# Supplementary material for: Bidirectional recurrent learning of inverse dynamic models for robots with elastic joints: a real-time real-world implementation
Source: Front Neurorobot. 2023 Jun 16;17:1166911. doi: 10.3389/fnbot.2023.1166911 (PMC10311998; doi:10.3389/fnbot.2023.1166911)
Supplement: Supplementary file 2 [file Data_Sheet_1.ZIP]

Archive with 21 entries (18 files):
- Dataset/
- Dataset/Test/
- Dataset/Test/circle_XY_T2_r10_ang_vel_torq.csv
- Dataset/Test/sin_XYZ_12_5s_T2_5_Tz_5T_r18_ang_vel_torq.csv
- Dataset/Test/circle_XZ_T2_5_r10_ang_vel_torq.csv
- Dataset/Test/square_ang_vel_torq.csv
- Dataset/Training/
- Dataset/Training/spiral_XYZ_ang_vel_torq.csv
- Dataset/Training/Random_ang_vel_torq.csv
- Dataset/Training/sin_XYZ_8s_T2_Tz_4T_r5_ang_vel_torq.csv
- Dataset/Training/sin_XYZ_8s_T2_Tz_4T_r10_ang_vel_torq.csv
- Dataset/Training/sin_XYZ_10s_T2_5_Tz_4T_r15_ang_vel_torq.csv
- Dataset/Training/sin_XYZ_10s_T2_5_Tz_4T_r18_ang_vel_torq.csv
- Dataset/Training/sin_XYZ_10s_T2_Tz_5T_r5_ang_vel_torq.csv
- Dataset/Training/sin_XYZ_10s_T2_Tz_5T_r10_ang_vel_torq.csv
- Dataset/Training/sin_XYZ_12_5s_T2_5_Tz_5T_r15_ang_vel_torq.csv
- Dataset/Training/sin_XYZ_12s_T2_Tz_6T_r5_ang_vel_torq.csv
- Dataset/Training/sin_XYZ_12s_T2_Tz_6T_r10_ang_vel_torq.csv
- Dataset/Training/sin_XYZ_15s_T2_5_Tz_6T_r15_ang_vel_torq.csv
- Dataset/Training/sin_XYZ_15s_T2_5_Tz_6T_r18_ang_vel_torq.csv
- Dataset/readme.txt
