# Supplementary material for: Bidirectional recurrent learning of inverse dynamic models for robots with elastic joints: a real-time real-world implementation
Source: Front Neurorobot. 2023 Jun 16;17:1166911. doi: 10.3389/fnbot.2023.1166911 (PMC10311998; doi:10.3389/fnbot.2023.1166911)
Supplement: Supplementary file 2 [file Data_Sheet_1.ZIP › Dataset/Test/circle_XY_T2_r10_ang_vel_torq.csv]

ang_left_s0 ang_left_s1 ang_left_e0 ang_left_e1 ang_left_w0 ang_left_w1 ang_left_w2 vel_left_s0 vel_left_s1 vel_left_e0 vel_left_e1 vel_left_w0 vel_left_w1 vel_left_w2 torq_left_s0 torq_left_s1 torq_left_e0 torq_left_e1 torq_left_w0 torq_left_w1 torq_left_w2
-1.3966895073696692 -0.6899078593514648 0.0038349519697135344 1.965029389281215 -0.11351457830352062 0.19711653124327566 -0.3861796633501529 0.26742807458666634 -0.20027653162878098 0.04241150081550656 1.0744246873261663 0.008639379795751335 -0.8121017008006256 0.7787222788624955 3.956 -15.872 1.576 -3.576 0.108 0.328 -0.036
-1.3936215457938983 -0.6925923257302643 0.004218447166684887 1.9753837595994415 -0.11274758790957791 0.19136410328870537 -0.3792767498046685 0.31690815887142404 -0.20930861050615737 0.07225663101901117 1.0697122983466654 0.0023561944897503642 -0.7689048018218689 0.7567311302914921 3.8 -15.684 1.676 -3.728 0.108 0.316 -0.036
-1.3901700890211561 -0.6945098017151211 0.004601942363656241 1.9853546347206967 -0.11351457830352062 0.18561167533413506 -0.37199034106221285 0.36167585417668097 -0.2100940086694075 0.018456856836377853 1.0127709315110316 -0.014529866020127248 -0.6424556975385993 0.7315983890674882 3.708 -15.524 1.644 -3.728 0.108 0.336 -0.056
-1.3859516418544713 -0.6956602873060351 0.002684466378799474 1.9941750242510379 -0.11389807350049197 0.18062623777350748 -0.3654709227136998 0.36167585417668097 -0.2018473279552812 0.03573561642788053 0.9574003610018981 0.005890486224375911 -0.5226824776429558 0.6966481708028578 3.896 -15.364 1.608 -3.636 0.08 0.076 -0.044
-1.3825001850817291 -0.6971942680939206 0.004601942363656241 2.004145899372293 -0.11313108310654926 0.17602429540985123 -0.3589515043651868 0.3832743036660593 -0.19949113346553085 0.040448005407381256 0.9672178380425246 -0.018849555918002914 -0.46259951815432154 0.6483461837629753 3.8 -15.268 1.608 -3.668 0.136 -0.048 -0.064
-1.3771312523241301 -0.6994952392757486 0.004218447166684887 2.0137332792965768 -0.11389807350049197 0.17065536265225228 -0.35204859081970247 0.46770460621544735 -0.17867808213940264 0.03455751918300534 0.9574003610018981 -0.005497787142750851 -0.48459066672532497 0.6526658736608509 3.676 -15.016 1.508 -3.912 0.124 0.192 -0.056
-1.3717623195665312 -0.7017962104575768 0.005368932757598948 2.0237041544178322 -0.11389807350049197 0.16566992509162468 -0.34552917247118947 0.48380526856207484 -0.168075206935526 0.0023561944897503642 0.9263771335535183 0.011388273367126762 -0.5085453107044536 0.620857248049221 3.488 -14.984 1.408 -4.004 0.124 0.28 -0.056
-1.3663933868089322 -0.7029466960484908 0.004218447166684887 2.030990563160288 -0.11236409271260656 0.16298545871282522 -0.3401602397135905 0.5313218574387072 -0.17121679958852648 -0.003141592653000486 0.8733627575341351 0.012566370612001944 -0.4107632393798135 0.5988660994782177 3.428 -15.016 1.376 -3.696 0.124 0.132 -0.084
-1.3598739684604193 -0.7044806768363763 0.005368932757598948 2.0398109526906287 -0.11274758790957791 0.1599174971370544 -0.3347913069559916 0.5784457472337144 -0.1539380399970238 -0.019242254999627974 0.827416964984003 0.007853981632501214 -0.34478979366680335 0.5572399968259611 3.208 -14.984 1.44 -3.36 0.144 0.036 -0.036
-1.3541215405058489 -0.705247667230319 0.004601942363656241 2.047864351827027 -0.11274758790957791 0.15608254516734085 -0.3282718886074785 0.5972953031517174 -0.13940817397689656 0.006675884387626033 0.7975718347804983 0.003141592653000486 -0.329474529483426 0.5403539363160835 2.928 -14.76 1.712 -3.024 0.144 0.18 -0.036
-1.3483691125512787 -0.7067816480182044 0.004985437560627594 2.0547672653725115 -0.11236409271260656 0.15263108839459866 -0.3236699462438223 0.601222293967968 -0.11741702540589316 0.02081305132612822 0.7873616586582468 0.001570796326500243 -0.31847895519792424 0.5419247326425838 2.896 -14.76 1.576 -2.84 0.152 0.316 -0.064
-1.3410827038088229 -0.7086991240030611 0.005752427954570301 2.0632041597058817 -0.11313108310654926 0.1507136124097419 -0.317917518289252 0.6051492847842186 -0.11977321989564353 0.006283185306000972 0.769690199985119 -0.00510508806112579 -0.3012001956064216 0.536034246418208 2.928 -14.92 1.44 -2.78 0.136 0.328 -0.036
-1.3349467806572812 -0.7098496095939753 0.005752427954570301 2.0697235780543943 -0.11274758790957791 0.14879613642488512 -0.3133155759255958 0.6487388828446004 -0.14451326203802234 0.034164820101380285 0.749662546822241 0.03259402377488004 -0.22540927285278486 0.5376050427447081 2.864 -14.732 1.408 -2.748 0.144 0.308 -0.044
-1.3276603719148257 -0.7106165999879179 0.006135923151541655 2.0781604723877645 -0.1119805975156352 0.14841264122791378 -0.30833013836496814 0.6997897634558582 -0.1390154748952715 0.0310232274483798 0.7233517083533619 0.013351768775252066 -0.13469578499739585 0.5281802647857067 2.552 -14.284 1.208 -2.72 0.528 0.2 -0.008
-1.3219079439602552 -0.7110000951848893 0.006135923151541655 2.083529405145363 -0.10814564554592167 0.14802914603094242 -0.3037281960013119 0.6848671983541059 -0.0789325154066372 0.024740042142378828 0.6817256057011054 0.15825772989489947 -0.062439153978384655 0.48655416213345026 2.368 -14.032 1.04 -2.78 0.472 0.124 -0.016
-1.3146215352177997 -0.7121505807758033 0.005368932757598948 2.0892818330999336 -0.10162622719740866 0.1472621556369997 -0.298359263243713 0.7064656478434843 -0.07971791356988733 0.02591813938725401 0.6475607855997252 0.4382521750935678 -0.05458517234588344 0.504225620806578 2.056 -14.224 1.172 -2.904 0.172 0.22 -0.072
-1.3077186216723151 -0.7133010663667174 0.006135923151541655 2.096184746645418 -0.095490304045867 0.146495165243057 -0.2933738256830854 0.7288494954961128 -0.10327985846739098 0.01688606050987761 0.6298893269265974 0.6212499471308461 -0.07343472826388636 0.4944081437659515 2.056 -14.572 1.14 -2.964 0.116 0.296 -0.064
-1.2973642513540886 -0.7140680567606601 0.006135923151541655 2.101937174599988 -0.08935438089432535 0.1472621556369997 -0.2891553785164005 0.7712609963116193 -0.09738937224301507 0.02081305132612822 0.6051492847842186 0.666410341517728 -0.01060287520387664 0.48773225937832543 1.9 -14.824 0.972 -2.932 0.108 0.24 -0.084
-1.2908448330055757 -0.7148350471546028 0.008053399136398421 2.106922612160616 -0.08551942892461181 0.14802914603094242 -0.2841699409557729 0.8144578952903759 -0.0620464548967596 0.023169245815878585 0.5654866775400874 0.556061899581086 0.050658181529632834 0.4779147823376989 1.776 -14.952 0.668 -2.964 0.1 0.132 -0.064
-1.2831749290661485 -0.7156020375485456 0.008436894333369775 2.111524554524272 -0.08283496254581234 0.14879613642488512 -0.279951493789088 0.7912886494744974 -0.07186393193738612 0.0329867228565051 0.49951323182707724 0.3962333733596863 0.06008295948863429 0.45553093468507044 1.68 -14.984 0.5 -3.084 0.124 0.144 -0.072
-1.2735875491418647 -0.7148350471546028 0.008053399136398421 2.1165099920848998 -0.07976700097004151 0.14879613642488512 -0.27458256103148904 0.8250607704942526 -0.06754424203951044 0.07068583469251093 0.44964044846069456 0.3176935570346741 0.04633849163175717 0.43785947601194275 1.432 -14.888 0.368 -3.056 0.18 0.192 -0.084
-1.2643836644145523 -0.7163690279424882 0.008053399136398421 2.1199614488576417 -0.07554855380335662 0.1491796316218565 -0.2703641138648042 0.8674722713097591 -0.050658181529632834 0.08050331173313745 0.44374996223631863 0.2560398012195396 0.04241150081550656 0.40644354948193784 1.056 -14.792 0.2 -3.056 0.428 0.24 -0.056
-1.2567137604751253 -0.7163690279424882 0.008436894333369775 2.1237964008273553 -0.07133010663667173 0.15033011721277054 -0.26729615228903336 0.8953539061051384 -0.04437499622363186 0.04280419989713162 0.3919136834618106 0.36952983580918214 0.045945792550132106 0.3891647898904352 0.62 -14.54 0.164 -3.084 0.336 0.248 -0.056
-1.2463593901568986 -0.7167525231394596 0.009203884727312482 2.126864362403126 -0.06442719309118737 0.15263108839459866 -0.26307770512234846 0.9032078877376397 -0.04751658887663235 -0.013351768775252066 0.336543112952677 0.5352488482549578 0.1009236639776406 0.3754203220335581 0.28 -14.444 0.268 -3.084 0.136 0.172 -0.072
-1.2371555054295862 -0.7171360183364309 0.008436894333369775 2.128781838387983 -0.058674765136617076 0.15224759319762732 -0.2596262483496063 0.9299114252881439 -0.03259402377488004 0.04084070448900632 0.2929535148922953 0.5972953031517174 0.14569135928289753 0.3734568266254328 -0.06 -14.284 0.2 -2.964 0.136 0.212 -0.056
-1.2291021062931877 -0.7175195135334023 0.009970875121255189 2.1314663047667826 -0.055223308363874894 0.15531555477339815 -0.25655828677383546 0.8898561189623876 -0.01021017612225158 0.03769911183600583 0.24425882877078778 0.5230751767245809 0.14765485469102282 0.35657076611555516 -0.248 -14.16 0.032 -2.872 0.136 0.296 -0.044
-1.2191312311719327 -0.7175195135334023 0.01112136071216925 2.133383780751639 -0.051004861197190006 0.15761652595522627 -0.25233983960715056 0.9024224895743895 -0.027096236632129192 0.04280419989713162 0.20263272611853134 0.4021238595840622 0.19320794815952988 0.3440043955035532 -0.436 -14.224 -0.064 -2.688 0.124 0.308 -0.072
-1.20992734644462 -0.7171360183364309 0.010737865515197896 2.1345342663425533 -0.0502378708032473 0.1606844875309971 -0.24927187803137973 0.9405143004920204 -0.004319689897875668 0.08246680714126275 0.15236724367052357 0.31258846897354836 0.2572178984644148 0.31965705244279946 -0.34 -14.38 -0.164 -2.628 0.124 0.296 -0.072
-1.2003399665203363 -0.7179030087303736 0.01112136071216925 2.1353012567364957 -0.047553404424447825 0.16413594430373926 -0.2469709068495516 0.9483682821245217 -0.0047123889795007284 0.03455751918300534 0.10485065479389122 0.20027653162878098 0.31965705244279946 0.30041479744317146 -0.496 -14.476 -0.4 -2.504 0.188 0.328 -0.064
-1.1911360817930239 -0.7179030087303736 0.012655341500054663 2.1356847519334674 -0.04563592843959106 0.1672039058795101 -0.24313595487983808 0.9185231519210171 -0.0007853981632501215 0.06126105673350948 0.06322455214163478 0.1798561793842778 0.3341869184629267 0.3110176726470481 -0.528 -14.732 -0.436 -2.384 0.336 0.328 -0.084
-1.1807817114747972 -0.7171360183364309 0.012655341500054663 2.1356847519334674 -0.04295146206079158 0.17103885784922362 -0.24083498369800996 0.9287333280432687 0.011388273367126762 0.06558074663138515 0.019634954081253035 0.23876104162803694 0.3279037331569257 0.28431413509654396 -0.496 -14.508 -0.368 -2.536 0.272 0.316 -0.084
-1.1731118075353701 -0.7167525231394596 0.013038836697026017 2.1345342663425533 -0.038733014894106695 0.17525730501590853 -0.2381505173192105 0.9487609812061467 0.024347343060753767 0.036913713672755706 -0.018064157754752792 0.3176935570346741 0.3911282852985605 0.2709623663212919 -0.496 -14.572 -0.368 -2.292 0.172 0.316 -0.072
-1.1612234564292583 -0.7171360183364309 0.011504855909140603 2.1337672759486104 -0.03489806292439316 0.17909225698562206 -0.23584954613738238 0.9393362032471453 0.01531526418337737 -0.010995574285501701 -0.03220132469325498 0.37149333121730743 0.37738381744168337 0.24347343060753765 -0.592 -14.476 -0.5 -2.412 0.124 0.328 -0.1
-1.1531700572928598 -0.7167525231394596 0.011888351106111956 2.133383780751639 -0.03298058693953639 0.1821602185613929 -0.23354857495555426 0.9550441665121477 0.013744467856877126 -0.01727875959150267 -0.07264933010063623 0.3279037331569257 0.3848450999925595 0.23326325448528606 -0.496 -14.508 -0.332 -2.168 0.164 0.328 -0.1
-1.1431991821716045 -0.7171360183364309 0.01342233189399737 2.132233295160725 -0.029529130166794215 0.18561167533413506 -0.23124760377372613 0.9283406289616436 0.0019634954081253035 0.03180862561162992 -0.0911061869370141 0.2631083846887907 0.32751103407530063 0.19556414264928024 -0.404 -14.444 -0.268 -2.384 0.292 0.308 -0.064
-1.1347622878382349 -0.7163690279424882 0.01227184630308331 2.131849799963754 -0.02684466378799474 0.18791264651596318 -0.22933012778886935 0.9279479298800185 0.006283185306000972 -0.005497787142750851 -0.12487830795676931 0.2646791810152909 0.27567475530079266 0.22815816642416029 -1.056 -14.128 -0.436 -2.688 0.28 0.396 -0.072
-1.125174907913951 -0.7171360183364309 0.01227184630308331 2.128781838387983 -0.023776702212223912 0.19328157927356213 -0.22779614700098394 0.936980008757395 0.00039269908162506076 -0.03652101459113065 -0.17789268397615252 0.27253316264779215 0.33025992764667605 0.1959568417309053 -1.744 -14.064 -0.268 -2.72 0.28 0.78 -0.064
-1.1171215087775526 -0.7167525231394596 0.012655341500054663 2.126480867206155 -0.02032524543948173 0.2001844928190465 -0.22587867101612719 0.9605419536548986 0.0027488935713754254 0.006283185306000972 -0.2018473279552812 0.3243694414223002 0.5160065932553298 0.18456856836377855 -2.46 -14.0 -0.368 -2.228 0.208 0.608 -0.072
-1.10791762405024 -0.7167525231394596 0.013038836697026017 2.123412905630384 -0.017640779060682257 0.21015536794030168 -0.2247281854252131 0.9197012491658922 0.027488935713754253 0.022776546734253524 -0.2591813938725401 0.3385066083608024 0.7520187413119913 0.16728980877227587 -2.864 -13.588 -0.536 -2.136 0.2 0.344 -0.064
-1.0983302441259561 -0.7163690279424882 0.01572330307582549 2.120344944054613 -0.015339807878854137 0.2174417766827574 -0.2231942046373277 0.8686503685546344 0.024740042142378828 0.05772676499888393 -0.3031636910145469 0.2741039589742924 0.8423395300857552 0.14529866020127247 -3.148 -13.396 -0.468 -2.108 0.3 0.316 -0.064
-1.0921943209744145 -0.7167525231394596 0.015339807878854137 2.1165099920848998 -0.013038836697026017 0.22434469022824177 -0.22127672865247094 0.801498825596749 0.009424777959001457 0.11506083091614279 -0.3385066083608024 0.2623229865255406 0.8022842237599991 0.15275994275214863 -3.396 -13.236 -0.536 -2.168 0.316 0.396 -0.064
-1.0841409218380162 -0.7152185423515741 0.017257283863710903 2.1134420305091286 -0.010354370318226542 0.23124760377372613 -0.21974274786458553 0.7873616586582468 0.05379977418263332 0.12330751163026907 -0.3290818304018009 0.2709623663212919 0.6872233928438563 0.14529866020127247 -3.272 -13.112 -0.568 -2.384 0.328 0.54 -0.064
-1.075320532307675 -0.7144515519576314 0.01917475984856767 2.1096070785394154 -0.006135923151541655 0.2381505173192105 -0.21897575747064282 0.8254534695758776 0.05537057050913356 0.15668693356839924 -0.3522510762176795 0.30748338091242255 0.6613052534566023 0.12448560887514426 -3.208 -13.112 -0.536 -2.596 0.228 0.528 -0.084
-1.0691846091561334 -0.7140680567606601 0.02032524543948173 2.105005136175759 -0.003451456772742181 0.24582042125863754 -0.21782527187972875 0.7465209541692405 0.07186393193738612 0.18456856836377855 -0.40644354948193784 0.33732851111592715 0.7237444074349869 0.11466813183451774 -2.928 -13.208 -0.872 -2.78 0.208 0.412 -0.072
-1.0603642196257923 -0.7133010663667174 0.021859226227367145 2.1000196986151316 -0.0003834951969713534 0.25502430598595005 -0.2174417766827574 0.7064656478434843 0.05811946408050899 0.1602212253030248 -0.4457134576444439 0.2929535148922953 0.7712609963116193 0.08914269152888879 -2.864 -13.048 -2.112 -2.812 0.244 0.384 -0.064
-1.0538448012772792 -0.711767085578832 0.0222427214243385 2.0938837754635897 0.002684466378799474 0.2626942099253771 -0.21629129109184334 0.7280640973328626 0.10053096489601555 0.1130973355080175 -0.5069745143779534 0.28156524152516854 0.8038550200864993 0.084037603467763 -2.708 -12.888 -2.752 -2.84 0.136 0.356 -0.064
-1.0469418877317949 -0.7110000951848893 0.023776702212223912 2.0885148427059907 0.006135923151541655 0.2699806186678328 -0.2166747862888147 0.7225663101901117 0.08168140897801264 0.09149888601863915 -0.556061899581086 0.3243694414223002 0.7861835614133716 0.07579092275363672 -2.928 -12.952 -3.324 -2.932 0.136 0.444 -0.064
-1.0388884885953964 -0.7098496095939753 0.02339320701525256 2.0819954243574776 0.011504855909140603 0.27803401780423126 -0.2151408055009293 0.737488875291864 0.1009236639776406 0.060475658570259355 -0.5517422096832103 0.37974001193143375 0.7441647596794901 0.04437499622363186 -3.084 -13.048 -3.492 -2.932 0.136 0.52 -0.056
-1.0316020798529408 -0.7083156288060898 0.02339320701525256 2.075859501205936 0.016106798272796843 0.28608741694062967 -0.2151408055009293 0.7441647596794901 0.11270463642639243 0.0027488935713754254 -0.5855143307029655 0.43746677693031766 0.750055245903866 0.054192473264258384 -3.612 -12.636 -3.288 -2.812 0.144 0.472 -0.064
-1.0246991663074563 -0.7071651432151758 0.02147573103039579 2.069340082857423 0.019941750242510378 0.29260683528914266 -0.21475731030395792 0.7029313561088587 0.1460840583645226 -0.04437499622363186 -0.6412776002937242 0.4700608007051977 0.7689048018218689 0.03926990816250607 -3.956 -12.572 -2.92 -2.84 0.152 0.472 -0.064
-1.0174127575650007 -0.7060146576242616 0.022626216621309852 2.0632041597058817 0.02339320701525256 0.3006602344255411 -0.21475731030395792 0.7123561340678601 0.16061392438464983 -0.0730420291822613 -0.6542366699873512 0.4229369109101904 0.7641924128423682 0.03573561642788053 -4.144 -12.76 -2.516 -2.964 0.136 0.5 -0.056
-1.012427320004373 -0.7044806768363763 0.02147573103039579 2.0566847413573686 0.025310683000109326 0.3079466431679968 -0.21475731030395792 0.6660176424361031 0.15236724367052357 -0.06558074663138515 -0.673086225905354 0.3388993074424274 0.7347399817204886 0.009424777959001457 -4.176 -12.824 -2.348 -3.084 0.0 0.52 -0.092
-1.0066748920498028 -0.7021797056545481 0.02147573103039579 2.0497818278118842 0.024927187803137973 0.3163835375013666 -0.21399031991001521 0.6546293690689763 0.16414821611927538 -0.04555309346850705 -0.7001824625374833 0.1519745445888985 0.7960010384539982 0.008246680714126275 -4.3 -12.668 -2.148 -3.056 0.06 0.472 -0.072
-1.000538968898261 -0.69987873447272 0.020708740636453084 2.0413449334785145 0.02339320701525256 0.324436936637765 -0.21360682471304387 0.6016149930495931 0.1900663555065294 -0.022383847652628464 -0.7465209541692405 -0.005890486224375911 0.808174709984375 0.01767145867312773 -4.052 -12.92 -2.416 -2.992 0.152 0.412 -0.056
-0.9951700361406621 -0.6983447536848346 0.02032524543948173 2.0336750295390873 0.024160197409195266 0.33172334538022075 -0.21360682471304387 0.5266094684592064 0.19752763805740556 -0.003926990816250607 -0.7744025889646198 -0.07225663101901117 0.7755806862094949 0.018064157754752792 -4.052 -13.3 -2.28 -3.024 0.136 0.472 -0.072
-0.9905680937770059 -0.6960437825030065 0.02032524543948173 2.0252381352057176 0.02454369260616662 0.3390097541226764 -0.21360682471304387 0.5497787142750851 0.22069688387328412 -0.007461282550876154 -0.7736171908013697 -0.039662607244131134 0.7406304679448645 0.0070685834692510935 -3.74 -13.176 -2.28 -3.024 0.152 0.608 -0.084
-0.9848156658224356 -0.6929758209272356 0.019941750242510378 2.0179517264632616 0.023776702212223912 0.3470631532590749 -0.2132233295160725 0.5136503987655795 0.23758294438316174 0.005497787142750851 -0.8101382053925003 0.01649336142825255 0.74337936151624 -0.015707963265002428 -4.112 -13.46 -2.28 -2.932 0.152 0.588 -0.112
-0.9805972186557508 -0.6906748497454075 0.021092235833424438 2.0087478417359494 0.024160197409195266 0.3551165523954733 -0.21360682471304387 0.5081526116228285 0.24897121775028852 -0.0007853981632501215 -0.8525497062080069 0.003141592653000486 0.7665486073321186 -0.0007853981632501215 -3.768 -13.808 -2.484 -3.056 0.172 0.624 -0.128
-0.9756117810951231 -0.6876068881696367 0.02147573103039579 1.9995439570086369 0.024160197409195266 0.36278645633490036 -0.21360682471304387 0.49087385203132594 0.27253316264779215 -0.024347343060753767 -0.8643306786567587 0.013351768775252066 0.7779368806992453 0.001570796326500243 -3.832 -13.776 -2.584 -3.084 0.164 0.608 -0.128
-0.9713933339284383 -0.6853059169878086 0.019558255045539024 1.9895730818873816 0.02454369260616662 0.37160684586524145 -0.21360682471304387 0.4661338098889471 0.24543692601566297 -0.027096236632129192 -0.8823948364115115 0.0047123889795007284 0.7791149779441205 0.006675884387626033 -3.956 -13.968 -2.552 -3.084 0.136 0.588 -0.148
-0.9664078963678107 -0.6818544602150665 0.01917475984856767 1.9799857019630978 0.023776702212223912 0.3792767498046685 -0.21399031991001521 0.4229369109101904 0.26153758836229046 -0.03455751918300534 -0.8800386419217611 -0.0200276531628781 0.7728317926381195 -0.011780972448751823 -3.956 -14.0 -2.552 -3.42 0.152 0.636 -0.148
-0.9618059540041545 -0.6795534890332383 0.019558255045539024 1.971548807629728 0.02454369260616662 0.387330148941067 -0.21399031991001521 0.4099778412165634 0.2697842690764167 -0.043982297142006806 -0.8874999244726373 -0.010995574285501701 0.7857908623317466 -0.03652101459113065 -3.956 -13.904 -2.852 -3.512 0.136 0.588 -0.176
-0.959121487625355 -0.6764855274574675 0.018791264651596317 1.96081094211453 0.024160197409195266 0.39576704327443674 -0.21475731030395792 0.3911282852985605 0.2689988709131666 -0.01649336142825255 -0.9255917353902682 0.008639379795751335 0.8175994879433764 -0.012566370612001944 -3.924 -13.968 -2.684 -3.636 0.164 0.528 -0.148
-0.9560535260495842 -0.6734175658816967 0.018791264651596317 1.9527575429781316 0.024160197409195266 0.40420393760780654 -0.2151408055009293 0.35617806703393007 0.2788163479537931 -0.01688606050987761 -0.9295187262065188 -0.00510508806112579 0.8246680714126275 0.00039269908162506076 -4.02 -13.808 -2.82 -3.728 0.152 0.54 -0.14
-0.9529855644738133 -0.6715000898968398 0.018407769454624964 1.9424031726599051 0.02454369260616662 0.4126408319411763 -0.21399031991001521 0.3200497515244245 0.271747764484542 -0.03730641275438077 -0.9515098747775221 0.01649336142825255 0.8124943998822507 0.003926990816250607 -3.896 -13.716 -2.884 -3.76 0.152 0.54 -0.156
-0.9495341077010712 -0.667281642730155 0.017640779060682257 1.9324322975386499 0.023776702212223912 0.4210777262745461 -0.2151408055009293 0.2898119222392948 0.29138271856579506 -0.03220132469325498 -0.9640762453895241 0.0011780972448751821 0.8227045760045022 -0.0047123889795007284 -4.02 -13.716 -2.952 -3.788 0.18 0.588 -0.156
-0.9464661461253003 -0.6653641667452982 0.01802427425765361 1.9213109368264807 0.02569417819708068 0.42951462060791584 -0.21782527187972875 0.26114488928066537 0.2874557277495445 -0.021598449489378342 -1.0064877462050306 0.03730641275438077 0.7873616586582468 -0.0310232274483798 -4.112 -13.872 -2.884 -4.004 0.4 0.56 -0.184
-0.9445486701404435 -0.660762224381642 0.01687378866673955 1.9094225857203688 0.028762139772851508 0.438335010138257 -0.22127672865247094 0.2230530783630345 0.3180862561162992 -0.043982297142006806 -1.0437941589594115 0.15668693356839924 0.827416964984003 -0.26075219019904033 -4.052 -13.968 -2.752 -4.064 0.344 0.54 -0.196
-0.9441651749434722 -0.6573107676088998 0.01687378866673955 1.9002187009930562 0.03183010134862233 0.4456214188807127 -0.2239611950312704 0.24150993519941236 0.3549999697890549 -0.0640099503048849 -1.0697122983466654 0.27017696815804176 0.8219191778412521 -0.3479313863198038 -3.988 -14.064 -2.716 -3.94 0.144 0.528 -0.212
-0.941864203761644 -0.6550097964270717 0.015339807878854137 1.887946854689973 0.034514567727421806 0.4548253036080252 -0.22856313739492665 0.19949113346553085 0.33261612213642644 -0.05929756132538417 -1.0504700433470375 0.31651545978979895 0.7940375430458728 -0.3899501880536853 -4.36 -14.224 -2.82 -3.912 0.124 0.624 -0.204
-0.9391797373828445 -0.6511748444573582 0.014956312681882784 1.877208989174775 0.03681553890924993 0.4621117123504809 -0.23163109897069747 0.20224002703690627 0.32122784876929966 -0.08757189520238855 -1.0630364139590394 0.2945243112187956 0.7378815743734891 -0.35657076611555516 -4.236 -14.316 -2.684 -3.848 0.144 0.712 -0.224
-0.9387962421858732 -0.6465729020937019 0.01457281748491143 1.865320638068663 0.038733014894106695 0.46901462589596526 -0.235466050940411 0.14137166938502185 0.35617806703393007 -0.08207410805963769 -1.0889545533462934 0.21087940683265763 0.7041094533537339 -0.3400774046873026 -4.516 -14.348 -2.852 -3.728 0.124 0.704 -0.224
-0.9380292517919305 -0.6435049405179311 0.014189322287940077 1.8534322869625512 0.03834951969713534 0.47668452983539233 -0.2381505173192105 0.09464047867163963 0.34871678448305393 -0.02513274122400389 -1.0783516781424167 0.09149888601863915 0.7017532588639835 -0.34243359917705296 -4.516 -14.412 -2.716 -3.82 0.124 0.772 -0.224
-0.9372622613979879 -0.6400534837451889 0.015339807878854137 1.8423109262503818 0.03911651009107805 0.48358744338087667 -0.24198546928892403 0.07382742734551141 0.3337942193813016 -0.01649336142825255 -1.0701049974282906 0.0019634954081253035 0.6793694112113551 -0.3153373625449238 -4.548 -14.444 -3.088 -4.004 0.136 0.704 -0.232
-0.9357282806101024 -0.6373690173663894 0.013038836697026017 1.8319565559321553 0.03834951969713534 0.4916408425172751 -0.24505343086469483 0.1060287520387664 0.3381139092791773 -0.03573561642788053 -1.0492919461021624 -0.007853981632501214 0.7323837872307383 -0.3157300616265488 -4.488 -14.604 -3.456 -4.276 0.144 0.616 -0.204
-0.9364952710040451 -0.6339175605936472 0.01227184630308331 1.8193012144321008 0.03911651009107805 0.49854375606275947 -0.24888838283440837 0.027881634795379313 0.33261612213642644 -0.03848450999925595 -1.1113384009989218 0.006675884387626033 0.7253152037614872 -0.30551988550429726 -4.548 -14.508 -3.524 -4.46 0.152 0.636 -0.212
-0.9361117758070737 -0.6308495990178764 0.013038836697026017 1.809713834507817 0.038733014894106695 0.5050631744112725 -0.2515728492132078 0.014922565101752308 0.3157300616265488 -0.027488935713754253 -1.1015209239582953 0.008246680714126275 0.6840818001908558 -0.31219576989192327 -4.644 -14.54 -3.356 -4.524 0.124 0.636 -0.224
-0.9357282806101024 -0.6266311518511916 0.01227184630308331 1.7982089785986763 0.03911651009107805 0.5119660879567568 -0.253873820395036 0.005890486224375911 0.3161227607081739 -0.04241150081550656 -1.0811005717137923 -0.0023561944897503642 0.6671957396809782 -0.29766590387179603 -4.58 -14.316 -3.256 -4.584 0.136 0.656 -0.212
-0.9364952710040451 -0.6239466854723921 0.011504855909140603 1.7897720842653064 0.03911651009107805 0.5184855063052698 -0.25732527716777814 -0.023561944897503646 0.33968470560567754 -0.07225663101901117 -1.0830640671219176 0.02081305132612822 0.6616979525382274 -0.3227986450957999 -4.86 -14.348 -3.256 -4.524 0.124 0.644 -0.184
-0.9368787662010164 -0.6204952286996499 0.010737865515197896 1.7767332475682804 0.038733014894106695 0.5257719150477256 -0.26154372433446305 -0.02081305132612822 0.3220132469325498 -0.0801106126515124 -1.0775662799791668 0.013351768775252066 0.6719081286604789 -0.32829643223855076 -4.644 -14.38 -3.356 -4.676 0.136 0.608 -0.204
-0.9372622613979879 -0.6166602767299363 0.009203884727312482 1.7652283916591398 0.038733014894106695 0.5322913333962386 -0.2646116859102339 -0.06950773744763575 0.3322234230548014 -0.07147123285576105 -1.1042698175296708 -0.01060287520387664 0.6605198552933521 -0.34636058999330355 -4.456 -14.412 -2.988 -4.616 0.144 0.636 -0.184
-0.9384127469889019 -0.6128253247602228 0.009587379924283835 1.754490526143942 0.038733014894106695 0.5384272565477802 -0.2676796474860047 -0.10013826581439049 0.36246125233993104 -0.04673119071338223 -1.105447914774546 -0.024740042142378828 0.6452045911099747 -0.3593196596869306 -4.424 -14.476 -2.82 -4.524 0.136 0.664 -0.204
-0.9399467277767872 -0.6101408583814233 0.008053399136398421 1.7437526606287441 0.03911651009107805 0.5437961893053792 -0.2715145994557182 -0.09778207132464012 0.36363934958480626 -0.0420188017338815 -1.105840613856171 0.0035342917346255468 0.620857248049221 -0.35853426152368045 -4.392 -14.604 -2.852 -4.584 0.136 0.684 -0.212
-0.94071371817073 -0.6059224112147384 0.006902913545484362 1.7330147951135462 0.03911651009107805 0.5491651220629781 -0.27534955142543177 -0.10288715938576591 0.34636058999330355 -0.12566370612001942 -1.1085895074275465 0.009817477040626518 0.5764822518255892 -0.3659955440745566 -4.672 -14.824 -3.156 -4.524 0.152 0.732 -0.196
-0.9426311941555867 -0.603237944835939 0.007669903939427069 1.7222769295983482 0.03911651009107805 0.5553010452145197 -0.279951493789088 -0.12370021071189413 0.3510729789728043 -0.10367255754901604 -1.1085895074275465 0.013351768775252066 0.5568472977443362 -0.3895574889720603 -4.644 -14.984 -3.02 -4.524 0.144 0.724 -0.176
-0.9445486701404435 -0.5994029928662254 0.005752427954570301 1.7103885784922364 0.03911651009107805 0.5606699779721187 -0.2837864457588015 -0.1692533041804012 0.34164820101380283 -0.05733406591725887 -1.0712830946731657 -0.007461282550876154 0.5395685381528335 -0.4033019568289374 -4.268 -14.984 -2.716 -4.432 0.144 0.78 -0.204
-0.9449321653374149 -0.5948010505025692 0.005752427954570301 1.7008011985679525 0.03834951969713534 0.565271920335775 -0.28838838812245776 -0.1900663555065294 0.3341869184629267 -0.05340707510100826 -1.060680219469289 -0.007853981632501214 0.5163992923369549 -0.3938771788699359 -4.332 -14.952 -2.448 -4.584 0.136 0.808 -0.212
-0.9495341077010712 -0.5925000793207411 0.004985437560627594 1.6900633330527546 0.03834951969713534 0.5706408530933739 -0.2922233400921713 -0.20145462887365617 0.35460727070742987 -0.056941366835633805 -1.0053096489601554 -0.00510508806112579 0.5128650006023293 -0.420188017338815 -4.704 -14.952 -2.552 -4.796 0.136 0.76 -0.196
-0.9510680884889565 -0.5894321177449703 0.0038349519697135344 1.6793254675375566 0.038733014894106695 0.5779272618358297 -0.2964417872588562 -0.21441369856728315 0.32672563591205056 -0.04790928795825741 -1.0123782324294066 -0.012566370612001944 0.5423174317242089 -0.420188017338815 -4.36 -15.048 -2.852 -4.888 0.136 0.676 -0.184
-0.9529855644738133 -0.5863641561691995 0.0023009711818281204 1.668587602022359 0.038733014894106695 0.5821457090025145 -0.30104372962251247 -0.23719024530153668 0.32358404325905005 -0.06950773744763575 -1.0504700433470375 0.013744467856877126 0.5521349087648354 -0.4241150081550656 -4.36 -15.24 -3.188 -5.072 0.152 0.636 -0.184
-0.9560535260495842 -0.5821457090025145 0.003451456772742181 1.6582332317041322 0.03911651009107805 0.5867476513661708 -0.30602916718314005 -0.2360121480566615 0.34243359917705296 -0.07147123285576105 -1.0430087607961613 0.01649336142825255 0.5050110189698281 -0.4339324851956921 -4.488 -15.364 -3.12 -5.164 0.136 0.656 -0.184
-0.959121487625355 -0.5779272618358297 0.0019174759848567672 1.6486458517798483 0.0395000052880494 0.591349593729827 -0.30986411915285356 -0.278030949790543 0.3644247477480564 -0.04084070448900632 -1.0127709315110316 0.023954643979128706 0.44846235121581934 -0.44139376774656824 -4.548 -15.428 -2.952 -5.104 0.124 0.74 -0.184
-0.9621894492011258 -0.5748593002600588 0.0019174759848567672 1.6390584718555645 0.038733014894106695 0.5951845456995405 -0.31408256631953846 -0.30080749652479655 0.34910948356467897 -0.05890486224375911 -0.9880308893686528 -0.005497787142750851 0.44453536039956876 -0.4449280594811938 -4.58 -15.524 -3.02 -5.072 0.124 0.8 -0.212
-0.9652574107768966 -0.5714078434873167 0.0019174759848567672 1.6294710919312807 0.03911651009107805 0.5997864880631968 -0.3186845086831947 -0.3271183349936756 0.33732851111592715 -0.0659734457130102 -0.9884235884502779 -0.0047123889795007284 0.43746677693031766 -0.45238934203207 -4.516 -15.748 -3.356 -5.132 0.124 0.724 -0.212
-0.9698593531405528 -0.5691068723054885 0.0015339807878854137 1.6187332264160827 0.039883500485020755 0.6040049352298816 -0.3240534414407937 -0.3063052836675474 0.32122784876929966 -0.04751658887663235 -0.9628981481446489 -0.00039269908162506076 0.4221515127469403 -0.46063602274619625 -4.36 -15.84 -3.592 -5.38 0.136 0.704 -0.196
-0.9725438195193523 -0.5648884251388037 0.0011504855909140602 1.609145846491799 0.0395000052880494 0.6093738679874806 -0.3286553838044499 -0.34164820101380283 0.31141037172867314 -0.0620464548967596 -0.9664324398792745 0.04162610265225644 0.42529310539994075 -0.4669192080521972 -4.392 -15.968 -3.424 -5.348 0.136 0.636 -0.224
-0.9759952762920945 -0.5622039587600042 -0.0015339807878854137 1.599558466567515 0.03911651009107805 0.6124418295632514 -0.33402431656204884 -0.368744437645932 0.3043417882594221 -0.08835729336563866 -0.9464047867163964 -0.00039269908162506076 0.42647120264481597 -0.48144907407232446 -4.392 -16.064 -3.256 -5.408 0.144 0.644 -0.184
-0.9790632378678653 -0.5591359971842333 -0.0003834951969713534 1.5911215722341454 0.0395000052880494 0.6151262959420509 -0.3386262589257051 -0.37070793305405736 0.3043417882594221 -0.0801106126515124 -0.9200939482475173 -0.0027488935713754254 0.34871678448305393 -0.47241699519494806 -4.456 -16.064 -3.156 -5.288 0.124 0.8 -0.168
-0.984048675428493 -0.5560680356084625 -0.0015339807878854137 1.5815341923098616 0.039883500485020755 0.6193447431087358 -0.34284470609239 -0.40683624856356293 0.30237829285129675 -0.034164820101380285 -0.8839656327380118 0.011388273367126762 0.2631083846887907 -0.49283734743945123 -4.456 -16.128 -3.188 -5.316 0.124 0.808 -0.204
-0.9875001322012351 -0.5541505596236057 -0.0015339807878854137 1.5738642883704346 0.039883500485020755 0.6212622190935926 -0.3485971340469603 -0.41390483203281403 0.271747764484542 -0.06675884387626033 -0.8466592199836309 -0.0023561944897503642 0.29177541764742015 -0.47634398601119865 -4.36 -16.256 -2.952 -5.348 0.144 0.732 -0.204
-0.9928690649588341 -0.5510825980478349 -0.003451456772742181 1.563509918052208 0.04026699568199211 0.6231796950784493 -0.35281558121364515 -0.43079089254269165 0.2580032966276649 -0.06008295948863429 -0.8321293539635037 -0.00039269908162506076 0.2929535148922953 -0.4810563749906994 -4.268 -16.16 -3.156 -5.38 0.136 0.684 -0.204
-0.9967040169285476 -0.548014636472064 -0.004218447166684887 1.5562235093097523 0.039883500485020755 0.6262476566542201 -0.3581845139712441 -0.42843469805294127 0.2760674543824177 -0.08128870989638758 -0.8344855484532541 0.01688606050987761 0.265071880096916 -0.49323004652107627 -4.392 -16.096 -3.02 -5.38 0.136 0.684 -0.196
-1.0013059592922038 -0.5464806556841787 -0.004218447166684887 1.5489371005672965 0.039883500485020755 0.6273981422451342 -0.3631699515318717 -0.4543528374401953 0.2666426764234162 -0.07579092275363672 -0.8097455063108753 0.008639379795751335 0.21519909673053328 -0.4971570373373269 -4.236 -16.192 -3.02 -5.38 0.124 0.78 -0.196
-1.00590790165586 -0.5441796845023505 -0.004218447166684887 1.5416506918248407 0.0395000052880494 0.6289321230330196 -0.36777189389552795 -0.49165925019457607 0.2309070599955357 -0.04241150081550656 -0.7461282550876154 0.011388273367126762 0.14569135928289753 -0.5061891162147033 -4.176 -16.256 -2.752 -5.472 0.124 0.848 -0.184
-1.0108933392164876 -0.5411117229265797 -0.004985437560627594 1.5347477782793564 0.0395000052880494 0.6308495990178764 -0.3739078170470696 -0.48144907407232446 0.2230530783630345 -0.03455751918300534 -0.7088218423332346 -0.003926990816250607 0.15433073907864886 -0.47948557866419916 -4.332 -16.224 -2.952 -5.38 0.136 0.732 -0.196
-1.016645767171058 -0.5388107517447516 -0.005752427954570301 1.5282283599308435 0.04026699568199211 0.6320000846087904 -0.37850975941072584 -0.4869468612150753 0.22069688387328412 -0.05851216316213405 -0.6805475084562302 -0.006675884387626033 0.1602212253030248 -0.48184177315394955 -4.112 -16.412 -2.952 -5.5 0.144 0.732 -0.212
-1.0216312047316856 -0.5368932757598948 -0.006135923151541655 1.5217089415823304 0.0395000052880494 0.6331505701997046 -0.3831117017743821 -0.4983351345822021 0.19674223989415543 -0.06086835765188441 -0.6538439709057261 -0.0007853981632501215 0.1319468914260204 -0.48851765754157556 -4.112 -16.412 -3.156 -5.684 0.136 0.76 -0.196
-1.0270001374892845 -0.5345923045780667 -0.005752427954570301 1.5151895232338175 0.039883500485020755 0.6339175605936472 -0.388480634531981 -0.5242532739694561 0.1900663555065294 -0.05890486224375911 -0.6346017159060982 -0.0007853981632501215 0.11663162724264303 -0.48341256948044975 -3.832 -16.316 -3.12 -5.744 0.124 0.692 -0.212
-1.0327525654438547 -0.5326748285932099 -0.008053399136398421 1.5090536000822758 0.039883500485020755 0.6346845509875899 -0.3926990816986659 -0.5474225197853346 0.1888882582616542 -0.03769911183600583 -0.5855143307029655 -0.009424777959001457 0.09896016856951531 -0.47948557866419916 -3.864 -16.476 -3.052 -5.716 0.136 0.664 -0.196
-1.0385049933984252 -0.5319078381992672 -0.008053399136398421 1.5048351529155908 0.0395000052880494 0.6346845509875899 -0.39730102406232215 -0.5383904409079583 0.16964600326202625 -0.08050331173313745 -0.55017141335671 0.009424777959001457 0.02670353755050413 -0.48851765754157556 -3.8 -16.668 -2.82 -5.9 0.136 0.8 -0.176
-1.0434904309590527 -0.5303738574113818 -0.008053399136398421 1.499466220157992 0.039883500485020755 0.6362185317754754 -0.40228646162294973 -0.569020969274713 0.15943582713977467 -0.045160394386881984 -0.5069745143779534 -0.0007853981632501215 0.02513274122400389 -0.5081526116228285 -3.52 -16.508 -2.716 -5.928 0.144 0.78 -0.168
-1.050393344504537 -0.5292233718204677 -0.009587379924283835 1.4948642777943357 0.0395000052880494 0.6362185317754754 -0.40727189918357737 -0.5937610114170918 0.12762720152814475 -0.05379977418263332 -0.48655416213345026 -0.00510508806112579 0.05537057050913356 -0.49519354192920156 -3.488 -16.54 -2.716 -5.988 0.136 0.636 -0.196
-1.055762277262136 -0.5276893910325823 -0.008053399136398421 1.491029325824622 0.039883500485020755 0.6366020269724467 -0.41225733674420495 -0.5709844646828384 0.14883295193589802 -0.03848450999925595 -0.45749443009319574 -0.009424777959001457 0.06754424203951044 -0.4728096942765731 -3.272 -16.636 -2.384 -6.08 0.136 0.664 -0.184
-1.0618982004136777 -0.5273058958356109 -0.009970875121255189 1.4860438882639946 0.04026699568199211 0.635835036578504 -0.4168592791078612 -0.6130032664167198 0.1370519794871462 -0.014137166938502187 -0.4390375732568179 0.003141592653000486 0.01060287520387664 -0.4802709768274493 -3.272 -16.572 -2.348 -6.144 0.136 0.664 -0.196
-1.0691846091561334 -0.5257719150477256 -0.009970875121255189 1.482208936294281 0.039883500485020755 0.6362185317754754 -0.4218447166684888 -0.6412776002937242 0.10131636305926567 -0.062439153978384655 -0.43471788335894224 0.0023561944897503642 -0.011388273367126762 -0.47752208325607387 -2.928 -16.064 -2.652 -6.052 0.124 0.644 -0.204
-1.075320532307675 -0.5242379342598401 -0.010737865515197896 1.4779904891275961 0.0395000052880494 0.6362185317754754 -0.42683015422911635 -0.5992587985598427 0.11859512265076834 -0.040448005407381256 -0.40487275315543764 0.00510508806112579 -0.02513274122400389 -0.49754973641895195 -2.864 -16.128 -2.484 -5.744 0.144 0.704 -0.184
-1.080689465065274 -0.5242379342598401 -0.010737865515197896 1.4753060227487966 0.04026699568199211 0.635835036578504 -0.43219908698671533 -0.6169302572329705 0.08521570071263818 -0.022383847652628464 -0.3601050578501807 0.003141592653000486 -0.04358959806038174 -0.48498336580695 -2.804 -16.54 -2.384 -5.744 0.136 0.78 -0.184
-1.0875923786107584 -0.5223204582749834 -0.010354370318226542 1.4714710707790832 0.039883500485020755 0.6346845509875899 -0.4368010293503716 -0.626747734273597 0.0659734457130102 -0.014529866020127248 -0.31258846897354836 0.0 -0.05222897785613308 -0.4940154446843264 -2.708 -16.476 -2.08 -5.744 0.144 0.82 -0.184
-1.0941117969592713 -0.5227039534719548 -0.01112136071216925 1.4684031092033123 0.039883500485020755 0.6350680461845613 -0.44178646691099915 -0.6526658736608509 0.09817477040626518 -0.03652101459113065 -0.2721404635661671 0.001570796326500243 -0.01649336142825255 -0.4822344722355746 -2.708 -17.048 -2.112 -5.652 0.06 0.752 -0.184
-1.1006312153077844 -0.5219369630780121 -0.012655341500054663 1.466869128415427 0.038733014894106695 0.6346845509875899 -0.4463884092746554 -0.6526658736608509 0.05890486224375911 -0.04123340357063138 -0.22933626366903548 -0.045160394386881984 -0.012173671530376884 -0.459065226419696 -2.4 -17.176 -2.348 -5.716 -0.08 0.752 -0.196
-1.1075341288532687 -0.5219369630780121 -0.011888351106111956 1.4661021380214843 0.03681553890924993 0.6335340653966759 -0.4506068564413403 -0.653058572742476 0.006283185306000972 -0.036128315509505585 -0.19399334632278 -0.10956304377339195 -0.045160394386881984 -0.43471788335894224 -2.428 -17.112 -2.28 -5.776 -0.088 0.712 -0.196
-1.1136700520048104 -0.5230874486689261 -0.011504855909140603 1.4649516524305701 0.034514567727421806 0.6335340653966759 -0.4555922940019679 -0.6620906516198524 -0.012959069693627005 -0.01688606050987761 -0.13862277581364643 -0.20655971693478195 -0.04358959806038174 -0.4351105824405673 -2.244 -17.176 -2.18 -5.776 0.0 0.616 -0.196
-1.1209564607472662 -0.5223204582749834 -0.01227184630308331 1.4645681572335987 0.032213596545593685 0.6320000846087904 -0.46057773156259546 -0.6550220681506013 -0.014529866020127248 0.01688606050987761 -0.06950773744763575 -0.2250165737711598 -0.10367255754901604 -0.42254421182856533 -2.212 -17.144 -2.484 -6.052 0.116 0.636 -0.176
-1.1278593742927505 -0.5223204582749834 -0.013805827090968724 1.4645681572335987 0.03106311095467963 0.6296991134269624 -0.4640291883353377 -0.6954700735579825 -0.014922565101752308 -0.03848450999925595 -0.027488935713754253 -0.19438604540440507 -0.12919799785464497 -0.42372230907344055 -2.148 -16.952 -2.216 -6.172 0.08 0.608 -0.176
-1.135145783035206 -0.5230874486689261 -0.013805827090968724 1.4649516524305701 0.03029612056073692 0.6285486278360483 -0.4678641403050512 -0.704502152435359 -0.029845130203504617 -0.06440264938650996 -0.022776546734253524 -0.12566370612001942 -0.18613936469027878 -0.42175881366531526 -2.024 -16.856 -1.776 -6.144 -0.044 0.52 -0.176
-1.1424321917776619 -0.5246214294568115 -0.013038836697026017 1.4645681572335987 0.028762139772851508 0.6247136758663347 -0.47284957786567877 -0.7076437450883595 -0.048694686121507534 -0.04162610265225644 0.029452431121879556 -0.10327985846739098 -0.2120575040775328 -0.43275438795081694 -1.868 -17.144 -1.712 -6.388 0.0 0.52 -0.184
-1.1485681149292035 -0.5242379342598401 -0.013805827090968724 1.4649516524305701 0.027228158984966094 0.6224127046845066 -0.4770680250323637 -0.6565928644771015 -0.06950773744763575 -0.02631083846887907 0.054977871427508505 -0.12959069693627004 -0.2552544030562895 -0.40565815131868777 -1.652 -17.08 -1.476 -6.6 0.1 0.452 -0.184
-1.1554710284746879 -0.5253884198507542 -0.014189322287940077 1.466869128415427 0.026077673394052033 0.6189612479117644 -0.4812864721990486 -0.6518804754976009 -0.0679369411211355 -0.012173671530376884 0.07736171908013696 -0.15550883632352405 -0.2878484268311695 -0.4197953182571899 -1.62 -17.24 -1.408 -6.388 0.172 0.452 -0.168
-1.1631409324141149 -0.5265389054416683 -0.01342233189399737 1.4676361188093696 0.02454369260616662 0.6139758103511368 -0.4858884145627048 -0.7162831248841108 -0.06832964020276057 -0.04476769530525693 0.08953539061051385 -0.1331249886708956 -0.35853426152368045 -0.41626102652256436 -1.432 -17.588 -1.24 -6.508 0.036 0.492 -0.168
-1.1704273411565707 -0.5265389054416683 -0.01342233189399737 1.469170099597255 0.023776702212223912 0.609757363184452 -0.49010686172938966 -0.7096072404964847 -0.07422012642713648 0.01531526418337737 0.12644910428326955 -0.10288715938576591 -0.43785947601194275 -0.4197953182571899 -1.152 -17.968 -1.376 -6.172 -0.036 0.568 -0.148
-1.1777137498990264 -0.5276893910325823 -0.01457281748491143 1.4714710707790832 0.0222427214243385 0.604388430426853 -0.4935583185021319 -0.7072510460067344 -0.07264933010063623 0.007461282550876154 0.15354534091539876 -0.11506083091614279 -0.45631633284832057 -0.3891647898904352 -1.056 -18.0 -1.408 -6.052 0.072 0.616 -0.168
-1.1850001586414822 -0.5292233718204677 -0.01572330307582549 1.4741555371578825 0.02032524543948173 0.5997864880631968 -0.49700977527487405 -0.6915430827417319 -0.11741702540589316 0.0011780972448751821 0.20852321234290724 -0.14451326203802234 -0.48773225937832543 -0.3506802798911792 -1.028 -18.288 -1.508 -6.204 0.1 0.608 -0.176
-1.1919030721869666 -0.5303738574113818 -0.01457281748491143 1.4764565083397108 0.01917475984856767 0.5944175553055978 -0.5004612320476163 -0.6809402075378553 -0.14372786387477224 -0.036128315509505585 0.22344577744465957 -0.12252211346701895 -0.4751658887663235 -0.35146567805442935 -0.716 -18.444 -1.208 -6.02 0.052 0.528 -0.176
-1.1980389953385082 -0.5322913333962386 -0.014956312681882784 1.4795244699154815 0.018407769454624964 0.5882816321540562 -0.5027622032294443 -0.7363107780469889 -0.1429424657115221 0.013351768775252066 0.265071880096916 -0.10249446030414085 -0.5022621253984527 -0.3063052836675474 -0.9 -18.316 -1.24 -6.172 -0.052 0.56 -0.168
-1.2060923944749065 -0.5342088093810954 -0.014189322287940077 1.4837429170821665 0.016490293469768196 0.5832961945934286 -0.5073641455931006 -0.7064656478434843 -0.15668693356839924 -0.023561944897503646 0.30748338091242255 -0.1299833960178951 -0.5175773895818301 -0.3086614781572977 -0.56 -18.16 -1.14 -6.052 -0.024 0.596 -0.196
-1.2133788032173622 -0.5357427901689807 -0.014956312681882784 1.48757786905188 0.013805827090968724 0.578310757032801 -0.5104321071688714 -0.6809402075378553 -0.18849555918002917 -0.006675884387626033 0.37070793305405736 -0.18378317020052842 -0.5199335840715804 -0.30944687632054785 -0.464 -18.38 -1.14 -5.988 0.072 0.56 -0.184
-1.2198982215658754 -0.5380437613508089 -0.015339807878854137 1.491029325824622 0.012655341500054663 0.571791338684288 -0.5127330783506996 -0.685259897435731 -0.17867808213940264 -0.0200276531628781 0.3663882431561817 -0.20263272611853134 -0.5509568115199602 -0.31219576989192327 -0.592 -18.316 -1.004 -6.144 0.06 0.568 -0.156
-1.2264176399143882 -0.5391942469417229 -0.015339807878854137 1.4948642777943357 0.010354370318226542 0.566422405926689 -0.515417544729499 -0.6624833507014775 -0.1900663555065294 -0.01021017612225158 0.3981968687678116 -0.21362830040403305 -0.542710130805834 -0.2788163479537931 -0.528 -18.224 -1.04 -6.08 0.072 0.52 -0.168
-1.2340875438538152 -0.5426457037144651 -0.015339807878854137 1.5002332105519347 0.007669903939427069 0.5606699779721187 -0.5181020111082985 -0.6844744992724808 -0.20027653162878098 -0.010995574285501701 0.4123340357063138 -0.21559179581215834 -0.54938601519346 -0.25643250030116466 -0.436 -18.38 -0.736 -5.96 0.052 0.508 -0.168
-1.2409904573992998 -0.5453301700932646 -0.014956312681882784 1.5056021433095337 0.005752427954570301 0.554534054820577 -0.5204029822901266 -0.7064656478434843 -0.22030418479165909 0.010995574285501701 0.459065226419696 -0.20066923071040604 -0.594939108661967 -0.22423117560790967 -0.404 -18.256 -0.772 -5.96 0.124 0.568 -0.168
-1.2475098757478127 -0.5476311412750927 -0.01457281748491143 1.5098205904762185 0.004601942363656241 0.5487816268660067 -0.5227039534719548 -0.7060729487618592 -0.25250550948491407 0.02631083846887907 0.4759512869295736 -0.21127210591428267 -0.5894413215192161 -0.24072453703616223 -0.404 -18.256 -1.004 -5.808 0.072 0.508 -0.184
-1.2551797796872397 -0.5503156076538922 -0.01457281748491143 1.514806028036846 0.0023009711818281204 0.5422622085174937 -0.5246214294568115 -0.6821183047827305 -0.24740042142378826 -0.021991148571003403 0.5034402226433279 -0.17946348030265274 -0.5639158812135873 -0.21323560132240799 -0.372 -18.316 -0.636 -5.776 0.016 0.508 -0.168
-1.2613157028387814 -0.5530000740326917 -0.014956312681882784 1.5217089415823304 -0.0003834951969713534 0.5365097805629234 -0.5257719150477256 -0.6907576845784819 -0.25132741224003885 -0.014137166938502187 0.5572399968259611 -0.20734511509803208 -0.6149667618248451 -0.17828538305777758 -0.308 -18.16 -0.668 -5.868 0.036 0.508 -0.168
-1.2693691019751798 -0.5553010452145197 -0.014956312681882784 1.5282283599308435 -0.002684466378799474 0.5288398766234964 -0.5280728862295537 -0.7213882129452366 -0.27056966723966686 -0.001570796326500243 0.6094689746820943 -0.21755529122028364 -0.6640541470279777 -0.14922565101752308 -0.464 -17.968 -0.636 -6.02 0.024 0.492 -0.204
-1.2747380347327788 -0.5579855115933192 -0.01457281748491143 1.5339807878854137 -0.004601942363656241 0.5230874486689261 -0.5292233718204677 -0.7001824625374833 -0.28667032958629435 0.0023561944897503642 0.633423618661223 -0.23051436091391064 -0.658949058966852 -0.1519745445888985 -0.34 -18.0 -0.636 -5.928 0.016 0.444 -0.184
-1.2827914338691773 -0.5618204635630328 -0.014189322287940077 1.540883701430898 -0.007286408742455715 0.5150340495325276 -0.5299903622144104 -0.6715154295788539 -0.30237829285129675 0.010995574285501701 0.6283185306000971 -0.22933626366903548 -0.665624943354478 -0.13469578499739585 -0.436 -17.808 -0.468 -6.08 0.016 0.48 -0.176
-1.2893108522176902 -0.5648884251388037 -0.01572330307582549 1.5485536053703253 -0.009970875121255189 0.5081311359870433 -0.5303738574113818 -0.6860452955989811 -0.3043417882594221 0.008246680714126275 0.6613052534566023 -0.24622232417891307 -0.6750497213134794 -0.08089601081476251 -0.34 -17.78 -0.468 -5.808 0.036 0.412 -0.196
-1.2969807561571174 -0.5683398819115458 -0.015339807878854137 1.5562235093097523 -0.01227184630308331 0.5019952128355016 -0.5311408478053246 -0.6848671983541059 -0.3200497515244245 -0.007461282550876154 0.685652596517356 -0.271355065402917 -0.6848671983541059 -0.04712388979500729 0.308 -17.716 -0.536 -5.716 0.08 0.46 -0.184
-1.3027331841116876 -0.5710243482903453 -0.015339807878854137 1.5627429276582652 -0.01457281748491143 0.4939418136991032 -0.5311408478053246 -0.6628760497831025 -0.32672563591205056 -0.022776546734253524 0.7339545835572385 -0.2591813938725401 -0.7001824625374833 -0.028274333877004374 1.088 -17.652 -0.436 -5.684 0.072 0.452 -0.196
-1.3092526024602007 -0.5744758050630875 -0.016490293469768196 1.5719468123855778 -0.017257283863710903 0.48627190975967616 -0.5311408478053246 -0.6487388828446004 -0.3129811680551734 -0.02591813938725401 0.750055245903866 -0.24425882877078778 -0.7048948515169841 -0.039662607244131134 1.712 -17.716 -0.536 -5.38 0.008 0.46 -0.212
-1.315005030414771 -0.5786942522297723 -0.01687378866673955 1.5803837067189475 -0.02032524543948173 0.4801359866081345 -0.5319078381992672 -0.61378866457997 -0.323191344177425 -0.05811946408050899 0.7983572329437485 -0.2580032966276649 -0.7190320184554863 -0.005497787142750851 2.116 -17.652 -0.5 -5.348 -0.008 0.46 -0.176
-1.3211409535663126 -0.5817622138055432 -0.01802427425765361 1.5880536106583745 -0.022626216621309852 0.4720825874717361 -0.5315243430022959 -0.6063273820290938 -0.36167585417668097 -0.08364490438613793 0.808174709984375 -0.2709623663212919 -0.7410231670264896 -0.02042035224450316 2.116 -17.62 -0.5 -5.348 0.06 0.5 -0.156
-1.32612639112694 -0.5852136705782853 -0.018791264651596317 1.596107009794773 -0.025310683000109326 0.46479617872928036 -0.5319078381992672 -0.5682355711114628 -0.35146567805442935 -0.0730420291822613 0.8066039136578748 -0.2709623663212919 -0.7190320184554863 -0.012173671530376884 2.272 -17.46 0.668 -5.408 0.06 0.472 -0.204
-1.3326458094754532 -0.5882816321540562 -0.01802427425765361 1.604927399325114 -0.028762139772851508 0.45827676038076737 -0.5319078381992672 -0.5544911032545857 -0.3412555019321778 -0.061653755815134534 0.8407687337592551 -0.28863382499441964 -0.6958627726396076 -0.02081305132612822 2.492 -17.332 1.644 -5.5 0.144 0.472 -0.176
-1.3380147422330522 -0.5921165841237697 -0.01917475984856767 1.6129807984615125 -0.03259709174256504 0.45175734203225437 -0.5322913333962386 -0.5505641124383351 -0.33536501570780186 -0.05654866775400875 0.8431249282490054 -0.33025992764667605 -0.6487388828446004 -0.0027488935713754254 2.552 -17.208 2.012 -5.5 0.18 0.396 -0.14
-1.3433836749906511 -0.5955680408965119 -0.018407769454624964 1.621034197597911 -0.03719903410622128 0.4456214188807127 -0.5319078381992672 -0.5988660994782177 -0.3349723166261768 -0.02042035224450316 0.8372344420246295 -0.3691371367275571 -0.6259623361103468 0.0035342917346255468 2.992 -17.24 2.316 -5.532 0.172 0.328 -0.12
-1.3483691125512787 -0.5990194976692541 -0.017257283863710903 1.6306215775221948 -0.04180097646987752 0.4387185053352283 -0.5319078381992672 -0.582372738049965 -0.3310453258099262 0.036128315509505585 0.8293804603921283 -0.452782041113695 -0.626747734273597 0.013744467856877126 3.552 -17.332 2.248 -5.592 0.152 0.328 -0.112
-1.3533545501119062 -0.6013204688510821 -0.018407769454624964 1.6386749766585933 -0.04601942363656241 0.432966077380658 -0.5311408478053246 -0.5694136683563381 -0.31926435336117437 0.048694686121507534 0.8391979374327548 -0.4810563749906994 -0.6746570222318543 -0.0023561944897503642 3.832 -17.24 2.08 -5.592 0.164 0.328 -0.084
-1.3594904732634479 -0.6047719256238244 -0.016106798272796843 1.6459613854010489 -0.04947088040930459 0.42529617344123094 -0.5319078381992672 -0.5399612372344585 -0.3251548395855503 0.05340707510100826 0.8615817850853833 -0.446106156726069 -0.6668030405993531 0.01021017612225158 3.924 -17.272 2.08 -5.684 0.164 0.336 -0.084
-1.3644759108240756 -0.6078398871995953 -0.01687378866673955 1.6559322605223041 -0.05292233718204677 0.4191602502896893 -0.5315243430022959 -0.5603815894789617 -0.31258846897354836 0.06675884387626033 0.8395906365143798 -0.39034288713531035 -0.659341758048477 0.001570796326500243 4.236 -17.176 2.048 -5.808 0.18 0.336 -0.1
-1.3686943579907604 -0.610907848775366 -0.016490293469768196 1.6643691548556738 -0.05483981316690354 0.413407822335119 -0.5319078381992672 -0.5458517234588344 -0.29373891305554545 0.03259402377488004 0.8446957245755057 -0.30983957540217294 -0.6243915397838465 0.001570796326500243 4.236 -17.24 2.012 -5.652 0.372 0.328 -0.084
-1.3740632907483594 -0.6147428007450796 -0.016490293469768196 1.6728060491890437 -0.05560680356084625 0.40727189918357737 -0.5319078381992672 -0.4991205327454522 -0.310232274483798 0.043196898978756684 0.8313439558002536 -0.16846790601715106 -0.588263224274341 -0.003141592653000486 4.392 -17.208 2.484 -5.44 0.244 0.336 -0.064
-1.3782817379150443 -0.6174272671238791 -0.016106798272796843 1.6816264387193849 -0.05560680356084625 0.4011359760320357 -0.5315243430022959 -0.44257186499144346 -0.31180307081029823 0.03377212101975522 0.8808240400850113 -0.04830198703988247 -0.6133959654983449 -0.018456856836377853 4.3 -17.016 2.552 -5.288 0.164 0.328 -0.072
-1.3825001850817291 -0.6204952286996499 -0.01572330307582549 1.6908303234466973 -0.0559902987578176 0.39384956728958 -0.5319078381992672 -0.42961279529781643 -0.31180307081029823 0.028667032958629435 0.8737554566157602 0.008639379795751335 -0.6161448590697203 0.0011780972448751821 4.236 -16.952 2.348 -5.196 0.164 0.328 -0.064
-1.386718632248414 -0.6239466854723921 -0.014956312681882784 1.7000342081740099 -0.0559902987578176 0.3877136441380383 -0.5315243430022959 -0.3950552761148111 -0.2945243112187956 0.036128315509505585 0.9224501427372677 -0.009032078877376396 -0.640099503048849 -0.007461282550876154 4.08 -16.888 2.448 -5.072 0.172 0.336 -0.064
-1.3905535842181276 -0.6266311518511916 -0.014189322287940077 1.7092380929013222 -0.0559902987578176 0.38119422578952533 -0.5276893910325823 -0.4087997439716882 -0.3063052836675474 0.07107853377413599 0.8647233777383837 0.00510508806112579 -0.6538439709057261 0.12487830795676931 4.176 -16.824 2.616 -4.98 0.18 0.328 -0.084
-1.3943885361878412 -0.6293156182299909 -0.013805827090968724 1.7192089680225775 -0.05560680356084625 0.3739078170470696 -0.5234709438658974 -0.38366700274768434 -0.30237829285129675 0.07107853377413599 0.9000662950846392 -0.003926990816250607 -0.6829037029459806 0.33968470560567754 4.3 -16.764 2.552 -4.888 0.188 0.328 -0.044
-1.3970730025666405 -0.6327670750027332 -0.012655341500054663 1.7276458623559472 -0.0559902987578176 0.3658544179106712 -0.5184855063052698 -0.3200497515244245 -0.3043417882594221 0.07618362183526178 0.9507244766142721 -0.012173671530376884 -0.711178036822985 0.4315762907059417 4.456 -16.792 2.448 -4.796 -0.036 0.308 -0.008
-1.39975746894544 -0.635835036578504 -0.011888351106111956 1.7364662518862883 -0.05905826033358843 0.35856800916821546 -0.514267059138585 -0.3129811680551734 -0.30277099193292184 0.09542587683488976 0.9401216014103954 -0.08757189520238855 -0.7257079028431123 0.4830198703988247 4.268 -16.7 2.012 -4.676 -0.336 0.344 -0.008
-1.402825430521211 -0.6389029981542749 -0.009970875121255189 1.7475876125984575 -0.06481068828815872 0.35128160042575973 -0.5092816215779573 -0.3070906818307975 -0.30355639009617197 0.08168140897801264 0.9613273518181487 -0.33968470560567754 -0.7579092275363672 0.48341256948044975 4.488 -16.636 1.544 -4.34 -0.024 0.384 -0.016
-1.4058933920969816 -0.6415874645330742 -0.008820389530341128 1.7583254781136555 -0.07133010663667173 0.34284470609239 -0.5039126888203584 -0.310232274483798 -0.2854922323414192 0.12134401622214377 1.0002045608990298 -0.5595961913157116 -0.8038550200864993 0.48616146305182517 4.456 -16.764 1.508 -4.096 0.152 0.336 0.0
-1.4078108680818384 -0.6446554261088451 -0.008436894333369775 1.7679128580379393 -0.07669903939427068 0.3344078117590202 -0.49816026086578813 -0.2623229865255406 -0.2870630286679194 0.10838494652851677 1.054397034163288 -0.6302820260082225 -0.8168140897801264 0.5077599125412036 4.204 -16.668 1.912 -4.124 0.152 0.432 0.016
-1.4097283440666952 -0.6473398924876446 -0.008053399136398421 1.77941771394708 -0.08168447695489828 0.3252039270317077 -0.49279132810818915 -0.18574666560865372 -0.29177541764742015 0.0860010988758883 1.0661780066120399 -0.5619523858054619 -0.8219191778412521 0.543495528969084 4.144 -16.636 1.98 -4.124 0.172 0.424 0.0
-1.4112623248545806 -0.6507913492603867 -0.007669903939427069 1.7916895602501632 -0.08590292412158317 0.3171505278953093 -0.48780589054756157 -0.1449059611196474 -0.2768528525456678 0.015707963265002428 1.0579313258979137 -0.4614214209094464 -0.8498008126366314 0.5250386721327062 3.896 -16.668 1.944 -4.096 0.164 0.396 0.008
-1.411645820051552 -0.6530923204422149 -0.008053399136398421 1.8024274257653612 -0.088970885697354 0.3079466431679968 -0.48243695778996265 -0.1119192382631423 -0.2788163479537931 0.02513274122400389 1.092488845080919 -0.34478979366680335 -0.8168140897801264 0.5328926537652074 3.676 -16.668 2.18 -4.308 0.152 0.328 0.016
-1.4127963056424662 -0.6557767868210144 -0.006902913545484362 1.8139322816745018 -0.09242234247009617 0.3006602344255411 -0.4770680250323637 -0.09228428418188928 -0.2992367001982963 0.043982297142006806 1.0917034469176687 -0.3440043955035532 -0.8246680714126275 0.5391758390712084 3.708 -16.54 2.584 -4.524 -0.008 0.328 -0.016
-1.4124128104454947 -0.6592282435937565 -0.005752427954570301 1.8262041279775851 -0.09740778003072377 0.292990330486114 -0.470932101880822 -0.05458517234588344 -0.2792090470354182 0.05379977418263332 1.1301879569169249 -0.3860231972374347 -0.7842200660052463 0.5411393344793337 3.832 -16.412 2.652 -4.492 0.088 0.336 0.008
-1.4127963056424662 -0.6626797003664987 -0.005752427954570301 1.8377089838867258 -0.10239321759135137 0.2849369313497156 -0.4655631691232231 -0.043982297142006806 -0.2619302874439155 0.059690260407009234 1.1482521146716775 -0.4594579255013211 -0.7198174166187363 0.5446736262139592 3.768 -16.412 2.416 -4.46 0.136 0.328 0.0
-1.4127963056424662 -0.6649806715483269 -0.004218447166684887 1.848830344598895 -0.1062281695610649 0.2791845033951453 -0.45904375077471005 -0.034950218264630406 -0.2925608158106702 0.07814711724338709 1.1333295495699254 -0.4759512869295736 -0.6687665360074785 0.5595961913157116 3.864 -16.412 2.148 -4.492 0.144 0.328 -0.016
-1.4127963056424662 -0.6680486331240977 -0.003451456772742181 1.859568210114093 -0.11006312153077843 0.27381557063754636 -0.4529078276231684 -0.012173671530376884 -0.2929535148922953 0.06911503836601068 1.0913107478360438 -0.420188017338815 -0.582372738049965 0.5937610114170918 4.052 -16.38 1.912 -4.432 0.152 0.328 -0.008
-1.4124128104454947 -0.6703496043059258 -0.0023009711818281204 1.870689570826262 -0.1112136071216925 0.2688301330769188 -0.4463884092746554 0.006283185306000972 -0.2784236488721681 0.07932521448826227 1.0850275625300427 -0.30512718642267217 -0.5273948666224566 0.6039711875393434 3.924 -16.192 1.812 -4.368 0.152 0.0 -0.008
-1.4120293152485233 -0.672650575487754 -0.002684466378799474 1.8821944267354027 -0.11274758790957791 0.2607767339405203 -0.4406359813200851 0.031415926530004856 -0.2576105975460398 0.0620464548967596 1.0783516781424167 -0.1790707812210277 -0.5572399968259611 0.6063273820290938 3.584 -16.096 2.112 -4.584 0.164 -0.296 -0.016
-1.410495334460638 -0.674951546669582 -0.0023009711818281204 1.8925487970536292 -0.11389807350049197 0.2511893540162365 -0.43526704856248616 0.06008295948863429 -0.2768528525456678 0.07971791356988733 1.1227266743660487 -0.08050331173313745 -0.7586946256996173 0.5976880022333424 3.456 -16.0 2.08 -4.828 0.164 0.0 -0.008
-1.4089613536727525 -0.6780195082453528 -0.0011504855909140602 1.9040536529627698 -0.11236409271260656 0.24083498369800996 -0.42798063982003043 0.10917034469176688 -0.2532909076481642 0.07264933010063623 1.1400054339575514 -0.03573561642788053 -1.002953454470405 0.5914048169273415 3.456 -16.0 1.944 -4.98 0.136 0.328 -0.008
-1.4078108680818384 -0.6807039746241523 0.0 1.914024528084025 -0.11313108310654926 0.2331650797585829 -0.4226117070624315 0.13862277581364643 -0.22658737009766006 0.061653755815134534 1.10034282671342 0.02591813938725401 -0.9782134123280263 0.64638268835485 3.332 -16.128 1.644 -4.584 0.144 0.328 -0.016
-1.406276887293953 -0.6818544602150665 0.0007669903939427069 1.9247623935992229 -0.11159710231866385 0.2266456614100699 -0.4153252983199758 0.14765485469102282 -0.21048670775103256 0.0730420291822613 1.0170906214089073 0.0420188017338815 -0.8007134274334988 0.6538439709057261 3.52 -16.128 1.544 -3.972 0.164 0.18 -0.028
-1.4043594113090963 -0.6853059169878086 0.0 1.9355002591144208 -0.11236409271260656 0.21897575747064282 -0.40803888957752005 0.15825772989489947 -0.21402099948565811 0.0620464548967596 0.9994191627357796 0.0019634954081253035 -0.6640541470279777 0.6573782626403517 3.644 -16.16 1.476 -3.392 0.144 0.104 -0.008
-1.4012914497333255 -0.686839897775694 0.0011504855909140602 1.9462381246296188 -0.11159710231866385 0.21053886313727305 -0.4011359760320357 0.19949113346553085 -0.22462387468953474 0.0620464548967596 1.0434014598777863 -0.019634954081253035 -0.7162831248841108 0.705287550598609 3.896 -16.16 1.476 -3.176 0.136 0.268 -0.016
-1.3993739737484687 -0.6887573737605508 0.002684466378799474 1.9565924949478453 -0.11274758790957791 0.2017184736069319 -0.39346607209260864 0.26782077366829143 -0.22187498111815931 0.0640099503048849 1.0492919461021624 0.0011780972448751821 -0.8372344420246295 0.7449501578427402 3.924 -16.096 1.644 -3.24 0.152 0.328 -0.028
-1.3951555265817839 -0.6906748497454075 0.0030679615757708274 1.9669468652660718 -0.11313108310654926 0.1936650744705335 -0.38656315854712425 0.27567475530079266 -0.1959568417309053 0.04987278336638271 1.0488992470205372 0.00039269908162506076 -0.8733627575341351 0.7327764863123634 3.864 -15.84 1.476 -3.452 0.152 0.336 -0.016
-1.392087565006013 -0.692208830533293 0.0038349519697135344 1.9776847307812697 -0.1119805975156352 0.18599517053110642 -0.37850975941072584 0.3000220983615464 -0.20577431877153182 0.04555309346850705 1.0386890708982857 0.006283185306000972 -0.8230972750861273 0.7154977267208606 3.8 -15.652 1.376 -3.668 0.124 0.328 -0.036
-1.3886361082332708 -0.6952767921090638 0.003451456772742181 1.9884225962964677 -0.11236409271260656 0.1802427425765361 -0.3712233506682701 0.3593196596869306 -0.19752763805740556 0.062439153978384655 1.0088439406947811 0.0023561944897503642 -0.6990043652926081 0.7162831248841108 3.896 -15.556 1.608 -3.76 0.136 0.328 -0.056
-1.384417661066586 -0.6968107728969491 0.003451456772742181 1.9980099762207515 -0.11313108310654926 0.17679128580379394 -0.36508742751672846 0.4154756283593143 -0.20813051326128218 0.0200276531628781 0.9899943847767781 -0.0019634954081253035 -0.5006913290719525 0.6935065781498573 3.612 -15.268 1.644 -3.576 0.144 0.328 -0.036
-1.380199213899901 -0.6983447536848346 0.004601942363656241 2.007213860948064 -0.11236409271260656 0.1737233242280231 -0.3578010187742728 0.40683624856356293 -0.1990984343839058 -0.0047123889795007284 0.9283406289616436 0.021991148571003403 -0.35382187254417974 0.665624943354478 3.52 -14.984 1.608 -3.332 0.144 0.268 -0.056
-1.3755972715362448 -0.7014127152606054 0.004218447166684887 2.016801240872348 -0.1119805975156352 0.17103885784922362 -0.3501311148348457 0.42529310539994075 -0.18574666560865372 0.030237829285129678 0.9098837721252657 -0.0047123889795007284 -0.25250550948491407 0.6817256057011054 3.396 -15.016 1.744 -3.268 0.144 -0.084 -0.064
-1.3698448435816746 -0.7021797056545481 0.004601942363656241 2.025621630402689 -0.11274758790957791 0.16643691548556738 -0.3451456772742181 0.4900884538680758 -0.1822123738740282 0.013351768775252066 0.8992808969213891 -0.0023561944897503642 -0.303949089177797 0.6283185306000971 3.52 -14.856 1.608 -3.452 0.136 0.036 -0.056
-1.3648594060210468 -0.7040971816394049 0.004601942363656241 2.0340585247360585 -0.11236409271260656 0.16183497312191114 -0.33824276372873374 0.5222897785613307 -0.1602212253030248 -0.00039269908162506076 0.8831802345747616 -0.01767145867312773 -0.43982297142006804 0.5843362334580904 3.304 -14.732 1.44 -3.484 0.136 0.308 -0.072
-1.3587234828695052 -0.7056311624272903 0.0030679615757708274 2.042111923872457 -0.11236409271260656 0.1580000211521976 -0.33287383097113477 0.5686282701930879 -0.1602212253030248 -0.012959069693627005 0.8631525814118834 0.008246680714126275 -0.4692754025419476 0.5925829141722166 3.052 -14.856 1.576 -3.452 0.136 0.328 -0.056
-1.3522040645209923 -0.7063981528212331 0.0038349519697135344 2.0497818278118842 -0.1119805975156352 0.15608254516734085 -0.3278883934105072 0.5855143307029655 -0.12919799785464497 0.028667032958629435 0.8219191778412521 -0.007461282550876154 -0.3392920065240525 0.5513495106015853 3.084 -14.824 1.308 -3.332 0.124 0.164 -0.028
-1.3464516365664219 -0.7075486384121471 0.004601942363656241 2.05706823655434 -0.11236409271260656 0.15454856437945544 -0.3229029558498796 0.6228207434573463 -0.12644910428326955 0.01610066234662749 0.8011061265151239 0.011388273367126762 -0.2210895829549092 0.5497787142750851 2.864 -14.604 1.34 -3.176 0.136 0.036 -0.056
-1.3395487230209375 -0.7090826192000325 0.004985437560627594 2.064738140493767 -0.1119805975156352 0.15263108839459866 -0.3171505278953093 0.6255696370287217 -0.11741702540589316 -0.01060287520387664 0.7520187413119913 0.004319689897875668 -0.15707963265002428 0.5352488482549578 2.648 -14.54 1.508 -3.24 0.136 0.112 -0.084
-1.3334127998693959 -0.7102331047909466 0.004985437560627594 2.0720245492362226 -0.11236409271260656 0.1499466220157992 -0.3121650903346817 0.6758351194767296 -0.12644910428326955 0.03809181091763089 0.7261006019247374 0.018456856836377853 -0.21284290224078292 0.5383904409079583 2.708 -14.792 1.544 -3.176 0.456 0.248 -0.016
-1.3265098863239115 -0.7110000951848893 0.006135923151541655 2.079310957978678 -0.10814564554592167 0.1491796316218565 -0.30756314797102546 0.6774059158032297 -0.1252710070383944 0.054192473264258384 0.7107853377413599 0.1480475537726479 -0.18928095734327927 0.5089380097860787 2.492 -14.7 1.276 -3.176 0.472 0.288 0.0
-1.3192234775814558 -0.7121505807758033 0.005368932757598948 2.084679890736277 -0.10354370318226543 0.14956312681882783 -0.3025777104103979 0.7021459579456086 -0.08835729336563866 0.01767145867312773 0.6734789249869791 0.3581415624420554 -0.10249446030414085 0.4963716391740768 2.18 -14.348 1.24 -2.992 0.2 0.18 -0.036
-1.3115535736420287 -0.7129175711697461 0.006135923151541655 2.0915828042817615 -0.09740778003072377 0.14841264122791378 -0.2972087776527989 0.7453428569243653 -0.0730420291822613 0.01610066234662749 0.6185010535594707 0.5093307088677038 -0.0200276531628781 0.49558624101082666 1.9 -14.284 1.172 -2.872 0.108 0.076 -0.072
-1.304267164899573 -0.7133010663667174 0.005368932757598948 2.0977187274333033 -0.09357282806101024 0.14879613642488512 -0.29260683528914266 0.7209955138636115 -0.0789325154066372 0.027096236632129192 0.5780530481520894 0.517184690500205 -0.0200276531628781 0.4759512869295736 1.804 -14.508 1.108 -2.812 0.108 0.212 -0.056
-1.2962137657631747 -0.7140680567606601 0.006902913545484362 2.1034711553878735 -0.0897378760912967 0.14841264122791378 -0.2880048929254864 0.7740098898829947 -0.07186393193738612 0.05379977418263332 0.5874778261110909 0.4111559384614386 -0.07657632091688685 0.4531747401953201 1.744 -15.048 0.668 -2.84 0.116 0.336 -0.072
-1.2885438618237475 -0.7140680567606601 0.007286408742455715 2.1080730977515296 -0.08820389530341129 0.14841264122791378 -0.2841699409557729 0.7641924128423682 -0.08364490438613793 0.06440264938650996 0.5482079179485848 0.3153373625449238 -0.02042035224450316 0.44060836958331817 1.744 -15.332 0.5 -2.904 0.252 0.296 -0.064
-1.2797234722934063 -0.7159855327455169 0.008053399136398421 2.112291544918215 -0.08436894333369775 0.14956312681882783 -0.2795679985921167 0.7920740476377475 -0.06715154295788539 0.06479534846813502 0.5069745143779534 0.25839599570928995 0.0679369411211355 0.4150829292776892 1.776 -15.112 0.436 -2.84 0.344 0.112 -0.056
-1.271670073157008 -0.7159855327455169 0.009203884727312482 2.117276982478842 -0.07861651537912745 0.14956312681882783 -0.27534955142543177 0.8172067888617514 -0.05772676499888393 0.04555309346850705 0.44649885580769405 0.3930917807066858 0.05890486224375911 0.4453207585628189 1.276 -14.824 0.3 -2.964 0.188 0.144 -0.084
-1.2620826932327243 -0.7167525231394596 0.009587379924283835 2.121111934448556 -0.07286408742455715 0.14956312681882783 -0.2699806186678328 0.866294174064884 -0.04437499622363186 0.021598449489378342 0.40290925774731234 0.4896957547864507 0.027096236632129192 0.42372230907344055 1.028 -14.572 0.332 -3.056 0.116 0.248 -0.072
-1.2528788085054117 -0.7171360183364309 0.009203884727312482 2.1245633912212982 -0.06902913545484361 0.14956312681882783 -0.2665291618950906 0.9145961611047665 -0.03848450999925595 0.04241150081550656 0.38170350733955904 0.49283734743945123 -0.0007853981632501215 0.4194026191755649 0.528 -14.508 0.268 -2.964 0.108 0.268 -0.072
-1.2432914285811278 -0.7171360183364309 0.009970875121255189 2.12801484799404 -0.06596117387907278 0.15033011721277054 -0.2626942099253771 0.9118472675333911 -0.027881634795379313 0.03848450999925595 0.3251548395855503 0.3966260724413113 0.036128315509505585 0.37699111836005833 0.216 -14.54 0.2 -2.964 0.124 0.308 -0.084
-1.2348545342477582 -0.7175195135334023 0.009587379924283835 2.1306993143728397 -0.06327670750027331 0.15263108839459866 -0.2596262483496063 0.9149888601863915 -0.03769911183600583 0.03769911183600583 0.2925608158106702 0.31965705244279946 0.12252211346701895 0.34871678448305393 0.0 -14.348 0.032 -2.78 0.236 0.268 -0.056
-1.2268011351113597 -0.7171360183364309 0.010354370318226542 2.131849799963754 -0.06059224112147384 0.15531555477339815 -0.25617479157686407 0.8973174015132638 -0.03809181091763089 0.07107853377413599 0.2411172361177873 0.28235063968841867 0.20852321234290724 0.362068553258306 -0.184 -14.252 -0.064 -2.748 0.328 0.22 -0.044
-1.217597250384047 -0.7175195135334023 0.009970875121255189 2.1337672759486104 -0.0559902987578176 0.15761652595522627 -0.25233983960715056 0.9193085500842672 -0.012959069693627005 0.05929756132538417 0.1900663555065294 0.31651545978979895 0.23012166183228558 0.34753868723817877 -0.28 -14.348 -0.2 -2.72 0.244 0.308 -0.092
-1.2072428800658206 -0.7182865039273449 0.01112136071216925 2.1345342663425533 -0.05138835639416136 0.15953400194008302 -0.24927187803137973 0.892605012533763 -0.006675884387626033 0.05026548244800778 0.16297011887440022 0.4150829292776892 0.24543692601566297 0.3279037331569257 -0.248 -14.476 -0.368 -2.656 0.144 0.288 -0.084
-1.198805985732451 -0.7171360183364309 0.011888351106111956 2.1353012567364957 -0.04678641403050512 0.16336895390979655 -0.2462039164556089 0.9145961611047665 -0.0027488935713754254 0.03180862561162992 0.1021017612225158 0.4504258466239447 0.2996293992799213 0.3012001956064216 -0.436 -14.444 -0.3 -2.564 0.116 0.308 -0.072
-1.1884516154142244 -0.7182865039273449 0.012655341500054663 2.13645174232741 -0.044485442848677 0.16758740107648146 -0.24275245968286674 0.9542587683488976 0.001570796326500243 0.04830198703988247 0.08560839979426324 0.3930917807066858 0.31926435336117437 0.2968805057085459 -0.528 -14.476 -0.268 -2.656 0.136 0.328 -0.092
-1.1792477306869118 -0.7175195135334023 0.01342233189399737 2.1360682471304386 -0.04256796686382023 0.17103885784922362 -0.24083498369800996 0.9546514674305226 0.009032078877376396 0.027096236632129192 0.0200276531628781 0.25564710213791453 0.36952983580918214 0.2898119222392948 -0.496 -14.444 -0.132 -2.656 0.144 0.308 -0.072
-1.1692768555656565 -0.7171360183364309 0.012655341500054663 2.1353012567364957 -0.04026699568199211 0.17640779060682257 -0.2373835269252678 0.9287333280432687 0.008246680714126275 0.03180862561162992 -0.02670353755050413 0.15629423448677418 0.42529310539994075 0.2666426764234162 -0.62 -14.54 -0.368 -2.412 0.328 0.328 -0.064
-1.1596894756413727 -0.7171360183364309 0.013038836697026017 2.134150771145582 -0.03681553890924993 0.1802427425765361 -0.235466050940411 0.9467974857980215 0.014922565101752308 0.0035342917346255468 -0.08364490438613793 0.2238384765262846 0.43471788335894224 0.23640484713828655 -0.528 -14.572 -0.368 -2.228 0.328 0.296 -0.084
-1.1493351053231462 -0.7171360183364309 0.014189322287940077 2.132233295160725 -0.032213596545593685 0.184461189743221 -0.23278158456161155 0.9393362032471453 0.015707963265002428 0.02513274122400389 -0.0899280896921389 0.3498948817279291 0.4040873549921875 0.23365595356691113 -0.496 -14.348 -0.332 -2.32 0.188 0.328 -0.056
-1.1401312205958338 -0.7167525231394596 0.01342233189399737 2.1306993143728397 -0.028378644575880154 0.18752915131899184 -0.23048061337978343 0.9255917353902682 0.01649336142825255 0.013744467856877126 -0.11074114101826713 0.4123340357063138 0.3506802798911792 0.24386612968916271 -0.684 -14.224 -0.436 -2.292 0.144 0.328 -0.072
-1.131694326262464 -0.7167525231394596 0.013038836697026017 2.1306993143728397 -0.026461168591023387 0.190980608091734 -0.228946632591898 0.9420850968185207 0.005890486224375911 -0.03220132469325498 -0.1331249886708956 0.35657076611555516 0.3133738671367985 0.2250165737711598 -1.028 -14.224 -0.332 -2.536 0.2 0.404 -0.084
-1.1217234511412089 -0.7163690279424882 0.013805827090968724 2.12801484799404 -0.024160197409195266 0.19558255045539025 -0.22702915660704123 0.8953539061051384 0.01649336142825255 -0.007853981632501214 -0.15472343816027392 0.27488935713754253 0.3659955440745566 0.18535396652702868 -1.62 -14.16 -0.268 -2.656 0.336 0.752 -0.064
-1.1129030616108677 -0.7159855327455169 0.01457281748491143 2.1249468864182695 -0.020708740636453084 0.2024854640008746 -0.22587867101612719 0.9479755830428966 0.024740042142378828 0.0200276531628781 -0.22148228203653425 0.27488935713754253 0.4830198703988247 0.16650441060902577 -2.428 -13.936 -0.368 -2.412 0.316 0.636 -0.064
-1.1036991768835551 -0.7156020375485456 0.01457281748491143 2.1218789248424987 -0.017640779060682257 0.21207284392515846 -0.22357769983429907 0.9287333280432687 0.024740042142378828 0.08207410805963769 -0.2921681167290452 0.31690815887142404 0.7622289174342429 0.15590153540514912 -3.02 -13.84 -0.536 -2.168 0.244 0.336 -0.1
-1.096029272944128 -0.7159855327455169 0.01572330307582549 2.118043972872785 -0.013805827090968724 0.22012624306155687 -0.22127672865247094 0.87297005845251 0.01531526418337737 0.0750055245903866 -0.32594023774880043 0.34164820101380283 0.8415541319225052 0.17278759591502674 -3.364 -13.652 -0.468 -2.168 0.244 0.328 -0.084
-1.088359369004701 -0.7159855327455169 0.017257283863710903 2.1145925161000427 -0.01112136071216925 0.2266456614100699 -0.22089323345549958 0.7673340054953687 0.01649336142825255 0.09424777959001458 -0.3149446634632987 0.30551988550429726 0.7700828990667441 0.17671458673127732 -3.208 -13.428 -0.468 -2.228 0.264 0.356 -0.064
-1.0791554842773885 -0.7156020375485456 0.019558255045539024 2.112291544918215 -0.008053399136398421 0.2331650797585829 -0.21859226227367146 0.795215640290748 0.03534291734625546 0.1119192382631423 -0.3542145716258048 0.27488935713754253 0.6950773744763575 0.15433073907864886 -3.084 -13.364 -0.468 -2.564 0.3 0.508 -0.092
-1.0726360659288756 -0.7144515519576314 0.021092235833424438 2.106922612160616 -0.005752427954570301 0.24160197409195266 -0.21820876707670012 0.7802930751889957 0.04987278336638271 0.17789268397615252 -0.39034288713531035 0.28156524152516854 0.6585563598852269 0.10131636305926567 -3.02 -12.984 -0.5 -2.72 0.292 0.568 -0.084
-1.0645826667924772 -0.7136845615636888 0.021859226227367145 2.1011701842060453 -0.002684466378799474 0.2504223636222938 -0.2174417766827574 0.7288494954961128 0.05576326959075863 0.16179202162952502 -0.4197953182571899 0.28863382499441964 0.7877543577398718 0.06832964020276057 -2.992 -12.856 -1.544 -2.748 0.252 0.396 -0.072
-1.058063248443964 -0.7125340759727747 0.02339320701525256 2.097335232236332 0.0011504855909140602 0.25885925795566356 -0.21705828148578604 0.7449501578427402 0.06558074663138515 0.1429424657115221 -0.47870018050094904 0.30512718642267217 0.8278096640656281 0.05851216316213405 -2.928 -12.792 -2.416 -2.72 0.144 0.328 -0.084
-1.0507768397015085 -0.7121505807758033 0.025310683000109326 2.090815813887819 0.005368932757598948 0.2665291618950906 -0.2166747862888147 0.7123561340678601 0.084037603467763 0.1449059611196474 -0.5525276078464605 0.3597123587685556 0.7857908623317466 0.05183627877450802 -2.836 -12.92 -2.952 -2.812 0.144 0.364 -0.084
-1.04272344056511 -0.7106165999879179 0.024160197409195266 2.08544688113022 0.009970875121255189 0.2730485802436036 -0.215907795894872 0.7386669725367393 0.09542587683488976 0.10877764561014182 -0.5466371216220846 0.3899501880536853 0.743772060597865 0.056155968672383684 -3.148 -12.856 -3.388 -2.872 0.124 0.48 -0.084
-1.0346700414287116 -0.7090826192000325 0.024160197409195266 2.079310957978678 0.014189322287940077 0.2807184841830307 -0.215907795894872 0.7288494954961128 0.12566370612001942 -0.0023561944897503642 -0.5666647747849627 0.452782041113695 0.697826268047733 0.03573561642788053 -3.644 -12.636 -3.22 -2.812 0.164 0.528 -0.064
-1.0293011086711126 -0.7075486384121471 0.02454369260616662 2.0727915396301655 0.018407769454624964 0.28723790253154374 -0.215907795894872 0.7469136532508656 0.11663162724264303 -0.014137166938502187 -0.6063273820290938 0.4755585878479486 0.7280640973328626 0.022383847652628464 -3.956 -12.572 -3.156 -2.812 0.152 0.54 -0.092
-1.0208642143377429 -0.7067816480182044 0.02339320701525256 2.0662721212816524 0.023009711818281205 0.29682528245582757 -0.21552430069790063 0.6860452955989811 0.1507964473440233 -0.043982297142006806 -0.6397068039672239 0.45238934203207 0.7551603339649918 0.014137166938502187 -4.3 -12.7 -2.852 -2.904 0.0 0.5 -0.064
-1.0151117863831725 -0.7048641720333476 0.021859226227367145 2.058985712539197 0.02454369260616662 0.3056456719861687 -0.21552430069790063 0.7037167542721089 0.1390154748952715 -0.07461282550876154 -0.6793694112113551 0.3204424506060496 0.8054258164129996 -0.00039269908162506076 -4.3 -12.76 -2.448 -2.904 -0.1 0.424 -0.112
-1.0085923680346596 -0.7021797056545481 0.022626216621309852 2.0513158085997696 0.023009711818281205 0.31254858553165304 -0.2151408055009293 0.6699446332523536 0.17789268397615252 -0.03337942193813016 -0.6864379946806062 0.11427543275289267 0.8179921870250015 0.014137166938502187 -4.204 -12.54 -2.28 -2.932 0.124 0.5 -0.064
-1.0032234352770606 -0.7010292200636341 0.0222427214243385 2.0447963902512565 0.023009711818281205 0.3198349942741088 -0.2151408055009293 0.5933683123354667 0.2049889206082817 -0.014529866020127248 -0.717461222128986 -0.061653755815134534 0.7956083393723731 0.018064157754752792 -4.176 -12.92 -2.316 -2.964 0.136 0.5 -0.044
-0.9986214929134043 -0.6991117440787773 0.022626216621309852 2.0382769719027434 0.021859226227367145 0.32750489821353584 -0.21399031991001521 0.601222293967968 0.19360064724115494 -0.027881634795379313 -0.7484844495773658 -0.08364490438613793 0.7567311302914921 0.05340707510100826 -4.112 -13.236 -2.448 -3.024 0.152 0.52 -0.036
-0.9932525601558054 -0.6968107728969491 0.022626216621309852 2.030223572766345 0.0222427214243385 0.3344078117590202 -0.21399031991001521 0.5474225197853346 0.1990984343839058 -0.01060287520387664 -0.7602654220261176 -0.05222897785613308 0.7539822367201167 0.05379977418263332 -3.924 -13.112 -2.416 -3.084 0.152 0.56 -0.064
-0.9878836273982065 -0.6948932969120925 0.02147573103039579 2.021786678432975 0.0222427214243385 0.34246121089541864 -0.21283983431910117 0.5364269454998329 0.21873338846515883 -0.03887720908088101 -0.7869689595766217 -0.014922565101752308 0.7677267045769938 0.05811946408050899 -4.052 -13.332 -2.484 -3.056 0.164 0.576 -0.1
-0.9832816850345502 -0.6914418401393503 0.021859226227367145 2.0141167744935484 0.023009711818281205 0.3501311148348457 -0.21283983431910117 0.4948008428475765 0.23365595356691113 -0.03652101459113065 -0.833700150290004 0.02631083846887907 0.7853981632501215 0.014922565101752308 -3.988 -13.684 -2.584 -3.056 0.152 0.56 -0.12
-0.9779127522769513 -0.6895243641544935 0.021859226227367145 2.004145899372293 0.022626216621309852 0.35856800916821546 -0.21360682471304387 0.4732023933581982 0.25682519938278975 -0.01531526418337737 -0.8639379795751336 0.01531526418337737 0.7960010384539982 -0.02120575040775328 -3.988 -13.716 -2.584 -3.084 0.164 0.608 -0.156
-0.9729273147163237 -0.6872233929726653 0.020708740636453084 1.9949420146449806 0.0222427214243385 0.36662140830461387 -0.21399031991001521 0.48576876397020013 0.2666426764234162 -0.006283185306000972 -0.8749335538606353 -0.012566370612001944 0.7873616586582468 -0.02513274122400389 -4.052 -13.904 -2.684 -3.084 0.152 0.548 -0.148
-0.9683253723526675 -0.6837719361999232 0.021092235833424438 1.9861216251146394 0.0222427214243385 0.3750583026379837 -0.21360682471304387 0.4539601383585702 0.2760674543824177 -0.04751658887663235 -0.8949612070235134 -0.01021017612225158 0.7685121027402438 -0.014137166938502187 -3.924 -14.064 -2.484 -3.3 0.152 0.624 -0.148
-0.9648739155799253 -0.6807039746241523 0.019558255045539024 1.975767254796413 0.0222427214243385 0.38272820657741075 -0.21475731030395792 0.4197953182571899 0.25172011132166394 -0.031415926530004856 -0.8953539061051384 -0.0047123889795007284 0.7689048018218689 -0.0007853981632501215 -4.112 -13.968 -2.552 -3.452 0.152 0.624 -0.176
-0.9618059540041545 -0.6795534890332383 0.019941750242510378 1.9677138556600144 0.0222427214243385 0.39078160571380915 -0.21399031991001521 0.39269908162506073 0.26114488928066537 -0.02670353755050413 -0.8902488180440127 -0.008639379795751335 0.7940375430458728 -0.007853981632501214 -4.08 -13.936 -2.752 -3.544 0.152 0.588 -0.176
-0.9575875068374695 -0.6753350418665534 0.02032524543948173 1.9577429805387594 0.023009711818281205 0.39883500485020756 -0.21399031991001521 0.38837939172718505 0.2784236488721681 -0.029452431121879556 -0.9326603188595193 0.018456856836377853 0.814850594372001 -0.013351768775252066 -4.02 -13.872 -2.752 -3.668 0.28 0.52 -0.148
-0.9545195452616987 -0.672650575487754 0.019558255045539024 1.9485390958114468 0.024160197409195266 0.406888403986606 -0.2151408055009293 0.3420409000954279 0.2949170103004206 -0.0310232274483798 -0.9157742583496417 0.06950773744763575 0.7912886494744974 0.009032078877376396 -4.204 -13.808 -2.884 -3.76 0.372 0.56 -0.14
-0.9506845932919852 -0.6699661091089545 0.01917475984856767 1.9385682206901915 0.02684466378799474 0.4153252983199758 -0.21399031991001521 0.31062497356542307 0.2890265240760447 -0.05026548244800778 -0.9499390784510219 0.19831303622065566 0.782649269678746 -0.024740042142378828 -4.052 -13.744 -2.684 -3.88 0.252 0.548 -0.168
-0.9491506125040997 -0.6668981475331837 0.01802427425765361 1.928213850371965 0.029912625363765568 0.4241456878503169 -0.2151408055009293 0.28627763050466926 0.3031636910145469 -0.040448005407381256 -0.9813550049810268 0.2560398012195396 0.8007134274334988 0.001570796326500243 -4.112 -13.808 -2.752 -3.912 0.136 0.548 -0.176
-0.9464661461253003 -0.6638301859574128 0.01802427425765361 1.9163254992658532 0.032213596545593685 0.43258258218368667 -0.21935925266761416 0.25132741224003885 0.30944687632054785 -0.0659734457130102 -1.0131636305926568 0.26860617183154156 0.8266315668207529 -0.17553648948640216 -4.052 -13.936 -2.92 -4.032 0.124 0.56 -0.184
-0.9441651749434722 -0.6599952339876992 0.01687378866673955 1.9071216145385406 0.0337475773334791 0.44025248612311374 -0.222427214243385 0.22069688387328412 0.323191344177425 -0.09660397407976494 -1.0437941589594115 0.22580197193440993 0.8203483815147519 -0.32633293683042547 -4.144 -14.032 -3.052 -4.032 0.124 0.52 -0.184
-0.9433981845495295 -0.656543777214957 0.01687378866673955 1.8956167586294 0.03528155812136451 0.44830588525951215 -0.22702915660704123 0.20066923071040604 0.33732851111592715 -0.04790928795825741 -1.0453649552859117 0.13783737765039633 0.7744025889646198 -0.3718860302989325 -4.176 -14.032 -2.752 -4.004 0.116 0.576 -0.176
-0.9410972133677014 -0.6534758156391862 0.016106798272796843 1.8844953979172308 0.03489806292439316 0.4559757891989392 -0.22971362298584072 0.17239489683340167 0.3392920065240525 -0.03848450999925595 -1.078744377224042 0.07539822367201165 0.7594800238628675 -0.3644247477480564 -4.176 -14.252 -2.884 -3.88 0.172 0.656 -0.196
-0.9399467277767872 -0.6496408636694727 0.01457281748491143 1.8729905420080901 0.03604854851530722 0.4628787027444236 -0.23278158456161155 0.14961835009914815 0.3349723166261768 -0.029845130203504617 -1.0646072102855397 0.03180862561162992 0.7264933010063623 -0.31847895519792424 -4.204 -14.284 -2.952 -3.76 0.292 0.692 -0.204
-0.9376457565949592 -0.6458059116997592 0.01457281748491143 1.8626361716898636 0.036432043712278574 0.46978161628990794 -0.23584954613738238 0.1480475537726479 0.32868913132017585 -0.0730420291822613 -1.0885618542646684 0.05811946408050899 0.6864379946806062 -0.3204424506060496 -4.268 -14.38 -2.988 -3.76 0.244 0.772 -0.176
-0.9380292517919305 -0.6431214453209597 0.014189322287940077 1.8515148109776944 0.03719903410622128 0.4770680250323637 -0.23930100291012454 0.12252211346701895 0.32751103407530063 -0.0620464548967596 -1.072068492836416 0.09149888601863915 0.6868306937622313 -0.3137665662184235 -4.548 -14.38 -2.852 -3.88 0.152 0.78 -0.204
-0.9376457565949592 -0.6396699885482175 0.013038836697026017 1.8419274310534106 0.037582529303192634 0.48358744338087667 -0.24236896448589537 0.0789325154066372 0.34478979366680335 -0.028667032958629435 -1.0842421643667928 0.08560839979426324 0.711178036822985 -0.3031636910145469 -4.58 -14.316 -2.92 -3.972 0.124 0.704 -0.24
-0.9372622613979879 -0.6362185317754754 0.014189322287940077 1.8300390799472985 0.037582529303192634 0.49125734732030374 -0.24505343086469483 0.05262167693775814 0.3388993074424274 -0.060475658570259355 -1.0744246873261663 0.028667032958629435 0.7147123285576106 -0.29530970938204565 -4.956 -14.412 -2.92 -4.188 0.144 0.656 -0.212
-0.9364952710040451 -0.6331505701997046 0.01342233189399737 1.8181507288411867 0.03796602450016399 0.49931074645670215 -0.24888838283440837 0.04437499622363186 0.32554753866717534 -0.045160394386881984 -1.0917034469176687 0.01688606050987761 0.7206028147819864 -0.3090541772389228 -4.612 -14.348 -3.02 -4.46 0.136 0.684 -0.196
-0.9368787662010164 -0.6296991134269624 0.013038836697026017 1.8077963585229602 0.037582529303192634 0.5058301648052151 -0.2511893540162365 0.01531526418337737 0.3530364743809296 -0.0329867228565051 -1.0811005717137923 -0.0023561944897503642 0.7249225046798621 -0.3153373625449238 -4.516 -14.38 -2.852 -4.524 0.152 0.588 -0.224
-0.9364952710040451 -0.6266311518511916 0.01227184630308331 1.7962915026138195 0.03834951969713534 0.5131165735476709 -0.25464081078897866 -0.02042035224450316 0.34164820101380283 -0.045160394386881984 -1.1211558780395483 -0.0047123889795007284 0.724137106516612 -0.2988440011166712 -4.672 -14.508 -3.156 -4.524 0.124 0.636 -0.224
-0.9372622613979879 -0.6231796950784493 0.011888351106111956 1.7863206274925643 0.03796602450016399 0.5196359918961839 -0.25732527716777814 -0.021598449489378342 0.31141037172867314 -0.062439153978384655 -1.1093749055907967 0.02081305132612822 0.6884014900887315 -0.32122784876929966 -4.144 -14.508 -3.492 -4.524 0.136 0.644 -0.204
-0.9364952710040451 -0.6197282383057071 0.01112136071216925 1.7744322763864524 0.03834951969713534 0.5265389054416683 -0.2611602291374917 -0.05183627877450802 0.32358404325905005 -0.07539822367201165 -1.0649999093671647 -0.0019634954081253035 0.6389214058039738 -0.32672563591205056 -4.268 -14.476 -3.356 -4.616 0.124 0.644 -0.224
-0.9384127469889019 -0.616276781532965 0.010737865515197896 1.764077906068226 0.038733014894106695 0.5330583237901813 -0.26422819071326253 -0.05183627877450802 0.3310453258099262 -0.07775441816176203 -1.093666942325794 0.009032078877376396 0.6660176424361031 -0.32672563591205056 -4.268 -14.476 -3.02 -4.584 0.144 0.644 -0.212
-0.9403302229737587 -0.6120583343662801 0.008820389530341128 1.7521895549621138 0.03796602450016399 0.5395777421386942 -0.26806314268297604 -0.07068583469251093 0.3671736413194318 -0.0679369411211355 -1.1144799936519223 0.0027488935713754254 0.6550220681506013 -0.37031523397243227 -4.488 -14.508 -2.552 -4.552 0.124 0.656 -0.204
-0.94071371817073 -0.6089903727905093 0.008820389530341128 1.7422186798408588 0.03834951969713534 0.5457136652902359 -0.2726650850466323 -0.09228428418188928 0.36795903948268194 -0.06440264938650996 -1.1062333129377961 -0.013351768775252066 0.6255696370287217 -0.37738381744168337 -4.456 -14.668 -2.384 -4.616 0.144 0.676 -0.212
-0.941864203761644 -0.6059224112147384 0.008053399136398421 1.7307138239317181 0.03796602450016399 0.5503156076538922 -0.2757330466224031 -0.12762720152814475 0.34675328907492864 -0.062439153978384655 -1.0763881827342914 -0.0035342917346255468 0.5808019417234648 -0.3930917807066858 -4.548 -14.92 -2.516 -4.644 0.136 0.704 -0.204
-0.9437816797465008 -0.6013204688510821 0.008053399136398421 1.7195924632195487 0.037582529303192634 0.5564515308054339 -0.28033498898605935 -0.14372786387477224 0.34753868723817877 -0.062439153978384655 -1.0940596414074193 -0.00510508806112579 0.5458517234588344 -0.3762057201968082 -4.516 -15.208 -3.12 -4.676 0.136 0.732 -0.176
-0.9456991557313575 -0.59786901207834 0.006902913545484362 1.7084711025073795 0.03834951969713534 0.5618204635630328 -0.2841699409557729 -0.1661117115274007 0.3239767423406751 -0.08246680714126275 -1.073639289162916 0.01767145867312773 0.5324999546835824 -0.39780416968618654 -4.456 -15.268 -3.288 -4.584 0.124 0.752 -0.184
-0.9464661461253003 -0.5955680408965119 0.006519418348513008 1.6992672177800672 0.03911651009107805 0.566422405926689 -0.28838838812245776 -0.1822123738740282 0.3459678909116785 -0.029452431121879556 -1.0748173864077912 0.0400553063257562 0.5328926537652074 -0.39976766509431183 -4.488 -15.112 -2.988 -4.768 0.136 0.78 -0.204
-0.9491506125040997 -0.5917330889267983 0.004985437560627594 1.6877623618709265 0.038733014894106695 0.5725583290782307 -0.29260683528914266 -0.1912444527514046 0.3318307239731763 -0.05458517234588344 -1.0308350892657845 0.027488935713754253 0.5281802647857067 -0.4103705402981885 -4.392 -15.08 -2.92 -4.828 0.136 0.732 -0.196
-0.9522185740798705 -0.5882816321540562 0.004985437560627594 1.6781749819466427 0.038733014894106695 0.5779272618358297 -0.2972087776527989 -0.20970130958778244 0.35146567805442935 -0.0860010988758883 -1.0363328764085353 0.015707963265002428 0.5309291583570821 -0.4221515127469403 -4.644 -14.984 -2.952 -4.92 0.144 0.676 -0.184
-0.953752554867756 -0.5852136705782853 0.003451456772742181 1.6674371164314448 0.038733014894106695 0.5825292041994858 -0.30104372962251247 -0.2340486526485362 0.32672563591205056 -0.06636614479463526 -1.0261227002862836 -0.001570796326500243 0.5136503987655795 -0.4500331475423196 -4.392 -15.176 -3.02 -5.044 0.136 0.684 -0.184
-0.9572040116404982 -0.5821457090025145 0.003451456772742181 1.6582332317041322 0.038733014894106695 0.5875146417601135 -0.30602916718314005 -0.23836834254641187 0.3318307239731763 -0.04241150081550656 -1.0390817699799106 0.004319689897875668 0.45827982825644586 -0.4315762907059417 -4.548 -15.332 -2.92 -5.132 0.136 0.712 -0.212
-0.9595049828223263 -0.577160271441887 0.0038349519697135344 1.647111870991963 0.038733014894106695 0.591349593729827 -0.31024761434982495 -0.2768528525456678 0.3290818304018009 -0.06361725122325984 -1.0206249131435328 -0.009032078877376396 0.4680973052970724 -0.46456301356244684 -4.612 -15.364 -3.02 -5.104 0.136 0.712 -0.184
-0.9621894492011258 -0.5752427954570302 0.0019174759848567672 1.6390584718555645 0.038733014894106695 0.5955680408965119 -0.31408256631953846 -0.30080749652479655 0.35460727070742987 -0.059690260407009234 -0.989601685695153 -0.021598449489378342 0.4614214209094464 -0.43275438795081694 -4.36 -15.588 -3.156 -5.072 0.136 0.724 -0.212
-0.9660244011708393 -0.5725583290782307 0.0015339807878854137 1.6271701207494527 0.03834951969713534 0.6005534784571395 -0.3186845086831947 -0.3153373625449238 0.3337942193813016 -0.06361725122325984 -0.9848892967156523 0.0007853981632501215 0.42568580448156584 -0.44885505029744444 -4.548 -15.652 -3.388 -5.256 0.144 0.704 -0.224
-0.9694758579435815 -0.5687233771085172 0.0015339807878854137 1.6187332264160827 0.03911651009107805 0.6036214400329103 -0.32328645104685094 -0.33340152029967657 0.2949170103004206 -0.054192473264258384 -0.9805696068177766 0.01021017612225158 0.4033019568289374 -0.44964044846069456 -4.58 -15.84 -3.388 -5.316 0.136 0.732 -0.184
-0.9729273147163237 -0.5648884251388037 0.0003834951969713534 1.607995360900885 0.0395000052880494 0.6082233823965666 -0.3286553838044499 -0.3063052836675474 0.310232274483798 -0.08757189520238855 -0.9735010233485256 0.027488935713754253 0.38563049815580963 -0.4610287218278213 -4.488 -15.84 -3.424 -5.224 0.136 0.704 -0.196
-0.9756117810951231 -0.5629709491539469 -0.0003834951969713534 1.5999419617644866 0.03911651009107805 0.610907848775366 -0.3324903357741634 -0.3483240854014289 0.3392920065240525 -0.09306968234513939 -0.9471901848796465 0.02513274122400389 0.36992253489080723 -0.4598506245829461 -4.516 -15.748 -3.22 -5.224 0.144 0.704 -0.184
-0.9802137234587793 -0.5595194923812047 -0.0007669903939427069 1.5903545818402027 0.0395000052880494 0.6143593055481082 -0.337475773334791 -0.368744437645932 0.3078760799940476 -0.05222897785613308 -0.918130452839392 0.011388273367126762 0.3542145716258048 -0.46534841172569696 -4.488 -15.968 -2.82 -5.196 0.136 0.78 -0.204
-0.984048675428493 -0.5568350260024052 -0.0030679615757708274 1.5815341923098616 0.03911651009107805 0.6174272671238791 -0.34284470609239 -0.3950552761148111 0.303949089177797 -0.06008295948863429 -0.879253243758511 -0.003926990816250607 0.3161227607081739 -0.491266551112951 -4.424 -16.096 -2.988 -5.224 0.136 0.76 -0.196
-0.9871166370042638 -0.5537670644266344 -0.0019174759848567672 1.5738642883704346 0.0395000052880494 0.6204952286996499 -0.3470631532590749 -0.43353978611406707 0.28941922315766977 -0.09974556673276543 -0.866686873146509 -0.010995574285501701 0.2827433387700437 -0.5061891162147033 -4.36 -16.192 -3.088 -5.348 0.136 0.732 -0.196
-0.99171857936792 -0.5510825980478349 -0.003451456772742181 1.5650438988400934 0.0395000052880494 0.6227961998814779 -0.3524320860166738 -0.42843469805294127 0.2784236488721681 -0.059690260407009234 -0.8686503685546344 0.0047123889795007284 0.28431413509654396 -0.4771293841744488 -4.332 -16.256 -3.188 -5.316 0.124 0.74 -0.204
-0.9974710073224903 -0.5483981316690354 -0.0030679615757708274 1.5562235093097523 0.03911651009107805 0.6254806662602774 -0.3574175235773014 -0.44139376774656824 0.2560398012195396 -0.03652101459113065 -0.8203483815147519 -0.01060287520387664 0.2619302874439155 -0.48459066672532497 -4.36 -16.316 -3.02 -5.348 0.124 0.724 -0.204
-1.0016894544891752 -0.5464806556841787 -0.004601942363656241 1.5485536053703253 0.038733014894106695 0.6270146470481629 -0.36355344672884304 -0.45081854570556973 0.2631083846887907 -0.05890486224375911 -0.789325154066372 -0.00039269908162506076 0.19988383254715592 -0.49951323182707724 -4.236 -16.284 -3.02 -5.408 0.116 0.78 -0.196
-1.0062913968528313 -0.5437961893053792 -0.004985437560627594 1.5420341870218122 0.0395000052880494 0.6281651326390769 -0.3673883986985566 -0.4692754025419476 0.2230530783630345 -0.05851216316213405 -0.7567311302914921 -0.0047123889795007284 0.17946348030265274 -0.48576876397020013 -4.3 -16.38 -3.052 -5.472 0.136 0.8 -0.212
-1.0116603296104303 -0.5414952181235511 -0.005368932757598948 1.5339807878854137 0.03911651009107805 0.6304661038209051 -0.37352432185009826 -0.48576876397020013 0.23640484713828655 -0.07775441816176203 -0.7068583469251093 0.02591813938725401 0.17632188764965226 -0.4963716391740768 -4.176 -16.38 -3.02 -5.472 0.136 0.704 -0.196
-1.0170292623680293 -0.5388107517447516 -0.006135923151541655 1.5274613695369008 0.039883500485020755 0.6316165894118191 -0.3777427690167831 -0.5073672134595785 0.20734511509803208 -0.07422012642713648 -0.6777986148848548 -0.0047123889795007284 0.14765485469102282 -0.4971570373373269 -4.052 -16.38 -3.12 -5.624 0.136 0.732 -0.204
-1.022014699928657 -0.5368932757598948 -0.007286408742455715 1.5213254463853592 0.039883500485020755 0.6320000846087904 -0.38234471138043935 -0.49754973641895195 0.1869247628535289 -0.050658181529632834 -0.6565928644771015 0.0070685834692510935 0.12448560887514426 -0.48459066672532497 -4.02 -16.476 -2.952 -5.684 0.136 0.8 -0.184
-1.0270001374892845 -0.5353592949720094 -0.006902913545484362 1.514806028036846 0.038733014894106695 0.6339175605936472 -0.38809713933500967 -0.5097234079493288 0.19320794815952988 -0.0750055245903866 -0.6165375581513454 -0.001570796326500243 0.10013826581439049 -0.4967643382557018 -4.08 -16.38 -2.884 -5.744 0.136 0.74 -0.168
-1.0316020798529408 -0.5338253141841239 -0.008053399136398421 1.5102040856731898 0.03911651009107805 0.6350680461845613 -0.3926990816986659 -0.5344634500917077 0.18064157754752794 -0.0659734457130102 -0.5713771637644633 -0.013351768775252066 0.11113384009989219 -0.47634398601119865 -3.924 -16.412 -2.852 -5.744 0.136 0.656 -0.204
-1.0377380030044825 -0.5326748285932099 -0.009203884727312482 1.5044516577186196 0.038733014894106695 0.6350680461845613 -0.39730102406232215 -0.5438882280507091 0.17160949867015154 -0.03534291734625546 -0.5533130060097106 -0.018849555918002914 0.08364490438613793 -0.4896957547864507 -3.676 -16.444 -2.784 -5.868 0.136 0.732 -0.168
-1.04272344056511 -0.5307573526083531 -0.008436894333369775 1.4998497153549633 0.0395000052880494 0.6362185317754754 -0.4026699568199211 -0.5611669876422118 0.15707963265002428 -0.034950218264630406 -0.5423174317242089 -0.00510508806112579 0.06950773744763575 -0.4841979676436999 -3.552 -16.476 -2.584 -5.9 0.136 0.78 -0.176
-1.0500098493075658 -0.5292233718204677 -0.009587379924283835 1.494097287400393 0.0395000052880494 0.6373690173663894 -0.40727189918357737 -0.5969026040700923 0.16964600326202625 -0.036913713672755706 -0.5112942042758291 0.023561944897503646 0.09896016856951531 -0.5156138941737047 -3.428 -16.476 -2.516 -5.9 0.124 0.676 -0.184
-1.0565292676560787 -0.5276893910325823 -0.008436894333369775 1.4898788402337082 0.03911651009107805 0.6377525125633607 -0.41225733674420495 -0.5992587985598427 0.1311614932627703 -0.03180862561162992 -0.4610287218278213 0.011388273367126762 0.05458517234588344 -0.47948557866419916 -3.148 -16.572 -2.652 -5.868 0.124 0.636 -0.196
-1.063432181201563 -0.5265389054416683 -0.009587379924283835 1.4860438882639946 0.03911651009107805 0.6366020269724467 -0.41762626950180387 -0.6298893269265974 0.10759954836526664 -0.027881634795379313 -0.41429753111443907 -0.005890486224375911 -0.0027488935713754254 -0.48498336580695 -3.084 -16.636 -2.82 -6.052 0.144 0.664 -0.176
-1.068801113959162 -0.5261554102446969 -0.009970875121255189 1.4818254410973097 0.038733014894106695 0.6366020269724467 -0.4222282118654601 -0.627140433355222 0.09306968234513939 -0.01727875959150267 -0.39780416968618654 -0.023954643979128706 -0.011780972448751823 -0.4751658887663235 -2.864 -16.668 -2.584 -6.052 0.124 0.724 -0.184
-1.075320532307675 -0.5253884198507542 -0.010737865515197896 1.4791409747185102 0.03911651009107805 0.6366020269724467 -0.42683015422911635 -0.6039711875393434 0.09032078877376397 -0.029452431121879556 -0.38170350733955904 0.0007853981632501215 -0.02042035224450316 -0.49323004652107627 -2.804 -16.856 -2.584 -6.02 0.136 0.732 -0.176
-1.0810729602622453 -0.5238544390628688 -0.010354370318226542 1.475689517945768 0.0395000052880494 0.6366020269724467 -0.431815591789744 -0.633423618661223 0.0769690199985119 -0.03809181091763089 -0.34871678448305393 0.0023561944897503642 -0.022383847652628464 -0.49323004652107627 -2.68 -16.92 -2.652 -5.988 0.136 0.692 -0.196
-1.088359369004701 -0.5230874486689261 -0.01112136071216925 1.4718545659760545 0.038733014894106695 0.6369855221694181 -0.4371845245473429 -0.6503096791711006 0.07343472826388636 -0.07539822367201165 -0.310232274483798 -0.01021017612225158 -0.012173671530376884 -0.4826271713171996 -2.864 -17.016 -2.448 -5.868 0.136 0.684 -0.184
-1.0944952921562427 -0.5242379342598401 -0.01112136071216925 1.4699370899911977 0.03911651009107805 0.635835036578504 -0.44178646691099915 -0.6542366699873512 0.07068583469251093 -0.059690260407009234 -0.2631083846887907 -0.001570796326500243 -0.04673119071338223 -0.46770460621544735 -2.584 -17.176 -2.112 -5.96 0.116 0.724 -0.176
-1.1006312153077844 -0.5230874486689261 -0.013038836697026017 1.4680196140063408 0.03911651009107805 0.6343010557906186 -0.4463884092746554 -0.6459899892732249 0.022383847652628464 -0.06832964020276057 -0.23169245815878584 -0.007461282550876154 -0.06440264938650996 -0.48616146305182517 -2.616 -17.272 -1.912 -5.9 0.144 0.752 -0.168
-1.1071506336562973 -0.5242379342598401 -0.01342233189399737 1.4661021380214843 0.03796602450016399 0.6339175605936472 -0.451373846835283 -0.6306747250898476 0.01531526418337737 -0.01060287520387664 -0.18142697571077807 -0.018456856836377853 -0.07264933010063623 -0.4830198703988247 -2.4 -17.176 -2.048 -5.868 -0.116 0.732 -0.196
-1.114437042398753 -0.5234709438658974 -0.01227184630308331 1.4653351476275416 0.03528155812136451 0.6331505701997046 -0.4555922940019679 -0.6550220681506013 -0.003926990816250607 -0.04987278336638271 -0.11545352999776785 -0.12448560887514426 -0.07932521448826227 -0.44924774937906947 -2.4 -17.112 -2.216 -6.02 -0.116 0.676 -0.196
-1.1209564607472662 -0.5234709438658974 -0.01342233189399737 1.4645681572335987 0.03298058693953639 0.6320000846087904 -0.46096122675956686 -0.672300827742104 -0.013744467856877126 -0.01688606050987761 -0.09738937224301507 -0.21127210591428267 -0.07618362183526178 -0.42254421182856533 -2.46 -17.048 -2.28 -6.02 0.036 0.508 -0.168
-1.1282428694897217 -0.5246214294568115 -0.01342233189399737 1.4649516524305701 0.03029612056073692 0.6293156182299909 -0.4651796739262517 -0.6954700735579825 -0.03809181091763089 -0.003926990816250607 -0.03534291734625546 -0.2528982085665391 -0.13626658132389607 -0.426863901726441 -2.116 -16.792 -2.048 -5.988 0.172 0.48 -0.156
-1.1347622878382349 -0.5250049246537829 -0.01342233189399737 1.4653351476275416 0.029529130166794215 0.6266311518511916 -0.4693981210929366 -0.6719081286604789 -0.06440264938650996 0.0035342917346255468 0.018064157754752792 -0.22344577744465957 -0.252112810403289 -0.41626102652256436 -2.088 -16.636 -2.012 -6.204 0.108 0.636 -0.168
-1.1412817061867477 -0.5242379342598401 -0.01342233189399737 1.4657186428245128 0.0279951493789088 0.6235631902754207 -0.4736165682596215 -0.6298893269265974 -0.05026548244800778 -0.039662607244131134 0.03337942193813016 -0.11780972448751822 -0.31926435336117437 -0.41626102652256436 -1.932 -16.792 -1.812 -6.54 -0.044 0.616 -0.176
-1.1478011245352608 -0.5265389054416683 -0.014956312681882784 1.4657186428245128 0.027228158984966094 0.6216457142905639 -0.4778350154263064 -0.6946846753947324 -0.0530143760193832 -0.02591813938725401 0.045945792550132106 -0.10327985846739098 -0.2890265240760447 -0.40448005407381254 -1.9 -16.92 -1.912 -6.388 -0.052 0.46 -0.204
-1.153553552489831 -0.5273058958356109 -0.013805827090968724 1.466869128415427 0.02569417819708068 0.6174272671238791 -0.48090297700207724 -0.6648395451912278 -0.07107853377413599 -0.09032078877376397 0.021598449489378342 -0.12055861805889365 -0.25368360672978923 -0.41154863754306364 -1.588 -17.048 -1.644 -6.236 0.072 0.452 -0.184
-1.1627574372171436 -0.5269224006386396 -0.013805827090968724 1.4680196140063408 0.024160197409195266 0.6128253247602228 -0.48473792897179074 -0.7005751616191084 -0.06832964020276057 -0.01610066234662749 0.09738937224301507 -0.15668693356839924 -0.3420409000954279 -0.38680859540068485 -1.776 -17.428 -1.576 -6.236 0.152 0.56 -0.148
-1.1685098651717138 -0.5284563814265251 -0.016106798272796843 1.469170099597255 0.02339320701525256 0.609757363184452 -0.48857288094150425 -0.717853921210611 -0.07107853377413599 -0.009817477040626518 0.12487830795676931 -0.11663162724264303 -0.37227872938055756 -0.3718860302989325 -1.464 -17.652 -1.508 -6.172 0.116 0.588 -0.168
-1.176179769111141 -0.5292233718204677 -0.015339807878854137 1.4710875755821118 0.023009711818281205 0.6040049352298816 -0.4920243377142465 -0.6966481708028578 -0.08874999244726373 -0.011388273367126762 0.1441205629563973 -0.08521570071263818 -0.4190099200939398 -0.3730641275438077 -1.12 -17.62 -1.172 -5.96 -0.044 0.568 -0.184
-1.1823156922626827 -0.5303738574113818 -0.01572330307582549 1.4730050515669686 0.02147573103039579 0.6005534784571395 -0.49547579448698864 -0.7072510460067344 -0.10917034469176688 -0.01649336142825255 0.17789268397615252 -0.10681415020201653 -0.4571017310115707 -0.3502875808095542 -1.088 -17.872 -1.34 -5.928 -0.036 0.616 -0.168
-1.1896021010051383 -0.5315243430022959 -0.015339807878854137 1.4760730131427393 0.018791264651596317 0.5951845456995405 -0.49969424165367354 -0.7099999395781098 -0.13351768775252065 -0.01610066234662749 0.2250165737711598 -0.15747233173164935 -0.4692754025419476 -0.35342917346255465 -0.748 -18.224 -1.24 -5.9 0.1 0.616 -0.176
-1.1961215193536514 -0.5334418189871526 -0.01572330307582549 1.4795244699154815 0.017640779060682257 0.5909660985328556 -0.5027622032294443 -0.6872233928438563 -0.1602212253030248 -0.008639379795751335 0.27567475530079266 -0.18064157754752794 -0.4881249584599505 -0.3483240854014289 -0.684 -18.032 -1.14 -6.052 0.108 0.568 -0.184
-1.2034079280961072 -0.5349757997750381 -0.01572330307582549 1.482208936294281 0.01687378866673955 0.5852136705782853 -0.5062136600021865 -0.7504479449854911 -0.11859512265076834 0.006283185306000972 0.297273204790171 -0.1460840583645226 -0.4944081437659515 -0.32358404325905005 -0.652 -17.808 -1.04 -6.08 0.072 0.56 -0.176
-1.20992734644462 -0.5357427901689807 -0.016490293469768196 1.4860438882639946 0.015339807878854137 0.5802282330176578 -0.5085146311840146 -0.6982189671293579 -0.14647675744614766 -0.014529866020127248 0.3070906818307975 -0.09856746948789025 -0.49323004652107627 -0.31141037172867314 -0.34 -18.288 -0.804 -6.052 -0.024 0.52 -0.176
-1.2179807455810185 -0.5388107517447516 -0.01572330307582549 1.4898788402337082 0.013805827090968724 0.5737088146691447 -0.5111990975628141 -0.7009678607007335 -0.18181967479240313 -0.03220132469325498 0.36285395142155613 -0.12291481254864402 -0.5662720757033376 -0.2890265240760447 -0.308 -18.348 -0.736 -6.112 -0.024 0.54 -0.196
-1.2248836591265029 -0.540344732532637 -0.016490293469768196 1.4937137922034216 0.01112136071216925 0.5691068723054885 -0.5150340495325276 -0.6793694112113551 -0.20145462887365617 -0.021991148571003403 0.40016036417593687 -0.18613936469027878 -0.5486006170302099 -0.3208351496876746 -0.436 -18.064 -0.972 -6.112 0.06 0.548 -0.168
-1.230636087081073 -0.5426457037144651 -0.01572330307582549 1.498315734567078 0.008820389530341128 0.5633544443509182 -0.5169515255173844 -0.6797621102929802 -0.1881028600984041 -0.0011780972448751821 0.4040873549921875 -0.2360121480566615 -0.5270021675408315 -0.28195794060679363 -0.404 -18.16 -0.704 -6.052 0.116 0.46 -0.168
-1.2379224958235289 -0.5449466748962932 -0.016106798272796843 1.5025341817337627 0.007286408742455715 0.5576020163963479 -0.5196359918961839 -0.6927211799866071 -0.19242254999627975 0.02591813938725401 0.40683624856356293 -0.22069688387328412 -0.54938601519346 -0.25132741224003885 -0.496 -18.316 -0.94 -5.988 0.116 0.548 -0.184
-1.2440584189750705 -0.54686415088115 -0.01687378866673955 1.5067526289004476 0.005752427954570301 0.5518495884417776 -0.5211699726840693 -0.7099999395781098 -0.2250165737711598 0.0007853981632501215 0.46259951815432154 -0.20459622152665666 -0.5910121178457164 -0.22344577744465957 -0.436 -18.192 -1.072 -6.02 0.016 0.548 -0.184
-1.2505778373235836 -0.5506991028508635 -0.016490293469768196 1.5128885520519892 0.0030679615757708274 0.5453301700932646 -0.5234709438658974 -0.7033240551904838 -0.23719024530153668 -0.01688606050987761 0.5203262831532055 -0.18339047111890336 -0.6114324700902196 -0.2210895829549092 -0.404 -18.288 -0.604 -5.776 -0.016 0.548 -0.176
-1.259781722050896 -0.5522330836387489 -0.014956312681882784 1.5182574848095882 0.0003834951969713534 0.5384272565477802 -0.5257719150477256 -0.7029313561088587 -0.22933626366903548 0.01531526418337737 0.5450663252955843 -0.22933626366903548 -0.620464548967596 -0.20459622152665666 -0.404 -18.16 -0.668 -5.836 0.052 0.52 -0.168
-1.2659176452024377 -0.5553010452145197 -0.01572330307582549 1.5251603983550726 -0.0019174759848567672 0.5322913333962386 -0.5269224006386396 -0.7166758239657358 -0.2450442269340379 0.0035342917346255468 0.5650939784584624 -0.24622232417891307 -0.6452045911099747 -0.16532631336415057 -0.496 -18.192 -0.668 -5.836 0.1 0.52 -0.184
-1.2724370635509508 -0.5568350260024052 -0.016490293469768196 1.5316798167035857 -0.004218447166684887 0.5246214294568115 -0.5280728862295537 -0.7017532588639835 -0.2788163479537931 0.007853981632501214 0.6027930902944683 -0.23954643979128706 -0.6534512718241011 -0.13155419234439536 -0.496 -18.064 -0.604 -5.808 0.036 0.46 -0.176
-1.2801069674903778 -0.5606699779721187 -0.014956312681882784 1.5389662254460414 -0.007286408742455715 0.5173350207143558 -0.5296068670174391 -0.6805475084562302 -0.27488935713754253 0.003141592653000486 0.6326382204979728 -0.21127210591428267 -0.6825110038643556 -0.13076879418114523 -0.372 -17.936 -0.536 -5.988 -0.016 0.52 -0.176
-1.2877768714298048 -0.5645049299418322 -0.01687378866673955 1.5458691389915258 -0.009203884727312482 0.5104321071688714 -0.5303738574113818 -0.6899722864152317 -0.31965705244279946 -0.03063052836675474 0.6860452955989811 -0.24740042142378826 -0.6774059158032297 -0.10288715938576591 -0.464 -17.872 -0.436 -5.9 0.06 0.424 -0.176
-1.2939127945813464 -0.5679563867145745 -0.016106798272796843 1.5523885573400387 -0.011888351106111956 0.5042961840173298 -0.5307573526083531 -0.6821183047827305 -0.32672563591205056 -0.006675884387626033 0.7088218423332346 -0.2532909076481642 -0.6546293690689763 -0.0801106126515124 0.308 -17.78 -0.468 -5.868 0.06 0.412 -0.184
-1.3004322129298596 -0.5702573578964025 -0.01572330307582549 1.5596749660824945 -0.014956312681882784 0.4966262800779027 -0.5315243430022959 -0.6762278185583546 -0.3000220983615464 0.012959069693627005 0.7190320184554863 -0.2548617039746644 -0.6774059158032297 -0.04908738520313259 1.212 -17.684 -0.536 -5.684 0.036 0.404 -0.196
-1.3069516312783724 -0.572941824275202 -0.016106798272796843 1.5688788508098068 -0.017257283863710903 0.489339871335447 -0.5311408478053246 -0.6558074663138515 -0.3015928946880466 -0.012959069693627005 0.7524114403936164 -0.2631083846887907 -0.7060729487618592 -0.054977871427508505 1.776 -17.716 -0.436 -5.56 0.06 0.46 -0.184
-1.3127040592329429 -0.5763932810479442 -0.01802427425765361 1.5773157451431767 -0.019558255045539024 0.4816699673960199 -0.5319078381992672 -0.6110397710085945 -0.31651545978979895 -0.06754424203951044 0.7956083393723731 -0.2642864819336659 -0.7649778110056183 -0.03887720908088101 1.992 -17.748 -0.5 -5.472 0.052 0.492 -0.204
-1.3173060015965992 -0.5802282330176578 -0.019558255045539024 1.5853691442795752 -0.0222427214243385 0.47284957786567877 -0.5319078381992672 -0.5874778261110909 -0.3310453258099262 -0.09464047867163963 0.7936448439642477 -0.2360121480566615 -0.7897178531479971 -0.014137166938502187 2.088 -17.684 -0.4 -5.44 0.044 0.528 -0.156
-1.3249759055360262 -0.5840631849873713 -0.018791264651596317 1.5934225434159734 -0.02454369260616662 0.4663301595171658 -0.5315243430022959 -0.5776603490704644 -0.3337942193813016 -0.10917034469176688 0.7991426311069986 -0.23561944897503645 -0.7131415322311103 -0.0070685834692510935 2.272 -17.492 0.772 -5.472 0.052 0.472 -0.156
-1.3303448382936252 -0.5871311465631421 -0.01917475984856767 1.6030099233402573 -0.0279951493789088 0.45904375077471005 -0.5322913333962386 -0.5827654371315901 -0.33536501570780186 -0.054977871427508505 0.8187775851882516 -0.2827433387700437 -0.685259897435731 -0.021598449489378342 2.46 -17.428 1.776 -5.316 0.144 0.424 -0.092
-1.3353302758542527 -0.5909660985328556 -0.018791264651596317 1.6106798272796845 -0.03298058693953639 0.4521408372292257 -0.5326748285932099 -0.5650939784584624 -0.33968470560567754 -0.018849555918002914 0.860010988758883 -0.35657076611555516 -0.6726935268237291 -0.01727875959150267 2.74 -17.364 1.912 -5.316 0.172 0.424 -0.14
-1.3426166845967085 -0.5951845456995405 -0.020708740636453084 1.6202672072039683 -0.037582529303192634 0.4452379236837413 -0.5322913333962386 -0.5988660994782177 -0.34675328907492864 -0.021991148571003403 0.8388052383511297 -0.44060836958331817 -0.6660176424361031 0.007461282550876154 3.176 -17.364 2.148 -5.408 0.144 0.376 -0.156
-1.3479856173543072 -0.5974855168813686 -0.018791264651596317 1.6290875967343095 -0.042184471666848876 0.43910200053219967 -0.5319078381992672 -0.5753041545807139 -0.3314380248915513 0.018064157754752792 0.8757189520238855 -0.48341256948044975 -0.6585563598852269 -0.00510508806112579 3.52 -17.3 2.248 -5.532 0.164 0.364 -0.14
-1.3533545501119062 -0.6005534784571395 -0.01802427425765361 1.636374005476765 -0.04716990922747647 0.43258258218368667 -0.5326748285932099 -0.5847289325397155 -0.32554753866717534 0.0950331777532647 0.8505862107998815 -0.49323004652107627 -0.6679811378442283 -0.004319689897875668 4.08 -17.208 2.316 -5.776 0.164 0.308 -0.092
-1.3579564924755625 -0.6028544496389676 -0.017640779060682257 1.6451943950071062 -0.051004861197190006 0.42683015422911635 -0.5319078381992672 -0.5639158812135873 -0.32122784876929966 0.08717919612076348 0.866294174064884 -0.5010840281535776 -0.6534512718241011 0.01610066234662749 4.3 -17.176 1.98 -5.868 0.28 0.328 -0.112
-1.3633254252331615 -0.6066894016086811 -0.017257283863710903 1.6532477941435046 -0.05292233718204677 0.419927240683632 -0.5315243430022959 -0.5489933161118349 -0.3149446634632987 0.029452431121879556 0.8525497062080069 -0.38366700274768434 -0.627140433355222 0.009032078877376396 4.36 -17.272 1.98 -5.928 0.436 0.296 -0.072
-1.3686943579907604 -0.609757363184452 -0.01687378866673955 1.6624516788708172 -0.05292233718204677 0.41455830792603304 -0.5326748285932099 -0.5116869033574541 -0.2996293992799213 0.01021017612225158 0.8611890860037582 -0.1531526418337737 -0.5811946408050899 0.005497787142750851 4.204 -17.176 2.384 -5.744 0.18 0.296 -0.084
-1.3732963003544167 -0.6132088199571941 -0.016106798272796843 1.6716555635981296 -0.05330583237901813 0.4103398607593482 -0.5322913333962386 -0.5010840281535776 -0.29648780662692087 0.0420188017338815 0.8450884236571307 -0.01021017612225158 -0.503832921724953 -0.003926990816250607 4.176 -17.208 2.884 -5.472 0.172 0.328 -0.072
-1.3771312523241301 -0.6158932863359936 -0.015339807878854137 1.679708962734528 -0.05445631796993219 0.4034369472138638 -0.5319078381992672 -0.43668137876706753 -0.3161227607081739 0.05458517234588344 0.8289877613105032 -0.0070685834692510935 -0.46770460621544735 -0.011388273367126762 4.236 -17.176 2.716 -5.256 0.172 0.328 -0.072
-1.3805827090968723 -0.6197282383057071 -0.01457281748491143 1.6889128474618404 -0.05483981316690354 0.39883500485020756 -0.5322913333962386 -0.4190099200939398 -0.2921681167290452 0.04751658887663235 0.8580474933507577 -0.06950773744763575 -0.5332853528468324 0.009424777959001457 4.02 -17.08 2.28 -5.012 0.172 0.328 -0.064
-1.3855681466575 -0.6227961998814779 -0.014956312681882784 1.696966246598239 -0.055223308363874894 0.39231558650169457 -0.5322913333962386 -0.4174391237674396 -0.30355639009617197 0.07264933010063623 0.9098837721252657 -0.09189158510026421 -0.5753041545807139 -0.0035342917346255468 4.052 -17.048 2.08 -4.92 0.18 0.328 -0.084
-1.3886361082332708 -0.6247136758663347 -0.014189322287940077 1.7069371217194942 -0.055223308363874894 0.38656315854712425 -0.5280728862295537 -0.375027622951933 -0.30277099193292184 0.03063052836675474 0.9008516932478894 -0.04908738520313259 -0.6149667618248451 0.11152653918151725 3.956 -16.984 1.844 -4.888 0.18 0.308 -0.084
-1.3924710602029844 -0.6277816374421056 -0.013805827090968724 1.716524501643778 -0.05560680356084625 0.3796602450016399 -0.5238544390628688 -0.37974001193143375 -0.2992367001982963 0.0620464548967596 0.9157742583496417 -0.02042035224450316 -0.6585563598852269 0.32358404325905005 4.144 -16.92 2.112 -4.86 0.152 0.328 -0.028
-1.3963060121726978 -0.6308495990178764 -0.013805827090968724 1.7253448911741192 -0.05560680356084625 0.3712233506682701 -0.5196359918961839 -0.35382187254417974 -0.2792090470354182 0.0769690199985119 0.9381581060022701 0.01060287520387664 -0.7060729487618592 0.4288273971345663 4.052 -16.856 2.012 -5.044 -0.008 0.316 0.016
-1.39975746894544 -0.6350680461845613 -0.010737865515197896 1.7364662518862883 -0.05944175553055978 0.36278645633490036 -0.5138835639416136 -0.3243694414223002 -0.28667032958629435 0.07657632091688685 0.9613273518181487 -0.1021017612225158 -0.7602654220261176 0.4500331475423196 4.112 -16.792 2.216 -4.888 -0.308 0.328 -0.016
-1.4032089257181821 -0.6377525125633607 -0.010354370318226542 1.7472041174014863 -0.06519418348513008 0.35473305719850196 -0.5096651167749288 -0.3031636910145469 -0.30512718642267217 0.11074114101826713 0.9864600930421525 -0.3777765165233084 -0.769297500903494 0.4920519492762011 4.112 -16.792 1.812 -4.676 0.008 0.336 0.008
-1.405126401703039 -0.6396699885482175 -0.010354370318226542 1.7567914973257701 -0.07094661143970038 0.3482136388499889 -0.5050631744112725 -0.2870630286679194 -0.30277099193292184 0.10642145112039146 1.002953454470405 -0.562345084887087 -0.7476990514141156 0.47438049060307336 4.204 -16.732 1.776 -4.552 0.172 0.336 0.028
-1.4070438776878957 -0.6431214453209597 -0.008820389530341128 1.767529362840968 -0.07708253459124204 0.3393932493196478 -0.49931074645670215 -0.22855086550578535 -0.28431413509654396 0.1021017612225158 1.0037388526336553 -0.6165375581513454 -0.7720463944748694 0.49519354192920156 4.112 -16.856 1.98 -4.34 0.172 0.328 -0.008
-1.408577858475781 -0.6458059116997592 -0.008053399136398421 1.7775002379622231 -0.08168447695489828 0.330956354986278 -0.49432530889607457 -0.20852321234290724 -0.27056966723966686 0.08089601081476251 1.0225884085516581 -0.5780530481520894 -0.8089601081476251 0.49244464835782614 3.832 -16.764 2.012 -4.248 0.152 0.336 0.008
-1.4093448488697238 -0.6484903780785587 -0.007669903939427069 1.7878546082804496 -0.08628641931855452 0.3229029558498796 -0.489339871335447 -0.16650441060902577 -0.2902046213209199 0.08521570071263818 1.047721149775662 -0.4830198703988247 -0.8690430676362594 0.4940154446843264 3.832 -16.792 2.08 -4.188 0.152 0.336 0.028
-1.4101118392636667 -0.6515583396543295 -0.006902913545484362 1.7993594641895903 -0.08935438089432535 0.31178159513771037 -0.48473792897179074 -0.16768250785390093 -0.28352873693329383 0.04673119071338223 1.0437941589594115 -0.4017311605024371 -0.9161669574312667 0.5163992923369549 3.74 -16.764 2.012 -4.524 0.144 0.328 0.016
-1.4108788296576094 -0.6550097964270717 -0.006519418348513008 1.809713834507817 -0.09203884727312482 0.3029612056073692 -0.47821851062327775 -0.09346238142676445 -0.2945243112187956 0.019634954081253035 1.0968085349787946 -0.35382187254417974 -0.931089522533019 0.523860574887831 3.644 -16.572 2.148 -4.46 0.136 0.328 0.0
-1.4124128104454947 -0.6576942628058712 -0.006902913545484362 1.8216021856139288 -0.09510680884889565 0.2941408160770281 -0.47284957786567877 -0.08560839979426324 -0.2799944451986683 0.02081305132612822 1.1278317624271745 -0.2839214360149189 -0.9212720454923925 0.5717698628460884 3.8 -16.444 2.448 -4.432 0.152 0.328 0.016
-1.4131798008394374 -0.6599952339876992 -0.005368932757598948 1.8331070415230695 -0.09740778003072377 0.2849369313497156 -0.4667136547141371 -0.07225663101901117 -0.2697842690764167 0.06675884387626033 1.1466813183451774 -0.22580197193440993 -0.8839656327380118 0.5729479600909636 4.052 -16.476 2.784 -4.368 0.008 0.308 -0.008
-1.4131798008394374 -0.6622962051695274 -0.004218447166684887 1.845762383023124 -0.10200972239438001 0.2768835322133172 -0.46096122675956686 -0.05929756132538417 -0.27488935713754253 0.07736171908013696 1.1407908321208013 -0.3066979827491724 -0.8678649703913842 0.6149667618248451 4.112 -16.444 2.516 -4.248 0.008 0.328 -0.008
-1.4135632960364088 -0.6657476619422695 -0.0038349519697135344 1.856500248538322 -0.10661166475803625 0.26806314268297604 -0.4532913228201398 -0.015707963265002428 -0.29177541764742015 0.04358959806038174 1.1203704798762983 -0.3970187715229364 -0.8117090017190005 0.6314601232530976 3.896 -16.412 2.148 -4.248 0.152 0.336 0.036
-1.4135632960364088 -0.6691991187150117 -0.0030679615757708274 1.8687720948414053 -0.11006312153077843 0.26154372433446305 -0.4463884092746554 0.029059732040254495 -0.2854922323414192 0.07971791356988733 1.1089822065091715 -0.4249004063183157 -0.7626216165158679 0.6554147672322264 3.708 -16.38 1.912 -4.216 0.172 0.336 0.0
-1.4127963056424662 -0.6711165946998685 -0.0023009711818281204 1.8795099603566032 -0.1112136071216925 0.25502430598595005 -0.43948549572917106 0.04987278336638271 -0.27528205621916757 0.10956304377339195 1.1066260120194211 -0.3640320486664313 -0.6974335689661079 0.6542366699873512 3.708 -16.224 1.676 -4.248 0.164 0.316 -0.008
-1.4112623248545806 -0.6741845562756393 -0.0011504855909140602 1.8906313210687724 -0.11313108310654926 0.24850488763743703 -0.43219908698671533 0.0801106126515124 -0.25878869479091504 0.07775441816176203 1.0999501276317951 -0.20695241601640701 -0.6471680865181001 0.6550220681506013 3.676 -16.256 1.776 -4.064 0.116 0.008 0.028
-1.410495334460638 -0.6772525178514102 -0.0007669903939427069 1.9013691865839704 -0.11351457830352062 0.24083498369800996 -0.4260631638351737 0.10053096489601555 -0.2721404635661671 0.06754424203951044 1.0968085349787946 -0.07068583469251093 -0.6471680865181001 0.685652596517356 3.456 -16.096 1.812 -4.032 0.152 -0.008 0.0
-1.4089613536727525 -0.6787864986392956 0.0 1.9132575376900822 -0.1119805975156352 0.23086410857675477 -0.4191602502896893 0.12016591897726858 -0.23836834254641187 0.06872233928438563 1.111731100080547 -0.01688606050987761 -0.814850594372001 0.691935781823357 3.584 -15.968 1.776 -4.096 0.144 0.268 -0.016
-1.4070438776878957 -0.681470965018095 -0.0003834951969713534 1.9251458887961943 -0.11274758790957791 0.22127672865247094 -0.4114903463502622 0.18535396652702868 -0.23326325448528606 0.03377212101975522 1.1101603037540466 0.0019634954081253035 -0.90477868406414 0.6876160919254813 3.644 -16.064 1.544 -3.94 0.152 0.308 -0.008
-1.4047429065060677 -0.6841554313968945 0.0003834951969713534 1.9362672495083635 -0.11351457830352062 0.21399031991001521 -0.40382044241083515 0.18731746193515397 -0.24897121775028852 0.060475658570259355 1.0972012340604198 0.00510508806112579 -0.8356636456981292 0.7099999395781098 3.74 -15.968 1.812 -3.848 0.136 0.328 -0.016
-1.4020584401272682 -0.6864564025787226 0.0011504855909140602 1.9473886102205327 -0.11274758790957791 0.20785439675847356 -0.39653403366837947 0.21676989305703354 -0.21873338846515883 0.061653755815134534 1.086598358856543 0.015707963265002428 -0.7048948515169841 0.717461222128986 3.8 -15.684 1.844 -3.76 0.136 0.316 -0.028
-1.3989904785514973 -0.6887573737605508 0.0015339807878854137 1.9581264757357306 -0.11274758790957791 0.20210196880390327 -0.38924762492592374 0.226194671016035 -0.22933626366903548 0.06440264938650996 1.0375109736534105 0.014922565101752308 -0.5941537104987169 0.7048948515169841 3.896 -15.62 1.844 -3.728 0.152 0.144 -0.036
-1.3959225169757266 -0.6910583449423789 0.0030679615757708274 1.9692478364478998 -0.11351457830352062 0.1951990552584189 -0.38272820657741075 0.2925608158106702 -0.2089159114245323 0.084037603467763 1.0335839828371598 0.008246680714126275 -0.562737783968712 0.6777986148848548 3.924 -15.62 1.608 -3.76 0.172 0.016 -0.016
-1.3913205746120703 -0.693359316124207 0.003451456772742181 1.979218711569155 -0.11313108310654926 0.18867963690990588 -0.3765922834258691 0.3086614781572977 -0.22462387468953474 0.03809181091763089 1.0418306635512862 0.0019634954081253035 -0.6330309195795979 0.6581636608036018 3.864 -15.46 1.308 -4.096 0.136 0.2 -0.036
-1.3894030986272135 -0.6952767921090638 0.004218447166684887 1.9891895866904103 -0.11274758790957791 0.18139322816745018 -0.368922379486442 0.34636058999330355 -0.1990984343839058 0.03887720908088101 1.0202322140619078 0.005497787142750851 -0.6876160919254813 0.6707300314156037 3.708 -15.3 1.44 -4.004 0.144 0.26 -0.056
-1.3840341658696145 -0.6975777632908919 0.0030679615757708274 2.0003109474025793 -0.11274758790957791 0.17679128580379394 -0.36355344672884304 0.38680859540068485 -0.1900663555065294 0.014922565101752308 0.9813550049810268 0.028667032958629435 -0.5870851270294658 0.6385287067223487 3.52 -15.364 1.376 -3.76 0.136 0.192 -0.044
-1.379048728308987 -0.6991117440787773 0.004218447166684887 2.0087478417359494 -0.11236409271260656 0.1737233242280231 -0.35703402838033005 0.4358959806038174 -0.19674223989415543 0.02670353755050413 0.9467974857980215 0.01767145867312773 -0.446106156726069 0.6149667618248451 3.584 -15.08 1.544 -3.668 0.144 0.124 -0.064
-1.3752137763392733 -0.7006457248666628 0.0038349519697135344 2.0187187168572045 -0.1119805975156352 0.1687378866673955 -0.35051461003181705 0.4594579255013211 -0.17278759591502674 0.03337942193813016 0.9224501427372677 0.015707963265002428 -0.41469023019606416 0.614181363661595 3.52 -14.792 1.608 -3.452 0.136 0.124 -0.064
-1.3702283387786458 -0.7017962104575768 0.004601942363656241 2.026772115993603 -0.1112136071216925 0.16451943950071063 -0.3451456772742181 0.48851765754157556 -0.16061392438464983 0.01727875959150267 0.90477868406414 -0.02591813938725401 -0.4080143458084381 0.5870851270294658 3.332 -14.76 1.508 -3.3 0.136 0.212 -0.044
-1.3640924156271041 -0.7040971816394049 0.004601942363656241 2.035592505523944 -0.11236409271260656 0.16030099233402573 -0.3386262589257051 0.5254313712143313 -0.15825772989489947 0.003926990816250607 0.8733627575341351 -0.01649336142825255 -0.3899501880536853 0.5717698628460884 3.208 -15.016 1.544 -3.208 0.144 0.26 -0.056
-1.3587234828695052 -0.7048641720333476 0.004601942363656241 2.0436459046603423 -0.11236409271260656 0.15684953556128356 -0.33325732616810616 0.5705917656012133 -0.1602212253030248 0.02120575040775328 0.8395906365143798 0.019242254999627974 -0.39741147060456145 0.5682355711114628 2.992 -14.792 1.712 -3.116 0.164 0.24 -0.064
-1.3518205693240208 -0.7063981528212331 0.005752427954570301 2.053233284584626 -0.11236409271260656 0.15416506918248407 -0.3271214030165645 0.5705917656012133 -0.1390154748952715 0.022383847652628464 0.8187775851882516 -0.00039269908162506076 -0.29648780662692087 0.5482079179485848 2.772 -14.54 1.608 -3.024 0.136 0.172 -0.064
-1.3472186269603645 -0.7083156288060898 0.005752427954570301 2.058985712539197 -0.1119805975156352 0.15263108839459866 -0.3229029558498796 0.6133959654983449 -0.1429424657115221 0.02081305132612822 0.7677267045769938 -0.008246680714126275 -0.2411172361177873 0.5411393344793337 2.74 -14.604 1.308 -2.904 0.144 0.18 -0.056
-1.339932218217909 -0.7094661143970039 0.006519418348513008 2.067039111675595 -0.1119805975156352 0.1507136124097419 -0.3171505278953093 0.6035784884577183 -0.13862277581364643 0.03455751918300534 0.7626216165158679 -0.004319689897875668 -0.20459622152665666 0.5391758390712084 2.708 -14.824 1.276 -2.964 0.136 0.288 -0.064
-1.3337962950663673 -0.7106165999879179 0.005752427954570301 2.073942025221079 -0.11236409271260656 0.1491796316218565 -0.31139809994073897 0.6636614479463526 -0.11427543275289267 0.04633849163175717 0.7484844495773658 0.0007853981632501215 -0.1971349389757805 0.5415320335609588 2.68 -14.572 1.24 -2.992 0.152 0.28 -0.084
-1.3276603719148257 -0.7106165999879179 0.007669903939427069 2.0804614435695923 -0.11044661672774979 0.14802914603094242 -0.3071796527740541 0.691150383660107 -0.09032078877376397 0.054977871427508505 0.7154977267208606 0.028274333877004374 -0.1331249886708956 0.5258240702959563 2.584 -14.224 1.14 -2.904 0.536 0.192 -0.028
-1.3192234775814558 -0.711767085578832 0.006902913545484362 2.0869808619181054 -0.1054611791671222 0.14879613642488512 -0.3025777104103979 0.7017532588639835 -0.0950331777532647 0.03220132469325498 0.6781913139664799 0.22855086550578535 -0.0400553063257562 0.4959789400924517 2.304 -14.38 0.94 -2.964 0.456 0.104 -0.028
-1.3111700784450575 -0.7133010663667174 0.006902913545484362 2.0938837754635897 -0.09970875121255189 0.1472621556369997 -0.2972087776527989 0.7347399817204886 -0.1021017612225158 0.009032078877376396 0.6330309195795979 0.4869468612150753 -0.07343472826388636 0.4881249584599505 2.088 -14.636 1.004 -3.084 0.1 0.22 -0.092
-1.305417650490487 -0.7133010663667174 0.006902913545484362 2.1000196986151316 -0.09280583766706753 0.146495165243057 -0.2914563496982286 0.6997897634558582 -0.07971791356988733 0.022776546734253524 0.6157521599880952 0.6624833507014775 -0.084037603467763 0.46966810162357264 1.804 -14.7 0.872 -3.176 0.108 0.248 -0.064
-1.2954467753692318 -0.7144515519576314 0.006902913545484362 2.105772126569702 -0.08705340971249723 0.14879613642488512 -0.2876213977285151 0.808174709984375 -0.05262167693775814 0.007461282550876154 0.5662720757033376 0.627140433355222 0.02513274122400389 0.4920519492762011 1.62 -14.984 0.972 -3.176 0.1 0.144 -0.064
-1.2881603666267762 -0.7152185423515741 0.008053399136398421 2.111141059327301 -0.0839854481367264 0.1491796316218565 -0.2822524649709161 0.7838273669236212 -0.07107853377413599 0.04162610265225644 0.5277875657040816 0.4661338098889471 0.08521570071263818 0.4732023933581982 1.712 -15.08 0.772 -3.148 0.108 0.084 -0.072
-1.279339977096435 -0.7159855327455169 0.007669903939427069 2.116126496887928 -0.08015049616701286 0.1491796316218565 -0.27803401780423126 0.8054258164129996 -0.05929756132538417 0.04358959806038174 0.4759512869295736 0.3530364743809296 0.05654866775400875 0.44689155488931914 1.464 -14.92 0.636 -3.208 0.088 0.152 -0.064
-1.2712865779600366 -0.7156020375485456 0.008820389530341128 2.1199614488576417 -0.07784952498518474 0.1491796316218565 -0.2741990658345177 0.834092849371629 -0.0510508806112579 0.050658181529632834 0.44846235121581934 0.2627156856071656 -0.014137166938502187 0.42647120264481597 1.308 -14.792 0.5 -3.084 0.252 0.2 -0.064
-1.2613157028387814 -0.7163690279424882 0.009587379924283835 2.1237964008273553 -0.07439806821244256 0.1491796316218565 -0.2692136282738901 0.8839656327380118 -0.059690260407009234 0.04241150081550656 0.4170464246858145 0.2501493149951637 0.012173671530376884 0.39976766509431183 0.932 -14.604 0.0 -3.084 0.472 0.22 -0.056
-1.252111818111469 -0.7175195135334023 0.009970875121255189 2.126864362403126 -0.06864564025787226 0.1507136124097419 -0.26576217150114795 0.866686873146509 -0.04358959806038174 0.04790928795825741 0.34636058999330355 0.3801327110130588 0.06832964020276057 0.3820962064211841 0.56 -14.444 0.332 -3.056 0.264 0.24 -0.072
-1.2432914285811278 -0.7171360183364309 0.009970875121255189 2.1291653335849543 -0.06289321230330196 0.1514806028036846 -0.2626942099253771 0.9036005868192648 -0.03259402377488004 0.021991148571003403 0.29766590387179603 0.5670574738665877 0.09581857591651483 0.375027622951933 0.28 -14.38 0.468 -2.84 0.116 0.192 -0.056
-1.2344710390507867 -0.7175195135334023 0.01112136071216925 2.131082809569811 -0.05790777474267437 0.15339807878854136 -0.2584757627586922 0.924806337227018 -0.022776546734253524 0.012566370612001944 0.2505420140767888 0.6027930902944683 0.12841259969139487 0.36246125233993104 -0.092 -14.348 0.332 -2.78 0.136 0.296 -0.084
-1.2268011351113597 -0.7163690279424882 0.010354370318226542 2.133383780751639 -0.05292233718204677 0.15493205957642678 -0.25502430598595005 0.924806337227018 -0.0200276531628781 0.03730641275438077 0.20027653162878098 0.530143760193832 0.16375551703765032 0.3549999697890549 -0.28 -14.252 0.064 -2.656 0.124 0.296 -0.064
-1.2164467647931332 -0.7175195135334023 0.01227184630308331 2.1349177615395245 -0.0502378708032473 0.15761652595522627 -0.2515728492132078 0.9216647445740176 0.0019634954081253035 0.03809181091763089 0.1692533041804012 0.41469023019606416 0.21480639764890821 0.3420409000954279 -0.308 -14.192 -0.064 -2.536 0.116 0.296 -0.064
-1.2060923944749065 -0.7175195135334023 0.01227184630308331 2.1353012567364957 -0.04832039481839053 0.1606844875309971 -0.24927187803137973 0.9220574436556426 -0.009032078877376396 0.07068583469251093 0.11820242356914328 0.2980586029534211 0.24543692601566297 0.3247621405039252 -0.436 -14.316 -0.232 -2.504 0.108 0.308 -0.092
-1.196888509747594 -0.7179030087303736 0.01227184630308331 2.1356847519334674 -0.04678641403050512 0.16413594430373926 -0.2454369260616662 0.9204866473291423 0.0023561944897503642 0.06675884387626033 0.08874999244726373 0.1888882582616542 0.28470683417816905 0.30944687632054785 -0.436 -14.444 -0.436 -2.536 0.124 0.336 -0.064
-1.1884516154142244 -0.7175195135334023 0.01342233189399737 2.1356847519334674 -0.045252433242619704 0.1672039058795101 -0.24236896448589537 0.90477868406414 0.01021017612225158 0.05026548244800778 0.04241150081550656 0.1079922474468917 0.3086614781572977 0.3066979827491724 -0.372 -14.412 -0.436 -2.596 0.328 0.328 -0.064
-1.1788642354899406 -0.7167525231394596 0.013805827090968724 2.1360682471304386 -0.04295146206079158 0.171422353046195 -0.2396844981070959 0.9008516932478894 0.003141592653000486 0.06440264938650996 0.01021017612225158 0.11623892816101798 0.3385066083608024 0.2839214360149189 -0.528 -14.444 -0.468 -2.536 0.428 0.308 -0.1
-1.1688933603686853 -0.7171360183364309 0.014189322287940077 2.1353012567364957 -0.038733014894106695 0.17525730501590853 -0.23661653653132508 0.9130253647782662 0.013744467856877126 0.043982297142006806 -0.04084070448900632 0.2591813938725401 0.3989822669310617 0.2638937828520408 -0.464 -14.476 -0.368 -2.2 0.228 0.316 -0.084
-1.1596894756413727 -0.7163690279424882 0.01457281748491143 2.1349177615395245 -0.034514567727421806 0.177941771394708 -0.23508255574343967 0.9193085500842672 0.018064157754752792 0.014137166938502187 -0.07186393193738612 0.41154863754306364 0.3781692156049335 0.24268803244428755 -0.372 -14.444 -0.468 -2.352 0.108 0.328 -0.072
-1.151252581308003 -0.7167525231394596 0.012655341500054663 2.1337672759486104 -0.03183010134862233 0.18062623777350748 -0.23278158456161155 0.9467974857980215 0.023169245815878585 -0.02513274122400389 -0.09032078877376397 0.4103705402981885 0.32122784876929966 0.23640484713828655 -0.496 -14.476 -0.468 -2.108 0.116 0.308 -0.112
-1.1412817061867477 -0.7159855327455169 0.01342233189399737 2.1326167903576962 -0.028378644575880154 0.1836941993492783 -0.23009711818281206 0.9358019115125198 0.012959069693627005 0.014529866020127248 -0.09738937224301507 0.3510729789728043 0.3066979827491724 0.2250165737711598 -0.528 -14.412 -0.436 -2.384 0.144 0.588 -0.1
-1.1320778214594354 -0.7175195135334023 0.013805827090968724 2.131082809569811 -0.02684466378799474 0.19059711289476267 -0.22856313739492665 0.9424777959001458 0.011780972448751823 0.0019634954081253035 -0.13626658132389607 0.2238384765262846 0.34478979366680335 0.20145462887365617 -0.652 -14.348 -0.436 -2.628 0.336 0.888 -0.072
-1.12210694633818 -0.7163690279424882 0.014189322287940077 2.1272478576000977 -0.024160197409195266 0.19941750242510378 -0.22626216621309853 0.9519025738591472 0.003926990816250607 -0.006283185306000972 -0.21991148571003402 0.19634954081253037 0.6090762756004692 0.17632188764965226 -1.524 -14.192 -0.5 -2.136 0.392 0.432 -0.084
-1.113286556807839 -0.7163690279424882 0.013805827090968724 2.1245633912212982 -0.02032524543948173 0.20747090156150222 -0.22549517581915582 0.9860673939605276 -0.0007853981632501215 -0.006675884387626033 -0.271355065402917 0.2827433387700437 0.8501935117182565 0.19242254999627975 -2.056 -13.968 -0.4 -1.864 0.28 0.336 -0.092
-1.1044661672774978 -0.7163690279424882 0.01457281748491143 2.1218789248424987 -0.01687378866673955 0.2151408055009293 -0.2239611950312704 0.9522952729407723 0.01060287520387664 0.007461282550876154 -0.27449665805591744 0.37070793305405736 0.8643306786567587 0.1500110491807732 -2.708 -13.684 -0.536 -2.136 0.2 0.336 -0.072
-1.096029272944128 -0.7156020375485456 0.014189322287940077 2.1184274680697563 -0.013805827090968724 0.22127672865247094 -0.22166022384944228 0.8509789098815066 0.011780972448751823 0.029845130203504617 -0.30080749652479655 0.3711006321356824 0.7331691853939883 0.15747233173164935 -3.364 -13.46 -0.436 -2.168 0.188 0.336 -0.092
-1.0875923786107584 -0.7156020375485456 0.016106798272796843 2.115743001690957 -0.011504855909140603 0.2274126518040126 -0.22050973825852824 0.8289877613105032 0.02591813938725401 0.06872233928438563 -0.3015928946880466 0.2799944451986683 0.5890486224375912 0.15158184550727344 -3.488 -13.208 -0.536 -2.564 0.316 0.56 -0.064
-1.0791554842773885 -0.7148350471546028 0.01802427425765361 2.112291544918215 -0.008820389530341128 0.2346990605464683 -0.22012624306155687 0.8136724971271259 0.03887720908088101 0.11623892816101798 -0.32594023774880043 0.2379756434647868 0.582372738049965 0.1319468914260204 -3.272 -13.112 -0.568 -2.656 0.392 0.588 -0.056
-1.0726360659288756 -0.7144515519576314 0.019558255045539024 2.1065391169636443 -0.004985437560627594 0.2446699356677235 -0.21820876707670012 0.782649269678746 0.056155968672383684 0.1460840583645226 -0.38563049815580963 0.2921681167290452 0.7327764863123634 0.10170906214089073 -3.272 -13.112 -0.468 -2.78 0.264 0.356 -0.084
-1.0641991715955057 -0.7133010663667174 0.021092235833424438 2.101937174599988 -0.0015339807878854137 0.25349032519806464 -0.21859226227367146 0.7072510460067344 0.04908738520313259 0.1912444527514046 -0.4402156705016931 0.3153373625449238 0.847051919065256 0.08364490438613793 -2.992 -12.984 -1.208 -2.812 0.172 0.328 -0.072
-1.0572962580500214 -0.7129175711697461 0.022626216621309852 2.097335232236332 0.0 0.2611602291374917 -0.21705828148578604 0.7261006019247374 0.0789325154066372 0.17121679958852648 -0.4798782777458242 0.2902046213209199 0.8509789098815066 0.0620464548967596 -2.68 -12.856 -2.18 -2.812 0.18 0.308 -0.072
-1.0507768397015085 -0.7113835903818606 0.023776702212223912 2.091966299478733 0.0030679615757708274 0.26691265709206197 -0.215907795894872 0.6860452955989811 0.07579092275363672 0.12487830795676931 -0.5383904409079583 0.2560398012195396 0.7897178531479971 0.08717919612076348 -2.74 -12.856 -2.852 -2.84 0.172 0.308 -0.092
-1.0434904309590527 -0.7098496095939753 0.02454369260616662 2.0869808619181054 0.006519418348513008 0.27228158984966094 -0.215907795894872 0.7319910881491132 0.10995574285501701 0.10485065479389122 -0.5336780519284575 0.2839214360149189 0.6719081286604789 0.08207410805963769 -2.836 -13.08 -3.388 -2.812 0.144 0.432 -0.092
-1.0365875174135684 -0.7094661143970039 0.024160197409195266 2.0804614435695923 0.01112136071216925 0.2784175130012026 -0.215907795894872 0.7484844495773658 0.12016591897726858 0.05183627877450802 -0.5666647747849627 0.3412555019321778 0.556061899581086 0.022776546734253524 -3.272 -13.112 -3.456 -2.904 0.144 0.704 -0.064
-1.0289176134741413 -0.7075486384121471 0.023776702212223912 2.073558530024108 0.016106798272796843 0.28723790253154374 -0.21552430069790063 0.7264933010063623 0.12919799785464497 -0.018456856836377853 -0.5980807013149675 0.44257186499144346 0.6526658736608509 0.013351768775252066 -3.676 -12.728 -3.324 -2.78 0.164 0.576 -0.092
-1.0216312047316856 -0.7060146576242616 0.023776702212223912 2.0666556164786236 0.019941750242510378 0.29529130166794215 -0.2151408055009293 0.7217809120268617 0.14058627122177175 -0.043196898978756684 -0.6499169800894755 0.46259951815432154 0.7838273669236212 0.00039269908162506076 -3.956 -12.636 -2.652 -2.812 0.136 0.396 -0.084
-1.0151117863831725 -0.7048641720333476 0.0222427214243385 2.060519693327082 0.023009711818281205 0.30334470080434056 -0.2151408055009293 0.7154977267208606 0.14961835009914815 -0.048694686121507534 -0.6538439709057261 0.42175881366531526 0.834092849371629 0.024347343060753767 -4.052 -12.792 -2.416 -2.932 0.136 0.404 -0.064
-1.0085923680346596 -0.7040971816394049 0.021859226227367145 2.0543837701755403 0.02454369260616662 0.31024761434982495 -0.21399031991001521 0.6573782626403517 0.1519745445888985 -0.06440264938650996 -0.6703373323339786 0.31062497356542307 0.782256570597121 0.040448005407381256 -4.3 -12.888 -2.248 -3.176 0.136 0.5 -0.056
-1.0032234352770606 -0.7025632008515195 0.021859226227367145 2.0467138662361135 0.024927187803137973 0.31830101348622336 -0.21399031991001521 0.6342090168244731 0.1621847207111501 -0.04280419989713162 -0.6958627726396076 0.17553648948640216 0.769690199985119 0.04830198703988247 -4.268 -12.7 -1.944 -3.208 0.136 0.48 -0.084
-0.9986214929134043 -0.69987873447272 0.0222427214243385 2.0390439622966863 0.02454369260616662 0.3271214030165645 -0.2132233295160725 0.5910121178457164 0.20813051326128218 0.00039269908162506076 -0.7594800238628675 0.03926990816250607 0.7873616586582468 0.03534291734625546 -4.144 -12.792 -2.148 -3.176 0.152 0.46 -0.1
-0.9921020745648913 -0.6971942680939206 0.02147573103039579 2.030223572766345 0.025310683000109326 0.3344078117590202 -0.21399031991001521 0.5395685381528335 0.21991148571003402 -0.005890486224375911 -0.7850054641684964 -0.0310232274483798 0.7897178531479971 -0.0007853981632501215 -4.08 -13.236 -2.248 -3.084 0.164 0.48 -0.064
-0.9875001322012351 -0.6945098017151211 0.02147573103039579 2.022170173629947 0.024927187803137973 0.34246121089541864 -0.21360682471304387 0.5175773895818301 0.21441369856728315 0.003926990816250607 -0.8054258164129996 0.009817477040626518 0.7618362183526178 0.0047123889795007284 -3.8 -13.396 -2.416 -3.084 0.136 0.588 -0.112
-0.9828981898375788 -0.6918253353363216 0.021859226227367145 2.0125827937056626 0.024927187803137973 0.3508981052287884 -0.21360682471304387 0.47752208325607387 0.24190263428103742 0.0 -0.8305585576370035 -0.009817477040626518 0.763014315597493 -0.001570796326500243 -3.864 -13.492 -2.616 -3.024 0.152 0.616 -0.12
-0.97752925707998 -0.6899078593514648 0.0222427214243385 2.004145899372293 0.02454369260616662 0.3581845139712441 -0.21360682471304387 0.48380526856207484 0.2532909076481642 -0.01531526418337737 -0.8761116511055105 -0.009424777959001457 0.7728317926381195 -0.009424777959001457 -3.864 -13.744 -2.852 -2.992 0.144 0.608 -0.12
-0.9729273147163237 -0.686839897775694 0.021092235833424438 1.9941750242510379 0.02454369260616662 0.3670049035015852 -0.21399031991001521 0.46652650897057213 0.26585727826016614 -0.013744467856877126 -0.8933904106970132 -0.001570796326500243 0.789325154066372 -0.012566370612001944 -4.052 -13.808 -2.716 -3.024 0.164 0.644 -0.14
-0.9687088675496388 -0.6845389265938658 0.021092235833424438 1.9849711395237253 0.024927187803137973 0.3746748074410123 -0.21399031991001521 0.45121124478719477 0.26821347274991647 -0.02042035224450316 -0.8984954987581389 0.0070685834692510935 0.7850054641684964 0.0023561944897503642 -3.988 -13.776 -2.584 -3.176 0.152 0.608 -0.168
-0.9644904203829539 -0.6822379554120378 0.02032524543948173 1.9753837595994415 0.025310683000109326 0.3831117017743821 -0.21475731030395792 0.42529310539994075 0.26035949111741524 -0.027488935713754253 -0.9185231519210171 -0.004319689897875668 0.8073893118211248 -0.012959069693627005 -4.112 -13.904 -2.82 -3.3 0.136 0.568 -0.148
-0.961422458807183 -0.6784030034423242 0.019558255045539024 1.9673303604630432 0.024927187803137973 0.39078160571380915 -0.21475731030395792 0.42961279529781643 0.28667032958629435 -0.062439153978384655 -0.9024224895743895 -0.005890486224375911 0.8109236035557504 -0.03220132469325498 -4.144 -13.776 -2.952 -3.452 0.164 0.588 -0.148
-0.9583544972314122 -0.6761020322604961 0.02032524543948173 1.9581264757357306 0.024927187803137973 0.3984515096532362 -0.21399031991001521 0.38798669264556 0.2850995332597941 -0.04123340357063138 -0.9291260271248937 -0.003141592653000486 0.7865762604949966 -0.015707963265002428 -4.204 -13.84 -2.884 -3.576 0.144 0.588 -0.156
-0.9545195452616987 -0.6734175658816967 0.02032524543948173 1.9477721054175041 0.024927187803137973 0.40727189918357737 -0.2151408055009293 0.33536501570780186 0.29177541764742015 -0.022383847652628464 -0.9495463793693969 -0.0019634954081253035 0.8152432934536261 0.012173671530376884 -4.204 -13.776 -2.684 -3.636 0.152 0.588 -0.148
-0.9510680884889565 -0.6703496043059258 0.01917475984856767 1.9393352110841344 0.024927187803137973 0.41494180312300444 -0.2151408055009293 0.3066979827491724 0.2898119222392948 -0.023561944897503646 -0.9782134123280263 -0.003141592653000486 0.8234899741677524 0.018064157754752792 -4.176 -13.716 -2.584 -3.668 0.164 0.56 -0.148
-0.9495341077010712 -0.667281642730155 0.018791264651596317 1.9278303551749938 0.025310683000109326 0.4233786974563742 -0.21399031991001521 0.32358404325905005 0.29373891305554545 -0.07264933010063623 -0.9735010233485256 0.0035342917346255468 0.8011061265151239 -0.004319689897875668 -4.176 -13.744 -2.784 -3.788 0.152 0.568 -0.168
-0.9464661461253003 -0.6638301859574128 0.01802427425765361 1.9167089944628244 0.02569417819708068 0.43219908698671533 -0.21859226227367146 0.22815816642416029 0.3015928946880466 -0.03063052836675474 -1.009629338858031 0.011780972448751823 0.8156359925352511 -0.09385508050838952 -4.08 -14.0 -2.884 -4.004 0.252 0.596 -0.112
-0.9449321653374149 -0.6599952339876992 0.017640779060682257 1.9067381193415693 0.026461168591023387 0.44025248612311374 -0.22204371904641365 0.23444135173016126 0.3157300616265488 -0.036913713672755706 -1.0457576543675366 0.04830198703988247 0.8219191778412521 -0.29334621397392036 -4.204 -14.128 -3.088 -4.004 0.42 0.52 -0.168
-0.941864203761644 -0.6569272724119284 0.017257283863710903 1.8960002538263714 0.029529130166794215 0.44868938045648354 -0.22587867101612719 0.21245020315915786 0.3204424506060496 -0.06832964020276057 -1.0434014598777863 0.15158184550727344 0.7948229412091229 -0.3659955440745566 -4.236 -14.16 -2.852 -3.912 0.308 0.54 -0.196
-0.9414807085646727 -0.6534758156391862 0.016106798272796843 1.8848788931142022 0.033364082136507746 0.4563592843959106 -0.22971362298584072 0.1841758692821535 0.34636058999330355 -0.056155968672383684 -1.0579313258979137 0.28941922315766977 0.7634070146791181 -0.38170350733955904 -4.392 -14.252 -2.616 -3.912 0.136 0.676 -0.184
-0.9395632325798159 -0.650024358866444 0.014189322287940077 1.8729905420080901 0.03604854851530722 0.464412683532309 -0.23354857495555426 0.15982852622139973 0.36795903948268194 -0.0911061869370141 -1.0712830946731657 0.33575771478942695 0.7504479449854911 -0.35853426152368045 -4.488 -14.348 -2.552 -3.848 0.136 0.664 -0.204
-0.9376457565949592 -0.6461894068967305 0.01457281748491143 1.863019666886835 0.03796602450016399 0.470932101880822 -0.23623304133435372 0.12448560887514426 0.36952983580918214 -0.06950773744763575 -1.079137076305667 0.2839214360149189 0.730812990904238 -0.3412555019321778 -4.392 -14.476 -2.684 -3.82 0.136 0.692 -0.224
-0.9372622613979879 -0.6435049405179311 0.01457281748491143 1.8515148109776944 0.03834951969713534 0.47821851062327775 -0.24006799330406725 0.10720684928364158 0.32751103407530063 -0.0329867228565051 -1.054004335081663 0.1472621556093978 0.7001824625374833 -0.3369358120343021 -4.268 -14.54 -2.988 -4.064 0.136 0.78 -0.212
-0.9376457565949592 -0.6396699885482175 0.01457281748491143 1.8400099550685538 0.03796602450016399 0.48473792897179074 -0.24236896448589537 0.0911061869370141 0.33575771478942695 -0.034164820101380285 -1.0630364139590394 0.03848450999925595 0.7088218423332346 -0.32868913132017585 -4.548 -14.508 -3.088 -4.156 0.144 0.676 -0.196
-0.9364952710040451 -0.6366020269724467 0.014189322287940077 1.8300390799472985 0.03796602450016399 0.4935583185021319 -0.2462039164556089 0.051443579692882956 0.32162054785092475 -0.0510508806112579 -1.0893472524279184 -0.0007853981632501215 0.7543749358017416 -0.3063052836675474 -4.612 -14.572 -3.188 -4.216 0.152 0.548 -0.224
-0.9368787662010164 -0.6327670750027332 0.013038836697026017 1.8189177192351293 0.03834951969713534 0.49931074645670215 -0.24850488763743703 0.028667032958629435 0.32594023774880043 -0.03180862561162992 -1.1026990212031706 -0.009032078877376396 0.7465209541692405 -0.2988440011166712 -4.644 -14.476 -3.156 -4.492 0.164 0.56 -0.212
-0.9372622613979879 -0.6296991134269624 0.01342233189399737 1.8085633489169028 0.03834951969713534 0.5050631744112725 -0.2515728492132078 0.009424777959001457 0.32868913132017585 -0.02552544030562895 -1.099164729468545 -0.0011780972448751821 0.6601271562117271 -0.29334621397392036 -4.892 -14.412 -3.12 -4.616 0.164 0.684 -0.204
-0.9357282806101024 -0.6262476566542201 0.014189322287940077 1.7982089785986763 0.03796602450016399 0.5119660879567568 -0.25464081078897866 -0.03220132469325498 0.34047010376892767 -0.027881634795379313 -1.1019136230399205 0.01060287520387664 0.6349944149877232 -0.2921681167290452 -4.58 -14.412 -3.156 -4.584 0.172 0.724 -0.224
-0.9376457565949592 -0.6231796950784493 0.011888351106111956 1.787087617886507 0.03796602450016399 0.5188690015022412 -0.2577087723647495 -0.030237829285129678 0.3290818304018009 -0.05222897785613308 -1.0846348634484178 -0.012566370612001944 0.6514877764159758 -0.3220132469325498 -4.456 -14.444 -3.188 -4.524 0.152 0.676 -0.224
-0.9376457565949592 -0.6193447431087358 0.01112136071216925 1.7744322763864524 0.037582529303192634 0.5269224006386396 -0.26154372433446305 -0.04712388979500729 0.31887165427954933 -0.051443579692882956 -1.1074114101826713 0.012566370612001944 0.67897671212973 -0.31180307081029823 -4.332 -14.476 -3.424 -4.552 0.136 0.588 -0.212
-0.9387962421858732 -0.616276781532965 0.009970875121255189 1.7625439252803403 0.03834951969713534 0.5334418189871526 -0.26537867630417655 -0.04712388979500729 0.3451824927484284 -0.06558074663138515 -1.1078041092642963 0.005497787142750851 0.6793694112113551 -0.36049775693180575 -4.236 -14.476 -3.088 -4.524 0.144 0.624 -0.212
-0.9403302229737587 -0.6120583343662801 0.009970875121255189 1.7518060597651426 0.03834951969713534 0.5391942469417229 -0.26959712347086146 -0.07932521448826227 0.35146567805442935 -0.09385508050838952 -1.1101603037540466 0.009817477040626518 0.626747734273597 -0.36795903948268194 -4.332 -14.54 -2.884 -4.492 0.136 0.664 -0.212
-0.9403302229737587 -0.6089903727905093 0.008820389530341128 1.7414516894469159 0.03834951969713534 0.5441796845023505 -0.2726650850466323 -0.11584622907939292 0.3530364743809296 -0.08246680714126275 -1.0979866322236698 -0.01021017612225158 0.5874778261110909 -0.36167585417668097 -4.392 -14.604 -2.552 -4.644 0.136 0.752 -0.224
-0.9426311941555867 -0.6047719256238244 0.008053399136398421 1.7291798431438326 0.038733014894106695 0.5514660932448062 -0.2772670274102885 -0.12762720152814475 0.3691371367275571 -0.08050331173313745 -1.105840613856171 0.007461282550876154 0.5694136683563381 -0.39269908162506073 -4.548 -14.856 -2.348 -4.676 0.144 0.704 -0.212
-0.9437816797465008 -0.6020874592450249 0.007286408742455715 1.7180584824316634 0.038733014894106695 0.5568350260024052 -0.2811019793800021 -0.13469578499739585 0.34636058999330355 -0.06911503836601068 -1.086991057938168 -0.01767145867312773 0.5835508352948403 -0.40958514213493835 -4.516 -15.112 -2.716 -4.584 0.152 0.636 -0.204
-0.9449321653374149 -0.59786901207834 0.005752427954570301 1.7077041121134369 0.03834951969713534 0.5622039587600042 -0.28532042654668693 -0.168075206935526 0.3341869184629267 -0.0789325154066372 -1.0693195992650404 0.007853981632501214 0.5584180940708364 -0.3930917807066858 -4.516 -15.144 -3.12 -4.644 0.136 0.74 -0.176
-0.948383622110157 -0.5940340601086265 0.006135923151541655 1.696966246598239 0.038733014894106695 0.5671893963206317 -0.29030586410731457 -0.20813051326128218 0.3593196596869306 -0.05537057050913356 -1.0744246873261663 0.03180862561162992 0.5065818152963284 -0.41154863754306364 -4.36 -15.176 -3.02 -4.768 0.144 0.8 -0.196
-0.9495341077010712 -0.5917330889267983 0.005368932757598948 1.687378866673955 0.038733014894106695 0.5737088146691447 -0.29375732088005674 -0.2049889206082817 0.3388993074424274 -0.040448005407381256 -1.021803010388408 0.029452431121879556 0.5116869033574541 -0.4107632393798135 -4.424 -15.144 -2.784 -4.828 0.124 0.8 -0.212
-0.9518350788828992 -0.5867476513661708 0.004985437560627594 1.6751070203708718 0.038733014894106695 0.5790777474267437 -0.298359263243713 -0.22344577744465957 0.329867228565051 -0.043196898978756684 -1.0488992470205372 0.0007853981632501215 0.5442809271323342 -0.43275438795081694 -4.456 -15.08 -2.584 -4.828 0.152 0.664 -0.184
-0.9560535260495842 -0.5840631849873713 0.0038349519697135344 1.665519640446588 0.03796602450016399 0.5840631849873713 -0.30334470080434056 -0.22737276826091016 0.3530364743809296 -0.04437499622363186 -1.0488992470205372 -0.01649336142825255 0.536819644581458 -0.42175881366531526 -4.548 -15.332 -2.82 -4.888 0.144 0.676 -0.196
-0.9572040116404982 -0.5809952234116005 0.004601942363656241 1.6559322605223041 0.03911651009107805 0.5886651273510275 -0.30756314797102546 -0.2788163479537931 0.3208351496876746 -0.054977871427508505 -1.0355474782452851 -0.01531526418337737 0.4708461988684478 -0.45553093468507044 -4.644 -15.46 -3.324 -5.044 0.124 0.712 -0.184
-0.960271973216269 -0.5763932810479442 0.002684466378799474 1.6444274046131635 0.038733014894106695 0.5932670697146838 -0.3121650903346817 -0.29845130203504616 0.3742422247886829 -0.07814711724338709 -1.002953454470405 0.007853981632501214 0.459065226419696 -0.4292200962161914 -4.548 -15.62 -3.792 -5.072 0.136 0.78 -0.196
-0.9641069251859825 -0.5733253194721734 0.0019174759848567672 1.6344565294919084 0.0395000052880494 0.5974855168813686 -0.3163835375013666 -0.2670353755050413 0.35539266887067994 -0.06558074663138515 -0.989601685695153 0.021991148571003403 0.42647120264481597 -0.43746677693031766 -4.672 -15.776 -3.456 -5.044 0.124 0.76 -0.196
-0.9679418771556961 -0.5706408530933739 0.0011504855909140602 1.6244856543706532 0.039883500485020755 0.6009369736541108 -0.3202184894710801 -0.2941316121371705 0.3243694414223002 -0.06636614479463526 -0.9715375279404003 0.06518804754976008 0.4249004063183157 -0.4402156705016931 -4.548 -15.776 -3.256 -5.316 0.124 0.712 -0.212
-0.9694758579435815 -0.5668059011236604 0.0003834951969713534 1.614514779249398 0.039883500485020755 0.6063059064117098 -0.3252039270317077 -0.3086614781572977 0.30944687632054785 -0.10563605295714133 -0.9499390784510219 0.03063052836675474 0.42529310539994075 -0.4429645640730685 -4.644 -15.84 -2.92 -5.348 0.144 0.664 -0.196
-0.9736943051102663 -0.5641214347448609 0.0007669903939427069 1.6041604089311714 0.039883500485020755 0.609757363184452 -0.32980586939536394 -0.3310453258099262 0.3239767423406751 -0.1130973355080175 -0.9471901848796465 0.01649336142825255 0.41429753111443907 -0.42372230907344055 -4.612 -15.904 -2.784 -5.288 0.144 0.664 -0.212
-0.9779127522769513 -0.56105347316909 -0.0007669903939427069 1.5968740001887156 0.039883500485020755 0.6124418295632514 -0.3344078117590202 -0.37070793305405736 0.31062497356542307 -0.05222897785613308 -0.9251990363086431 -0.01649336142825255 0.3671736413194318 -0.44885505029744444 -4.488 -15.968 -2.82 -5.38 0.164 0.74 -0.204
-0.9817477042466648 -0.5583690067902906 -0.0015339807878854137 1.5865196298704891 0.0395000052880494 0.6155097911390223 -0.33977674451661916 -0.4052654522370627 0.27724555162729286 -0.059690260407009234 -0.8886780217175124 -0.012566370612001944 0.29766590387179603 -0.4790928795825741 -4.516 -16.096 -3.02 -5.316 0.144 0.792 -0.204
-0.986349646610321 -0.5549175500175484 -0.0015339807878854137 1.577699240340148 0.039883500485020755 0.6193447431087358 -0.34476218207724674 -0.394662577033186 0.2839214360149189 -0.07539822367201165 -0.8808240400850113 0.003141592653000486 0.3271183349936756 -0.4896957547864507 -4.236 -16.128 -3.256 -5.348 0.124 0.704 -0.196
-0.9909515889739773 -0.5530000740326917 -0.0015339807878854137 1.5692623460067783 0.04065049087896346 0.6216457142905639 -0.3497476196378743 -0.42097341550206513 0.278030949790543 -0.04830198703988247 -0.8721846602892599 0.00510508806112579 0.3012001956064216 -0.4948008428475765 -4.112 -16.224 -3.256 -5.348 0.144 0.692 -0.224
-0.9951700361406621 -0.5491651220629781 -0.0019174759848567672 1.5608254516734086 0.039883500485020755 0.6243301806693634 -0.3539660668045592 -0.4292200962161914 0.2623229865255406 -0.03180862561162992 -0.8419468310041303 0.008246680714126275 0.25564710213791453 -0.510508806112579 -4.268 -16.284 -3.088 -5.348 0.124 0.772 -0.212
-0.9993884833073471 -0.548014636472064 -0.0030679615757708274 1.553922538127924 0.04026699568199211 0.6266311518511916 -0.3604854851530722 -0.4386448741751928 0.26860617183154156 -0.07853981632501214 -0.8175994879433764 0.014529866020127248 0.23522674989341139 -0.5018694263168276 -4.204 -16.256 -2.988 -5.408 0.136 0.752 -0.176
-1.004757416064946 -0.5453301700932646 -0.004218447166684887 1.5454856437945543 0.0395000052880494 0.6281651326390769 -0.36508742751672846 -0.4358959806038174 0.23954643979128706 -0.0679369411211355 -0.7594800238628675 0.0047123889795007284 0.19517144356765517 -0.4869468612150753 -4.112 -16.256 -2.884 -5.44 0.164 0.752 -0.212
-1.0093593584286022 -0.5430291989114364 -0.005368932757598948 1.5389662254460414 0.04065049087896346 0.6293156182299909 -0.37007286507735604 -0.46338491631757167 0.24150993519941236 -0.06322455214163478 -0.7402377688632394 -0.010995574285501701 0.15433073907864886 -0.48459066672532497 -4.268 -16.256 -2.82 -5.56 0.144 0.76 -0.184
-1.0139613007922585 -0.540344732532637 -0.005752427954570301 1.530912826309643 0.039883500485020755 0.6308495990178764 -0.37582529303192636 -0.4641703144808218 0.20577431877153182 -0.045160394386881984 -0.7029313561088587 -0.005497787142750851 0.15118914642564837 -0.49362274560270136 -3.956 -16.348 -2.884 -5.592 0.116 0.74 -0.196
-1.0185632431559146 -0.5388107517447516 -0.006135923151541655 1.525543893552044 0.039883500485020755 0.6323835798057618 -0.3796602450016399 -0.5116869033574541 0.21087940683265763 -0.054977871427508505 -0.6872233928438563 0.0 0.15158184550727344 -0.4739877915214483 -3.956 -16.38 -2.92 -5.716 0.144 0.724 -0.212
-1.0239321759135136 -0.5365097805629234 -0.006902913545484362 1.5186409800065597 0.04026699568199211 0.6339175605936472 -0.38502917775923884 -0.5211116813164556 0.18928095734327927 -0.07579092275363672 -0.6365652113142235 -0.014137166938502187 0.14686945652777272 -0.4826271713171996 -3.832 -16.256 -3.02 -5.744 0.136 0.704 -0.196
-1.0300680990650553 -0.5345923045780667 -0.008053399136398421 1.5109710760671324 0.0395000052880494 0.6354515413815326 -0.3903981105168378 -0.5293583620305818 0.20538161968990676 -0.04830198703988247 -0.620464548967596 -0.0023561944897503642 0.11859512265076834 -0.5097234079493288 -3.896 -16.284 -2.92 -5.776 0.136 0.656 -0.184
-1.035053536625683 -0.5338253141841239 -0.007286408742455715 1.507136124097419 0.04026699568199211 0.6350680461845613 -0.39500005288049406 -0.5328926537652074 0.1519745445888985 -0.03337942193813016 -0.5753041545807139 -0.004319689897875668 0.0860010988758883 -0.5073672134595785 -3.708 -16.636 -2.716 -5.652 0.124 0.772 -0.196
-1.040422469383282 -0.5307573526083531 -0.006519418348513008 1.5013836961428486 0.04026699568199211 0.6354515413815326 -0.400368985638093 -0.58198003896834 0.16375551703765032 -0.05340707510100826 -0.5266094684592064 0.0011780972448751821 0.029059732040254495 -0.4944081437659515 -3.644 -16.444 -2.852 -5.776 0.144 0.828 -0.196
-1.048092373322709 -0.5296068670174391 -0.008436894333369775 1.496398258582221 0.039883500485020755 0.6366020269724467 -0.40573791839569195 -0.5772676499888393 0.17278759591502674 -0.051443579692882956 -0.504618319888203 0.012959069693627005 0.03730641275438077 -0.4869468612150753 -3.364 -16.348 -2.92 -5.744 0.124 0.676 -0.168
-1.0530778108833365 -0.5288398766234964 -0.008053399136398421 1.4917963162185648 0.039883500485020755 0.6377525125633607 -0.40957287036540546 -0.5914048169273415 0.14176436846664692 -0.036913713672755706 -0.49087385203132594 0.0 0.07264933010063623 -0.49558624101082666 -3.584 -16.636 -2.616 -5.744 0.144 0.692 -0.184
-1.0584467436409355 -0.5276893910325823 -0.008820389530341128 1.48757786905188 0.039883500485020755 0.6373690173663894 -0.41494180312300444 -0.5800165435602147 0.12330751163026907 -0.0659734457130102 -0.4539601383585702 -0.012959069693627005 0.049480084284757656 -0.47634398601119865 -3.148 -16.92 -2.416 -5.988 0.124 0.692 -0.176
-1.0657331523833913 -0.5269224006386396 -0.009970875121255189 1.4837429170821665 0.039883500485020755 0.6369855221694181 -0.419927240683632 -0.6259623361103468 0.08050331173313745 -0.022383847652628464 -0.41469023019606416 0.008639379795751335 -0.014137166938502187 -0.4869468612150753 -3.24 -16.824 -2.552 -6.052 0.144 0.704 -0.176
-1.0714855803379615 -0.5253884198507542 -0.009970875121255189 1.479907965112453 0.04026699568199211 0.6373690173663894 -0.42452918304728826 -0.6024003912128432 0.09896016856951531 -0.08796459428401361 -0.39073558621693544 0.001570796326500243 0.00039269908162506076 -0.49951323182707724 -2.804 -16.444 -2.584 -5.988 0.144 0.692 -0.196
-1.0780049986864746 -0.5246214294568115 -0.010354370318226542 1.476840003536682 0.039883500485020755 0.6366020269724467 -0.4298981158048872 -0.6263550351919719 0.09896016856951531 -0.03259402377488004 -0.35382187254417974 -0.0047123889795007284 -0.003141592653000486 -0.47477318968469845 -2.896 -16.732 -2.348 -5.96 0.144 0.684 -0.168
-1.0845244170349875 -0.5246214294568115 -0.01112136071216925 1.4741555371578825 0.03911651009107805 0.6362185317754754 -0.4345000581685434 -0.6550220681506013 0.08835729336563866 -0.01688606050987761 -0.3180862561162992 -0.0019634954081253035 -0.011388273367126762 -0.4963716391740768 -2.68 -16.792 -2.216 -6.052 0.136 0.732 -0.148
-1.0910438353835006 -0.5234709438658974 -0.011504855909140603 1.470320585188169 0.04026699568199211 0.635835036578504 -0.43948549572917106 -0.659734457130102 0.07068583469251093 -0.02591813938725401 -0.2870630286679194 -0.0070685834692510935 -0.0200276531628781 -0.4944081437659515 -2.74 -17.048 -2.448 -5.9 0.136 0.692 -0.184
-1.0967962633380708 -0.5242379342598401 -0.013038836697026017 1.4680196140063408 0.039883500485020755 0.6366020269724467 -0.4440874380928273 -0.6330309195795979 0.03769911183600583 -0.03377212101975522 -0.23640484713828655 0.018849555918002914 -0.04712388979500729 -0.45788712917482083 -2.524 -17.364 -2.484 -5.868 0.036 0.692 -0.184
-1.1040826720805266 -0.5238544390628688 -0.012655341500054663 1.4672526236123982 0.03911651009107805 0.6346845509875899 -0.44868938045648354 -0.6455972901915998 0.014922565101752308 -0.039662607244131134 -0.21048670775103256 -0.019634954081253035 -0.043196898978756684 -0.46299221723594663 -2.584 -17.3 -2.216 -6.02 -0.172 0.704 -0.176
-1.1098351000350968 -0.5234709438658974 -0.013038836697026017 1.4657186428245128 0.03719903410622128 0.6335340653966759 -0.4532913228201398 -0.64638268835485 0.009817477040626518 -0.03652101459113065 -0.1751437904047771 -0.10288715938576591 -0.08050331173313745 -0.44846235121581934 -2.304 -16.888 -2.216 -5.988 -0.088 0.656 -0.176
-1.1159710231866384 -0.5230874486689261 -0.013038836697026017 1.4657186428245128 0.034514567727421806 0.6331505701997046 -0.45750976998682463 -0.6801548093746052 0.0011780972448751821 -0.040448005407381256 -0.12016591897726858 -0.22423117560790967 -0.09149888601863915 -0.4386448741751928 -2.148 -16.952 -2.148 -5.744 0.116 0.636 -0.168
-1.1236409271260657 -0.5242379342598401 -0.01227184630308331 1.4641846620366274 0.03259709174256504 0.6312330942148477 -0.46249520754745227 -0.6703373323339786 -0.012566370612001944 0.0011780972448751821 -0.06008295948863429 -0.2560398012195396 -0.12134401622214377 -0.4429645640730685 -2.148 -16.764 -2.216 -5.836 0.136 0.624 -0.156
-1.1301603454745786 -0.5246214294568115 -0.012655341500054663 1.4649516524305701 0.03144660615165098 0.6293156182299909 -0.46594666432019444 -0.6475607855997252 -0.06558074663138515 -0.001570796326500243 -0.011388273367126762 -0.1920298509146547 -0.18771016101677904 -0.43275438795081694 -2.148 -16.636 -2.148 -6.052 0.052 0.676 -0.168
-1.135912773429149 -0.5250049246537829 -0.01342233189399737 1.4657186428245128 0.03029612056073692 0.6266311518511916 -0.4705486066838507 -0.6432410957018495 -0.06322455214163478 -0.036128315509505585 0.006675884387626033 -0.12173671530376882 -0.21362830040403305 -0.41861722101231474 -1.992 -16.508 -1.844 -6.112 -0.052 0.56 -0.176
-1.1412817061867477 -0.5257719150477256 -0.01342233189399737 1.4653351476275416 0.028762139772851508 0.6250971710633061 -0.4743835586535642 -0.646775387436475 -0.04751658887663235 -0.06322455214163478 0.027881634795379313 -0.12095131714051871 -0.21951878662840896 -0.4150829292776892 -1.96 -16.476 -1.88 -6.296 -0.008 0.452 -0.184
-1.1501020957170889 -0.5269224006386396 -0.014189322287940077 1.4657186428245128 0.026461168591023387 0.6216457142905639 -0.4778350154263064 -0.6844744992724808 -0.045160394386881984 -0.029452431121879556 0.036913713672755706 -0.1500110491807732 -0.2638937828520408 -0.42175881366531526 -1.836 -16.792 -1.676 -6.324 0.108 0.472 -0.184
-1.156621514065602 -0.5269224006386396 -0.013805827090968724 1.4676361188093696 0.026077673394052033 0.6166602767299363 -0.48243695778996265 -0.7249225046798621 -0.07147123285576105 -0.06518804754976008 0.08285950622288782 -0.1661117115274007 -0.34164820101380283 -0.4154756283593143 -1.836 -16.888 -1.644 -6.416 0.2 0.588 -0.184
-1.1639079228080578 -0.5284563814265251 -0.01457281748491143 1.4680196140063408 0.024927187803137973 0.6143593055481082 -0.4866554049566475 -0.7017532588639835 -0.051443579692882956 0.0 0.09621127499813988 -0.11152653918151725 -0.3573561642788053 -0.39269908162506073 -1.34 -17.46 -1.476 -6.416 0.06 0.548 -0.168
-1.1704273411565707 -0.5276893910325823 -0.01457281748491143 1.4695535947942264 0.023776702212223912 0.6093738679874806 -0.489339871335447 -0.659341758048477 -0.05890486224375911 -0.03063052836675474 0.10131636305926567 -0.0640099503048849 -0.3522510762176795 -0.39269908162506073 -1.34 -17.904 -1.476 -6.172 -0.088 0.492 -0.168
-1.177330254702055 -0.5292233718204677 -0.01457281748491143 1.4718545659760545 0.022626216621309852 0.6055389160177671 -0.4935583185021319 -0.7225663101901117 -0.08678649703913842 -0.007461282550876154 0.15747233173164935 -0.1119192382631423 -0.4107632393798135 -0.3483240854014289 -1.088 -17.904 -1.408 -5.928 -0.016 0.548 -0.196
-1.1846166634445108 -0.5307573526083531 -0.015339807878854137 1.4741555371578825 0.021092235833424438 0.5990194976692541 -0.49700977527487405 -0.6974335689661079 -0.09974556673276543 -0.0019634954081253035 0.16964600326202625 -0.15354534091539876 -0.5065818152963284 -0.34871678448305393 -0.9 -18.064 -1.476 -6.112 0.116 0.636 -0.168
-1.1907525865960524 -0.5315243430022959 -0.01457281748491143 1.4764565083397108 0.018791264651596317 0.5944175553055978 -0.5004612320476163 -0.7001824625374833 -0.12919799785464497 0.0070685834692510935 0.2238384765262846 -0.13980087305852162 -0.536034246418208 -0.36089045601343084 -0.808 -18.476 -1.24 -6.02 0.124 0.624 -0.168
-1.1991894809294221 -0.5326748285932099 -0.014189322287940077 1.4795244699154815 0.018407769454624964 0.5890486225479988 -0.5035291936233871 -0.7202101157003614 -0.12212941438539389 0.01021017612225158 0.25407630581141427 -0.13469578499739585 -0.5222897785613307 -0.32868913132017585 -0.62 -18.412 -1.172 -5.988 0.0 0.616 -0.168
-1.204558413687021 -0.5357427901689807 -0.015339807878854137 1.4829759266882236 0.016490293469768196 0.5840631849873713 -0.5065971551991579 -0.6899722864152317 -0.13076879418114523 -0.027881634795379313 0.3086614781572977 -0.11113384009989219 -0.5187554868267052 -0.30041479744317146 -0.56 -18.192 -1.172 -5.988 -0.06 0.588 -0.184
-1.2114613272325054 -0.5368932757598948 -0.015339807878854137 1.4868108786579373 0.015339807878854137 0.5790777474267437 -0.5096651167749288 -0.6990043652926081 -0.1649336142825255 -0.022383847652628464 0.3593196596869306 -0.15707963265002428 -0.4779147823376989 -0.31415926530004856 -0.436 -18.476 -1.04 -5.928 0.008 0.5 -0.176
-1.219514726368904 -0.5388107517447516 -0.014956312681882784 1.491029325824622 0.012655341500054663 0.572941824275202 -0.5127330783506996 -0.7186393193738612 -0.1971349389757805 0.0019634954081253035 0.37227872938055756 -0.20263272611853134 -0.5419247326425838 -0.2980586029534211 -0.464 -18.412 -0.904 -6.172 0.088 0.576 -0.168
-1.2256506495204456 -0.5414952181235511 -0.015339807878854137 1.4944807825973643 0.010354370318226542 0.5668059011236604 -0.5146505543355563 -0.6683738369258534 -0.1990984343839058 -0.01767145867312773 0.40565815131868777 -0.2572178984644148 -0.5784457472337144 -0.29648780662692087 -0.436 -18.096 -1.004 -6.172 0.136 0.508 -0.168
-1.2333205534598726 -0.5426457037144651 -0.016490293469768196 1.4998497153549633 0.007669903939427069 0.5602864827751474 -0.5181020111082985 -0.6797621102929802 -0.18181967479240313 -0.011388273367126762 0.4174391237674396 -0.21519909673053328 -0.5615596867238368 -0.2799944451986683 -0.372 -18.224 -0.804 -6.02 0.116 0.492 -0.176
-1.240223467005357 -0.5457136652902359 -0.014956312681882784 1.5044516577186196 0.006519418348513008 0.5549175500175484 -0.5204029822901266 -0.6868306937622313 -0.19752763805740556 -0.010995574285501701 0.459065226419696 -0.18456856836377855 -0.5768749509072142 -0.2269800691792851 -0.34 -18.412 -0.972 -6.172 0.052 0.548 -0.168
-1.2471263805508415 -0.5472476460781214 -0.01572330307582549 1.509437095279247 0.004601942363656241 0.5487816268660067 -0.5223204582749834 -0.6997897634558582 -0.24465152785241284 0.04241150081550656 0.48144907407232446 -0.1829977720372783 -0.5921902150905916 -0.23287055540366103 -0.404 -18.16 -0.704 -5.9 0.008 0.5 -0.168
-1.2536457988993543 -0.5506991028508635 -0.01457281748491143 1.5144225328398748 0.0019174759848567672 0.5437961893053792 -0.5246214294568115 -0.7245298055982371 -0.22423117560790967 0.0011780972448751821 0.5128650006023293 -0.20381082336340653 -0.569020969274713 -0.20655971693478195 -0.404 -18.256 -0.772 -5.776 0.036 0.444 -0.176
-1.2605487124448387 -0.5526165788357204 -0.01457281748491143 1.5205584559914165 0.0 0.5380437613508089 -0.5261554102446969 -0.6884014900887315 -0.2560398012195396 -0.0023561944897503642 0.530536459275457 -0.22855086550578535 -0.5847289325397155 -0.19792033713903062 -0.464 -18.288 -0.904 -5.808 0.088 0.52 -0.168
-1.2678351211872945 -0.5553010452145197 -0.01572330307582549 1.5274613695369008 -0.0015339807878854137 0.5299903622144104 -0.5273058958356109 -0.7037167542721089 -0.26860617183154156 -0.013744467856877126 0.5780530481520894 -0.22933626366903548 -0.64638268835485 -0.17160949867015154 -0.436 -18.032 -0.568 -5.808 0.036 0.528 -0.176
-1.2747380347327788 -0.5579855115933192 -0.015339807878854137 1.533213797491471 -0.004601942363656241 0.5238544390628688 -0.5280728862295537 -0.6993970643742332 -0.26350108377041576 0.009424777959001457 0.6098616737637194 -0.1869247628535289 -0.6585563598852269 -0.1331249886708956 -0.528 -18.0 -0.468 -5.868 -0.036 0.5 -0.168
-1.2808739578843205 -0.56105347316909 -0.013805827090968724 1.5389662254460414 -0.006902913545484362 0.5169515255173844 -0.5296068670174391 -0.6970408698844828 -0.2807798433619184 -0.0027488935713754254 0.6291039287633473 -0.24740042142378826 -0.665624943354478 -0.09738937224301507 -0.436 -17.904 -0.536 -5.868 0.016 0.452 -0.184
-1.2877768714298048 -0.5645049299418322 -0.01457281748491143 1.5470196245824397 -0.009970875121255189 0.5092816215779573 -0.5299903622144104 -0.6699446332523536 -0.2992367001982963 -0.0007853981632501215 0.6825110038643556 -0.26546457917854105 -0.6832964020276057 -0.07539822367201165 -0.308 -17.872 -0.536 -5.9 0.108 0.412 -0.168
-1.294296289778318 -0.5683398819115458 -0.015339807878854137 1.554689528521867 -0.011888351106111956 0.502378708032473 -0.5311408478053246 -0.6648395451912278 -0.3208351496876746 -0.006675884387626033 0.7162831248841108 -0.265071880096916 -0.6970408698844828 -0.06361725122325984 0.308 -17.84 -0.468 -5.836 0.052 0.472 -0.184
-1.3004322129298596 -0.5710243482903453 -0.016106798272796843 1.5619759372643225 -0.014189322287940077 0.49585928968396 -0.5307573526083531 -0.6436337947834746 -0.31965705244279946 -0.007853981632501214 0.7457355560059903 -0.24897121775028852 -0.6813329066194804 -0.04830198703988247 0.932 -17.84 -0.468 -5.776 0.06 0.492 -0.176
-1.3081021168692866 -0.5737088146691447 -0.01572330307582549 1.5696458412037497 -0.01687378866673955 0.48742239535059023 -0.5307573526083531 -0.6668030405993531 -0.3153373625449238 -0.024347343060753767 0.7606581211077427 -0.22462387468953474 -0.7139269303943604 -0.022383847652628464 1.556 -17.684 -0.4 -5.652 0.044 0.384 -0.156
-1.313087554429914 -0.5775437666388583 -0.016106798272796843 1.5784662307340906 -0.01917475984856767 0.48051948180510584 -0.5307573526083531 -0.640099503048849 -0.29766590387179603 -0.03887720908088101 0.7736171908013697 -0.23365595356691113 -0.7209955138636115 -0.013351768775252066 2.056 -17.716 -0.332 -5.5 -0.052 0.412 -0.168
-1.3196069727784272 -0.5813787186085718 -0.017257283863710903 1.5869031250674606 -0.021859226227367145 0.47246608266870743 -0.5307573526083531 -0.594939108661967 -0.32594023774880043 -0.08835729336563866 0.814850594372001 -0.26860617183154156 -0.7543749358017416 -0.023169245815878585 2.148 -17.748 -0.568 -5.348 0.024 0.48 -0.168
-1.3245924103390547 -0.5836796897904 -0.017640779060682257 1.594956524203859 -0.02454369260616662 0.4655631691232231 -0.5311408478053246 -0.5599888903973366 -0.37149333121730743 -0.06872233928438563 0.7881470568214969 -0.29099001948417 -0.769297500903494 -0.0007853981632501215 2.272 -17.652 0.5 -5.348 0.08 0.568 -0.176
-1.3307283334905964 -0.5878981369570848 -0.01802427425765361 1.6030099233402573 -0.0279951493789088 0.45904375077471005 -0.5307573526083531 -0.575696853662339 -0.35185837713605445 -0.043982297142006806 0.8309512567186286 -0.30237829285129675 -0.7060729487618592 0.008639379795751335 2.336 -17.46 1.44 -5.224 0.172 0.596 -0.168
-1.3357137710512241 -0.5909660985328556 -0.018407769454624964 1.6114468176736272 -0.03183010134862233 0.4532913228201398 -0.5311408478053246 -0.5682355711114628 -0.34478979366680335 -0.045945792550132106 0.8423395300857552 -0.31887165427954933 -0.666410341517728 -0.01021017612225158 2.552 -17.272 1.944 -5.316 0.18 0.452 -0.168
-1.3410827038088229 -0.5936505649116551 -0.018407769454624964 1.6198837120069969 -0.03566505331833587 0.44677190447162674 -0.5311408478053246 -0.562737783968712 -0.34439709458517825 -0.03063052836675474 0.8568693961058825 -0.3801327110130588 -0.5914048169273415 0.0007853981632501215 2.992 -17.208 2.18 -5.38 0.164 0.328 -0.148
-1.3479856173543072 -0.596718526487426 -0.018791264651596317 1.6290875967343095 -0.04026699568199211 0.4406359813200851 -0.5315243430022959 -0.5910121178457164 -0.3408628028505527 0.009032078877376396 0.8525497062080069 -0.40762164672681306 -0.61378866457997 0.004319689897875668 3.364 -17.208 2.28 -5.532 0.18 0.328 -0.168
-1.3514370741270496 -0.6005534784571395 -0.017640779060682257 1.636374005476765 -0.04410194765170564 0.4345000581685434 -0.5315243430022959 -0.5831581362132152 -0.3227986450957999 0.03377212101975522 0.8835729336563867 -0.41861722101231474 -0.6338163177428481 0.0011780972448751821 3.768 -17.176 2.112 -5.716 0.172 0.328 -0.156
-1.358339987672534 -0.6040049352298816 -0.01687378866673955 1.647111870991963 -0.04832039481839053 0.4275971446230591 -0.5307573526083531 -0.5576326959075862 -0.3290818304018009 0.03652101459113065 0.8490154144733814 -0.42529310539994075 -0.6503096791711006 -0.01021017612225158 4.052 -17.112 2.012 -5.868 0.18 0.328 -0.112
-1.3640924156271041 -0.6074563920026238 -0.017640779060682257 1.6551652701283615 -0.05177185159113271 0.4226117070624315 -0.5311408478053246 -0.5395685381528335 -0.30983957540217294 0.05811946408050899 0.8498008126366314 -0.3730641275438077 -0.5788384463153395 -0.008639379795751335 4.332 -17.112 1.88 -5.928 0.172 0.328 -0.084
-1.3679273675968178 -0.610907848775366 -0.016490293469768196 1.6643691548556738 -0.054072822772960834 0.41762626950180387 -0.5307573526083531 -0.5120796024390792 -0.3224059460141749 0.01649336142825255 0.859618289677258 -0.30983957540217294 -0.5356415473365829 0.012959069693627005 4.204 -17.144 2.18 -5.684 0.164 0.328 -0.084
-1.3729128051574453 -0.6139758103511368 -0.01572330307582549 1.6705050780072155 -0.056373793954788955 0.4111068511532909 -0.5315243430022959 -0.48380526856207484 -0.31651545978979895 0.04280419989713162 0.8333074512083789 -0.23719024530153668 -0.5211116813164556 0.013744467856877126 4.204 -17.112 2.416 -5.56 0.208 0.316 -0.064
-1.3763642619301875 -0.6170437719269076 -0.015339807878854137 1.6808594483254422 -0.057524279545703015 0.406888403986606 -0.5311408478053246 -0.4732023933581982 -0.29138271856579506 0.05654866775400875 0.8482300163101312 -0.18339047111890336 -0.5057964171330782 -0.001570796326500243 4.236 -17.112 2.652 -5.256 0.216 0.316 -0.072
-1.3809662042938438 -0.6193447431087358 -0.014956312681882784 1.689296342658812 -0.05790777474267437 0.40151947122900705 -0.5319078381992672 -0.42097341550206513 -0.28863382499441964 0.027096236632129192 0.8329147521267538 -0.12487830795676931 -0.5026548244800777 0.005890486224375911 4.144 -17.048 2.616 -5.132 0.2 0.328 -0.084
-1.3848011562635572 -0.6224127046845066 -0.01457281748491143 1.6977332369921816 -0.05829126993964572 0.3961505384714081 -0.5311408478053246 -0.42647120264481597 -0.2854922323414192 0.036128315509505585 0.9071348785538903 -0.07775441816176203 -0.5419247326425838 0.003926990816250607 4.02 -17.08 2.516 -4.98 0.172 0.328 -0.072
-1.3890196034302422 -0.6258641614572488 -0.01457281748491143 1.7054031409316088 -0.05790777474267437 0.3888641297289524 -0.5288398766234964 -0.36992253489080723 -0.30512718642267217 0.05772676499888393 0.8749335538606353 -0.01060287520387664 -0.6086835765188442 0.009817477040626518 4.176 -17.016 2.348 -4.952 0.152 0.336 0.036
-1.3913205746120703 -0.6285486278360483 -0.013038836697026017 1.7153740160528639 -0.05790777474267437 0.3831117017743821 -0.5253884198507542 -0.3459678909116785 -0.2992367001982963 0.036128315509505585 0.8914269152888878 0.0023561944897503642 -0.6247842388654716 0.23758294438316174 4.112 -16.856 2.248 -4.888 0.164 0.328 0.008
-1.3959225169757266 -0.6316165894118191 -0.012655341500054663 1.7245779007801765 -0.05790777474267437 0.375441797834955 -0.5200194870931553 -0.36560284499293155 -0.31415926530004856 0.04712388979500729 0.9546514674305226 0.018849555918002914 -0.6652322442728529 0.4127267347879388 4.052 -16.824 2.18 -4.952 0.152 0.328 0.008
-1.3982234881575546 -0.6343010557906186 -0.012655341500054663 1.734932271098403 -0.057524279545703015 0.3681553890924993 -0.5165680303204131 -0.3549999697890549 -0.3015928946880466 0.0911061869370141 0.9495463793693969 -0.018849555918002914 -0.7261006019247374 0.46063602274619625 4.204 -16.732 2.08 -4.796 0.144 0.316 0.008
-1.4016749449302968 -0.6369855221694181 -0.011888351106111956 1.744903146219658 -0.06020874592450249 0.3616359707439863 -0.5111990975628141 -0.31219576989192327 -0.30237829285129675 0.07382742734551141 0.9735010233485256 -0.04633849163175717 -0.7402377688632394 0.48576876397020013 4.204 -16.636 2.248 -4.676 -0.308 0.308 -0.016
-1.4043594113090963 -0.6400534837451889 -0.010354370318226542 1.755641011734856 -0.06557767868210143 0.35128160042575973 -0.5065971551991579 -0.28195794060679363 -0.28195794060679363 0.06518804754976008 1.008058542531531 -0.22855086550578535 -0.7708682972299943 0.49558624101082666 4.392 -16.732 1.912 -4.552 -0.216 0.248 -0.016
-1.406276887293953 -0.642354454927017 -0.008820389530341128 1.7648448964621686 -0.07133010663667173 0.3432282012893613 -0.5008447272445876 -0.2662499773417912 -0.27253316264779215 0.13665928040552114 1.0202322140619078 -0.47870018050094904 -0.8423395300857552 0.4822344722355746 4.204 -16.668 1.812 -4.524 0.18 0.26 0.0
-1.4089613536727525 -0.6458059116997592 -0.008436894333369775 1.7755827619773663 -0.07861651537912745 0.3324903357741634 -0.4962427848809313 -0.24150993519941236 -0.26546457917854105 0.11466813183451774 1.0379036727350355 -0.6695519341707286 -0.9295187262065188 0.48066367590907433 4.112 -16.824 1.776 -4.676 0.172 0.316 0.008
-1.4089613536727525 -0.6484903780785587 -0.007669903939427069 1.7874711130834784 -0.08513593372764046 0.3229029558498796 -0.49049035692636106 -0.16414821611927538 -0.29138271856579506 0.07382742734551141 1.0221957094700331 -0.6809402075378553 -0.9876381902870277 0.5136503987655795 4.144 -16.856 2.08 -4.524 0.164 0.328 0.016
-1.4108788296576094 -0.6511748444573582 -0.006902913545484362 1.798975968992619 -0.0897378760912967 0.31178159513771037 -0.4843544337748194 -0.1441205629563973 -0.2878484268311695 0.062439153978384655 1.0524335387551629 -0.581587339886715 -0.9703594306955251 0.5336780519284575 3.8 -16.7 2.112 -4.492 0.164 0.328 0.008
-1.4127963056424662 -0.654242806033129 -0.006902913545484362 1.809713834507817 -0.09433981845495294 0.30181072001645515 -0.4789855010172204 -0.09896016856951531 -0.24936391683191356 0.05379977418263332 1.067356103856915 -0.49362274560270136 -0.9644689444711492 0.574911455499089 3.768 -16.7 2.28 -4.248 0.136 0.308 -0.008
-1.4127963056424662 -0.6569272724119284 -0.006135923151541655 1.8200682048260435 -0.09817477042466648 0.2933738256830854 -0.47284957786567877 -0.0801106126515124 -0.2760674543824177 0.06479534846813502 1.1015209239582953 -0.4260785035631909 -0.9676105371241497 0.582372738049965 3.8 -16.732 2.18 -4.096 0.152 0.328 -0.008
-1.4127963056424662 -0.6596117387907279 -0.005368932757598948 1.8319565559321553 -0.10200972239438001 0.2826359601678875 -0.4670971499111085 -0.08521570071263818 -0.2882411259127946 0.04241150081550656 1.1211558780395483 -0.39073558621693544 -0.9821404031442769 0.6102543728453443 3.832 -16.636 2.384 -4.032 0.172 0.316 0.0
-1.4143302864303515 -0.66306319556347 -0.004985437560627594 1.843461411841296 -0.10507768397015084 0.27228158984966094 -0.4598107411686528 -0.03573561642788053 -0.31415926530004856 0.060475658570259355 1.151001008243053 -0.34950218264630406 -0.9915651811032784 0.6342090168244731 3.864 -16.572 2.316 -4.032 0.152 0.336 0.0
-1.4131798008394374 -0.6665146523362123 -0.0038349519697135344 1.8557332581443793 -0.10699515995500761 0.26307770512234846 -0.4532913228201398 0.009424777959001457 -0.2921681167290452 0.05262167693775814 1.1541426008960536 -0.27488935713754253 -0.9903870838584031 0.6726935268237291 3.924 -16.444 2.18 -4.156 0.152 0.316 0.008
-1.4127963056424662 -0.668432128321069 -0.004601942363656241 1.8660876284626058 -0.10814564554592167 0.25464081078897866 -0.4463884092746554 0.01531526418337737 -0.28431413509654396 0.040448005407381256 1.1651381751815553 -0.20538161968990676 -0.9640762453895241 0.6931138790682322 3.864 -16.38 2.048 -4.188 0.152 0.336 0.008
-1.4120293152485233 -0.6707330995028972 -0.0038349519697135344 1.878359474765689 -0.10814564554592167 0.2454369260616662 -0.43756801974431425 0.03848450999925595 -0.27449665805591744 0.04712388979500729 1.1333295495699254 -0.1260564052016445 -0.8996735960030141 0.711178036822985 3.676 -16.316 2.248 -4.216 0.152 0.328 0.008
-1.411645820051552 -0.6741845562756393 -0.002684466378799474 1.8883303498869444 -0.10891263593986437 0.23853401251618184 -0.43104860139580126 0.06911503836601068 -0.26742807458666634 0.06832964020276057 1.1282244615087995 -0.022383847652628464 -0.8093528072292502 0.7355253798837388 3.8 -16.192 2.384 -4.032 0.144 0.328 0.0
-1.4101118392636667 -0.6768690226544388 -0.0023009711818281204 1.9006021961900277 -0.10814564554592167 0.23239808936464018 -0.4233786974563742 0.1021017612225158 -0.26153758836229046 0.07736171908013696 1.1164434890600476 0.01060287520387664 -0.6907576845784819 0.7504479449854911 3.8 -16.032 2.048 -3.848 0.144 0.328 -0.008
-1.408577858475781 -0.6795534890332383 -0.0007669903939427069 1.9113400617052256 -0.10891263593986437 0.22587867101612719 -0.41647578391088985 0.1370519794871462 -0.2646791810152909 0.08207410805963769 1.0881691551830432 0.001570796326500243 -0.5996514976414677 0.7355253798837388 3.612 -16.032 1.812 -3.668 -0.016 0.328 -0.028
-1.4074273728848672 -0.681470965018095 -0.0003834951969713534 1.922844917614366 -0.11006312153077843 0.22204371904641365 -0.40957287036540546 0.16650441060902577 -0.2733185608110423 0.08796459428401361 1.073246590081291 -0.03926990816250607 -0.5458517234588344 0.6903649854968568 3.896 -16.0 1.308 -3.42 -0.036 0.316 -0.036
-1.4055098969000104 -0.6833884410029518 0.0 1.9328157927356213 -0.11044661672774979 0.21705828148578604 -0.40305345201689247 0.16414821611927538 -0.23836834254641187 0.07029313561088588 1.0767808818159166 -0.09817477040626518 -0.47634398601119865 0.6428483966202244 3.74 -15.62 0.972 -3.332 0.044 0.344 -0.028
-1.4020584401272682 -0.6864564025787226 0.0 1.944320648644762 -0.11083011192472114 0.21207284392515846 -0.3969175288653508 0.20695241601640701 -0.24582962509728803 0.061653755815134534 1.0571459277346635 -0.09660397407976494 -0.4680973052970724 0.6479534846813502 3.832 -15.556 1.14 -3.484 0.036 0.104 0.0
-1.39975746894544 -0.6891408689575221 0.0007669903939427069 1.9539080285690458 -0.11083011192472114 0.2067039111675595 -0.3903981105168378 0.23679754621991161 -0.2450442269340379 0.08796459428401361 1.0756027845710414 -0.07264933010063623 -0.5293583620305818 0.6624833507014775 3.676 -15.492 1.608 -3.728 0.052 0.076 -0.036
-1.3966895073696692 -0.6902913545484362 0.0019174759848567672 1.9642623988872723 -0.11159710231866385 0.19980099762207515 -0.3846456825622675 0.265071880096916 -0.22069688387328412 0.0329867228565051 1.0811005717137923 -0.03652101459113065 -0.58198003896834 0.640099503048849 3.676 -15.24 1.912 -4.156 0.052 0.192 -0.028
-1.3928545553999556 -0.6929758209272356 0.0023009711818281204 1.975767254796413 -0.1119805975156352 0.1944320648644762 -0.3788932546076972 0.30512718642267217 -0.19792033713903062 0.05183627877450802 1.085420261611668 -0.028667032958629435 -0.6090762756004692 0.5898340206008412 3.584 -15.268 1.676 -4.248 0.088 0.24 -0.036
-1.389786593824185 -0.6952767921090638 0.002684466378799474 1.9853546347206967 -0.11159710231866385 0.18983012250081996 -0.3727573314561555 0.3483240854014289 -0.21480639764890821 0.03848450999925595 1.0390817699799106 -0.01531526418337737 -0.5191481859083303 0.620464548967596 3.52 -15.176 1.944 -4.248 0.052 0.104 -0.056
-1.3855681466575 -0.6975777632908919 0.0030679615757708274 1.9968594906298374 -0.11159710231866385 0.18522818013716372 -0.3658544179106712 0.3820962064211841 -0.21284290224078292 0.05183627877450802 1.0194468158986576 0.010995574285501701 -0.4319689897875668 0.601222293967968 3.612 -15.048 1.676 -4.124 0.124 0.036 -0.064
-1.3821166898847579 -0.6991117440787773 0.0030679615757708274 2.005296384963207 -0.11159710231866385 0.18139322816745018 -0.3604854851530722 0.38680859540068485 -0.2120575040775328 0.023561944897503646 0.9605419536548986 -0.004319689897875668 -0.3989822669310617 0.5737333582542138 3.456 -15.208 1.508 -4.032 0.072 0.076 -0.056
-1.3775147475211016 -0.7006457248666628 0.0038349519697135344 2.015650755281434 -0.11083011192472114 0.17679128580379394 -0.35319907641061654 0.3970187715229364 -0.1829977720372783 0.030237829285129678 0.9409069995736455 -0.0035342917346255468 -0.42961279529781643 0.5835508352948403 3.552 -14.984 1.576 -4.032 0.108 0.124 -0.064
-1.3732963003544167 -0.7021797056545481 0.003451456772742181 2.0237041544178322 -0.1119805975156352 0.1729563338340804 -0.3482136388499889 0.4539601383585702 -0.16886060509877612 0.05340707510100826 0.9000662950846392 -0.012566370612001944 -0.4170464246858145 0.6071127801923439 3.644 -14.732 1.644 -3.82 0.136 0.18 -0.084
-1.3667768820059036 -0.7037136864424336 0.0038349519697135344 2.0329080391451444 -0.1119805975156352 0.17027186745528092 -0.3416942205014759 0.5089380097860787 -0.14961835009914815 0.013351768775252066 0.8655087759016339 0.009817477040626518 -0.36363934958480626 0.6020076921312181 3.488 -14.888 1.508 -3.452 0.124 0.132 -0.056
-1.3610244540513334 -0.7056311624272903 0.0038349519697135344 2.0413449334785145 -0.11083011192472114 0.16682041068253875 -0.33555829734993425 0.5607742885605868 -0.12566370612001942 0.027488935713754253 0.8246680714126275 0.0011780972448751821 -0.33340152029967657 0.5925829141722166 3.396 -14.888 1.408 -3.208 0.136 0.164 -0.028
-1.3548885308997918 -0.7060146576242616 0.004218447166684887 2.04863134222097 -0.1119805975156352 0.16298545871282522 -0.3305728597893067 0.5717698628460884 -0.1370519794871462 0.009032078877376396 0.8093528072292502 0.015707963265002428 -0.3322234230548014 0.5737333582542138 3.116 -14.856 1.508 -3.056 0.136 0.24 -0.072
-1.3491361029452213 -0.7067816480182044 0.004985437560627594 2.0563012461603973 -0.11083011192472114 0.1587670115461403 -0.32482043183473636 0.6192864517227208 -0.13744467856877127 0.0310232274483798 0.7932521448826226 0.001570796326500243 -0.329867228565051 0.5395685381528335 2.992 -14.792 1.576 -2.872 0.124 0.268 -0.072
-1.3430001797936797 -0.7083156288060898 0.005368932757598948 2.063587654902853 -0.11159710231866385 0.1572330307582549 -0.3202184894710801 0.607898178355594 -0.11113384009989219 0.06086835765188441 0.7634070146791181 0.028667032958629435 -0.33575771478942695 0.5556692004994609 2.772 -14.76 1.308 -2.748 0.136 0.26 -0.072
-1.3364807614451668 -0.7094661143970039 0.006135923151541655 2.0708740636453085 -0.1112136071216925 0.15569904997036949 -0.31408256631953846 0.6522731745792258 -0.12173671530376882 0.030237829285129678 0.737488875291864 0.010995574285501701 -0.2501493149951637 0.5297510611122069 2.648 -14.824 1.308 -2.78 0.136 0.24 -0.072
-1.3295778478996825 -0.7106165999879179 0.006519418348513008 2.0781604723877645 -0.1112136071216925 0.15339807878854136 -0.30871363356193954 0.6609125543749772 -0.08639379795751337 0.03259402377488004 0.7343472826388636 0.003141592653000486 -0.20695241601640701 0.5474225197853346 2.304 -14.732 1.14 -2.932 0.124 0.212 -0.072
-1.3211409535663126 -0.7113835903818606 0.006519418348513008 2.085063385933249 -0.11044661672774979 0.1514806028036846 -0.3041116911982833 0.6726935268237291 -0.09738937224301507 0.054192473264258384 0.6997897634558582 0.019634954081253035 -0.17239489683340167 0.5034402226433279 2.4 -14.508 1.004 -3.024 0.472 0.144 -0.028
-1.3138545448238568 -0.7121505807758033 0.006519418348513008 2.0927332898726756 -0.1062281695610649 0.1499466220157992 -0.2987427584406843 0.7410231670264896 -0.08757189520238855 0.03809181091763089 0.6715154295788539 0.15668693356839924 -0.1700387023436513 0.4889103566232006 2.212 -14.444 0.904 -3.056 0.508 0.164 -0.036
-1.3077186216723151 -0.7133010663667174 0.007286408742455715 2.098485717827246 -0.09932525601558054 0.14841264122791378 -0.2941408160770281 0.7469136532508656 -0.08285950622288782 0.027488935713754253 0.6157521599880952 0.4319689897875668 -0.15040374826239827 0.4830198703988247 2.088 -14.476 0.872 -3.176 0.228 0.192 -0.064
-1.2992817273389454 -0.7133010663667174 0.006902913545484362 2.1034711553878735 -0.09203884727312482 0.14802914603094242 -0.2891553785164005 0.7198174166187363 -0.059690260407009234 0.01060287520387664 0.6122178682534697 0.6613052534566023 -0.13626658132389607 0.4889103566232006 1.804 -14.508 0.836 -3.148 0.116 0.144 -0.092
-1.2904613378086043 -0.7140680567606601 0.007286408742455715 2.1096070785394154 -0.08551942892461181 0.1472621556369997 -0.28455343615274425 0.7991426311069986 -0.07029313561088588 -0.009032078877376396 0.5446736262139592 0.698611666210983 -0.06086835765188441 0.459065226419696 1.588 -14.92 0.804 -3.176 0.108 0.22 -0.084
-1.2824079386722058 -0.7140680567606601 0.007669903939427069 2.1134420305091286 -0.08130098175792692 0.14802914603094242 -0.28033498898605935 0.8230972750861273 -0.04358959806038174 0.01727875959150267 0.49283734743945123 0.6212499471308461 -0.011780972448751823 0.4311835916243167 1.556 -15.208 0.736 -3.056 0.088 0.18 -0.064
-1.2751215299297503 -0.7156020375485456 0.007286408742455715 2.117660477675814 -0.07708253459124204 0.14764565083397108 -0.2757330466224031 0.8160286916168762 -0.04712388979500729 0.028274333877004374 0.45592363376669554 0.5097234079493288 0.03573561642788053 0.4245077072366907 1.368 -15.144 0.636 -2.964 0.1 0.152 -0.072
-1.2659176452024377 -0.7156020375485456 0.008436894333369775 2.1218789248424987 -0.07401457301547121 0.14802914603094242 -0.27228158984966094 0.8407687337592551 -0.062439153978384655 0.03180862561162992 0.3962333733596863 0.38563049815580963 0.023561944897503646 0.4319689897875668 0.872 -14.888 0.604 -2.904 0.136 0.212 -0.064
-1.2570972556720965 -0.7156020375485456 0.008436894333369775 2.1249468864182695 -0.07171360183364309 0.14841264122791378 -0.2684466378799474 0.8776824474320107 -0.021991148571003403 0.056941366835633805 0.3742422247886829 0.2921681167290452 0.05183627877450802 0.37974001193143375 0.776 -14.7 0.5 -2.872 0.172 0.28 -0.072
-1.2486603613387268 -0.7163690279424882 0.008436894333369775 2.12801484799404 -0.06941263065181497 0.14956312681882783 -0.26537867630417655 0.9032078877376397 -0.03926990816250607 0.04633849163175717 0.35342917346255465 0.22894356458741041 0.06675884387626033 0.3644247477480564 0.436 -14.7 0.2 -2.84 0.444 0.28 -0.036
-1.239072981414443 -0.7163690279424882 0.008820389530341128 2.129932323978897 -0.06442719309118737 0.1514806028036846 -0.2607767339405203 0.9130253647782662 -0.03455751918300534 0.03377212101975522 0.29766590387179603 0.30748338091242255 0.09228428418188928 0.35539266887067994 0.028 -14.7 0.064 -2.872 0.356 0.228 -0.044
-1.2310195822780445 -0.7163690279424882 0.009203884727312482 2.1326167903576962 -0.058674765136617076 0.15339807878854136 -0.2577087723647495 0.9208793464107674 -0.03220132469325498 0.02513274122400389 0.265071880096916 0.4739877915214483 0.13626658132389607 0.3711006321356824 -0.248 -14.604 -0.064 -2.812 0.152 0.24 -0.056
-1.2210487071567893 -0.7175195135334023 0.009970875121255189 2.1349177615395245 -0.05253884198507542 0.15569904997036949 -0.2542573155920073 0.9334457170227694 -0.0310232274483798 0.05733406591725887 0.20577431877153182 0.5851216316213405 0.22069688387328412 0.34636058999330355 -0.372 -14.444 0.032 -2.812 0.136 0.308 -0.056
-1.2126118128234196 -0.7175195135334023 0.010354370318226542 2.13645174232741 -0.047553404424447825 0.1587670115461403 -0.2504223636222938 0.905171383145765 -0.014529866020127248 0.043982297142006806 0.16061392438464983 0.5678428720298379 0.25564710213791453 0.3455751918300535 -0.464 -14.412 0.0 -2.688 0.124 0.308 -0.056
-1.202257442505193 -0.7171360183364309 0.010354370318226542 2.13645174232741 -0.044485442848677 0.16260196351585385 -0.24773789724349432 0.912239966615016 0.003141592653000486 0.04280419989713162 0.10485065479389122 0.4087997439716882 0.3161227607081739 0.3129811680551734 -0.404 -14.412 -0.3 -2.536 0.136 0.28 -0.064
-1.193437052974852 -0.7167525231394596 0.01112136071216925 2.1372187327213528 -0.04295146206079158 0.16605342028859604 -0.24428644047075213 0.9397289023287704 0.0023561944897503642 0.029059732040254495 0.06086835765188441 0.29845130203504616 0.30944687632054785 0.3110176726470481 -0.464 -14.38 -0.436 -2.536 0.116 0.308 -0.072
-1.1834661778535966 -0.7167525231394596 0.011504855909140603 2.1368352375243815 -0.04180097646987752 0.16988837225830958 -0.24121847889498133 0.9110618693701409 -0.01767145867312773 0.045160394386881984 0.03259402377488004 0.2061670178531569 0.35460727070742987 0.29059732040254493 -0.528 -14.444 -0.468 -2.564 0.124 0.328 -0.064
-1.1754127787171982 -0.7171360183364309 0.011504855909140603 2.1368352375243815 -0.041033986075934815 0.17410681942499445 -0.23930100291012454 0.9106691702885158 -0.012959069693627005 0.03769911183600583 -0.028274333877004374 0.11820242356914328 0.38131080825793395 0.29373891305554545 -0.34 -14.412 -0.468 -2.352 0.164 0.308 -0.1
-1.1673593795808 -0.7171360183364309 0.013038836697026017 2.1360682471304386 -0.038733014894106695 0.17640779060682257 -0.23661653653132508 0.9106691702885158 0.014529866020127248 0.048694686121507534 -0.04555309346850705 0.08246680714126275 0.394269877951561 0.26350108377041576 -0.464 -14.38 -0.3 -1.984 0.436 0.308 -0.1
-1.1570050092625732 -0.7167525231394596 0.01342233189399737 2.1345342663425533 -0.03528155812136451 0.1802427425765361 -0.23431556534949696 0.9389435041655202 0.018064157754752792 0.05222897785613308 -0.0750055245903866 0.18653206377190384 0.3251548395855503 0.239153740709662 -0.528 -14.412 -0.368 -2.136 0.372 0.336 -0.064
-1.1485681149292035 -0.7167525231394596 0.012655341500054663 2.1337672759486104 -0.03183010134862233 0.1821602185613929 -0.23201459416766884 0.9287333280432687 0.007461282550876154 -0.0019634954081253035 -0.08874999244726373 0.34636058999330355 0.30237829285129675 0.22972896275066054 -0.404 -14.412 -0.436 -2.26 0.144 0.328 -0.072
-1.1389807350049197 -0.7163690279424882 0.012655341500054663 2.1337672759486104 -0.0279951493789088 0.18407769454624964 -0.23048061337978343 0.9283406289616436 0.015707963265002428 -0.003141592653000486 -0.09464047867163963 0.420188017338815 0.23876104162803694 0.22580197193440993 -0.496 -14.224 -0.536 -2.536 0.124 0.404 -0.084
-1.1301603454745786 -0.7159855327455169 0.01342233189399737 2.1306993143728397 -0.024927187803137973 0.18906313210687725 -0.2281796421979553 0.9613273518181487 0.03063052836675474 -0.0011780972448751821 -0.14686945652777272 0.36049775693180575 0.27528205621916757 0.2061670178531569 -0.528 -14.16 -0.3 -2.812 0.164 0.868 -0.072
-1.1201894703533233 -0.7159855327455169 0.013805827090968724 2.126864362403126 -0.022626216621309852 0.19826701683418974 -0.22587867101612719 0.936980008757395 0.01688606050987761 -0.005890486224375911 -0.2238384765262846 0.2580032966276649 0.5309291583570821 0.1912444527514046 -1.464 -14.316 -0.468 -2.292 0.336 0.608 -0.064
-1.1094516048381255 -0.7167525231394596 0.01342233189399737 2.1245633912212982 -0.02032524543948173 0.20708740636453085 -0.22511168062218448 0.9617200508997737 -0.003141592653000486 0.009817477040626518 -0.2619302874439155 0.22972896275066054 0.8262388677391278 0.1578650308132744 -2.272 -13.872 -0.536 -2.048 0.336 0.328 -0.064
-1.101398205701727 -0.7163690279424882 0.01342233189399737 2.1218789248424987 -0.016490293469768196 0.215907795894872 -0.22281070944035636 0.9216647445740176 0.0023561944897503642 0.030237829285129678 -0.30983957540217294 0.28431413509654396 0.9028151886560146 0.15982852622139973 -3.02 -13.492 -0.568 -2.076 0.272 0.336 -0.064
-1.0941117969592713 -0.7156020375485456 0.014956312681882784 2.117660477675814 -0.01342233189399737 0.22357769983429907 -0.22166022384944228 0.8391979374327548 -0.001570796326500243 0.0679369411211355 -0.32868913132017585 0.3436116964219281 0.8450884236571307 0.1578650308132744 -3.428 -13.492 -0.568 -2.136 0.228 0.336 -0.084
-1.0860583978228728 -0.7156020375485456 0.015339807878854137 2.1153595064939856 -0.010737865515197896 0.22856313739492665 -0.22050973825852824 0.7999280292702488 0.03180862561162992 0.08717919612076348 -0.31965705244279946 0.33065262672830115 0.7206028147819864 0.14451326203802234 -3.584 -13.268 -0.468 -2.504 0.244 0.364 -0.072
-1.0776215034895031 -0.7152185423515741 0.017257283863710903 2.112291544918215 -0.008053399136398421 0.23431556534949696 -0.21935925266761416 0.8482300163101312 0.05183627877450802 0.11506083091614279 -0.32868913132017585 0.2874557277495445 0.5941537104987169 0.1480475537726479 -3.52 -12.952 -0.536 -2.78 0.328 0.528 -0.072
-1.0711020851409903 -0.7140680567606601 0.017640779060682257 2.107306107357587 -0.004985437560627594 0.24160197409195266 -0.21859226227367146 0.7905032513112472 0.07225663101901117 0.14647675744614766 -0.3805254100946839 0.2741039589742924 0.6114324700902196 0.12095131714051871 -3.24 -13.112 -0.468 -2.84 0.328 0.548 -0.072
-1.0638156763985345 -0.7136845615636888 0.02032524543948173 2.101937174599988 -0.002684466378799474 0.2504223636222938 -0.21782527187972875 0.7186393193738612 0.06086835765188441 0.18535396652702868 -0.43236168886919185 0.2882411259127946 0.7347399817204886 0.07068583469251093 -3.084 -12.952 -1.34 -2.904 0.272 0.384 -0.084
-1.0569127628530501 -0.7129175711697461 0.02147573103039579 2.0977187274333033 0.0007669903939427069 0.2584757627586922 -0.21705828148578604 0.7170685230473609 0.05183627877450802 0.2089159114245323 -0.5132576996839544 0.28235063968841867 0.8293804603921283 0.06872233928438563 -2.804 -12.668 -2.18 -2.78 0.164 0.328 -0.064
-1.050393344504537 -0.7113835903818606 0.02339320701525256 2.090815813887819 0.004218447166684887 0.2665291618950906 -0.21629129109184334 0.6746570222318543 0.1021017612225158 0.11270463642639243 -0.5698063674379631 0.32594023774880043 0.8372344420246295 0.06675884387626033 -2.864 -12.952 -3.02 -2.688 0.136 0.364 -0.064
-1.0431069357620812 -0.7106165999879179 0.024160197409195266 2.08544688113022 0.008053399136398421 0.2730485802436036 -0.215907795894872 0.7296348936593628 0.1331249886708956 0.08874999244726373 -0.5572399968259611 0.3848450999925595 0.7567311302914921 0.07029313561088588 -2.804 -13.08 -3.356 -2.748 0.152 0.528 -0.072
-1.0358205270196257 -0.7098496095939753 0.024160197409195266 2.078927462781707 0.01457281748491143 0.28033498898605935 -0.21552430069790063 0.7056802496802341 0.11152653918151725 0.05537057050913356 -0.5788384463153395 0.44689155488931914 0.6715154295788539 0.05340707510100826 -3.208 -12.952 -3.424 -2.748 0.144 0.636 -0.072
-1.0277671278832272 -0.7067816480182044 0.022626216621309852 2.0716410540392514 0.019558255045539024 0.2891553785164005 -0.21552430069790063 0.7229590092717368 0.12330751163026907 0.015707963265002428 -0.620464548967596 0.4963716391740768 0.7351326808021137 0.02081305132612822 -3.52 -12.728 -3.088 -2.688 0.144 0.48 -0.056
-1.0208642143377429 -0.7060146576242616 0.022626216621309852 2.065888626084681 0.02339320701525256 0.29682528245582757 -0.2151408055009293 0.7221736111084867 0.1621847207111501 -0.04555309346850705 -0.6616979525382274 0.49323004652107627 0.7960010384539982 0.028274333877004374 -3.864 -12.7 -2.716 -2.748 0.06 0.404 -0.064
-1.015495281580144 -0.7048641720333476 0.0222427214243385 2.058985712539197 0.025310683000109326 0.30449518639525464 -0.21399031991001521 0.7119634349862352 0.1441205629563973 -0.060475658570259355 -0.6648395451912278 0.3993749660126868 0.7850054641684964 0.045160394386881984 -4.052 -12.888 -2.384 -3.024 -0.172 0.48 -0.084
-1.0089758632316308 -0.7029466960484908 0.021092235833424438 2.0524662941906837 0.025310683000109326 0.31139809994073897 -0.21360682471304387 0.6636614479463526 0.14372786387477224 -0.0659734457130102 -0.6793694112113551 0.17553648948640216 0.7830419687603711 0.06479534846813502 -4.176 -12.92 -2.416 -3.148 0.024 0.52 -0.064
-1.0020729496861465 -0.69987873447272 0.0222427214243385 2.0447963902512565 0.02339320701525256 0.3198349942741088 -0.2132233295160725 0.6346017159060982 0.18181967479240313 -0.043982297142006806 -0.7033240551904838 -0.03455751918300534 0.7912886494744974 0.045160394386881984 -4.3 -12.668 -2.348 -3.148 0.164 0.5 -0.056
-0.9974710073224903 -0.698728248881806 0.021859226227367145 2.036742991114858 0.023009711818281205 0.32903887900142126 -0.2132233295160725 0.5474225197853346 0.20145462887365617 0.004319689897875668 -0.7480917504957407 -0.14058627122177175 0.7956083393723731 0.0070685834692510935 -3.988 -13.048 -2.384 -3.176 0.172 0.432 -0.12
-0.9924855697618626 -0.6971942680939206 0.020708740636453084 2.0290730871754312 0.023009711818281205 0.3359417925469056 -0.2132233295160725 0.5643085802952122 0.20145462887365617 -0.02631083846887907 -0.7799003761073706 -0.07422012642713648 0.7677267045769938 -0.014529866020127248 -3.8 -13.3 -2.348 -3.148 0.152 0.48 -0.092
-0.9878836273982065 -0.6945098017151211 0.021092235833424438 2.02025269764509 0.023009711818281205 0.34399519168330406 -0.21360682471304387 0.530143760193832 0.2042035224450316 -0.03926990816250607 -0.834092849371629 -0.0047123889795007284 0.7484844495773658 -0.010995574285501701 -3.956 -13.236 -2.584 -3.176 0.164 0.56 -0.128
-0.9821311994436361 -0.6914418401393503 0.02032524543948173 2.010665317720806 0.0222427214243385 0.35204859081970247 -0.21399031991001521 0.504225620806578 0.24897121775028852 0.012566370612001944 -0.833700150290004 0.006283185306000972 0.7453428569243653 -0.008246680714126275 -4.02 -13.62 -2.652 -3.084 0.136 0.596 -0.168
-0.9763787714890658 -0.6895243641544935 0.02032524543948173 2.0022284233874363 0.022626216621309852 0.3589515043651868 -0.21399031991001521 0.49165925019457607 0.27488935713754253 -0.012566370612001944 -0.8698284657995096 0.001570796326500243 0.7543749358017416 -0.01649336142825255 -3.956 -13.808 -2.684 -3.024 0.152 0.644 -0.128
-0.9729273147163237 -0.6860729073817513 0.020708740636453084 1.9926410434631525 0.023009711818281205 0.3670049035015852 -0.21360682471304387 0.4779147823376989 0.2619302874439155 -0.03220132469325498 -0.8820021373298864 0.003926990816250607 0.7712609963116193 0.005497787142750851 -3.896 -13.84 -2.384 -3.024 0.152 0.644 -0.112
-0.9687088675496388 -0.6833884410029518 0.02032524543948173 1.9842041491297826 0.023009711818281205 0.3746748074410123 -0.2132233295160725 0.45238934203207 0.26035949111741524 -0.014529866020127248 -0.8867145263093872 -0.007853981632501214 0.7834346678419962 -0.0035342917346255468 -3.832 -14.0 -2.616 -3.024 0.144 0.624 -0.148
-0.9641069251859825 -0.6807039746241523 0.02032524543948173 1.9746167692054988 0.022626216621309852 0.38272820657741075 -0.21360682471304387 0.41429753111443907 0.2693915699947917 -0.021991148571003403 -0.9149888601863915 -0.014137166938502187 0.7869689595766217 -0.0047123889795007284 -4.02 -14.0 -2.584 -3.208 0.152 0.616 -0.14
-0.9606554684132403 -0.6784030034423242 0.020708740636453084 1.965029389281215 0.023009711818281205 0.39231558650169457 -0.2132233295160725 0.3875939935639349 0.271747764484542 -0.03652101459113065 -0.9087056748803906 0.0047123889795007284 0.801891524678374 -0.007853981632501214 -4.08 -13.936 -2.716 -3.484 0.152 0.624 -0.14
-0.9564370212465555 -0.6745680514726107 0.02032524543948173 1.954291523766017 0.023009711818281205 0.4011359760320357 -0.2132233295160725 0.36049775693180575 0.2638937828520408 0.013351768775252066 -0.9224501427372677 0.012959069693627005 0.8364490438613794 -0.007853981632501214 -3.924 -13.968 -2.684 -3.604 0.164 0.56 -0.168
-0.9529855644738133 -0.6715000898968398 0.018791264651596317 1.945471134235676 0.02339320701525256 0.4091893751684341 -0.21475731030395792 0.3440043955035532 0.2803871442802934 -0.03887720908088101 -0.9652543426343992 0.006283185306000972 0.808174709984375 -0.01688606050987761 -4.204 -13.808 -2.988 -3.728 0.38 0.528 -0.156
-0.9503010980950138 -0.6688156235180404 0.01917475984856767 1.9351167639174494 0.02569417819708068 0.41724277430483253 -0.2151408055009293 0.29766590387179603 0.2807798433619184 -0.022383847652628464 -0.9628981481446489 0.0750055245903866 0.827416964984003 -0.023169245815878585 -4.176 -13.684 -2.752 -3.82 0.372 0.52 -0.14
-0.948383622110157 -0.6665146523362123 0.018407769454624964 1.9239954032052802 0.02914563496982286 0.4260631638351737 -0.2151408055009293 0.29177541764742015 0.2929535148922953 -0.05890486224375911 -0.9778207132464012 0.2548617039746644 0.8022842237599991 -0.008246680714126275 -4.112 -13.716 -2.684 -4.004 0.208 0.54 -0.176
-0.9456991557313575 -0.6622962051695274 0.017640779060682257 1.9136410328870537 0.032213596545593685 0.4348835533655148 -0.21935925266761416 0.2501493149951637 0.3173008579530491 -0.0750055245903866 -1.0037388526336553 0.33065262672830115 0.7936448439642477 -0.19163715183302965 -4.36 -13.744 -2.82 -4.124 0.144 0.548 -0.156
-0.9437816797465008 -0.6599952339876992 0.017257283863710903 1.9036701577657984 0.03528155812136451 0.44178646691099915 -0.22357769983429907 0.22737276826091016 0.30983957540217294 -0.05733406591725887 -1.0386890708982857 0.3239767423406751 0.8038550200864993 -0.3349723166261768 -4.204 -13.968 -2.988 -4.188 0.136 0.508 -0.168
-0.9426311941555867 -0.6561602820179857 0.016490293469768196 1.8921653018566578 0.03681553890924993 0.45022336124436896 -0.22702915660704123 0.2042035224450316 0.31651545978979895 -0.03455751918300534 -1.0583240249795387 0.25682519938278975 0.7783295797808704 -0.38445240091093447 -4.3 -13.968 -3.02 -4.096 0.124 0.548 -0.184
-0.9410972133677014 -0.6530923204422149 0.01572330307582549 1.882577921932374 0.03796602450016399 0.45674277959288195 -0.23009711818281206 0.18574666560865372 0.3581415624420554 -0.04830198703988247 -1.0638218121222895 0.17239489683340167 0.7488771486589908 -0.38837939172718505 -4.3 -14.096 -2.952 -3.972 0.144 0.664 -0.204
-0.9387962421858732 -0.6492573684725014 0.01572330307582549 1.8703060756292906 0.03796602450016399 0.46479617872928036 -0.2339320701525256 0.1539380399970238 0.36167585417668097 -0.05340707510100826 -1.1007355257950453 0.09581857591651483 0.7280640973328626 -0.35539266887067994 -4.332 -14.348 -2.716 -3.82 0.136 0.704 -0.184
-0.9380292517919305 -0.6461894068967305 0.014956312681882784 1.8603352005080356 0.03834951969713534 0.470932101880822 -0.23700003172829642 0.12370021071189413 0.35853426152368045 -0.018064157754752792 -1.0960231368155444 0.01060287520387664 0.7429866624346149 -0.34243359917705296 -4.332 -14.508 -3.02 -3.668 0.136 0.74 -0.212
-0.9376457565949592 -0.6431214453209597 0.014956312681882784 1.848830344598895 0.03796602450016399 0.4789855010172204 -0.24006799330406725 0.09267698326351434 0.31651545978979895 -0.0420188017338815 -1.086598358856543 -0.01060287520387664 0.7158904258024857 -0.31258846897354836 -4.36 -14.572 -3.188 -3.88 0.124 0.772 -0.204
-0.9361117758070737 -0.6389029981542749 0.01457281748491143 1.8369419934927829 0.038733014894106695 0.48703890015361884 -0.24351945007680942 0.0679369411211355 0.3388993074424274 -0.036913713672755706 -1.0905253496727936 0.0011780972448751821 0.7194247175371112 -0.3090541772389228 -4.612 -14.54 -3.324 -4.004 0.136 0.704 -0.204
-0.9372622613979879 -0.6350680461845613 0.013038836697026017 1.825053642386671 0.03796602450016399 0.4950922992900173 -0.24658741165258025 0.06361725122325984 0.3432189973403031 -0.05222897785613308 -1.09877203038692 0.006675884387626033 0.7480917504957407 -0.2992367001982963 -4.644 -14.636 -3.324 -4.124 0.136 0.616 -0.212
-0.9364952710040451 -0.6316165894118191 0.013805827090968724 1.814315776871473 0.03834951969713534 0.5008447272445876 -0.2504223636222938 0.02591813938725401 0.3459678909116785 -0.06361725122325984 -1.09877203038692 0.00039269908162506076 0.7115707359046101 -0.3310453258099262 -4.736 -14.508 -3.188 -4.308 0.136 0.704 -0.212
-0.9357282806101024 -0.6277816374421056 0.013805827090968724 1.8047283969471892 0.03834951969713534 0.5073641455931006 -0.25233983960715056 0.010995574285501701 0.3498948817279291 -0.029059732040254495 -1.0897399515095436 0.0 0.6805475084562302 -0.30944687632054785 -4.704 -14.508 -2.988 -4.524 0.136 0.656 -0.204
-0.9368787662010164 -0.6254806662602774 0.013038836697026017 1.7932235410380486 0.03834951969713534 0.515417544729499 -0.25617479157686407 -0.004319689897875668 0.3271183349936756 -0.04633849163175717 -1.0975939331420448 0.0047123889795007284 0.6813329066194804 -0.31219576989192327 -4.672 -14.508 -3.256 -4.524 0.136 0.644 -0.204
-0.9376457565949592 -0.6224127046845066 0.01112136071216925 1.7832526659167935 0.038733014894106695 0.5215534678810406 -0.2592427531526349 -0.02120575040775328 0.30473448734104713 -0.06558074663138515 -1.0893472524279184 -0.004319689897875668 0.6864379946806062 -0.3153373625449238 -4.392 -14.508 -3.388 -4.584 0.124 0.616 -0.204
-0.9368787662010164 -0.6189612479117644 0.011504855909140603 1.7725148004015956 0.038733014894106695 0.5284563814265251 -0.2623107147284057 -0.059690260407009234 0.32829643223855076 -0.08678649703913842 -1.098379331305295 0.00510508806112579 0.6758351194767296 -0.3279037331569257 -4.58 -14.444 -3.288 -4.704 0.136 0.636 -0.196
-0.9384127469889019 -0.6147428007450796 0.009587379924283835 1.761009944492455 0.03911651009107805 0.5345923045780667 -0.26576217150114795 -0.05379977418263332 0.3648174468296814 -0.08207410805963769 -1.0591094231427889 0.01688606050987761 0.6538439709057261 -0.3420409000954279 -4.204 -14.476 -2.852 -4.584 0.152 0.624 -0.212
-0.9384127469889019 -0.6112913439723374 0.009203884727312482 1.7498885837802858 0.038733014894106695 0.5399612373356656 -0.2699806186678328 -0.08678649703913842 0.3644247477480564 -0.0899280896921389 -1.1125164982437972 0.008639379795751335 0.6169302572329705 -0.35146567805442935 -4.516 -14.604 -2.784 -4.644 0.136 0.644 -0.204
-0.94071371817073 -0.6074563920026238 0.008820389530341128 1.7380002326741737 0.03796602450016399 0.5460971604872072 -0.273432075440575 -0.10053096489601555 0.34910948356467897 -0.06440264938650996 -1.073246590081291 -0.005497787142750851 0.5753041545807139 -0.3840597018293094 -4.3 -14.76 -2.416 -4.704 0.136 0.704 -0.196
-0.9422476989586154 -0.604388430426853 0.008436894333369775 1.726495376765033 0.03834951969713534 0.5522330836387489 -0.2772670274102885 -0.12723450244651968 0.3349723166261768 -0.05537057050913356 -1.1023063221215454 -0.009032078877376396 0.5788384463153395 -0.36992253489080723 -4.392 -14.952 -2.552 -4.704 0.144 0.724 -0.196
-0.9437816797465008 -0.6001699832601681 0.007286408742455715 1.7157575112498353 0.03911651009107805 0.5576020163963479 -0.2814854745769734 -0.1390154748952715 0.3420409000954279 -0.09778207132464012 -1.1227266743660487 0.004319689897875668 0.5855143307029655 -0.36952983580918214 -4.456 -15.016 -3.12 -4.584 0.144 0.692 -0.196
-0.9453156605343862 -0.5971020216843973 0.006519418348513008 1.7054031409316088 0.03911651009107805 0.5625874539569755 -0.2849369313497156 -0.16454091520090044 0.36049775693180575 -0.09778207132464012 -1.06696340477529 0.0011780972448751821 0.5568472977443362 -0.3891647898904352 -4.392 -15.08 -3.156 -4.552 0.116 0.704 -0.196
-0.9480001269131857 -0.5936505649116551 0.005752427954570301 1.695048770613382 0.03911651009107805 0.567572891517603 -0.2899223689103432 -0.19674223989415543 0.323191344177425 -0.031415926530004856 -1.0634291130406646 0.0200276531628781 0.49558624101082666 -0.4103705402981885 -4.392 -15.08 -2.92 -4.704 0.136 0.808 -0.224
-0.9491506125040997 -0.5905826033358843 0.004985437560627594 1.6843109050981844 0.038733014894106695 0.5737088146691447 -0.2941408160770281 -0.21559179581215834 0.3388993074424274 -0.06872233928438563 -1.0300496911025343 0.0023561944897503642 0.5116869033574541 -0.4154756283593143 -4.612 -15.08 -2.952 -4.768 0.136 0.752 -0.184
-0.952602069276842 -0.5871311465631421 0.004218447166684887 1.674340029976929 0.03911651009107805 0.5790777474267437 -0.2987427584406843 -0.2250165737711598 0.3392920065240525 -0.09189158510026421 -1.0241592048781585 0.00039269908162506076 0.5297510611122069 -0.4174391237674396 -4.644 -15.112 -2.988 -4.92 0.136 0.704 -0.204
-0.9545195452616987 -0.5840631849873713 0.004218447166684887 1.6636021644617311 0.0395000052880494 0.5832961945934286 -0.3029612056073692 -0.23876104162803694 0.34439709458517825 -0.054977871427508505 -1.016305223245657 0.012959069693627005 0.503832921724953 -0.43785947601194275 -4.424 -15.144 -2.92 -5.072 0.144 0.712 -0.168
-0.9575875068374695 -0.5802282330176578 0.0030679615757708274 1.6532477941435046 0.038733014894106695 0.5886651273510275 -0.30833013836496814 -0.2642864819336659 0.3526437752993045 -0.05340707510100826 -1.0206249131435328 0.0047123889795007284 0.48184177315394955 -0.43353978611406707 -4.58 -15.364 -3.088 -5.196 0.116 0.656 -0.196
-0.9606554684132403 -0.5760097858509728 0.0030679615757708274 1.641742938234364 0.038733014894106695 0.5932670697146838 -0.31178159513771037 -0.2839214360149189 0.342826298258678 -0.0769690199985119 -1.0041315517152802 -0.0007853981632501215 0.46770460621544735 -0.44374996223631863 -4.672 -15.556 -3.02 -5.104 0.136 0.692 -0.204
-0.9633399347920398 -0.5737088146691447 0.0015339807878854137 1.6329225487040229 0.038733014894106695 0.5971020216843973 -0.31676703269833795 -0.3019855937696717 0.34243359917705296 -0.05183627877450802 -0.9943140746746538 -0.003926990816250607 0.43668137876706753 -0.4339324851956921 -4.548 -15.716 -2.988 -5.224 0.124 0.74 -0.204
-0.9675583819587247 -0.5698738626994312 0.0015339807878854137 1.623335168779739 0.03911651009107805 0.6013204688510821 -0.32098547986502285 -0.3271183349936756 0.32672563591205056 -0.05340707510100826 -1.002168056307155 -0.01767145867312773 0.4052654522370627 -0.46456301356244684 -4.36 -15.84 -2.988 -5.316 0.152 0.704 -0.224
-0.9698593531405528 -0.567572891517603 0.0003834951969713534 1.6148982744463694 0.0395000052880494 0.6055389160177671 -0.3252039270317077 -0.33261612213642644 0.336150413871052 -0.084037603467763 -0.9656470417160243 0.006675884387626033 0.4174391237674396 -0.4680973052970724 -4.36 -15.936 -3.356 -5.316 0.136 0.684 -0.212
-0.9736943051102663 -0.5637379395478895 0.0003834951969713534 1.6037769137342002 0.03911651009107805 0.6093738679874806 -0.3305728597893067 -0.3640320486664313 0.3078760799940476 -0.04555309346850705 -0.963290847226274 -0.0007853981632501215 0.40251655866568725 -0.48380526856207484 -4.332 -16.096 -3.492 -5.348 0.136 0.684 -0.184
-0.9782962474739226 -0.56105347316909 0.0 1.5945730290068876 0.038733014894106695 0.6120583343662801 -0.33555829734993425 -0.37031523397243227 0.31847895519792424 -0.06675884387626033 -0.9004589941662643 0.01649336142825255 0.3510729789728043 -0.478307481419324 -4.204 -16.096 -3.356 -5.38 0.136 0.74 -0.212
-0.9817477042466648 -0.5579855115933192 -0.0007669903939427069 1.5861361346735179 0.03911651009107805 0.6143593055481082 -0.33977674451661916 -0.3667809422378067 0.3066979827491724 -0.061653755815134534 -0.9342311151860195 0.00510508806112579 0.29099001948417 -0.49519354192920156 -4.392 -16.224 -3.256 -5.256 0.124 0.792 -0.184
-0.985199161019407 -0.5553010452145197 -0.0015339807878854137 1.5780827355371194 0.03834951969713534 0.6189612479117644 -0.3459126676681608 -0.3895574889720603 0.2839214360149189 -0.03848450999925595 -0.8749335538606353 0.013744467856877126 0.2874557277495445 -0.4900884538680758 -4.268 -16.224 -3.02 -5.288 0.136 0.78 -0.184
-0.9905680937770059 -0.5510825980478349 -0.002684466378799474 1.5681118604158641 0.03911651009107805 0.6216457142905639 -0.35051461003181705 -0.4245077072366907 0.2858849314230442 -0.07225663101901117 -0.8325220530451287 0.003141592653000486 0.3066979827491724 -0.48616146305182517 -4.424 -16.192 -3.02 -5.316 0.136 0.724 -0.212
-0.9951700361406621 -0.5487816268660067 -0.003451456772742181 1.5596749660824945 0.03911651009107805 0.6231796950784493 -0.355883542789416 -0.42764929988969114 0.25643250030116466 -0.09306968234513939 -0.8407687337592551 0.0035342917346255468 0.27960174611704325 -0.49048115294970085 -4.488 -16.256 -3.02 -5.316 0.136 0.724 -0.196
-0.9993884833073471 -0.5464806556841787 -0.0030679615757708274 1.5512380717491248 0.038733014894106695 0.6254806662602774 -0.3616359707439863 -0.45592363376669554 0.24150993519941236 -0.0640099503048849 -0.8007134274334988 0.012959069693627005 0.21048670775103256 -0.47870018050094904 -4.332 -16.192 -2.988 -5.348 0.136 0.808 -0.184
-1.0043739208679747 -0.5449466748962932 -0.003451456772742181 1.5443351582036402 0.03911651009107805 0.6277816374421056 -0.3658544179106712 -0.47870018050094904 0.24190263428103742 -0.03063052836675474 -0.7861835614133716 -0.007853981632501214 0.18496126744540362 -0.48773225937832543 -4.204 -16.16 -3.02 -5.38 0.136 0.84 -0.204
-1.0093593584286022 -0.5422622085174937 -0.004218447166684887 1.5370487494611846 0.0395000052880494 0.6289321230330196 -0.37045636027432743 -0.44846235121581934 0.23287055540366103 -0.023169245815878585 -0.736703477128614 0.011780972448751823 0.20224002703690627 -0.4680973052970724 -4.08 -16.412 -2.92 -5.408 0.124 0.724 -0.204
-1.0143447959892298 -0.5395777421386942 -0.004985437560627594 1.5301458359157003 0.03911651009107805 0.6304661038209051 -0.3762087882288977 -0.47752208325607387 0.20813051326128218 -0.07422012642713648 -0.6715154295788539 0.0027488935713754254 0.1621847207111501 -0.4826271713171996 -4.204 -16.38 -2.988 -5.5 0.124 0.684 -0.204
-1.0197137287468288 -0.5384272565477802 -0.006902913545484362 1.5228594271732445 0.03911651009107805 0.6312330942148477 -0.38157772098649667 -0.47673668509282374 0.21755529122028364 -0.11427543275289267 -0.6640541470279777 -0.009424777959001457 0.11113384009989219 -0.4944081437659515 -4.112 -16.284 -3.088 -5.716 0.164 0.792 -0.204
-1.024315671110485 -0.5361262853659521 -0.006902913545484362 1.5167235040217029 0.04026699568199211 0.6327670750027332 -0.3861796633501529 -0.5293583620305818 0.19870573530228072 -0.10288715938576591 -0.6220353452940962 0.008639379795751335 0.1130973355080175 -0.4881249584599505 -4.3 -16.508 -2.884 -5.716 0.136 0.78 -0.212
-1.030835089458998 -0.5342088093810954 -0.007669903939427069 1.5117380664610753 0.0395000052880494 0.6339175605936472 -0.39078160571380915 -0.5324999546835824 0.18260507295565323 -0.027488935713754253 -0.5992587985598427 0.014137166938502187 0.11938052081401847 -0.491266551112951 -4.08 -16.444 -2.752 -5.776 0.136 0.704 -0.176
-1.0365875174135684 -0.5326748285932099 -0.008053399136398421 1.5048351529155908 0.03911651009107805 0.6343010557906186 -0.3961505384714081 -0.5537057050913357 0.1610066234662749 -0.03652101459113065 -0.5450663252955843 -0.0047123889795007284 0.07382742734551141 -0.4959789400924517 -3.956 -16.348 -2.716 -5.776 0.136 0.676 -0.184
-1.0408059645802532 -0.5307573526083531 -0.008053399136398421 1.5021506865367915 0.0395000052880494 0.6343010557906186 -0.4011359760320357 -0.5862997288662157 0.16139932254789996 -0.04830198703988247 -0.5317145565203323 -0.02552544030562895 0.029059732040254495 -0.5081526116228285 -3.768 -16.54 -2.584 -5.9 0.136 0.724 -0.176
-1.048092373322709 -0.5299903622144104 -0.008820389530341128 1.4956312681882784 0.03911651009107805 0.6343010557906186 -0.40650490878963463 -0.5544911032545857 0.13076879418114523 -0.04358959806038174 -0.49951323182707724 0.01060287520387664 0.023561944897503646 -0.5065818152963284 -3.332 -16.732 -2.516 -6.08 0.136 0.76 -0.148
-1.0538448012772792 -0.5284563814265251 -0.009203884727312482 1.4917963162185648 0.03911651009107805 0.6346845509875899 -0.4111068511532909 -0.6188937526410957 0.12291481254864402 -0.015707963265002428 -0.46063602274619625 -0.007853981632501214 0.014922565101752308 -0.48655416213345026 -3.272 -16.508 -2.584 -6.052 0.124 0.74 -0.196
-1.0615147052167062 -0.5276893910325823 -0.009203884727312482 1.4871943738549087 0.03911651009107805 0.6354515413815326 -0.41647578391088985 -0.5957245068252172 0.1390154748952715 -0.012566370612001944 -0.4311835916243167 -0.01531526418337737 0.036913713672755706 -0.48144907407232446 -3.116 -16.476 -2.584 -5.988 0.124 0.656 -0.184
-1.0661166475803625 -0.5265389054416683 -0.009587379924283835 1.4837429170821665 0.03911651009107805 0.6362185317754754 -0.4210777262745461 -0.6294966278449724 0.12959069693627004 -0.0789325154066372 -0.4241150081550656 -0.01021017612225158 0.05851216316213405 -0.478307481419324 -2.896 -16.476 -2.784 -5.988 0.136 0.608 -0.176
-1.0714855803379615 -0.5257719150477256 -0.010737865515197896 1.4802914603094242 0.0395000052880494 0.6350680461845613 -0.42529617344123094 -0.6063273820290938 0.08089601081476251 -0.07107853377413599 -0.3966260724413113 0.007461282550876154 0.023169245815878585 -0.49794243550057704 -2.864 -16.54 -2.516 -5.988 0.124 0.664 -0.176
-1.0791554842773885 -0.5246214294568115 -0.010354370318226542 1.4760730131427393 0.03911651009107805 0.6339175605936472 -0.43104860139580126 -0.6251769379470967 0.10170906214089073 -0.02631083846887907 -0.35342917346255465 -0.005890486224375911 -0.03534291734625546 -0.4900884538680758 -2.772 -16.792 -2.248 -5.928 0.136 0.78 -0.176
-1.0856749026259016 -0.5242379342598401 -0.010737865515197896 1.4733885467639398 0.03911651009107805 0.6339175605936472 -0.4356505437594575 -0.6326382204979728 0.09738937224301507 -0.036913713672755706 -0.3157300616265488 -0.014529866020127248 -0.07264933010063623 -0.478307481419324 -2.804 -17.08 -2.216 -5.868 0.124 0.792 -0.156
-1.0918108257774433 -0.5234709438658974 -0.010737865515197896 1.470320585188169 0.03911651009107805 0.6343010557906186 -0.4406359813200851 -0.6609125543749772 0.0400553063257562 -0.01688606050987761 -0.29648780662692087 0.0027488935713754254 -0.027488935713754253 -0.4755585878479486 -2.616 -17.3 -2.448 -5.776 0.136 0.712 -0.176
-1.0975632537320135 -0.5230874486689261 -0.012655341500054663 1.4684031092033123 0.038733014894106695 0.6343010557906186 -0.44447093328979864 -0.6510950773343507 0.030237829285129678 -0.05929756132538417 -0.24072453703616223 0.013744467856877126 -0.012959069693627005 -0.46966810162357264 -2.584 -17.364 -2.384 -5.868 0.144 0.732 -0.168
-1.1052331576714407 -0.5227039534719548 -0.012655341500054663 1.4672526236123982 0.03911651009107805 0.6335340653966759 -0.4494563708504262 -0.6503096791711006 0.014529866020127248 -0.05733406591725887 -0.17671458673127732 -0.00039269908162506076 0.010995574285501701 -0.4594579255013211 -2.46 -17.112 -2.08 -5.868 -0.06 0.704 -0.176
-1.1113690808229824 -0.5234709438658974 -0.01342233189399737 1.4664856332184555 0.037582529303192634 0.6343010557906186 -0.4532913228201398 -0.6491315819262254 0.012173671530376884 -0.029059732040254495 -0.14883295193589802 -0.051443579692882956 -0.023561944897503646 -0.4292200962161914 -2.272 -17.144 -1.944 -5.9 -0.124 0.644 -0.212
-1.117505003974524 -0.5238544390628688 -0.01227184630308331 1.4649516524305701 0.03489806292439316 0.6312330942148477 -0.45827676038076737 -0.6640541470279777 -0.009424777959001457 -0.04633849163175717 -0.12055861805889365 -0.16297011887440022 -0.0659734457130102 -0.4182245219306897 -2.088 -17.208 -2.112 -6.112 -0.008 0.608 -0.184
-1.124024422323037 -0.5230874486689261 -0.01227184630308331 1.4649516524305701 0.03144660615165098 0.6312330942148477 -0.4621117123504809 -0.6613052534566023 -0.03377212101975522 0.03730641275438077 -0.0510508806112579 -0.26546457917854105 -0.12644910428326955 -0.4288273971345663 -2.272 -16.92 -2.112 -6.172 0.136 0.608 -0.156
-1.1301603454745786 -0.5253884198507542 -0.013038836697026017 1.4645681572335987 0.030679615757708275 0.6293156182299909 -0.4667136547141371 -0.6620906516198524 -0.03180862561162992 -0.012566370612001944 -0.010995574285501701 -0.24975661591353862 -0.15825772989489947 -0.43668137876706753 -2.148 -16.764 -2.112 -6.204 0.136 0.548 -0.168
-1.1374467542170343 -0.5253884198507542 -0.013805827090968724 1.4653351476275416 0.02914563496982286 0.6270146470481629 -0.470932101880822 -0.6569855635587266 -0.05851216316213405 -0.04241150081550656 -0.009424777959001457 -0.18064157754752794 -0.19163715183302965 -0.4315762907059417 -1.992 -16.7 -1.88 -6.172 -0.024 0.5 -0.204
-1.143582677368576 -0.5246214294568115 -0.01342233189399737 1.4657186428245128 0.0279951493789088 0.6243301806693634 -0.4747670538505356 -0.672300827742104 -0.05890486224375911 -0.05183627877450802 0.03337942193813016 -0.12723450244651968 -0.2379756434647868 -0.40487275315543764 -1.776 -16.732 -1.776 -6.448 -0.088 0.508 -0.196
-1.1520195717019457 -0.5257719150477256 -0.013805827090968724 1.4664856332184555 0.02569417819708068 0.6208787238966212 -0.4793689962141918 -0.7190320184554863 -0.0679369411211355 -0.028667032958629435 0.04987278336638271 -0.1189878217323934 -0.28863382499441964 -0.4131194338695639 -1.836 -16.824 -1.712 -6.572 0.036 0.444 -0.184
-1.1570050092625732 -0.5265389054416683 -0.014956312681882784 1.4676361188093696 0.024927187803137973 0.616276781532965 -0.48320394818390533 -0.6624833507014775 -0.0510508806112579 -0.0420188017338815 0.05262167693775814 -0.16768250785390093 -0.3157300616265488 -0.4245077072366907 -1.62 -17.08 -1.476 -6.264 0.144 0.46 -0.168
-1.164291418005029 -0.5276893910325823 -0.014189322287940077 1.4684031092033123 0.023776702212223912 0.6124418295632514 -0.48742239535059023 -0.7103926386597349 -0.06126105673350948 0.0070685834692510935 0.08835729336563866 -0.16650441060902577 -0.40016036417593687 -0.41390483203281403 -1.556 -17.556 -1.408 -6.296 0.152 0.56 -0.148
-1.171961321944456 -0.5280728862295537 -0.014956312681882784 1.4699370899911977 0.022626216621309852 0.6086068775935379 -0.4908738521233324 -0.6691592350891035 -0.08089601081476251 -0.036913713672755706 0.14333516479314717 -0.10327985846739098 -0.426863901726441 -0.3970187715229364 -1.308 -17.652 -1.308 -6.052 0.06 0.656 -0.184
-1.1784807402929691 -0.5292233718204677 -0.013805827090968724 1.4714710707790832 0.0222427214243385 0.6028544496389676 -0.4939418136991032 -0.7213882129452366 -0.11741702540589316 -0.027488935713754253 0.1401935721401467 -0.06832964020276057 -0.4500331475423196 -0.34675328907492864 -1.212 -17.62 -1.072 -5.868 -0.044 0.588 -0.196
-1.1853836538384535 -0.5307573526083531 -0.014956312681882784 1.474539032354854 0.019941750242510378 0.59786901207834 -0.4973932704718454 -0.67897671212973 -0.10053096489601555 -0.009817477040626518 0.18535396652702868 -0.09071348785538903 -0.46731190713382226 -0.3369358120343021 -1.028 -17.904 -1.24 -5.868 0.024 0.576 -0.176
-1.1930535577778805 -0.5326748285932099 -0.014956312681882784 1.4772234987336534 0.017257283863710903 0.5921165841237697 -0.501228222441559 -0.7096072404964847 -0.13037609509952017 -0.011780972448751823 0.25957409295416517 -0.16768250785390093 -0.5474225197853346 -0.3612831550950559 -0.776 -18.348 -1.04 -5.928 0.1 0.656 -0.168
-1.2003399665203363 -0.5338253141841239 -0.015339807878854137 1.4814419459003383 0.01687378866673955 0.5867476513661708 -0.5050631744112725 -0.7315983890674882 -0.14844025285427295 -0.029452431121879556 0.2870630286679194 -0.1771072858129024 -0.5273948666224566 -0.32594023774880043 -0.56 -18.128 -1.172 -6.052 0.152 0.616 -0.184
-1.2068593848688494 -0.5353592949720094 -0.016106798272796843 1.4837429170821665 0.01572330307582549 0.5821457090025145 -0.5073641455931006 -0.6891868882519816 -0.15040374826239827 0.003141592653000486 0.3247621405039252 -0.11270463642639243 -0.4881249584599505 -0.31887165427954933 -0.592 -18.032 -1.004 -5.928 0.016 0.528 -0.204
-1.2145292888082764 -0.5380437613508089 -0.014956312681882784 1.4879613642488514 0.014956312681882784 0.5760097858509728 -0.5108156023658428 -0.6781913139664799 -0.15865042897652454 -0.007853981632501214 0.33457961754455173 -0.0911061869370141 -0.5101161070309539 -0.2870630286679194 -0.528 -18.38 -0.94 -6.112 -0.044 0.508 -0.196
-1.2214322023537607 -0.540344732532637 -0.015339807878854137 1.4921798114155362 0.01227184630308331 0.5698738626994312 -0.5138835639416136 -0.6738716240686042 -0.1790707812210277 -0.012566370612001944 0.3734568266254328 -0.13744467856877127 -0.5505641124383351 -0.3012001956064216 -0.464 -18.288 -1.04 -6.144 0.024 0.548 -0.176
-1.2279516207022736 -0.5422622085174937 -0.014956312681882784 1.4967817537791925 0.009970875121255189 0.5641214347448609 -0.5165680303204131 -0.7099999395781098 -0.17671458673127732 0.007853981632501214 0.40683624856356293 -0.22737276826091016 -0.5855143307029655 -0.30277099193292184 -0.436 -18.128 -0.872 -6.052 0.116 0.54 -0.168
-1.2352380294447294 -0.5437961893053792 -0.01572330307582549 1.5021506865367915 0.008053399136398421 0.5579855115933192 -0.5188690015022412 -0.6966481708028578 -0.20145462887365617 0.024347343060753767 0.4453207585628189 -0.22737276826091016 -0.5611669876422118 -0.24897121775028852 -0.436 -18.316 -0.872 -5.988 0.072 0.548 -0.168
-1.2425244381871852 -0.5460971604872072 -0.014956312681882784 1.5056021433095337 0.005752427954570301 0.5522330836387489 -0.5211699726840693 -0.7143196294759855 -0.21873338846515883 -0.005497787142750851 0.4669192080521972 -0.20734511509803208 -0.5745187564174639 -0.2250165737711598 -0.404 -18.288 -0.668 -6.052 0.06 0.528 -0.176
-1.249810846929641 -0.548014636472064 -0.01572330307582549 1.5109710760671324 0.0038349519697135344 0.5472476460781214 -0.5230874486689261 -0.6793694112113551 -0.21637719397540847 0.0019634954081253035 0.4637776153991967 -0.1692533041804012 -0.5643085802952122 -0.22423117560790967 -0.436 -18.288 -0.772 -5.9 0.016 0.444 -0.168
-1.2567137604751253 -0.5510825980478349 -0.014956312681882784 1.5163400088247314 0.0015339807878854137 0.540344732532637 -0.5246214294568115 -0.6825110038643556 -0.22776546734253522 -0.0047123889795007284 0.5010840281535776 -0.20655971693478195 -0.5827654371315901 -0.19831303622065566 -0.436 -18.38 -0.604 -5.744 0.044 0.5 -0.168
-1.2632331788236382 -0.554534054820577 -0.015339807878854137 1.5228594271732445 -0.0007669903939427069 0.5334418189871526 -0.5265389054416683 -0.698611666210983 -0.2733185608110423 0.0023561944897503642 0.5658793766217125 -0.24857851866866346 -0.6440264938650996 -0.16650441060902577 -0.308 -18.224 -0.736 -5.808 0.06 0.596 -0.184
-1.2701360923691225 -0.5564515308054339 -0.015339807878854137 1.5297623407187289 -0.002684466378799474 0.5265389054416683 -0.5273058958356109 -0.7119634349862352 -0.27960174611704325 -0.0035342917346255468 0.6357798131509733 -0.2505420140767888 -0.6715154295788539 -0.14922565101752308 -0.496 -18.0 -0.436 -5.9 0.052 0.548 -0.148
-1.2762720155206642 -0.5595194923812047 -0.015339807878854137 1.5351312734763278 -0.005752427954570301 0.5207864774870979 -0.5292233718204677 -0.7107853377413599 -0.2572178984644148 0.011780972448751823 0.6314601232530976 -0.23444135173016126 -0.6628760497831025 -0.12723450244651968 -0.56 -18.0 -0.5 -5.96 0.016 0.452 -0.156
-1.2839419194600914 -0.5633544443509182 -0.01457281748491143 1.5424176822187836 -0.008053399136398421 0.514267059138585 -0.5299903622144104 -0.6899722864152317 -0.2949170103004206 0.00039269908162506076 0.6381360076407236 -0.2269800691792851 -0.6212499471308461 -0.12762720152814475 -0.308 -17.904 -0.604 -5.9 0.052 0.376 -0.176
-1.290077842611633 -0.5660389107297177 -0.01457281748491143 1.549320595764268 -0.010354370318226542 0.5062136600021865 -0.5307573526083531 -0.6762278185583546 -0.32122784876929966 0.00510508806112579 0.6715154295788539 -0.23365595356691113 -0.6542366699873512 -0.08914269152888879 -0.216 -17.808 -0.436 -5.96 0.016 0.424 -0.196
-1.29774774655106 -0.5691068723054885 -0.01572330307582549 1.556990499703695 -0.013805827090968724 0.49969424165367354 -0.5315243430022959 -0.6573782626403517 -0.3063052836675474 -0.018064157754752792 0.7068583469251093 -0.24936391683191356 -0.6982189671293579 -0.06832964020276057 0.684 -17.748 -0.536 -5.836 0.0 0.46 -0.176
-1.3038836697026017 -0.571791338684288 -0.01687378866673955 1.5650438988400934 -0.016106798272796843 0.4924078329112178 -0.5319078381992672 -0.6420629984569743 -0.3251548395855503 -0.01727875959150267 0.7418085651897397 -0.2902046213209199 -0.698611666210983 -0.06283185306000971 1.368 -17.84 -0.5 -5.652 0.088 0.46 -0.176
-1.309636097657172 -0.5740923098661161 -0.017257283863710903 1.5727138027795204 -0.01802427425765361 0.4855049193657335 -0.5322913333962386 -0.6707300314156037 -0.2941316121371705 -0.028274333877004374 0.7637997137607432 -0.27449665805591744 -0.6844744992724808 -0.05851216316213405 1.652 -17.684 -0.536 -5.56 0.108 0.472 -0.176
-1.3157720208087136 -0.578310757032801 -0.016106798272796843 1.580767201915919 -0.020708740636453084 0.477451520229335 -0.5322913333962386 -0.6059346829474688 -0.3066979827491724 -0.05851216316213405 0.795215640290748 -0.2599667920357902 -0.737488875291864 -0.02081305132612822 1.992 -17.872 -0.436 -5.44 -0.024 0.452 -0.168
-1.321524448763284 -0.5821457090025145 -0.017640779060682257 1.5899710866432313 -0.02339320701525256 0.4705486066838507 -0.5326748285932099 -0.5855143307029655 -0.35185837713605445 -0.08678649703913842 0.8077820109027499 -0.2470077223421632 -0.737488875291864 -0.01688606050987761 1.96 -17.652 -0.132 -5.316 -0.008 0.444 -0.184
-1.32612639112694 -0.585980660972228 -0.018407769454624964 1.5980244857796297 -0.02684466378799474 0.46326219794139495 -0.5330583237901813 -0.5533130060097106 -0.36285395142155613 -0.07343472826388636 0.8270242659023779 -0.2721404635661671 -0.736703477128614 -0.018456856836377853 2.304 -17.524 0.904 -5.38 0.088 0.5 -0.168
-1.331495323884539 -0.5890486225479988 -0.01917475984856767 1.6053108945220855 -0.029912625363765568 0.45674277959288195 -0.5322913333962386 -0.5415320335609588 -0.34950218264630406 -0.06754424203951044 0.8309512567186286 -0.3227986450957999 -0.7422012642713648 -0.013351768775252066 2.68 -17.396 1.576 -5.38 0.164 0.452 -0.156
-1.3380147422330522 -0.5921165841237697 -0.01917475984856767 1.6152817696433406 -0.03489806292439316 0.4490728756534549 -0.5330583237901813 -0.5580253949892113 -0.33575771478942695 -0.02591813938725401 0.8505862107998815 -0.3891647898904352 -0.697826268047733 0.01021017612225158 2.74 -17.144 2.112 -5.44 0.172 0.364 -0.14
-1.3449176557785365 -0.5951845456995405 -0.018407769454624964 1.6237186639767105 -0.03911651009107805 0.4410194765170565 -0.5326748285932099 -0.6063273820290938 -0.336543112952677 0.01060287520387664 0.8443030254938806 -0.42254421182856533 -0.6923284809049821 -0.013744467856877126 3.116 -17.24 2.216 -5.532 0.144 0.376 -0.128
-1.3491361029452213 -0.5986360024722828 -0.018791264651596317 1.6321555583100802 -0.044485442848677 0.4345000581685434 -0.5330583237901813 -0.5914048169273415 -0.3271183349936756 0.019242254999627974 0.8545132016161322 -0.4684900043786975 -0.6805475084562302 -0.004319689897875668 3.428 -17.208 2.216 -5.624 0.136 0.404 -0.168
-1.3556555212937345 -0.6017039640480536 -0.017640779060682257 1.6409759478404213 -0.048703890015361885 0.42951462060791584 -0.5326748285932099 -0.5568472977443362 -0.31690815887142404 0.012959069693627005 0.8933904106970132 -0.4661338098889471 -0.6809402075378553 -0.012959069693627005 3.832 -17.144 1.944 -5.652 0.164 0.364 -0.112
-1.3598739684604193 -0.6051554208207958 -0.01802427425765361 1.649412842173791 -0.052155346788104066 0.4233786974563742 -0.5330583237901813 -0.5482079179485848 -0.31690815887142404 0.0620464548967596 0.8765043501871356 -0.4370740778486926 -0.6216426462124711 -0.0007853981632501215 4.112 -17.208 2.112 -5.776 0.18 0.316 -0.128
-1.3656263964149895 -0.6082233823965666 -0.01687378866673955 1.6574662413101895 -0.054072822772960834 0.41724277430483253 -0.5330583237901813 -0.5230751767245809 -0.3279037331569257 0.07657632091688685 0.8454811227387558 -0.3318307239731763 -0.5694136683563381 0.006283185306000972 4.176 -17.144 2.28 -5.716 0.42 0.336 -0.112
-1.3698448435816746 -0.6116748391693088 -0.016106798272796843 1.6670536212344733 -0.05445631796993219 0.4111068511532909 -0.5326748285932099 -0.49951323182707724 -0.2988440011166712 0.029845130203504617 0.853727803452882 -0.15550883632352405 -0.5344634500917077 -0.0023561944897503642 4.144 -17.144 2.552 -5.624 0.292 0.328 -0.056
-1.3759807667332162 -0.6155097911390223 -0.016106798272796843 1.676257505961786 -0.054072822772960834 0.40573791839569195 -0.5330583237901813 -0.48184177315394955 -0.2945243112187956 0.014137166938502187 0.8285950622288781 0.007461282550876154 -0.5372123436630831 0.015707963265002428 4.052 -17.176 2.652 -5.408 0.172 0.328 -0.084
-1.379048728308987 -0.6174272671238791 -0.015339807878854137 1.685077895492127 -0.05445631796993219 0.4011359760320357 -0.5322913333962386 -0.4551382356034454 -0.303949089177797 0.03063052836675474 0.8407687337592551 0.027881634795379313 -0.5101161070309539 -0.009817477040626518 4.176 -17.176 2.384 -5.132 0.172 0.328 -0.064
-1.3832671754756718 -0.6216457142905639 -0.014956312681882784 1.695048770613382 -0.05445631796993219 0.3953835480774654 -0.5322913333962386 -0.4480696521341943 -0.30041479744317146 0.06008295948863429 0.8898561189623876 -0.03809181091763089 -0.5289656629489569 -0.0019634954081253035 4.176 -17.048 2.148 -4.98 0.172 0.328 -0.064
-1.3874856226423566 -0.6239466854723921 -0.01457281748491143 1.7031021697497806 -0.055223308363874894 0.388480634531981 -0.5315243430022959 -0.39073558621693544 -0.2941316121371705 0.06440264938650996 0.9016370914111395 -0.02552544030562895 -0.5635231821319622 0.024740042142378828 4.332 -16.984 2.08 -4.952 0.172 0.308 0.008
-1.3913205746120703 -0.6273981422451342 -0.01342233189399737 1.7123060544770932 -0.05483981316690354 0.381961216183468 -0.5265389054416683 -0.3789546137681836 -0.29648780662692087 0.05851216316213405 0.8690430676362594 0.02081305132612822 -0.6169302572329705 0.25172011132166394 4.36 -16.888 2.248 -4.952 0.18 0.328 0.016
-1.3951555265817839 -0.6304661038209051 -0.01227184630308331 1.721893434401377 -0.055223308363874894 0.3746748074410123 -0.5223204582749834 -0.37227872938055756 -0.30551988550429726 0.06754424203951044 0.8996735960030141 -0.0035342917346255468 -0.6695519341707286 0.39780416968618654 4.268 -16.764 2.584 -4.952 0.172 0.336 0.016
-1.3982234881575546 -0.6327670750027332 -0.01227184630308331 1.731864309522632 -0.0559902987578176 0.36777189389552795 -0.5173350207143558 -0.34950218264630406 -0.2949170103004206 0.10720684928364158 0.9542587683488976 -0.03337942193813016 -0.6923284809049821 0.4967643382557018 4.3 -16.732 2.448 -4.86 -0.244 0.328 -0.056
-1.4005244593393829 -0.6362185317754754 -0.010737865515197896 1.7429856702348014 -0.06135923151541655 0.3593349995621582 -0.5119660879567568 -0.2980586029534211 -0.2811725424435435 0.08560839979426324 0.9687886343690248 -0.22737276826091016 -0.7206028147819864 0.5018694263168276 4.392 -16.792 1.844 -4.676 -0.164 0.328 -0.008
-1.402825430521211 -0.6389029981542749 -0.010737865515197896 1.7510390693711997 -0.06711165946998685 0.3524320860166738 -0.5081311359870433 -0.29648780662692087 -0.3078760799940476 0.10445795571226615 1.0057023480417806 -0.48851765754157556 -0.7288494954961128 0.48498336580695 4.332 -16.764 1.608 -4.552 0.108 0.328 0.016
-1.406276887293953 -0.6412039693361029 -0.009587379924283835 1.761009944492455 -0.0732475826215285 0.34552917247118947 -0.5027622032294443 -0.31887165427954933 -0.2874557277495445 0.11388273367126761 0.9931359774297787 -0.6016149930495931 -0.7586946256996173 0.4893030557048257 4.236 -16.792 1.608 -4.46 0.18 0.328 -0.008
-1.4066603824909245 -0.6438884357149024 -0.007669903939427069 1.7709808196137102 -0.07746602978821339 0.33709227813781967 -0.49854375606275947 -0.24897121775028852 -0.271355065402917 0.08560839979426324 1.0563605295714134 -0.581587339886715 -0.795215640290748 0.48341256948044975 4.08 -16.92 1.712 -4.552 0.172 0.336 0.008
-1.4089613536727525 -0.6465729020937019 -0.008436894333369775 1.7821021803258794 -0.08053399136398422 0.33018936459233533 -0.4931748233051605 -0.15118914642564837 -0.29177541764742015 0.07068583469251093 1.0379036727350355 -0.4830198703988247 -0.8250607704942526 0.5112942042758291 4.08 -16.764 2.012 -4.524 0.172 0.328 0.016
-1.4108788296576094 -0.6496408636694727 -0.008053399136398421 1.7920730554471347 -0.0839854481367264 0.3198349942741088 -0.48742239535059023 -0.13980087305852162 -0.2811725424435435 0.05222897785613308 1.0269080984495338 -0.3930917807066858 -0.8655087759016339 0.5285729638673318 3.644 -16.668 2.18 -4.552 0.152 0.328 0.028
-1.4108788296576094 -0.6519418348513009 -0.006902913545484362 1.8024274257653612 -0.08628641931855452 0.3121650903346817 -0.48243695778996265 -0.10563605295714133 -0.26821347274991647 0.05576326959075863 1.0229811076332833 -0.2992367001982963 -0.8517643080447568 0.517184690500205 3.584 -16.636 2.348 -4.644 0.116 0.328 0.0
-1.4124128104454947 -0.6550097964270717 -0.006519418348513008 1.8123983008866162 -0.09012137128826805 0.30449518639525464 -0.477451520229335 -0.08364490438613793 -0.2666426764234162 0.012173671530376884 1.0649999093671647 -0.2741039589742924 -0.8431249282490054 0.5454590243772094 3.8 -16.636 2.616 -4.432 -0.016 0.328 -0.008
-1.4131798008394374 -0.6580777580028425 -0.006519418348513008 1.8239031567957569 -0.0947233136519243 0.29605829206188483 -0.470932101880822 -0.08050331173313745 -0.2784236488721681 0.04555309346850705 1.1034844193664206 -0.36795903948268194 -0.8066039136578748 0.562345084887087 3.956 -16.636 2.348 -4.248 0.06 0.328 -0.008
-1.4127963056424662 -0.6615292147755847 -0.004601942363656241 1.8346410223109548 -0.09970875121255189 0.28877188331942916 -0.4663301595171658 -0.0640099503048849 -0.2784236488721681 0.054977871427508505 1.131758753243425 -0.45081854570556973 -0.7783295797808704 0.5438882280507091 4.144 -16.508 2.448 -4.216 0.124 0.192 -0.008
-1.4135632960364088 -0.66306319556347 -0.004601942363656241 1.8469128686140381 -0.10507768397015084 0.27803401780423126 -0.45942724597168144 -0.03809181091763089 -0.2760674543824177 0.09464047867163963 1.1160507899784227 -0.4896957547864507 -0.8160286916168762 0.5654866775400874 3.988 -16.38 2.28 -4.34 0.152 0.2 -0.008
-1.4135632960364088 -0.6668981475331837 -0.003451456772742181 1.859568210114093 -0.10814564554592167 0.2692136282738901 -0.4529078276231684 -0.0011780972448751821 -0.2831360378516688 0.07657632091688685 1.1242974706925488 -0.4680973052970724 -0.8969247024316387 0.61378866457997 4.052 -16.316 1.944 -4.4 0.136 0.288 0.0
-1.4131798008394374 -0.6691991187150117 -0.0030679615757708274 1.869539085235348 -0.11044661672774979 0.2607767339405203 -0.44677190447162674 -0.0011780972448751821 -0.28470683417816905 0.0801106126515124 1.1219412762027985 -0.35146567805442935 -0.9012443923295144 0.627140433355222 3.956 -16.16 1.944 -4.4 0.152 0.328 -0.016
-1.4108788296576094 -0.6722670802907825 -0.002684466378799474 1.88142743634146 -0.1119805975156352 0.25310683000109324 -0.43948549572917106 0.08678649703913842 -0.2741039589742924 0.05733406591725887 1.1133018964070471 -0.2411172361177873 -0.828202363147253 0.6393141048855989 3.956 -16.16 2.112 -4.308 0.152 0.228 -0.008
-1.4108788296576094 -0.674951546669582 -0.0015339807878854137 1.8929322922506007 -0.11313108310654926 0.2454369260616662 -0.432966077380658 0.09817477040626518 -0.2760674543824177 0.08285950622288782 1.0901326505911686 -0.11152653918151725 -0.7453428569243653 0.6585563598852269 3.52 -16.096 2.248 -4.124 0.152 0.124 0.008
-1.4093448488697238 -0.6772525178514102 -0.0007669903939427069 1.904437148159741 -0.11274758790957791 0.23700003172829642 -0.42452918304728826 0.08796459428401361 -0.2552544030562895 0.07461282550876154 1.0889545533462934 -0.04123340357063138 -0.763014315597493 0.7060729487618592 3.52 -16.096 1.912 -3.88 0.136 0.18 -0.008
-1.4078108680818384 -0.6799369842302097 -0.0003834951969713534 1.9159420040688817 -0.11274758790957791 0.22702915660704123 -0.4168592791078612 0.12684180336489462 -0.2399391388729121 0.03652101459113065 1.092488845080919 -0.005890486224375911 -0.8227045760045022 0.7359180789653639 3.676 -16.192 1.608 -3.604 0.152 0.328 -0.016
-1.4058933920969816 -0.6826214506090091 0.0011504855909140602 1.9266798695840797 -0.11236409271260656 0.21897575747064282 -0.4091893751684341 0.17867808213940264 -0.21834068938353376 0.06086835765188441 1.0783516781424167 0.009817477040626518 -0.847051919065256 0.7520187413119913 4.02 -16.064 1.88 -3.36 0.152 0.328 0.008
-1.4047429065060677 -0.6841554313968945 0.0015339807878854137 1.9381847254932203 -0.11274758790957791 0.21130585353121575 -0.40228646162294973 0.18653206377190384 -0.21402099948565811 0.0789325154066372 1.0775662799791668 -0.001570796326500243 -0.8219191778412521 0.7158904258024857 3.896 -15.936 1.88 -3.42 0.144 0.328 -0.008
-1.400907954536354 -0.6864564025787226 0.0011504855909140602 1.9489225910084182 -0.1119805975156352 0.20363594959178868 -0.39461655768352266 0.21245020315915786 -0.22972896275066054 0.07971791356988733 1.0905253496727936 0.008639379795751335 -0.7669413064137436 0.7268860000879874 3.74 -15.968 1.676 -3.636 0.152 0.328 -0.028
-1.398606983354526 -0.6891408689575221 0.0038349519697135344 1.9600439517205874 -0.11274758790957791 0.19711653124327566 -0.38809713933500967 0.2721404635661671 -0.22580197193440993 0.06440264938650996 1.0642145112039145 0.006283185306000972 -0.6903649854968568 0.7280640973328626 3.988 -15.716 1.408 -3.76 0.136 0.296 -0.028
-1.3947720313848124 -0.6910583449423789 0.0030679615757708274 1.9700148268418427 -0.11159710231866385 0.19213109368264808 -0.38081073059255394 0.2807798433619184 -0.21284290224078292 0.06832964020276057 1.0583240249795387 0.003926990816250607 -0.5976880022333424 0.6825110038643556 3.956 -15.524 1.308 -3.848 0.152 0.132 -0.064
-1.3909370794150988 -0.6925923257302643 0.0038349519697135344 1.9803691971600692 -0.1119805975156352 0.18561167533413506 -0.3739078170470696 0.297273204790171 -0.21284290224078292 0.06832964020276057 1.0233738067149083 -0.0011780972448751821 -0.5517422096832103 0.6687665360074785 3.768 -15.46 1.34 -4.096 0.124 0.064 -0.056
-1.387869117839328 -0.6952767921090638 0.0030679615757708274 1.989956577084353 -0.1119805975156352 0.18100973297047881 -0.36777189389552795 0.3711006321356824 -0.21951878662840896 0.05026548244800778 0.9935286765114036 0.0027488935713754254 -0.5399612372344585 0.6742643231502293 3.832 -15.24 1.712 -4.032 0.124 0.104 -0.044
-1.3832671754756718 -0.6971942680939206 0.004218447166684887 2.000694442599551 -0.11236409271260656 0.17525730501590853 -0.36125247554701495 0.42804199897131623 -0.21087940683265763 0.014529866020127248 0.9801769077361516 0.014137166938502187 -0.5379977418263332 0.6424556975385993 3.768 -15.112 1.712 -3.88 0.136 0.192 -0.064
-1.3786652331120155 -0.6991117440787773 0.0030679615757708274 2.0091313369329207 -0.11236409271260656 0.17180584824316633 -0.3551165523954733 0.41861722101231474 -0.1829977720372783 0.0510508806112579 0.9656470417160243 -0.013744467856877126 -0.5140430978472045 0.6177156553962205 3.456 -15.112 1.544 -3.76 0.124 0.2 -0.072
-1.3744467859453307 -0.7006457248666628 0.004601942363656241 2.0191022120541757 -0.1119805975156352 0.1672039058795101 -0.34898062924393164 0.4614214209094464 -0.18535396652702868 0.018849555918002914 0.9220574436556426 0.01060287520387664 -0.4174391237674396 0.614181363661595 3.272 -14.952 1.676 -3.544 0.144 0.164 -0.028
-1.3679273675968178 -0.7017962104575768 0.0038349519697135344 2.026772115993603 -0.11236409271260656 0.16413594430373926 -0.34361169648633266 0.5112942042758291 -0.1720021977517766 0.011780972448751823 0.9016370914111395 0.027881634795379313 -0.35146567805442935 0.575696853662339 3.208 -14.824 1.476 -3.36 0.136 0.104 -0.044
-1.3625584348392188 -0.7033301912454623 0.004218447166684887 2.036359495917887 -0.11236409271260656 0.1606844875309971 -0.337475773334791 0.5277875657040816 -0.15707963265002428 -0.005890486224375911 0.87297005845251 -0.003926990816250607 -0.34675328907492864 0.5670574738665877 3.176 -14.888 1.508 -3.176 0.152 0.172 -0.044
-1.358339987672534 -0.7060146576242616 0.004601942363656241 2.0447963902512565 -0.11236409271260656 0.15684953556128356 -0.3324903357741634 0.5309291583570821 -0.14961835009914815 0.02120575040775328 0.8368417429430044 0.005497787142750851 -0.38563049815580963 0.536819644581458 2.992 -14.952 1.34 -3.056 0.152 0.28 -0.044
-1.3510535789300782 -0.7063981528212331 0.004601942363656241 2.052082798993712 -0.1119805975156352 0.15416506918248407 -0.3271214030165645 0.5674501729482128 -0.12919799785464497 0.018064157754752792 0.8097455063108753 -0.01060287520387664 -0.3502875808095542 0.5309291583570821 2.992 -14.732 1.408 -2.992 0.136 0.296 -0.036
-1.345301150975508 -0.7075486384121471 0.004985437560627594 2.059369207736168 -0.11274758790957791 0.15263108839459866 -0.32213596545593687 0.6562001653954765 -0.12841259969139487 -0.010995574285501701 0.7846127650868714 -0.01688606050987761 -0.25643250030116466 0.5564545986627111 2.836 -14.476 1.476 -2.872 0.136 0.22 -0.084
-1.3391652278239663 -0.7083156288060898 0.005752427954570301 2.0674226068725665 -0.11236409271260656 0.15109710760671324 -0.3163835375013666 0.6302820260082225 -0.11780972448751822 0.03534291734625546 0.769297500903494 -0.00039269908162506076 -0.1539380399970238 0.5356415473365829 2.68 -14.476 1.676 -2.84 0.152 0.144 -0.064
-1.3311118286875678 -0.7102331047909466 0.005752427954570301 2.075476006008965 -0.11159710231866385 0.1491796316218565 -0.31024761434982495 0.6758351194767296 -0.12566370612001942 0.04437499622363186 0.7296348936593628 0.05458517234588344 -0.1621847207111501 0.5462444225404595 2.368 -14.732 1.276 -2.992 0.464 0.248 -0.044
-1.3245924103390547 -0.7110000951848893 0.006135923151541655 2.0816119291605064 -0.10661166475803625 0.14879613642488512 -0.3056456719861687 0.6777986148848548 -0.1060287520387664 0.034164820101380285 0.7300275927409879 0.1500110491807732 -0.1578650308132744 0.5411393344793337 2.336 -14.7 1.276 -3.056 0.436 0.268 -0.028
-1.316155516005685 -0.7121505807758033 0.006135923151541655 2.0877478523120483 -0.10162622719740866 0.14802914603094242 -0.2998932440315984 0.7194247175371112 -0.09935286765114036 0.04123340357063138 0.6573782626403517 0.4190099200939398 -0.0640099503048849 0.5116869033574541 2.024 -14.316 1.004 -3.084 0.124 0.144 -0.028
-1.309636097657172 -0.7125340759727747 0.007286408742455715 2.094267270660561 -0.09664078963678106 0.14764565083397108 -0.29605829206188483 0.7520187413119913 -0.09071348785538903 0.03180862561162992 0.6169302572329705 0.5289656629489569 -0.01767145867312773 0.5002986299903274 1.804 -14.192 0.972 -3.084 0.088 0.152 -0.072
-1.3027331841116876 -0.7129175711697461 0.007669903939427069 2.100403193812103 -0.09165535207615347 0.14802914603094242 -0.29030586410731457 0.7315983890674882 -0.08482300163101313 0.05262167693775814 0.6051492847842186 0.5419247326425838 -0.009424777959001457 0.46299221723594663 1.776 -14.412 0.836 -3.024 0.108 0.192 -0.1
-1.2946797849752891 -0.7140680567606601 0.007286408742455715 2.1065391169636443 -0.088970885697354 0.14841264122791378 -0.28608741694062967 0.7488771486589908 -0.06008295948863429 0.03455751918300534 0.5713771637644633 0.426863901726441 0.003141592653000486 0.47752208325607387 1.588 -15.016 0.536 -3.084 0.108 0.164 -0.064
-1.2854759002479768 -0.7144515519576314 0.007286408742455715 2.110757564130329 -0.08590292412158317 0.14841264122791378 -0.2807184841830307 0.7700828990667441 -0.06086835765188441 0.045945792550132106 0.5324999546835824 0.278030949790543 0.013351768775252066 0.4684900043786975 1.588 -15.364 0.3 -3.176 0.164 0.2 -0.112
-1.278189491505521 -0.7152185423515741 0.008436894333369775 2.115743001690957 -0.08321845774278369 0.1491796316218565 -0.2772670274102885 0.7916813485561225 -0.059690260407009234 0.034950218264630406 0.48459066672532497 0.2399391388729121 0.03809181091763089 0.42529310539994075 1.464 -15.268 0.2 -3.148 0.356 0.152 -0.056
-1.2697525971721513 -0.7159855327455169 0.009587379924283835 2.1188109632667276 -0.0782330201821561 0.14956312681882783 -0.273432075440575 0.821526478759627 -0.056155968672383684 0.03573561642788053 0.42332960999181546 0.329474529483426 0.05654866775400875 0.4103705402981885 1.152 -14.856 0.268 -3.116 0.308 0.104 -0.072
-1.2609322076418101 -0.7159855327455169 0.009203884727312482 2.122645915236441 -0.07363107781849985 0.14879613642488512 -0.2692136282738901 0.8874999244726373 -0.06322455214163478 0.022383847652628464 0.3938771788699359 0.46338491631757167 0.018456856836377853 0.3989822669310617 0.776 -14.7 0.368 -3.084 0.124 0.172 -0.064
-1.2513448277175263 -0.7171360183364309 0.009203884727312482 2.1260973720091836 -0.06941263065181497 0.1507136124097419 -0.26537867630417655 0.892212313452138 -0.04555309346850705 0.022776546734253524 0.3805254100946839 0.5124723015207042 0.023954643979128706 0.3828816045844342 0.496 -14.604 0.636 -3.116 0.136 0.288 -0.064
-1.2425244381871852 -0.7171360183364309 0.009587379924283835 2.128781838387983 -0.06596117387907278 0.15186409800065595 -0.26154372433446305 0.9314822216146441 -0.036913713672755706 0.043982297142006806 0.3157300616265488 0.4457134576444439 0.07736171908013696 0.3671736413194318 0.34 -14.572 0.368 -3.056 0.108 0.268 -0.064
-1.2340875438538152 -0.7167525231394596 0.01112136071216925 2.131082809569811 -0.06404369789421602 0.15378157398551273 -0.25885925795566356 0.9189158510026422 -0.039662607244131134 0.01767145867312773 0.2784236488721681 0.3239767423406751 0.15472343816027392 0.37267142846218265 -0.06 -14.54 0.164 -2.84 0.152 0.212 -0.064
-1.226034144717417 -0.7175195135334023 0.01112136071216925 2.133383780751639 -0.06135923151541655 0.15531555477339815 -0.25502430598595005 0.9039932859008898 -0.0329867228565051 0.03848450999925595 0.22148228203653425 0.23012166183228558 0.1990984343839058 0.3471459881565537 -0.248 -14.252 0.1 -2.748 0.344 0.24 -0.072
-1.2156797743991905 -0.7179030087303736 0.009970875121255189 2.134150771145582 -0.05790777474267437 0.15761652595522627 -0.2519563444101792 0.8839656327380118 -0.012566370612001944 0.059690260407009234 0.19085175366977952 0.2505420140767888 0.18574666560865372 0.3310453258099262 -0.308 -14.38 0.0 -2.72 0.308 0.328 -0.056
-1.2083933656567347 -0.7179030087303736 0.01112136071216925 2.1353012567364957 -0.05330583237901813 0.1599174971370544 -0.24927187803137973 0.9110618693701409 0.009032078877376396 0.02670353755050413 0.1319468914260204 0.362068553258306 0.21951878662840896 0.3247621405039252 -0.28 -14.476 -0.2 -2.628 0.188 0.328 -0.064
-1.1980389953385082 -0.7175195135334023 0.012655341500054663 2.13645174232741 -0.04908738521233324 0.16298545871282522 -0.24582042125863754 0.9071348785538903 -0.003141592653000486 0.05772676499888393 0.09071348785538903 0.44924774937906947 0.28195794060679363 0.3110176726470481 -0.34 -14.38 -0.368 -2.536 0.144 0.316 -0.064
-1.189218605808167 -0.7179030087303736 0.012655341500054663 2.1360682471304386 -0.045252433242619704 0.16566992509162468 -0.24275245968286674 0.9204866473291423 0.01767145867312773 0.05183627877450802 0.04987278336638271 0.4300054943794415 0.3043417882594221 0.3078760799940476 -0.496 -14.412 -0.3 -2.536 0.124 0.328 -0.1
-1.1788642354899406 -0.7167525231394596 0.013038836697026017 2.1356847519334674 -0.04256796686382023 0.1695048770613382 -0.24045148850103862 0.9342311151860195 -0.005497787142750851 0.040448005407381256 -0.008639379795751335 0.33261612213642644 0.3110176726470481 0.2811725424435435 -0.592 -14.54 -0.3 -2.564 0.116 0.336 -0.084
-1.1700438459595994 -0.7171360183364309 0.01227184630308331 2.1349177615395245 -0.039883500485020755 0.17410681942499445 -0.23776702212223913 0.9251990363086431 0.010995574285501701 0.04280419989713162 -0.0070685834692510935 0.24465152785241284 0.35657076611555516 0.2599667920357902 -0.496 -14.444 -0.5 -2.2 0.308 0.336 -0.064
-1.1608399612322868 -0.7167525231394596 0.011888351106111956 2.1349177615395245 -0.036432043712278574 0.17640779060682257 -0.235466050940411 0.9224501427372677 0.014922565101752308 0.0047123889795007284 -0.054977871427508505 0.28156524152516854 0.3569634651971802 0.25446900489303936 -0.372 -14.476 -0.468 -2.352 0.316 0.328 -0.084
-1.1508690861110316 -0.7171360183364309 0.01342233189399737 2.133383780751639 -0.032213596545593685 0.1802427425765361 -0.23278158456161155 0.9299114252881439 0.0047123889795007284 -0.021598449489378342 -0.08717919612076348 0.3451824927484284 0.3204424506060496 0.22030418479165909 -0.464 -14.476 -0.332 -2.26 0.188 0.328 -0.064
-1.1412817061867477 -0.7175195135334023 0.013038836697026017 2.1326167903576962 -0.0279951493789088 0.18407769454624964 -0.23086410857675477 0.9263771335535183 0.009032078877376396 0.03534291734625546 -0.12173671530376882 0.4033019568289374 0.29334621397392036 0.20655971693478195 -0.404 -14.284 -0.436 -2.412 0.136 0.752 -0.092
-1.1332283070503495 -0.7171360183364309 0.013038836697026017 2.1295488287819255 -0.02569417819708068 0.19059711289476267 -0.2281796421979553 0.9338384161043944 0.01060287520387664 -0.0011780972448751821 -0.1519745445888985 0.3577488633604303 0.39780416968618654 0.2159844948937834 -0.464 -14.096 -0.5 -2.412 0.208 0.752 -0.064
-1.1232574319290942 -0.7167525231394596 0.013805827090968724 2.126864362403126 -0.022626216621309852 0.19941750242510378 -0.2274126518040126 0.9275552307983934 0.029059732040254495 -0.00510508806112579 -0.2360121480566615 0.2925608158106702 0.6797621102929802 0.19517144356765517 -0.9 -14.128 -0.368 -2.076 0.3 0.384 -0.072
-1.1125195664138963 -0.7171360183364309 0.013805827090968724 2.1241798960243266 -0.019558255045539024 0.20785439675847356 -0.22549517581915582 0.9326603188595193 0.009817477040626518 -0.005890486224375911 -0.2803871442802934 0.2831360378516688 0.8380198401878796 0.17789268397615252 -1.744 -13.936 -0.5 -1.984 0.308 0.356 -0.092
-1.103315681686584 -0.7167525231394596 0.01342233189399737 2.121495429645527 -0.016490293469768196 0.21475731030395792 -0.2231942046373277 0.9346238142676445 -0.005890486224375911 0.007853981632501214 -0.26546457917854105 0.32829643223855076 0.8011061265151239 0.14922565101752308 -2.584 -13.652 -0.5 -2.076 0.2 0.328 -0.092
-1.0956457777471567 -0.7159855327455169 0.01457281748491143 2.1184274680697563 -0.013805827090968724 0.22127672865247094 -0.222427214243385 0.8768970492687607 0.0070685834692510935 0.04751658887663235 -0.29099001948417 0.31455196438167365 0.6817256057011054 0.16886060509877612 -3.084 -13.396 -0.536 -2.292 0.244 0.46 -0.064
-1.0875923786107584 -0.7156020375485456 0.013805827090968724 2.1149760112970144 -0.010737865515197896 0.2281796421979553 -0.22012624306155687 0.834092849371629 0.034164820101380285 0.0789325154066372 -0.30041479744317146 0.2697842690764167 0.6130032664167198 0.16886060509877612 -3.332 -13.016 -0.4 -2.536 0.316 0.624 -0.072
-1.07953897947436 -0.7152185423515741 0.016490293469768196 2.111524554524272 -0.008053399136398421 0.23508255574343967 -0.21974274786458553 0.8462665209020059 0.05537057050913356 0.08168140897801264 -0.3502875808095542 0.2638937828520408 0.6699446332523536 0.14765485469102282 -3.428 -12.984 -0.368 -2.656 0.292 0.492 -0.084
-1.0711020851409903 -0.7148350471546028 0.01802427425765361 2.107306107357587 -0.004985437560627594 0.2446699356677235 -0.21820876707670012 0.8132797980455008 0.05537057050913356 0.12959069693627004 -0.38837939172718505 0.28863382499441964 0.8175994879433764 0.1280199006097698 -3.428 -13.08 -0.436 -2.748 0.272 0.328 -0.072
-1.0653496571864198 -0.7136845615636888 0.019941750242510378 2.1011701842060453 -0.0023009711818281204 0.25233983960715056 -0.2174417766827574 0.7005751616191084 0.06361725122325984 0.181034276629153 -0.4386448741751928 0.27960174611704325 0.8498008126366314 0.08678649703913842 -3.208 -13.112 -0.536 -2.872 0.264 0.328 -0.072
-1.058830238837907 -0.7133010663667174 0.021859226227367145 2.096568241842389 0.0 0.2596262483496063 -0.2174417766827574 0.7033240551904838 0.07814711724338709 0.17043140142527635 -0.47752208325607387 0.26075219019904033 0.795215640290748 0.06440264938650996 -2.896 -13.112 -1.544 -2.84 0.252 0.328 -0.092
-1.0519273252924224 -0.711767085578832 0.023009711818281205 2.0911993090847902 0.002684466378799474 0.2661456666981193 -0.2166747862888147 0.6938992772314824 0.08796459428401361 0.15825772989489947 -0.5277875657040816 0.24622232417891307 0.7304202918226129 0.04476769530525693 -2.896 -12.952 -2.616 -2.932 0.236 0.404 -0.072
-1.0442574213529954 -0.7106165999879179 0.024160197409195266 2.0858303763271913 0.006519418348513008 0.27228158984966094 -0.2166747862888147 0.698611666210983 0.09071348785538903 0.12448560887514426 -0.5391758390712084 0.29177541764742015 0.6510950773343507 0.05811946408050899 -2.74 -12.888 -3.02 -3.024 0.124 0.568 -0.072
-1.0377380030044825 -0.7098496095939753 0.024160197409195266 2.080077948372621 0.010354370318226542 0.279951493789088 -0.21629129109184334 0.7166758239657358 0.12016591897726858 0.09935286765114036 -0.5658793766217125 0.35617806703393007 0.6687665360074785 0.012959069693627005 -3.176 -12.984 -3.324 -2.812 0.136 0.56 -0.072
-1.0304515942620267 -0.7079321336091184 0.02339320701525256 2.073942025221079 0.015339807878854137 0.28838838812245776 -0.21629129109184334 0.7425939633529899 0.1401935721401467 0.02042035224450316 -0.6169302572329705 0.4362886796854425 0.7339545835572385 0.03377212101975522 -3.612 -12.92 -3.524 -2.78 0.152 0.452 -0.084
-1.023165185519571 -0.7067816480182044 0.02339320701525256 2.0674226068725665 0.02032524543948173 0.2949078064709708 -0.215907795894872 0.6993970643742332 0.1460840583645226 -0.005890486224375911 -0.6404922021304741 0.4948008428475765 0.7504479449854911 0.003141592653000486 -3.956 -12.728 -3.156 -2.78 0.136 0.472 -0.064
-1.016645767171058 -0.705247667230319 0.023009711818281205 2.0601361981301105 0.02454369260616662 0.3021942152134265 -0.215907795894872 0.7135342313127354 0.14372786387477224 -0.04476769530525693 -0.6577709617219767 0.4991205327454522 0.7284567964144877 -0.0019634954081253035 -4.3 -12.7 -2.82 -2.904 0.108 0.5 -0.1
-1.0097428536255737 -0.7033301912454623 0.021859226227367145 2.053233284584626 0.026461168591023387 0.31024761434982495 -0.2166747862888147 0.6860452955989811 0.1700387023436513 -0.08364490438613793 -0.691150383660107 0.35382187254417974 0.717853921210611 -0.005497787142750851 -4.3 -12.728 -2.248 -3.148 -0.116 0.596 -0.1
-1.0032234352770606 -0.7017962104575768 0.022626216621309852 2.0444128950542853 0.025310683000109326 0.3186845086831947 -0.215907795894872 0.6239988407022216 0.18496126744540362 -0.03259402377488004 -0.7166758239657358 0.10759954836526664 0.782649269678746 0.02631083846887907 -4.392 -12.824 -2.484 -3.056 0.08 0.508 -0.072
-0.9990049881103757 -0.698728248881806 0.021859226227367145 2.037509981508801 0.024160197409195266 0.3278883934105072 -0.215907795894872 0.5847289325397155 0.18574666560865372 0.0047123889795007284 -0.7539822367201167 -0.06086835765188441 0.8384125392695047 -0.0047123889795007284 -4.392 -12.92 -2.416 -3.024 0.152 0.396 -0.084
-0.9932525601558054 -0.6971942680939206 0.0222427214243385 2.0290730871754312 0.024160197409195266 0.3344078117590202 -0.2151408055009293 0.5552765014178359 0.21951878662840896 0.0011780972448751821 -0.7806857742706207 -0.08482300163101313 0.8203483815147519 0.02120575040775328 -4.08 -13.144 -2.28 -2.964 0.164 0.46 -0.064
-0.9886506177921491 -0.6941263065181498 0.0222427214243385 2.022553668826918 0.02454369260616662 0.34131072530450457 -0.21360682471304387 0.5250386721327062 0.21834068938353376 0.008246680714126275 -0.782649269678746 -0.027881634795379313 0.7559457321282419 0.06008295948863429 -4.112 -13.332 -2.516 -3.024 0.136 0.588 -0.072
-0.9828981898375788 -0.6918253353363216 0.0222427214243385 2.0121992985086914 0.02454369260616662 0.3497476196378743 -0.21399031991001521 0.4732023933581982 0.2481858195870384 -0.003926990816250607 -0.8187775851882516 0.034950218264630406 0.7115707359046101 0.07186393193738612 -4.02 -13.46 -2.652 -3.084 0.144 0.676 -0.084
-0.978679742670894 -0.6895243641544935 0.02147573103039579 2.0037624041753217 0.02454369260616662 0.3581845139712441 -0.21399031991001521 0.4684900043786975 0.26546457917854105 -0.008246680714126275 -0.8647233777383837 0.008639379795751335 0.7677267045769938 0.01649336142825255 -3.956 -13.716 -2.584 -2.964 0.152 0.616 -0.092
-0.9740778003072377 -0.686839897775694 0.02147573103039579 1.9949420146449806 0.02569417819708068 0.3658544179106712 -0.21360682471304387 0.47673668509282374 0.2619302874439155 -0.013744467856877126 -0.9008516932478894 0.01060287520387664 0.7991426311069986 0.0 -4.052 -13.904 -2.684 -2.992 0.152 0.588 -0.056
-0.9694758579435815 -0.6837719361999232 0.021092235833424438 1.9849711395237253 0.024927187803137973 0.3746748074410123 -0.21360682471304387 0.446106156726069 0.26821347274991647 -0.021991148571003403 -0.8894634198807626 0.010995574285501701 0.8124943998822507 -0.009032078877376396 -3.956 -13.936 -2.82 -3.148 0.164 0.596 -0.064
-0.9660244011708393 -0.680320479427181 0.021092235833424438 1.9753837595994415 0.024927187803137973 0.38272820657741075 -0.21360682471304387 0.41429753111443907 0.2642864819336659 -0.04084070448900632 -0.9039932859008898 -0.01060287520387664 0.7850054641684964 0.0035342917346255468 -4.176 -14.032 -2.552 -3.332 0.144 0.596 -0.12
-0.9621894492011258 -0.6780195082453528 0.02032524543948173 1.9657963796751576 0.02454369260616662 0.3900146153198664 -0.21475731030395792 0.40290925774731234 0.27449665805591744 -0.04555309346850705 -0.90556408222739 0.0027488935713754254 0.7645851119239933 -0.013351768775252066 -4.144 -13.904 -2.684 -3.484 0.144 0.644 -0.14
-0.959121487625355 -0.6757185370635248 0.019941750242510378 1.957359485341788 0.024927187803137973 0.3984515096532362 -0.21399031991001521 0.3805254100946839 0.2729258617294172 -0.031415926530004856 -0.9295187262065188 -0.018064157754752792 0.781863871515496 -0.03377212101975522 -4.052 -13.936 -2.684 -3.636 0.164 0.656 -0.156
-0.9541360500647273 -0.6718835850938112 0.018791264651596317 1.9473886102205327 0.025310683000109326 0.40727189918357737 -0.21475731030395792 0.3593196596869306 0.28470683417816905 -0.04633849163175717 -0.9279479298800185 0.003926990816250607 0.833700150290004 -0.01727875959150267 -4.052 -13.936 -2.616 -3.696 0.144 0.5 -0.168
-0.952602069276842 -0.6695826139119831 0.01917475984856767 1.9378012302962488 0.024927187803137973 0.41494180312300444 -0.2151408055009293 0.34164820101380283 0.2839214360149189 -0.03926990816250607 -0.9817477040626519 0.007461282550876154 0.8498008126366314 0.005497787142750851 -4.052 -13.84 -2.684 -3.76 0.164 0.5 -0.168
-0.9499176028980425 -0.6665146523362123 0.01917475984856767 1.928213850371965 0.025310683000109326 0.4241456878503169 -0.21475731030395792 0.2580032966276649 0.27646015346404273 -0.0400553063257562 -0.9676105371241497 0.013744467856877126 0.8183848861066266 0.00039269908162506076 -4.204 -13.776 -2.552 -3.94 0.144 0.54 -0.148
-0.9468496413222717 -0.6638301859574128 0.018791264651596317 1.9178594800537385 0.02569417819708068 0.43104860139580126 -0.2174417766827574 0.2532909076481642 0.2996293992799213 -0.027488935713754253 -0.9927432783481536 0.01021017612225158 0.7905032513112472 -0.03769911183600583 -4.052 -13.808 -2.752 -4.124 0.316 0.56 -0.196
-0.9449321653374149 -0.6599952339876992 0.018407769454624964 1.9071216145385406 0.027611654181937447 0.43948549572917106 -0.22127672865247094 0.2399391388729121 0.31415926530004856 -0.03377212101975522 -1.0320131865106597 0.08285950622288782 0.7850054641684964 -0.2709623663212919 -4.204 -14.032 -3.052 -4.156 0.38 0.528 -0.224
-0.9437816797465008 -0.656543777214957 0.01802427425765361 1.8963837490233428 0.03029612056073692 0.44753889486556947 -0.22511168062218448 0.2049889206082817 0.32594023774880043 -0.05811946408050899 -1.0445795571226615 0.18142697571077807 0.7622289174342429 -0.38445240091093447 -4.08 -13.968 -3.02 -4.004 0.228 0.548 -0.196
-0.941864203761644 -0.6530923204422149 0.016490293469768196 1.8852623883111734 0.033364082136507746 0.4559757891989392 -0.228946632591898 0.17789268397615252 0.35539266887067994 -0.07932521448826227 -1.0555751314081632 0.3059125845859223 0.8038550200864993 -0.39584067427806124 -3.988 -14.252 -2.988 -3.912 0.124 0.636 -0.224
-0.94071371817073 -0.6492573684725014 0.016490293469768196 1.8729905420080901 0.03604854851530722 0.4640291883353377 -0.23239808936464018 0.18928095734327927 0.36167585417668097 -0.09306968234513939 -1.0697122983466654 0.29334621397392036 0.7681194036586187 -0.3730641275438077 -4.36 -14.316 -2.552 -3.848 0.124 0.676 -0.204
-0.9384127469889019 -0.6450389213058165 0.014956312681882784 1.8626361716898636 0.037582529303192634 0.47131559707779336 -0.235466050940411 0.10720684928364158 0.3432189973403031 -0.049480084284757656 -1.0956304377339194 0.24740042142378826 0.7261006019247374 -0.34675328907492864 -4.36 -14.412 -2.516 -3.788 0.136 0.712 -0.184
-0.9380292517919305 -0.6427379501239884 0.01572330307582549 1.8522818013716371 0.037582529303192634 0.4778350154263064 -0.23930100291012454 0.12959069693627004 0.33772121019755225 -0.04712388979500729 -1.0763881827342914 0.12095131714051871 0.7060729487618592 -0.3369358120343021 -4.332 -14.476 -2.852 -3.82 0.144 0.76 -0.224
-0.9376457565949592 -0.6396699885482175 0.01457281748491143 1.8407769454624965 0.037582529303192634 0.4843544337748194 -0.24236896448589537 0.08796459428401361 0.3157300616265488 -0.06479534846813502 -1.0752100854894162 0.027488935713754253 0.6950773744763575 -0.3173008579530491 -4.672 -14.508 -3.256 -3.972 0.164 0.692 -0.212
-0.9364952710040451 -0.6354515413815326 0.014189322287940077 1.8296555847503273 0.03834951969713534 0.4916408425172751 -0.24582042125863754 0.056155968672383684 0.3341869184629267 -0.030237829285129678 -1.065785307530415 -0.013744467856877126 0.7048948515169841 -0.3200497515244245 -4.644 -14.444 -3.188 -4.156 0.2 0.644 -0.196
-0.9372622613979879 -0.6323835798057618 0.013805827090968724 1.8181507288411867 0.037582529303192634 0.5000777368506448 -0.24850488763743703 0.034164820101380285 0.3498948817279291 -0.01649336142825255 -1.1023063221215454 0.007853981632501214 0.7158904258024857 -0.30748338091242255 -4.36 -14.508 -3.12 -4.308 0.18 0.624 -0.212
-0.9368787662010164 -0.6293156182299909 0.01342233189399737 1.8074128633259887 0.03834951969713534 0.5062136600021865 -0.2519563444101792 0.010995574285501701 0.32672563591205056 -0.054977871427508505 -1.0830640671219176 0.021598449489378342 0.6903649854968568 -0.31258846897354836 -4.456 -14.604 -3.088 -4.46 0.2 0.692 -0.224
-0.9364952710040451 -0.6262476566542201 0.013805827090968724 1.7974419882047337 0.0395000052880494 0.5123495831537281 -0.25502430598595005 0.012566370612001944 0.3157300616265488 -0.054192473264258384 -1.0775662799791668 0.028667032958629435 0.6452045911099747 -0.2768528525456678 -4.488 -14.508 -3.288 -4.676 0.136 0.684 -0.224
-0.9376457565949592 -0.6231796950784493 0.012655341500054663 1.7863206274925643 0.03834951969713534 0.5188690015022412 -0.2577087723647495 -0.029452431121879556 0.3090541772389228 -0.045945792550132106 -1.0850275625300427 0.023169245815878585 0.6416702993753493 -0.3314380248915513 -4.548 -14.476 -3.356 -4.676 0.136 0.656 -0.196
-0.9368787662010164 -0.6197282383057071 0.01112136071216925 1.7767332475682804 0.03911651009107805 0.5265389054416683 -0.2611602291374917 -0.03534291734625546 0.33340152029967657 -0.08874999244726373 -1.0822786689586674 0.00039269908162506076 0.6923284809049821 -0.3180862561162992 -4.516 -14.348 -3.12 -4.736 0.136 0.588 -0.204
-0.9387962421858732 -0.616276781532965 0.010354370318226542 1.764077906068226 0.038733014894106695 0.5334418189871526 -0.2649951811072052 -0.04830198703988247 0.33772121019755225 -0.10917034469176688 -1.0830640671219176 0.012566370612001944 0.7013605597823585 -0.35382187254417974 -4.456 -14.444 -2.852 -4.676 0.124 0.588 -0.204
-0.9403302229737587 -0.6124418295632514 0.009587379924283835 1.753340040553028 0.038733014894106695 0.5399612373356656 -0.2692136282738901 -0.07264933010063623 0.3271183349936756 -0.0730420291822613 -1.073639289162916 -0.010995574285501701 0.6558074663138515 -0.3711006321356824 -4.488 -14.476 -2.516 -4.584 0.116 0.664 -0.204
-0.9399467277767872 -0.6078398871995953 0.009203884727312482 1.7414516894469159 0.03911651009107805 0.5453301700932646 -0.2730485802436036 -0.09699667316139 0.3711006321356824 -0.04633849163175717 -1.0893472524279184 -0.00510508806112579 0.5957245068252172 -0.3805254100946839 -4.424 -14.572 -2.448 -4.676 0.144 0.684 -0.212
-0.941864203761644 -0.6047719256238244 0.008436894333369775 1.7299468335377755 0.03796602450016399 0.5510825980478349 -0.27650003701634585 -0.11859512265076834 0.34910948356467897 -0.05262167693775814 -1.1148726927335475 -0.0035342917346255468 0.5737333582542138 -0.3644247477480564 -4.516 -14.856 -2.616 -4.704 0.136 0.712 -0.212
-0.9437816797465008 -0.6009369736541108 0.007669903939427069 1.7184419776286348 0.03911651009107805 0.5576020163963479 -0.2807184841830307 -0.16414821611927538 0.34871678448305393 -0.061653755815134534 -1.125475567937424 0.0047123889795007284 0.582372738049965 -0.40016036417593687 -4.3 -14.984 -2.752 -4.524 0.144 0.676 -0.204
-0.9449321653374149 -0.5974855168813686 0.007669903939427069 1.7077041121134369 0.038733014894106695 0.5614369683660614 -0.2849369313497156 -0.1829977720372783 0.32868913132017585 -0.06126105673350948 -1.079529775387292 0.0 0.5489933161118349 -0.38445240091093447 -4.112 -15.016 -3.052 -4.46 0.144 0.692 -0.212
-0.948383622110157 -0.5936505649116551 0.007669903939427069 1.6985002273861243 0.038733014894106695 0.5671893963206317 -0.2891553785164005 -0.18771016101677904 0.34439709458517825 -0.04123340357063138 -1.0649999093671647 -0.0011780972448751821 0.5065818152963284 -0.41390483203281403 -4.3 -15.08 -2.884 -4.644 0.144 0.84 -0.212
-0.9495341077010712 -0.5909660985328556 0.006135923151541655 1.6877623618709265 0.03834951969713534 0.5721748338812593 -0.2933738256830854 -0.21755529122028364 0.3526437752993045 -0.028274333877004374 -0.9943140746746538 -0.001570796326500243 0.4900884538680758 -0.4052654522370627 -4.392 -15.08 -2.952 -4.796 0.144 0.78 -0.196
-0.9522185740798705 -0.5878981369570848 0.005752427954570301 1.6766410011587571 0.038733014894106695 0.579461242623715 -0.298359263243713 -0.24386612968916271 0.33968470560567754 -0.05890486224375911 -1.0382963718166607 0.0 0.5120796024390792 -0.4315762907059417 -4.052 -15.112 -3.188 -5.012 0.124 0.712 -0.196
-0.9545195452616987 -0.5844466801843426 0.004601942363656241 1.6659031356435594 0.03834951969713534 0.5840631849873713 -0.30181072001645515 -0.24072453703616223 0.3498948817279291 -0.08364490438613793 -1.0430087607961613 0.013744467856877126 0.5407466353977086 -0.42058071642044004 -4.332 -15.332 -3.188 -5.132 0.136 0.608 -0.184
-0.9572040116404982 -0.5813787186085718 0.004601942363656241 1.6574662413101895 0.03911651009107805 0.5878981369570848 -0.3064126623801114 -0.21127210591428267 0.33065262672830115 -0.07579092275363672 -1.0331912837555348 0.005890486224375911 0.49558624101082666 -0.4382521750935678 -4.488 -15.46 -3.088 -5.256 0.144 0.692 -0.184
-0.9606554684132403 -0.5763932810479442 0.004601942363656241 1.6459613854010489 0.03911651009107805 0.5925000793207411 -0.31139809994073897 -0.2623229865255406 0.35853426152368045 -0.03769911183600583 -1.0194468158986576 0.006675884387626033 0.43746677693031766 -0.46063602274619625 -4.516 -15.492 -2.988 -5.224 0.144 0.724 -0.196
-0.9633399347920398 -0.5748593002600588 0.0030679615757708274 1.634073034294937 0.03834951969713534 0.596718526487426 -0.3160000423043952 -0.3000220983615464 0.36246125233993104 -0.07814711724338709 -1.0194468158986576 -0.0023561944897503642 0.42961279529781643 -0.44139376774656824 -4.672 -15.748 -2.852 -5.196 0.116 0.74 -0.204
-0.9660244011708393 -0.5710243482903453 0.0019174759848567672 1.6267866255524812 0.038733014894106695 0.6001699832601681 -0.3202184894710801 -0.2870630286679194 0.31690815887142404 -0.08325220530451288 -0.9990264636541545 -0.009817477040626518 0.4358959806038174 -0.4594579255013211 -4.704 -15.936 -3.052 -5.316 0.152 0.704 -0.204
-0.9690923627466101 -0.567572891517603 0.0011504855909140602 1.615665264840312 0.03834951969713534 0.6059224112147384 -0.3240534414407937 -0.3043417882594221 0.31455196438167365 -0.06872233928438563 -0.9676105371241497 0.007461282550876154 0.43550328152219236 -0.43550328152219236 -4.58 -15.904 -3.324 -5.316 0.136 0.724 -0.204
-0.973310809913295 -0.5645049299418322 0.0003834951969713534 1.6087623512948277 0.03796602450016399 0.6093738679874806 -0.32903887900142126 -0.323191344177425 0.3129811680551734 -0.05183627877450802 -0.9519025738591472 0.004319689897875668 0.4249004063183157 -0.4519966429504449 -4.58 -15.968 -2.92 -5.132 0.124 0.684 -0.204
-0.9756117810951231 -0.5614369683660614 0.0003834951969713534 1.5984079809766012 0.03911651009107805 0.6124418295632514 -0.3336408213650775 -0.39034288713531035 0.31141037172867314 -0.054192473264258384 -0.9255917353902682 -0.0035342917346255468 0.38366700274768434 -0.46770460621544735 -4.516 -16.0 -3.188 -5.256 0.136 0.704 -0.184
-0.979830228261808 -0.5583690067902906 0.0003834951969713534 1.5899710866432313 0.03911651009107805 0.6151262959420509 -0.33824276372873374 -0.37070793305405736 0.29648780662692087 -0.040448005407381256 -0.9134180638598913 0.014922565101752308 0.3031636910145469 -0.4779147823376989 -4.424 -16.032 -3.288 -5.196 0.136 0.792 -0.204
-0.984048675428493 -0.5556845404114912 0.0003834951969713534 1.5803837067189475 0.03911651009107805 0.616276781532965 -0.34361169648633266 -0.40290925774731234 0.30512718642267217 -0.0510508806112579 -0.8878926235542624 0.0047123889795007284 0.26546457917854105 -0.4826271713171996 -4.36 -16.192 -3.456 -5.164 0.144 0.808 -0.212
-0.9882671225951778 -0.5537670644266344 -0.0007669903939427069 1.5727138027795204 0.039883500485020755 0.6193447431087358 -0.34783014365301756 -0.40722894764518797 0.26153758836229046 -0.08050331173313745 -0.87297005845251 0.01531526418337737 0.2591813938725401 -0.5010840281535776 -4.332 -16.256 -3.492 -5.196 0.144 0.76 -0.204
-0.9932525601558054 -0.5506991028508635 -0.0019174759848567672 1.563509918052208 0.03911651009107805 0.6239466854723921 -0.3535825716075879 -0.4123340357063138 0.24622232417891307 -0.08678649703913842 -0.8313439558002536 0.014922565101752308 0.2599667920357902 -0.48144907407232446 -4.488 -16.128 -3.188 -5.288 0.144 0.76 -0.196
-0.9963205217315763 -0.5487816268660067 -0.002684466378799474 1.5562235093097523 0.0395000052880494 0.6239466854723921 -0.3589515043651868 -0.43982297142006804 0.2666426764234162 -0.06990043652926081 -0.7834346678419962 -0.0007853981632501215 0.24268803244428755 -0.4959789400924517 -4.548 -16.192 -2.82 -5.348 0.136 0.8 -0.212
-1.0020729496861465 -0.5460971604872072 -0.0019174759848567672 1.5485536053703253 0.038733014894106695 0.6270146470481629 -0.36355344672884304 -0.43275438795081694 0.24622232417891307 -0.05183627877450802 -0.7928594458009977 0.006283185306000972 0.23247785632203596 -0.4940154446843264 -4.58 -16.256 -2.716 -5.532 0.136 0.76 -0.196
-1.0074418824437454 -0.5422622085174937 -0.0038349519697135344 1.540883701430898 0.038733014894106695 0.6293156182299909 -0.368922379486442 -0.4480696521341943 0.24622232417891307 -0.061653755815134534 -0.7791149779441205 -0.022776546734253524 0.22855086550578535 -0.4881249584599505 -4.332 -16.224 -2.82 -5.624 0.144 0.692 -0.176
-1.0116603296104303 -0.5414952181235511 -0.005368932757598948 1.533213797491471 0.0395000052880494 0.6312330942148477 -0.37314082665312687 -0.48773225937832543 0.2470077223421632 -0.06715154295788539 -0.7131415322311103 -0.012959069693627005 0.18535396652702868 -0.4896957547864507 -4.36 -16.348 -3.12 -5.56 0.136 0.656 -0.196
-1.0162622719740866 -0.5384272565477802 -0.005368932757598948 1.5263108839459867 0.0395000052880494 0.6316165894118191 -0.3777427690167831 -0.5207189822348305 0.19752763805740556 -0.0620464548967596 -0.6766205176399797 -0.005890486224375911 0.1319468914260204 -0.4841979676436999 -4.144 -16.476 -3.288 -5.744 0.136 0.772 -0.196
-1.0216312047316856 -0.5376602661538376 -0.006135923151541655 1.520174960794445 0.0395000052880494 0.6331505701997046 -0.38387869216832476 -0.49754973641895195 0.1771072858129024 -0.034164820101380285 -0.6404922021304741 0.023169245815878585 0.13626658132389607 -0.4841979676436999 -4.112 -16.412 -3.188 -5.836 0.144 0.792 -0.176
-1.0277671278832272 -0.5345923045780667 -0.006519418348513008 1.5140390376429034 0.0395000052880494 0.6354515413815326 -0.388480634531981 -0.5061891162147033 0.2100940086694075 -0.08482300163101313 -0.5996514976414677 0.019634954081253035 0.13548118316064595 -0.49283734743945123 -4.112 -16.348 -2.988 -5.776 0.136 0.624 -0.196
-1.0323690702468835 -0.5334418189871526 -0.006519418348513008 1.5082866096883332 0.0395000052880494 0.635835036578504 -0.39384956728958 -0.5415320335609588 0.1751437904047771 -0.043982297142006806 -0.5694136683563381 -0.012959069693627005 0.1311614932627703 -0.4889103566232006 -3.988 -16.54 -2.988 -5.836 0.136 0.616 -0.176
-1.0388884885953964 -0.5315243430022959 -0.007286408742455715 1.5033011721277054 0.0395000052880494 0.6354515413815326 -0.3996019952441503 -0.5486006170302099 0.1649336142825255 -0.07186393193738612 -0.5482079179485848 -0.007853981632501214 0.04358959806038174 -0.5081526116228285 -3.864 -16.508 -2.716 -5.988 0.144 0.772 -0.176
-1.045024411746938 -0.5303738574113818 -0.007669903939427069 1.4975487441731352 0.039883500485020755 0.635835036578504 -0.40420393760780654 -0.5595961913157116 0.1460840583645226 -0.06283185306000971 -0.5050110189698281 -0.0070685834692510935 -0.036128315509505585 -0.4959789400924517 -3.644 -16.444 -2.516 -5.928 0.136 0.76 -0.168
-1.0507768397015085 -0.5292233718204677 -0.008820389530341128 1.492946801809479 0.03911651009107805 0.6369855221694181 -0.40957287036540546 -0.6287112296817222 0.1252710070383944 -0.05183627877450802 -0.47673668509282374 -0.0070685834692510935 0.011388273367126762 -0.48616146305182517 -3.488 -16.604 -2.348 -5.928 0.136 0.636 -0.176
-1.0572962580500214 -0.5276893910325823 -0.008436894333369775 1.4894953450367368 0.038733014894106695 0.6366020269724467 -0.41379131753209036 -0.6086835765188442 0.12762720152814475 -0.012566370612001944 -0.4661338098889471 -0.009424777959001457 0.0329867228565051 -0.48851765754157556 -3.148 -16.764 -2.384 -6.02 0.136 0.692 -0.176
-1.063432181201563 -0.5261554102446969 -0.007286408742455715 1.4848934026730805 0.03911651009107805 0.6362185317754754 -0.41877675509271794 -0.6259623361103468 0.12252211346701895 -0.015707963265002428 -0.4351105824405673 0.003926990816250607 -0.009424777959001457 -0.49754973641895195 -2.96 -16.54 -2.716 -5.928 0.136 0.712 -0.176
-1.068801113959162 -0.5253884198507542 -0.009587379924283835 1.4806749555063956 0.038733014894106695 0.6362185317754754 -0.4233786974563742 -0.6004368958047178 0.11859512265076834 0.0023561944897503642 -0.40565815131868777 -0.005890486224375911 -0.023561944897503646 -0.4869468612150753 -3.02 -16.668 -2.784 -5.868 0.136 0.684 -0.176
-1.0760875227016178 -0.5253884198507542 -0.008436894333369775 1.4772234987336534 0.0395000052880494 0.6354515413815326 -0.42874763021397316 -0.6243915397838465 0.09935286765114036 -0.043982297142006806 -0.37267142846218265 0.011388273367126762 -0.004319689897875668 -0.48341256948044975 -2.896 -17.016 -3.088 -5.868 0.136 0.712 -0.168
-1.0826069410501307 -0.5242379342598401 -0.010354370318226542 1.474539032354854 0.0395000052880494 0.6354515413815326 -0.43373306777460074 -0.640099503048849 0.05811946408050899 -0.07461282550876154 -0.3341869184629267 0.024347343060753767 -0.04084070448900632 -0.49558624101082666 -2.992 -17.24 -2.652 -5.96 0.124 0.792 -0.184
-1.0887428642016723 -0.5238544390628688 -0.010737865515197896 1.4714710707790832 0.039883500485020755 0.6350680461845613 -0.438335010138257 -0.6420629984569743 0.07971791356988733 -0.03848450999925595 -0.2929535148922953 0.03220132469325498 -0.05379977418263332 -0.48616146305182517 -2.648 -17.208 -2.448 -5.988 0.144 0.792 -0.168
-1.0952622825501854 -0.5234709438658974 -0.011504855909140603 1.469170099597255 0.039883500485020755 0.6346845509875899 -0.44332044769888457 -0.6479534846813502 0.05654866775400875 -0.06322455214163478 -0.2470077223421632 0.013351768775252066 -0.021598449489378342 -0.4728096942765731 -2.616 -17.364 -2.28 -5.9 0.136 0.732 -0.168
-1.1021651960956698 -0.5230874486689261 -0.011888351106111956 1.4672526236123982 0.0395000052880494 0.6354515413815326 -0.4479223900625408 -0.633423618661223 0.013351768775252066 -0.06636614479463526 -0.21323560132240799 -0.023169245815878585 -0.001570796326500243 -0.4708461988684478 -2.616 -17.208 -1.844 -5.96 0.136 0.704 -0.184
-1.10791762405024 -0.5230874486689261 -0.011888351106111956 1.4661021380214843 0.038733014894106695 0.6343010557906186 -0.4521408372292257 -0.6562001653954765 -0.01021017612225158 -0.048694686121507534 -0.17553648948640216 -0.05772676499888393 0.0070685834692510935 -0.45121124478719477 -2.648 -17.144 -1.676 -5.96 -0.052 0.644 -0.176
-1.1155875279896672 -0.5234709438658974 -0.012655341500054663 1.4645681572335987 0.036432043712278574 0.6335340653966759 -0.45750976998682463 -0.6624833507014775 -0.021598449489378342 -0.051443579692882956 -0.13037609509952017 -0.08796459428401361 -0.04162610265225644 -0.42058071642044004 -2.336 -17.016 -1.844 -5.96 -0.1 0.576 -0.176
-1.1224904415351515 -0.5246214294568115 -0.01227184630308331 1.4649516524305701 0.0337475773334791 0.6320000846087904 -0.46172821715350953 -0.6942919763131074 -0.03259402377488004 -0.011388273367126762 -0.0730420291822613 -0.22030418479165909 -0.11741702540589316 -0.45553093468507044 -2.368 -16.888 -1.776 -5.988 0.08 0.656 -0.176
-1.1286263646866932 -0.5234709438658974 -0.01227184630308331 1.4649516524305701 0.03183010134862233 0.6300826086239337 -0.4655631691232231 -0.6581636608036018 -0.04162610265225644 -0.0070685834692510935 -0.024347343060753767 -0.22972896275066054 -0.16336281795602528 -0.42764929988969114 -2.056 -16.888 -2.216 -5.988 0.152 0.588 -0.168
-1.1347622878382349 -0.5246214294568115 -0.012655341500054663 1.4645681572335987 0.03029612056073692 0.6281651326390769 -0.4693981210929366 -0.6832964020276057 -0.05654866775400875 -0.01727875959150267 -0.0027488935713754254 -0.1790707812210277 -0.19831303622065566 -0.4080143458084381 -1.992 -16.54 -2.112 -6.052 0.0 0.56 -0.156
-1.1420486965806906 -0.5253884198507542 -0.01342233189399737 1.4649516524305701 0.029529130166794215 0.6247136758663347 -0.4743835586535642 -0.6640541470279777 -0.043196898978756684 -0.02631083846887907 0.006283185306000972 -0.1590431280581496 -0.23758294438316174 -0.41390483203281403 -1.744 -16.764 -1.844 -6.144 -0.088 0.528 -0.184
-1.1493351053231462 -0.5269224006386396 -0.01342233189399737 1.4657186428245128 0.027228158984966094 0.6212622190935926 -0.4778350154263064 -0.7037167542721089 -0.03730641275438077 -0.004319689897875668 0.048694686121507534 -0.14254976662989705 -0.2890265240760447 -0.42332960999181546 -1.804 -16.824 -1.712 -6.572 -0.016 0.5 -0.176
-1.1554710284746879 -0.5269224006386396 -0.01457281748491143 1.466869128415427 0.025310683000109326 0.6174272671238791 -0.48243695778996265 -0.6652322442728529 -0.06832964020276057 -0.04673119071338223 0.0860010988758883 -0.17475109132315203 -0.34439709458517825 -0.42136611458369017 -1.744 -17.144 -1.776 -6.388 0.136 0.508 -0.148
-1.1623739420201722 -0.5273058958356109 -0.013805827090968724 1.4684031092033123 0.02339320701525256 0.6132088199571941 -0.48627190975967616 -0.7021459579456086 -0.05890486224375911 -0.06872233928438563 0.10524335387551628 -0.2018473279552812 -0.34950218264630406 -0.39073558621693544 -1.588 -17.62 -1.676 -6.296 0.144 0.492 -0.156
-1.169660350762628 -0.5296068670174391 -0.01457281748491143 1.469170099597255 0.023009711818281205 0.6093738679874806 -0.49010686172938966 -0.6836891011092308 -0.08443030254938806 -0.022383847652628464 0.10485065479389122 -0.14254976662989705 -0.38837939172718505 -0.3824889055028092 -1.588 -17.62 -1.544 -6.296 0.06 0.56 -0.168
-1.176179769111141 -0.5299903622144104 -0.014956312681882784 1.4710875755821118 0.0222427214243385 0.6055389160177671 -0.4935583185021319 -0.7315983890674882 -0.08089601081476251 -0.04987278336638271 0.14883295193589802 -0.06832964020276057 -0.4390375732568179 -0.3663882431561817 -1.4 -17.588 -1.276 -5.928 0.016 0.548 -0.176
-1.1850001586414822 -0.5307573526083531 -0.015339807878854137 1.4741555371578825 0.02147573103039579 0.5990194976692541 -0.49777676566881673 -0.691935781823357 -0.1170243263242681 0.003926990816250607 0.20027653162878098 -0.08796459428401361 -0.5026548244800777 -0.36756634040105685 -0.964 -18.096 -1.172 -5.928 0.052 0.616 -0.176
-1.1911360817930239 -0.5322913333962386 -0.015339807878854137 1.476840003536682 0.018791264651596317 0.5936505649116551 -0.5008447272445876 -0.6899722864152317 -0.13626658132389607 0.004319689897875668 0.25172011132166394 -0.1401935721401467 -0.5148284960104547 -0.3597123587685556 -0.872 -18.224 -1.376 -6.112 0.06 0.664 -0.184
-1.198805985732451 -0.5342088093810954 -0.01572330307582549 1.479907965112453 0.017257283863710903 0.5890486225479988 -0.5035291936233871 -0.7398450697816145 -0.14097897030339682 -0.027488935713754253 0.2741039589742924 -0.1500110491807732 -0.523467875806206 -0.3314380248915513 -0.84 -17.936 -1.276 -5.96 0.052 0.576 -0.168
-1.2057088992779352 -0.5353592949720094 -0.013805827090968724 1.4825924314912524 0.016106798272796843 0.5844466801843426 -0.5062136600021865 -0.7025386570272336 -0.14058627122177175 0.014922565101752308 0.2882411259127946 -0.14844025285427295 -0.48616146305182517 -0.3078760799940476 -0.62 -18.032 -1.072 -5.836 0.052 0.528 -0.156
-1.2122283176264481 -0.5368932757598948 -0.01572330307582549 1.4864273834609658 0.015339807878854137 0.578310757032801 -0.5100486119719001 -0.7033240551904838 -0.15668693356839924 0.030237829285129678 0.3227986450957999 -0.14137166938502185 -0.4983351345822021 -0.2854922323414192 -0.436 -18.412 -1.14 -5.928 0.036 0.528 -0.184
-1.2191312311719327 -0.5391942469417229 -0.01572330307582549 1.4902623354306794 0.012655341500054663 0.5721748338812593 -0.5131165735476709 -0.7170685230473609 -0.19477874448603014 -0.048694686121507534 0.375027622951933 -0.14844025285427295 -0.5544911032545857 -0.3208351496876746 -0.56 -18.096 -0.94 -6.02 -0.008 0.596 -0.176
-1.227184630308331 -0.5407282277296084 -0.01457281748491143 1.4944807825973643 0.010737865515197896 0.5671893963206317 -0.5150340495325276 -0.6675884387626032 -0.1739656931599019 -0.027096236632129192 0.40565815131868777 -0.20381082336340653 -0.5772676499888393 -0.28195794060679363 -0.34 -18.0 -0.872 -5.988 0.044 0.576 -0.156
-1.233704048656844 -0.5434126941084079 -0.015339807878854137 1.4990827249610206 0.008053399136398421 0.5606699779721187 -0.5177185159113271 -0.7060729487618592 -0.19752763805740556 -0.01610066234662749 0.4103705402981885 -0.2532909076481642 -0.54938601519346 -0.2501493149951637 -0.372 -18.412 -0.872 -5.9 0.152 0.52 -0.168
-1.2409904573992998 -0.5457136652902359 -0.015339807878854137 1.5044516577186196 0.005752427954570301 0.5549175500175484 -0.5200194870931553 -0.6746570222318543 -0.22815816642416029 0.02081305132612822 0.45592363376669554 -0.25564710213791453 -0.5556692004994609 -0.22737276826091016 -0.372 -18.16 -0.772 -5.988 0.18 0.54 -0.176
-1.2475098757478127 -0.548014636472064 -0.01572330307582549 1.5098205904762185 0.004218447166684887 0.5495486172599495 -0.5230874486689261 -0.7119634349862352 -0.22187498111815931 0.01688606050987761 0.4893030557048257 -0.18456856836377855 -0.5635231821319622 -0.23012166183228558 -0.496 -18.096 -0.704 -5.836 0.036 0.46 -0.148
-1.2547962844902685 -0.5506991028508635 -0.01457281748491143 1.5151895232338175 0.0019174759848567672 0.5422622085174937 -0.5242379342598401 -0.6848671983541059 -0.2340486526485362 -0.01649336142825255 0.5093307088677038 -0.16532631336415057 -0.5910121178457164 -0.22894356458741041 -0.652 -18.316 -0.736 -5.808 -0.024 0.5 -0.168
-1.2632331788236382 -0.5541505596236057 -0.01457281748491143 1.5217089415823304 -0.0007669903939427069 0.5353592949720094 -0.5257719150477256 -0.7021459579456086 -0.2599667920357902 0.03573561642788053 0.5584180940708364 -0.20734511509803208 -0.6558074663138515 -0.17749998489452745 -0.56 -18.0 -0.668 -5.928 0.036 0.568 -0.168
-1.2693691019751798 -0.5564515308054339 -0.014956312681882784 1.527844864733872 -0.0030679615757708274 0.5292233718204677 -0.5273058958356109 -0.7347399817204886 -0.25564710213791453 -0.009424777959001457 0.5953318077435921 -0.2470077223421632 -0.6632687488647275 -0.1519745445888985 -0.496 -17.968 -0.704 -5.868 0.08 0.548 -0.176
-1.2766555107176356 -0.558752501987262 -0.014956312681882784 1.5347477782793564 -0.005368932757598948 0.5223204582749834 -0.5288398766234964 -0.6997897634558582 -0.2631083846887907 0.011780972448751823 0.6353871140693482 -0.24150993519941236 -0.6444191929467247 -0.1449059611196474 -0.436 -18.032 -0.536 -5.96 0.036 0.444 -0.184
-1.2839419194600914 -0.5622039587600042 -0.014956312681882784 1.5412671966278695 -0.007286408742455715 0.515417544729499 -0.5296068670174391 -0.7017532588639835 -0.2960951075452958 0.003926990816250607 0.6609125543749772 -0.22776546734253522 -0.6507023782527256 -0.1319468914260204 -0.308 -17.78 -0.568 -5.988 0.0 0.424 -0.168
-1.2896943474146616 -0.565271920335775 -0.01572330307582549 1.5477866149763824 -0.009970875121255189 0.508898126380986 -0.5299903622144104 -0.7072510460067344 -0.31651545978979895 0.007461282550876154 0.672300827742104 -0.22226768019978438 -0.6624833507014775 -0.09189158510026421 0.372 -17.936 -0.536 -5.988 0.0 0.404 -0.176
-1.2973642513540886 -0.5687233771085172 -0.015339807878854137 1.5550730237188382 -0.01227184630308331 0.5016117176385303 -0.5307573526083531 -0.6609125543749772 -0.3318307239731763 -0.010995574285501701 0.7056802496802341 -0.2269800691792851 -0.6565928644771015 -0.0769690199985119 1.212 -17.872 -0.5 -5.868 0.016 0.424 -0.176
-1.304267164899573 -0.5710243482903453 -0.01572330307582549 1.5638934132491793 -0.01572330307582549 0.4935583185021319 -0.5315243430022959 -0.6514877764159758 -0.29138271856579506 -0.03180862561162992 0.7445574587611151 -0.26585727826016614 -0.7103926386597349 -0.043982297142006806 1.932 -17.78 -0.536 -5.808 0.06 0.48 -0.168
-1.309636097657172 -0.5748593002600588 -0.016490293469768196 1.5727138027795204 -0.017257283863710903 0.4855049193657335 -0.5311408478053246 -0.6715154295788539 -0.2807798433619184 -0.060475658570259355 0.7319910881491132 -0.2631083846887907 -0.7264933010063623 -0.022776546734253524 1.836 -17.872 -0.5 -5.44 0.088 0.412 -0.176
-1.3153885256117424 -0.5779272618358297 -0.017640779060682257 1.5800002115219762 -0.019558255045539024 0.4801359866081345 -0.5311408478053246 -0.5835508352948403 -0.31415926530004856 -0.10681415020201653 0.7924667467193726 -0.23561944897503645 -0.7127488331494852 -0.012959069693627005 2.056 -17.904 -0.468 -5.38 -0.016 0.46 -0.184
-1.3207574583693413 -0.5821457090025145 -0.01917475984856767 1.5888206010523174 -0.0222427214243385 0.47131559707779336 -0.5319078381992672 -0.5717698628460884 -0.34753868723817877 -0.11034844193664206 0.8301658585553784 -0.24425882877078778 -0.7319910881491132 -0.018064157754752792 1.836 -17.808 -0.164 -5.316 -0.052 0.472 -0.196
-1.3257428959299689 -0.5844466801843426 -0.021092235833424438 1.5964905049917444 -0.025310683000109326 0.4640291883353377 -0.5315243430022959 -0.5505641124383351 -0.33772121019755225 -0.10524335387551628 0.8219191778412521 -0.27567475530079266 -0.7653705100872433 -0.03180862561162992 2.116 -17.556 1.004 -5.348 0.052 0.508 -0.168
-1.3322623142784817 -0.5882816321540562 -0.019941750242510378 1.6056943897190568 -0.03106311095467963 0.45674277959288195 -0.5315243430022959 -0.5576326959075862 -0.3200497515244245 -0.05890486224375911 0.8270242659023779 -0.3730641275438077 -0.7469136532508656 -0.012959069693627005 2.212 -17.46 2.012 -5.472 0.164 0.5 -0.184
-1.3380147422330522 -0.5925000793207411 -0.019558255045539024 1.6129807984615125 -0.03528155812136451 0.44983986604739756 -0.5319078381992672 -0.5682355711114628 -0.3349723166261768 -0.004319689897875668 0.8568693961058825 -0.4739877915214483 -0.7154977267208606 0.008639379795751335 2.524 -17.3 2.28 -5.624 0.172 0.344 -0.176
-1.3449176557785365 -0.5944175553055978 -0.01917475984856767 1.6221846831888251 -0.04295146206079158 0.44293695250191323 -0.5319078381992672 -0.594546409580342 -0.3577488633604303 0.023561944897503646 0.8486227153917563 -0.5808019417234648 -0.665624943354478 -0.0027488935713754254 2.96 -17.272 2.384 -5.624 0.188 0.328 -0.148
-1.3491361029452213 -0.59786901207834 -0.01802427425765361 1.6325390535070516 -0.048703890015361885 0.43526704856248616 -0.5322913333962386 -0.601222293967968 -0.3400774046873026 0.0530143760193832 0.8501935117182565 -0.6212499471308461 -0.6648395451912278 -0.01060287520387664 3.488 -17.208 2.048 -5.624 0.4 0.328 -0.14
-1.3560390164907057 -0.6017039640480536 -0.018407769454624964 1.6409759478404213 -0.05062136600021865 0.42874763021397316 -0.5319078381992672 -0.5760895527439641 -0.31219576989192327 0.059690260407009234 0.8376271411062546 -0.47438049060307336 -0.6836891011092308 0.0 3.924 -17.144 1.712 -5.592 0.628 0.336 -0.092
-1.3614079492483047 -0.6055389160177671 -0.018407769454624964 1.649412842173791 -0.04908738521233324 0.4218447166684888 -0.5319078381992672 -0.543102829887459 -0.30041479744317146 0.019242254999627974 0.8717919612076348 -0.18456856836377855 -0.6825110038643556 -0.003926990816250607 3.988 -17.176 2.08 -5.624 0.292 0.344 -0.084
-1.3663933868089322 -0.6082233823965666 -0.017640779060682257 1.6586167269011036 -0.048703890015361885 0.41494180312300444 -0.5315243430022959 -0.5187554868267052 -0.3204424506060496 0.0027488935713754254 0.8788605446768859 0.07343472826388636 -0.6342090168244731 0.009424777959001457 4.204 -17.24 2.516 -5.684 0.152 0.344 -0.072
-1.37137882436956 -0.6116748391693088 -0.017257283863710903 1.667820611628416 -0.048703890015361885 0.4099563655623768 -0.5319078381992672 -0.5112942042758291 -0.30473448734104713 0.023561944897503646 0.8647233777383837 0.09699667316139 -0.5698063674379631 0.01610066234662749 4.204 -17.144 2.716 -5.472 0.164 0.328 -0.056
-1.376747757127159 -0.6143593055481082 -0.016490293469768196 1.6758740107648145 -0.05062136600021865 0.40382044241083515 -0.5315243430022959 -0.4822344722355746 -0.3043417882594221 0.05379977418263332 0.8360563447797543 -0.014922565101752308 -0.5870851270294658 -0.001570796326500243 4.332 -17.208 2.716 -5.316 0.164 0.316 -0.072
-1.380199213899901 -0.6181942575178218 -0.015339807878854137 1.6846944002951556 -0.052155346788104066 0.39653403366837947 -0.5319078381992672 -0.4637776153991967 -0.30944687632054785 0.08757189520238855 0.8710065630443847 -0.11859512265076834 -0.6055419838658437 0.007461282550876154 4.268 -17.08 2.28 -5.256 0.18 0.336 -0.084
-1.3836506706726432 -0.6208787238966212 -0.014189322287940077 1.6938982850224682 -0.052155346788104066 0.39154859610775183 -0.5319078381992672 -0.44846235121581934 -0.31062497356542307 0.05222897785613308 0.8713992621260098 -0.11663162724264303 -0.6169302572329705 0.004319689897875668 4.236 -16.984 2.248 -5.104 0.172 0.316 -0.072
-1.3874856226423566 -0.6239466854723921 -0.01457281748491143 1.7019516841588667 -0.05253884198507542 0.38387869216832476 -0.5307573526083531 -0.41861722101231474 -0.2949170103004206 0.06283185306000971 0.9039932859008898 -0.05537057050913356 -0.6239988407022216 -0.005497787142750851 4.392 -16.888 2.348 -4.98 0.172 0.328 0.056
-1.3917040698090417 -0.6270146470481629 -0.012655341500054663 1.7142235304619498 -0.05253884198507542 0.37735927381981177 -0.5257719150477256 -0.37070793305405736 -0.29845130203504616 0.07579092275363672 0.9016370914111395 -0.03337942193813016 -0.6546293690689763 0.23758294438316174 4.424 -16.792 2.584 -4.828 -0.08 0.396 0.0
-1.395539021778755 -0.6300826086239337 -0.013038836697026017 1.7222769295983482 -0.05714078434873166 0.3708398554712988 -0.5211699726840693 -0.3644247477480564 -0.3066979827491724 0.08678649703913842 0.9401216014103954 -0.15158184550727344 -0.6750497213134794 0.394662577033186 4.488 -16.792 2.28 -4.796 -0.188 0.356 0.016
-1.3993739737484687 -0.6327670750027332 -0.011504855909140603 1.731864309522632 -0.0625097171063306 0.36355344672884304 -0.5177185159113271 -0.33065262672830115 -0.3110176726470481 0.08089601081476251 0.9707521297771502 -0.4021238595840622 -0.6884014900887315 0.4790928795825741 4.3 -16.824 1.744 -4.584 0.06 0.328 0.0
-1.4020584401272682 -0.6362185317754754 -0.01112136071216925 1.7433691654317727 -0.06787864986392955 0.35550004759244463 -0.5108156023658428 -0.33340152029967657 -0.2992367001982963 0.09738937224301507 0.9813550049810268 -0.543102829887459 -0.6695519341707286 0.48616146305182517 4.516 -16.604 1.508 -4.432 0.172 0.336 -0.016
-1.4047429065060677 -0.6385195029573034 -0.009970875121255189 1.753340040553028 -0.07209709703061444 0.3474466484560462 -0.5062136600021865 -0.3070906818307975 -0.2890265240760447 0.1060287520387664 1.014734426919157 -0.4967643382557018 -0.7272786991696125 0.4971570373373269 4.36 -16.7 2.012 -4.492 0.172 0.328 0.036
-1.4074273728848672 -0.6415874645330742 -0.008820389530341128 1.7648448964621686 -0.07516505860638527 0.3393932493196478 -0.501228222441559 -0.24072453703616223 -0.2768528525456678 0.08207410805963769 1.002168056307155 -0.38366700274768434 -0.7932521448826226 0.4896957547864507 4.204 -16.7 2.348 -4.552 0.164 0.396 0.008
-1.4097283440666952 -0.6450389213058165 -0.009587379924283835 1.775199266780395 -0.07861651537912745 0.33133985018324935 -0.4962427848809313 -0.1602212253030248 -0.2803871442802934 0.04555309346850705 1.0261227002862836 -0.31651545978979895 -0.7834346678419962 0.48380526856207484 3.924 -16.732 2.112 -4.524 0.152 0.336 0.008
-1.4101118392636667 -0.6484903780785587 -0.008820389530341128 1.7863206274925643 -0.08091748656095557 0.3229029558498796 -0.49049035692636106 -0.1751437904047771 -0.2945243112187956 0.011780972448751823 1.053611636000038 -0.2619302874439155 -0.7853981632501215 0.4853760648885751 3.8 -16.7 2.448 -4.34 0.0 0.356 0.016
-1.411645820051552 -0.6507913492603867 -0.008053399136398421 1.797825483401705 -0.08551942892461181 0.3144660615165098 -0.4858884145627048 -0.12330751163026907 -0.27253316264779215 0.0400553063257562 1.0587167240611637 -0.32162054785092475 -0.7944302421274979 0.5101161070309539 3.8 -16.54 2.448 -4.4 0.08 0.328 -0.016
-1.4124128104454947 -0.6538593108361576 -0.006519418348513008 1.8074128633259887 -0.08820389530341129 0.30679615757708273 -0.48051948180510584 -0.11388273367126761 -0.2760674543824177 0.04790928795825741 1.0591094231427889 -0.3742422247886829 -0.7877543577398718 0.4983351345822021 3.896 -16.636 2.448 -4.524 0.152 0.344 -0.016
-1.4127963056424662 -0.656543777214957 -0.006519418348513008 1.819684709629072 -0.09357282806101024 0.29950974883462705 -0.4743835586535642 -0.09935286765114036 -0.29845130203504616 0.05811946408050899 1.0999501276317951 -0.37738381744168337 -0.7634070146791181 0.5262167693775814 4.02 -16.54 2.552 -4.524 0.152 0.316 0.0
-1.4131798008394374 -0.6592282435937565 -0.005752427954570301 1.831573060735184 -0.09702428483375242 0.2918398448952 -0.46901462589596526 -0.07343472826388636 -0.2646791810152909 0.0769690199985119 1.105447914774546 -0.3805254100946839 -0.7076437450883595 0.5517422096832103 3.832 -16.38 2.584 -4.616 0.152 0.328 0.016
-1.41394679123338 -0.6615292147755847 -0.004601942363656241 1.8426944214473533 -0.10009224640952324 0.28570392174365833 -0.464412683532309 -0.06322455214163478 -0.2792090470354182 0.09660397407976494 1.131758753243425 -0.375027622951933 -0.6809402075378553 0.5513495106015853 3.832 -16.54 2.484 -4.432 0.136 0.336 -0.016
-1.4127963056424662 -0.6645971763513555 -0.0038349519697135344 1.8534322869625512 -0.10200972239438001 0.279951493789088 -0.45674277959288195 -0.024740042142378828 -0.2878484268311695 0.11270463642639243 1.086205659774918 -0.2854922323414192 -0.6239988407022216 0.5898340206008412 3.988 -16.348 1.912 -4.308 0.164 0.336 -0.016
-1.4135632960364088 -0.667281642730155 -0.002684466378799474 1.864170152477749 -0.10431069357620813 0.27496605622846043 -0.451373846835283 0.0007853981632501215 -0.2741039589742924 0.08285950622288782 1.0622510157957894 -0.23522674989341139 -0.5489933161118349 0.614181363661595 3.676 -16.224 1.744 -4.188 0.172 0.104 -0.008
-1.4135632960364088 -0.6711165946998685 -0.0030679615757708274 1.8752915131899184 -0.10354370318226543 0.26691265709206197 -0.4452379236837413 0.006675884387626033 -0.2689988709131666 0.09581857591651483 1.0488992470205372 -0.11545352999776785 -0.594939108661967 0.6000441967230928 3.584 -16.16 1.776 -4.524 0.024 -0.228 -0.036
-1.4120293152485233 -0.6730340706847253 -0.0019174759848567672 1.8871798642960302 -0.10584467436409355 0.25617479157686407 -0.4387185053352283 0.028274333877004374 -0.26821347274991647 0.043982297142006806 1.1038771184480458 -0.08482300163101313 -0.7987499320253736 0.5996514976414677 3.74 -16.0 1.812 -4.828 -0.116 0.056 -0.016
-1.411645820051552 -0.674951546669582 0.0 1.8975342346142567 -0.10891263593986437 0.2469709068495516 -0.43219908698671533 0.07264933010063623 -0.23876104162803694 0.08914269152888879 1.131758753243425 -0.17632188764965226 -0.9935286765114036 0.6047565857025935 3.612 -16.128 1.744 -4.92 -0.016 0.316 0.016
-1.4097283440666952 -0.6780195082453528 0.0 1.9090390905233974 -0.11236409271260656 0.2373835269252678 -0.42567966863820234 0.11466813183451774 -0.23365595356691113 0.10288715938576591 1.0901326505911686 -0.28627763050466926 -0.9876381902870277 0.6569855635587266 3.552 -16.256 1.408 -4.644 0.144 0.296 0.0
-1.4074273728848672 -0.6799369842302097 0.0011504855909140602 1.9197769560385953 -0.11389807350049197 0.23086410857675477 -0.41762626950180387 0.1590431280581496 -0.24229533336266248 0.0730420291822613 1.0249446030414084 -0.2929535148922953 -0.7830419687603711 0.6695519341707286 3.832 -16.192 1.276 -3.912 0.164 0.2 -0.008
-1.4055098969000104 -0.6822379554120378 0.0015339807878854137 1.9293643359628792 -0.11351457830352062 0.2231942046373277 -0.4111068511532909 0.2100940086694075 -0.21637719397540847 0.043196898978756684 1.007665843449906 -0.13155419234439536 -0.6777986148848548 0.6958627726396076 3.612 -16.348 1.24 -3.452 0.136 0.104 0.0
-1.4032089257181821 -0.6845389265938658 0.002684466378799474 1.9408691918720198 -0.11351457830352062 0.21437381510698658 -0.4034369472138638 0.20027653162878098 -0.21323560132240799 0.04751658887663235 1.0253373021230336 -0.02552544030562895 -0.7669413064137436 0.7331691853939883 3.52 -16.256 1.544 -3.332 0.036 0.308 -0.028
-1.4016749449302968 -0.6864564025787226 0.0019174759848567672 1.9500730765993322 -0.11389807350049197 0.2059369207736168 -0.3953835480774654 0.22030418479165909 -0.2018473279552812 0.05654866775400875 1.0363328764085353 -0.029845130203504617 -0.8588328915140079 0.7520187413119913 3.896 -16.032 1.88 -3.3 0.044 0.316 -0.016
-1.398606983354526 -0.6883738785635795 0.0030679615757708274 1.9611944373115016 -0.11504855909140603 0.19673303604630432 -0.3877136441380383 0.2737112598926673 -0.20734511509803208 0.034950218264630406 1.060680219469289 -0.04241150081550656 -0.8933904106970132 0.7700828990667441 3.676 -15.936 1.844 -3.332 0.08 0.316 -0.036
-1.3947720313848124 -0.6910583449423789 0.0030679615757708274 1.971548807629728 -0.11428156869746332 0.18906313210687725 -0.38157772098649667 0.3031636910145469 -0.21834068938353376 0.023954643979128706 1.0571459277346635 -0.023954643979128706 -0.8631525814118834 0.7257079028431123 3.832 -15.776 1.712 -3.512 0.136 0.308 -0.016
-1.3905535842181276 -0.6925923257302643 0.003451456772742181 1.9819031779479546 -0.11389807350049197 0.1821602185613929 -0.37352432185009826 0.3498948817279291 -0.21519909673053328 0.03455751918300534 1.0324058855922846 -0.0047123889795007284 -0.7657632091688684 0.7233517083533619 3.896 -15.332 1.812 -3.728 0.1 0.328 -0.044
-1.387869117839328 -0.6948932969120925 0.004218447166684887 1.992257548266181 -0.11351457830352062 0.17717478100076528 -0.36662140830461387 0.4060508504003128 -0.19556414264928024 0.0530143760193832 0.9919578801849034 0.03652101459113065 -0.6055419838658437 0.7060729487618592 3.8 -15.364 1.508 -3.544 0.1 0.328 -0.064
-1.3832671754756718 -0.6960437825030065 0.004218447166684887 2.001844928190465 -0.11313108310654926 0.17410681942499445 -0.3604854851530722 0.39348447978831086 -0.19556414264928024 0.0047123889795007284 0.9797842086545265 0.0070685834692510935 -0.47477318968469845 0.6668030405993531 3.768 -15.332 1.608 -3.512 0.116 0.344 -0.064
-1.3778982427180728 -0.6983447536848346 0.003451456772742181 2.010281822523835 -0.11504855909140603 0.1721893434401377 -0.35434956200153056 0.4052654522370627 -0.1869247628535289 0.02042035224450316 0.9322676197778942 -0.0011780972448751821 -0.310232274483798 0.6797621102929802 3.584 -15.048 1.744 -3.512 0.116 0.328 -0.064
-1.373679795551388 -0.7002622296696914 0.005368932757598948 2.0187187168572045 -0.11466506389443468 0.17103885784922362 -0.3474466484560462 0.5022621253984527 -0.19634954081253037 0.03180862561162992 0.8639379795751336 -0.01649336142825255 -0.16532631336415057 0.6298893269265974 3.52 -14.952 1.712 -3.268 0.136 -0.056 -0.044
-1.3675438723998463 -0.7017962104575768 0.004601942363656241 2.0283060967814883 -0.11428156869746332 0.1672039058795101 -0.34092723010753323 0.5423174317242089 -0.17357299407827684 0.012173671530376884 0.8647233777383837 -0.02042035224450316 -0.1668971096906508 0.6236061416205965 3.52 -14.92 1.508 -3.24 0.144 -0.192 -0.064
-1.3614079492483047 -0.7037136864424336 0.004601942363656241 2.036359495917887 -0.11428156869746332 0.1614514779249398 -0.3351748021529629 0.5148284960104547 -0.18024887846590287 -0.0007853981632501215 0.8933904106970132 0.009424777959001457 -0.3840597018293094 0.5886559233559661 3.396 -14.732 1.408 -3.392 0.144 0.248 -0.036
-1.3556555212937345 -0.7048641720333476 0.004218447166684887 2.0455633806451994 -0.11389807350049197 0.1564660403643122 -0.3305728597893067 0.575696853662339 -0.1429424657115221 0.021991148571003403 0.8521570071263818 0.01688606050987761 -0.5262167693775814 0.5521349087648354 3.148 -14.7 1.608 -3.332 0.136 0.344 -0.056
-1.3506700837331067 -0.7063981528212331 0.004985437560627594 2.052849789387655 -0.11389807350049197 0.15454856437945544 -0.32482043183473636 0.581587339886715 -0.13430308591577078 0.013351768775252066 0.8611890860037582 0.0200276531628781 -0.4790928795825741 0.5486006170302099 2.896 -14.668 1.644 -3.268 0.144 0.316 -0.084
-1.3441506653845938 -0.7075486384121471 0.004985437560627594 2.0609031885240534 -0.11389807350049197 0.15301458359157002 -0.31945149907713744 0.6314601232530976 -0.14254976662989705 0.012173671530376884 0.8066039136578748 0.023169245815878585 -0.31415926530004856 0.5222897785613307 2.864 -14.572 1.44 -3.208 0.144 0.336 -0.072
-1.3376312470360807 -0.7098496095939753 0.005752427954570301 2.0678061020695377 -0.11389807350049197 0.15301458359157002 -0.31408256631953846 0.6330309195795979 -0.1500110491807732 0.04437499622363186 0.7351326808021137 0.004319689897875668 -0.11584622907939292 0.5403539363160835 2.772 -14.476 1.276 -2.992 0.136 0.192 -0.056
-1.3307283334905964 -0.7110000951848893 0.006135923151541655 2.0750925108119933 -0.11274758790957791 0.15224759319762732 -0.3094806239558822 0.691150383660107 -0.13783737765039633 0.04633849163175717 0.7147123285576106 0.005497787142750851 -0.02552544030562895 0.5556692004994609 2.552 -14.316 1.14 -2.872 0.52 -0.028 -0.036
-1.3234419247481408 -0.711767085578832 0.005752427954570301 2.0823789195544493 -0.10852914074289302 0.1491796316218565 -0.3041116911982833 0.678584013048105 -0.12134401622214377 0.043982297142006806 0.6868306937622313 0.17553648948640216 -0.0789325154066372 0.4991205327454522 2.4 -14.224 0.972 -3.056 0.464 0.18 -0.028
-1.3142380400208282 -0.711767085578832 0.006135923151541655 2.0885148427059907 -0.10200972239438001 0.14841264122791378 -0.29912625363765566 0.7158904258024857 -0.06911503836601068 0.021991148571003403 0.6640541470279777 0.46534841172569696 -0.16650441060902577 0.4896957547864507 2.148 -14.38 1.004 -3.148 0.136 0.328 -0.056
-1.3081021168692866 -0.7133010663667174 0.005752427954570301 2.0946507658575326 -0.09395632325798159 0.14841264122791378 -0.2941408160770281 0.7775441816176203 -0.07343472826388636 0.0 0.6322455214163478 0.6393141048855989 -0.10367255754901604 0.4802709768274493 1.9 -14.572 0.836 -3.084 0.124 0.24 -0.1
-1.2996652225359169 -0.7136845615636888 0.006902913545484362 2.100786689009074 -0.0897378760912967 0.14956312681882783 -0.2899223689103432 0.7598727229444925 -0.0789325154066372 -0.007461282550876154 0.6008295948863429 0.6322455214163478 0.001570796326500243 0.44846235121581934 1.556 -14.508 0.94 -2.964 0.108 0.064 -0.092
-1.2908448330055757 -0.7144515519576314 0.006519418348513008 2.1065391169636443 -0.08666991451552587 0.14879613642488512 -0.28455343615274425 0.7987499320253736 -0.0640099503048849 0.02670353755050413 0.5682355711114628 0.5054037180514531 0.04358959806038174 0.4531747401953201 1.556 -14.7 0.736 -2.964 0.108 0.112 -0.084
-1.2839419194600914 -0.7148350471546028 0.008436894333369775 2.111524554524272 -0.08321845774278369 0.14879613642488512 -0.28033498898605935 0.8132797980455008 -0.04673119071338223 0.05183627877450802 0.5211116813164556 0.33732851111592715 -0.024740042142378828 0.4680973052970724 1.368 -15.08 0.636 -3.116 0.1 0.248 -0.092
-1.2751215299297503 -0.7152185423515741 0.007286408742455715 2.1149760112970144 -0.08168447695489828 0.1491796316218565 -0.2757330466224031 0.8128870989638757 -0.0750055245903866 0.07539822367201165 0.4700608007051977 0.2250165737711598 0.0011780972448751821 0.4315762907059417 1.212 -15.176 0.468 -3.084 0.264 0.192 -0.056
-1.267451625990323 -0.7159855327455169 0.009970875121255189 2.1195779536606705 -0.07861651537912745 0.14879613642488512 -0.2715145994557182 0.8356636456981292 -0.07343472826388636 0.06322455214163478 0.42254421182856533 0.22030418479165909 0.04908738520313259 0.40448005407381254 0.996 -15.016 0.332 -2.964 0.464 0.096 -0.056
-1.2586312364599819 -0.7163690279424882 0.008436894333369775 2.122645915236441 -0.0724805922275858 0.14956312681882783 -0.2684466378799474 0.865901474983259 -0.02513274122400389 0.03534291734625546 0.3781692156049335 0.3809181091763089 0.050658181529632834 0.37738381744168337 0.716 -14.732 0.232 -3.056 0.328 0.164 -0.056
-1.2486603613387268 -0.7159855327455169 0.009203884727312482 2.126480867206155 -0.06596117387907278 0.15109710760671324 -0.2646116859102339 0.885929128146137 -0.045945792550132106 0.009817477040626518 0.37070793305405736 0.5552765014178359 0.0023561944897503642 0.3828816045844342 0.436 -14.7 0.032 -2.964 0.124 0.316 -0.084
-1.2383059910205003 -0.7171360183364309 0.010737865515197896 2.1291653335849543 -0.06020874592450249 0.15109710760671324 -0.26039323874354897 0.9409069995736455 -0.02120575040775328 0.007853981632501214 0.3133738671367985 0.6110397710085945 0.0659734457130102 0.35342917346255465 0.184 -14.636 0.232 -2.964 0.108 0.316 -0.056
-1.2302525918841019 -0.7175195135334023 0.010737865515197896 2.131082809569811 -0.056373793954788955 0.15301458359157002 -0.25732527716777814 0.9193085500842672 -0.03769911183600583 0.04908738520313259 0.2501493149951637 0.5521349087648354 0.12095131714051871 0.35578536795230503 -0.124 -14.54 0.132 -2.84 0.136 0.28 -0.072
-1.220665211959818 -0.7175195135334023 0.010737865515197896 2.1326167903576962 -0.052155346788104066 0.15684953556128356 -0.25349032519806464 0.8937831097786383 -0.03887720908088101 0.029452431121879556 0.2089159114245323 0.4519966429504449 0.24661502326053814 0.3573561642788053 -0.34 -14.444 -0.164 -2.688 0.116 0.288 -0.072
-1.2110778320355342 -0.7179030087303736 0.010737865515197896 2.1349177615395245 -0.04947088040930459 0.1599174971370544 -0.2504223636222938 0.9087056748803906 -0.02631083846887907 0.05733406591725887 0.17632188764965226 0.35342917346255465 0.310232274483798 0.35460727070742987 -0.308 -14.348 -0.3 -2.596 0.136 0.308 -0.064
-1.2026409377021643 -0.7175195135334023 0.01227184630308331 2.1349177615395245 -0.04716990922747647 0.16336895390979655 -0.24735440204652295 0.9240209390637679 0.00039269908162506076 0.03769911183600583 0.10995574285501701 0.26035949111741524 0.3251548395855503 0.3224059460141749 -0.528 -14.348 -0.268 -2.628 0.116 0.248 -0.092
-1.193437052974852 -0.7175195135334023 0.013038836697026017 2.1349177615395245 -0.046402918833533764 0.16643691548556738 -0.24428644047075213 0.9216647445740176 -0.003141592653000486 0.06283185306000971 0.05733406591725887 0.1649336142825255 0.33772121019755225 0.29099001948417 -0.62 -14.412 -0.164 -2.536 0.144 0.268 -0.084
-1.1834661778535966 -0.7179030087303736 0.012655341500054663 2.1353012567364957 -0.045252433242619704 0.16988837225830958 -0.24083498369800996 0.944441291308271 0.006283185306000972 0.08246680714126275 0.027488935713754253 0.08560839979426324 0.33065262672830115 0.31141037172867314 -0.528 -14.444 -0.468 -2.536 0.4 0.308 -0.064
-1.1742622931262843 -0.7171360183364309 0.01227184630308331 2.1353012567364957 -0.04180097646987752 0.17333982903105175 -0.23853401251618184 0.9236282399821428 0.01021017612225158 0.03887720908088101 -0.006675884387626033 0.1649336142825255 0.3612831550950559 0.27449665805591744 -0.56 -14.38 -0.4 -2.412 0.42 0.316 -0.1
-1.1639079228080578 -0.7175195135334023 0.011504855909140603 2.1349177615395245 -0.037582529303192634 0.177941771394708 -0.23623304133435372 0.9322676197778942 0.019634954081253035 -0.007853981632501214 -0.0400553063257562 0.329474529483426 0.3923063825434357 0.26114488928066537 -0.436 -14.444 -0.3 -2.412 0.152 0.316 -0.084
-1.154320542883774 -0.7171360183364309 0.012655341500054663 2.1337672759486104 -0.033364082136507746 0.18139322816745018 -0.2339320701525256 0.9393362032471453 0.0 -0.003141592653000486 -0.07225663101901117 0.43668137876706753 0.3659955440745566 0.2230530783630345 -0.528 -14.444 -0.468 -2.412 0.124 0.316 -0.084
-1.1451166581564614 -0.7175195135334023 0.01227184630308331 2.1326167903576962 -0.029529130166794215 0.184461189743221 -0.23163109897069747 0.936980008757395 0.011388273367126762 0.029845130203504617 -0.09189158510026421 0.42372230907344055 0.3341869184629267 0.20459622152665666 -0.464 -14.316 -0.436 -2.352 0.1 0.336 -0.092
-1.135912773429149 -0.7171360183364309 0.01342233189399737 2.131082809569811 -0.028378644575880154 0.18676216092504913 -0.22971362298584072 0.9177377537577669 0.011388273367126762 -0.009032078877376396 -0.12330751163026907 0.2784236488721681 0.26546457917854105 0.2230530783630345 -0.56 -14.096 -0.4 -2.536 0.2 0.364 -0.092
-1.1270923838988078 -0.7163690279424882 0.013038836697026017 2.128781838387983 -0.02569417819708068 0.19213109368264808 -0.2274126518040126 0.9409069995736455 0.018456856836377853 -0.014137166938502187 -0.15472343816027392 0.20695241601640701 0.3153373625449238 0.2049889206082817 -1.184 -14.16 -0.368 -2.688 0.356 0.792 -0.064
-1.117505003974524 -0.7167525231394596 0.013038836697026017 2.1260973720091836 -0.021859226227367145 0.19980099762207515 -0.22626216621309853 0.9511171756958972 0.029059732040254495 0.01649336142825255 -0.21755529122028364 0.265071880096916 0.523467875806206 0.1739656931599019 -1.992 -14.252 -0.4 -2.228 0.328 0.616 -0.064
-1.1075341288532687 -0.7163690279424882 0.01342233189399737 2.122645915236441 -0.018407769454624964 0.20862138715241627 -0.2239611950312704 0.9487609812061467 -0.006283185306000972 -0.004319689897875668 -0.2697842690764167 0.34439709458517825 0.7736171908013697 0.1610066234662749 -2.648 -13.936 -0.536 -2.108 0.216 0.344 -0.072
-1.0994807297168703 -0.7159855327455169 0.01457281748491143 2.1199614488576417 -0.015339807878854137 0.21629129109184334 -0.22281070944035636 0.9330530179411443 0.01767145867312773 0.030237829285129678 -0.30355639009617197 0.3601050578501807 0.8179921870250015 0.1751437904047771 -3.052 -13.62 -0.568 -2.076 0.2 0.328 -0.072
-1.092577816171386 -0.7156020375485456 0.013805827090968724 2.116893487281871 -0.01342233189399737 0.22204371904641365 -0.22050973825852824 0.8564766970242574 0.008246680714126275 0.0950331777532647 -0.323191344177425 0.3153373625449238 0.7751879871278698 0.18024887846590287 -3.488 -13.62 -0.468 -2.108 0.244 0.384 -0.072
-1.0841409218380162 -0.7152185423515741 0.01687378866673955 2.1130585353121574 -0.010737865515197896 0.22933012778886935 -0.21897575747064282 0.7763660843727451 0.031415926530004856 0.09071348785538903 -0.30512718642267217 0.24072453703616223 0.6652322442728529 0.15943582713977467 -3.364 -13.364 -0.4 -2.504 0.344 0.608 -0.084
-1.076471017898589 -0.7148350471546028 0.018791264651596317 2.1092235833424438 -0.007669903939427069 0.23661653653132508 -0.21897575747064282 0.8117090017190005 0.04751658887663235 0.1441205629563973 -0.35617806703393007 0.24975661591353862 0.6719081286604789 0.12566370612001942 -3.208 -13.176 -0.5 -2.564 0.344 0.548 -0.092
-1.0691846091561334 -0.7140680567606601 0.019941750242510378 2.1042381457818164 -0.004985437560627594 0.2454369260616662 -0.21820876707670012 0.7787222788624955 0.05772676499888393 0.17357299407827684 -0.40683624856356293 0.27567475530079266 0.7846127650868714 0.0911061869370141 -3.084 -13.208 -0.4 -2.628 0.272 0.344 -0.064
-1.0622816956106491 -0.7136845615636888 0.020708740636453084 2.1000196986151316 -0.0023009711818281204 0.2542573155920073 -0.21782527187972875 0.7025386570272336 0.06322455214163478 0.17553648948640216 -0.43746677693031766 0.3063052836675474 0.8179921870250015 0.06950773744763575 -2.804 -12.888 -1.408 -2.72 0.188 0.336 -0.092
-1.0542282964742506 -0.7121505807758033 0.022626216621309852 2.0946507658575326 0.0003834951969713534 0.2607767339405203 -0.215907795894872 0.698611666210983 0.07068583469251093 0.1661117115274007 -0.5077599125412036 0.27056966723966686 0.756338431209867 0.06911503836601068 -2.836 -12.7 -2.416 -2.78 0.216 0.376 -0.072
-1.0469418877317949 -0.7113835903818606 0.024160197409195266 2.0885148427059907 0.0038349519697135344 0.26806314268297604 -0.215907795894872 0.7257079028431123 0.0789325154066372 0.12252211346701895 -0.5376050427447081 0.26585727826016614 0.7312056899858631 0.05379977418263332 -2.772 -12.952 -2.988 -2.904 0.144 0.46 -0.084
-1.040422469383282 -0.7106165999879179 0.02454369260616662 2.0831459099483918 0.007669903939427069 0.27458256103148904 -0.2166747862888147 0.7347399817204886 0.12055861805889365 0.0899280896921389 -0.5489933161118349 0.329474529483426 0.717853921210611 0.04830198703988247 -2.836 -12.92 -3.288 -2.904 0.124 0.548 -0.072
-1.0327525654438547 -0.7098496095939753 0.02454369260616662 2.0770099867968503 0.012655341500054663 0.28301945536485884 -0.21552430069790063 0.7056802496802341 0.1060287520387664 0.023561944897503646 -0.5686282701930879 0.4158683274409393 0.7304202918226129 0.009817477040626518 -3.116 -12.636 -3.356 -2.872 0.136 0.492 -0.064
-1.0250826615044277 -0.7083156288060898 0.023009711818281205 2.069340082857423 0.017640779060682257 0.29260683528914266 -0.21552430069790063 0.7339545835572385 0.12841259969139487 0.014922565101752308 -0.6408849012120992 0.4684900043786975 0.7908959503928723 0.01021017612225158 -3.74 -12.54 -3.356 -2.84 0.152 0.424 -0.064
-1.0170292623680293 -0.7060146576242616 0.023009711818281205 2.0624371693119388 0.021092235833424438 0.30027673922856973 -0.21552430069790063 0.7209955138636115 0.14844025285427295 -0.07382742734551141 -0.6624833507014775 0.4610287218278213 0.795215640290748 0.021598449489378342 -4.052 -12.728 -2.616 -2.964 0.136 0.452 -0.072
-1.0120438248074017 -0.7044806768363763 0.022626216621309852 2.055150760569483 0.02454369260616662 0.3071796527740541 -0.215907795894872 0.6738716240686042 0.15118914642564837 -0.06715154295788539 -0.6801548093746052 0.4123340357063138 0.7626216165158679 0.005497787142750851 -4.204 -12.668 -2.348 -3.148 0.052 0.5 -0.128
-1.0055244064588886 -0.7033301912454623 0.0222427214243385 2.04863134222097 0.024927187803137973 0.3160000423043952 -0.21552430069790063 0.6636614479463526 0.18142697571077807 -0.06322455214163478 -0.7005751616191084 0.26153758836229046 0.7441647596794901 0.0 -4.392 -12.572 -2.248 -3.084 0.036 0.52 -0.128
-0.9993884833073471 -0.7006457248666628 0.021092235833424438 2.040961438281543 0.02454369260616662 0.3240534414407937 -0.215907795894872 0.6177156553962205 0.16650441060902577 -0.048694686121507534 -0.7221736111084867 0.062439153978384655 0.8038550200864993 -0.0070685834692510935 -4.176 -12.952 -2.316 -3.084 0.136 0.444 -0.156
-0.9947865409436908 -0.6983447536848346 0.0222427214243385 2.0336750295390873 0.024160197409195266 0.330956354986278 -0.21552430069790063 0.562345084887087 0.20813051326128218 0.003926990816250607 -0.7559457321282419 -0.03652101459113065 0.8113163026373755 0.011388273367126762 -4.144 -13.112 -2.28 -3.056 0.152 0.5 -0.064
-0.9894176081860918 -0.6971942680939206 0.021859226227367145 2.025621630402689 0.024927187803137973 0.3393932493196478 -0.21399031991001521 0.5289656629489569 0.23129975907716077 0.024347343060753767 -0.7649778110056183 -0.04790928795825741 0.7830419687603711 0.04908738520313259 -4.112 -13.08 -2.484 -3.056 0.152 0.568 -0.084
-0.9848156658224356 -0.693359316124207 0.021092235833424438 2.016801240872348 0.024927187803137973 0.34629616286513215 -0.21399031991001521 0.5128650006023293 0.23836834254641187 -0.007461282550876154 -0.8242753723310025 -0.011780972448751823 0.7535895376384916 0.056155968672383684 -3.956 -13.524 -2.384 -2.964 0.136 0.54 -0.072
-0.9805972186557508 -0.6902913545484362 0.021859226227367145 2.0083643465389778 0.024927187803137973 0.35434956200153056 -0.21475731030395792 0.504225620806578 0.25643250030116466 -0.027881634795379313 -0.8525497062080069 0.0310232274483798 0.7445574587611151 0.03337942193813016 -3.896 -13.808 -2.516 -3.056 0.144 0.636 -0.072
-0.9756117810951231 -0.6876068881696367 0.020708740636453084 2.0003109474025793 0.02454369260616662 0.362402961137929 -0.2132233295160725 0.5077599125412036 0.26035949111741524 -0.012173671530376884 -0.8772897483503856 0.0047123889795007284 0.7716536953932444 0.006675884387626033 -4.02 -13.936 -2.584 -2.964 0.144 0.656 -0.044
-0.9713933339284383 -0.68568941218478 0.02032524543948173 1.991107062675267 0.025310683000109326 0.37007286507735604 -0.2132233295160725 0.4896957547864507 0.26742807458666634 -0.04790928795825741 -0.8780751465136358 0.005497787142750851 0.7795076770257455 0.006283185306000972 -4.112 -14.0 -2.852 -2.992 0.144 0.608 -0.12
-0.966791391564782 -0.6837719361999232 0.02032524543948173 1.9830536635388687 0.024927187803137973 0.37735927381981177 -0.21399031991001521 0.42804199897131623 0.2638937828520408 -0.045945792550132106 -0.8949612070235134 -0.012173671530376884 0.7944302421274979 -0.012566370612001944 -4.144 -14.128 -2.652 -3.176 0.152 0.596 -0.112
-0.9641069251859825 -0.6799369842302097 0.019941750242510378 1.9750002644024702 0.02454369260616662 0.38502917775923884 -0.21475731030395792 0.4123340357063138 0.2729258617294172 -0.04476769530525693 -0.8894634198807626 -0.01531526418337737 0.7626216165158679 -0.018064157754752792 -4.052 -14.032 -2.716 -3.452 0.164 0.644 -0.176
-0.9587379924283836 -0.6780195082453528 0.018791264651596317 1.9634954084933296 0.02454369260616662 0.39346607209260864 -0.21475731030395792 0.38680859540068485 0.2670353755050413 -0.0329867228565051 -0.9083129757987655 0.006675884387626033 0.7963937375356231 -0.01531526418337737 -4.052 -14.0 -2.684 -3.636 0.172 0.56 -0.156
-0.9560535260495842 -0.6753350418665534 0.018791264651596317 1.95505851415996 0.024927187803137973 0.4007524808350643 -0.21360682471304387 0.3648174468296814 0.26860617183154156 -0.014922565101752308 -0.9448339903898961 -0.009032078877376396 0.8054258164129996 -0.013351768775252066 -4.204 -13.936 -2.684 -3.82 0.144 0.528 -0.148
-0.9529855644738133 -0.672650575487754 0.019558255045539024 1.9450876390387046 0.025310683000109326 0.4091893751684341 -0.21399031991001521 0.33025992764667605 0.26546457917854105 -0.0400553063257562 -0.9342311151860195 0.01767145867312773 0.8069966127394999 -0.007853981632501214 -4.08 -13.776 -2.752 -3.848 0.152 0.5 -0.148
-0.9506845932919852 -0.6691991187150117 0.018407769454624964 1.9358837543113923 0.024927187803137973 0.41762626950180387 -0.21475731030395792 0.2827433387700437 0.29334621397392036 -0.014137166938502187 -0.9487609812061467 0.0200276531628781 0.8183848861066266 0.0023561944897503642 -4.112 -13.716 -2.952 -3.88 0.152 0.576 -0.176
-0.948383622110157 -0.6665146523362123 0.01802427425765361 1.9251458887961943 0.025310683000109326 0.42529617344123094 -0.21629129109184334 0.2890265240760447 0.3070906818307975 -0.043196898978756684 -0.988816287531903 -0.0019634954081253035 0.7795076770257455 -0.004319689897875668 -4.052 -13.808 -3.088 -4.032 0.144 0.548 -0.232
-0.9456991557313575 -0.66306319556347 0.018407769454624964 1.915175013674939 0.02569417819708068 0.43373306777460074 -0.21974274786458553 0.24308073152591259 0.3012001956064216 0.0023561944897503642 -1.021017612225158 0.023561944897503646 0.7747952880462449 -0.19988383254715592 -4.144 -13.936 -3.052 -4.032 0.308 0.576 -0.176
-0.9437816797465008 -0.6596117387907279 0.017640779060682257 1.9036701577657984 0.027611654181937447 0.4425534573049419 -0.2231942046373277 0.21519909673053328 0.3173008579530491 -0.03652101459113065 -1.028086195694409 0.08246680714126275 0.814065196208751 -0.3432189973403031 -4.176 -14.0 -3.088 -4.032 0.38 0.492 -0.196
-0.9422476989586154 -0.6561602820179857 0.016490293469768196 1.8925487970536292 0.030679615757708275 0.4506068564413403 -0.22702915660704123 0.19477874448603014 0.34636058999330355 -0.0750055245903866 -1.0520408396735377 0.2159844948937834 0.8301658585553784 -0.38563049815580963 -4.204 -14.16 -2.92 -3.912 0.252 0.54 -0.196
-0.9403302229737587 -0.6523253300482722 0.015339807878854137 1.8810439411444886 0.034514567727421806 0.457893265183796 -0.23124760377372613 0.20773781417965714 0.3392920065240525 -0.10759954836526664 -1.0838494652851676 0.31455196438167365 0.7531968385568665 -0.3510729789728043 -4.236 -14.192 -2.716 -3.88 0.136 0.712 -0.212
-0.9391797373828445 -0.6484903780785587 0.01457281748491143 1.8710730660232333 0.03681553890924993 0.46479617872928036 -0.2339320701525256 0.15550883632352405 0.3440043955035532 -0.07736171908013696 -1.072461191918041 0.342826298258678 0.7119634349862352 -0.3381139092791773 -4.58 -14.444 -2.552 -3.76 0.116 0.732 -0.224
-0.9372622613979879 -0.6458059116997592 0.015339807878854137 1.859568210114093 0.03834951969713534 0.47246608266870743 -0.23700003172829642 0.12959069693627004 0.336543112952677 -0.03848450999925595 -1.0873837570197933 0.25682519938278975 0.7209955138636115 -0.32122784876929966 -4.456 -14.476 -2.584 -3.696 0.124 0.724 -0.204
-0.9368787662010164 -0.642354454927017 0.01457281748491143 1.8476798590079808 0.0395000052880494 0.4801359866081345 -0.24006799330406725 0.11545352999776785 0.31887165427954933 -0.045945792550132106 -1.0595021222244139 0.1390154748952715 0.711178036822985 -0.323191344177425 -4.612 -14.38 -2.784 -3.848 0.124 0.724 -0.212
-0.9364952710040451 -0.6377525125633607 0.013805827090968724 1.8369419934927829 0.03911651009107805 0.4881893857445329 -0.24313595487983808 0.06086835765188441 0.35146567805442935 -0.06361725122325984 -1.0767808818159166 0.03573561642788053 0.7225663101901117 -0.2992367001982963 -4.736 -14.348 -2.988 -3.94 0.136 0.684 -0.212
-0.9364952710040451 -0.6350680461845613 0.013805827090968724 1.8258206327806137 0.039883500485020755 0.4939418136991032 -0.2462039164556089 0.023954643979128706 0.3479313863198038 -0.04123340357063138 -1.074031988244541 -0.005890486224375911 0.7315983890674882 -0.29570240846367074 -4.768 -14.476 -3.156 -4.248 0.144 0.636 -0.196
-0.9364952710040451 -0.6312330942148477 0.013038836697026017 1.8146992720684445 0.03911651009107805 0.5019952128355016 -0.2500388684253224 0.01767145867312773 0.3243694414223002 -0.04241150081550656 -1.0917034469176687 0.008246680714126275 0.6844744992724808 -0.2874557277495445 -4.456 -14.476 -3.052 -4.552 0.124 0.624 -0.224
-0.935344785413131 -0.6289321230330196 0.013038836697026017 1.804344901750218 0.0395000052880494 0.5073641455931006 -0.25233983960715056 -0.019242254999627974 0.3220132469325498 -0.02042035224450316 -1.1046625166112958 0.0023561944897503642 0.6903649854968568 -0.30551988550429726 -4.548 -14.38 -3.188 -4.676 0.144 0.644 -0.196
-0.9368787662010164 -0.6250971710633061 0.012655341500054663 1.7928400458410774 0.03911651009107805 0.515417544729499 -0.25579129637989273 -0.008639379795751335 0.3247621405039252 -0.01021017612225158 -1.1015209239582953 -0.023169245815878585 0.685259897435731 -0.3227986450957999 -4.3 -14.444 -3.22 -4.736 0.144 0.636 -0.196
-0.9368787662010164 -0.6220292094875353 0.010737865515197896 1.7824856755228509 0.03911651009107805 0.5215534678810406 -0.2592427531526349 -0.012566370612001944 0.33536501570780186 -0.05183627877450802 -1.0909180487544188 -0.0007853981632501215 0.685259897435731 -0.3322234230548014 -4.392 -14.444 -3.388 -4.736 0.136 0.596 -0.196
-0.9380292517919305 -0.6185777527147931 0.009970875121255189 1.7702138292197676 0.039883500485020755 0.5292233718204677 -0.2623107147284057 -0.056155968672383684 0.32594023774880043 -0.08443030254938806 -1.1011282248766703 0.02513274122400389 0.6907576845784819 -0.33340152029967657 -4.36 -14.476 -3.324 -4.736 0.124 0.56 -0.184
-0.9384127469889019 -0.6143593055481082 0.009970875121255189 1.758708973310627 0.04026699568199211 0.5357427901689807 -0.26691265709206197 -0.05851216316213405 0.3597123587685556 -0.10485065479389122 -1.0964158358971696 0.03809181091763089 0.6424556975385993 -0.3667809422378067 -4.36 -14.444 -3.156 -4.644 0.136 0.596 -0.176
-0.9384127469889019 -0.610907848775366 0.008820389530341128 1.747971107795429 0.04065049087896346 0.5411117229265797 -0.27113110425874687 -0.07422012642713648 0.3530364743809296 -0.09032078877376397 -1.092488845080919 0.02631083846887907 0.575696853662339 -0.36756634040105685 -4.456 -14.604 -2.552 -4.644 0.136 0.74 -0.196
-0.941864203761644 -0.6070728968056525 0.008053399136398421 1.7353157662953742 0.039883500485020755 0.5472476460781214 -0.27496605622846043 -0.10956304377339195 0.3506802798911792 -0.0769690199985119 -1.079922474468917 -0.0011780972448751821 0.556061899581086 -0.3840597018293094 -4.58 -14.792 -2.348 -4.644 0.136 0.732 -0.204
-0.941864203761644 -0.603237944835939 0.007669903939427069 1.724194405583205 0.04026699568199211 0.553383569229663 -0.27880100819817394 -0.1390154748952715 0.3530364743809296 -0.06361725122325984 -1.0964158358971696 -0.03455751918300534 0.5741260573358388 -0.36992253489080723 -4.58 -14.888 -2.448 -4.676 0.136 0.704 -0.176
-0.9437816797465008 -0.5994029928662254 0.006135923151541655 1.713456540068007 0.04026699568199211 0.558752501987262 -0.2826359601678875 -0.1881028600984041 0.36560284499293155 -0.06990043652926081 -1.1345076468148005 -0.014922565101752308 0.5772676499888393 -0.38877209080881014 -4.3 -15.208 -2.952 -4.552 0.144 0.644 -0.204
-0.9468496413222717 -0.5963350312904546 0.006519418348513008 1.7027186745528093 0.04065049087896346 0.5629709491539469 -0.28685440733457235 -0.19163715183302965 0.3420409000954279 -0.06990043652926081 -1.0704976965099156 0.024740042142378828 0.556061899581086 -0.37974001193143375 -4.392 -15.24 -3.188 -4.644 0.136 0.752 -0.204
-0.9480001269131857 -0.5936505649116551 0.004985437560627594 1.692747799431554 0.039883500485020755 0.5683398819115458 -0.29107285450125725 -0.19949113346553085 0.32868913132017585 -0.03180862561162992 -1.041437964469661 0.036913713672755706 0.5097234079493288 -0.3872012944823099 -4.3 -15.176 -3.188 -4.676 0.136 0.84 -0.196
-0.9506845932919852 -0.5898156129419416 0.005752427954570301 1.6827769243102988 0.04026699568199211 0.5744758050630875 -0.2945243112739994 -0.2049889206082817 0.3200497515244245 -0.014922565101752308 -1.0316204874290344 0.021991148571003403 0.5144357969288296 -0.4260785035631909 -4.268 -15.144 -2.92 -4.704 0.116 0.78 -0.204
-0.9533690596707847 -0.5867476513661708 0.004985437560627594 1.670888573204187 0.039883500485020755 0.5798447378206864 -0.29950974883462705 -0.21559179581215834 0.34950218264630406 -0.06911503836601068 -1.0379036727350355 -0.003926990816250607 0.5250386721327062 -0.42332960999181546 -4.392 -15.208 -2.952 -4.86 0.124 0.676 -0.184
-0.95490304045867 -0.5825292041994858 0.0038349519697135344 1.661301193279903 0.04065049087896346 0.5844466801843426 -0.3041116911982833 -0.24936391683191356 0.32829643223855076 -0.054192473264258384 -1.067356103856915 -0.021598449489378342 0.49087385203132594 -0.44139376774656824 -4.516 -15.364 -3.188 -4.92 0.144 0.724 -0.184
-0.9583544972314122 -0.5790777474267437 0.002684466378799474 1.6509468229616766 0.041033986075934815 0.5898156129419416 -0.30871363356193954 -0.2591813938725401 0.34636058999330355 -0.09424777959001458 -1.0053096489601554 0.0 0.4869468612150753 -0.43785947601194275 -4.488 -15.332 -3.12 -4.98 0.136 0.74 -0.204
-0.9606554684132403 -0.5756262906540015 0.0030679615757708274 1.6409759478404213 0.04026699568199211 0.5940340601086265 -0.3136990711225671 -0.24622232417891307 0.3762057201968082 -0.0750055245903866 -1.014734426919157 -0.0035342917346255468 0.4900884538680758 -0.45238934203207 -4.548 -15.556 -3.156 -5.044 0.124 0.78 -0.204
-0.9641069251859825 -0.5725583290782307 0.0019174759848567672 1.6302380823252234 0.04026699568199211 0.5986360024722828 -0.3175340230922806 -0.2960951075452958 0.35342917346255465 -0.06361725122325984 -0.9813550049810268 -0.01688606050987761 0.43943027233844295 -0.459065226419696 -4.58 -15.716 -2.852 -5.196 0.152 0.724 -0.196
-0.966791391564782 -0.5694903675024598 0.0023009711818281204 1.6202672072039683 0.04026699568199211 0.6028544496389676 -0.32251946065290826 -0.34910948356467897 0.31141037172867314 -0.0730420291822613 -0.9589711573283983 0.0011780972448751821 0.4500331475423196 -0.44649885580769405 -4.332 -15.748 -2.852 -5.316 0.144 0.704 -0.184
-0.9713933339284383 -0.5656554155327463 0.0003834951969713534 1.6110633224766557 0.04065049087896346 0.6074563920026238 -0.3271214030165645 -0.34243359917705296 0.3043417882594221 -0.0530143760193832 -0.9723229261036503 0.005497787142750851 0.41861722101231474 -0.4680973052970724 -4.456 -15.84 -2.82 -5.316 0.136 0.692 -0.196
-0.9752282858981518 -0.5633544443509182 0.0003834951969713534 1.6030099233402573 0.04026699568199211 0.6105243535783946 -0.3321068405771921 -0.3569634651971802 0.3015928946880466 -0.06872233928438563 -0.9393362032471453 0.018456856836377853 0.3989822669310617 -0.4728096942765731 -4.392 -15.84 -3.088 -5.316 0.136 0.676 -0.196
-0.9790632378678653 -0.5606699779721187 0.0007669903939427069 1.5930390482190022 0.04065049087896346 0.6135923151541655 -0.336325287743877 -0.36952983580918214 0.2921681167290452 -0.04712388979500729 -0.90477868406414 0.012959069693627005 0.3510729789728043 -0.4841979676436999 -4.236 -15.84 -3.524 -5.38 0.136 0.74 -0.184
-0.9828981898375788 -0.5576020163963479 -0.0003834951969713534 1.5853691442795752 0.041033986075934815 0.6166602767299363 -0.3416942205014759 -0.394269877951561 0.29059732040254493 -0.03769911183600583 -0.8953539061051384 0.008246680714126275 0.3337942193813016 -0.48380526856207484 -4.516 -16.0 -3.724 -5.348 0.144 0.76 -0.212
-0.9859661514133496 -0.5541505596236057 -0.0019174759848567672 1.576548754749234 0.042184471666848876 0.6204952286996499 -0.34552917247118947 -0.39073558621693544 0.29099001948417 -0.0730420291822613 -0.8749335538606353 0.04358959806038174 0.30355639009617197 -0.4759512869295736 -4.424 -16.128 -3.424 -5.408 0.136 0.664 -0.204
-0.9905680937770059 -0.5514660932448062 -0.0030679615757708274 1.5669613748249502 0.04256796686382023 0.6224127046845066 -0.3516650956227311 -0.4107632393798135 0.271747764484542 -0.07971791356988733 -0.8749335538606353 0.054192473264258384 0.27253316264779215 -0.47752208325607387 -4.236 -16.032 -3.188 -5.44 0.124 0.732 -0.184
-0.9947865409436908 -0.5495486172599495 -0.003451456772742181 1.559291470885523 0.04256796686382023 0.6243301806693634 -0.355883542789416 -0.4441426613179437 0.26860617183154156 -0.08482300163101313 -0.8333074512083789 0.03337942193813016 0.24622232417891307 -0.4802709768274493 -4.516 -16.16 -2.716 -5.316 0.124 0.772 -0.196
-0.9993884833073471 -0.5464806556841787 -0.004218447166684887 1.5508545765521533 0.042184471666848876 0.6266311518511916 -0.36201946594095763 -0.45160394386881986 0.26782077366829143 -0.05379977418263332 -0.8054258164129996 0.0070685834692510935 0.19281524907790482 -0.5101161070309539 -4.456 -16.224 -2.652 -5.38 0.136 0.828 -0.176
-1.0039904256710033 -0.5445631796993219 -0.004601942363656241 1.543951663006669 0.04180097646987752 0.6285486278360483 -0.36623791310764253 -0.4551382356034454 0.24779312050541333 -0.07853981632501214 -0.7559457321282419 -0.02042035224450316 0.19281524907790482 -0.4959789400924517 -4.36 -16.16 -2.752 -5.472 0.136 0.808 -0.184
-1.0085923680346596 -0.5426457037144651 -0.005368932757598948 1.5370487494611846 0.042184471666848876 0.6300826086239337 -0.37045636027432743 -0.44453536039956876 0.23679754621991161 -0.0911061869370141 -0.7583019266179923 0.00039269908162506076 0.19438604540440507 -0.48773225937832543 -4.236 -16.316 -2.988 -5.472 0.136 0.704 -0.204
-1.0131943103983159 -0.5399612373356656 -0.005752427954570301 1.5301458359157003 0.042184471666848876 0.6312330942148477 -0.3762087882288977 -0.46770460621544735 0.21676989305703354 -0.05340707510100826 -0.7170685230473609 0.028274333877004374 0.16532631336415057 -0.47477318968469845 -4.36 -16.444 -3.188 -5.5 0.136 0.656 -0.196
-1.018946738352886 -0.5376602661538376 -0.005752427954570301 1.5236264175671872 0.042184471666848876 0.6327670750027332 -0.38081073059255394 -0.49087385203132594 0.21676989305703354 -0.0200276531628781 -0.6585563598852269 0.0070685834692510935 0.10838494652851677 -0.4889103566232006 -4.268 -16.444 -3.052 -5.684 0.136 0.84 -0.212
-1.023165185519571 -0.5365097805629234 -0.005368932757598948 1.517873989612617 0.04180097646987752 0.6331505701997046 -0.38656315854712425 -0.5454590243772094 0.20538161968990676 -0.010995574285501701 -0.6169302572329705 -0.007853981632501214 0.0769690199985119 -0.49794243550057704 -4.144 -16.476 -2.988 -5.624 0.144 0.78 -0.196
-1.029684603868084 -0.5342088093810954 -0.006902913545484362 1.5117380664610753 0.042184471666848876 0.6346845509875899 -0.3911651009107805 -0.5458517234588344 0.17946348030265274 -0.054192473264258384 -0.5929756132538417 -0.006675884387626033 0.0911061869370141 -0.503832921724953 -4.08 -16.54 -3.02 -5.716 0.136 0.644 -0.204
-1.035053536625683 -0.5334418189871526 -0.007286408742455715 1.505985638506505 0.04180097646987752 0.6354515413815326 -0.3961505384714081 -0.5399612372344585 0.16650441060902577 -0.06990043652926081 -0.5808019417234648 -0.01610066234662749 0.08560839979426324 -0.4987278336638271 -3.864 -16.508 -2.988 -5.776 0.136 0.692 -0.176
-1.040422469383282 -0.5311408478053246 -0.008820389530341128 1.5013836961428486 0.04256796686382023 0.6343010557906186 -0.4007524808350643 -0.5827654371315901 0.13430308591577078 -0.05222897785613308 -0.5199335840715804 -0.009424777959001457 0.05654866775400875 -0.5006913290719525 -3.644 -16.476 -2.852 -5.836 0.136 0.808 -0.176
-1.0465583925348236 -0.5292233718204677 -0.009203884727312482 1.4967817537791925 0.042184471666848876 0.6343010557906186 -0.40535442319872056 -0.562345084887087 0.15943582713977467 -0.07422012642713648 -0.48773225937832543 0.014137166938502187 0.014922565101752308 -0.4841979676436999 -3.428 -16.508 -2.616 -5.9 0.144 0.76 -0.168
-1.053461306080308 -0.5280728862295537 -0.008436894333369775 1.4914128210215936 0.042184471666848876 0.6362185317754754 -0.41072335595631954 -0.581587339886715 0.1798561793842778 -0.02081305132612822 -0.49558624101082666 0.0007853981632501215 0.056155968672383684 -0.48459066672532497 -3.272 -16.412 -2.416 -5.9 0.144 0.656 -0.176
-1.0603642196257923 -0.5265389054416683 -0.008053399136398421 1.4879613642488514 0.04180097646987752 0.6366020269724467 -0.41494180312300444 -0.6365652113142235 0.13980087305852162 -0.0019634954081253035 -0.46024332366457116 -0.0070685834692510935 0.08678649703913842 -0.46574111080732206 -3.24 -16.604 -2.416 -5.96 0.136 0.596 -0.196
-1.0657331523833913 -0.5253884198507542 -0.009587379924283835 1.483359421885195 0.042184471666848876 0.6350680461845613 -0.419927240683632 -0.6699446332523536 0.11938052081401847 -0.040448005407381256 -0.4158683274409393 -0.0019634954081253035 0.034164820101380285 -0.4802709768274493 -2.992 -16.952 -2.552 -5.988 0.052 0.656 -0.184
-1.0714855803379615 -0.5250049246537829 -0.009587379924283835 1.4795244699154815 0.04180097646987752 0.6346845509875899 -0.42567966863820234 -0.5980807013149675 0.09974556673276543 -0.0659734457130102 -0.3730641275438077 -0.01727875959150267 -0.060475658570259355 -0.47948557866419916 -2.864 -17.144 -2.92 -6.052 -0.08 0.8 -0.176
-1.0776215034895031 -0.5246214294568115 -0.010737865515197896 1.4760730131427393 0.04065049087896346 0.6354515413815326 -0.4302816110018586 -0.5894413215192161 0.08835729336563866 -0.031415926530004856 -0.3510729789728043 -0.04790928795825741 -0.060475658570259355 -0.48498336580695 -2.864 -17.016 -2.752 -6.08 -0.172 0.76 -0.196
-1.0841409218380162 -0.5238544390628688 -0.010737865515197896 1.4733885467639398 0.0395000052880494 0.6362185317754754 -0.4348835533655148 -0.6361725122325984 0.06440264938650996 -0.03377212101975522 -0.3369358120343021 -0.1189878217323934 0.015707963265002428 -0.5026548244800777 -2.708 -16.92 -2.552 -5.9 -0.072 0.624 -0.196
-1.0906603401865291 -0.5234709438658974 -0.01227184630308331 1.4710875755821118 0.03604854851530722 0.6354515413815326 -0.4387185053352283 -0.6558074663138515 0.029452431121879556 -0.049480084284757656 -0.2949170103004206 -0.18181967479240313 0.018064157754752792 -0.48498336580695 -2.74 -17.016 -2.448 -5.9 0.108 0.644 -0.184
-1.0971797585350422 -0.5234709438658974 -0.011504855909140603 1.469170099597255 0.03604854851530722 0.6350680461845613 -0.44447093328979864 -0.6499169800894755 0.04830198703988247 -0.012566370612001944 -0.23640484713828655 -0.20577431877153182 -0.036913713672755706 -0.46456301356244684 -2.552 -17.144 -2.248 -5.988 0.164 0.808 -0.148
-1.1036991768835551 -0.5227039534719548 -0.011888351106111956 1.4672526236123982 0.03566505331833587 0.6346845509875899 -0.44830588525951215 -0.6357798131509733 0.013744467856877126 -0.0329867228565051 -0.19281524907790482 -0.1319468914260204 -0.05890486224375911 -0.4853760648885751 -2.584 -17.08 -1.944 -5.9 0.06 0.76 -0.184
-1.109068109641154 -0.5227039534719548 -0.012655341500054663 1.4664856332184555 0.03413107253045045 0.6346845509875899 -0.4521408372292257 -0.6416702993753493 -0.004319689897875668 -0.07029313561088588 -0.15433073907864886 -0.05890486224375911 -0.018849555918002914 -0.4410010686649432 -2.616 -17.016 -1.98 -5.96 -0.08 0.624 -0.196
-1.1159710231866384 -0.5230874486689261 -0.011888351106111956 1.4653351476275416 0.03259709174256504 0.6335340653966759 -0.45750976998682463 -0.6601271562117271 -0.008246680714126275 -0.04830198703988247 -0.13469578499739585 -0.05929756132538417 -0.023561944897503646 -0.433147087032442 -2.46 -17.048 -1.88 -6.08 -0.072 0.548 -0.168
-1.124024422323037 -0.5234709438658974 -0.012655341500054663 1.4649516524305701 0.03106311095467963 0.6316165894118191 -0.46249520754745227 -0.6872233928438563 -0.0310232274483798 -0.01688606050987761 -0.084037603467763 -0.14883295193589802 -0.1009236639776406 -0.42175881366531526 -2.244 -16.984 -1.912 -5.988 0.1 0.576 -0.168
-1.13054384067155 -0.5242379342598401 -0.013805827090968724 1.4641846620366274 0.02914563496982286 0.6296991134269624 -0.4655631691232231 -0.685259897435731 -0.023169245815878585 -0.02081305132612822 -0.03652101459113065 -0.18653206377190384 -0.18456856836377855 -0.42529310539994075 -2.116 -16.792 -1.912 -6.052 0.172 0.636 -0.176
-1.135912773429149 -0.5246214294568115 -0.013038836697026017 1.4645681572335987 0.028762139772851508 0.6266311518511916 -0.4705486066838507 -0.6734789249869791 -0.05183627877450802 -0.031415926530004856 -0.0047123889795007284 -0.11741702540589316 -0.23679754621991161 -0.4245077072366907 -1.836 -16.636 -1.98 -5.928 0.1 0.624 -0.168
-1.1431991821716045 -0.5250049246537829 -0.013805827090968724 1.4653351476275416 0.028378644575880154 0.6254806662602774 -0.4743835586535642 -0.6609125543749772 -0.05222897785613308 -0.027488935713754253 0.023954643979128706 -0.028667032958629435 -0.226194671016035 -0.4036946559105624 -1.776 -16.412 -1.712 -6.144 -0.124 0.548 -0.212
-1.1508690861110316 -0.5257719150477256 -0.014189322287940077 1.4653351476275416 0.027611654181937447 0.6216457142905639 -0.4786020058202491 -0.6781913139664799 -0.04751658887663235 -0.0011780972448751821 0.04162610265225644 -0.028667032958629435 -0.2631083846887907 -0.4358959806038174 -1.652 -16.732 -1.608 -6.448 -0.116 0.432 -0.184
-1.1570050092625732 -0.5265389054416683 -0.014189322287940077 1.466869128415427 0.024927187803137973 0.6174272671238791 -0.48243695778996265 -0.7300275927409879 -0.0640099503048849 -0.012173671530376884 0.07579092275363672 -0.1390154748952715 -0.31141037172867314 -0.42058071642044004 -1.556 -16.984 -1.508 -6.296 0.08 0.48 -0.156
-1.164291418005029 -0.5276893910325823 -0.01342233189399737 1.4684031092033123 0.02339320701525256 0.6135923151541655 -0.48703890015361884 -0.6942919763131074 -0.0659734457130102 -0.018064157754752792 0.10681415020201653 -0.20970130958778244 -0.3593196596869306 -0.3962333733596863 -1.244 -17.396 -1.776 -6.324 0.188 0.54 -0.148
-1.1711943315505133 -0.5292233718204677 -0.014189322287940077 1.470320585188169 0.023009711818281205 0.6093738679874806 -0.4908738521233324 -0.7025386570272336 -0.10406525663064109 -0.01021017612225158 0.12959069693627004 -0.17239489683340167 -0.41469023019606416 -0.3824889055028092 -1.152 -17.748 -1.676 -6.144 0.052 0.568 -0.184
-1.1788642354899406 -0.5296068670174391 -0.014956312681882784 1.4718545659760545 0.021859226227367145 0.6040049352298816 -0.4935583185021319 -0.7001824625374833 -0.09424777959001458 -0.0400553063257562 0.16728980877227587 -0.08364490438613793 -0.45238934203207 -0.34047010376892767 -1.056 -17.748 -1.508 -5.988 -0.024 0.608 -0.184
-1.1865341394293676 -0.5303738574113818 -0.01572330307582549 1.4749225275518254 0.020708740636453084 0.5994029928662254 -0.49700977527487405 -0.6935065781498573 -0.09974556673276543 -0.024347343060753767 0.18535396652702868 -0.07657632091688685 -0.46338491631757167 -0.3385066083608024 -0.932 -18.0 -1.208 -6.052 -0.036 0.616 -0.212
-1.1930535577778805 -0.5319078381992672 -0.015339807878854137 1.477606993930625 0.018791264651596317 0.5936505649116551 -0.5004612320476163 -0.7225663101901117 -0.11152653918151725 -0.021991148571003403 0.23522674989341139 -0.12723450244651968 -0.4881249584599505 -0.34910948356467897 -0.776 -18.316 -1.376 -5.928 0.06 0.576 -0.176
-1.2014904521112504 -0.5342088093810954 -0.014956312681882784 1.4806749555063956 0.017257283863710903 0.5882816321540562 -0.5039126888203584 -0.7186393193738612 -0.1370519794871462 -0.01021017612225158 0.27056966723966686 -0.16964600326202625 -0.5152211950920796 -0.34164820101380283 -0.716 -18.256 -1.072 -6.02 0.08 0.608 -0.184
-1.208776860853706 -0.5353592949720094 -0.016106798272796843 1.4837429170821665 0.01572330307582549 0.5821457090025145 -0.507747640790072 -0.6750497213134794 -0.17043140142527635 -0.011388273367126762 0.3059125845859223 -0.17867808213940264 -0.5167919914185799 -0.3153373625449238 -0.436 -18.256 -0.736 -5.988 0.036 0.588 -0.184
-1.2156797743991905 -0.5376602661538376 -0.016106798272796843 1.4879613642488514 0.01342233189399737 0.577160271441887 -0.5104321071688714 -0.6887941891703565 -0.16139932254789996 -0.009032078877376396 0.35146567805442935 -0.1700387023436513 -0.5403539363160835 -0.30944687632054785 -0.404 -18.412 -0.568 -6.02 0.016 0.54 -0.176
-1.2225826879446748 -0.5399612373356656 -0.015339807878854137 1.492946801809479 0.01112136071216925 0.5702573578964025 -0.514267059138585 -0.6805475084562302 -0.18574666560865372 0.0007853981632501215 0.39858956784943667 -0.1771072858129024 -0.5450663252955843 -0.3031636910145469 -0.464 -18.444 -0.668 -6.112 0.108 0.54 -0.168
-1.2287186110962165 -0.5414952181235511 -0.01572330307582549 1.4967817537791925 0.009203884727312482 0.565271920335775 -0.5161845351234418 -0.6774059158032297 -0.19831303622065566 -0.01021017612225158 0.4241150081550656 -0.2100940086694075 -0.5505641124383351 -0.2878484268311695 -0.404 -18.316 -0.972 -6.112 0.172 0.56 -0.168
-1.2363885150356435 -0.5441796845023505 -0.015339807878854137 1.5010002009458774 0.007286408742455715 0.559902987578176 -0.5184855063052698 -0.7056802496802341 -0.20852321234290724 0.005890486224375911 0.43039819346106656 -0.20813051326128218 -0.530536459275457 -0.252112810403289 -0.56 -18.38 -0.872 -6.052 0.1 0.508 -0.156
-1.2440584189750705 -0.5464806556841787 -0.01572330307582549 1.5063691337034764 0.005752427954570301 0.5537670644266344 -0.5215534678810406 -0.7202101157003614 -0.22344577744465957 0.014529866020127248 0.4386448741751928 -0.1649336142825255 -0.5725552610093385 -0.21559179581215834 -0.496 -18.288 -0.94 -6.08 0.016 0.5 -0.184
-1.2505778373235836 -0.5487816268660067 -0.01572330307582549 1.5128885520519892 0.003451456772742181 0.54686415088115 -0.5234709438658974 -0.6844744992724808 -0.22266037928140944 -0.0011780972448751821 0.5124723015207042 -0.15590153540514912 -0.5917975160089666 -0.2171625921386586 -0.436 -18.224 -0.736 -5.9 -0.016 0.46 -0.176
-1.2582477412630106 -0.5518495884417776 -0.015339807878854137 1.5182574848095882 0.0011504855909140602 0.5399612373356656 -0.5250049246537829 -0.6990043652926081 -0.25682519938278975 -0.02120575040775328 0.5387831399895834 -0.2042035224450316 -0.6314601232530976 -0.19792033713903062 -0.372 -18.288 -0.636 -5.96 0.088 0.548 -0.156
-1.2647671596115235 -0.5541505596236057 -0.015339807878854137 1.5243934079611299 -0.0007669903939427069 0.5338253141841239 -0.5261554102446969 -0.6982189671293579 -0.24543692601566297 0.027881634795379313 0.5705917656012133 -0.23051436091391064 -0.6679811378442283 -0.14922565101752308 -0.464 -18.032 -0.468 -5.868 0.08 0.528 -0.184
-1.2724370635509508 -0.5572185211993765 -0.01572330307582549 1.530912826309643 -0.0030679615757708274 0.5276893910325823 -0.5280728862295537 -0.698611666210983 -0.2803871442802934 0.02670353755050413 0.5835508352948403 -0.19320794815952988 -0.6318528223347227 -0.13940817397689656 -0.528 -18.0 -0.468 -5.928 0.036 0.452 -0.184
-1.279339977096435 -0.559902987578176 -0.015339807878854137 1.5370487494611846 -0.005368932757598948 0.5207864774870979 -0.5288398766234964 -0.7296348936593628 -0.27567475530079266 0.009032078877376396 0.6224280443757213 -0.2061670178531569 -0.6495242810078504 -0.13744467856877127 -0.496 -17.904 -0.568 -5.9 -0.052 0.432 -0.168
-1.2854759002479768 -0.5633544443509182 -0.01572330307582549 1.5428011774157548 -0.007669903939427069 0.5131165735476709 -0.5296068670174391 -0.6829037029459806 -0.28627763050466926 -0.01688606050987761 0.6420629984569743 -0.24936391683191356 -0.6526658736608509 -0.1060287520387664 -0.496 -17.872 -0.568 -5.808 0.052 0.444 -0.196
-1.2927623089904325 -0.566422405926689 -0.016106798272796843 1.5512380717491248 -0.01112136071216925 0.5069806503961293 -0.5303738574113818 -0.6891868882519816 -0.3082687790756727 -0.013351768775252066 0.7013605597823585 -0.2737112598926673 -0.6762278185583546 -0.08678649703913842 0.34 -17.84 -0.536 -5.744 0.06 0.46 -0.212
-1.3008157081268308 -0.5694903675024598 -0.015339807878854137 1.559291470885523 -0.014189322287940077 0.49816026086578813 -0.5311408478053246 -0.6455972901915998 -0.28863382499441964 -0.009424777959001457 0.7280640973328626 -0.2902046213209199 -0.7139269303943604 -0.08325220530451288 1.184 -17.78 -0.368 -5.652 0.044 0.492 -0.184
-1.3046506600965444 -0.5733253194721734 -0.015339807878854137 1.565810889234036 -0.016490293469768196 0.49125734732030374 -0.5319078381992672 -0.665624943354478 -0.3176935570346741 -0.018456856836377853 0.7445574587611151 -0.2670353755050413 -0.7296348936593628 -0.05851216316213405 1.524 -17.78 -0.4 -5.592 0.052 0.48 -0.196
-1.3127040592329429 -0.5760097858509728 -0.01687378866673955 1.5746312787643773 -0.018407769454624964 0.48358744338087667 -0.5322913333962386 -0.6542366699873512 -0.3341869184629267 -0.03887720908088101 0.7637997137607432 -0.2509347131584138 -0.7186393193738612 -0.030237829285129678 1.96 -17.716 -0.468 -5.38 0.016 0.424 -0.196
-1.3180729919905418 -0.5798447378206864 -0.017257283863710903 1.5838351634916896 -0.021859226227367145 0.4759175394414496 -0.5315243430022959 -0.6024003912128432 -0.32633293683042547 -0.09071348785538903 0.8136724971271259 -0.24622232417891307 -0.7312056899858631 -0.007461282550876154 2.056 -17.62 -0.436 -5.44 0.0 0.46 -0.168
-1.3230584295511694 -0.5832961945934286 -0.018791264651596317 1.5926555530220308 -0.02339320701525256 0.4678641403050512 -0.5326748285932099 -0.54938601519346 -0.37031523397243227 -0.10367255754901604 0.8011061265151239 -0.28627763050466926 -0.7465209541692405 -0.0007853981632501215 2.148 -17.556 0.604 -5.408 0.024 0.46 -0.224
-1.3299613430966537 -0.5863641561691995 -0.01917475984856767 1.6003254569614578 -0.0279951493789088 0.4601942363656241 -0.5319078381992672 -0.5650939784584624 -0.3400774046873026 -0.06754424203951044 0.8529424052896319 -0.29648780662692087 -0.7528041394752414 -0.019242254999627974 2.368 -17.3 1.544 -5.5 0.188 0.452 -0.12
-1.33456328546031 -0.5905826033358843 -0.01917475984856767 1.6114468176736272 -0.03298058693953639 0.45252433242619705 -0.5322913333962386 -0.5576326959075862 -0.32868913132017585 -0.039662607244131134 0.8372344420246295 -0.40290925774731234 -0.7284567964144877 -0.013351768775252066 2.492 -17.208 2.048 -5.56 0.18 0.412 -0.1
-1.3406992086118517 -0.5944175553055978 -0.01917475984856767 1.6187332264160827 -0.037582529303192634 0.44600491407768406 -0.5322913333962386 -0.562737783968712 -0.336543112952677 -0.018456856836377853 0.8505862107998815 -0.45238934203207 -0.6931138790682322 -0.0047123889795007284 3.02 -17.24 2.08 -5.56 0.164 0.336 -0.148
-1.3472186269603645 -0.5971020216843973 -0.01917475984856767 1.62640313035551 -0.04371845245473429 0.43756801974431425 -0.5319078381992672 -0.5643085802952122 -0.3573561642788053 0.029452431121879556 0.8478373172285061 -0.5034402226433279 -0.6931138790682322 -0.004319689897875668 3.364 -17.332 2.112 -5.652 0.152 0.356 -0.14
-1.3522040645209923 -0.6001699832601681 -0.01802427425765361 1.6371409958707077 -0.048703890015361885 0.43104860139580126 -0.5319078381992672 -0.6047565857025935 -0.323191344177425 0.05576326959075863 0.8560839979426325 -0.5324999546835824 -0.7264933010063623 -0.007461282550876154 3.644 -17.208 2.112 -5.56 0.18 0.376 -0.112
-1.3598739684604193 -0.6036214400329103 -0.017640779060682257 1.6459613854010489 -0.05138835639416136 0.42452918304728826 -0.5322913333962386 -0.5694136683563381 -0.2996293992799213 0.06990043652926081 0.8635452804935085 -0.46495571264407193 -0.6683738369258534 0.011780972448751823 3.988 -17.176 2.112 -5.592 0.528 0.404 -0.092
-1.3644759108240756 -0.6070728968056525 -0.017257283863710903 1.6540147845374473 -0.05177185159113271 0.41877675509271794 -0.5322913333962386 -0.5391758390712084 -0.30473448734104713 0.05340707510100826 0.87297005845251 -0.24897121775028852 -0.633423618661223 -0.005890486224375911 4.204 -17.176 2.348 -5.652 0.38 0.336 -0.092
-1.3686943579907604 -0.6105243535783946 -0.017257283863710903 1.66321866926476 -0.052155346788104066 0.4114903463502622 -0.5319078381992672 -0.5077599125412036 -0.3153373625449238 0.013351768775252066 0.8757189520238855 -0.02631083846887907 -0.5965099049884672 0.004319689897875668 4.392 -17.208 2.516 -5.652 0.188 0.336 -0.1
-1.3740632907483594 -0.6143593055481082 -0.016106798272796843 1.673189544386015 -0.05177185159113271 0.40650490878963463 -0.5315243430022959 -0.46770460621544735 -0.31062497356542307 0.03455751918300534 0.8513716089631317 0.05026548244800778 -0.5741260573358388 0.007461282550876154 4.204 -17.144 2.416 -5.592 0.172 0.316 -0.072
-1.3782817379150443 -0.6170437719269076 -0.015339807878854137 1.6827769243102988 -0.05253884198507542 0.39998549044112164 -0.5322913333962386 -0.46024332366457116 -0.3078760799940476 0.021598449489378342 0.8631525814118834 0.005497787142750851 -0.536819644581458 0.0007853981632501215 4.02 -17.048 2.348 -5.38 0.18 0.308 -0.064
-1.3828836802787006 -0.6204952286996499 -0.015339807878854137 1.6919808090376114 -0.05253884198507542 0.39500005288049406 -0.5319078381992672 -0.42804199897131623 -0.3086614781572977 0.07382742734551141 0.8674722713097591 -0.04673119071338223 -0.5317145565203323 -0.0027488935713754254 4.236 -16.952 2.384 -5.164 0.172 0.328 -0.092
-1.3863351370514427 -0.6231796950784493 -0.013805827090968724 1.700417703370981 -0.05292233718204677 0.3888641297289524 -0.5319078381992672 -0.4123340357063138 -0.303949089177797 0.04123340357063138 0.8981027996765139 -0.04162610265225644 -0.5572399968259611 -0.008639379795751335 4.112 -16.856 2.484 -4.952 0.172 0.316 -0.064
-1.3909370794150988 -0.6262476566542201 -0.013805827090968724 1.7107720736892076 -0.05330583237901813 0.38234471138043935 -0.5276893910325823 -0.37149333121730743 -0.2803871442802934 0.09581857591651483 0.8607963869221331 -0.04280419989713162 -0.5772676499888393 0.0801106126515124 4.08 -16.92 2.28 -4.676 0.18 0.336 -0.036
-1.3936215457938983 -0.6285486278360483 -0.01227184630308331 1.7192089680225775 -0.05368932757598948 0.3750583026379837 -0.5238544390628688 -0.3805254100946839 -0.28431413509654396 0.07264933010063623 0.8847510309012618 -0.034164820101380285 -0.6247842388654716 0.32122784876929966 4.144 -16.92 1.98 -4.676 -0.164 0.328 -0.028
-1.3982234881575546 -0.6327670750027332 -0.013038836697026017 1.7287963479468613 -0.05829126993964572 0.3670049035015852 -0.5177185159113271 -0.3663882431561817 -0.3090541772389228 0.08128870989638758 0.9621127499813988 -0.16375551703765032 -0.7276713982512375 0.49244464835782614 4.268 -16.984 1.776 -4.676 -0.264 0.328 0.036
-1.4005244593393829 -0.635835036578504 -0.010354370318226542 1.7399177086590305 -0.06327670750027331 0.35971849475912954 -0.514267059138585 -0.34753868723817877 -0.3290818304018009 0.12487830795676931 0.9770353150831511 -0.40251655866568725 -0.7559457321282419 0.5128650006023293 4.392 -16.888 1.712 -4.524 0.1 0.328 0.064
-1.4035924209151536 -0.6381360077603321 -0.009587379924283835 1.7498885837802858 -0.07017962104575767 0.3501311148348457 -0.508898126380986 -0.2792090470354182 -0.2945243112187956 0.1189878217323934 1.0064877462050306 -0.5686282701930879 -0.808174709984375 0.5101161070309539 4.176 -16.668 1.88 -4.524 0.172 0.316 0.008
-1.406276887293953 -0.6412039693361029 -0.008436894333369775 1.7598594589015408 -0.07516505860638527 0.3416942205014759 -0.5035291936233871 -0.2599667920357902 -0.27567475530079266 0.09267698326351434 1.0312277883474095 -0.6098616737637194 -0.8839656327380118 0.523467875806206 4.144 -16.7 1.676 -4.492 0.164 0.328 0.0
-1.4070438776878957 -0.6438884357149024 -0.008436894333369775 1.7721313052046241 -0.0790000105760988 0.33172334538022075 -0.49777676566881673 -0.25132741224003885 -0.29138271856579506 0.06283185306000971 1.0630364139590394 -0.49990593090870233 -0.8961393042683886 0.5391758390712084 3.956 -16.792 1.712 -4.46 0.164 0.356 0.008
-1.4093448488697238 -0.6473398924876446 -0.009203884727312482 1.781718685128908 -0.08245146734884098 0.3236699462438223 -0.49279132810818915 -0.19792033713903062 -0.2941316121371705 0.024740042142378828 1.0685342011017902 -0.3899501880536853 -0.9090983739620156 0.5321072556019573 3.864 -16.7 2.148 -4.432 0.164 0.48 -0.036
-1.4108788296576094 -0.6496408636694727 -0.008436894333369775 1.79360703623502 -0.0847524385306691 0.3160000423043952 -0.48703890015361884 -0.14097897030339682 -0.2890265240760447 0.04790928795825741 1.072461191918041 -0.3161227607081739 -0.8352709466165041 0.5199335840715804 3.832 -16.604 2.716 -4.4 0.152 0.424 -0.008
-1.4120293152485233 -0.6530923204422149 -0.006902913545484362 1.8035779113562753 -0.08820389530341129 0.30833013836496814 -0.48051948180510584 -0.09817477040626518 -0.2968805057085459 0.045945792550132106 1.0386890708982857 -0.2839214360149189 -0.7508406440671161 0.5647012793768373 3.8 -16.572 2.584 -4.492 -0.016 0.328 0.0
-1.4131798008394374 -0.655393291624043 -0.005752427954570301 1.8146992720684445 -0.09203884727312482 0.30181072001645515 -0.47553404424447826 -0.09542587683488976 -0.26782077366829143 0.0530143760193832 1.0665707056936649 -0.32594023774880043 -0.6935065781498573 0.5379977418263332 3.768 -16.476 2.416 -4.308 0.052 0.328 -0.008
-1.4131798008394374 -0.6592282435937565 -0.006135923151541655 1.8262041279775851 -0.09740778003072377 0.2956747968649135 -0.47016511148687934 -0.084037603467763 -0.30512718642267217 0.08639379795751337 1.1105530028356718 -0.44060836958331817 -0.6499169800894755 0.5403539363160835 3.864 -16.508 2.216 -4.248 0.164 0.328 0.0
-1.41394679123338 -0.660762224381642 -0.005752427954570301 1.8369419934927829 -0.10200972239438001 0.28838838812245776 -0.464412683532309 -0.05851216316213405 -0.2870630286679194 0.06832964020276057 1.1211558780395483 -0.46652650897057213 -0.6188937526410957 0.5603815894789617 4.02 -16.38 2.216 -4.248 0.152 0.336 0.0
-1.4127963056424662 -0.6645971763513555 -0.004218447166684887 1.848830344598895 -0.1054611791671222 0.2826359601678875 -0.45827676038076737 -0.06126105673350948 -0.29059732040254493 0.08089601081476251 1.1070187111010463 -0.4362886796854425 -0.6365652113142235 0.5855143307029655 4.02 -16.256 1.944 -4.4 0.152 0.336 -0.028
-1.4135632960364088 -0.6676651379271263 -0.004601942363656241 1.8614856860989495 -0.10776215034895031 0.2757330466224031 -0.451373846835283 -0.014529866020127248 -0.27646015346404273 0.04123340357063138 1.1085895074275465 -0.3208351496876746 -0.6173229563145954 0.5800165435602147 3.8 -16.256 1.944 -4.432 0.152 0.112 -0.008
-1.4135632960364088 -0.6699661091089545 -0.0030679615757708274 1.8714565612202048 -0.10891263593986437 0.2688301330769188 -0.44600491407768406 0.03887720908088101 -0.2768528525456678 0.07264933010063623 1.0975939331420448 -0.20381082336340653 -0.6153594609064702 0.594939108661967 3.864 -16.064 2.048 -4.676 0.152 -0.18 -0.008
-1.4124128104454947 -0.672650575487754 -0.0019174759848567672 1.8829614171293454 -0.10967962633380708 0.25885925795566356 -0.43948549572917106 0.04476769530525693 -0.27763825070891796 0.08325220530451288 1.1074114101826713 -0.11741702540589316 -0.7861835614133716 0.5741260573358388 3.676 -16.0 2.248 -5.044 0.144 0.048 -0.008
-1.4108788296576094 -0.674951546669582 -0.0023009711818281204 1.8936992826445433 -0.10967962633380708 0.2500388684253224 -0.43373306777460074 0.08128870989638758 -0.25368360672978923 0.060475658570259355 1.1207631789579233 -0.03848450999925595 -0.9208793464107674 0.5984734003965926 3.272 -16.0 2.08 -5.104 0.08 0.24 0.016
-1.410495334460638 -0.6776360130483815 -0.0007669903939427069 1.9048206433567125 -0.10967962633380708 0.24236896448589537 -0.4275971446230591 0.07736171908013696 -0.24072453703616223 0.04437499622363186 1.0767808818159166 -0.003926990816250607 -0.8698284657995096 0.633423618661223 3.364 -16.128 1.608 -4.704 0.016 0.2 0.008
-1.408577858475781 -0.6787864986392956 -0.0007669903939427069 1.9144080232809964 -0.11044661672774979 0.23508255574343967 -0.42146122147151743 0.10917034469176688 -0.22266037928140944 0.06518804754976008 1.0418306635512862 -0.03259402377488004 -0.7708682972299943 0.627533132436847 3.584 -16.284 1.576 -4.064 0.008 0.104 -0.028
-1.4066603824909245 -0.6818544602150665 0.0007669903939427069 1.9251458887961943 -0.11159710231866385 0.2266456614100699 -0.41379131753209036 0.15433073907864886 -0.22226768019978438 0.084037603467763 1.033976681918785 -0.09817477040626518 -0.7484844495773658 0.6711227304972288 3.832 -16.316 1.744 -3.332 0.108 0.2 -0.016
-1.4055098969000104 -0.6837719361999232 0.0007669903939427069 1.9355002591144208 -0.1112136071216925 0.21820876707670012 -0.40727189918357737 0.17749998489452745 -0.24347343060753765 0.10838494652851677 1.0324058855922846 -0.09385508050838952 -0.8183848861066266 0.6691592350891035 3.896 -16.128 1.744 -3.056 0.152 0.336 -0.008
-1.4032089257181821 -0.6860729073817513 0.0019174759848567672 1.945471134235676 -0.11159710231866385 0.20977187274333034 -0.4007524808350643 0.20655971693478195 -0.2171625921386586 0.09189158510026421 1.054004335081663 -0.021598449489378342 -0.8580474933507577 0.7029313561088587 3.988 -16.032 1.34 -3.024 0.116 0.336 -0.028
-1.39975746894544 -0.6883738785635795 0.0030679615757708274 1.9565924949478453 -0.11083011192472114 0.19903400722813244 -0.3926990816986659 0.22266037928140944 -0.19870573530228072 0.027096236632129192 1.0928815441625441 0.004319689897875668 -0.9314822216146441 0.7418085651897397 3.988 -15.872 1.308 -3.208 0.1 0.328 -0.084
-1.3966895073696692 -0.6895243641544935 0.0030679615757708274 1.9673303604630432 -0.11159710231866385 0.1902136176977913 -0.3846456825622675 0.28352873693329383 -0.20224002703690627 0.019634954081253035 1.0681415020201652 0.009032078877376396 -0.9507244766142721 0.7543749358017416 3.988 -15.716 1.34 -3.604 0.088 0.328 -0.064
-1.393238050596927 -0.6914418401393503 0.0038349519697135344 1.9773012355842983 -0.1119805975156352 0.18407769454624964 -0.3792767498046685 0.3012001956064216 -0.2269800691792851 0.0329867228565051 1.079529775387292 -0.014137166938502187 -0.8541205025345071 0.7339545835572385 3.896 -15.556 1.508 -3.788 0.116 0.328 -0.028
-1.3894030986272135 -0.6941263065181498 0.003451456772742181 1.9880391010994962 -0.1119805975156352 0.17832526659167935 -0.37160684586524145 0.3601050578501807 -0.19870573530228072 0.050658181529632834 1.0178760195721575 0.01060287520387664 -0.6966481708028578 0.6899722864152317 3.8 -15.3 1.812 -3.728 0.088 0.328 -0.056
-1.3863351370514427 -0.6960437825030065 0.0030679615757708274 1.99762648102378 -0.1119805975156352 0.17487380981893716 -0.36393694192581444 0.37463492387030795 -0.20852321234290724 0.00510508806112579 0.9813550049810268 0.006283185306000972 -0.5061891162147033 0.7029313561088587 3.864 -15.24 1.88 -3.636 0.124 0.328 -0.056
-1.3821166898847579 -0.6979612584878633 0.002684466378799474 2.00606337535715 -0.11159710231866385 0.17333982903105175 -0.3581845139712441 0.40251655866568725 -0.2042035224450316 0.04084070448900632 0.9589711573283983 -0.003141592653000486 -0.34478979366680335 0.685652596517356 3.644 -15.176 1.676 -3.484 0.136 0.328 -0.036
-1.3771312523241301 -0.69987873447272 0.0038349519697135344 2.015267260084462 -0.1112136071216925 0.17180584824316633 -0.35204859081970247 0.4688827034603225 -0.18653206377190384 -0.011780972448751823 0.8957466051867635 0.021598449489378342 -0.20027653162878098 0.6562001653954765 3.428 -14.888 1.712 -3.332 0.108 0.336 -0.016
-1.3725293099604738 -0.7021797056545481 0.004218447166684887 2.0237041544178322 -0.11159710231866385 0.17180584824316633 -0.3451456772742181 0.46770460621544735 -0.18142697571077807 0.03337942193813016 0.8576547942691326 -0.005890486224375911 -0.06008295948863429 0.6177156553962205 3.52 -14.856 1.608 -2.992 0.124 -0.056 -0.072
-1.366009891611961 -0.7037136864424336 0.004601942363656241 2.033291534342116 -0.11159710231866385 0.16835439147042416 -0.3390097541226764 0.5254313712143313 -0.18535396652702868 0.05811946408050899 0.8498008126366314 -0.006283185306000972 -0.10249446030414085 0.594546409580342 3.552 -14.92 1.608 -2.964 0.136 -0.268 -0.064
-1.3610244540513334 -0.705247667230319 0.004601942363656241 2.0417284286754858 -0.1112136071216925 0.1622184683188825 -0.3336408213650775 0.5682355711114628 -0.1539380399970238 0.014922565101752308 0.8619744841670083 0.007853981632501214 -0.33732851111592715 0.5917975160089666 3.304 -14.668 1.608 -3.36 0.136 0.228 -0.072
-1.3560390164907057 -0.7056311624272903 0.004985437560627594 2.0493983326149126 -0.1112136071216925 0.1580000211521976 -0.3282718886074785 0.5544911032545857 -0.12448560887514426 -0.0047123889795007284 0.8788605446768859 0.014922565101752308 -0.5218970794797058 0.5517422096832103 2.992 -14.444 1.476 -3.544 0.136 0.336 -0.072
-1.3487526077482501 -0.7071651432151758 0.005368932757598948 2.058602217342225 -0.1112136071216925 0.15454856437945544 -0.32328645104685094 0.6090762756004692 -0.11938052081401847 0.0 0.834092849371629 0.02081305132612822 -0.48655416213345026 0.5450663252955843 2.928 -14.732 1.544 -3.728 0.152 0.336 -0.056
-1.3418496942027656 -0.7083156288060898 0.004601942363656241 2.064738140493767 -0.1112136071216925 0.15416506918248407 -0.3175340230922806 0.6165375581513454 -0.12487830795676931 0.03220132469325498 0.7901105522296222 -0.0019634954081253035 -0.27646015346404273 0.5352488482549578 2.804 -14.856 1.376 -3.544 0.136 0.328 -0.056
-1.3349467806572812 -0.7094661143970039 0.005368932757598948 2.0720245492362226 -0.1112136071216925 0.15493205957642678 -0.31178159513771037 0.6840818001908558 -0.12959069693627004 0.0027488935713754254 0.7331691853939883 -0.02513274122400389 -0.03337942193813016 0.5399612372344585 2.552 -14.508 1.34 -3.176 0.144 0.048 -0.092
-1.329194352702711 -0.7106165999879179 0.005752427954570301 2.0785439675847357 -0.11159710231866385 0.15454856437945544 -0.3071796527740541 0.7037167542721089 -0.11741702540589316 0.03377212101975522 0.6691592350891035 0.01060287520387664 0.07657632091688685 0.5505641124383351 2.46 -14.348 1.308 -3.056 0.152 -0.2 -0.036
-1.321524448763284 -0.7113835903818606 0.006135923151541655 2.08544688113022 -0.10967962633380708 0.15186409800065595 -0.3021942152134265 0.64638268835485 -0.07186393193738612 0.06479534846813502 0.6644468461096028 0.008246680714126275 -0.08835729336563866 0.504618319888203 2.304 -14.54 1.14 -3.176 0.548 0.18 -0.016
-1.3134710496268855 -0.7113835903818606 0.006135923151541655 2.0915828042817615 -0.10469418877317949 0.1491796316218565 -0.2964417872588562 0.7504479449854911 -0.0730420291822613 0.018849555918002914 0.6428483966202244 0.24465152785241284 -0.239153740709662 0.49165925019457607 2.024 -14.856 0.972 -3.208 0.456 0.336 -0.084
-1.3069516312783724 -0.7129175711697461 0.006135923151541655 2.097335232236332 -0.09702428483375242 0.1491796316218565 -0.292990330486114 0.7512333431487412 -0.08835729336563866 0.028274333877004374 0.6008295948863429 0.5395685381528335 -0.17475109132315203 0.46731190713382226 2.024 -14.7 0.972 -3.084 0.116 0.316 -0.064
-1.2985147369450027 -0.7133010663667174 0.007286408742455715 2.1034711553878735 -0.09127185687918211 0.15033011721277054 -0.2880048929254864 0.743772060597865 -0.08560839979426324 0.005890486224375911 0.5910121178457164 0.6844744992724808 -0.013744467856877126 0.452782041113695 1.68 -14.444 0.836 -2.812 0.108 0.28 -0.064
-1.290077842611633 -0.7136845615636888 0.006902913545484362 2.107306107357587 -0.08590292412158317 0.1514806028036846 -0.2837864457588015 0.7810784733522458 -0.056941366835633805 0.034164820101380285 0.5065818152963284 0.6609125543749772 0.11741702540589316 0.44689155488931914 1.68 -14.732 0.536 -2.688 0.1 0.2 -0.072
-1.2824079386722058 -0.7140680567606601 0.007669903939427069 2.111524554524272 -0.08130098175792692 0.15224759319762732 -0.279951493789088 0.8348782475348792 -0.04751658887663235 0.03337942193813016 0.4472842539709442 0.5529203069280855 0.1331249886708956 0.43550328152219236 1.556 -15.016 0.704 -2.688 0.124 0.084 -0.072
-1.2743545395358076 -0.7148350471546028 0.008436894333369775 2.116893487281871 -0.07784952498518474 0.15109710760671324 -0.27458256103148904 0.8246680714126275 -0.04633849163175717 0.05811946408050899 0.45356743927694515 0.43550328152219236 0.011780972448751823 0.4571017310115707 1.276 -15.112 0.436 -2.84 0.108 0.18 -0.064
-1.265150654808495 -0.7152185423515741 0.008436894333369775 2.1207284392515846 -0.07516505860638527 0.15186409800065595 -0.27074760906177553 0.8407687337592551 -0.04476769530525693 0.028274333877004374 0.43353978611406707 0.32672563591205056 -0.022383847652628464 0.40565815131868777 0.808 -15.08 0.4 -2.904 0.124 0.268 -0.064
-1.2559467700811826 -0.7163690279424882 0.009203884727312482 2.1245633912212982 -0.07209709703061444 0.15186409800065595 -0.2665291618950906 0.8796459428401361 -0.05772676499888393 0.0400553063257562 0.3738495257070578 0.22894356458741041 -0.0019634954081253035 0.39348447978831086 0.62 -14.792 0.268 -2.932 0.38 0.192 -0.056
-1.2463593901568986 -0.7163690279424882 0.009970875121255189 2.126480867206155 -0.06711165946998685 0.15301458359157002 -0.26307770512234846 0.8886780217175124 -0.05733406591725887 0.05929756132538417 0.32751103407530063 0.3153373625449238 0.07225663101901117 0.3432189973403031 0.372 -14.572 0.232 -2.932 0.42 0.2 -0.056
-1.2367720102326147 -0.7167525231394596 0.009203884727312482 2.1291653335849543 -0.06059224112147384 0.15416506918248407 -0.25885925795566356 0.9318749206962691 -0.022383847652628464 0.023169245815878585 0.29138271856579506 0.49519354192920156 0.06990043652926081 0.36363934958480626 -0.028 -14.508 0.164 -2.932 0.136 0.248 -0.064
-1.228335115899245 -0.7171360183364309 0.009587379924283835 2.1326167903576962 -0.0559902987578176 0.15569904997036949 -0.25617479157686407 0.912239966615016 -0.023169245815878585 0.004319689897875668 0.23169245815878584 0.5741260573358388 0.09974556673276543 0.36992253489080723 -0.152 -14.348 0.164 -2.84 0.136 0.268 -0.064
-1.2187477359749612 -0.7171360183364309 0.01112136071216925 2.133383780751639 -0.051004861197190006 0.1572330307582549 -0.2527233348041219 0.9342311151860195 -0.007853981632501214 0.04358959806038174 0.1971349389757805 0.5725552610093385 0.16454091520090044 0.33968470560567754 -0.248 -14.284 0.2 -2.748 0.136 0.308 -0.072
-1.2103108416415915 -0.7159855327455169 0.010354370318226542 2.1356847519334674 -0.04716990922747647 0.1606844875309971 -0.24927187803137973 0.9208793464107674 0.005890486224375911 0.048694686121507534 0.14333516479314717 0.46259951815432154 0.20341812428178146 0.32594023774880043 -0.372 -14.348 -0.064 -2.748 0.136 0.296 -0.084
-1.1995729761263936 -0.7163690279424882 0.011888351106111956 2.1356847519334674 -0.044485442848677 0.16260196351585385 -0.2454369260616662 0.8851437299828869 0.0 0.05340707510100826 0.1119192382631423 0.35342917346255465 0.24975661591353862 0.31965705244279946 -0.464 -14.284 -0.332 -2.72 0.124 0.308 -0.092
-1.1911360817930239 -0.7175195135334023 0.012655341500054663 2.1349177615395245 -0.043334957257762936 0.16605342028859604 -0.24275245968286674 0.9420850968185207 -0.0027488935713754254 0.05929756132538417 0.06126105673350948 0.24386612968916271 0.3000220983615464 0.2941316121371705 -0.436 -14.348 -0.4 -2.656 0.124 0.308 -0.084
-1.1823156922626827 -0.7163690279424882 0.011888351106111956 2.1345342663425533 -0.04180097646987752 0.17027186745528092 -0.24045148850103862 0.9303041243697688 0.009032078877376396 0.07107853377413599 -0.03377212101975522 0.1531526418337737 0.34478979366680335 0.29334621397392036 -0.436 -14.348 -0.436 -2.504 0.116 0.328 -0.064
-1.1715778267474848 -0.7163690279424882 0.012655341500054663 2.1345342663425533 -0.04141748127290617 0.17410681942499445 -0.23776702212223913 0.9153815592680166 0.005497787142750851 0.07382742734551141 -0.022383847652628464 0.07147123285576105 0.3930917807066858 0.26035949111741524 -0.436 -14.38 -0.468 -2.292 0.4 0.308 -0.072
-1.161990446823201 -0.7159855327455169 0.014189322287940077 2.1337672759486104 -0.03796602450016399 0.177941771394708 -0.235466050940411 0.9326603188595193 0.006675884387626033 0.02631083846887907 -0.06479534846813502 0.135873882242271 0.38837939172718505 0.23640484713828655 -0.464 -14.348 -0.536 -2.108 0.464 0.316 -0.056
-1.1531700572928598 -0.7163690279424882 0.013038836697026017 2.132233295160725 -0.0337475773334791 0.18062623777350748 -0.2331650797585829 0.9420850968185207 0.01531526418337737 0.001570796326500243 -0.08482300163101313 0.3000220983615464 0.35146567805442935 0.23247785632203596 -0.436 -14.38 -0.4 -2.168 0.216 0.336 -0.072
-1.1439661725655472 -0.7152185423515741 0.012655341500054663 2.132233295160725 -0.029912625363765568 0.1829272089553356 -0.23124760377372613 0.9479755830428966 0.012173671530376884 -0.004319689897875668 -0.08285950622288782 0.4103705402981885 0.2741039589742924 0.23169245815878584 -0.528 -14.348 -0.468 -2.26 0.124 0.328 -0.092
-1.1336118022473207 -0.7156020375485456 0.01227184630308331 2.129932323978897 -0.027228158984966094 0.18676216092504913 -0.22856313739492665 0.950331777532647 -0.005497787142750851 0.004319689897875668 -0.11623892816101798 0.3805254100946839 0.23719024530153668 0.2159844948937834 -0.62 -14.508 -0.368 -2.688 0.124 0.724 -0.064
-1.125174907913951 -0.7156020375485456 0.014189322287940077 2.127631352797069 -0.02454369260616662 0.1917475984856767 -0.2266456614100699 0.9448339903898961 0.01531526418337737 -0.008246680714126275 -0.17435839224152697 0.2929535148922953 0.36324665050318117 0.2171625921386586 -0.84 -14.476 -0.436 -2.564 0.3 0.856 -0.044
-1.1159710231866384 -0.7159855327455169 0.013805827090968724 2.1249468864182695 -0.0222427214243385 0.20133497840996056 -0.22549517581915582 0.9593638564100234 -0.0011780972448751821 0.004319689897875668 -0.24072453703616223 0.24268803244428755 0.6550220681506013 0.18339047111890336 -1.588 -14.348 -0.468 -1.956 0.356 0.5 -0.072
-1.1063836432623546 -0.7159855327455169 0.013805827090968724 2.12226242003947 -0.01802427425765361 0.21053886313727305 -0.22434469022824177 0.975857217838276 -0.01727875959150267 0.013744467856877126 -0.2949170103004206 0.25682519938278975 0.8682576694730093 0.12684180336489462 -2.336 -13.904 -0.568 -2.016 0.28 0.308 -0.064
-1.099097234519899 -0.7163690279424882 0.01342233189399737 2.1188109632667276 -0.015339807878854137 0.2174417766827574 -0.22281070944035636 0.9004589941662643 0.007461282550876154 0.027488935713754253 -0.3224059460141749 0.3451824927484284 0.8941758088602633 0.15550883632352405 -2.96 -13.556 -0.436 -1.984 0.244 0.328 -0.064
-1.0906603401865291 -0.7159855327455169 0.014956312681882784 2.116126496887928 -0.01342233189399737 0.22357769983429907 -0.22127672865247094 0.8266315668207529 0.01727875959150267 0.05183627877450802 -0.323191344177425 0.35617806703393007 0.7838273669236212 0.16297011887440022 -3.332 -13.46 -0.5 -2.108 0.2 0.316 -0.056
-1.0826069410501307 -0.7144515519576314 0.016490293469768196 2.112291544918215 -0.010354370318226542 0.22971362298584072 -0.21935925266761416 0.8344855484532541 0.01727875959150267 0.08128870989638758 -0.30512718642267217 0.2792090470354182 0.6349944149877232 0.14333516479314717 -3.488 -13.08 -0.5 -2.536 0.316 0.576 -0.092
-1.0745535419137324 -0.7148350471546028 0.017257283863710903 2.1084565929485013 -0.007286408742455715 0.2381505173192105 -0.21859226227367146 0.8203483815147519 0.06008295948863429 0.13980087305852162 -0.3577488633604303 0.24661502326053814 0.6255696370287217 0.12919799785464497 -3.304 -13.08 -0.5 -2.748 0.336 0.644 -0.064
-1.0676506283682479 -0.7140680567606601 0.019558255045539024 2.1034711553878735 -0.004985437560627594 0.2462039164556089 -0.21859226227367146 0.7661559082504935 0.054977871427508505 0.1449059611196474 -0.3993749660126868 0.2662499773417912 0.7484844495773658 0.09581857591651483 -3.24 -13.112 -0.368 -2.78 0.292 0.424 -0.064
-1.0595972292318496 -0.7136845615636888 0.02147573103039579 2.0988692130242175 -0.0015339807878854137 0.25579129637989273 -0.21705828148578604 0.7206028147819864 0.06990043652926081 0.1610066234662749 -0.47438049060307336 0.2874557277495445 0.8713992621260098 0.06322455214163478 -3.052 -12.92 -1.376 -2.78 0.244 0.336 -0.072
-1.053461306080308 -0.7133010663667174 0.022626216621309852 2.0938837754635897 0.0007669903939427069 0.2634612003193198 -0.21705828148578604 0.7300275927409879 0.07225663101901117 0.17082410050690142 -0.5128650006023293 0.3015928946880466 0.866686873146509 0.05811946408050899 -3.02 -12.7 -2.516 -2.748 0.172 0.308 -0.064
-1.0461748973378522 -0.7113835903818606 0.023009711818281205 2.0869808619181054 0.004601942363656241 0.27074760906177553 -0.21629129109184334 0.7198174166187363 0.09738937224301507 0.12134401622214377 -0.5584180940708364 0.33025992764667605 0.7732244917197446 0.06126105673350948 -2.992 -12.792 -3.088 -2.872 0.144 0.328 -0.064
-1.0388884885953964 -0.7110000951848893 0.022626216621309852 2.0819954243574776 0.008820389530341128 0.2768835322133172 -0.215907795894872 0.7359180789653639 0.10720684928364158 0.08521570071263818 -0.5344634500917077 0.3667809422378067 0.6750497213134794 0.0420188017338815 -3.02 -12.856 -3.324 -2.992 0.136 0.432 -0.064
-1.0316020798529408 -0.7090826192000325 0.02339320701525256 2.075476006008965 0.01457281748491143 0.2834029505618302 -0.21552430069790063 0.7402377688632394 0.12173671530376882 0.04280419989713162 -0.5670574738665877 0.4260785035631909 0.6255696370287217 0.012959069693627005 -3.52 -12.824 -3.324 -3.084 0.152 0.636 -0.064
-1.0235486807165424 -0.7067816480182044 0.024160197409195266 2.068956587660452 0.019941750242510378 0.29260683528914266 -0.215907795894872 0.7076437450883595 0.1460840583645226 -0.00039269908162506076 -0.6220353452940962 0.48498336580695 0.6915430827417319 0.013351768775252066 -4.144 -12.604 -3.088 -2.964 0.152 0.492 -0.064
-1.016645767171058 -0.7056311624272903 0.022626216621309852 2.0620536741149675 0.022626216621309852 0.30104372962251247 -0.215907795894872 0.7115707359046101 0.14922565101752308 -0.04162610265225644 -0.6644468461096028 0.46338491631757167 0.7850054641684964 0.00039269908162506076 -4.392 -12.76 -2.82 -2.964 0.108 0.396 -0.084
-1.0093593584286022 -0.7044806768363763 0.02147573103039579 2.054000274978569 0.02454369260616662 0.30871363356193954 -0.21552430069790063 0.659734457130102 0.1449059611196474 -0.06283185306000971 -0.6950773744763575 0.3408628028505527 0.7916813485561225 0.018456856836377853 -4.488 -12.984 -2.716 -3.084 -0.1 0.472 -0.092
-1.0032234352770606 -0.7017962104575768 0.022626216621309852 2.046330371039142 0.024160197409195266 0.31676703269833795 -0.2151408055009293 0.6569855635587266 0.17553648948640216 -0.06518804754976008 -0.7198174166187363 0.09778207132464012 0.7649778110056183 0.02042035224450316 -4.488 -12.824 -2.348 -2.992 0.088 0.548 -0.064
-0.9974710073224903 -0.69987873447272 0.02147573103039579 2.0382769719027434 0.023009711818281205 0.3255874222286791 -0.21475731030395792 0.607898178355594 0.19870573530228072 -0.01610066234662749 -0.7473063523324905 -0.059690260407009234 0.7598727229444925 0.036913713672755706 -4.204 -12.984 -2.484 -2.964 0.164 0.508 -0.056
-0.9928690649588341 -0.6971942680939206 0.021859226227367145 2.030990563160288 0.02339320701525256 0.33287383097113477 -0.21399031991001521 0.5407466353977086 0.21480639764890821 -0.009032078877376396 -0.7708682972299943 -0.1009236639776406 0.7850054641684964 0.06636614479463526 -4.02 -13.208 -2.416 -2.964 0.172 0.528 -0.056
-0.9875001322012351 -0.6952767921090638 0.0222427214243385 2.021786678432975 0.02339320701525256 0.34131072530450457 -0.2124563391221298 0.5077599125412036 0.22658737009766006 0.014529866020127248 -0.7901105522296222 -0.01531526418337737 0.7838273669236212 0.07264933010063623 -3.924 -13.3 -2.416 -3.024 0.144 0.576 -0.072
-0.9832816850345502 -0.6925923257302643 0.02147573103039579 2.0145002696905197 0.023009711818281205 0.3485971340469603 -0.21283983431910117 0.49244464835782614 0.239153740709662 -0.0027488935713754254 -0.8203483815147519 0.006283185306000972 0.7681194036586187 0.04673119071338223 -3.74 -13.46 -2.416 -2.932 0.136 0.588 -0.084
-0.9782962474739226 -0.6899078593514648 0.02147573103039579 2.004912889766236 0.023776702212223912 0.3566505331833587 -0.21283983431910117 0.4790928795825741 0.25250550948491407 -0.01767145867312773 -0.8541205025345071 0.014922565101752308 0.7724390935564944 0.0023561944897503642 -3.74 -13.84 -2.552 -2.964 0.144 0.596 -0.1
-0.9736943051102663 -0.6876068881696367 0.02032524543948173 1.9960925002358947 0.023776702212223912 0.3647039323197571 -0.2132233295160725 0.4802709768274493 0.26153758836229046 -0.015707963265002428 -0.8674722713097591 0.01649336142825255 0.7889324549847471 -0.001570796326500243 -3.956 -13.808 -2.752 -3.024 0.144 0.676 -0.064
-0.9690923627466101 -0.6845389265938658 0.020708740636453084 1.9872721107055535 0.023776702212223912 0.3723738362591842 -0.21283983431910117 0.44885505029744444 0.2693915699947917 -0.054192473264258384 -0.8918196143705129 0.01021017612225158 0.7865762604949966 -0.011780972448751823 -4.052 -13.872 -2.784 -3.208 0.144 0.588 -0.1
-0.9648739155799253 -0.6822379554120378 0.021092235833424438 1.9784517211752124 0.023776702212223912 0.3804272353955826 -0.2132233295160725 0.4158683274409393 0.2689988709131666 -0.028274333877004374 -0.9110618693701409 0.021991148571003403 0.8066039136578748 -0.001570796326500243 -4.08 -14.0 -2.516 -3.392 0.152 0.568 -0.156
-0.961422458807183 -0.679169993836267 0.020708740636453084 1.968097350856986 0.02339320701525256 0.38809713933500967 -0.21360682471304387 0.3966260724413113 0.27253316264779215 -0.028667032958629435 -0.8977101005948889 -0.018849555918002914 0.8026769228416242 -0.027096236632129192 -4.052 -14.0 -2.684 -3.576 0.152 0.576 -0.148
-0.9579710020344409 -0.6764855274574675 0.018791264651596317 1.958509970932702 0.023776702212223912 0.39653403366837947 -0.21360682471304387 0.3832743036660593 0.2642864819336659 -0.03180862561162992 -0.9299114252881439 -0.028274333877004374 0.7999280292702488 -0.01021017612225158 -4.112 -13.936 -2.82 -3.728 0.152 0.576 -0.148
-0.9545195452616987 -0.673801061078668 0.019941750242510378 1.949689581402361 0.02339320701525256 0.4034369472138638 -0.21360682471304387 0.38837939172718505 0.27960174611704325 -0.043196898978756684 -0.9464047867163964 0.0019634954081253035 0.801891524678374 -0.015707963265002428 -4.052 -13.904 -2.752 -3.728 0.144 0.548 -0.168
-0.9514515836859279 -0.6711165946998685 0.018791264651596317 1.940102201478077 0.023009711818281205 0.4118738415472336 -0.21360682471304387 0.31651545978979895 0.28195794060679363 -0.03887720908088101 -0.9577930600835232 -0.00039269908162506076 0.8062112145762497 -0.003926990816250607 -4.204 -13.84 -2.82 -3.696 0.172 0.576 -0.148
-0.9487671173071284 -0.6680486331240977 0.019558255045539024 1.9305148215537933 0.024160197409195266 0.4210777262745461 -0.21399031991001521 0.2902046213209199 0.29570240846367074 -0.02552544030562895 -0.976642616001526 0.027488935713754253 0.8069966127394999 0.01021017612225158 -4.176 -13.776 -2.784 -3.76 0.372 0.656 -0.156
-0.9456991557313575 -0.6653641667452982 0.01802427425765361 1.920543946432538 0.02684466378799474 0.4291311254109445 -0.2174417766827574 0.2689988709131666 0.31062497356542307 -0.043196898978756684 -1.0088439406947811 0.1021017612225158 0.8541205025345071 -0.09896016856951531 -4.456 -13.872 -2.852 -3.912 0.392 0.548 -0.148
-0.9445486701404435 -0.660762224381642 0.01802427425765361 1.9086555953264261 0.029529130166794215 0.4371845245473429 -0.22166022384944228 0.21637719397540847 0.31651545978979895 -0.03063052836675474 -1.0186614177354076 0.23758294438316174 0.8592255905956329 -0.29530970938204565 -4.176 -13.872 -2.82 -4.064 0.216 0.46 -0.184
-0.9433981845495295 -0.6580777580028425 0.017257283863710903 1.899835205796085 0.03298058693953639 0.44485442848677 -0.2247281854252131 0.2210895829549092 0.3208351496876746 -0.06086835765188441 -1.0461503534491619 0.3243694414223002 0.8156359925352511 -0.36167585417668097 -4.112 -14.032 -2.952 -4.004 0.136 0.48 -0.196
-0.941864203761644 -0.6557767868210144 0.016490293469768196 1.889097340280887 0.03604854851530722 0.4521408372292257 -0.2281796421979553 0.20970130958778244 0.31847895519792424 -0.084037603467763 -1.0382963718166607 0.3502875808095542 0.7610508201893678 -0.3738495257070578 -4.3 -14.192 -2.884 -3.972 0.136 0.624 -0.224
-0.9391797373828445 -0.6515583396543295 0.01572330307582549 1.8791264651596318 0.03834951969713534 0.45904375077471005 -0.23163109897069747 0.16179202162952502 0.33025992764667605 -0.0769690199985119 -1.0626437148774144 0.29530970938204565 0.7131415322311103 -0.34636058999330355 -4.268 -14.096 -2.784 -3.94 0.136 0.644 -0.204
-0.9380292517919305 -0.6481068828815874 0.015339807878854137 1.8680051044474626 0.038733014894106695 0.46594666432019444 -0.2346990605464683 0.1449059611196474 0.3459678909116785 -0.04987278336638271 -1.065785307530415 0.18260507295565323 0.6903649854968568 -0.3455751918300535 -4.236 -14.316 -2.752 -3.88 0.124 0.676 -0.204
-0.9372622613979879 -0.6446554261088451 0.015339807878854137 1.856500248538322 0.0395000052880494 0.47323307306265017 -0.23853401251618184 0.1119192382631423 0.3569634651971802 -0.012959069693627005 -1.085812960693293 0.0801106126515124 0.6887941891703565 -0.3412555019321778 -4.36 -14.444 -3.088 -3.88 0.136 0.76 -0.212
-0.9364952710040451 -0.6419709597300457 0.014956312681882784 1.84461189743221 0.038733014894106695 0.4816699673960199 -0.24160197409195266 0.08521570071263818 0.3412555019321778 -0.04751658887663235 -1.0826713680402924 -0.012959069693627005 0.6903649854968568 -0.3208351496876746 -4.736 -14.444 -3.22 -4.032 0.144 0.684 -0.196
-0.9357282806101024 -0.6377525125633607 0.013805827090968724 1.8338740319170121 0.03911651009107805 0.48895637613847565 -0.24428644047075213 0.07068583469251093 0.3369358120343021 -0.0640099503048849 -1.0960231368155444 -0.009424777959001457 0.7202101157003614 -0.2945243112187956 -4.828 -14.476 -3.324 -4.096 0.144 0.616 -0.204
-0.9361117758070737 -0.6346845509875899 0.01342233189399737 1.8242866519927283 0.0395000052880494 0.4950922992900173 -0.24735440204652295 0.04751658887663235 0.34047010376892767 -0.043196898978756684 -1.0838494652851676 0.011780972448751823 0.7284567964144877 -0.2941316121371705 -4.644 -14.476 -3.052 -4.156 0.136 0.656 -0.204
-0.9364952710040451 -0.6312330942148477 0.013038836697026017 1.8123983008866162 0.0395000052880494 0.5019952128355016 -0.2504223636222938 0.014922565101752308 0.3593196596869306 -0.04437499622363186 -1.0814932707954172 -0.00039269908162506076 0.6954700735579825 -0.32162054785092475 -4.828 -14.476 -3.22 -4.4 0.116 0.712 -0.204
[truncated: 4,440 more rows]
