# Supplementary material for: Bidirectional recurrent learning of inverse dynamic models for robots with elastic joints: a real-time real-world implementation
Source: Front Neurorobot. 2023 Jun 16;17:1166911. doi: 10.3389/fnbot.2023.1166911 (PMC10311998; doi:10.3389/fnbot.2023.1166911)
Supplement: Supplementary file 2 [file Data_Sheet_1.ZIP › Dataset/Test/sin_XYZ_12_5s_T2_5_Tz_5T_r18_ang_vel_torq.csv]

ang_left_s0 ang_left_s1 ang_left_e0 ang_left_e1 ang_left_w0 ang_left_w1 ang_left_w2 vel_left_s0 vel_left_s1 vel_left_e0 vel_left_e1 vel_left_w0 vel_left_w1 vel_left_w2 torq_left_s0 torq_left_s1 torq_left_e0 torq_left_e1 torq_left_w0 torq_left_w1 torq_left_w2
-0.6799369842302097 -0.6047719256238244 0.002684466378799474 2.317461475297889 0.18714565612202047 -0.03528155812136451 0.0847524385306691 1.2315043199761904 -0.36521014591130646 -0.3530364743809296 -0.2968805057085459 0.865901474983259 1.8861336890451668 0.8823948364115115 5.796 -12.284 1.24 0.396 0.188 0.344 -0.168
-0.6657476619422695 -0.6105243535783946 -0.0003834951969713534 2.313626523328175 0.19481556006144754 -0.014956312681882784 0.09280583766706753 1.2986558629340759 -0.3923063825434357 -0.35617806703393007 -0.37070793305405736 0.8168140897801264 1.9898062465941828 0.8529424052896319 5.42 -12.316 2.952 0.088 0.328 0.356 -0.092
-0.6511748444573582 -0.6143593055481082 -0.004218447166684887 2.3094080761614904 0.20133497840996056 0.006135923151541655 0.10239321759135137 1.3457797527290831 -0.39741147060456145 -0.33732851111592715 -0.3875939935639349 0.7237444074349869 2.028683455675064 0.8309512567186286 4.612 -12.128 4.128 0.06 0.356 0.412 -0.112
-0.6385195029573034 -0.6185777527147931 -0.008053399136398421 2.3048061337978343 0.2067039111675595 0.02684466378799474 0.11044661672774979 1.3481359472188335 -0.42529310539994075 -0.3310453258099262 -0.42332960999181546 0.6660176424361031 2.024756464858813 0.8780751465136358 4.392 -12.064 4.496 0.06 0.272 0.54 -0.148
-0.6258641614572488 -0.6231796950784493 -0.009587379924283835 2.2998206962372065 0.21130585353121575 0.04716990922747647 0.11888351106111957 1.3355695766068316 -0.4457134576444439 -0.3133738671367985 -0.4826271713171996 0.582372738049965 2.012190094246811 0.8961393042683886 3.864 -12.032 3.996 0.06 0.28 0.568 -0.168
-0.6124418295632514 -0.6273981422451342 -0.010737865515197896 2.294835258676579 0.2151408055009293 0.0674951546669582 0.1292378813793461 1.3288936922192056 -0.45356743927694515 -0.23326325448528606 -0.5273948666224566 0.44453536039956876 2.0585285858785682 0.8607963869221331 3.768 -11.808 3.388 0.12 0.28 0.508 -0.176
-0.6005534784571395 -0.6323835798057618 -0.012655341500054663 2.287548849934123 0.2174417766827574 0.08782040010643993 0.1365242901218018 1.3057244464033269 -0.4790928795825741 -0.14372786387477224 -0.5772676499888393 0.31062497356542307 2.0974057949594496 0.8706138639627596 3.052 -11.744 2.112 0.12 0.244 0.5 -0.148
-0.585980660972228 -0.6373690173663894 -0.013805827090968724 2.280645936388639 0.2174417766827574 0.10967962633380708 0.1457281748491143 1.3430308591577078 -0.4802709768274493 -0.17082410050690142 -0.6514877764159758 0.13037609509952017 2.114291855469327 0.8093528072292502 2.616 -11.652 0.736 0.152 0.208 0.528 -0.168
-0.572941824275202 -0.642354454927017 -0.014956312681882784 2.2737430228431545 0.215907795894872 0.13000487177328882 0.15263108839459866 1.3453870536474581 -0.4830198703988247 -0.13548118316064595 -0.7013605597823585 0.04751658887663235 2.0620628776131937 0.8164213906985013 1.68 -11.396 -0.332 -0.852 0.152 0.528 -0.168
-0.5572185211993765 -0.6458059116997592 -0.01687378866673955 2.2637721477218995 0.21705828148578604 0.15378157398551273 0.1587670115461403 1.3595242205859603 -0.44689155488931914 -0.09306968234513939 -0.7905032513112472 -0.043196898978756684 2.120182341693703 0.7319910881491132 0.56 -11.236 -0.332 -2.168 0.152 0.308 -0.168
-0.5445631796993219 -0.650024358866444 -0.017257283863710903 2.2541847677976157 0.21629129109184334 0.1787087617886507 0.16682041068253875 1.3893693507894649 -0.39780416968618654 -0.06911503836601068 -0.9177377537577669 -0.05654866775400875 2.2800108679151028 0.6990043652926081 -0.404 -11.332 -0.332 -2.412 0.164 0.328 -0.156
-0.5299903622144104 -0.6534758156391862 -0.018791264651596317 2.242679911888475 0.21552430069790063 0.20210196880390327 0.1721893434401377 1.3807299709937135 -0.36756634040105685 -0.11663162724264303 -1.027300797531159 -0.03573561642788053 2.3754367447499924 0.61457406274322 -0.436 -11.524 -0.332 -2.048 0.164 0.288 -0.176
-0.5165680303204131 -0.6576942628058712 -0.019941750242510378 2.2304080655853915 0.21552430069790063 0.22587867101612719 0.17755827619773665 1.403506517727967 -0.3569634651971802 -0.17121679958852648 -1.1144799936519223 -0.0047123889795007284 2.400569485973996 0.5533130060097106 -0.464 -11.652 -0.3 -1.344 0.152 -0.28 -0.176
-0.5027622032294443 -0.6603787291846707 -0.02147573103039579 2.2200536952671652 0.21552430069790063 0.2396844981070959 0.1821602185613929 1.4164655874215941 -0.362068553258306 -0.15040374826239827 -1.137649239467801 -0.009424777959001457 2.1166480499590774 0.4893030557048257 -0.464 -11.652 -0.332 -1.036 -0.124 -0.364 -0.148
-0.49049035692636106 -0.6638301859574128 -0.022626216621309852 2.2100828201459097 0.2116893487281871 0.24927187803137973 0.18599517053110642 1.377195679259088 -0.342826298258678 -0.1460840583645226 -1.1093749055907967 -0.1578650308132744 1.5134622605829842 0.46731190713382226 -1.96 -11.712 -0.4 -1.404 -0.308 0.308 -0.176
-0.47668452983539233 -0.6676651379271263 -0.02339320701525256 2.198194469039798 0.20401944478876002 0.25732527716777814 0.18906313210687725 1.3237886041580798 -0.336150413871052 -0.07853981632501214 -1.105840613856171 -0.41429753111443907 0.9397289023287704 0.39976766509431183 -3.988 -11.904 -1.172 -1.556 0.108 0.308 -0.156
-0.4655631691232231 -0.6699661091089545 -0.023776702212223912 2.1874566035246 0.19596604565236161 0.26384469551629114 0.19213109368264808 1.2464268850779427 -0.3271183349936756 -0.015707963265002428 -1.0826713680402924 -0.7154977267208606 0.6726935268237291 0.34439709458517825 -5.796 -12.0 -2.348 -1.772 0.2 1.1 -0.168
-0.4536748180171111 -0.672650575487754 -0.022626216621309852 2.175184757221517 0.18906313210687725 0.27496605622846043 0.19596604565236161 1.2169744539560632 -0.29530970938204565 -0.001570796326500243 -1.1439324247738019 -0.8093528072292502 0.7567311302914921 0.323191344177425 -6.856 -12.128 -3.288 -1.464 0.188 1.592 -0.14
-0.44293695250191323 -0.674951546669582 -0.02339320701525256 2.1621459205244906 0.184461189743221 0.29260683528914266 0.19826701683418974 1.1682797678345558 -0.25839599570928995 -0.0019634954081253035 -1.2888383858934493 -0.7206028147819864 1.2370021071189414 0.29373891305554545 -7.664 -12.348 -4.128 -0.58 0.2 0.78 -0.156
-0.4314320965927726 -0.6780195082453528 -0.024160197409195266 2.1468061126456366 0.18100973297047881 0.30986411915285356 0.20133497840996056 1.1085895074275465 -0.25407630581141427 -0.023169245815878585 -1.410575101197218 -0.54938601519346 1.687035254661261 0.2925608158106702 -8.132 -12.444 -4.564 0.244 0.18 0.328 -0.156
-0.4237621926533455 -0.6795534890332383 -0.02339320701525256 2.133000285554668 0.1794757521825934 0.32175247025896553 0.20401944478876002 1.0037388526336553 -0.25172011132166394 -0.03730641275438077 -1.4125385966053434 -0.2890265240760447 1.6018195539486229 0.28627763050466926 -8.32 -12.348 -4.936 0.304 0.18 0.328 -0.14
-0.41379131753209036 -0.6822379554120378 -0.023776702212223912 2.1199614488576417 0.17985924737956477 0.3286553838044499 0.20632041597058814 0.9471901848796465 -0.2120575040775328 -0.030237829285129678 -1.3787664755855882 -0.11074114101826713 1.1352930449780505 0.2379756434647868 -8.132 -12.54 -5.036 0.272 -0.292 0.684 -0.148
-0.4045874328047779 -0.6837719361999232 -0.024160197409195266 2.1065391169636443 0.17564080021287987 0.33709227813781967 0.20900488234938763 0.8643306786567587 -0.1790707812210277 -0.054192473264258384 -1.3084733399747024 -0.10759954836526664 0.7736171908013697 0.24543692601566297 -7.916 -12.572 -4.732 0.088 -0.564 1.612 -0.196
-0.3969175288653508 -0.6849224217908373 -0.024927187803137973 2.0911993090847902 0.16912138186436687 0.3501311148348457 0.21130585353121575 0.8305585576370035 -0.15668693356839924 -0.021598449489378342 -1.3469578499739583 -0.3573561642788053 0.8466592199836309 0.22580197193440993 -7.792 -12.604 -4.832 -0.06 -0.088 1.4 -0.156
-0.388480634531981 -0.68568941218478 -0.024927187803137973 2.0762429964029074 0.1622184683188825 0.36508742751672846 0.2124563391221298 0.7767587834543701 -0.1370519794871462 -0.05379977418263332 -1.415680189258344 -0.5862997288662157 1.2370021071189414 0.17946348030265274 -7.792 -12.888 -5.0 0.028 0.172 0.692 -0.156
-0.38119422578952533 -0.6876068881696367 -0.026077673394052033 2.0612866837210246 0.15915050674311168 0.3777427690167831 0.21399031991001521 0.7712609963116193 -0.10759954836526664 -0.05340707510100826 -1.429031958033596 -0.5486006170302099 1.3744467856877125 0.17278759591502674 -7.696 -13.016 -4.8 -0.18 0.2 0.624 -0.128
-0.37429131224404094 -0.6879903833666081 -0.02684466378799474 2.0470973614330847 0.15915050674311168 0.38809713933500967 0.21629129109184334 0.6522731745792258 -0.12134401622214377 -0.08678649703913842 -1.3787664755855882 -0.3043417882594221 1.1470740174268024 0.16571901244577564 -7.792 -12.792 -4.364 -0.792 0.172 1.052 -0.14
-0.3685388842894706 -0.6883738785635795 -0.0279951493789088 2.032524543948173 0.15761652595522627 0.400368985638093 0.21782527187972875 0.601222293967968 -0.06440264938650996 -0.07382742734551141 -1.3485286463004587 -0.08835729336563866 1.0485065479389122 0.13351768775252065 -7.664 -12.572 -4.196 -1.464 -0.252 1.272 -0.204
-0.3643204371227858 -0.6895243641544935 -0.028378644575880154 2.0191022120541757 0.15531555477339815 0.413407822335119 0.21782527187972875 0.5709844646828384 -0.05576326959075863 -0.05929756132538417 -1.3897620498710899 -0.11741702540589316 1.169850564161056 0.08835729336563866 -7.48 -12.668 -4.296 -1.8 -0.328 0.984 -0.176
-0.3604854851530722 -0.6899078593514648 -0.02914563496982286 2.004145899372293 0.15109710760671324 0.42836413501700177 0.21820876707670012 0.46495571264407193 -0.06322455214163478 -0.05733406591725887 -1.4313881525233463 -0.2309070599955357 1.3540264334432095 0.059690260407009234 -7.508 -12.604 -4.632 -1.956 0.008 0.636 -0.156
-0.35703402838033005 -0.6899078593514648 -0.028762139772851508 1.9903400722813243 0.1472621556369997 0.4414029717140278 0.21782527187972875 0.36167585417668097 -0.043982297142006806 0.00510508806112579 -1.428639258951971 -0.3938771788699359 1.395652536095466 0.027881634795379313 -6.98 -12.728 -4.936 -2.016 0.108 0.56 -0.168
-0.3535825716075879 -0.6895243641544935 -0.029529130166794215 1.976917740387327 0.14457768925820025 0.45252433242619705 0.21782527187972875 0.336543112952677 -0.012173671530376884 -0.0023561944897503642 -1.4129312956869686 -0.4174391237674396 1.3021901546687014 0.022383847652628464 -6.824 -12.792 -5.136 -2.292 0.016 0.74 -0.176
-0.35051461003181705 -0.6895243641544935 -0.028378644575880154 1.9623449229024155 0.14304370847031483 0.46479617872928036 0.21820876707670012 0.3133738671367985 0.01060287520387664 -0.009424777959001457 -1.390940147115965 -0.2827433387700437 1.1867366246709334 -0.0047123889795007284 -6.48 -12.888 -5.104 -2.72 -0.208 0.944 -0.168
-0.349364124440903 -0.6895243641544935 -0.029529130166794215 1.9477721054175041 0.13959225169757264 0.4759175394414496 0.21820876707670012 0.2619302874439155 0.029452431121879556 -0.031415926530004856 -1.397223332421966 -0.19320794815952988 1.1529645036511784 0.013744467856877126 -6.7 -13.144 -5.036 -2.78 -0.252 0.916 -0.168
-0.3470631532590749 -0.6883738785635795 -0.029912625363765568 1.933582783129564 0.1349903093339164 0.49010686172938966 0.21897575747064282 0.20655971693478195 0.03887720908088101 -0.04555309346850705 -1.4341370460947218 -0.2921681167290452 1.2444633896698174 -0.005890486224375911 -6.856 -13.396 -5.272 -2.628 -0.172 0.692 -0.224
-0.3466796580621035 -0.6876068881696367 -0.030679615757708275 1.9193934608416239 0.13230584295511694 0.501228222441559 0.21820876707670012 0.1449059611196474 0.05811946408050899 -0.05654866775400875 -1.4400275323190976 -0.368744437645932 1.2915872794648247 -0.0023561944897503642 -6.824 -13.556 -5.336 -2.932 -0.044 0.588 -0.212
-0.34552917247118947 -0.6860729073817513 -0.03029612056073692 1.905204138553684 0.1292378813793461 0.5123495831537281 0.21782527187972875 0.08521570071263818 0.0911061869370141 -0.049480084284757656 -1.4274611617070958 -0.3648174468296814 1.1780972448751823 -0.008639379795751335 -6.636 -13.872 -5.304 -3.332 -0.024 0.724 -0.232
-0.34476218207724674 -0.6845389265938658 -0.032213596545593685 1.8894808354778583 0.12732040539448933 0.5238544390628688 0.21782527187972875 0.07971791356988733 0.14647675744614766 -0.04633849163175717 -1.4608405836452258 -0.2996293992799213 1.1015209239582953 -0.034164820101380285 -6.916 -14.38 -4.936 -3.512 -0.108 0.82 -0.268
-0.3443786868802754 -0.6833884410029518 -0.03144660615165098 1.8756750083868896 0.12386894862174716 0.5349757997750381 0.21782527187972875 0.07422012642713648 0.15747233173164935 -0.0860010988758883 -1.467909167114477 -0.2721404635661671 1.0885618542646684 -0.011780972448751823 -6.98 -14.732 -4.664 -3.544 -0.136 0.828 -0.252
-0.34552917247118947 -0.6822379554120378 -0.032213596545593685 1.8626361716898636 0.12156797743991904 0.5457136652902359 0.21782527187972875 0.01649336142825255 0.1531526418337737 -0.045160394386881984 -1.467516468032852 -0.24190263428103742 1.105840613856171 0.0023561944897503642 -6.792 -15.048 -4.532 -3.484 -0.06 0.732 -0.252
-0.3459126676681608 -0.6795534890332383 -0.03259709174256504 1.8465293734170667 0.11850001586414821 0.5564515308054339 0.21820876707670012 -0.04633849163175717 0.16139932254789996 -0.04162610265225644 -1.4565208937473502 -0.2792090470354182 1.0846348634484178 0.0047123889795007284 -6.668 -15.268 -4.496 -3.728 0.008 0.828 -0.24
-0.3470631532590749 -0.6784030034423242 -0.03298058693953639 1.8319565559321553 0.11619904468232009 0.5660389107297177 0.21820876707670012 -0.09738937224301507 0.18574666560865372 -0.04123340357063138 -1.4408129304823478 -0.3157300616265488 1.034762080082035 -0.013351768775252066 -6.636 -15.652 -4.464 -4.004 -0.016 0.808 -0.26
-0.3466796580621035 -0.6776360130483815 -0.034514567727421806 1.8177672336442152 0.11351457830352062 0.5775437666388583 0.2166747862888147 -0.08953539061051385 0.1841758692821535 -0.05890486224375911 -1.4694799634409772 -0.26860617183154156 1.0355474782452851 -0.011388273367126762 -6.324 -16.032 -4.632 -4.276 -0.06 0.828 -0.28
-0.349364124440903 -0.6745680514726107 -0.03413107253045045 1.8020439305683897 0.1119805975156352 0.5878981369570848 0.2124563391221298 -0.13233959050764546 0.16571901244577564 -0.05026548244800778 -1.4851879267059798 -0.1971349389757805 1.0500773442654123 -0.18613936469027878 -6.356 -16.0 -4.564 -4.492 -0.2 0.772 -0.268
-0.3524320860166738 -0.672650575487754 -0.03489806292439316 1.7886215986743925 0.11006312153077843 0.5982525072753113 0.20785439675847356 -0.1739656931599019 0.19988383254715592 -0.05890486224375911 -1.4847952276243546 -0.1829977720372783 1.0587167240611637 -0.38366700274768434 -6.576 -16.064 -4.632 -4.4 -0.144 0.676 -0.24
-0.35473305719850196 -0.6711165946998685 -0.034514567727421806 1.7725148004015956 0.1062281695610649 0.6089903727905093 0.20325245439481732 -0.2089159114245323 0.20381082336340653 -0.01688606050987761 -1.4368859396660973 -0.21755529122028364 1.0453649552859117 -0.44649885580769405 -6.356 -16.348 -4.564 -4.644 -0.072 0.772 -0.232
-0.35703402838033005 -0.6688156235180404 -0.03528155812136451 1.758708973310627 0.10392719837923678 0.6181942575178218 0.19941750242510378 -0.26114488928066537 0.1881028600984041 -0.01688606050987761 -1.4341370460947218 -0.2709623663212919 0.9699667316139 -0.4598506245829461 -5.92 -16.476 -4.564 -4.704 -0.024 0.828 -0.252
-0.3608689803500436 -0.6665146523362123 -0.03528155812136451 1.7445196510226868 0.10239321759135137 0.6281651326390769 0.19328157927356213 -0.3063052836675474 0.2049889206082817 -0.023169245815878585 -1.4309954534417213 -0.22344577744465957 0.9361946105941448 -0.44649885580769405 -6.168 -16.38 -4.664 -4.828 -0.052 0.82 -0.28
-0.36393694192581444 -0.6645971763513555 -0.03604854851530722 1.7284128527498899 0.10162622719740866 0.6385195029573034 0.18983012250081996 -0.3593196596869306 0.1971349389757805 -0.03063052836675474 -1.4423837268088482 -0.17082410050690142 0.9660397407976494 -0.4594579255013211 -5.764 -16.54 -4.8 -4.704 -0.152 0.74 -0.252
-0.368922379486442 -0.6622962051695274 -0.03489806292439316 1.713456540068007 0.10085923680346595 0.6473398924876446 0.18561167533413506 -0.3589269606053055 0.21480639764890821 -0.01610066234662749 -1.3964379342587159 -0.1500110491807732 0.9519025738591472 -0.4260785035631909 -5.516 -16.572 -4.632 -4.644 -0.2 0.8 -0.296
-0.37160684586524145 -0.6603787291846707 -0.03719903410622128 1.700417703370981 0.09855826562163783 0.655393291624043 0.18177672336442152 -0.35185837713605445 0.21087940683265763 -0.031415926530004856 -1.3964379342587159 -0.1370519794871462 0.8710065630443847 -0.42372230907344055 -5.608 -16.636 -4.732 -4.676 -0.18 0.876 -0.296
-0.3762087882288977 -0.6584612531998139 -0.03719903410622128 1.6881458570678978 0.09740778003072377 0.6638301859574128 0.17717478100076528 -0.4040873549921875 0.2269800691792851 -0.0640099503048849 -1.3343914793619565 -0.1590431280581496 0.866294174064884 -0.41665372560418945 -5.484 -16.792 -4.8 -4.584 -0.172 0.936 -0.26
-0.38119422578952533 -0.6561602820179857 -0.03719903410622128 1.6747235251739006 0.0947233136519243 0.6734175658816967 0.17333982903105175 -0.4402156705016931 0.23129975907716077 -0.050658181529632834 -1.3614877159940855 -0.14372786387477224 0.8446957245755057 -0.41390483203281403 -5.64 -16.792 -4.632 -4.86 -0.144 0.888 -0.28
-0.3846456825622675 -0.6530923204422149 -0.03796602450016399 1.6605342028859604 0.09395632325798159 0.681470965018095 0.16835439147042416 -0.4472842539709442 0.21402099948565811 -0.0400553063257562 -1.357560725177835 -0.1869247628535289 0.8313439558002536 -0.4362886796854425 -5.576 -16.856 -4.328 -5.012 -0.164 0.896 -0.316
-0.3896311201228951 -0.6515583396543295 -0.03719903410622128 1.6459613854010489 0.09088836168221076 0.6902913545484362 0.16336895390979655 -0.45121124478719477 0.2309070599955357 -0.027881634795379313 -1.318290817015329 -0.16846790601715106 0.8564766970242574 -0.44649885580769405 -5.608 -16.984 -4.264 -5.104 -0.088 0.876 -0.288
-0.39461655768352266 -0.64887387327553 -0.037582529303192634 1.6344565294919084 0.0897378760912967 0.698728248881806 0.15915050674311168 -0.45631633284832057 0.21676989305703354 -0.02552544030562895 -1.3053317473217019 -0.1971349389757805 0.8682576694730093 -0.47045349978682277 -5.672 -17.016 -4.264 -5.316 -0.036 0.896 -0.288
-0.400368985638093 -0.6469563972906732 -0.03796602450016399 1.621034197597911 0.088970885697354 0.7086991240030611 0.15301458359157002 -0.4991205327454522 0.22030418479165909 -0.027488935713754253 -1.2778428116079477 -0.1668971096906508 0.8549059006977572 -0.48576876397020013 -5.796 -16.952 -4.264 -5.716 -0.06 0.848 -0.288
-0.40573791839569195 -0.6446554261088451 -0.039883500485020755 1.6068448753099709 0.08705340971249723 0.7167525231394596 0.1491796316218565 -0.536819644581458 0.24033183795453716 -0.04830198703988247 -1.2747012189549471 -0.135873882242271 0.8690430676362594 -0.4680973052970724 -5.704 -17.144 -4.196 -5.744 -0.1 0.74 -0.28
-0.4111068511532909 -0.6419709597300457 -0.039883500485020755 1.5953400194008303 0.08590292412158317 0.7251894174728294 0.14419419406122888 -0.5811946408050899 0.2360121480566615 -0.06126105673350948 -1.2896237840566995 -0.14333516479314717 0.8902488180440127 -0.48655416213345026 -5.484 -17.428 -4.128 -5.744 -0.072 0.78 -0.28
-0.41762626950180387 -0.6400534837451889 -0.0395000052880494 1.5838351634916896 0.08436894333369775 0.7324758262152851 0.13959225169757264 -0.594546409580342 0.22148228203653425 -0.02670353755050413 -1.2507465749758184 -0.12212941438539389 0.8203483815147519 -0.49087385203132594 -5.296 -17.524 -4.328 -5.624 -0.044 0.8 -0.308
-0.4249126782442596 -0.6377525125633607 -0.04026699568199211 1.570029336400721 0.0839854481367264 0.7397622349577407 0.13345632854603098 -0.6428483966202244 0.21637719397540847 0.004319689897875668 -1.2169744539560632 -0.12291481254864402 0.7312056899858631 -0.5002986299903274 -5.08 -17.588 -4.328 -5.716 -0.1 0.916 -0.288
-0.4314320965927726 -0.6350680461845613 -0.039883500485020755 1.558140985294609 0.08283496254581234 0.7485826244880819 0.1284708909854034 -0.6357798131509733 0.21991148571003402 -0.015707963265002428 -1.209120472323562 -0.0750055245903866 0.7567311302914921 -0.5014767272352025 -4.984 -17.524 -4.296 -5.716 -0.144 0.908 -0.26
-0.4387185053352283 -0.6331505701997046 -0.04026699568199211 1.5454856437945543 0.08283496254581234 0.7558690332305377 0.12195147263689039 -0.6554147672322264 0.20734511509803208 -0.013744467856877126 -1.1902709164055592 -0.06086835765188441 0.7422012642713648 -0.55017141335671 -4.768 -17.62 -4.296 -5.928 -0.188 0.84 -0.308
-0.4456214188807127 -0.6308495990178764 -0.0395000052880494 1.533213797491471 0.08130098175792692 0.7646894227608787 0.11504855909140603 -0.6844744992724808 0.19752763805740556 0.00039269908162506076 -1.177704545793557 -0.10406525663064109 0.7331691853939883 -0.5595961913157116 -4.768 -17.872 -4.364 -5.988 -0.164 0.82 -0.308
-0.4532913228201398 -0.6296991134269624 -0.041033986075934815 1.5228594271732445 0.07938350577307016 0.7708253459124204 0.10967962633380708 -0.7092145414148597 0.20263272611853134 -0.03573561642788053 -1.1168361881416728 -0.11820242356914328 0.7088218423332346 -0.5768749509072142 -4.424 -17.748 -4.464 -6.144 -0.1 0.82 -0.296
-0.45942724597168144 -0.6273981422451342 -0.04026699568199211 1.5109710760671324 0.07861651537912745 0.776961269063962 0.10507768397015084 -0.6860452955989811 0.20459622152665666 -0.045945792550132106 -1.0893472524279184 -0.10170906214089073 0.6774059158032297 -0.5910121178457164 -4.424 -17.84 -4.196 -6.324 -0.136 0.856 -0.288
-0.46594666432019444 -0.6250971710633061 -0.041033986075934815 1.50176719133982 0.07784952498518474 0.7819467066245896 0.09855826562163783 -0.7041094533537339 0.19988383254715592 -0.04790928795825741 -1.0685342011017902 -0.10642145112039146 0.6302820260082225 -0.5933683123354667 -4.112 -18.128 -3.86 -6.356 -0.164 0.82 -0.26
-0.47323307306265017 -0.6239466854723921 -0.04065049087896346 1.4917963162185648 0.07669903939427068 0.78769913457916 0.09242234247009617 -0.7229590092717368 0.18928095734327927 -0.04162610265225644 -1.0233738067149083 -0.11859512265076834 0.5725552610093385 -0.6004368958047178 -4.204 -18.096 -3.892 -6.54 -0.052 0.84 -0.252
-0.48205346259299126 -0.6216457142905639 -0.04256796686382023 1.4814419459003383 0.07516505860638527 0.7938350577307016 0.0847524385306691 -0.737096176210239 0.18731746193515397 -0.03220132469325498 -0.9931359774297787 -0.10720684928364158 0.54938601519346 -0.5855143307029655 -4.268 -18.032 -3.792 -6.844 -0.024 0.808 -0.26
-0.48895637613847565 -0.6201117335026785 -0.043334957257762936 1.4710875755821118 0.07593204900032798 0.8003544760792146 0.08015049616701286 -0.743772060597865 0.17671458673127732 -0.07775441816176203 -0.9884235884502779 -0.07853981632501214 0.58198003896834 -0.5745187564174639 -4.144 -18.348 -3.892 -7.092 -0.06 0.8 -0.288
-0.4966262800779027 -0.6189612479117644 -0.04410194765170564 1.4618836908547992 0.07593204900032798 0.8057234088368136 0.0732475826215285 -0.7614435192709927 0.15943582713977467 -0.08874999244726373 -0.9876381902870277 -0.02120575040775328 0.5694136683563381 -0.5941537104987169 -3.924 -18.412 -3.388 -7.244 -0.164 0.732 -0.296
-0.5062136600021865 -0.616276781532965 -0.04410194765170564 1.4522963109305154 0.07401457301547121 0.8114758367913839 0.0674951546669582 -0.7547676348833667 0.155116137241899 -0.061653755815134534 -0.9515098747775221 -0.03573561642788053 0.5917975160089666 -0.6499169800894755 -4.052 -18.288 -3.456 -7.212 -0.108 0.712 -0.308
-0.5135000687446423 -0.6147428007450796 -0.044485442848677 1.4427089310062315 0.07209709703061444 0.8160777791550401 0.06059224112147384 -0.7936448439642477 0.18260507295565323 -0.028667032958629435 -0.944441291308271 -0.10877764561014182 0.543495528969084 -0.6243915397838465 -3.956 -18.54 -3.524 -7.212 0.036 0.732 -0.288
-0.5211699726840693 -0.6135923151541655 -0.04371845245473429 1.4342720366728618 0.07209709703061444 0.8214467119126391 0.055223308363874894 -0.782256570597121 0.16846790601715106 -0.02552544030562895 -0.9142034620231414 -0.11506083091614279 0.47673668509282374 -0.6102543728453443 -3.644 -18.824 -3.424 -7.152 0.052 0.8 -0.268
-0.5292233718204677 -0.6124418295632514 -0.044485442848677 1.4250681519455495 0.0724805922275858 0.8256651590793239 0.048703890015361885 -0.8552985997793823 0.12644910428326955 -0.0400553063257562 -0.885929128146137 -0.04633849163175717 0.433147087032442 -0.620464548967596 -3.612 -18.824 -3.524 -7.18 -0.06 0.888 -0.28
-0.5388107517447516 -0.610907848775366 -0.045252433242619704 1.4158642672182369 0.07171360183364309 0.8321845774278369 0.041033986075934815 -0.8395906365143798 0.1319468914260204 -0.05340707510100826 -0.8513716089631317 0.0011780972448751821 0.44649885580769405 -0.6444191929467247 -3.488 -18.636 -3.388 -7.0 -0.116 0.8 -0.288
-0.5460971604872072 -0.609757363184452 -0.045252433242619704 1.4089613536727525 0.07133010663667173 0.8344855486096651 0.03489806292439316 -0.8250607704942526 0.13391038683414572 -0.028274333877004374 -0.8022842237599991 -0.03534291734625546 0.4684900043786975 -0.6558074663138515 -3.24 -18.7 -3.388 -6.908 -0.072 0.792 -0.288
-0.5556845404114912 -0.6089903727905093 -0.046402918833533764 1.4012914497333255 0.07094661143970038 0.8383205005793786 0.027228158984966094 -0.8321293539635037 0.10288715938576591 -0.07382742734551141 -0.7865762604949966 -0.03573561642788053 0.39780416968618654 -0.6935065781498573 -3.116 -18.732 -3.556 -7.18 -0.072 0.848 -0.26
-0.5629709491539469 -0.6074563920026238 -0.046402918833533764 1.393238050596927 0.07056311624272903 0.8410049669581781 0.02032524543948173 -0.8513716089631317 0.09071348785538903 -0.07264933010063623 -0.7657632091688684 -0.04084070448900632 0.3432189973403031 -0.6938992772314824 -2.804 -18.824 -3.324 -7.244 -0.116 0.808 -0.28
-0.572941824275202 -0.6063059064117098 -0.047553404424447825 1.3859516418544713 0.07017962104575767 0.8456069093218344 0.01342233189399737 -0.8490154144733814 0.1021017612225158 -0.0329867228565051 -0.7253152037614872 -0.03848450999925595 0.32358404325905005 -0.6715154295788539 -2.772 -19.272 -3.324 -7.244 -0.108 0.792 -0.26
-0.5798447378206864 -0.6051554208207958 -0.04832039481839053 1.3805827090968723 0.06941263065181497 0.8479078805036625 0.008053399136398421 -0.866686873146509 0.0769690199985119 -0.04987278336638271 -0.685259897435731 -0.045945792550132106 0.3251548395855503 -0.6734789249869791 -2.428 -19.62 -3.388 -7.396 -0.072 0.82 -0.26
-0.5898156129419416 -0.6051554208207958 -0.04908738521233324 1.373679795551388 0.06902913545484361 0.8505923468824619 -0.0003834951969713534 -0.8874999244726373 0.05222897785613308 -0.07461282550876154 -0.6200718498859709 -0.07971791356988733 0.31180307081029823 -0.6514877764159758 -2.304 -19.968 -3.288 -7.488 -0.052 0.82 -0.26
-0.5982525072753113 -0.6047719256238244 -0.049854375606275945 1.3679273675968178 0.0682621450609009 0.8532768132612614 -0.007286408742455715 -0.8446957245755057 0.04358959806038174 -0.07775441816176203 -0.6098616737637194 -0.07853981632501214 0.2619302874439155 -0.6526658736608509 -2.336 -20.064 -3.288 -7.732 -0.088 0.78 -0.288
-0.6082233823965666 -0.6051554208207958 -0.05062136600021865 1.3614079492483047 0.0682621450609009 0.8551942892461182 -0.013805827090968724 -0.8317366548818786 0.04476769530525693 -0.06518804754976008 -0.542710130805834 -0.05458517234588344 0.23954643979128706 -0.666410341517728 -2.244 -20.096 -3.156 -7.884 -0.108 0.78 -0.288
-0.6166602767299363 -0.6051554208207958 -0.052155346788104066 1.3571895020816198 0.06711165946998685 0.8586457460188603 -0.0222427214243385 -0.8812167391666363 0.009817477040626518 -0.11623892816101798 -0.5203262831532055 -0.036128315509505585 0.23051436091391064 -0.6864379946806062 -2.244 -20.38 -2.852 -8.008 -0.036 0.808 -0.288
-0.6247136758663347 -0.6051554208207958 -0.05368932757598948 1.3518205693240208 0.0674951546669582 0.8597962316097744 -0.027611654181937447 -0.8588328915140079 -0.0019634954081253035 -0.10759954836526664 -0.4963716391740768 -0.04162610265225644 0.26153758836229046 -0.7143196294759855 -2.272 -20.288 -2.652 -8.128 0.016 0.74 -0.232
-0.6343010557906186 -0.6051554208207958 -0.05253884198507542 1.347602122157336 0.06672816427301549 0.8632476883825165 -0.03566505331833587 -0.872577359370885 -0.0019634954081253035 -0.10759954836526664 -0.4790928795825741 -0.04241150081550656 0.24072453703616223 -0.6817256057011054 -2.18 -20.348 -2.484 -8.036 0.1 0.636 -0.232
-0.6427379501239884 -0.6047719256238244 -0.05445631796993219 1.3433836749906511 0.06634466907604414 0.8632476883825165 -0.04141748127290617 -0.8984954987581389 -0.012566370612001944 -0.08246680714126275 -0.4315762907059417 -0.022383847652628464 0.19360064724115494 -0.6632687488647275 -2.116 -20.412 -2.516 -8.068 0.06 0.676 -0.324
-0.650024358866444 -0.6059224112147384 -0.05560680356084625 1.3395487230209375 0.06634466907604414 0.863631183579488 -0.04947088040930459 -0.8619744841670083 -0.05222897785613308 -0.09306968234513939 -0.39073558621693544 -0.009424777959001457 0.07971791356988733 -0.6774059158032297 -1.556 -20.636 -2.552 -8.252 0.06 0.8 -0.28
-0.6615292147755847 -0.6066894016086811 -0.056373793954788955 1.3357137710512241 0.06787864986392955 0.8655486595643447 -0.05560680356084625 -0.8910342162072629 -0.0789325154066372 -0.06558074663138515 -0.3432189973403031 0.0035342917346255468 0.09738937224301507 -0.6997897634558582 -1.556 -20.764 -2.752 -8.128 0.06 0.8 -0.26
-0.6703496043059258 -0.6074563920026238 -0.057524279545703015 1.3341797902633385 0.0674951546669582 0.8670826403522301 -0.06289321230330196 -0.9350165133492696 -0.06832964020276057 -0.11427543275289267 -0.32358404325905005 0.0011780972448751821 0.12330751163026907 -0.7107853377413599 -1.524 -21.208 -2.752 -8.008 0.052 0.724 -0.288
-0.6776360130483815 -0.6093738679874806 -0.05829126993964572 1.3307283334905964 0.06634466907604414 0.8678496307461728 -0.06902913545484361 -0.911454568451766 -0.08914269152888879 -0.10406525663064109 -0.2850995332597941 0.01021017612225158 0.08521570071263818 -0.6691592350891035 -1.34 -21.556 -2.384 -8.128 0.052 0.684 -0.288
-0.6876068881696367 -0.6105243535783946 -0.05905826033358843 1.329194352702711 0.06711165946998685 0.8670826403522301 -0.0782330201821561 -0.90556408222739 -0.11074114101826713 -0.09189158510026421 -0.25839599570928995 -0.027488935713754253 0.005890486224375911 -0.7304202918226129 -1.184 -21.492 -2.248 -8.16 0.06 0.76 -0.252
-0.6975777632908919 -0.6112913439723374 -0.06059224112147384 1.3272768767178542 0.06672816427301549 0.8663156499582874 -0.0847524385306691 -0.9079202767171404 -0.10485065479389122 -0.0789325154066372 -0.19674223989415543 0.010995574285501701 -0.009032078877376396 -0.7107853377413599 -1.212 -21.364 -2.08 -8.128 0.072 0.752 -0.24
-0.7067816480182044 -0.6132088199571941 -0.06059224112147384 1.32612639112694 0.06711165946998685 0.8666991451552588 -0.09280583766706753 -0.9008516932478894 -0.1370519794871462 -0.060475658570259355 -0.16846790601715106 0.003141592653000486 -0.036913713672755706 -0.673086225905354 -0.748 -21.812 -1.912 -8.192 0.044 0.82 -0.24
-0.7167525231394596 -0.616276781532965 -0.06135923151541655 1.3253594007329974 0.06711165946998685 0.8663156499582874 -0.1004757416064946 -0.8843583318196367 -0.18849555918002917 -0.0679369411211355 -0.10563605295714133 -0.013744467856877126 -0.01610066234662749 -0.7319910881491132 -0.56 -21.748 -2.216 -8.252 0.044 0.848 -0.232
-0.7240389318819153 -0.6178107623208504 -0.0625097171063306 1.3245924103390547 0.06672816427301549 0.865932154761316 -0.10661166475803625 -0.9063494803906402 -0.1920298509146547 -0.04987278336638271 -0.06715154295788539 -0.0011780972448751821 -0.014529866020127248 -0.7123561340678601 -0.464 -21.588 -2.348 -8.036 0.044 0.76 -0.28
-0.7336263118061991 -0.6189612479117644 -0.06289321230330196 1.3245924103390547 0.06634466907604414 0.8663156499582874 -0.11389807350049197 -0.9106691702885158 -0.18653206377190384 -0.08521570071263818 -0.03220132469325498 -0.01649336142825255 0.0329867228565051 -0.6762278185583546 -0.404 -21.968 -2.416 -7.948 0.016 0.74 -0.232
-0.7416797109425975 -0.6216457142905639 -0.06404369789421602 1.3245924103390547 0.06711165946998685 0.8655486595643447 -0.12003399665203363 -0.9039932859008898 -0.22344577744465957 -0.0769690199985119 0.005497787142750851 -0.015707963265002428 -0.05654866775400875 -0.6616979525382274 -0.404 -21.872 -2.248 -8.436 0.016 0.828 -0.252
-0.7505001004729387 -0.6239466854723921 -0.06481068828815872 1.3253594007329974 0.06634466907604414 0.8655486595643447 -0.1277039005914607 -0.9000662950846392 -0.2269800691792851 -0.07775441816176203 0.023561944897503646 -0.008246680714126275 -0.03063052836675474 -0.6923284809049821 -0.56 -21.812 -1.844 -8.464 0.044 0.752 -0.28
-0.7600874803972225 -0.6262476566542201 -0.06519418348513008 1.3265098863239115 0.06596117387907278 0.8670826403522301 -0.13383982374300235 -0.879253243758511 -0.23954643979128706 -0.10877764561014182 0.05576326959075863 -0.030237829285129678 0.01649336142825255 -0.6895795873336067 -0.464 -22.224 -1.676 -8.464 0.08 0.692 -0.24
-0.7685243747305923 -0.6293156182299909 -0.06596117387907278 1.328043867111797 0.06557767868210143 0.865932154761316 -0.14189322287940076 -0.8835729336563867 -0.2631083846887907 -0.07225663101901117 0.12330751163026907 -0.024347343060753767 0.03887720908088101 -0.6950773744763575 -0.528 -22.064 -1.712 -8.556 0.116 0.676 -0.268
-0.7781117546548761 -0.6320000846087904 -0.06634466907604414 1.3295778478996825 0.06519418348513008 0.8663156499582874 -0.1491796316218565 -0.8984954987581389 -0.29138271856579506 -0.06518804754976008 0.13980087305852162 -0.03730641275438077 0.013744467856877126 -0.7351326808021137 -0.528 -22.288 -1.776 -8.556 0.06 0.608 -0.268
-0.7861651537912745 -0.635835036578504 -0.0674951546669582 1.331495323884539 0.06404369789421602 0.8666991451552588 -0.15569904997036949 -0.9267698326351433 -0.3078760799940476 -0.054977871427508505 0.18181967479240313 -0.06872233928438563 0.012959069693627005 -0.7398450697816145 -0.464 -22.54 -2.112 -8.404 0.008 0.56 -0.252
-0.795369038518587 -0.6385195029573034 -0.06787864986392955 1.3337962950663673 0.06442719309118737 0.8640146787764593 -0.16298545871282522 -0.9020297904927645 -0.3220132469325498 -0.04358959806038174 0.20930861050615737 -0.029845130203504617 -0.07186393193738612 -0.7119634349862352 -0.436 -22.54 -2.08 -8.588 0.0 0.636 -0.232
-0.8049564184428709 -0.6431214453209597 -0.06711165946998685 1.336864256642138 0.06404369789421602 0.8620972027916025 -0.17103885784922362 -0.8965320033500137 -0.3436116964219281 -0.04751658887663235 0.23640484713828655 -0.01767145867312773 -0.1531526418337737 -0.7182466202922361 -0.496 -22.7 -2.012 -8.712 0.044 0.664 -0.24
-0.8156942839580688 -0.6469563972906732 -0.06787864986392955 1.3406992086118517 0.06366020269724466 0.8605632220037172 -0.177941771394708 -0.8851437299828869 -0.3671736413194318 -0.02081305132612822 0.3066979827491724 -0.04162610265225644 -0.20381082336340653 -0.6887941891703565 -0.592 -22.764 -1.776 -8.68 0.108 0.588 -0.232
-0.8229806927005244 -0.6504078540634154 -0.06902913545484361 1.3437671701876224 0.06404369789421602 0.859412736412803 -0.18484468494019235 -0.912239966615016 -0.3919136834618106 -0.027096236632129192 0.33575771478942695 -0.02120575040775328 -0.19634954081253037 -0.6860452955989811 -0.464 -22.668 -1.944 -8.712 0.108 0.568 -0.212
-0.8318010822308656 -0.6557767868210144 -0.06864564025787226 1.3479856173543072 0.06327670750027331 0.8559612796400609 -0.19213109368264808 -0.8914269152888878 -0.41429753111443907 -0.029452431121879556 0.38366700274768434 -0.003141592653000486 -0.20773781417965714 -0.672300827742104 -0.184 -22.828 -2.048 -8.712 0.088 0.52 -0.212
-0.8413884621551494 -0.6603787291846707 -0.06941263065181497 1.3525875597179635 0.06366020269724466 0.851742832473376 -0.19788352163721837 -0.8796459428401361 -0.42254421182856533 -0.034164820101380285 0.394269877951561 -0.012173671530376884 -0.28863382499441964 -0.6534512718241011 0.528 -22.984 -1.912 -8.556 0.108 0.548 -0.232
-0.8498253564885192 -0.6634466907604415 -0.06979612584878632 1.3571895020816198 0.06366020269724466 0.8486748708976052 -0.20478643518270273 -0.8878926235542624 -0.4178318228490646 -0.040448005407381256 0.4241150081550656 -0.01649336142825255 -0.3659955440745566 -0.6558074663138515 1.152 -23.08 -1.576 -8.496 0.108 0.664 -0.204
-0.8578787556249177 -0.6695826139119831 -0.07056311624272903 1.3625584348392188 0.06327670750027331 0.8440729285339489 -0.21207284392515846 -0.8937831097786383 -0.452782041113695 -0.06636614479463526 0.47045349978682277 -0.008639379795751335 -0.4221515127469403 -0.6487388828446004 1.744 -23.304 -1.408 -8.556 0.108 0.644 -0.232
-0.8670826403522301 -0.6734175658816967 -0.07094661143970038 1.368310862793789 0.06404369789421602 0.83870399577635 -0.21935925266761416 -0.8643306786567587 -0.4637776153991967 -0.0789325154066372 0.5156138941737047 0.007461282550876154 -0.42332960999181546 -0.6750497213134794 1.992 -23.336 -1.072 -8.528 0.1 0.624 -0.26
-0.8755195346855998 -0.6780195082453528 -0.07209709703061444 1.373679795551388 0.06366020269724466 0.8348690438066364 -0.22549517581915582 -0.8541205025345071 -0.47045349978682277 -0.05851216316213405 0.5289656629489569 -0.006675884387626033 -0.4123340357063138 -0.6652322442728529 1.932 -23.524 -0.904 -8.404 0.124 0.568 -0.224
-0.884339924215941 -0.6833884410029518 -0.0724805922275858 1.3794322235059584 0.06366020269724466 0.8295001110490375 -0.23239808936464018 -0.8325220530451287 -0.4963716391740768 -0.09149888601863915 0.5674501729482128 -0.008246680714126275 -0.4260785035631909 -0.6562001653954765 2.244 -23.652 -1.072 -8.312 0.124 0.636 -0.24
-0.8920098281553681 -0.6891408689575221 -0.07401457301547121 1.3863351370514427 0.06366020269724466 0.8260486542762953 -0.2389175077131532 -0.7999280292702488 -0.5273948666224566 -0.1280199006097698 0.6039711875393434 0.005890486224375911 -0.4732023933581982 -0.6719081286604789 2.088 -23.62 -0.94 -8.312 0.116 0.712 -0.224
-0.8996797320947951 -0.6948932969120925 -0.07516505860638527 1.3928545553999556 0.0625097171063306 0.820296226321725 -0.24505343086469483 -0.8160286916168762 -0.5379977418263332 -0.08757189520238855 0.6887941891703565 -0.0011780972448751821 -0.523860574887831 -0.653058572742476 2.148 -23.556 -0.5 -8.312 0.136 0.704 -0.232
-0.9077331312311936 -0.7010292200636341 -0.07631554419729933 1.400907954536354 0.06289321230330196 0.8149272935641261 -0.2511893540162365 -0.8191702842698767 -0.5576326959075862 -0.08285950622288782 0.737488875291864 -0.03259402377488004 -0.49165925019457607 -0.6349944149877232 1.9 -23.524 -0.332 -8.344 0.136 0.644 -0.252
-0.9161700255645634 -0.7060146576242616 -0.07669903939427068 1.4093448488697238 0.0625097171063306 0.8110923415944126 -0.25732527716777814 -0.8117090017190005 -0.5866924279478407 -0.10642145112039146 0.7677267045769938 -0.027881634795379313 -0.5128650006023293 -0.6397068039672239 1.932 -23.46 -0.5 -8.376 0.164 0.576 -0.232
-0.9238399295039904 -0.7125340759727747 -0.07708253459124204 1.4173982480061222 0.0625097171063306 0.8041894280489281 -0.26384469551629114 -0.8301658585553784 -0.5980807013149675 -0.05654866775400875 0.8003207283518737 -0.031415926530004856 -0.5065818152963284 -0.6420629984569743 1.804 -23.304 -0.5 -8.404 0.164 0.56 -0.212
-0.9326603190343316 -0.7186699991243164 -0.07593204900032798 1.4262186375364634 0.0617427267123879 0.7988204952913293 -0.2703641138648042 -0.795215640290748 -0.6126105673350948 -0.03926990816250607 0.8124943998822507 -0.03259402377488004 -0.5835508352948403 -0.6648395451912278 1.9 -23.336 -0.4 -8.496 0.164 0.608 -0.176
-0.9395632325798159 -0.7259564078667721 -0.07708253459124204 1.435422522263776 0.06135923151541655 0.7926845721397876 -0.2772670274102885 -0.7834346678419962 -0.6408849012120992 -0.009032078877376396 0.8619744841670083 -0.029452431121879556 -0.5635231821319622 -0.6448118920283498 2.148 -23.396 -0.5 -8.404 0.136 0.624 -0.224
-0.9480001269131857 -0.7328593214122564 -0.07784952498518474 1.445393397385031 0.06212622190935926 0.7861651537912745 -0.2837864457588015 -0.7626216165158679 -0.6671957396809782 -0.03730641275438077 0.8941758088602633 -0.02081305132612822 -0.5529203069280855 -0.6130032664167198 2.524 -23.524 -0.536 -8.312 0.152 0.608 -0.204
-0.9560535260495842 -0.7409127205486549 -0.07784952498518474 1.4553642725062863 0.0617427267123879 0.7815632114276183 -0.2899223689103432 -0.756338431209867 -0.7009678607007335 -0.06518804754976008 0.963290847226274 0.008246680714126275 -0.5709844646828384 -0.594939108661967 2.896 -23.62 -0.332 -8.22 0.172 0.588 -0.212
-0.9637234299890112 -0.7478156340941392 -0.07938350577307016 1.4661021380214843 0.0617427267123879 0.775810783473048 -0.2956747968649135 -0.7744025889646198 -0.7056802496802341 -0.01767145867312773 0.9801769077361516 0.013744467856877126 -0.5152211950920796 -0.58198003896834 2.992 -23.588 -0.536 -8.312 0.152 0.588 -0.212
-0.9706263435344955 -0.7547185476396235 -0.07938350577307016 1.476840003536682 0.0625097171063306 0.770441850715449 -0.3021942152134265 -0.7484844495773658 -0.717853921210611 -0.04712388979500729 1.027300797531159 0.00039269908162506076 -0.5544911032545857 -0.5678428720298379 3.084 -23.62 -0.604 -8.528 0.144 0.568 -0.212
-0.97752925707998 -0.7620049563820793 -0.07976700097004151 1.4871943738549087 0.06212622190935926 0.7643059275639074 -0.30833013836496814 -0.7064656478434843 -0.7237444074349869 -0.07382742734551141 1.0394744690615358 -0.009032078877376396 -0.58198003896834 -0.5965099049884672 3.176 -23.556 -0.536 -8.68 0.164 0.52 -0.204
-0.984048675428493 -0.7700583555184777 -0.08053399136398422 1.498315734567078 0.06212622190935926 0.7589369948063085 -0.3129320807286244 -0.6844744992724808 -0.7528041394752414 -0.09267698326351434 1.0622510157957894 0.013351768775252066 -0.5474225197853346 -0.5874778261110909 2.992 -23.588 -0.436 -8.832 0.136 0.46 -0.224
-0.9909515889739773 -0.7792622402457902 -0.08168447695489828 1.509437095279247 0.06212622190935926 0.7535680620487095 -0.3186845086831947 -0.6683738369258534 -0.7590873247812424 -0.09464047867163963 1.0842421643667928 -0.0019634954081253035 -0.5513495106015853 -0.5317145565203323 2.864 -23.208 -0.368 -9.14 0.136 0.5 -0.224
-0.998237997716433 -0.7861651537912745 -0.08360195293975504 1.5209419511883877 0.06212622190935926 0.749733110078996 -0.3229029558498796 -0.6813329066194804 -0.7567311302914921 -0.06872233928438563 1.0838494652851676 -0.01767145867312773 -0.49362274560270136 -0.4790928795825741 2.896 -22.952 -0.332 -9.32 0.152 0.46 -0.224
-1.003606930474032 -0.7930680673367589 -0.0839854481367264 1.5312963215066142 0.06212622190935926 0.7458981581092824 -0.32597091742565043 -0.6428483966202244 -0.7504479449854911 -0.09935286765114036 1.0701049974282906 -0.010995574285501701 -0.3789546137681836 -0.4170464246858145 2.804 -22.572 -0.568 -9.32 0.136 0.336 -0.24
-1.0105098440195164 -0.8011214664731573 -0.08590292412158317 1.5420341870218122 0.06135923151541655 0.7424467013365402 -0.32903887900142126 -0.6181083544778456 -0.7681194036586187 -0.11859512265076834 1.0512554415102875 -0.008246680714126275 -0.3227986450957999 -0.37934731284980866 2.96 -22.128 -0.4 -9.2 0.144 0.296 -0.204
-1.015495281580144 -0.8091748656095558 -0.08590292412158317 1.5523885573400387 0.0625097171063306 0.7393787397607694 -0.3324903357741634 -0.5937610114170918 -0.7539822367201167 -0.14137166938502185 1.0288715938576591 -0.0027488935713754254 -0.30748338091242255 -0.3063052836675474 3.02 -21.844 -0.4 -9.168 0.144 0.328 -0.212
-1.0208642143377429 -0.8160777791550401 -0.08858739050038264 1.5627429276582652 0.06135923151541655 0.7370777685789413 -0.3351748021529629 -0.5898340206008412 -0.7590873247812424 -0.1280199006097698 1.0233738067149083 -0.00039269908162506076 -0.2741039589742924 -0.26821347274991647 2.804 -21.588 -0.3 -8.984 0.144 0.308 -0.212
-1.0273836326862558 -0.8245146734884099 -0.08935438089432535 1.57539826915832 0.06135923151541655 0.7336263118061991 -0.3378592685317624 -0.5764822518255892 -0.7343472826388636 -0.13233959050764546 1.021803010388408 -0.0007853981632501215 -0.27960174611704325 -0.2697842690764167 3.084 -21.208 0.164 -8.892 0.164 0.296 -0.212
-1.0323690702468835 -0.8321845774278369 -0.09050486648523941 1.5846021538856323 0.060975736318445196 0.7309418454273996 -0.33977674451661916 -0.5705917656012133 -0.7272786991696125 -0.11231193734476737 1.033976681918785 -0.03180862561162992 -0.3157300616265488 -0.2638937828520408 3.148 -20.984 0.668 -8.832 0.136 0.356 -0.196
-1.0381214982014537 -0.8390874909733214 -0.09050486648523941 1.5930390482190022 0.059825250727531136 0.7278738838516289 -0.34284470609239 -0.5395685381528335 -0.7363107780469889 -0.08717919612076348 1.0198395149802828 -0.08168140897801264 -0.3149446634632987 -0.22030418479165909 3.176 -20.7 0.836 -8.74 0.136 0.444 -0.224
-1.0438739261560241 -0.846373899715777 -0.09088836168221076 1.6041604089311714 0.05790777474267437 0.7251894174728294 -0.34399519168330406 -0.5411393344793337 -0.763014315597493 -0.0801106126515124 0.9668251389608995 -0.1700387023436513 -0.28667032958629435 -0.21087940683265763 3.552 -20.476 0.872 -8.648 0.152 0.452 -0.224
-1.048092373322709 -0.8521263276703473 -0.09165535207615347 1.6129807984615125 0.055223308363874894 0.7236554366849439 -0.3466796580621035 -0.5603815894789617 -0.7441647596794901 -0.045945792550132106 0.988816287531903 -0.23444135173016126 -0.24622232417891307 -0.21245020315915786 3.708 -20.224 1.004 -8.344 0.172 0.364 -0.232
-1.0549952868681933 -0.8605632220037172 -0.09165535207615347 1.6225681783857964 0.05138835639416136 0.7209709703061444 -0.349364124440903 -0.55017141335671 -0.7147123285576106 0.021598449489378342 0.9844965976340273 -0.2807798433619184 -0.19517144356765517 -0.22187498111815931 4.176 -19.968 0.836 -8.16 0.28 0.336 -0.204
-1.0599807244288209 -0.8674661355492015 -0.09050486648523941 1.6333060439009943 0.0502378708032473 0.7182865039273449 -0.3516650956227311 -0.5281802647857067 -0.7249225046798621 0.008246680714126275 0.9593638564100234 -0.26742807458666634 -0.21519909673053328 -0.2320851572404109 4.36 -19.748 0.836 -8.22 0.62 0.356 -0.212
-1.0641991715955057 -0.8739855538977145 -0.09127185687918211 1.6436604142192208 0.049854375606275945 0.7159855327455169 -0.35434956200153056 -0.49323004652107627 -0.6970408698844828 0.03063052836675474 0.9880308893686528 -0.13351768775252065 -0.24229533336266248 -0.23287055540366103 4.612 -19.588 0.94 -8.404 0.528 0.328 -0.224
-1.0672671331712766 -0.8808884674431988 -0.09280583766706753 1.6520973085525905 0.052155346788104066 0.7125340759727747 -0.3566505331833587 -0.4728096942765731 -0.697826268047733 -0.045945792550132106 0.9907797829400282 0.05458517234588344 -0.2631083846887907 -0.24229533336266248 4.86 -19.524 1.308 -8.74 0.328 0.316 -0.204
-1.0714855803379615 -0.8874078857917118 -0.09357282806101024 1.6624516788708172 0.05253884198507542 0.7113835903818606 -0.3593349995621582 -0.42097341550206513 -0.6813329066194804 -0.07814711724338709 0.9605419536548986 0.09621127499813988 -0.2689988709131666 -0.25839599570928995 4.956 -19.428 1.544 -8.892 0.272 0.308 -0.232
-1.0768545130955605 -0.8943107993371963 -0.09280583766706753 1.6724225539920723 0.052155346788104066 0.7094661143970039 -0.362402961137929 -0.39269908162506073 -0.6475607855997252 -0.04673119071338223 0.9354092124308947 0.048694686121507534 -0.17239489683340167 -0.25368360672978923 5.172 -19.556 1.44 -8.556 0.42 0.308 -0.204
-1.07953897947436 -0.9000632272917665 -0.09242234247009617 1.6812429435224134 0.05292233718204677 0.7071651432151758 -0.3643204371227858 -0.3852377990741846 -0.6510950773343507 -0.004319689897875668 0.9169523555945168 -0.0035342917346255468 -0.168075206935526 -0.24190263428103742 5.204 -19.492 1.508 -8.376 0.492 0.328 -0.204
-1.0837574266410448 -0.9065826456402796 -0.09280583766706753 1.6896798378557834 0.05253884198507542 0.7060146576242616 -0.3658544179106712 -0.38170350733955904 -0.6338163177428481 0.009032078877376396 0.892212313452138 0.03809181091763089 -0.20263272611853134 -0.21087940683265763 5.204 -19.588 1.44 -8.16 0.472 0.308 -0.212
-1.0864418930198443 -0.9127185687918212 -0.09242234247009617 1.6988837225830957 0.05368932757598948 0.7037136864424336 -0.36930587468341336 -0.33968470560567754 -0.61378866457997 0.0011780972448751821 0.9338384161043944 0.05379977418263332 -0.21166480499590773 -0.2250165737711598 5.264 -19.556 1.508 -7.948 0.436 0.26 -0.212
-1.0898933497925865 -0.9188544919433629 -0.09242234247009617 1.7077041121134369 0.05445631796993219 0.6979612584878633 -0.3712233506682701 -0.3200497515244245 -0.6165375581513454 0.014922565101752308 0.9236282399821428 0.07461282550876154 -0.27449665805591744 -0.2662499773417912 5.236 -19.492 1.644 -7.976 0.372 0.076 -0.204
-1.0921943209744145 -0.9249904150949045 -0.09280583766706753 1.7172914920377207 0.05445631796993219 0.693359316124207 -0.3739078170470696 -0.30944687632054785 -0.6071127801923439 0.006283185306000972 0.9621127499813988 0.056155968672383684 -0.42568580448156584 -0.24308073152591259 4.956 -19.588 1.508 -8.068 0.336 0.192 -0.212
-1.0944952921562427 -0.9303593478525034 -0.09318933286403888 1.7291798431438326 0.054072822772960834 0.68568941218478 -0.37582529303192636 -0.2576105975460398 -0.6051492847842186 -0.022383847652628464 1.008058542531531 0.014137166938502187 -0.6196791508043459 -0.23522674989341139 4.736 -19.716 1.34 -8.496 0.364 0.288 -0.224
-1.096029272944128 -0.9372622613979879 -0.09318933286403888 1.7383837278711451 0.05445631796993219 0.679169993836267 -0.37850975941072584 -0.23876104162803694 -0.5972953031517174 -0.009424777959001457 1.0170906214089073 -0.011388273367126762 -0.7064656478434843 -0.24897121775028852 4.548 -19.748 1.608 -8.556 0.392 0.308 -0.204
-1.0983302441259561 -0.943014689352558 -0.09127185687918211 1.7506555741742285 0.05445631796993219 0.6718835850938112 -0.38081073059255394 -0.19752763805740556 -0.6287112296817222 0.03887720908088101 1.0166979223272823 0.01610066234662749 -0.7312056899858631 -0.2399391388729121 4.36 -19.812 1.644 -8.528 0.38 0.308 -0.204
-1.0998642249138417 -0.948383622110157 -0.09242234247009617 1.761009944492455 0.05445631796993219 0.6657476619422695 -0.3834951969713534 -0.11977321989564353 -0.5855143307029655 -0.022383847652628464 1.0335839828371598 -0.008639379795751335 -0.7021459579456086 -0.22933626366903548 4.112 -19.872 1.544 -8.312 0.392 0.328 -0.24
-1.1006312153077844 -0.95490304045867 -0.09165535207615347 1.7694468388258247 0.055223308363874894 0.6576942628058712 -0.3861796633501529 -0.1299833960178951 -0.5686282701930879 -0.028667032958629435 1.009236639776406 0.010995574285501701 -0.6526658736608509 -0.26742807458666634 3.768 -20.192 1.912 -7.976 0.392 0.288 -0.212
-1.101398205701727 -0.9598884780192977 -0.09203884727312482 1.7801847043410226 0.05483981316690354 0.6507913492603867 -0.38809713933500967 -0.11938052081401847 -0.5874778261110909 0.023561944897503646 1.0308350892657845 0.021598449489378342 -0.6990043652926081 -0.271355065402917 3.584 -20.38 1.644 -7.672 0.392 0.316 -0.204
-1.1017817008986983 -0.966791391564782 -0.09203884727312482 1.792456550644106 0.055223308363874894 0.6412039693361029 -0.3911651009107805 -0.09542587683488976 -0.6039711875393434 0.024740042142378828 1.067356103856915 -0.010995574285501701 -0.7850054641684964 -0.24936391683191356 3.304 -20.604 1.34 -7.244 0.392 0.364 -0.212
-1.1029321864896124 -0.9740778003072377 -0.09088836168221076 1.8035779113562753 0.05483981316690354 0.6327670750027332 -0.39346607209260864 -0.04751658887663235 -0.6118251691718446 0.03730641275438077 1.0885618542646684 0.01649336142825255 -0.8529424052896319 -0.2548617039746644 2.992 -20.572 1.24 -7.272 0.328 0.78 -0.204
-1.1025486912926412 -0.9794467330648366 -0.09050486648523941 1.814315776871473 0.055223308363874894 0.6266311518511916 -0.3961505384714081 -0.0420188017338815 -0.6503096791711006 0.05576326959075863 1.1219412762027985 0.005497787142750851 -0.7861835614133716 -0.24033183795453716 2.708 -20.7 1.004 -6.968 0.328 0.888 -0.184
-1.1036991768835551 -0.9867331418072924 -0.09012137128826805 1.827354613568499 0.055223308363874894 0.6231796950784493 -0.39883500485020756 -0.023561944897503646 -0.6169302572329705 0.07029313561088588 1.1470740174268024 0.007461282550876154 -0.5839435343764653 -0.23758294438316174 2.18 -20.636 0.636 -6.448 0.316 0.568 -0.232
-1.1021651960956698 -0.9921020745648913 -0.08935438089432535 1.8388594694776397 0.05560680356084625 0.6174272671238791 -0.4011359760320357 -0.006283185306000972 -0.6318528223347227 0.03573561642788053 1.1851658283444333 0.014137166938502187 -0.4480696521341943 -0.2481858195870384 2.4 -20.508 0.368 -6.296 0.308 0.344 -0.212
-1.103315681686584 -0.9978545025194616 -0.08935438089432535 1.8507478205837518 0.05675728915176031 0.6112913439723374 -0.4026699568199211 -0.011388273367126762 -0.6294966278449724 0.06558074663138515 1.19576870354831 0.022383847652628464 -0.49244464835782614 -0.23876104162803694 1.96 -20.288 0.032 -6.54 0.252 0.424 -0.212
-1.101398205701727 -1.0043739208679747 -0.088970885697354 1.8660876284626058 0.0559902987578176 0.6055389160177671 -0.4045874328047779 0.03887720908088101 -0.6283185306000971 0.061653755815134534 1.2311116208945654 0.04830198703988247 -0.5965099049884672 -0.18064157754752794 2.056 -19.936 -0.064 -7.212 0.244 0.596 -0.232
-1.1010147105047556 -1.011276834413459 -0.088970885697354 1.8791264651596318 0.055223308363874894 0.5994029928662254 -0.40573791839569195 0.07539822367201165 -0.6094689746820943 0.007853981632501214 1.2519246722206936 0.01610066234662749 -0.5847289325397155 -0.14372786387477224 1.776 -19.652 0.064 -7.548 0.208 0.508 -0.232
-1.0998642249138417 -1.0181797479589434 -0.08858739050038264 1.8921653018566578 0.0559902987578176 0.5963350312904546 -0.40727189918357737 0.07147123285576105 -0.6239988407022216 -0.004319689897875668 1.2515319731390686 0.01060287520387664 -0.4708461988684478 -0.14844025285427295 1.308 -19.332 0.064 -7.856 0.244 0.328 -0.204
-1.0994807297168703 -1.0227816903225997 -0.08820389530341129 1.9032866625688272 0.0559902987578176 0.5932670697146838 -0.4076553943805487 0.11231193734476737 -0.6035784884577183 0.014922565101752308 1.2322897181394405 -0.018064157754752792 -0.33968470560567754 -0.1311614932627703 1.62 -19.016 0.436 -7.856 0.252 0.316 -0.212
-1.0975632537320135 -1.0289176134741413 -0.08820389530341129 1.9136410328870537 0.056373793954788955 0.591349593729827 -0.40957287036540546 0.11113384009989219 -0.5902267196824663 0.04437499622363186 1.1949833053850598 -0.00510508806112579 -0.24543692601566297 -0.10367255754901604 1.62 -18.92 0.368 -7.792 0.28 0.296 -0.204
-1.0964127681410996 -1.035053536625683 -0.08705340971249723 1.9266798695840797 0.05560680356084625 0.590199108138913 -0.4088058799714628 0.1441205629563973 -0.601222293967968 0.014529866020127248 1.1835950320179331 -0.0023561944897503642 -0.19792033713903062 -0.04437499622363186 1.524 -18.572 0.3 -7.7 0.244 0.328 -0.196
-1.0941117969592713 -1.0415729549741959 -0.08666991451552587 1.9397187062811057 0.056373793954788955 0.5875146417601135 -0.40957287036540546 0.1319468914260204 -0.5701990665195882 0.043982297142006806 1.1981248980380603 0.0027488935713754254 -0.18574666560865372 -0.027881634795379313 1.588 -18.16 0.436 -7.732 0.236 0.316 -0.224
-1.092577816171386 -1.0469418877317949 -0.08705340971249723 1.9512235621902463 0.0559902987578176 0.5867476513661708 -0.40957287036540546 0.13626658132389607 -0.556061899581086 0.06715154295788539 1.1847731292628083 0.005497787142750851 -0.16728980877227587 -0.021598449489378342 1.744 -17.872 0.5 -7.764 0.272 0.328 -0.204
-1.0906603401865291 -1.0523108204893938 -0.08666991451552587 1.9634954084933296 0.0559902987578176 0.584830175381314 -0.4091893751684341 0.19517144356765517 -0.5670574738665877 0.03730641275438077 1.1686724669161808 -0.012959069693627005 -0.14137166938502185 0.00510508806112579 1.804 -17.556 0.132 -7.916 0.244 0.124 -0.184
-1.0891263593986438 -1.0576797532469928 -0.08666991451552587 1.9753837595994415 0.056373793954788955 0.5832961945934286 -0.40957287036540546 0.1912444527514046 -0.5517422096832103 0.003141592653000486 1.1616038834469296 -0.009032078877376396 -0.14333516479314717 -0.008246680714126275 1.588 -17.332 0.064 -8.1 0.216 -0.124 -0.24
-1.0868253882168157 -1.063432181201563 -0.08666991451552587 1.986888615508582 0.05560680356084625 0.579461242623715 -0.4099563655623768 0.20027653162878098 -0.5328926537652074 0.027096236632129192 1.1239047716109238 0.0007853981632501215 -0.23758294438316174 -0.010995574285501701 1.556 -17.208 0.1 -8.376 0.236 0.0 -0.204
-1.0833739314440736 -1.0680341235652193 -0.08628641931855452 1.9968594906298374 0.0559902987578176 0.5752427954570302 -0.40957287036540546 0.2662499773417912 -0.5132576996839544 0.029059732040254495 1.1227266743660487 0.0035342917346255468 -0.37974001193143375 -0.0019634954081253035 1.524 -17.112 0.164 -8.588 0.244 0.192 -0.184
-1.0814564554592168 -1.0726360659288756 -0.08436894333369775 2.0083643465389778 0.05560680356084625 0.571791338684288 -0.40957287036540546 0.26585727826016614 -0.49519354192920156 0.02591813938725401 1.1078041092642963 -0.006283185306000972 -0.39584067427806124 0.0023561944897503642 1.184 -17.048 0.0 -8.404 0.228 0.164 -0.196
-1.0783884938834458 -1.076471017898589 -0.08513593372764046 2.0179517264632616 0.0559902987578176 0.5687233771085172 -0.4091893751684341 0.2548617039746644 -0.46574111080732206 0.056155968672383684 1.072461191918041 0.004319689897875668 -0.33025992764667605 0.009424777959001457 1.244 -17.144 -0.032 -8.16 0.236 0.104 -0.196
-1.0760875227016178 -1.0810729602622453 -0.08551942892461181 2.0283060967814883 0.0559902987578176 0.5648884251388037 -0.40957287036540546 0.2882411259127946 -0.42175881366531526 0.009424777959001457 0.9899943847767781 0.013351768775252066 -0.3220132469325498 -0.003141592653000486 1.212 -17.492 0.232 -7.732 0.228 0.048 -0.156
-1.0737865515197895 -1.0841409218380162 -0.08551942892461181 2.037509981508801 0.0559902987578176 0.5606699779721187 -0.40957287036540546 0.3059125845859223 -0.4249004063183157 0.02631083846887907 0.9833185003891521 0.0070685834692510935 -0.36089045601343084 -0.008639379795751335 1.184 -17.78 -0.064 -7.272 0.264 0.172 -0.12
-1.0691846091561334 -1.0887428642016723 -0.08436894333369775 2.0470973614330847 0.056373793954788955 0.5556845404114912 -0.4099563655623768 0.2921681167290452 -0.3950552761148111 0.022383847652628464 0.9479755830428966 -0.011388273367126762 -0.42529310539994075 -0.006675884387626033 1.088 -17.872 -0.032 -6.908 0.2 0.296 -0.112
-1.0668836379743052 -1.0921943209744145 -0.08321845774278369 2.05706823655434 0.056373793954788955 0.5506991028508635 -0.4091893751684341 0.32829643223855076 -0.3824889055028092 0.05026548244800778 0.9597565554916484 0.00510508806112579 -0.4959789400924517 0.01060287520387664 1.12 -18.224 -0.3 -6.632 0.188 0.296 -0.084
-1.0618982004136777 -1.096029272944128 -0.08436894333369775 2.067039111675595 0.056373793954788955 0.5441796845023505 -0.4091893751684341 0.35146567805442935 -0.3852377990741846 0.02670353755050413 0.9648616435527743 0.0070685834692510935 -0.5297510611122069 0.0011780972448751821 0.932 -18.288 -0.436 -6.54 0.18 0.316 -0.084
-1.0584467436409355 -1.100247720110813 -0.08590292412158317 2.0766264915998787 0.0559902987578176 0.5391942469417229 -0.4088058799714628 0.3891647898904352 -0.38563049815580963 -0.018456856836377853 0.9864600930421525 -0.014922565101752308 -0.5792311453969646 0.01610066234662749 0.776 -18.476 -0.2 -6.572 0.172 0.296 -0.1
-1.0542282964742506 -1.103315681686584 -0.0847524385306691 2.0862138715241625 0.056373793954788955 0.5326748285932099 -0.4091893751684341 0.3828816045844342 -0.3801327110130588 -0.0047123889795007284 1.0060950471234056 -0.0023561944897503642 -0.633423618661223 -0.003926990816250607 0.84 -18.636 -0.232 -6.752 0.188 0.308 -0.112
-1.050393344504537 -1.106767138459326 -0.08436894333369775 2.096184746645418 0.055223308363874894 0.5257719150477256 -0.40957287036540546 0.4158683274409393 -0.37738381744168337 -0.003141592653000486 1.0139490287559068 -0.01610066234662749 -0.6640541470279777 0.0035342917346255468 0.716 -18.824 -0.4 -6.968 0.2 0.576 -0.1
-1.0454079069439095 -1.1106020904290395 -0.0839854481367264 2.105772126569702 0.056373793954788955 0.5219369630780121 -0.40957287036540546 0.42058071642044004 -0.3781692156049335 0.005497787142750851 1.028086195694409 -0.019634954081253035 -0.5839435343764653 -0.005497787142750851 0.528 -18.984 -0.1 -6.936 0.208 0.732 -0.1
-1.0408059645802532 -1.1152040327926958 -0.0839854481367264 2.116126496887928 0.05560680356084625 0.5207864774870979 -0.40727189918357737 0.4547455365218203 -0.3805254100946839 0.03220132469325498 0.9597565554916484 0.01767145867312773 -0.3420409000954279 0.014137166938502187 0.716 -19.144 -0.436 -6.724 0.2 0.492 -0.028
-1.0354370318226542 -1.1190389847624094 -0.0847524385306691 2.1249468864182695 0.056373793954788955 0.5196359918961839 -0.40228646162294973 0.4680973052970724 -0.3777765165233084 -0.015707963265002428 0.9079202767171404 0.012173671530376884 -0.12252211346701895 0.30041479744317146 0.464 -19.048 -0.332 -6.48 0.188 0.316 -0.028
-1.0316020798529408 -1.1224904415351515 -0.08360195293975504 2.134150771145582 0.05675728915176031 0.5184855063052698 -0.3980680144562649 0.4453207585628189 -0.4060508504003128 -0.014529866020127248 0.8843583318196367 -0.001570796326500243 -0.06675884387626033 0.433147087032442 0.436 -19.016 -0.468 -6.236 0.208 0.316 0.0
-1.026616642292313 -1.127475879095779 -0.08436894333369775 2.1448886366607796 0.0559902987578176 0.5169515255173844 -0.39346607209260864 0.5054037180514531 -0.40016036417593687 -0.005497787142750851 0.9275552307983934 0.021991148571003403 -0.11584622907939292 0.4810563749906994 0.372 -18.7 -0.368 -6.236 0.172 0.296 -0.016
-1.0208642143377429 -1.13054384067155 -0.08321845774278369 2.152942035797178 0.056373793954788955 0.514267059138585 -0.388480634531981 0.4971570373373269 -0.41390483203281403 0.012173671530376884 0.9279479298800185 0.00039269908162506076 -0.19949113346553085 0.47163159703169794 0.248 -18.444 -0.536 -6.416 0.172 0.336 -0.016
-1.0162622719740866 -1.1355292782321775 -0.08321845774278369 2.1629129109184335 0.05560680356084625 0.5111990975628141 -0.38387869216832476 0.504618319888203 -0.4197953182571899 0.027488935713754253 0.9220574436556426 -0.018064157754752792 -0.2379756434647868 0.4539601383585702 0.308 -18.224 -0.5 -6.6 0.164 0.328 -0.008
-1.0108933392164876 -1.1397477253988624 -0.08321845774278369 2.1725002908427173 0.05675728915176031 0.5100486119719001 -0.3792767498046685 0.5175773895818301 -0.4182245219306897 0.02591813938725401 0.9083129757987655 -0.013351768775252066 -0.22776546734253522 0.46299221723594663 0.06 -18.0 -0.436 -6.784 0.188 0.296 -0.028
-1.004757416064946 -1.1443496677625187 -0.0839854481367264 2.1813206803730583 0.05560680356084625 0.507747640790072 -0.3746748074410123 0.5399612372344585 -0.4087997439716882 -0.02120575040775328 0.9102764712068908 -0.003926990816250607 -0.20970130958778244 0.4311835916243167 0.028 -17.808 -0.436 -6.724 0.152 0.308 -0.016
-1.0001554737012897 -1.1481846197322323 -0.08436894333369775 2.1893740795094567 0.0559902987578176 0.5062136600021865 -0.37045636027432743 0.5478152188669597 -0.4080143458084381 0.00510508806112579 0.9032078877376397 -0.001570796326500243 -0.18496126744540362 0.4311835916243167 0.184 -17.78 -0.468 -6.692 0.152 0.328 -0.016
-0.9947865409436908 -1.1516360765049745 -0.0839854481367264 2.1978109738428264 0.056373793954788955 0.5046796792143011 -0.3658544179106712 0.5356415473365829 -0.4103705402981885 0.006675884387626033 0.8545132016161322 -0.018849555918002914 -0.1539380399970238 0.4790928795825741 0.404 -17.62 -0.5 -6.664 0.144 0.308 -0.056
-0.9890341129891205 -1.1554710284746879 -0.08321845774278369 2.205864372979225 0.056373793954788955 0.5031456984264157 -0.36125247554701495 0.5364269454998329 -0.4084070448900632 -0.010995574285501701 0.84037603467763 0.015707963265002428 -0.1260564052016445 0.5030475235617028 0.124 -17.556 -0.468 -6.388 0.152 0.308 -0.056
-0.9832816850345502 -1.1600729708383442 -0.08283496254581234 2.2146847625095663 0.05675728915176031 0.502378708032473 -0.35473305719850196 0.6004368958047178 -0.42175881366531526 0.034950218264630406 0.834092849371629 -0.014922565101752308 -0.13430308591577078 0.4967643382557018 0.152 -17.524 -0.536 -6.264 0.152 0.316 -0.036
-0.9779127522769513 -1.1639079228080578 -0.08321845774278369 2.222354666448993 0.0559902987578176 0.5016117176385303 -0.3497476196378743 0.5800165435602147 -0.4178318228490646 0.01688606050987761 0.8270242659023779 -0.005497787142750851 -0.12252211346701895 0.4959789400924517 0.092 -17.428 -0.4 -6.204 0.152 0.396 -0.044
-0.9706263435344955 -1.1688933603686853 -0.08360195293975504 2.2300245703884203 0.05560680356084625 0.5004612320476163 -0.3443786868802754 0.6090762756004692 -0.42568580448156584 -0.029059732040254495 0.7963937375356231 0.0023561944897503642 -0.12212941438539389 0.5411393344793337 0.06 -17.428 -0.436 -5.988 0.152 0.424 -0.036
-0.9652574107768966 -1.172728312338399 -0.0839854481367264 2.23846146472179 0.0559902987578176 0.49931074645670215 -0.3390097541226764 0.6338163177428481 -0.44846235121581934 -0.014529866020127248 0.808174709984375 -0.003141592653000486 -0.0911061869370141 0.5478152188669597 0.0 -17.176 -0.536 -5.96 0.152 0.412 -0.016
-0.9587379924283836 -1.1777137498990264 -0.08321845774278369 2.246131368661217 0.0559902987578176 0.49854375606275947 -0.3324903357741634 0.6585563598852269 -0.4900884538680758 0.0070685834692510935 0.8011061265151239 -0.01727875959150267 -0.08639379795751337 0.5859070297845906 -0.184 -17.016 -0.568 -5.868 0.136 0.424 -0.064
-0.9506845932919852 -1.182699187459654 -0.0839854481367264 2.254951758191558 0.05560680356084625 0.4989272512597308 -0.3255874222286791 0.6499169800894755 -0.4351105824405673 0.019242254999627974 0.7681194036586187 -0.012173671530376884 -0.07382742734551141 0.5906194187640913 -0.124 -16.888 -1.108 -5.808 0.144 0.376 -0.056
-0.9456991557313575 -1.1853836538384535 -0.08436894333369775 2.2614711765400712 0.05560680356084625 0.4973932704718454 -0.31945149907713744 0.6644468461096028 -0.43353978611406707 -0.004319689897875668 0.7429866624346149 0.011388273367126762 -0.0640099503048849 0.6110397710085945 -0.372 -16.856 -1.108 -5.868 0.152 0.364 -0.056
-0.9376457565949592 -1.1907525865960524 -0.08360195293975504 2.2695245756764697 0.055223308363874894 0.4966262800779027 -0.3121650903346817 0.6687665360074785 -0.42372230907344055 -0.024740042142378828 0.7516260422303662 0.013744467856877126 -0.07853981632501214 0.6754424203951045 -0.308 -16.764 -1.276 -5.776 -0.116 0.356 -0.056
-0.9315098334434175 -1.194587538565766 -0.0839854481367264 2.2768109844189253 0.05330583237901813 0.49547579448698864 -0.30449518639525464 0.6613052534566023 -0.43785947601194275 -0.04123340357063138 0.7579092275363672 -0.0640099503048849 -0.07657632091688685 0.7355253798837388 -0.152 -16.732 -1.04 -5.744 -0.236 0.424 -0.056
-0.9238399295039904 -1.1999564713233648 -0.08436894333369775 2.2833304027674384 0.05062136600021865 0.49432530889607457 -0.2964417872588562 0.7060729487618592 -0.4300054943794415 -0.003926990816250607 0.7520187413119913 -0.23444135173016126 -0.08639379795751337 0.7814711724338709 -0.184 -16.7 -1.34 -5.684 -0.008 0.444 -0.064
-0.9165535207615347 -1.2034079280961072 -0.0839854481367264 2.291383801903837 0.046402918833533764 0.49432530889607457 -0.28838838812245776 0.737488875291864 -0.42843469805294127 0.029845130203504617 0.7190320184554863 -0.32162054785092475 -0.04790928795825741 0.8046404182497494 0.124 -16.7 -1.576 -5.592 0.172 0.424 -0.036
-0.9088836168221076 -1.2083933656567347 -0.0839854481367264 2.299053705843264 0.044485442848677 0.4931748233051605 -0.2795679985921167 0.7418085651897397 -0.4221515127469403 -0.00039269908162506076 0.7543749358017416 -0.32672563591205056 -0.0400553063257562 0.8391979374327548 0.06 -16.572 -1.408 -5.5 0.172 0.424 -0.064
-0.9012137128826806 -1.212995308020391 -0.08436894333369775 2.3063401145857196 0.04295146206079158 0.4935583185021319 -0.2715145994557182 0.7504479449854911 -0.4386448741751928 -0.045160394386881984 0.7170685230473609 -0.2309070599955357 -0.029452431121879556 0.866686873146509 -0.028 -16.572 -1.072 -5.56 0.072 0.412 -0.056
-0.8931603137462821 -1.2164467647931332 -0.08513593372764046 2.312476037737261 0.042184471666848876 0.4931748233051605 -0.2611602291374917 0.7791149779441205 -0.45749443009319574 -0.08560839979426324 0.6966481708028578 -0.13430308591577078 -0.013744467856877126 0.8741481556973852 -0.372 -16.476 -0.836 -5.808 -0.052 0.404 -0.056
-0.8866408953977691 -1.2210487071567893 -0.0847524385306691 2.3193789512827454 0.04026699568199211 0.4935583185021319 -0.25080585881926515 0.7610508201893678 -0.44689155488931914 -0.04830198703988247 0.6876160919254813 -0.12762720152814475 -0.02042035224450316 0.9271625317167684 -0.372 -16.38 -0.736 -5.836 0.0 0.356 -0.092
-0.8785874962613707 -1.2252671543234743 -0.08590292412158317 2.3266653600252014 0.03719903410622128 0.4931748233051605 -0.24121847889498133 0.7465209541692405 -0.44924774937906947 0.00510508806112579 0.6758351194767296 -0.20538161968990676 -0.012566370612001944 0.982925801307527 -0.248 -16.284 -0.904 -5.776 0.164 0.364 -0.064
-0.870150601928001 -1.2298690966871304 -0.08513593372764046 2.3335682735706857 0.03566505331833587 0.49279132810818915 -0.23086410857675477 0.7747952880462449 -0.44846235121581934 -0.008246680714126275 0.6703373323339786 -0.2340486526485362 -0.01688606050987761 1.0049169498785304 -0.092 -16.256 -0.736 -5.652 0.172 0.364 -0.044
-0.8640146787764593 -1.2344710390507867 -0.08551942892461181 2.3389372063282847 0.0337475773334791 0.4916408425172751 -0.22089323345549958 0.7732244917197446 -0.45081854570556973 0.024347343060753767 0.6565928644771015 -0.17475109132315203 -0.036913713672755706 1.0398671681431608 -0.152 -16.192 -0.904 -5.652 0.124 0.432 -0.072
-0.8555777844430895 -1.239072981414443 -0.08513593372764046 2.345840119873769 0.03489806292439316 0.4916408425172751 -0.20862138715241627 0.7799003761073706 -0.46574111080732206 -0.011388273367126762 0.6393141048855989 -0.062439153978384655 -0.06126105673350948 1.0873837570197933 -0.092 -16.096 -0.836 -5.56 -0.052 0.46 -0.084
-0.8482913757006338 -1.2440584189750705 -0.08513593372764046 2.3508255574343964 0.0337475773334791 0.4916408425172751 -0.19826701683418974 0.7897178531479971 -0.4362886796854425 -0.005497787142750851 0.6287112296817222 -0.031415926530004856 -0.014922565101752308 1.1235120725292989 0.028 -16.0 -0.604 -5.38 -0.1 0.46 -0.092
-0.8390874909733214 -1.2482768661417554 -0.0847524385306691 2.357728470979881 0.03259709174256504 0.49279132810818915 -0.18522818013716372 0.7905032513112472 -0.47870018050094904 0.014529866020127248 0.6161448590697203 -0.07068583469251093 0.001570796326500243 1.1529645036511784 -0.028 -16.0 -0.604 -5.196 0.036 0.472 -0.064
-0.8306505966399516 -1.2540292940963258 -0.0847524385306691 2.3638643941314226 0.03144660615165098 0.4924078329112178 -0.1729563338340804 0.8270242659023779 -0.4790928795825741 0.012173671530376884 0.5796238444785896 -0.12684180336489462 0.019242254999627974 1.2051934815073113 -0.06 -15.748 -0.772 -5.164 0.144 0.508 -0.092
-0.8225971975035531 -1.2582477412630106 -0.08551942892461181 2.3700003172829645 0.030679615757708275 0.49279132810818915 -0.16030099233402573 0.8490154144733814 -0.46495571264407193 -0.018064157754752792 0.6004368958047178 -0.10249446030414085 -0.004319689897875668 1.235824009874066 0.06 -15.684 -0.736 -5.132 0.116 0.492 -0.112
-0.813776807973212 -1.2632331788236382 -0.08513593372764046 2.3757527452375347 0.030679615757708275 0.49279132810818915 -0.14687866044002837 0.8682576694730093 -0.46652650897057213 -0.012959069693627005 0.5957245068252172 -0.036913713672755706 0.031415926530004856 1.2715596263019466 -0.216 -15.62 -0.468 -5.316 0.0 0.492 -0.12
-0.8053399136398423 -1.266301140399409 -0.08360195293975504 2.381505173192105 0.03106311095467963 0.4931748233051605 -0.13307283334905964 0.8458738218203808 -0.46731190713382226 -0.0007853981632501215 0.5760895527439641 -0.01767145867312773 0.02042035224450316 1.3273228958927052 -0.216 -15.492 -0.604 -5.472 -0.036 0.508 -0.128
-0.7969030193064724 -1.2724370635509508 -0.0847524385306691 2.3857236203587897 0.028762139772851508 0.49432530889607457 -0.11926700625809092 0.8812167391666363 -0.5034402226433279 0.03180862561162992 0.5328926537652074 -0.04476769530525693 0.06990043652926081 1.3567753270145848 -0.308 -15.524 -0.604 -5.5 -0.044 0.56 -0.128
-0.78769913457916 -1.2778059963085497 -0.0847524385306691 2.39147604831336 0.027228158984966094 0.49700977527487405 -0.10392719837923678 0.8384125392695047 -0.4826271713171996 0.034950218264630406 0.5116869033574541 -0.10995574285501701 0.16571901244577564 1.3528483361983343 -0.34 -15.396 -0.604 -5.472 0.036 0.46 -0.148
-0.7781117546548761 -1.2827914338691773 -0.08360195293975504 2.396844981070959 0.025310683000109326 0.49969424165367354 -0.08935438089432535 0.8564766970242574 -0.4940154446843264 0.06911503836601068 0.5050110189698281 -0.19085175366977952 0.21519909673053328 1.3850496608915892 -0.124 -15.24 -0.536 -5.5 0.036 0.46 -0.12
-0.7685243747305923 -1.2881603666267762 -0.08321845774278369 2.4010634282376437 0.024160197409195266 0.502378708032473 -0.07401457301547121 0.8655087759016339 -0.5002986299903274 0.045945792550132106 0.4728096942765731 -0.15747233173164935 0.22933626366903548 1.4203925782378446 -0.06 -15.144 -0.536 -5.44 0.052 0.548 -0.128
-0.7597039852002512 -1.2931458041874038 -0.08321845774278369 2.4060488657982715 0.022626216621309852 0.5046796792143011 -0.05944175553055978 0.9149888601863915 -0.49244464835782614 0.034164820101380285 0.4370740778486926 -0.15158184550727344 0.24072453703616223 1.4215706754827198 -0.092 -15.144 -0.668 -5.38 0.052 0.528 -0.168
-0.749733110078996 -1.2981312417480313 -0.08360195293975504 2.4106508081619276 0.0222427214243385 0.5092816215779573 -0.043334957257762936 0.9267698326351433 -0.5179700886634551 -0.009817477040626518 0.40644354948193784 -0.11663162724264303 0.3015928946880466 1.480868236808104 -0.124 -15.08 -0.568 -5.38 0.036 0.596 -0.176
-0.7397622349577407 -1.304267164899573 -0.08321845774278369 2.41410226493467 0.02147573103039579 0.5135000687446423 -0.02569417819708068 0.9577930600835232 -0.48341256948044975 -0.01531526418337737 0.400945762339187 -0.09424777959001458 0.3789546137681836 1.5696182292553678 -0.372 -15.144 -0.604 -5.38 0.008 0.508 -0.148
-0.7301748550334569 -1.3077186216723151 -0.08321845774278369 2.418320712101355 0.019941750242510378 0.5184855063052698 -0.008436894333369775 0.9283406289616436 -0.472024296113323 0.009817477040626518 0.37149333121730743 -0.08914269152888879 0.4315762907059417 1.570796326500243 -0.28 -15.112 0.2 -5.56 0.036 0.54 -0.168
-0.7213544655031158 -1.3134710496268855 -0.08053399136398422 2.4210051784801543 0.018791264651596317 0.5227039534719548 0.006902913545484362 0.944048592226646 -0.4822344722355746 0.04162610265225644 0.3718860302989325 -0.1472621556093978 0.48380526856207484 1.642267559356004 -0.06 -15.048 0.368 -5.684 0.036 0.508 -0.148
-0.7129175711697461 -1.3176894967935704 -0.08015049616701286 2.4244566352528962 0.015339807878854137 0.5296068670174391 0.02569417819708068 0.912239966615016 -0.5132576996839544 0.15982852622139973 0.3251548395855503 -0.18771016101677904 0.517184690500205 1.7160949867015154 0.184 -15.08 0.332 -5.9 0.164 0.452 -0.128
-0.7029466960484908 -1.3230584295511694 -0.0782330201821561 2.4263741112377533 0.013805827090968724 0.5349757997750381 0.04371845245473429 0.9232355409005178 -0.5116869033574541 0.16454091520090044 0.31141037172867314 -0.21873338846515883 0.5407466353977086 1.7510452049661458 0.748 -14.984 0.536 -6.052 0.164 0.452 -0.184
-0.6937428113211783 -1.3284273623087683 -0.07631554419729933 2.429442072813524 0.01227184630308331 0.5411117229265797 0.060975736318445196 0.9267698326351433 -0.49087385203132594 0.16375551703765032 0.2627156856071656 -0.2010619297920311 0.5843362334580904 1.74515471874177 0.996 -14.732 0.2 -6.296 0.152 0.452 -0.168
-0.6841554313968945 -1.3326458094754532 -0.07516505860638527 2.430592558404438 0.011504855909140603 0.5476311412750927 0.07938350577307016 0.9522952729407723 -0.4940154446843264 0.1822123738740282 0.21834068938353376 -0.13273228958927052 0.6094689746820943 1.765182371904648 1.088 -14.572 0.2 -6.416 0.152 0.424 -0.128
-0.6730340706847253 -1.3387817326269948 -0.07209709703061444 2.4325100343892947 0.011888351106111956 0.5549175500175484 0.09664078963678106 0.9640762453895241 -0.4688827034603225 0.1912444527514046 0.17749998489452745 -0.043982297142006806 0.6565928644771015 1.7530087003742711 1.088 -14.316 0.3 -6.54 0.144 0.412 -0.112
-0.6622962051695274 -1.3433836749906511 -0.07094661143970038 2.433660519980209 0.01112136071216925 0.5625874539569755 0.11581554948534874 1.0053096489601554 -0.4732023933581982 0.16532631336415057 0.12016591897726858 -0.009032078877376396 0.6884014900887315 1.7278759591502673 0.808 -14.064 0.332 -6.816 -0.024 0.396 -0.168
-0.6538593108361576 -1.3479856173543072 -0.06941263065181497 2.433660519980209 0.009970875121255189 0.5691068723054885 0.13077186216723152 1.028086195694409 -0.4896957547864507 0.15040374826239827 0.08325220530451288 -0.03652101459113065 0.7147123285576106 1.7628261774148977 0.436 -13.904 0.4 -7.0 -0.072 0.404 -0.14
-0.6427379501239884 -1.3514370741270496 -0.06787864986392955 2.4332770247832376 0.008053399136398421 0.5779272618358297 0.15033011721277054 1.0170906214089073 -0.4830198703988247 0.1621847207111501 0.03180862561162992 -0.11859512265076834 0.7641924128423682 1.7117752968036397 0.372 -13.62 0.232 -7.0 0.06 0.384 -0.176
-0.6335340653966759 -1.3568060068846484 -0.06366020269724466 2.4332770247832376 0.006519418348513008 0.5863641561691995 0.16528642989465334 1.0064877462050306 -0.43785947601194275 0.22266037928140944 -0.02042035224450316 -0.15865042897652454 0.8223118769228772 1.6913549445591365 0.464 -13.364 0.032 -6.784 0.152 0.344 -0.204
-0.6239466854723921 -1.3602574636573905 -0.06366020269724466 2.4317430439953522 0.005752427954570301 0.5940340601086265 0.1794757521825934 1.0355474782452851 -0.4433572631546936 0.24072453703616223 -0.08325220530451288 -0.1771072858129024 0.8466592199836309 1.6143859245606247 0.028 -13.176 -0.064 -6.816 0.172 0.308 -0.176
-0.6132088199571941 -1.3652429012180183 -0.060975736318445196 2.430592558404438 0.005368932757598948 0.6020874592450249 0.1951990552584189 1.027693496612784 -0.40251655866568725 0.20813051326128218 -0.11663162724264303 -0.10367255754901604 0.7995353301886237 1.5103206679299837 -0.06 -12.792 -0.332 -6.48 0.144 0.424 -0.176
-0.6020874592450249 -1.3694613483847031 -0.05944175553055978 2.4286750824195815 0.005752427954570301 0.6101408583814233 0.20938837754635897 1.0265153993679088 -0.3824889055028092 0.22148228203653425 -0.1252710070383944 -0.01021017612225158 0.7673340054953687 1.3744467856877125 -0.528 -12.316 -0.3 -6.54 0.164 0.5 -0.156
-0.591349593729827 -1.3706118339756173 -0.05714078434873166 2.4267576064347245 0.006135923151541655 0.6174272671238791 0.22166022384944228 1.0485065479389122 -0.3601050578501807 0.21362830040403305 -0.17946348030265274 0.028274333877004374 0.717461222128986 1.3135784280358282 -0.372 -11.968 -0.436 -6.844 0.136 0.54 -0.168
-0.5813787186085718 -1.374830281142302 -0.05483981316690354 2.4233061496619825 0.005368932757598948 0.6247136758663347 0.23163109897069747 1.046935751612412 -0.35657076611555516 0.20263272611853134 -0.21323560132240799 0.027096236632129192 0.7213882129452366 1.1993029952829355 -0.28 -11.776 -0.332 -6.572 0.152 0.5 -0.168
-0.5706408530933739 -1.3771312523241301 -0.05330583237901813 2.420621683283183 0.005368932757598948 0.6331505701997046 0.24198546928892403 1.0649999093671647 -0.278030949790543 0.18456856836377855 -0.2737112598926673 0.012566370612001944 0.763014315597493 1.0646072102855397 -0.496 -11.268 -0.2 -6.416 0.144 0.472 -0.196
-0.5595194923812047 -1.3794322235059584 -0.0502378708032473 2.418320712101355 0.005752427954570301 0.6396699885482175 0.25080585881926515 1.0555751314081632 -0.2788163479537931 0.1881028600984041 -0.30512718642267217 -0.001570796326500243 0.7170685230473609 0.9295187262065188 -0.56 -11.048 -0.4 -6.416 0.108 0.528 -0.156
-0.5487816268660067 -1.3817331946877864 -0.04908738521233324 2.413335274540727 0.004985437560627594 0.6469563972906732 0.25655828677383546 1.0500773442654123 -0.2100940086694075 0.17278759591502674 -0.33732851111592715 -0.007853981632501214 0.7068583469251093 0.8113163026373755 -0.436 -10.856 -0.232 -6.264 0.016 0.548 -0.168
-0.5384272565477802 -1.3825001850817291 -0.047553404424447825 2.409883817767985 0.004985437560627594 0.6538593108361576 0.2634612003193198 1.086205659774918 -0.16964600326202625 0.15040374826239827 -0.3938771788699359 -0.039662607244131134 0.7056802496802341 0.6777986148848548 -0.808 -10.668 -0.164 -6.296 -0.008 0.576 -0.204
-0.5288398766234964 -1.3836506706726432 -0.045252433242619704 2.4064323609952427 0.003451456772742181 0.6603787291846707 0.2688301330769188 1.0088439406947811 -0.12016591897726858 0.2018473279552812 -0.368351738564307 -0.0620464548967596 0.6781913139664799 0.5866924279478407 -1.96 -10.696 -0.4 -6.296 0.036 0.528 -0.168
-0.5219369630780121 -1.3840341658696145 -0.04026699568199211 2.4018304186315866 0.003451456772742181 0.6668981475331837 0.2730485802436036 0.9314822216146441 -0.09896016856951531 0.3322234230548014 -0.42529310539994075 -0.06872233928438563 0.6726935268237291 0.5195408849899553 -2.46 -10.636 -0.704 -6.356 0.06 0.472 -0.176
-0.515417544729499 -1.3840341658696145 -0.0337475773334791 2.3964614858739877 0.0019174759848567672 0.6722670802907825 0.2772670274102885 0.7810784733522458 -0.05262167693775814 0.478307481419324 -0.4370740778486926 -0.06990043652926081 0.6122178682534697 0.4822344722355746 -2.46 -10.444 -0.736 -6.416 0.124 0.52 -0.176
-0.507747640790072 -1.3836506706726432 -0.029912625363765568 2.392243038707303 0.0007669903939427069 0.6764855274574675 0.2811019793800021 0.711178036822985 -0.009817477040626518 0.5387831399895834 -0.4708461988684478 -0.12291481254864402 0.5160065932553298 0.41469023019606416 -2.492 -10.792 -3.088 -6.448 0.172 0.576 -0.176
-0.49816026086578813 -1.3825001850817291 -0.0279951493789088 2.386874105949704 0.0015339807878854137 0.6810874698211237 0.2849369313497156 0.8077820109027499 0.023954643979128706 0.36285395142155613 -0.4728096942765731 -0.11545352999776785 0.5018694263168276 0.36285395142155613 -3.304 -11.332 -3.692 -6.6 0.152 0.636 -0.168
-0.4908738521233324 -1.3828836802787006 -0.026461168591023387 2.3811216779951336 0.004601942363656241 0.6872233929726653 0.2876213977285151 0.7971791356988733 0.03573561642788053 0.2638937828520408 -0.5089380097860787 0.09424777959001458 0.4822344722355746 0.31219576989192327 -3.272 -11.492 -4.564 -6.664 -0.272 0.596 -0.204
-0.4816699673960199 -1.3809662042938438 -0.024927187803137973 2.3746022596466205 0.007286408742455715 0.6918253353363216 0.29107285450125725 0.7586946256996173 0.11152653918151725 0.14333516479314717 -0.5438882280507091 0.2721404635661671 0.49794243550057704 0.2949170103004206 -3.832 -11.776 -3.928 -6.784 -0.676 0.5 -0.196
-0.47400006345659285 -1.3794322235059584 -0.024160197409195266 2.371150802873878 0.006902913545484362 0.6968107728969491 0.2941408160770281 0.8293804603921283 0.14647675744614766 0.08678649703913842 -0.5525276078464605 0.22933626366903548 0.46534841172569696 0.29099001948417 -4.58 -12.316 -2.852 -6.816 -0.712 0.48 -0.176
-0.4670971499111085 -1.3775147475211016 -0.023776702212223912 2.3638643941314226 0.0038349519697135344 0.7010292200636341 0.29529130166794215 0.7445574587611151 0.1590431280581496 0.06675884387626033 -0.5772676499888393 -0.05262167693775814 0.39741147060456145 0.24072453703616223 -4.8 -12.348 -3.288 -6.876 -0.088 0.636 -0.184
-0.46096122675956686 -1.374830281142302 -0.023009711818281205 2.3584954613738236 0.0003834951969713534 0.7037136864424336 0.29759227284977025 0.6813329066194804 0.22580197193440993 0.1280199006097698 -0.5933683123354667 -0.2760674543824177 0.3930917807066858 0.21519909673053328 -4.704 -12.572 -3.156 -6.908 0.172 0.644 -0.148
-0.4544418084110538 -1.3725293099604738 -0.021859226227367145 2.3519760430253105 -0.0015339807878854137 0.7090826192000325 0.29950974883462705 0.6455972901915998 0.2560398012195396 0.054192473264258384 -0.6102543728453443 -0.3227986450957999 0.42136611458369017 0.21834068938353376 -4.456 -13.208 -2.684 -6.968 0.172 0.692 -0.156
-0.4521408372292257 -1.3698448435816746 -0.01917475984856767 2.345073129479826 -0.0011504855909140602 0.7140680567606601 0.3025777104103979 0.5222897785613307 0.22815816642416029 0.12762720152814475 -0.6318528223347227 -0.20066923071040604 0.46731190713382226 0.21480639764890821 -3.396 -13.684 -3.02 -7.212 0.164 0.676 -0.156
-0.44677190447162674 -1.3679273675968178 -0.018791264651596317 2.338553711131313 -0.0011504855909140602 0.7198204847152304 0.3037281960013119 0.41194133662468874 0.25839599570928995 0.15707963265002428 -0.653058572742476 -0.04123340357063138 0.5419247326425838 0.2089159114245323 -2.896 -13.652 -2.684 -7.212 0.144 0.664 -0.176
-0.44178646691099915 -1.3656263964149895 -0.020708740636453084 2.3316507975858287 0.0003834951969713534 0.7255729126698007 0.3052621767891973 0.4618141199910714 0.2827433387700437 0.08678649703913842 -0.7131415322311103 0.09346238142676445 0.5741260573358388 0.18339047111890336 -2.68 -13.968 -2.616 -7.456 0.144 0.636 -0.168
-0.43795151494128565 -1.3625584348392188 -0.019558255045539024 2.3255148744342873 0.0030679615757708274 0.7317088358213424 0.30679615757708273 0.48066367590907433 0.3015928946880466 0.0019634954081253035 -0.737488875291864 0.20577431877153182 0.6027930902944683 0.17553648948640216 -2.368 -13.968 -2.216 -7.732 0.108 0.644 -0.168
-0.4333495725776294 -1.3587234828695052 -0.018791264651596317 2.3159274945100035 0.005368932757598948 0.7386117493668267 0.30833013836496814 0.4476769530525692 0.323191344177425 -0.008639379795751335 -0.7539822367201167 0.22423117560790967 0.6220353452940962 0.155116137241899 -2.056 -14.0 -1.812 -7.884 -0.188 0.508 -0.176
-0.4302816110018586 -1.3541215405058489 -0.019941750242510378 2.308641085767548 0.005368932757598948 0.7451311677153397 0.3090971287589109 0.3824889055028092 0.34950218264630406 -0.01610066234662749 -0.7873616586582468 0.13037609509952017 0.659341758048477 0.15590153540514912 -2.18 -14.224 -1.676 -7.764 -0.2 0.588 -0.168
-0.4260631638351737 -1.3514370741270496 -0.01917475984856767 2.3009711818281207 0.003451456772742181 0.7528010716547668 0.31139809994073897 0.35657076611555516 0.3243694414223002 -0.018849555918002914 -0.782256570597121 -0.0400553063257562 0.6938992772314824 0.10131636305926567 -2.116 -14.192 -1.744 -7.948 0.044 0.616 -0.176
-0.4233786974563742 -1.3479856173543072 -0.018791264651596317 2.2921507922977793 0.0030679615757708274 0.7600874803972225 0.31178159513771037 0.36795903948268194 0.323191344177425 0.012173671530376884 -0.8117090017190005 -0.11034844193664206 0.7029313561088587 0.07775441816176203 -1.9 -14.224 -1.88 -8.22 0.124 0.588 -0.184
-0.42031073588060336 -1.3441506653845938 -0.018407769454624964 2.28102943158561 0.002684466378799474 0.7689078699275637 0.31139809994073897 0.3173008579530491 0.3781692156049335 0.018456856836377853 -0.8682576694730093 -0.07814711724338709 0.7795076770257455 0.03848450999925595 -1.868 -14.096 -1.912 -8.556 0.116 0.492 -0.168
-0.41877675509271794 -1.3406992086118517 -0.018791264651596317 2.2737430228431545 0.0038349519697135344 0.7761942786700193 0.31139809994073897 0.2737112598926673 0.3498948817279291 0.030237829285129678 -0.9236282399821428 0.01727875959150267 0.8089601081476251 0.00510508806112579 -1.776 -14.032 -1.776 -8.832 0.088 0.432 -0.184
-0.4157087935169471 -1.3372477518391095 -0.01917475984856767 2.2637721477218995 0.004218447166684887 0.7838641826094465 0.31101460474376763 0.23483405081178632 0.394269877951561 -0.01649336142825255 -0.9534733701856475 0.06754424203951044 0.8144578952903759 -0.00039269908162506076 -1.588 -14.096 -1.712 -8.956 0.0 0.412 -0.224
-0.41379131753209036 -1.3334127998693959 -0.01917475984856767 2.2522672918127586 0.0038349519697135344 0.7923010769428162 0.31139809994073897 0.21441369856728315 0.4080143458084381 0.008639379795751335 -1.0123782324294066 0.05183627877450802 0.7551603339649918 0.0023561944897503642 -1.244 -14.348 -1.608 -8.956 0.024 0.364 -0.204
-0.4114903463502622 -1.328043867111797 -0.018791264651596317 2.242679911888475 0.004218447166684887 0.7980535048973865 0.31139809994073897 0.22266037928140944 0.42136611458369017 0.003141592653000486 -1.0367255754901603 0.011388273367126762 0.7300275927409879 0.009817477040626518 -1.212 -14.348 -1.776 -8.832 0.06 0.424 -0.212
-0.4099563655623768 -1.3234419247481408 -0.018791264651596317 2.2315585511763056 0.003451456772742181 0.8068738944277276 0.31178159513771037 0.2100940086694075 0.42097341550206513 0.00039269908162506076 -1.0575386268162885 -0.04633849163175717 0.7119634349862352 -0.0007853981632501215 -1.244 -14.792 -1.744 -8.588 0.108 0.492 -0.204
-0.4084223847744914 -1.3199904679753984 -0.018791264651596317 2.2208206856611077 0.0038349519697135344 0.8122428271853266 0.31139809994073897 0.17318029499665177 0.4315762907059417 -0.02552544030562895 -1.092096145999294 -0.02081305132612822 0.6997897634558582 -0.004319689897875668 -1.4 -14.92 -1.608 -8.436 0.1 0.588 -0.204
-0.40727189918357737 -1.3153885256117424 -0.01802427425765361 2.2104663153428814 0.0038349519697135344 0.8191457407308109 0.31178159513771037 0.16532631336415057 0.426863901726441 -0.013744467856877126 -1.1015209239582953 0.010995574285501701 0.6707300314156037 -0.005890486224375911 -1.368 -15.112 -1.508 -8.376 0.088 0.588 -0.224
-0.4045874328047779 -1.3115535736420287 -0.01917475984856767 2.198194469039798 0.0038349519697135344 0.8260486542762953 0.31178159513771037 0.13940817397689656 0.4300054943794415 -0.011388273367126762 -1.1160507899784227 0.018064157754752792 0.6452045911099747 -0.008639379795751335 -1.464 -15.428 -1.576 -8.22 0.108 0.588 -0.204
-0.40382044241083515 -1.3061846408844298 -0.019941750242510378 2.185922622736715 0.004218447166684887 0.8318010822308656 0.31024761434982495 0.15747233173164935 0.4531747401953201 -0.03180862561162992 -1.138434637631051 0.009424777959001457 0.6471680865181001 -0.03573561642788053 -1.432 -15.588 -1.34 -8.068 0.116 0.54 -0.268
-0.40228646162294973 -1.3011992033238022 -0.019941750242510378 2.174801262024545 0.004218447166684887 0.8364030245945219 0.31024761434982495 0.12919799785464497 0.4300054943794415 -0.01531526418337737 -1.137649239467801 0.007461282550876154 0.5658793766217125 -0.06479534846813502 -1.556 -15.748 -1.644 -8.008 0.116 0.664 -0.232
-0.400368985638093 -1.2981312417480313 -0.01917475984856767 2.164446891706319 0.003451456772742181 0.8417719573521208 0.3106311095467963 0.08757189520238855 0.4547455365218203 0.0310232274483798 -1.1349003458964255 0.0011780972448751821 0.5160065932553298 -0.02591813938725401 -1.464 -15.904 -1.576 -8.008 0.124 0.692 -0.24
-0.400368985638093 -1.2927623089904325 -0.01917475984856767 2.1517915502062643 0.004218447166684887 0.8471408901097197 0.3106311095467963 0.07618362183526178 0.45238934203207 0.008246680714126275 -1.1419689293656767 -0.0070685834692510935 0.5132576996839544 -0.0023561944897503642 -1.652 -16.032 -1.644 -7.884 0.116 0.712 -0.26
-0.4011359760320357 -1.2885438618237475 -0.019558255045539024 2.1414371798880376 0.004985437560627594 0.851742832473376 0.3094806239558822 0.07264933010063623 0.48576876397020013 0.018456856836377853 -1.1490375128349277 0.03926990816250607 0.4948008428475765 -0.0023561944897503642 -1.62 -16.192 -1.776 -7.948 0.124 0.684 -0.252
-0.3996019952441503 -1.2839419194600914 -0.019558255045539024 2.1295488287819255 0.004601942363656241 0.8563447748370322 0.3094806239558822 0.07264933010063623 0.4543528374401953 -0.029845130203504617 -1.1407908321208013 0.03809181091763089 0.48655416213345026 -0.00039269908162506076 -1.62 -16.54 -2.112 -7.856 0.116 0.76 -0.232
-0.3996019952441503 -1.278189491505521 -0.018791264651596317 2.117660477675814 0.005368932757598948 0.8620972027916025 0.30602916718314005 0.050658181529632834 0.46574111080732206 -0.023954643979128706 -1.1502156100798029 0.028274333877004374 0.4531747401953201 -0.09424777959001458 -1.652 -16.732 -1.776 -7.948 0.116 0.732 -0.252
-0.3996019952441503 -1.2743545395358076 -0.02032524543948173 2.106155621766673 0.004985437560627594 0.865932154761316 0.3029612056073692 0.029452431121879556 0.44924774937906947 0.0027488935713754254 -1.1458959201819272 0.04908738520313259 0.4339324851956921 -0.2902046213209199 -1.68 -16.888 -2.012 -8.192 0.116 0.792 -0.26
-0.39998549044112164 -1.2697525971721513 -0.01917475984856767 2.0935002802666185 0.005752427954570301 0.871301087518915 0.30027673922856973 0.0011780972448751821 0.45553093468507044 -0.007461282550876154 -1.1612111843653046 0.024740042142378828 0.4453207585628189 -0.3149446634632987 -1.652 -17.08 -2.112 -8.312 0.116 0.772 -0.268
-0.39998549044112164 -1.2655341500054664 -0.020708740636453084 2.0819954243574776 0.006135923151541655 0.876670020276514 0.2964417872588562 0.003141592653000486 0.4598506245829461 -0.0310232274483798 -1.1671016705896806 0.014137166938502187 0.4920519492762011 -0.33025992764667605 -1.588 -17.08 -1.98 -8.712 0.124 0.732 -0.268
-0.39998549044112164 -1.2605487124448387 -0.019941750242510378 2.070107073251366 0.006519418348513008 0.8828059434280556 0.2933738256830854 0.006675884387626033 0.4618141199910714 -0.02042035224450316 -1.164352777018305 0.014922565101752308 0.5533130060097106 -0.33968470560567754 -1.68 -16.764 -1.912 -9.292 0.124 0.772 -0.252
-0.39998549044112164 -1.2559467700811826 -0.020708740636453084 2.058218722145254 0.006519418348513008 0.8893253617765686 0.2891553785164005 -0.02120575040775328 0.4755585878479486 -0.040448005407381256 -1.1949833053850598 0.027881634795379313 0.6577709617219767 -0.34164820101380283 -1.556 -16.636 -1.844 -9.748 0.108 0.676 -0.28
-0.400368985638093 -1.252111818111469 -0.020708740636453084 2.044029399857314 0.007286408742455715 0.8985292465038811 0.28608741694062967 -0.012959069693627005 0.504618319888203 -0.02670353755050413 -1.2456414869146926 0.03652101459113065 0.7700828990667441 -0.3840597018293094 -1.804 -16.38 -2.048 -10.056 0.1 0.548 -0.28
-0.39998549044112164 -1.2448254093690132 -0.023009711818281205 2.030223572766345 0.007669903939427069 0.9069661408372509 0.279951493789088 -0.0200276531628781 0.4900884538680758 -0.1079922474468917 -1.3096514372195776 0.023169245815878585 0.8490154144733814 -0.4221515127469403 -2.116 -16.284 -2.18 -10.148 0.3 0.396 -0.268
-0.4011359760320357 -1.2398399718083857 -0.022626216621309852 2.016801240872348 0.008820389530341128 0.915786530367592 0.2757330466224031 -0.04751658887663235 0.5281802647857067 -0.07775441816176203 -1.3591315215043351 0.06754424203951044 0.8816094382482613 -0.4732023933581982 -2.244 -16.16 -1.812 -10.148 0.408 0.432 -0.296
-0.40228646162294973 -1.236005019838672 -0.023776702212223912 2.002995413781379 0.011504855909140603 0.9257574054888472 0.27113110425874687 -0.05654866775400875 0.5332853528468324 -0.056155968672383684 -1.4203925782378446 0.15590153540514912 0.9004589941662643 -0.4543528374401953 -2.648 -16.128 -1.676 -10.176 0.328 0.528 -0.308
-0.4034369472138638 -1.2279516207022736 -0.023776702212223912 1.9865051203116109 0.013805827090968724 0.9349612902161597 0.26576217150114795 -0.08050331173313745 0.5654866775400874 -0.02120575040775328 -1.447881513951599 0.23326325448528606 0.9142034620231414 -0.4959789400924517 -2.772 -16.064 -1.644 -10.056 0.2 0.616 -0.308
-0.40382044241083515 -1.2233496783386175 -0.024160197409195266 1.9730827884176134 0.01572330307582549 0.9449321653374149 0.2611602291374917 -0.13469578499739585 0.5870851270294658 -0.034164820101380285 -1.4635894772166014 0.23365595356691113 0.9628981481446489 -0.4920519492762011 -2.896 -16.38 -2.048 -9.78 0.136 0.56 -0.288
-0.4061214135926633 -1.2164467647931332 -0.023776702212223912 1.9562089997508738 0.017257283863710903 0.9556700308526128 0.25502430598595005 -0.12762720152814475 0.5886559233559661 -0.028667032958629435 -1.5103206679299837 0.21402099948565811 0.995492171919529 -0.5324999546835824 -2.836 -16.508 -2.516 -9.66 0.124 0.508 -0.268
-0.4076553943805487 -1.20992734644462 -0.023776702212223912 1.9408691918720198 0.02032524543948173 0.965640905973868 0.24888838283440837 -0.1578650308132744 0.6279258315184721 -0.004319689897875668 -1.5503759742557397 0.20970130958778244 0.9833185003891521 -0.5544911032545857 -3.02 -16.668 -3.12 -9.412 0.124 0.56 -0.288
-0.4099563655623768 -1.2037914232930784 -0.023776702212223912 1.9239954032052802 0.02339320701525256 0.9756117810951231 0.24236896448589537 -0.18771016101677904 0.6703373323339786 0.0035342917346255468 -1.5668693356839924 0.24308073152591259 0.9935286765114036 -0.5713771637644633 -3.116 -16.856 -2.92 -9.688 0.116 0.596 -0.28
-0.4114903463502622 -1.196888509747594 -0.024160197409195266 1.9059711289476267 0.02569417819708068 0.986349646610321 0.23661653653132508 -0.18378317020052842 0.6428483966202244 0.0 -1.603783049356748 0.26114488928066537 0.9778207132464012 -0.6181083544778456 -3.52 -16.952 -3.02 -9.996 0.116 0.588 -0.324
-0.4141748127290617 -1.190369091399081 -0.02454369260616662 1.8898643306748297 0.0279951493789088 0.9963205217315763 0.22933012778886935 -0.2120575040775328 0.6754424203951045 -0.03887720908088101 -1.64894344374363 0.25446900489303936 1.008058542531531 -0.6283185306000971 -3.612 -17.08 -3.02 -10.056 0.116 0.52 -0.296
-0.41609228871391846 -1.1819321970657113 -0.02454369260616662 1.8718400564171762 0.03106311095467963 1.0070583872467742 0.22204371904641365 -0.2250165737711598 0.7119634349862352 -0.014137166938502187 -1.6909622454775115 0.271355065402917 1.0481138488572872 -0.6640541470279777 -3.584 -17.272 -3.02 -9.904 0.116 0.46 -0.316
-0.41877675509271794 -1.1738787979293128 -0.024927187803137973 1.8530487917655798 0.034514567727421806 1.0170292623680293 0.21475731030395792 -0.24661502326053814 0.7217809120268617 -0.027488935713754253 -1.71413149129339 0.297273204790171 1.001382658143905 -0.7029313561088587 -3.832 -17.428 -3.088 -9.66 0.124 0.508 -0.308
-0.4218447166684888 -1.1665923891868573 -0.024927187803137973 1.8350245175079263 0.036432043712278574 1.026616642292313 0.2067039111675595 -0.2839214360149189 0.7802930751889957 -0.003141592653000486 -1.7314102508848928 0.2721404635661671 0.9236282399821428 -0.697826268047733 -3.708 -17.84 -3.288 -9.596 0.008 0.664 -0.316
-0.4260631638351737 -1.1577719996565161 -0.02339320701525256 1.8154662624623872 0.037582529303192634 1.0358205270196257 0.2001844928190465 -0.3200497515244245 0.8160286916168762 0.013351768775252066 -1.8024887846590287 0.21048670775103256 0.885929128146137 -0.7206028147819864 -3.924 -18.16 -3.556 -9.384 -0.28 0.792 -0.288
-0.4291311254109445 -1.1501020957170889 -0.02454369260616662 1.797825483401705 0.03796602450016399 1.045024411746938 0.19059711289476267 -0.3483240854014289 0.7806857742706207 0.01610066234662749 -1.7793195388431502 0.09621127499813988 0.8855364290645119 -0.7669413064137436 -4.36 -18.444 -3.892 -9.168 -0.308 0.808 -0.28
-0.4333495725776294 -1.1412817061867477 -0.025310683000109326 1.7801847043410226 0.037582529303192634 1.0542282964742506 0.1829272089553356 -0.35342917346255465 0.7799003761073706 -0.0023561944897503642 -1.758506487517022 -0.001570796326500243 0.9039932859008898 -0.8077820109027499 -4.424 -18.604 -4.296 -9.108 -0.2 0.792 -0.28
-0.43910200053219967 -1.132844811853378 -0.025310683000109326 1.7617769348863976 0.03719903410622128 1.0641991715955057 0.1737233242280231 -0.3573561642788053 0.8097455063108753 -0.04241150081550656 -1.733373746293018 -0.04555309346850705 0.931089522533019 -0.8380198401878796 -4.924 -18.668 -4.128 -9.232 -0.088 0.8 -0.288
-0.44178646691099915 -1.125174907913951 -0.02569417819708068 1.745670136613601 0.03681553890924993 1.0734030563228183 0.16490293469768197 -0.38877209080881014 0.8003207283518737 -0.03220132469325498 -1.7687166636392735 -0.03534291734625546 0.9365873096757699 -0.8745408547790102 -5.108 -18.7 -3.828 -9.352 -0.072 0.76 -0.308
-0.44677190447162674 -1.1167380135805811 -0.02684466378799474 1.726495376765033 0.03719903410622128 1.0837574266410448 0.15454856437945544 -0.40762164672681306 0.8254534695758776 -0.04280419989713162 -1.7526160012926462 -0.02042035224450316 0.9628981481446489 -0.9071348785538903 -5.328 -18.856 -3.792 -9.568 -0.052 0.732 -0.268
-0.4494563708504262 -1.109068109641154 -0.02569417819708068 1.7096215880982937 0.03719903410622128 1.0921943209744145 0.14534467965214296 -0.43550328152219236 0.8356636456981292 0.0023561944897503642 -1.7828538305777757 0.00510508806112579 0.9452266894715212 -0.9491536802877718 -5.764 -18.984 -3.792 -9.748 -0.052 0.712 -0.288
-0.4555922940019679 -1.100247720110813 -0.025310683000109326 1.6912138186436687 0.03681553890924993 1.1025486912926412 0.1349903093339164 -0.4358959806038174 0.8356636456981292 -0.006283185306000972 -1.7683239645576485 -0.007461282550876154 0.9275552307983934 -0.9786061114096514 -5.888 -19.08 -3.96 -9.748 -0.052 0.772 -0.308
-0.46057773156259546 -1.0906603401865291 -0.026077673394052033 1.6712720684011584 0.03719903410622128 1.1129030616108677 0.12386894862174716 -0.5002986299903274 0.8757189520238855 0.021991148571003403 -1.7958129002714027 -0.01531526418337737 0.9483682821245217 -1.0488992470205372 -6.232 -19.492 -4.532 -9.748 -0.06 0.752 -0.308
-0.4667136547141371 -1.081839950656188 -0.026077673394052033 1.6517138133556193 0.037582529303192634 1.1228739367321228 0.11044661672774979 -0.5352488482549578 0.8592255905956329 0.009817477040626518 -1.7969909975162779 0.034950218264630406 0.9742864215117757 -1.0779589790607917 -6.356 -19.812 -4.7 -9.78 -0.088 0.76 -0.288
-0.4720825874717361 -1.0734030563228183 -0.026077673394052033 1.6348400246888797 0.03834951969713534 1.1324613166564066 0.09855826562163783 -0.5772676499888393 0.8741481556973852 0.004319689897875668 -1.8256580304749073 0.05183627877450802 0.9935286765114036 -1.1851658283444333 -6.76 -19.968 -4.9 -9.904 -0.124 0.808 -0.268
-0.4786020058202491 -1.0645826667924772 -0.026461168591023387 1.6168157504312262 0.038733014894106695 1.1420486965806906 0.08513593372764046 -0.5921902150905916 0.9094910730436406 -0.03455751918300534 -1.8248726323116573 0.08050331173313745 0.9958848710011541 -1.304939048240077 -7.228 -20.412 -5.136 -10.148 -0.124 0.792 -0.268
-0.48473792897179074 -1.0553787820651646 -0.026077673394052033 1.5964905049917444 0.039883500485020755 1.1524030668989171 0.06941263065181497 -0.6342090168244731 0.9193085500842672 -0.006675884387626033 -1.829585021291158 0.07814711724338709 1.0131636305926568 -1.3815153691569637 -7.728 -20.7 -5.304 -9.996 -0.06 0.792 -0.268
-0.4931748233051605 -1.0454079069439095 -0.025310683000109326 1.5792332211280335 0.04065049087896346 1.1627574372171436 0.05292233718204677 -0.6675884387626032 0.9000662950846392 -0.013351768775252066 -1.8327266139441585 0.08128870989638758 1.0206249131435328 -1.525635932113361 -8.32 -21.144 -5.372 -9.476 -0.072 0.732 -0.28
-0.5004612320476163 -1.0369710126105396 -0.026461168591023387 1.5612089468703798 0.04180097646987752 1.171961321944456 0.03911651009107805 -0.6993970643742332 0.8867145263093872 0.013351768775252066 -1.8287996231279078 0.07422012642713648 0.9923505792665285 -1.5621569467044916 -8.756 -21.748 -5.604 -8.712 -0.072 0.792 -0.288
-0.507747640790072 -1.0289176134741413 -0.02569417819708068 1.5428011774157548 0.04371845245473429 1.1796312258838832 0.023776702212223912 -0.7304202918226129 0.8568693961058825 0.0011780972448751821 -1.798169094761153 0.12095131714051871 0.8678649703913842 -1.4502377084413494 -8.6 -22.32 -5.672 -8.128 -0.152 0.992 -0.232
-0.5158010399264704 -1.0208642143377429 -0.02569417819708068 1.5259273887490152 0.044485442848677 1.185767149035425 0.01227184630308331 -0.7857908623317466 0.8266315668207529 0.004319689897875668 -1.6835009629266353 0.17318029499665177 0.7009678607007335 -1.3430308591577078 -8.26 -22.828 -5.672 -7.52 -0.244 1.108 -0.28
-0.5250049246537829 -1.0128108152013444 -0.02684466378799474 1.5102040856731898 0.04716990922747647 1.189218605808167 -0.0003834951969713534 -0.8238826732493775 0.7979645338621234 -0.00039269908162506076 -1.5550883632352406 0.17749998489452745 0.5497787142750851 -1.1490375128349277 -8.072 -23.24 -5.808 -7.456 -0.264 1.168 -0.28
-0.5330583237901813 -1.0055244064588886 -0.027228158984966094 1.4960147633852499 0.04793689962141918 1.1942040433687946 -0.009970875121255189 -0.8415541319225052 0.7551603339649918 -0.03652101459113065 -1.4467034167067239 0.13076879418114523 0.39858956784943667 -1.0379036727350355 -7.572 -23.588 -5.908 -7.58 -0.2 1.252 -0.26
-0.5426457037144651 -0.9986214929134043 -0.027228158984966094 1.4841264122791378 0.04908738521233324 1.1953545289597087 -0.017640779060682257 -0.8443030254938806 0.7107853377413599 -0.04476769530525693 -1.326537497729455 0.1260564052016445 0.3239767423406751 -0.9467974857980215 -7.2 -24.0 -5.64 -8.036 -0.18 1.148 -0.24
-0.5503156076538922 -0.9913350841709486 -0.029529130166794215 1.4714710707790832 0.05138835639416136 1.1980389953385082 -0.027611654181937447 -0.8427322291673803 0.6997897634558582 -0.08717919612076348 -1.233860514465941 0.13391038683414572 0.25250550948491407 -0.8388052383511297 -6.76 -24.32 -5.304 -8.832 -0.172 1.1 -0.252
-0.5595194923812047 -0.9836651802315216 -0.030679615757708275 1.4603497100669138 0.05253884198507542 1.1995729761263936 -0.03413107253045045 -0.8368417429430044 0.6652322442728529 -0.15825772989489947 -1.1557133972225537 0.14961835009914815 0.17318029499665177 -0.7590873247812424 -6.356 -24.636 -4.8 -9.568 -0.188 0.964 -0.252
-0.5683398819115458 -0.97752925707998 -0.03144660615165098 1.4488448541577732 0.05253884198507542 1.2003399665203363 -0.04180097646987752 -0.8835729336563867 0.6495242810078504 -0.12330751163026907 -1.0952377386522945 0.0801106126515124 0.10759954836526664 -0.7264933010063623 -6.108 -25.144 -4.396 -10.148 -0.164 0.856 -0.288
-0.578310757032801 -0.972160324322381 -0.033364082136507746 1.4396409694304608 0.052155346788104066 1.1991894809294221 -0.04832039481839053 -0.9004589941662643 0.6232134425389714 -0.13665928040552114 -1.0371182745717855 0.024740042142378828 0.05262167693775814 -0.6750497213134794 -5.704 -25.588 -4.228 -10.36 -0.052 0.924 -0.296
-0.5875146417601135 -0.965640905973868 -0.034514567727421806 1.4296700943092056 0.05177185159113271 1.198805985732451 -0.055223308363874894 -0.9350165133492696 0.5886559233559661 -0.16414821611927538 -0.9676105371241497 -0.0200276531628781 -0.029452431121879556 -0.6993970643742332 -5.328 -26.192 -4.328 -10.424 0.008 1.004 -0.268
-0.5971020216843973 -0.9606554684132403 -0.036432043712278574 1.4208497047788644 0.05292233718204677 1.1984224905354794 -0.0625097171063306 -0.9554368655937727 0.517184690500205 -0.12330751163026907 -0.9161669574312667 -0.00510508806112579 -0.051443579692882956 -0.6742643231502293 -4.86 -26.604 -3.96 -10.24 -0.008 1.032 -0.26
-0.6066894016086811 -0.9572040116404982 -0.038733014894106695 1.4124128104454947 0.05292233718204677 1.1980389953385082 -0.06902913545484361 -0.9526879720223973 0.49048115294970085 -0.1311614932627703 -0.8588328915140079 0.030237829285129678 -0.036128315509505585 -0.6766205176399797 -4.424 -26.668 -3.624 -10.176 -0.06 1.06 -0.268
-0.6166602767299363 -0.9529855644738133 -0.0395000052880494 1.4047429065060677 0.052155346788104066 1.198805985732451 -0.07669903939427068 -0.9782134123280263 0.4543528374401953 -0.1531526418337737 -0.7999280292702488 0.022383847652628464 -0.054977871427508505 -0.67897671212973 -4.112 -27.016 -3.724 -10.176 -0.016 1.128 -0.252
-0.6266311518511916 -0.9491506125040997 -0.04026699568199211 1.3982234881575546 0.052155346788104066 1.1984224905354794 -0.08245146734884098 -0.9821404031442769 0.4013384614208121 -0.16139932254789996 -0.7543749358017416 -0.0035342917346255468 -0.036913713672755706 -0.6923284809049821 -3.832 -27.208 -3.828 -10.24 0.016 1.08 -0.252
-0.6369855221694181 -0.9456991557313575 -0.04295146206079158 1.3924710602029844 0.05253884198507542 1.1976555001415368 -0.0897378760912967 -0.9793915095729014 0.34243359917705296 -0.17160949867015154 -0.6424556975385993 0.0047123889795007284 -0.003141592653000486 -0.7127488331494852 -3.552 -27.208 -3.324 -10.24 -0.024 1.012 -0.252
-0.6461894068967305 -0.9437816797465008 -0.04486893804564835 1.3874856226423566 0.05292233718204677 1.1972720049445655 -0.09779127522769512 -0.9903870838584031 0.28352873693329383 -0.18613936469027878 -0.5784457472337144 0.0027488935713754254 0.006675884387626033 -0.7158904258024857 -3.116 -27.272 -2.92 -10.3 -0.024 0.956 -0.212
-0.655393291624043 -0.9410972133677014 -0.04716990922747647 1.3821166898847579 0.052155346788104066 1.1972720049445655 -0.1062281695610649 -0.9585784582467732 0.2638937828520408 -0.1912444527514046 -0.5144357969288296 -0.023561944897503646 -0.030237829285129678 -0.7740098898829947 -2.68 -27.556 -3.12 -10.392 0.036 0.944 -0.252
-0.6661311571392409 -0.9391797373828445 -0.048703890015361885 1.3778982427180728 0.05253884198507542 1.1961215193536514 -0.11351457830352062 -1.0304423901841593 0.21402099948565811 -0.20655971693478195 -0.45631633284832057 -0.03063052836675474 -0.08128870989638758 -0.7634070146791181 -2.552 -27.78 -2.784 -10.452 0.044 0.984 -0.232
-0.6764855274574675 -0.9376457565949592 -0.051004861197190006 1.3752137763392733 0.052155346788104066 1.194587538565766 -0.12080098704597633 -1.0139490287559068 0.19085175366977952 -0.23287055540366103 -0.40448005407381254 -0.003141592653000486 -0.10053096489601555 -0.7488771486589908 -2.336 -27.968 -2.416 -10.576 0.052 1.02 -0.26
-0.686839897775694 -0.9368787662010164 -0.05330583237901813 1.3721458147635026 0.05253884198507542 1.193437052974852 -0.12808739578843203 -1.0155198250824071 0.1739656931599019 -0.24425882877078778 -0.34047010376892767 -0.005497787142750851 -0.1441205629563973 -0.7300275927409879 -2.088 -28.384 -2.448 -10.576 0.08 1.04 -0.24
-0.6960437825030065 -0.9361117758070737 -0.0559902987578176 1.3694613483847031 0.05253884198507542 1.1930535577778805 -0.1357572997278591 -1.0139490287559068 0.11388273367126761 -0.24465152785241284 -0.28156524152516854 0.0 -0.12919799785464497 -0.7398450697816145 -1.68 -28.636 -2.28 -10.728 0.088 1.032 -0.26
-0.7056311624272903 -0.9349612902161597 -0.05790777474267437 1.3679273675968178 0.052155346788104066 1.1911360817930239 -0.14112623248545805 -0.9841038985524022 0.06911503836601068 -0.2210895829549092 -0.2250165737711598 -0.02042035224450316 -0.13980087305852162 -0.7037167542721089 -1.368 -28.508 -2.048 -10.944 0.08 1.004 -0.224
-0.7156020375485456 -0.935344785413131 -0.05944175553055978 1.3667768820059036 0.05138835639416136 1.1884516154142244 -0.14841264122791378 -0.9884235884502779 0.014922565101752308 -0.24386612968916271 -0.17082410050690142 -0.012566370612001944 -0.1472621556093978 -0.6613052534566023 -0.872 -28.384 -2.148 -11.28 0.108 0.888 -0.224
-0.7251894174728294 -0.9357282806101024 -0.06327670750027331 1.3652429012180183 0.05177185159113271 1.1876846250202815 -0.15378157398551273 -0.9719302270220254 -0.011388273367126762 -0.23365595356691113 -0.08482300163101313 0.008246680714126275 -0.15275994275214863 -0.6165375581513454 -0.652 -28.128 -1.776 -11.552 0.108 0.82 -0.268
-0.7351602925940846 -0.9368787662010164 -0.06557767868210143 1.366009891611961 0.05138835639416136 1.185767149035425 -0.1587670115461403 -0.9915651811032784 -0.06126105673350948 -0.271747764484542 -0.07461282550876154 -0.019634954081253035 -0.17749998489452745 -0.5851216316213405 -0.404 -27.716 -1.776 -11.828 0.088 0.8 -0.26
-0.7451311677153397 -0.9376457565949592 -0.0682621450609009 1.3656263964149895 0.05138835639416136 1.1842331682475393 -0.16375244910676792 -1.0104147370212813 -0.07382742734551141 -0.21441369856728315 -0.03652101459113065 -0.005890486224375911 -0.17632188764965226 -0.5462444225404595 -0.404 -27.304 -1.676 -11.92 0.136 0.76 -0.26
-0.7558690332305377 -0.9395632325798159 -0.06941263065181497 1.3652429012180183 0.05138835639416136 1.1823156922626827 -0.16988837225830958 -1.0375109736534105 -0.11349003458964255 -0.22148228203653425 -0.018849555918002914 0.003926990816250607 -0.13548118316064595 -0.4853760648885751 -0.464 -26.796 -1.676 -11.8 0.136 0.732 -0.26
-0.7646894227608787 -0.9403302229737587 -0.07171360183364309 1.3652429012180183 0.05138835639416136 1.1819321970657113 -0.17333982903105175 -1.0100220379396563 -0.13783737765039633 -0.22266037928140944 0.003141592653000486 -0.019242254999627974 -0.1170243263242681 -0.44964044846069456 -0.496 -26.224 -1.608 -11.86 0.136 0.676 -0.268
-0.775810783473048 -0.9426311941555867 -0.07439806821244256 1.3648594060210468 0.05062136600021865 1.1792477306869118 -0.17755827619773665 -0.982925801307527 -0.16257741979277515 -0.20695241601640701 0.0023561944897503642 -0.02042035224450316 -0.13980087305852162 -0.39741147060456145 -0.34 -25.968 -1.744 -11.736 0.136 0.608 -0.232
-0.7846311730033891 -0.9445486701404435 -0.07593204900032798 1.3656263964149895 0.05062136600021865 1.1777137498990264 -0.18100973297047881 -1.0123782324294066 -0.1751437904047771 -0.2505420140767888 0.008246680714126275 -0.008246680714126275 -0.17632188764965226 -0.3993749660126868 0.308 -25.748 -1.644 -11.616 0.116 0.636 -0.224
-0.795369038518587 -0.9464661461253003 -0.07938350577307016 1.3656263964149895 0.051004861197190006 1.1757962739141696 -0.18522818013716372 -1.0104147370212813 -0.18456856836377855 -0.2662499773417912 0.023954643979128706 -0.006675884387626033 -0.19320794815952988 -0.37934731284980866 1.992 -25.684 -1.108 -11.644 0.116 0.712 -0.232
-0.8034224376549854 -0.9480001269131857 -0.08130098175792692 1.3656263964149895 0.051004861197190006 1.1746457883232555 -0.18829614171293454 -0.9267698326351433 -0.19517144356765517 -0.2627156856071656 0.028667032958629435 0.006283185306000972 -0.18849555918002917 -0.35460727070742987 3.176 -25.524 -0.736 -11.372 0.136 0.724 -0.224
-0.8126263223822979 -0.9506845932919852 -0.08590292412158317 1.3675438723998463 0.05138835639416136 1.1723448171414275 -0.1917475984856767 -0.8992808969213891 -0.1920298509146547 -0.2737112598926673 0.027096236632129192 0.014922565101752308 -0.18064157754752794 -0.3455751918300535 3.832 -25.368 -0.468 -11.096 0.136 0.76 -0.224
-0.8214467119126391 -0.9529855644738133 -0.09127185687918211 1.3663933868089322 0.05062136600021865 1.1704273411565707 -0.19558255045539025 -0.8552985997793823 -0.23247785632203596 -0.3966260724413113 0.05654866775400875 -0.00039269908162506076 -0.1912444527514046 -0.34636058999330355 3.896 -25.46 -0.5 -10.944 0.136 0.76 -0.232
-0.8283496254581234 -0.9556700308526128 -0.095490304045867 1.3686943579907604 0.05062136600021865 1.1685098651717138 -0.19980099762207515 -0.8058185154946247 -0.2309070599955357 -0.4692754025419476 0.0640099503048849 -0.011780972448751823 -0.20852321234290724 -0.3612831550950559 3.74 -25.368 -0.5 -10.636 0.116 0.78 -0.232
-0.8356360342005792 -0.9575875068374695 -0.09855826562163783 1.3706118339756173 0.0502378708032473 1.1650584083989717 -0.2024854640008746 -0.77597338529112 -0.25839599570928995 -0.5116869033574541 0.11034844193664206 -0.009032078877376396 -0.2481858195870384 -0.3455751918300535 3.52 -25.08 0.436 -10.668 0.152 0.808 -0.212
-0.8433059381400062 -0.9606554684132403 -0.10316020798529407 1.3717623195665312 0.04947088040930459 1.1631409324141149 -0.2051699303796741 -0.7912886494744974 -0.25446900489303936 -0.43471788335894224 0.16650441060902577 -0.03769911183600583 -0.25446900489303936 -0.3208351496876746 3.988 -24.636 1.944 -11.064 0.136 0.8 -0.252
-0.8525098228673187 -0.9641069251859825 -0.1054611791671222 1.3732963003544167 0.045252433242619704 1.1616069516262295 -0.20900488234938763 -0.8030696219232492 -0.2733185608110423 -0.3349723166261768 0.18064157754752794 -0.19399334632278 -0.17160949867015154 -0.3247621405039252 4.644 -24.412 2.584 -11.156 0.42 0.74 -0.232
-0.8601797268067457 -0.9671748867617533 -0.10661166475803625 1.376747757127159 0.042184471666848876 1.1600729708383442 -0.21207284392515846 -0.821526478759627 -0.2945243112187956 -0.20813051326128218 0.19085175366977952 -0.3341869184629267 -0.16179202162952502 -0.34439709458517825 5.36 -24.384 2.148 -10.852 1.36 0.624 -0.224
-0.8690001163370868 -0.9702428483375242 -0.10967962633380708 1.3778982427180728 0.04256796686382023 1.1585389900504588 -0.21629129109184334 -0.7960010384539982 -0.3063052836675474 -0.17789268397615252 0.22226768019978438 -0.2627156856071656 -0.15825772989489947 -0.36049775693180575 6.264 -24.128 2.448 -11.188 1.532 0.684 -0.204
-0.8759030298825713 -0.973310809913295 -0.11159710231866385 1.3809662042938438 0.04601942363656241 1.156621514065602 -0.21935925266761416 -0.821526478759627 -0.2988440011166712 -0.19281524907790482 0.2061670178531569 0.048694686121507534 -0.1700387023436513 -0.35853426152368045 7.384 -24.0 2.884 -11.248 0.976 0.636 -0.252
-0.883189438625027 -0.9759952762920945 -0.11389807350049197 1.3821166898847579 0.05062136600021865 1.1562380188686305 -0.22204371904641365 -0.8089601081476251 -0.31455196438167365 -0.21323560132240799 0.20734511509803208 0.3671736413194318 -0.1578650308132744 -0.3251548395855503 8.04 -23.876 3.288 -11.032 0.492 0.576 -0.252
-0.8893253617765686 -0.978679742670894 -0.11504855909140603 1.384417661066586 0.05368932757598948 1.153553552489831 -0.22511168062218448 -0.7673340054953687 -0.34243359917705296 -0.18967365642490433 0.2210895829549092 0.42764929988969114 -0.16768250785390093 -0.2921681167290452 8.476 -23.78 2.716 -10.944 0.18 0.616 -0.252
-0.8969952657159956 -0.9817477042466648 -0.11658253987929144 1.3882526130362995 0.05445631796993219 1.1516360765049745 -0.22856313739492665 -0.6907576845784819 -0.3400774046873026 -0.15707963265002428 0.2792090470354182 0.30512718642267217 -0.18181967479240313 -0.31965705244279946 8.852 -23.652 2.884 -10.82 0.356 0.704 -0.252
-0.9035146840645087 -0.986349646610321 -0.11734953027323415 1.3917040698090417 0.055223308363874894 1.1497186005201177 -0.23278158456161155 -0.673086225905354 -0.3412555019321778 -0.13155419234439536 0.32868913132017585 0.1240929097935192 -0.19517144356765517 -0.34439709458517825 8.976 -23.396 2.752 -10.82 0.72 0.74 -0.224
-0.9081166264281649 -0.9898011033830633 -0.11811652066717686 1.3947720313848124 0.055223308363874894 1.1478011245352608 -0.23584954613738238 -0.6491315819262254 -0.3758130211151831 -0.09071348785538903 0.3589269606053055 0.018456856836377853 -0.19163715183302965 -0.3832743036660593 8.788 -23.24 2.384 -10.82 0.904 0.664 -0.212
-0.9138690543827352 -0.9924855697618626 -0.12195147263689039 1.3993739737484687 0.05790777474267437 1.1478011245352608 -0.24006799330406725 -0.5603815894789617 -0.3691371367275571 -0.19320794815952988 0.36167585417668097 0.0679369411211355 -0.14569135928289753 -0.36756634040105685 8.132 -23.272 2.716 -10.76 0.876 0.52 -0.184
-0.9196214823373056 -0.9978545025194616 -0.12195147263689039 1.4024419353242394 0.05944175553055978 1.145883648550404 -0.24351945007680942 -0.5116869033574541 -0.362068553258306 -0.17828538305777758 0.40762164672681306 0.18339047111890336 -0.14254976662989705 -0.3891647898904352 8.072 -22.952 2.952 -10.972 0.648 0.508 -0.24
-0.9238399295039904 -1.0009224640952326 -0.1234854534247758 1.4078108680818384 0.059825250727531136 1.143582677368576 -0.24773789724349432 -0.49951323182707724 -0.3848450999925595 -0.12055861805889365 0.42568580448156584 0.17828538305777758 -0.21087940683265763 -0.3962333733596863 7.696 -22.764 3.256 -11.032 0.52 0.588 -0.24
-0.9280583766706754 -1.00590790165586 -0.12425244381871851 1.411645820051552 0.06020874592450249 1.1412817061867477 -0.2515728492132078 -0.4802709768274493 -0.41154863754306364 -0.12291481254864402 0.48184177315394955 0.09346238142676445 -0.21441369856728315 -0.3981968687678116 7.604 -22.86 2.448 -10.82 0.612 0.548 -0.232
-0.9326603190343316 -1.0097428536255737 -0.12463593901568987 1.419315723990979 0.06020874592450249 1.1378302494140056 -0.25655828677383546 -0.4594579255013211 -0.40565815131868777 -0.08285950622288782 0.4779147823376989 -0.005497787142750851 -0.21519909673053328 -0.4472842539709442 7.572 -22.86 2.08 -10.82 0.72 0.48 -0.232
-0.9364952710040451 -1.0139613007922585 -0.12655341500054662 1.4227671807637212 0.06059224112147384 1.135912773429149 -0.26039323874354897 -0.420188017338815 -0.40762164672681306 -0.04555309346850705 0.5179700886634551 -0.0070685834692510935 -0.2528982085665391 -0.43550328152219236 7.384 -22.828 2.112 -10.82 0.676 0.452 -0.212
-0.9395632325798159 -1.0170292623680293 -0.12655341500054662 1.4292865991122343 0.0617427267123879 1.1320778214594354 -0.2661456666981193 -0.38445240091093447 -0.41665372560418945 -0.08678649703913842 0.5132576996839544 0.05026548244800778 -0.31219576989192327 -0.4700608007051977 7.012 -22.952 2.012 -10.788 0.564 0.48 -0.224
-0.9422476989586154 -1.0227816903225997 -0.12732040539448933 1.4358060174607472 0.060975736318445196 1.1278593742927505 -0.2715145994557182 -0.3208351496876746 -0.41861722101231474 -0.10877764561014182 0.5658793766217125 0.0679369411211355 -0.35146567805442935 -0.5006913290719525 6.544 -23.048 1.944 -10.636 0.52 0.588 -0.232
-0.9453156605343862 -1.026616642292313 -0.12962137657631745 1.4419419406122889 0.0617427267123879 1.1236409271260657 -0.27650003701634585 -0.27449665805591744 -0.44649885580769405 -0.0911061869370141 0.6122178682534697 0.03926990816250607 -0.39976766509431183 -0.5101161070309539 6.108 -23.176 1.812 -10.604 0.548 0.56 -0.224
-0.9468496413222717 -1.030835089458998 -0.13038836697026016 1.4480778637638305 0.06135923151541655 1.118655489565438 -0.2826359601678875 -0.22815816642416029 -0.43550328152219236 -0.10288715938576591 0.6605198552933521 -0.0007853981632501215 -0.433147087032442 -0.5399612372344585 5.516 -23.272 1.844 -10.544 0.572 0.588 -0.184
-0.9503010980950138 -1.0358205270196257 -0.13038836697026016 1.4565147580972004 0.0617427267123879 1.1136700520048104 -0.28838838812245776 -0.21166480499590773 -0.43746677693031766 -0.09778207132464012 0.697826268047733 -0.029059732040254495 -0.47241699519494806 -0.5537057050913357 5.08 -23.428 1.712 -10.576 0.62 0.596 -0.224
-0.9518350788828992 -1.0408059645802532 -0.13038836697026016 1.4645681572335987 0.060975736318445196 1.1094516048381255 -0.29529130166794215 -0.19320794815952988 -0.47163159703169794 -0.08717919612076348 0.7422012642713648 -0.01610066234662749 -0.47163159703169794 -0.5674501729482128 4.612 -23.556 1.24 -10.576 0.648 0.548 -0.204
-0.9522185740798705 -1.0457914021408807 -0.13230584295511694 1.4741555371578825 0.06212622190935926 1.1029321864896124 -0.3014272248194838 -0.12841259969139487 -0.4896957547864507 -0.07382742734551141 0.7944302421274979 0.024347343060753767 -0.49794243550057704 -0.5988660994782177 4.204 -23.652 0.94 -10.636 0.536 0.528 -0.212
-0.9529855644738133 -1.0511603348984797 -0.13192234775814557 1.482208936294281 0.0617427267123879 1.097946748928985 -0.30756314797102546 -0.1319468914260204 -0.5065818152963284 -0.045160394386881984 0.8329147521267538 0.04712388979500729 -0.5262167693775814 -0.6326382204979728 3.8 -23.748 0.5 -10.636 0.472 0.528 -0.212
-0.953752554867756 -1.0565292676560787 -0.13307283334905964 1.4914128210215936 0.0625097171063306 1.0921943209744145 -0.31408256631953846 -0.11623892816101798 -0.5273948666224566 -0.021598449489378342 0.8741481556973852 0.04280419989713162 -0.562345084887087 -0.653058572742476 3.332 -23.78 0.232 -10.544 0.444 0.508 -0.196
-0.9541360500647273 -1.0618982004136777 -0.13307283334905964 1.500616705748906 0.06289321230330196 1.0856749026259016 -0.32060198466805145 -0.07186393193738612 -0.54938601519346 -0.04123340357063138 0.9601492545732735 0.021991148571003403 -0.6216426462124711 -0.658949058966852 3.176 -23.748 -0.232 -10.424 0.42 0.54 -0.204
-0.95490304045867 -1.0684176187621908 -0.13383982374300235 1.5121215616580466 0.06327670750027331 1.0783884938834458 -0.3282718886074785 -0.054192473264258384 -0.5631304830503371 -0.059690260407009234 0.9837111994707771 0.03887720908088101 -0.6581636608036018 -0.6601271562117271 2.804 -23.78 -0.064 -10.576 0.392 0.616 -0.232
-0.9556700308526128 -1.0737865515197895 -0.13460681413694506 1.5220924367793018 0.06327670750027331 1.0714855803379615 -0.3344078117590202 -0.034950218264630406 -0.5796238444785896 -0.05772676499888393 1.0249446030414084 0.00039269908162506076 -0.6872233928438563 -0.691150383660107 2.4 -23.78 -0.268 -10.576 0.38 0.576 -0.212
-0.9556700308526128 -1.0799224746713312 -0.13537380453088776 1.533213797491471 0.06289321230330196 1.0645826667924772 -0.34246121089541864 -0.02120575040775328 -0.5855143307029655 -0.08050331173313745 1.0598948213060388 0.010995574285501701 -0.67897671212973 -0.7386669725367393 2.116 -23.844 -0.232 -10.392 0.38 0.56 -0.204
-0.9556700308526128 -1.0864418930198443 -0.1349903093339164 1.5443351582036402 0.06327670750027331 1.0576797532469928 -0.349364124440903 0.01727875959150267 -0.5992587985598427 -0.04751658887663235 1.0948450395706693 -0.0011780972448751821 -0.6832964020276057 -0.7119634349862352 2.148 -23.716 -0.368 -10.176 0.408 0.508 -0.212
-0.95490304045867 -1.0921943209744145 -0.1349903093339164 1.5562235093097523 0.06289321230330196 1.0507768397015085 -0.35626703798638737 0.013351768775252066 -0.6185010535594707 -0.04908738520313259 1.1521791054879282 -0.00039269908162506076 -0.7021459579456086 -0.7198174166187363 1.524 -23.684 -0.268 -10.116 0.428 0.56 -0.204
-0.9552865356556414 -1.097946748928985 -0.1365242901218018 1.5673448700219215 0.0625097171063306 1.0434904309590527 -0.362402961137929 -0.0047123889795007284 -0.6393141048855989 -0.01021017612225158 1.2177598521193134 -0.01610066234662749 -0.7315983890674882 -0.6868306937622313 1.62 -23.78 -0.904 -10.148 0.392 0.664 -0.168
-0.953752554867756 -1.1048496624744693 -0.13614079492483047 1.5823011827038043 0.06289321230330196 1.0358205270196257 -0.3681553890924993 0.04751658887663235 -0.6683738369258534 -0.04162610265225644 1.240536398853567 0.015707963265002428 -0.7547676348833667 -0.61378866457997 1.588 -23.904 -1.508 -10.268 0.336 0.732 -0.168
-0.9533690596707847 -1.110985585626011 -0.13690778531877318 1.5945730290068876 0.06366020269724466 1.0293011086711126 -0.37352432185009826 0.06440264938650996 -0.6522731745792258 -0.006283185306000972 1.2762720152814473 0.034164820101380285 -0.7276713982512375 -0.5988660994782177 1.276 -23.716 -1.88 -10.332 0.264 0.664 -0.196
-0.952602069276842 -1.1178884991714952 -0.13729128051574452 1.604927399325114 0.06481068828815872 1.0235486807165424 -0.37850975941072584 0.07382742734551141 -0.6652322442728529 -0.062439153978384655 1.2809844042609482 0.08246680714126275 -0.627140433355222 -0.5352488482549578 1.152 -23.492 -2.18 -10.3 0.144 0.48 -0.196
-0.9499176028980425 -1.125174907913951 -0.14112623248545805 1.6202672072039683 0.06557767868210143 1.0170292623680293 -0.3831117017743821 0.1370519794871462 -0.67897671212973 -0.15354534091539876 1.3218251087499544 0.08796459428401361 -0.6102543728453443 -0.4708461988684478 0.592 -23.08 -1.98 -10.208 0.124 0.412 -0.168
-0.948383622110157 -1.1313108310654927 -0.1407427372884867 1.6333060439009943 0.06519418348513008 1.0097428536255737 -0.387330148941067 0.18260507295565323 -0.7009678607007335 -0.20930861050615737 1.3288936922192056 0.06361725122325984 -0.6644468461096028 -0.4170464246858145 0.404 -22.508 -1.676 -10.332 0.124 0.48 -0.212
-0.947233136519243 -1.1389807350049197 -0.14381069886425754 1.649412842173791 0.06519418348513008 1.002456444883118 -0.3900146153198664 0.17043140142527635 -0.6935065781498573 -0.13430308591577078 1.3783737765039632 -0.018456856836377853 -0.6923284809049821 -0.3573561642788053 0.496 -21.78 -1.34 -10.604 0.136 0.664 -0.224
-0.9456991557313575 -1.1462671437473755 -0.1457281748491143 1.6628351740677885 0.06366020269724466 0.9978545025194616 -0.39308257689563725 0.20577431877153182 -0.7123561340678601 -0.19634954081253037 1.3555972297697096 -0.06636614479463526 -0.640099503048849 -0.3059125845859223 0.28 -21.08 -1.14 -11.096 0.188 0.548 -0.184
-0.9433981845495295 -1.153553552489831 -0.14611167004608566 1.6770244963557286 0.06212622190935926 0.9932525601558054 -0.39500005288049406 0.17828538305777758 -0.6742643231502293 -0.17946348030265274 1.3430308591577078 -0.09856746948789025 -0.49794243550057704 -0.26035949111741524 0.748 -20.636 -1.34 -11.124 0.328 0.328 -0.204
-0.9410972133677014 -1.1600729708383442 -0.14879613642488512 1.689296342658812 0.06212622190935926 0.9901845985800346 -0.39730102406232215 0.20066923071040604 -0.646775387436475 -0.1472621556093978 1.2809844042609482 -0.09267698326351434 -0.3875939935639349 -0.18378317020052842 0.748 -20.096 -0.804 -11.216 0.292 0.328 -0.204
-0.9391797373828445 -1.1669758843838285 -0.14841264122791378 1.702335179355838 0.06212622190935926 0.9871166370042638 -0.3980680144562649 0.19556414264928024 -0.6585563598852269 -0.12762720152814475 1.2680253345673211 -0.0420188017338815 -0.3015928946880466 -0.17239489683340167 1.4 -19.716 -0.736 -11.032 0.228 0.308 -0.204
-0.9364952710040451 -1.172728312338399 -0.1507136124097419 1.7142235304619498 0.0617427267123879 0.9848156658224356 -0.39998549044112164 0.2049889206082817 -0.6377433085590987 -0.1060287520387664 1.2248284355885644 -0.014529866020127248 -0.2693915699947917 -0.13548118316064595 1.464 -19.272 -0.904 -10.76 0.152 0.328 -0.24
-0.9334273094282742 -1.1792477306869118 -0.15224759319762732 1.7280293575529186 0.06135923151541655 0.9821311994436361 -0.4007524808350643 0.23954643979128706 -0.6373506094774736 -0.1912444527514046 1.1981248980380603 -0.03337942193813016 -0.23129975907716077 -0.11034844193664206 1.556 -18.796 -0.804 -10.424 0.152 0.316 -0.204
-0.9315098334434175 -1.1842331682475393 -0.15493205957642678 1.7376167374772025 0.06212622190935926 0.9802137234587793 -0.4011359760320357 0.2411172361177873 -0.614181363661595 -0.1578650308132744 1.1945906063034348 0.005497787142750851 -0.23012166183228558 -0.09424777959001458 1.992 -18.508 -0.604 -10.332 0.164 0.328 -0.204
-0.9292088622615894 -1.1896021010051383 -0.15531555477339815 1.750272078977257 0.06135923151541655 0.9771457618830085 -0.40151947122900705 0.2470077223421632 -0.5941537104987169 -0.16139932254789996 1.1773118467119321 0.023169245815878585 -0.2552544030562895 -0.08285950622288782 1.836 -18.16 -0.436 -10.148 0.172 0.296 -0.224
-0.9253739102918759 -1.1949710337627373 -0.1587670115461403 1.7629274204773118 0.06059224112147384 0.9736943051102663 -0.4026699568199211 0.28431413509654396 -0.5281802647857067 -0.19870573530228072 1.208727773241937 -0.05654866775400875 -0.2839214360149189 -0.084037603467763 1.9 -17.936 -0.368 -10.176 0.164 0.296 -0.232
-0.9219224535191337 -1.201106956914279 -0.1587670115461403 1.7732817907955383 0.059825250727531136 0.9706263435344955 -0.4026699568199211 0.3247621405039252 -0.542710130805834 -0.16454091520090044 1.2299335236496902 -0.09621127499813988 -0.336543112952677 -0.06675884387626033 1.836 -17.808 -0.3 -10.268 0.164 0.308 -0.212
-0.9196214823373056 -1.2053254040809638 -0.1614514779249398 1.7874711130834784 0.05829126993964572 0.966791391564782 -0.40382044241083515 0.34243359917705296 -0.5073672134595785 -0.15040374826239827 1.1686724669161808 -0.11545352999776785 -0.34439709458517825 -0.07186393193738612 1.804 -17.62 -0.4 -10.392 0.172 0.316 -0.224
-0.915786530367592 -1.2106943368385628 -0.1622184683188825 1.7985924737956476 0.05714078434873166 0.9625729443980972 -0.4045874328047779 0.31690815887142404 -0.4920519492762011 -0.14686945652777272 1.1749556522221818 -0.12252211346701895 -0.3648174468296814 -0.05654866775400875 1.776 -17.62 -0.4 -10.3 0.172 0.328 -0.224
-0.9127185687918212 -1.2149127840052476 -0.16298545871282522 1.8093303393108455 0.05560680356084625 0.9598884780192977 -0.4049709280017492 0.32751103407530063 -0.44924774937906947 -0.14844025285427295 1.1242974706925488 -0.17357299407827684 -0.3718860302989325 -0.03809181091763089 1.744 -17.652 -0.232 -10.516 0.2 0.328 -0.204
-0.9088836168221076 -1.2187477359749612 -0.16451943950071063 1.8208351952199862 0.05330583237901813 0.9560535260495842 -0.40420393760780654 0.35853426152368045 -0.44453536039956876 -0.11938052081401847 1.112123799162172 -0.19320794815952988 -0.3440043955035532 -0.012566370612001944 1.62 -17.78 -0.368 -10.424 0.188 0.336 -0.196
-0.9050486648523941 -1.2225826879446748 -0.16490293469768197 1.8311895655382127 0.05138835639416136 0.9522185740798705 -0.40420393760780654 0.34636058999330355 -0.4150829292776892 -0.11034844193664206 1.1258682670190492 -0.20970130958778244 -0.3322234230548014 0.0007853981632501215 1.62 -18.032 -0.3 -10.3 0.18 0.308 -0.176
-0.9015972080796519 -1.226034144717417 -0.16682041068253875 1.8430779166443245 0.04832039481839053 0.948383622110157 -0.40420393760780654 0.3738495257070578 -0.3754203220335581 -0.06558074663138515 1.1030917202847956 -0.19320794815952988 -0.3522510762176795 -0.012566370612001944 1.712 -18.128 -0.436 -10.3 0.18 0.336 -0.128
-0.8969952657159956 -1.2294856014901592 -0.16643691548556738 1.8526652965686083 0.04601942363656241 0.9453156605343862 -0.4049709280017492 0.368744437645932 -0.3569634651971802 -0.06715154295788539 1.0763881827342914 -0.22855086550578535 -0.36285395142155613 -0.009032078877376396 1.432 -18.256 -0.872 -10.208 0.188 0.308 -0.156
-0.8935438089432535 -1.2329370582629013 -0.1679708962734528 1.8645536476747204 0.044485442848677 0.94071371817073 -0.4049709280017492 0.39780416968618654 -0.32672563591205056 -0.07539822367201165 1.028086195694409 -0.20577431877153182 -0.4013384614208121 -0.01021017612225158 1.368 -18.316 -0.94 -10.176 0.18 0.328 -0.184
-0.8889418665795973 -1.2352380294447294 -0.1687378866673955 1.874908017992947 0.043334957257762936 0.9361117758070737 -0.40420393760780654 0.42843469805294127 -0.3176935570346741 -0.11270463642639243 1.0288715938576591 -0.1500110491807732 -0.426863901726441 0.0023561944897503642 1.212 -18.38 -0.604 -10.176 0.188 0.5 -0.156
-0.8851069146098838 -1.239072981414443 -0.1695048770613382 1.8844953979172308 0.042184471666848876 0.9326603190343316 -0.40420393760780654 0.42843469805294127 -0.2988440011166712 -0.08953539061051385 1.0269080984495338 -0.14569135928289753 -0.45670903192994566 0.00510508806112579 1.056 -18.54 -0.836 -10.24 0.2 0.84 -0.14
-0.8801214770492561 -1.2409904573992998 -0.17065536265225228 1.893315787447572 0.04180097646987752 0.9311263382464462 -0.40420393760780654 0.4170464246858145 -0.2960951075452958 -0.06558074663138515 0.9919578801849034 -0.10877764561014182 -0.3318307239731763 0.0023561944897503642 0.776 -18.732 -0.736 -9.872 0.188 0.636 -0.148
-0.8751360394886285 -1.2436749237780993 -0.17180584824316633 1.902136176977913 0.041033986075934815 0.9295923574585607 -0.4045874328047779 0.4229369109101904 -0.2662499773417912 -0.11663162724264303 0.9593638564100234 -0.0911061869370141 -0.1798561793842778 0.007461282550876154 0.684 -18.824 -1.276 -9.504 0.18 0.364 -0.128
-0.871301087518915 -1.2455923997629559 -0.1721893434401377 1.9121070520991683 0.04026699568199211 0.9280583766706754 -0.4045874328047779 0.46063602274619625 -0.25407630581141427 -0.09856746948789025 0.9456193885531462 -0.06126105673350948 -0.11152653918151725 0.007461282550876154 0.62 -18.888 -1.04 -9.384 0.18 0.316 -0.084
-0.8670826403522301 -1.2486603613387268 -0.17180584824316633 1.9220779272204234 0.04141748127290617 0.9242234247009617 -0.4045874328047779 0.4551382356034454 -0.25564710213791453 -0.054192473264258384 0.9515098747775221 0.0027488935713754254 -0.181034276629153 0.011780972448751823 0.372 -18.856 -0.872 -9.412 0.188 0.364 -0.1
-0.8620972027916025 -1.2509613325205549 -0.17180584824316633 1.9331992879325928 0.04026699568199211 0.9203884727312482 -0.4049709280017492 0.43746677693031766 -0.2340486526485362 0.006283185306000972 0.9719302270220254 0.0070685834692510935 -0.31651545978979895 -0.005890486224375911 0.592 -18.92 -1.14 -9.72 -0.072 0.624 -0.1
-0.8571117652309749 -1.2536457988993543 -0.17180584824316633 1.9424031726599051 0.03911651009107805 0.9184709967463914 -0.4045874328047779 0.4457134576444439 -0.22148228203653425 -0.029452431121879556 0.9746791205934008 -0.050658181529632834 -0.36049775693180575 -0.02042035224450316 0.308 -18.952 -1.276 -9.904 -0.164 0.724 -0.084
-0.854043803655204 -1.2555632748842112 -0.1721893434401377 1.9504565717963036 0.03719903410622128 0.9173205111554774 -0.40420393760780654 0.44885505029744444 -0.2340486526485362 -0.011780972448751823 0.9636835463078991 -0.1288052987730199 -0.25839599570928995 0.01021017612225158 0.528 -18.984 -1.644 -9.904 -0.072 0.568 -0.084
-0.8494418612915479 -1.2570972556720965 -0.1721893434401377 1.9600439517205874 0.03528155812136451 0.9161700255645634 -0.40382044241083515 0.47241699519494806 -0.21284290224078292 0.01531526418337737 0.9224501427372677 -0.21755529122028364 -0.14922565101752308 0.023169245815878585 0.152 -18.952 -1.744 -9.996 0.06 0.336 -0.044
-0.8440729285339489 -1.2590147316569533 -0.1721893434401377 1.9684808460539571 0.03298058693953639 0.9154030351706206 -0.39998549044112164 0.4959789400924517 -0.18849555918002917 -0.0047123889795007284 0.8996735960030141 -0.20066923071040604 -0.10877764561014182 0.16532631336415057 0.216 -19.176 -1.812 -10.024 0.06 0.308 -0.064
-0.8383205005793786 -1.2605487124448387 -0.1721893434401377 1.9776847307812697 0.032213596545593685 0.9111845880039358 -0.39653403366837947 0.504618319888203 -0.20381082336340653 -0.024347343060753767 0.8529424052896319 -0.18260507295565323 -0.16650441060902577 0.33261612213642644 -0.092 -19.112 -1.576 -9.996 0.044 0.328 -0.056
-0.8337185582157224 -1.2620826932327243 -0.1729563338340804 1.9857381299176682 0.02914563496982286 0.909267112019079 -0.3926990816986659 0.536034246418208 -0.16886060509877612 -0.021991148571003403 0.8478373172285061 -0.17475109132315203 -0.271355065402917 0.36285395142155613 -0.152 -18.984 -1.608 -9.996 0.024 0.412 -0.072
-0.8283496254581234 -1.2647671596115235 -0.17257283863710904 1.9941750242510379 0.027611654181937447 0.9061991504433081 -0.38924762492592374 0.510508806112579 -0.168075206935526 -0.013744467856877126 0.8529424052896319 -0.1959568417309053 -0.30080749652479655 0.3597123587685556 -0.372 -19.396 -1.712 -9.996 0.08 0.596 -0.056
-0.8233641878974959 -1.266301140399409 -0.17257283863710904 2.0026119185844076 0.026077673394052033 0.902747693670566 -0.3854126729562102 0.5014767272352025 -0.17043140142527635 0.001570796326500243 0.8443030254938806 -0.19634954081253037 -0.297273204790171 0.3510729789728043 -0.34 -19.332 -1.644 -9.78 0.08 0.676 -0.036
-0.8176117599429256 -1.2678351211872945 -0.17257283863710904 2.01181580331172 0.024160197409195266 0.9015972080796519 -0.38157772098649667 0.4920519492762011 -0.1790707812210277 0.02081305132612822 0.7999280292702488 -0.17357299407827684 -0.22148228203653425 0.36285395142155613 -0.496 -19.272 -1.608 -9.596 0.016 0.54 -0.044
-0.8130098175792693 -1.2697525971721513 -0.1721893434401377 2.0187187168572045 0.023009711818281205 0.8996797320947951 -0.37697577862284043 0.4869468612150753 -0.1700387023436513 -0.009424777959001457 0.7810784733522458 -0.14215706754827198 -0.13548118316064595 0.3644247477480564 -0.436 -19.46 -1.408 -9.476 -0.036 0.432 -0.016
-0.8076408848216703 -1.2720535683539793 -0.1729563338340804 2.027922601584517 0.02147573103039579 0.8981457513069098 -0.37429131224404094 0.4940154446843264 -0.1531526418337737 -0.02042035224450316 0.7649778110056183 -0.13665928040552114 -0.16061392438464983 0.3420409000954279 -0.464 -19.396 -1.712 -9.352 -0.016 0.444 0.0
-0.8022719520640714 -1.272820558747922 -0.171422353046195 2.0348255151300014 0.01917475984856767 0.8943107993371963 -0.3696893698803847 0.5324999546835824 -0.19242254999627975 0.0310232274483798 0.7779368806992453 -0.13940817397689656 -0.21991148571003402 0.36167585417668097 -0.464 -19.332 -1.608 -9.232 0.024 0.56 -0.036
-0.7976700097004151 -1.2747380347327788 -0.17333982903105175 2.0417284286754858 0.018407769454624964 0.8923933233523395 -0.36662140830461387 0.5191481859083303 -0.19045905458815446 0.012566370612001944 0.7555530330466168 -0.16061392438464983 -0.2532909076481642 0.4060508504003128 -0.496 -19.304 -1.676 -9.14 0.036 0.692 -0.028
-0.7923010769428162 -1.2770390059146068 -0.17257283863710904 2.0490148374179413 0.017640779060682257 0.8900923521705113 -0.3631699515318717 0.5611669876422118 -0.16414821611927538 -0.03259402377488004 0.7414158661081147 -0.13823007673202137 -0.26585727826016614 0.38680859540068485 -0.372 -19.208 -1.476 -9.016 0.016 0.712 -0.008
-0.7869321441852173 -1.2778059963085497 -0.17257283863710904 2.05706823655434 0.016106798272796843 0.8889418665795973 -0.3589515043651868 0.5725552610093385 -0.16061392438464983 -0.0070685834692510935 0.7512333431487412 -0.10877764561014182 -0.18574666560865372 0.3852377990741846 -0.404 -19.332 -1.376 -8.68 0.016 0.588 -0.036
-0.7807962210336756 -1.2801069674903778 -0.1721893434401377 2.063587654902853 0.015339807878854137 0.8885583713826259 -0.35319907641061654 0.5309291583570821 -0.16846790601715106 0.01727875959150267 0.7300275927409879 -0.12566370612001942 -0.17160949867015154 0.426863901726441 -0.372 -19.428 -1.208 -8.62 -0.008 0.588 -0.044
-0.7765777738669907 -1.281257453081292 -0.17257283863710904 2.0708740636453085 0.013805827090968724 0.8854904098068551 -0.3508981052287884 0.5266094684592064 -0.1751437904047771 0.008639379795751335 0.7304202918226129 -0.11623892816101798 -0.20734511509803208 0.4158683274409393 -0.436 -19.304 -1.24 -8.588 -0.016 0.608 -0.016
-0.7712088411093918 -1.2831749290661485 -0.17180584824316633 2.078927462781707 0.012655341500054663 0.8808884674431988 -0.34476218207724674 0.5277875657040816 -0.19281524907790482 0.02042035224450316 0.74337936151624 -0.11977321989564353 -0.2619302874439155 0.4622068190726965 -0.436 -19.272 -1.04 -8.648 -0.024 0.704 -0.056
-0.7658399083517928 -1.2854759002479768 -0.1721893434401377 2.086597366721134 0.01112136071216925 0.8789709914583421 -0.33977674451661916 0.5116869033574541 -0.20734511509803208 0.06440264938650996 0.7579092275363672 -0.13508848407902088 -0.2803871442802934 0.47634398601119865 -0.496 -19.304 -1.34 -8.712 0.016 0.732 -0.044
-0.7604709755941939 -1.2866263858388909 -0.171422353046195 2.094267270660561 0.010354370318226542 0.8770535154734853 -0.33555829734993425 0.5140430978472045 -0.21559179581215834 0.03926990816250607 0.7363107780469889 -0.1429424657115221 -0.24229533336266248 0.4900884538680758 -0.496 -19.048 -0.972 -8.74 0.016 0.656 -0.044
-0.7554855380335662 -1.290077842611633 -0.16912138186436687 2.1011701842060453 0.008820389530341128 0.8751360394886285 -0.3294223741983926 0.5018694263168276 -0.22030418479165909 0.06911503836601068 0.7645851119239933 -0.12252211346701895 -0.1881028600984041 0.5018694263168276 -0.404 -18.888 -0.904 -8.74 -0.016 0.54 -0.064
-0.75088359566991 -1.292378813793461 -0.16988837225830958 2.1088400881454725 0.007669903939427069 0.872451573109829 -0.32328645104685094 0.4881249584599505 -0.2089159114245323 0.09464047867163963 0.7363107780469889 -0.10838494652851677 -0.20263272611853134 0.5321072556019573 -0.496 -18.824 -1.004 -8.864 -0.024 0.528 -0.072
-0.7451311677153397 -1.2954467753692318 -0.16912138186436687 2.117276982478842 0.005752427954570301 0.870150601928001 -0.3175340230922806 0.48144907407232446 -0.2532909076481642 0.0899280896921389 0.7096072404964847 -0.13823007673202137 -0.22540927285278486 0.5741260573358388 -0.872 -18.604 -1.14 -8.924 0.036 0.656 -0.056
-0.7412962157456262 -1.2969807561571174 -0.1672039058795101 2.122645915236441 0.004601942363656241 0.8686166211401155 -0.31139809994073897 0.4959789400924517 -0.25250550948491407 0.11466813183451774 0.7048948515169841 -0.13430308591577078 -0.24229533336266248 0.582372738049965 -0.684 -18.444 -1.308 -8.772 0.008 0.712 -0.056
-0.7374612637759127 -1.2996652225359169 -0.16528642989465334 2.1295488287819255 0.0038349519697135344 0.8674661355492015 -0.3052621767891973 0.46574111080732206 -0.22148228203653425 0.11545352999776785 0.6632687488647275 -0.12252211346701895 -0.2089159114245323 0.6075054792739689 -0.748 -18.412 -1.14 -8.436 0.0 0.676 -0.056
-0.7324758262152851 -1.3027331841116876 -0.16413594430373926 2.13645174232741 0.003451456772742181 0.864781669170402 -0.298359263243713 0.4680973052970724 -0.22226768019978438 0.13508848407902088 0.6840818001908558 -0.07225663101901117 -0.2100940086694075 0.6346017159060982 -0.808 -18.38 -0.94 -8.252 0.0 0.616 -0.056
-0.7274903886546574 -1.3050341552935159 -0.16260196351585385 2.1425876654789517 0.0030679615757708274 0.8624806979885739 -0.29260683528914266 0.46966810162357264 -0.2481858195870384 0.14922565101752308 0.678584013048105 -0.07186393193738612 -0.18456856836377855 0.6754424203951045 -0.684 -18.412 -1.376 -8.036 0.008 0.664 -0.036
-0.7221214558970586 -1.3069516312783724 -0.1614514779249398 2.1510245598123214 0.0019174759848567672 0.8597962316097744 -0.28455343615274425 0.4853760648885751 -0.25250550948491407 0.1331249886708956 0.6715154295788539 -0.0659734457130102 -0.23169245815878584 0.717461222128986 -0.964 -18.256 -1.208 -8.008 0.036 0.76 -0.056
-0.7182865039273449 -1.310786583248086 -0.15838351634916897 2.1567769877668916 0.002684466378799474 0.8586457460188603 -0.27611654181937445 0.4759512869295736 -0.29177541764742015 0.15158184550727344 0.6817256057011054 -0.05654866775400875 -0.21480639764890821 0.7418085651897397 -0.748 -18.16 -0.94 -7.884 -0.008 0.808 -0.072
-0.7133010663667174 -1.3138545448238568 -0.1580000211521976 2.1632964061154047 0.0011504855909140602 0.8559612796400609 -0.2684466378799474 0.43471788335894224 -0.27528205621916757 0.1700387023436513 0.6479534846813502 -0.02042035224450316 -0.19477874448603014 0.7473063523324905 -0.684 -18.128 -1.108 -7.884 -0.024 0.732 -0.044
-0.7086991240030611 -1.3153885256117424 -0.1564660403643122 2.169815824463918 0.0015339807878854137 0.8551942892461182 -0.2596262483496063 0.4618141199910714 -0.27488935713754253 0.15865042897652454 0.64638268835485 -0.02670353755050413 -0.1539380399970238 0.7673340054953687 -0.528 -18.0 -0.904 -7.884 0.0 0.636 -0.092
-0.7048641720333476 -1.318456487187513 -0.15339807878854136 2.176718738009402 0.0007669903939427069 0.851742832473376 -0.2515728492132078 0.47752208325607387 -0.2768528525456678 0.17082410050690142 0.6719081286604789 -0.02513274122400389 -0.1739656931599019 0.7944302421274979 -0.56 -17.78 -0.804 -7.916 -0.008 0.656 -0.084
-0.69987873447272 -1.3219079439602552 -0.15224759319762732 2.1840051467518578 0.0003834951969713534 0.8502088516854905 -0.24236896448589537 0.41154863754306364 -0.2689988709131666 0.24308073152591259 0.659734457130102 -0.02552544030562895 -0.21991148571003402 0.8376271411062546 -0.528 -17.492 -1.072 -7.948 -0.024 0.74 -0.064
-0.6956602873060351 -1.3249759055360262 -0.14956312681882783 2.190908060297342 -0.0003834951969713534 0.8482913757006338 -0.2346990605464683 0.4036946559105624 -0.30237829285129675 0.24386612968916271 0.6734789249869791 -0.043982297142006806 -0.17789268397615252 0.8482300163101312 -0.496 -17.364 -0.804 -7.916 -0.052 0.772 -0.072
-0.6914418401393503 -1.326893381520883 -0.14687866044002837 2.197043983448884 0.0 0.8471408901097197 -0.2247281854252131 0.42568580448156584 -0.3180862561162992 0.2018473279552812 0.6522731745792258 -0.051443579692882956 -0.15629423448677418 0.8937831097786383 -0.528 -17.364 -0.736 -7.856 0.008 0.704 -0.072
-0.6876068881696367 -1.3307283334905964 -0.1449611844551716 2.2035634017973966 -0.0007669903939427069 0.8459904045188057 -0.21475731030395792 0.394662577033186 -0.2874557277495445 0.2509347131584138 0.6353871140693482 -0.054192473264258384 -0.14058627122177175 0.9381581060022701 -0.404 -17.112 -1.072 -7.64 0.024 0.644 -0.112
-0.6837719361999232 -1.3337962950663673 -0.14227671807637213 2.2100828201459097 -0.0015339807878854137 0.8429224429430349 -0.20363594959178868 0.3824889055028092 -0.30944687632054785 0.2642864819336659 0.6357798131509733 -0.048694686121507534 -0.17318029499665177 0.9554368655937727 -0.464 -17.016 -0.736 -7.52 0.024 0.676 -0.1
-0.6799369842302097 -1.3383982374300234 -0.13882526130362993 2.2162187432974516 -0.0011504855909140602 0.8402379765642354 -0.1936650744705335 0.4319689897875668 -0.31258846897354836 0.2505420140767888 0.6243915397838465 -0.02552544030562895 -0.23365595356691113 0.9680032362057747 -0.592 -16.856 -0.604 -7.52 0.008 0.772 -0.072
-0.6761020322604961 -1.3403157134148802 -0.1365242901218018 2.223505152039907 -0.0019174759848567672 0.83870399577635 -0.1829272089553356 0.4021238595840622 -0.3239767423406751 0.271355065402917 0.6310674241714727 -0.014529866020127248 -0.22580197193440993 1.0245519039597835 -0.592 -16.792 -0.668 -7.488 0.016 0.808 -0.084
-0.6715000898968398 -1.3433836749906511 -0.13383982374300235 2.2300245703884203 -0.0023009711818281204 0.8360195293975505 -0.171422353046195 0.38366700274768434 -0.33575771478942695 0.30041479744317146 0.6365652113142235 -0.009424777959001457 -0.2269800691792851 1.061072918550914 -0.404 -16.7 -0.772 -7.364 0.024 0.76 -0.092
-0.667281642730155 -1.3464516365664219 -0.13153885256117423 2.2361604935399617 -0.0019174759848567672 0.8348690438066364 -0.15953400194008302 0.4080143458084381 -0.31219576989192327 0.24386612968916271 0.6416702993753493 -0.008639379795751335 -0.20381082336340653 1.1113384009989218 -0.216 -16.572 -0.604 -7.364 0.024 0.664 -0.1
-0.661912709972556 -1.3506700837331067 -0.12808739578843203 2.2419129214945324 -0.0015339807878854137 0.8318010822308656 -0.1491796316218565 0.4194026191755649 -0.3090541772389228 0.25250550948491407 0.6302820260082225 0.004319689897875668 -0.20341812428178146 1.1604257862020544 0.496 -16.476 -0.368 -7.52 0.036 0.684 -0.092
-0.6569272724119284 -1.3525875597179635 -0.12732040539448933 2.2488158350400167 -0.0015339807878854137 0.8291166158520661 -0.1365242901218018 0.49362274560270136 -0.32672563591205056 0.18967365642490433 0.627140433355222 0.0027488935713754254 -0.22423117560790967 1.1855585274260583 0.716 -16.412 -0.568 -7.7 0.016 0.76 -0.12
-0.6511748444573582 -1.3560390164907057 -0.126936910197518 2.254951758191558 -0.0019174759848567672 0.8279661302611521 -0.1227184630308331 0.5647012793768373 -0.33732851111592715 0.09385508050838952 0.6067200811107188 -0.012566370612001944 -0.23365595356691113 1.2448560887514426 0.62 -16.348 -0.604 -7.732 -0.036 0.74 -0.12
-0.6458059116997592 -1.3594904732634479 -0.12540292940963257 2.259937195752186 -0.0015339807878854137 0.8271991398672094 -0.11044661672774979 0.5874778261110909 -0.3133738671367985 0.10956304377339195 0.5859070297845906 0.018849555918002914 -0.18496126744540362 1.2637056446694455 0.528 -16.16 0.668 -7.64 -0.072 0.656 -0.072
-0.6404369789421602 -1.3625584348392188 -0.12195147263689039 2.2672236044946414 -0.0030679615757708274 0.8237476830944672 -0.095490304045867 0.4948008428475765 -0.3247621405039252 0.22266037928140944 0.5827654371315901 -0.014137166938502187 -0.15825772989489947 1.318290817015329 0.776 -15.904 1.208 -7.608 0.06 0.596 -0.1
-0.6362185317754754 -1.3652429012180183 -0.11734953027323415 2.2725925372522404 -0.006519418348513008 0.8222137023065818 -0.08168447695489828 0.4598506245829461 -0.31847895519792424 0.29648780662692087 0.5851216316213405 -0.16768250785390093 -0.20066923071040604 1.3532410352799593 1.088 -15.748 1.608 -7.608 0.172 0.656 -0.112
-0.6320000846087904 -1.3679273675968178 -0.11504855909140603 2.2783449652068106 -0.009970875121255189 0.8195292359277823 -0.06672816427301549 0.4987278336638271 -0.32868913132017585 0.37856191468655853 0.5910121178457164 -0.28941922315766977 -0.24779312050541333 1.3929036425240904 1.524 -15.776 1.408 -7.608 0.18 0.752 -0.128
-0.6270146470481629 -1.3721458147635026 -0.10929613113683573 2.2833304027674384 -0.013038836697026017 0.8172282647459542 -0.05330583237901813 0.44885505029744444 -0.3078760799940476 0.4610287218278213 0.5599888903973366 -0.3644247477480564 -0.239153740709662 1.415287490176719 2.056 -15.684 0.636 -7.64 0.18 0.772 -0.12
-0.6220292094875353 -1.3763642619301875 -0.10431069357620813 2.28946632591898 -0.016490293469768196 0.8153107887610974 -0.03604854851530722 0.4370740778486926 -0.3436116964219281 0.46063602274619625 0.5438882280507091 -0.3762057201968082 -0.1971349389757805 1.5150330569094843 2.056 -15.652 0.232 -7.58 0.188 0.676 -0.14
-0.6158932863359936 -1.379048728308987 -0.09932525601558054 2.294835258676579 -0.017257283863710903 0.8141603031701834 -0.019941750242510378 0.5054037180514531 -0.3153373625449238 0.4543528374401953 0.5281802647857067 -0.27017696815804176 -0.16454091520090044 1.5550883632352406 2.024 -15.748 0.268 -7.548 0.408 0.588 -0.12
-0.6101408583814233 -1.3821166898847579 -0.09740778003072377 2.2998206962372065 -0.017257283863710903 0.8114758367913839 -0.0015339807878854137 0.5698063674379631 -0.3031636910145469 0.3801327110130588 0.5222897785613307 -0.07853981632501214 -0.18064157754752794 1.6622952125188821 1.712 -15.652 0.804 -7.608 0.328 0.608 -0.176
-0.6040049352298816 -1.3851846514605286 -0.09280583766706753 2.3048061337978343 -0.016490293469768196 0.8099418560034984 0.018407769454624964 0.6153594609064702 -0.30983957540217294 0.3455751918300535 0.4959789400924517 0.059690260407009234 -0.21441369856728315 1.7314102508848928 0.9 -15.46 1.108 -7.884 0.208 0.724 -0.176
-0.59786901207834 -1.3874856226423566 -0.09012137128826805 2.3094080761614904 -0.016106798272796843 0.8080243800186417 0.034514567727421806 0.6239988407022216 -0.3176935570346741 0.3781692156049335 0.4790928795825741 0.05929756132538417 -0.20734511509803208 1.7679312654760235 0.652 -15.364 1.108 -7.916 0.252 0.724 -0.14
-0.5925000793207411 -1.3909370794150988 -0.08360195293975504 2.312476037737261 -0.01687378866673955 0.8061069040337849 0.051004861197190006 0.5933683123354667 -0.33536501570780186 0.4311835916243167 0.44374996223631863 -0.01021017612225158 -0.1912444527514046 1.7600772838435221 0.528 -15.24 0.804 -8.036 0.292 0.608 -0.148
-0.5867476513661708 -1.3940050409908697 -0.07861651537912745 2.3170779801009176 -0.016490293469768196 0.8045729232458995 0.06864564025787226 0.5886559233559661 -0.2980586029534211 0.4971570373373269 0.40055306325756196 -0.03652101459113065 -0.1130973355080175 1.7698947608841487 0.592 -15.112 0.164 -8.1 0.336 0.508 -0.112
-0.5809952234116005 -1.3966895073696692 -0.0732475826215285 2.318995456085774 -0.016490293469768196 0.8034224376549854 0.08590292412158317 0.5725552610093385 -0.30983957540217294 0.5423174317242089 0.38837939172718505 -0.009817477040626518 -0.14765485469102282 1.7632188764965226 0.684 -15.112 -0.164 -8.128 0.308 0.528 -0.148
-0.5748593002600588 -1.4005244593393829 -0.0682621450609009 2.3235973984494303 -0.01457281748491143 0.8022719520640714 0.10392719837923678 0.5772676499888393 -0.28470683417816905 0.5140430978472045 0.33065262672830115 0.07579092275363672 -0.1829977720372783 1.7746071498636495 0.56 -14.984 -0.332 -8.192 0.144 0.608 -0.14
-0.5679563867145745 -1.4024419353242394 -0.06442719309118737 2.3258983696312585 -0.01227184630308331 0.800737971276186 0.12463593901568987 0.620464548967596 -0.2646791810152909 0.4543528374401953 0.303949089177797 0.1771072858129024 -0.12330751163026907 1.8413659937399098 0.184 -14.792 -0.2 -8.284 0.152 0.616 -0.176
-0.56105347316909 -1.405126401703039 -0.06135923151541655 2.3289663312070292 -0.01112136071216925 0.7995874856852719 0.14227671807637213 0.6565928644771015 -0.2481858195870384 0.420188017338815 0.25132741224003885 0.2100940086694075 -0.11584622907939292 1.8197675442505314 -0.092 -14.732 -0.1 -8.312 0.136 0.568 -0.184
-0.553383569229663 -1.4078108680818384 -0.05560680356084625 2.329733321600972 -0.009587379924283835 0.7992039904883006 0.16030099233402573 0.6801548093746052 -0.25407630581141427 0.3919136834618106 0.23051436091391064 0.1700387023436513 -0.07932521448826227 1.816625951597531 -0.464 -14.572 -0.1 -8.436 0.136 0.492 -0.128
-0.54686415088115 -1.4093448488697238 -0.052155346788104066 2.3324177879797716 -0.009203884727312482 0.7984370000943578 0.17832526659167935 0.7261006019247374 -0.2230530783630345 0.43471788335894224 0.16846790601715106 0.08168140897801264 -0.039662607244131134 1.7856027241491512 -0.34 -14.192 -0.032 -8.588 0.152 0.444 -0.184
-0.5407282277296084 -1.4108788296576094 -0.04716990922747647 2.3312673023888575 -0.009970875121255189 0.7984370000943578 0.1944320648644762 0.7123561340678601 -0.2100940086694075 0.41626102652256436 0.12291481254864402 0.008246680714126275 -0.04830198703988247 1.752223302211021 -0.372 -14.128 -0.3 -8.892 0.144 0.52 -0.184
-0.5338253141841239 -1.4131798008394374 -0.04371845245473429 2.3324177879797716 -0.010354370318226542 0.7988204952913293 0.21130585353121575 0.6675884387626032 -0.18496126744540362 0.4453207585628189 0.07775441816176203 -0.04358959806038174 -0.03887720908088101 1.6999943243548878 -0.436 -13.936 -0.368 -8.984 0.136 0.508 -0.156
-0.5265389054416683 -1.4154807720212654 -0.038733014894106695 2.3320342927828004 -0.009587379924283835 0.7992039904883006 0.22856313739492665 0.6805475084562302 -0.1739656931599019 0.4920519492762011 -0.0023561944897503642 -0.01060287520387664 0.029452431121879556 1.6583682217026314 -0.496 -13.46 -0.4 -8.984 0.152 0.396 -0.224
-0.5196359918961839 -1.4158642672182369 -0.03298058693953639 2.330500311994915 -0.009203884727312482 0.7992039904883006 0.24428644047075213 0.6609125543749772 -0.1480475537726479 0.5132576996839544 -0.0659734457130102 0.02591813938725401 0.08521570071263818 1.5751160163981186 -0.464 -12.888 -0.436 -8.344 0.136 0.328 -0.176
-0.5138835639416136 -1.4166312576121796 -0.0279951493789088 2.3301168167979434 -0.009587379924283835 0.7995874856852719 0.2569417819708068 0.6287112296817222 -0.13391038683414572 0.5163992923369549 -0.10838494652851677 0.021991148571003403 0.008639379795751335 1.461233282726851 -0.496 -12.412 -0.468 -8.16 0.144 0.444 -0.176
-0.5065971551991579 -1.4173982480061222 -0.02454369260616662 2.3281993408130868 -0.010354370318226542 0.7988204952913293 0.26806314268297604 0.6895795873336067 -0.08757189520238855 0.45670903192994566 -0.11820242356914328 -0.018456856836377853 -0.050658181529632834 1.3021901546687014 -0.372 -11.904 -0.4 -8.22 0.144 0.644 -0.176
-0.49931074645670215 -1.418165238400065 -0.020708740636453084 2.3255148744342873 -0.009587379924283835 0.7984370000943578 0.2791845033951453 0.7202101157003614 -0.028667032958629435 0.4052654522370627 -0.17789268397615252 -0.030237829285129678 -0.03926990816250607 1.1419689293656767 -0.592 -11.652 -0.568 -8.068 0.152 0.636 -0.184
-0.4920243377142465 -1.417014752809151 -0.01802427425765361 2.323213903252459 -0.009970875121255189 0.8003544760792146 0.2876213977285151 0.7076437450883595 -0.010995574285501701 0.35185837713605445 -0.2159844948937834 0.010995574285501701 0.022383847652628464 1.0308350892657845 -0.436 -11.808 -0.568 -8.068 0.152 0.548 -0.176
-0.4851214241687621 -1.417014752809151 -0.012655341500054663 2.3205294368736595 -0.009203884727312482 0.7999709808822433 0.2956747968649135 0.7064656478434843 0.012959069693627005 0.3526437752993045 -0.26075219019904033 0.0019634954081253035 0.0530143760193832 0.8847510309012618 -0.56 -11.776 -1.004 -7.884 0.144 0.508 -0.184
-0.4770680250323637 -1.4147137816273228 -0.011504855909140603 2.316694484903946 -0.009587379924283835 0.800737971276186 0.3029612056073692 0.7484844495773658 0.07814711724338709 0.2729258617294172 -0.2945243112187956 0.0200276531628781 0.06086835765188441 0.7453428569243653 -0.716 -11.84 -0.704 -7.764 0.144 0.636 -0.184
-0.46978161628990794 -1.4147137816273228 -0.009587379924283835 2.313626523328175 -0.009203884727312482 0.800737971276186 0.3079466431679968 0.7944302421274979 0.10013826581439049 0.22069688387328412 -0.31455196438167365 0.034950218264630406 0.04123340357063138 0.646775387436475 -2.088 -12.128 -1.04 -7.856 0.124 0.664 -0.176
-0.464412683532309 -1.4124128104454947 -0.004985437560627594 2.3101750665554333 -0.008820389530341128 0.8011214664731573 0.3136990711225671 0.658949058966852 0.13862277581364643 0.3031636910145469 -0.34636058999330355 0.040448005407381256 0.049480084284757656 0.5309291583570821 -2.68 -12.064 -2.216 -7.792 0.152 0.676 -0.204
-0.45750976998682463 -1.410495334460638 -0.0023009711818281204 2.3055731241917767 -0.008436894333369775 0.8030389424580141 0.3171505278953093 0.6196791508043459 0.18260507295565323 0.3000220983615464 -0.394269877951561 0.01649336142825255 0.08207410805963769 0.41469023019606416 -3.708 -12.128 -2.348 -7.916 0.144 0.664 -0.176
-0.45099035163831164 -1.4074273728848672 0.0007669903939427069 2.301738172222063 -0.008053399136398421 0.8049564184428709 0.31945149907713744 0.6243915397838465 0.21362830040403305 0.271747764484542 -0.4099778412165634 0.0420188017338815 0.1240929097935192 0.31847895519792424 -4.02 -12.604 -2.784 -8.1 0.124 0.616 -0.168
-0.44677190447162674 -1.4058933920969816 0.003451456772742181 2.297136229858407 -0.006135923151541655 0.8068738944277276 0.32175247025896553 0.54938601519346 0.20734511509803208 0.26585727826016614 -0.43746677693031766 0.09935286765114036 0.19399334632278 0.27488935713754253 -3.74 -12.76 -3.624 -8.252 0.144 0.548 -0.176
-0.4410194765170565 -1.4024419353242394 0.004985437560627594 2.2902333163129227 -0.002684466378799474 0.8095583608065271 0.3236699462438223 0.5207189822348305 0.2627156856071656 0.22580197193440993 -0.48576876397020013 0.1751437904047771 0.24229533336266248 0.2179479903019087 -3.956 -12.92 -3.324 -8.436 0.108 0.56 -0.168
-0.43603403895642884 -1.398606983354526 0.007286408742455715 2.2848643835553237 -0.0003834951969713534 0.8118593319883552 0.3255874222286791 0.503832921724953 0.30355639009617197 0.22344577744465957 -0.5474225197853346 0.27567475530079266 0.23012166183228558 0.17043140142527635 -3.708 -13.208 -3.02 -8.528 -0.308 0.576 -0.196
-0.43104860139580126 -1.3959225169757266 0.007286408742455715 2.2791119556007535 0.0003834951969713534 0.8153107887610974 0.3267379078195931 0.4688827034603225 0.33457961754455173 0.17043140142527635 -0.5745187564174639 0.2238384765262846 0.21951878662840896 0.1441205629563973 -3.676 -13.176 -3.156 -8.464 -0.484 0.56 -0.184
-0.426446659032145 -1.392087565006013 0.008053399136398421 2.2729760324492116 -0.0003834951969713534 0.8168447695489828 0.3282718886074785 0.5061891162147033 0.3412555019321778 0.062439153978384655 -0.5910121178457164 0.09032078877376397 0.25407630581141427 0.09424777959001458 -3.956 -13.492 -2.652 -8.344 -0.344 0.52 -0.196
-0.42146122147151743 -1.3890196034302422 0.009203884727312482 2.2672236044946414 -0.0015339807878854137 0.8199127311247536 0.32750489821353584 0.4889103566232006 0.3455751918300535 0.06126105673350948 -0.6130032664167198 -0.056941366835633805 0.2552544030562895 0.07107853377413599 -3.456 -13.556 -2.716 -8.404 -0.052 0.608 -0.156
-0.41762626950180387 -1.384417661066586 0.009203884727312482 2.259170205358243 -0.002684466378799474 0.8229806927005244 0.3286553838044499 0.3989822669310617 0.38877209080881014 0.1170243263242681 -0.6412776002937242 -0.12095131714051871 0.2552544030562895 0.060475658570259355 -3.208 -13.428 -2.616 -8.528 0.136 0.608 -0.168
-0.41455830792603304 -1.3805827090968723 0.009970875121255189 2.2522672918127586 -0.0038349519697135344 0.8248981686853812 0.3294223741983926 0.3754203220335581 0.42529310539994075 0.09856746948789025 -0.6844744992724808 -0.13273228958927052 0.2874557277495445 0.050658181529632834 -3.428 -13.524 -2.248 -8.68 0.136 0.548 -0.184
-0.4111068511532909 -1.3759807667332162 0.01112136071216925 2.2457478734642455 -0.002684466378799474 0.8283496254581234 0.32903887900142126 0.3432189973403031 0.4610287218278213 0.03220132469325498 -0.7001824625374833 -0.03769911183600583 0.29845130203504616 0.07186393193738612 -3.084 -13.492 -2.516 -8.772 0.124 0.52 -0.168
-0.4076553943805487 -1.3709953291725885 0.010737865515197896 2.2376944743278475 -0.0011504855909140602 0.8321845774278369 0.32903887900142126 0.329867228565051 0.46731190713382226 0.019634954081253035 -0.7378815743734891 0.0659734457130102 0.3569634651971802 0.02552544030562895 -2.772 -13.428 -2.348 -8.892 0.108 0.5 -0.168
-0.4061214135926633 -1.366009891611961 0.010737865515197896 2.229641075191449 0.0003834951969713534 0.8367865197914932 0.32980586939536394 0.2996293992799213 0.4889103566232006 0.01610066234662749 -0.7661559082504935 0.11859512265076834 0.3440043955035532 -0.0007853981632501215 -2.492 -13.524 -2.348 -9.048 0.024 0.492 -0.184
-0.40420393760780654 -1.3602574636573905 0.010354370318226542 2.2208206856611077 0.0015339807878854137 0.839854481367264 0.3294223741983926 0.23522674989341139 0.504225620806578 -0.013351768775252066 -0.8313439558002536 0.1460840583645226 0.37070793305405736 0.010995574285501701 -2.336 -13.62 -2.616 -9.26 -0.144 0.508 -0.196
-0.4019029664259784 -1.3548885308997918 0.010354370318226542 2.213534276918652 0.0015339807878854137 0.8433059381400062 0.3294223741983926 0.22776546734253522 0.5258240702959563 -0.02670353755050413 -0.8364490438613794 0.09071348785538903 0.37659841927843324 0.009424777959001457 -2.024 -13.716 -2.148 -9.32 -0.172 0.452 -0.176
-0.39998549044112164 -1.349903093339164 0.009970875121255189 2.2043303921913395 0.0011504855909140602 0.8482913757006338 0.3294223741983926 0.20224002703690627 0.5454590243772094 -0.008639379795751335 -0.879253243758511 0.012566370612001944 0.3809181091763089 -0.003141592653000486 -1.712 -14.032 -2.08 -9.292 0.0 0.46 -0.204
-0.3976845192592935 -1.3449176557785365 0.009970875121255189 2.1943595170700845 0.0003834951969713534 0.8521263276703473 0.32980586939536394 0.16336281795602528 0.5682355711114628 -0.009032078877376396 -0.9287333280432687 -0.05222897785613308 0.3730641275438077 -0.010995574285501701 -1.868 -14.16 -2.28 -9.32 0.116 0.424 -0.184
-0.3961505384714081 -1.3387817326269948 0.008820389530341128 2.1847721371458007 0.0011504855909140602 0.8548107940491468 0.3294223741983926 0.15982852622139973 0.5666647747849627 -0.05772676499888393 -0.944048592226646 -0.04241150081550656 0.3542145716258048 0.0 -1.776 -14.316 -1.644 -9.2 0.124 0.452 -0.212
-0.39500005288049406 -1.3334127998693959 0.008053399136398421 2.175184757221517 0.0007669903939427069 0.8574952604279463 0.32903887900142126 0.135873882242271 0.614181363661595 -0.05733406591725887 -0.982533102225902 0.0023561944897503642 0.36285395142155613 -0.01688606050987761 -1.588 -14.444 -1.644 -9.14 0.116 0.492 -0.252
-0.39500005288049406 -1.3265098863239115 0.007669903939427069 2.1652138821002613 0.0011504855909140602 0.8613302123976598 0.3282718886074785 0.1079922474468917 0.6294966278449724 -0.084037603467763 -1.028086195694409 0.01531526418337737 0.34478979366680335 -0.034950218264630406 -1.368 -14.636 -1.576 -9.076 0.136 0.528 -0.268
-0.3942330624865513 -1.3207574583693413 0.007286408742455715 2.154476016585064 0.0007669903939427069 0.8651651643673733 0.3286553838044499 0.10249446030414085 0.620464548967596 -0.07068583469251093 -1.0367255754901603 -0.007461282550876154 0.303949089177797 -0.0070685834692510935 -1.4 -14.92 -1.44 -8.892 0.116 0.588 -0.252
-0.39346607209260864 -1.3138545448238568 0.007669903939427069 2.143354655872894 0.0007669903939427069 0.8674661355492015 0.32903887900142126 0.09856746948789025 0.6342090168244731 -0.013351768775252066 -1.0465430525307868 -0.0019634954081253035 0.32554753866717534 0.0027488935713754254 -1.244 -15.08 -1.776 -8.74 0.116 0.548 -0.252
-0.39193209130472323 -1.3069516312783724 0.006135923151541655 2.133383780751639 0.0003834951969713534 0.870150601928001 0.3282718886074785 0.07147123285576105 0.6361725122325984 -0.02591813938725401 -1.0905253496727936 0.004319689897875668 0.30473448734104713 -0.01021017612225158 -1.556 -15.46 -1.776 -8.648 0.116 0.54 -0.28
-0.39154859610775183 -1.301966193717745 0.006135923151541655 2.1230294104334124 0.0011504855909140602 0.8720680779128577 0.3252039270317077 0.06950773744763575 0.6483461837629753 -0.07422012642713648 -1.0756027845710414 0.021991148571003403 0.26860617183154156 -0.06911503836601068 -1.556 -15.62 -1.88 -8.556 0.116 0.656 -0.28
-0.39193209130472323 -1.2946797849752891 0.004218447166684887 2.1119080497212432 0.002684466378799474 0.8759030298825713 0.32175247025896553 0.03730641275438077 0.6514877764159758 -0.05929756132538417 -1.1038771184480458 0.05537057050913356 0.25172011132166394 -0.3066979827491724 -1.932 -15.808 -2.112 -8.588 0.3 0.664 -0.28
-0.3911651009107805 -1.2877768714298048 0.0038349519697135344 2.100403193812103 0.003451456772742181 0.8782040010643993 0.3160000423043952 0.04790928795825741 0.6982189671293579 -0.08521570071263818 -1.1152653918151725 0.12173671530376882 0.26350108377041576 -0.4260785035631909 -2.244 -15.808 -1.912 -8.924 0.4 0.664 -0.28
-0.3900146153198664 -1.2801069674903778 0.0030679615757708274 2.086597366721134 0.006902913545484362 0.8816554578371415 0.3121650903346817 0.03887720908088101 0.7025386570272336 -0.10131636305926567 -1.162781980691805 0.18260507295565323 0.34164820101380283 -0.45827982825644586 -2.18 -15.872 -2.048 -9.352 0.308 0.656 -0.288
-0.3900146153198664 -1.2724370635509508 0.0007669903939427069 2.073942025221079 0.010354370318226542 0.8889418665795973 0.3064126623801114 0.03652101459113065 0.7237444074349869 -0.09267698326351434 -1.2102985695684372 0.2960951075452958 0.39584067427806124 -0.47752208325607387 -2.272 -15.936 -1.812 -9.748 0.172 0.52 -0.288
-0.3911651009107805 -1.2655341500054664 0.0015339807878854137 2.0620536741149675 0.013805827090968724 0.8923933233523395 0.30181072001645515 -0.0047123889795007284 0.7312056899858631 -0.1189878217323934 -1.2440706905881924 0.33340152029967657 0.4920519492762011 -0.5093307088677038 -2.336 -15.84 -2.08 -10.024 0.116 0.404 -0.296
-0.39193209130472323 -1.2578642460660392 0.0 2.0490148374179413 0.016106798272796843 0.8989127417008524 0.2964417872588562 -0.04476769530525693 0.7339545835572385 -0.0789325154066372 -1.293158075791325 0.2949170103004206 0.5438882280507091 -0.5057964171330782 -2.116 -15.748 -2.18 -10.148 0.124 0.412 -0.288
-0.39154859610775183 -1.2501943421266122 -0.0011504855909140602 2.0329080391451444 0.018791264651596317 0.9038981792614801 0.2906893593042859 -0.0400553063257562 0.788539755903122 -0.07422012642713648 -1.3371403729333318 0.26821347274991647 0.5442809271323342 -0.5097234079493288 -2.088 -15.748 -2.08 -10.176 0.124 0.412 -0.288
-0.39231558650169457 -1.2409904573992998 -0.0011504855909140602 2.0194857072511474 0.021859226227367145 0.9096506072160504 0.28532042654668693 -0.06675884387626033 0.821526478759627 -0.08757189520238855 -1.3991868278300914 0.2709623663212919 0.530143760193832 -0.5340707510100826 -2.244 -15.652 -2.216 -10.088 0.108 0.432 -0.308
-0.39384956728958 -1.2317865726719872 -0.003451456772742181 2.004145899372293 0.02454369260616662 0.9154030351706206 0.279951493789088 -0.08914269152888879 0.8132797980455008 -0.09424777959001458 -1.461233282726851 0.27567475530079266 0.5643085802952122 -0.5356415473365829 -2.272 -15.492 -2.28 -9.872 0.116 0.48 -0.308
-0.3942330624865513 -1.2237331735355887 -0.004601942363656241 1.9876556059025248 0.027228158984966094 0.9215389583221623 0.27381557063754636 -0.07932521448826227 0.827416964984003 -0.13508848407902088 -1.4828317322162294 0.25446900489303936 0.5721625619277135 -0.5643085802952122 -2.804 -15.62 -2.08 -9.78 0.136 0.528 -0.288
-0.3961505384714081 -1.2156797743991905 -0.004985437560627594 1.9730827884176134 0.02914563496982286 0.9276748814737039 0.2676796474860047 -0.07971791356988733 0.860010988758883 -0.12370021071189413 -1.512676862419734 0.25643250030116466 0.5961172059068423 -0.5804092426418398 -2.708 -15.588 -2.112 -9.568 0.124 0.508 -0.308
-0.3961505384714081 -1.2072428800658206 -0.006519418348513008 1.9581264757357306 0.029912625363765568 0.934194299822217 0.26154372433446305 -0.11780972448751822 0.8914269152888878 -0.10524335387551628 -1.5425219926232385 0.19045905458815446 0.6322455214163478 -0.6173229563145954 -2.928 -15.62 -2.048 -9.384 0.116 0.46 -0.288
-0.39883500485020756 -1.1972720049445655 -0.006902913545484362 1.9416361822659625 0.03183010134862233 0.9403302229737587 0.25464081078897866 -0.1240929097935192 0.9063494803906402 -0.1240929097935192 -1.5931801741528715 0.14529866020127247 0.6432410957018495 -0.6149667618248451 -3.488 -15.684 -2.416 -9.168 0.152 0.5 -0.28
-0.4007524808350643 -1.1865341394293676 -0.006519418348513008 1.9239954032052802 0.03259709174256504 0.947233136519243 0.24773789724349432 -0.16728980877227587 0.9165596565128917 -0.0801106126515124 -1.6143859245606247 0.10838494652851677 0.5878705251927159 -0.6601271562117271 -3.428 -15.776 -2.884 -9.32 0.124 0.528 -0.296
-0.40228646162294973 -1.177330254702055 -0.008053399136398421 1.9063546241445979 0.03259709174256504 0.952602069276842 0.24083498369800996 -0.17082410050690142 0.9621127499813988 -0.06086835765188441 -1.6375551703765032 0.08757189520238855 0.5953318077435921 -0.6699446332523536 -3.584 -15.936 -2.684 -9.536 0.124 0.548 -0.288
-0.4049709280017492 -1.1665923891868573 -0.009587379924283835 1.887946854689973 0.034514567727421806 0.960271973216269 0.23278158456161155 -0.2100940086694075 0.9852819957972774 -0.06518804754976008 -1.7149168894566402 0.08207410805963769 0.6118251691718446 -0.6923284809049821 -3.832 -16.256 -3.088 -9.476 0.136 0.492 -0.288
-0.406888403986606 -1.1550875332777166 -0.009587379924283835 1.8687720948414053 0.03566505331833587 0.965640905973868 0.22511168062218448 -0.24465152785241284 1.0516481405919127 -0.05340707510100826 -1.731802949966518 0.10563605295714133 0.6306747250898476 -0.7406304679448645 -3.768 -16.256 -3.388 -9.2 0.116 0.432 -0.316
-0.4091893751684341 -1.1451166581564614 -0.010737865515197896 1.8515148109776944 0.03681553890924993 0.9713933339284383 0.2174417766827574 -0.2100940086694075 1.0712830946731657 -0.11270463642639243 -1.7687166636392735 0.12959069693627004 0.582372738049965 -0.7728317926381195 -4.548 -16.572 -3.356 -9.016 0.136 0.52 -0.28
-0.4126408319411763 -1.1339952974442922 -0.011888351106111956 1.8331070415230695 0.03911651009107805 0.97752925707998 0.20900488234938763 -0.2501493149951637 1.0952377386522945 -0.09032078877376397 -1.7836392287410259 0.1649336142825255 0.543495528969084 -0.7830419687603711 -4.548 -16.604 -3.288 -9.016 0.08 0.712 -0.268
-0.41647578391088985 -1.12210694633818 -0.011888351106111956 1.8131652912805591 0.04065049087896346 0.9825146946406075 0.20056798801601786 -0.3137665662184235 1.1089822065091715 -0.07264933010063623 -1.8134843589445304 0.17043140142527635 0.5093307088677038 -0.795215640290748 -4.704 -16.92 -3.256 -8.956 -0.124 0.656 -0.288
-0.4191602502896893 -1.110985585626011 -0.01227184630308331 1.795908007416848 0.04026699568199211 0.9875001322012351 0.190980608091734 -0.31926435336117437 1.124690169774174 -0.07736171908013696 -1.87396001751479 0.07422012642713648 0.5324999546835824 -0.8490154144733814 -5.016 -17.144 -3.724 -8.832 -0.1 0.656 -0.268
-0.4237621926533455 -1.0983302441259561 -0.013038836697026017 1.7759662571743378 0.04026699568199211 0.9932525601558054 0.18177672336442152 -0.36992253489080723 1.1235120725292989 -0.031415926530004856 -1.8456856836377855 0.0420188017338815 0.5446736262139592 -0.9090983739620156 -5.172 -17.176 -4.328 -8.892 0.024 0.616 -0.252
-0.4275971446230591 -1.087208883413787 -0.01342233189399737 1.7564080021287987 0.04065049087896346 0.9990049881103757 0.17103885784922362 -0.3895574889720603 1.1435397256921769 -0.05733406591725887 -1.8146624561894056 0.00510508806112579 0.5537057050913357 -0.9683959352873998 -5.548 -17.396 -4.196 -8.892 0.044 0.644 -0.26
-0.4314320965927726 -1.0760875227016178 -0.01457281748491143 1.7380002326741737 0.04141748127290617 1.0043739208679747 0.1599174971370544 -0.4288273971345663 1.1525718045695532 -0.05222897785613308 -1.8531469661886617 0.02670353755050413 0.5654866775400874 -1.002953454470405 -5.732 -17.332 -4.432 -8.924 0.016 0.656 -0.268
-0.4368010293503716 -1.0638156763985345 -0.015339807878854137 1.718825472825606 0.04256796686382023 1.0108933392164876 0.14879613642488512 -0.4429645640730685 1.177704545793557 -0.029059732040254495 -1.8924168743511678 0.06950773744763575 0.5713771637644633 -1.0744246873261663 -6.168 -17.652 -3.96 -8.804 -0.052 0.656 -0.28
-0.44178646691099915 -1.0523108204893938 -0.014189322287940077 1.7008011985679525 0.04295146206079158 1.0162622719740866 0.1384417661066586 -0.49754973641895195 1.2008737916094356 -0.0310232274483798 -1.8649279386374134 0.07618362183526178 0.5729479600909636 -1.086205659774918 -6.264 -17.78 -4.196 -8.74 0.024 0.724 -0.288
-0.44753889486556947 -1.0388884885953964 -0.01457281748491143 1.6808594483254422 0.04295146206079158 1.021247709534714 0.1250194342126612 -0.5403539363160835 1.2322897181394405 -0.03887720908088101 -1.8523615680254115 0.0530143760193832 0.5619523858054619 -1.144325123855427 -6.888 -17.936 -4.6 -8.464 0.108 0.636 -0.28
-0.4536748180171111 -1.026616642292313 -0.01572330307582549 1.661301193279903 0.04371845245473429 1.0273836326862558 0.11313108310654926 -0.536819644581458 1.2295408245680652 -0.005497787142750851 -1.8771016101677904 0.04633849163175717 0.5277875657040816 -1.1993029952829355 -7.012 -18.476 -5.136 -7.916 0.06 0.636 -0.296
-0.45942724597168144 -1.0147282911862012 -0.016490293469768196 1.6436604142192208 0.045252433242619704 1.030835089458998 0.10239321759135137 -0.5635231821319622 1.2134401622214377 -0.030237829285129678 -1.8853482908819166 0.10642145112039146 0.47673668509282374 -1.2008737916094356 -7.012 -19.048 -5.272 -7.52 -0.08 0.78 -0.28
-0.464412683532309 -1.0028399400800891 -0.014956312681882784 1.6271701207494527 0.04678641403050512 1.0331360606408262 0.09357282806101024 -0.6000441967230928 1.2189379493641885 -0.029845130203504617 -1.8005252892509034 0.14254976662989705 0.37974001193143375 -1.0587167240611637 -6.888 -19.812 -4.936 -7.152 -0.172 1.032 -0.268
-0.47131559707779336 -0.9924855697618626 -0.016490293469768196 1.6095293416887704 0.04832039481839053 1.036204022216597 0.08321845774278369 -0.6090762756004692 1.19655410171156 -0.02631083846887907 -1.7577210893537718 0.1590431280581496 0.31258846897354836 -0.9409069995736455 -6.76 -20.476 -4.8 -7.0 -0.152 1.188 -0.26
-0.477451520229335 -0.979830228261808 -0.017257283863710903 1.5926555530220308 0.04908738521233324 1.039655478989339 0.07516505860638527 -0.6259623361103468 1.196161402629935 -0.0530143760193832 -1.725912463742142 0.09817477040626518 0.2811725424435435 -0.8941758088602633 -6.856 -21.24 -4.936 -6.632 -0.1 1.1 -0.28
-0.4843544337748194 -0.9690923627466101 -0.017257283863710903 1.5780827355371194 0.04908738521233324 1.0415729549741959 0.06787864986392955 -0.6483461837629753 1.1525718045695532 -0.09660397407976494 -1.6332354804786275 0.03259402377488004 0.27253316264779215 -0.8388052383511297 -6.42 -21.904 -4.768 -6.416 0.024 1.032 -0.288
-0.4908738521233324 -0.9587379924283836 -0.01802427425765361 1.5638934132491793 0.04947088040930459 1.04272344056511 0.060975736318445196 -0.6766205176399797 1.1223339752844237 -0.0659734457130102 -1.5417365944599886 0.04830198703988247 0.1912444527514046 -0.782256570597121 -6.296 -22.256 -4.496 -6.6 0.06 1.08 -0.316
-0.49777676566881673 -0.948383622110157 -0.018791264651596317 1.5512380717491248 0.051004861197190006 1.0419564501711673 0.054072822772960834 -0.6876160919254813 1.072461191918041 -0.03769911183600583 -1.4423837268088482 0.08835729336563866 0.09699667316139 -0.7441647596794901 -6.232 -22.636 -4.364 -7.092 0.044 1.136 -0.308
-0.5050631744112725 -0.9384127469889019 -0.019558255045539024 1.5381992350520985 0.05177185159113271 1.0431069357620812 0.047553404424447825 -0.7154977267208606 1.054004335081663 -0.08285950622288782 -1.3626658132389609 0.1260564052016445 0.03769911183600583 -0.6982189671293579 -6.076 -22.796 -4.296 -7.7 0.008 1.088 -0.296
-0.5123495831537281 -0.9284418718676467 -0.02032524543948173 1.5247769031581013 0.05292233718204677 1.0434904309590527 0.04026699568199211 -0.7064656478434843 1.0296569920209093 -0.10288715938576591 -1.2680253345673211 0.10759954836526664 -0.0019634954081253035 -0.7021459579456086 -6.044 -23.272 -4.496 -8.192 -0.044 1.06 -0.268
-0.5200194870931553 -0.9165535207615347 -0.022626216621309852 1.513655542445932 0.05330583237901813 1.0438739261560241 0.033364082136507746 -0.7528041394752414 1.0135563296742818 -0.12016591897726858 -1.2051934815073113 0.07853981632501214 0.014137166938502187 -0.6691592350891035 -5.888 -23.652 -4.432 -8.556 -0.052 1.052 -0.268
-0.5273058958356109 -0.9065826456402796 -0.022626216621309852 1.5021506865367915 0.05330583237901813 1.0431069357620812 0.026077673394052033 -0.7991426311069986 1.0512554415102875 -0.10170906214089073 -1.1529645036511784 0.056941366835633805 0.03377212101975522 -0.6715154295788539 -5.608 -23.936 -4.028 -8.74 -0.036 0.908 -0.26
-0.5368932757598948 -0.8973787609129671 -0.023776702212223912 1.491029325824622 0.05445631796993219 1.0434904309590527 0.01802427425765361 -0.7948229412091229 1.0005972599806547 -0.06715154295788539 -1.1023063221215454 0.019634954081253035 0.02513274122400389 -0.685259897435731 -5.236 -24.476 -3.86 -8.924 0.052 0.936 -0.268
-0.5449466748962932 -0.8877913809886832 -0.024160197409195266 1.4806749555063956 0.05330583237901813 1.0434904309590527 0.01112136071216925 -0.8022842237599991 0.9212720454923925 -0.0730420291822613 -1.0386890708982857 0.00039269908162506076 -0.004319689897875668 -0.7253152037614872 -5.08 -25.016 -3.892 -9.384 0.06 0.992 -0.268
-0.5530000740326917 -0.8789709914583421 -0.02569417819708068 1.4707040803851403 0.05445631796993219 1.0438739261560241 0.004218447166684887 -0.8234899741677524 0.8831802345747616 -0.11623892816101798 -0.9841038985524022 -0.005890486224375911 -0.001570796326500243 -0.6899722864152317 -4.828 -25.336 -3.86 -9.748 0.036 0.924 -0.252
-0.5622039587600042 -0.8705340971249723 -0.02684466378799474 1.4611167004608565 0.05445631796993219 1.0434904309590527 -0.0038349519697135344 -0.8356636456981292 0.8607963869221331 -0.10524335387551628 -0.936980008757395 0.03769911183600583 0.01060287520387664 -0.7217809120268617 -4.488 -25.556 -3.692 -9.872 0.016 0.876 -0.268
-0.5710243482903453 -0.8624806979885739 -0.027228158984966094 1.4519128157335441 0.054072822772960834 1.0442574213529954 -0.01227184630308331 -0.8576547942691326 0.8195629833515018 -0.1460840583645226 -0.8981027996765139 0.012566370612001944 0.03534291734625546 -0.7457355560059903 -4.176 -25.684 -3.456 -9.996 0.036 0.8 -0.268
-0.5798447378206864 -0.8544272988521755 -0.03029612056073692 1.443092426203203 0.05368932757598948 1.0446409165499668 -0.018407769454624964 -0.8443030254938806 0.7539822367201167 -0.13665928040552114 -0.8607963869221331 -0.03337942193813016 0.0329867228565051 -0.7292421945777378 -3.896 -25.748 -3.256 -9.932 0.06 0.84 -0.268
-0.5886651273510275 -0.8482913757006338 -0.03106311095467963 1.4361895126577187 0.05368932757598948 1.0434904309590527 -0.02684466378799474 -0.8670795722281341 0.7253152037614872 -0.1500110491807732 -0.8183848861066266 -0.01531526418337737 -0.0070685834692510935 -0.717461222128986 -3.864 -25.812 -3.12 -9.84 0.06 0.856 -0.268
-0.596718526487426 -0.8417719573521208 -0.03259709174256504 1.4285196087182916 0.05368932757598948 1.0434904309590527 -0.0337475773334791 -0.8501935117182565 0.6640541470279777 -0.15590153540514912 -0.7598727229444925 -0.011780972448751823 -0.06558074663138515 -0.7025386570272336 -3.768 -25.716 -3.02 -9.78 0.06 0.936 -0.288
-0.6059224112147384 -0.8344855486096651 -0.034514567727421806 1.421616695172807 0.05368932757598948 1.04272344056511 -0.04065049087896346 -0.8655087759016339 0.6558074663138515 -0.1441205629563973 -0.7162831248841108 -0.013351768775252066 -0.06283185306000971 -0.7315983890674882 -3.644 -25.684 -2.684 -9.596 0.072 0.944 -0.268
-0.6147428007450796 -0.8287331206550947 -0.03566505331833587 1.4150972768242942 0.05368932757598948 1.0415729549741959 -0.04947088040930459 -0.9036005868192648 0.6298893269265974 -0.11466813183451774 -0.6687665360074785 -0.009817477040626518 -0.05026548244800778 -0.7092145414148597 -3.428 -25.748 -2.684 -9.352 0.124 0.924 -0.28
-0.6239466854723921 -0.8237476830944672 -0.036432043712278574 1.4097283440666952 0.05368932757598948 1.0415729549741959 -0.0559902987578176 -0.892605012533763 0.5847289325397155 -0.11977321989564353 -0.6181083544778456 -0.009032078877376396 -0.054977871427508505 -0.7355253798837388 -3.52 -25.78 -2.988 -9.352 0.1 0.924 -0.288
-0.6323835798057618 -0.8187622455338396 -0.037582529303192634 1.4043594113090963 0.05368932757598948 1.040422469383282 -0.0625097171063306 -0.9149888601863915 0.5568472977443362 -0.12919799785464497 -0.5595961913157116 0.006283185306000972 -0.08521570071263818 -0.7488771486589908 -3.364 -25.908 -3.088 -9.384 0.072 0.924 -0.232
-0.6404369789421602 -0.8145437983671547 -0.039883500485020755 1.4001409641424114 0.05330583237901813 1.0388884885953964 -0.06941263065181497 -0.9161669574312667 0.5203262831532055 -0.1539380399970238 -0.5258240702959563 0.010995574285501701 -0.1079922474468917 -0.7017532588639835 -2.96 -25.936 -2.82 -9.476 0.052 0.944 -0.252
-0.6492573684725014 -0.8099418560034984 -0.04065049087896346 1.3959225169757266 0.05330583237901813 1.0369710126105396 -0.07708253459124204 -0.9126326656966411 0.47948557866419916 -0.155116137241899 -0.46574111080732206 0.0 -0.13626658132389607 -0.7414158661081147 -2.616 -25.936 -2.752 -9.568 0.08 0.876 -0.26
-0.6596117387907279 -0.8053399136398423 -0.04180097646987752 1.3924710602029844 0.05330583237901813 1.035053536625683 -0.0839854481367264 -0.944048592226646 0.43550328152219236 -0.10445795571226615 -0.3962333733596863 -0.01060287520387664 -0.16886060509877612 -0.704502152435359 -2.4 -25.844 -2.716 -9.688 0.108 0.82 -0.252
-0.6699661091089545 -0.8022719520640714 -0.044485442848677 1.3894030986272135 0.05368932757598948 1.0312185846559694 -0.09203884727312482 -0.9558295646753978 0.4150829292776892 -0.14215706754827198 -0.3420409000954279 -0.003926990816250607 -0.23954643979128706 -0.6777986148848548 -2.304 -25.684 -2.82 -9.932 0.108 0.868 -0.26
-0.679169993836267 -0.7984370000943578 -0.04486893804564835 1.3863351370514427 0.05368932757598948 1.0289176134741413 -0.1004757416064946 -0.9424777959001458 0.36992253489080723 -0.18731746193515397 -0.2807798433619184 0.015707963265002428 -0.2960951075452958 -0.7233517083533619 -2.056 -25.556 -2.484 -10.056 0.1 0.876 -0.26
-0.6895243641544935 -0.7949855433216156 -0.04716990922747647 1.384417661066586 0.054072822772960834 1.0258496518983704 -0.10699515995500761 -0.9358019115125198 0.33261612213642644 -0.16257741979277515 -0.239153740709662 0.030237829285129678 -0.2670353755050413 -0.7795076770257455 -1.556 -25.428 -2.112 -10.148 0.1 0.8 -0.252
-0.6979612584878633 -0.7926845721397876 -0.04832039481839053 1.3828836802787006 0.05330583237901813 1.0235486807165424 -0.11504855909140603 -0.9558295646753978 0.30551988550429726 -0.14922565101752308 -0.20538161968990676 -0.019242254999627974 -0.27528205621916757 -0.7261006019247374 -1.464 -25.4 -1.944 -10.176 0.136 0.704 -0.252
-0.7071651432151758 -0.7896166105640168 -0.04908738521233324 1.3825001850817291 0.05253884198507542 1.0193302335498575 -0.12156797743991904 -0.9507244766142721 0.2741039589742924 -0.13233959050764546 -0.15629423448677418 -0.04987278336638271 -0.33261612213642644 -0.7319910881491132 -1.34 -25.368 -2.08 -10.148 0.136 0.732 -0.24
-0.7171360183364309 -0.78769913457916 -0.05138835639416136 1.3821166898847579 0.05330583237901813 1.0151117863831725 -0.12885438618237474 -0.9589711573283983 0.22737276826091016 -0.15118914642564837 -0.1021017612225158 -0.04123340357063138 -0.36560284499293155 -0.7245298055982371 -1.12 -25.304 -2.112 -10.088 0.136 0.76 -0.252
-0.7282573790486002 -0.786548648988246 -0.05292233718204677 1.3805827090968723 0.05368932757598948 1.0105098440195164 -0.1365242901218018 -0.90556408222739 0.20813051326128218 -0.14451326203802234 -0.054977871427508505 0.03259402377488004 -0.4170464246858145 -0.7202101157003614 -0.996 -25.304 -1.712 -9.932 0.136 0.8 -0.232
-0.7363107781849986 -0.7850146682003605 -0.055223308363874894 1.381349699490815 0.05292233718204677 1.00590790165586 -0.14419419406122888 -0.9475828839612715 0.15707963265002428 -0.1507964473440233 -0.003926990816250607 0.00039269908162506076 -0.4680973052970724 -0.7198174166187363 -0.716 -25.4 -1.576 -10.116 0.124 0.828 -0.212
-0.7458981581092824 -0.7838641826094465 -0.05675728915176031 1.3821166898847579 0.05292233718204677 1.000538968898261 -0.1514806028036846 -0.8973174015132638 0.09385508050838952 -0.17946348030265274 0.0200276531628781 -0.03377212101975522 -0.47163159703169794 -0.7033240551904838 -0.684 -25.684 -1.844 -10.208 0.144 0.752 -0.224
-0.7551020428365949 -0.7834806874124751 -0.05829126993964572 1.3832671754756718 0.05253884198507542 0.9967040169285476 -0.1580000211521976 -0.9251990363086431 0.08953539061051385 -0.23129975907716077 0.0420188017338815 -0.014529866020127248 -0.45631633284832057 -0.7088218423332346 -0.62 -25.748 -1.476 -10.148 0.144 0.704 -0.232
-0.7646894227608787 -0.7838641826094465 -0.059825250727531136 1.3836506706726432 0.05292233718204677 0.9905680937770059 -0.16566992509162468 -0.9428704949817708 0.04358959806038174 -0.1649336142825255 0.08246680714126275 -0.006283185306000972 -0.48576876397020013 -0.7186393193738612 -0.404 -25.62 -1.108 -10.332 0.144 0.712 -0.24
-0.774660297882134 -0.7834806874124751 -0.060975736318445196 1.3848011562635572 0.05253884198507542 0.9859661514133496 -0.17410681942499445 -0.9515098747775221 0.010995574285501701 -0.1280199006097698 0.11780972448751822 -0.03377212101975522 -0.5183627877450802 -0.7288494954961128 -0.496 -25.78 -1.376 -10.148 0.124 0.712 -0.224
-0.7853981633973318 -0.7838641826094465 -0.06289321230330196 1.387869117839328 0.05138835639416136 0.978679742670894 -0.18100973297047881 -0.9668251389608995 -0.0019634954081253035 -0.09032078877376397 0.15707963265002428 -0.0530143760193832 -0.5544911032545857 -0.7182466202922361 -0.528 -25.492 -1.88 -9.72 0.236 0.76 -0.232
-0.7938350577307016 -0.7846311730033891 -0.06366020269724466 1.389786593824185 0.052155346788104066 0.9729273147163237 -0.18906313210687725 -0.9334457170227694 -0.01649336142825255 -0.13469578499739585 0.20813051326128218 -0.01727875959150267 -0.5906194187640913 -0.7182466202922361 -0.436 -25.428 -1.676 -9.78 0.392 0.808 -0.224
-0.8038059328519568 -0.7850146682003605 -0.06481068828815872 1.3928545553999556 0.05330583237901813 0.966791391564782 -0.19711653124327566 -0.9208793464107674 -0.0750055245903866 -0.12448560887514426 0.23326325448528606 0.09856746948789025 -0.5843362334580904 -0.7202101157003614 -0.404 -25.208 -1.376 -9.812 0.356 0.704 -0.232
-0.8130098175792693 -0.7861651537912745 -0.06557767868210143 1.3951555265817839 0.05560680356084625 0.9618059540041545 -0.20363594959178868 -0.943655893145021 -0.07186393193738612 -0.09542587683488976 0.27567475530079266 0.1531526418337737 -0.574911455499089 -0.6970408698844828 -0.652 -24.984 -1.508 -9.66 0.3 0.608 -0.252
-0.8222137023065818 -0.78769913457916 -0.0682621450609009 1.39975746894544 0.05790777474267437 0.9533690596707847 -0.21015536794030168 -0.9628981481446489 -0.1299833960178951 -0.11780972448751822 0.33340152029967657 0.17592918856802722 -0.5910121178457164 -0.6868306937622313 -0.464 -24.892 -1.744 -9.596 0.208 0.656 -0.232
-0.8321845774278369 -0.7892331153670453 -0.0682621450609009 1.4024419353242394 0.057524279545703015 0.9476166317162144 -0.21705828148578604 -0.9456193885531462 -0.17632188764965226 -0.11623892816101798 0.3530364743809296 0.1299833960178951 -0.6734789249869791 -0.6766205176399797 -0.436 -24.892 -1.812 -9.596 0.152 0.732 -0.252
-0.8421554525490922 -0.7911505913519021 -0.06864564025787226 1.4081943632788099 0.058674765136617076 0.9399467277767872 -0.22434469022824177 -0.9609346527365237 -0.2089159114245323 -0.09856746948789025 0.3993749660126868 0.08796459428401361 -0.6746570222318543 -0.685652596517356 -0.34 -24.604 -1.776 -9.536 0.172 0.712 -0.252
-0.8505923468824619 -0.7938350577307016 -0.07094661143970038 1.4124128104454947 0.05829126993964572 0.9338108046252456 -0.23009711818281206 -0.9656470417160243 -0.24150993519941236 -0.08325220530451288 0.44139376774656824 0.0200276531628781 -0.6738716240686042 -0.6848671983541059 0.592 -24.16 -1.776 -9.384 0.228 0.704 -0.224
-0.8597962316097744 -0.7976700097004151 -0.07209709703061444 1.417014752809151 0.05829126993964572 0.9265243958827899 -0.2373835269252678 -0.9361946105941448 -0.21559179581215834 -0.12684180336489462 0.4594579255013211 0.008639379795751335 -0.6691592350891035 -0.665624943354478 1.4 -24.224 -1.608 -9.14 0.244 0.624 -0.212
-0.8693836115340582 -0.7995874856852719 -0.07363107781849985 1.423534171157664 0.058674765136617076 0.9188544919433629 -0.24390294527378079 -0.9169523555945168 -0.24386612968916271 -0.13273228958927052 0.4826271713171996 0.00510508806112579 -0.711178036822985 -0.6754424203951045 2.116 -24.032 -1.208 -9.108 0.228 0.712 -0.24
-0.8774370106704567 -0.8022719520640714 -0.07593204900032798 1.4281361135213202 0.05905826033358843 0.9127185687918212 -0.25080585881926515 -0.8678649703913842 -0.2591813938725401 -0.13980087305852162 0.5215043803980807 0.03337942193813016 -0.7127488331494852 -0.6510950773343507 2.272 -23.652 -0.668 -9.048 0.208 0.724 -0.232
-0.8854904098068551 -0.8053399136398423 -0.07631554419729933 1.4335050462789192 0.05829126993964572 0.9050486648523941 -0.25732527716777814 -0.8411614328408801 -0.25878869479091504 -0.1869247628535289 0.5580253949892113 0.03063052836675474 -0.7147123285576106 -0.6707300314156037 2.428 -23.684 -0.604 -8.804 0.272 0.676 -0.196
-0.8920098281553681 -0.8076408848216703 -0.07976700097004151 1.440024464627432 0.058674765136617076 0.8969952657159956 -0.26384469551629114 -0.8360563447797543 -0.30983957540217294 -0.21323560132240799 0.6232134425389714 -0.028274333877004374 -0.7429866624346149 -0.6616979525382274 2.244 -23.652 -0.368 -8.772 0.316 0.724 -0.196
-0.9023641984735946 -0.8122428271853266 -0.08091748656095557 1.4476943685668593 0.05829126993964572 0.8893253617765686 -0.2699806186678328 -0.8395906365143798 -0.33261612213642644 -0.23247785632203596 0.6691592350891035 -0.013744467856877126 -0.7712609963116193 -0.6613052534566023 2.272 -23.368 -0.568 -8.804 0.3 0.74 -0.196
-0.9108010928069644 -0.8149272935641261 -0.0839854481367264 1.4545972821123436 0.058674765136617076 0.8824224482310843 -0.27611654181937445 -0.8297731594737533 -0.3530364743809296 -0.19360064724115494 0.7147123285576106 0.008639379795751335 -0.7877543577398718 -0.6236061416205965 2.244 -23.208 -0.436 -8.984 0.28 0.74 -0.196
-0.9184709967463914 -0.8187622455338396 -0.08628641931855452 1.4630341764457133 0.058674765136617076 0.8743690490946858 -0.2807184841830307 -0.8062112145762497 -0.3381139092791773 -0.22933626366903548 0.7115707359046101 0.006675884387626033 -0.7119634349862352 -0.5285729638673318 2.244 -22.984 -0.5 -9.232 0.292 0.616 -0.212
-0.9280583766706754 -0.8229806927005244 -0.08743690490946858 1.4699370899911977 0.05829126993964572 0.8682331259431442 -0.28608741694062967 -0.7999280292702488 -0.37699111836005833 -0.20734511509803208 0.7158904258024857 -0.0007853981632501215 -0.6357798131509733 -0.4433572631546936 2.492 -22.764 -0.536 -9.536 0.28 0.508 -0.224
-0.9345777950191884 -0.8260486542762953 -0.09012137128826805 1.4779904891275961 0.05829126993964572 0.8617137075946312 -0.2891553785164005 -0.7967864366172482 -0.3506802798911792 -0.20773781417965714 0.7398450697816145 -0.0011780972448751821 -0.6448118920283498 -0.4131194338695639 2.772 -22.636 -0.4 -9.72 0.3 0.492 -0.196
-0.9422476989586154 -0.8298836062460089 -0.09280583766706753 1.485276897870052 0.05829126993964572 0.8559612796400609 -0.2922233400921713 -0.7622289174342429 -0.3593196596869306 -0.2171625921386586 0.7166758239657358 0.0007853981632501215 -0.6000441967230928 -0.3440043955035532 3.148 -22.412 0.1 -9.904 0.336 0.5 -0.224
-0.9491506125040997 -0.833335063018751 -0.09357282806101024 1.4921798114155362 0.05829126993964572 0.8513593372764047 -0.2945243112739994 -0.7626216165158679 -0.3180862561162992 -0.2018473279552812 0.737488875291864 0.0047123889795007284 -0.5537057050913357 -0.31887165427954933 3.8 -22.224 0.668 -9.84 0.372 0.46 -0.224
-0.9575875068374695 -0.8367865197914932 -0.09433981845495294 1.4998497153549633 0.05829126993964572 0.846373899715777 -0.298359263243713 -0.7394523706999894 -0.33300882121805153 -0.14333516479314717 0.7127488331494852 -0.024740042142378828 -0.5014767272352025 -0.2646791810152909 4.144 -22.096 1.308 -9.904 0.42 0.412 -0.204
-0.9641069251859825 -0.8402379765642354 -0.09664078963678106 1.505985638506505 0.05790777474267437 0.8425389477460635 -0.30027673922856973 -0.7476990514141156 -0.31258846897354836 -0.15943582713977467 0.6829037029459806 -0.03887720908088101 -0.46024332366457116 -0.2532909076481642 4.58 -22.16 1.34 -9.688 0.436 0.376 -0.196
-0.9725438195193523 -0.8433059381400062 -0.09932525601558054 1.5132720472489607 0.05829126993964572 0.8371700149884646 -0.3029612056073692 -0.7425939633529899 -0.35853426152368045 -0.16375551703765032 0.6518804754976009 -0.03063052836675474 -0.4272566008080661 -0.21559179581215834 5.048 -22.16 1.24 -9.568 0.408 0.424 -0.204
-0.9794467330648366 -0.8467573949127484 -0.10085923680346595 1.520174960794445 0.05829126993964572 0.8318010822308656 -0.304878681592226 -0.6872233928438563 -0.3239767423406751 -0.18142697571077807 0.672300827742104 0.02631083846887907 -0.43982297142006804 -0.21755529122028364 5.392 -22.064 1.208 -9.32 0.372 0.5 -0.204
-0.985199161019407 -0.8505923468824619 -0.10085923680346595 1.527844864733872 0.05829126993964572 0.8291166158520661 -0.3079466431679968 -0.6762278185583546 -0.3432189973403031 -0.13980087305852162 0.6699446332523536 0.023169245815878585 -0.4382521750935678 -0.2505420140767888 5.576 -22.064 1.172 -9.168 0.364 0.548 -0.196
-0.9913350841709486 -0.8536603084582327 -0.10316020798529407 1.5335972926884425 0.05829126993964572 0.8252816638823526 -0.3094806239558822 -0.6569855635587266 -0.34047010376892767 -0.12644910428326955 0.7080364441699845 0.02513274122400389 -0.39152098438018557 -0.25839599570928995 5.548 -21.936 1.172 -8.984 0.392 0.54 -0.232
-0.9970875121255189 -0.8571117652309749 -0.10469418877317949 1.5405002062339268 0.05829126993964572 0.8218302071096104 -0.3121650903346817 -0.6314601232530976 -0.34047010376892767 -0.13508848407902088 0.6876160919254813 -0.01688606050987761 -0.3385066083608024 -0.25446900489303936 5.08 -21.716 1.34 -8.984 0.4 0.492 -0.224
-1.0039904256710033 -0.8605632220037172 -0.10507768397015084 1.5497040909612392 0.05829126993964572 0.8191457407308109 -0.3148495567134812 -0.5937610114170918 -0.3648174468296814 -0.13076879418114523 0.7048948515169841 -0.0007853981632501215 -0.33968470560567754 -0.25250550948491407 5.016 -21.492 1.34 -8.984 0.4 0.432 -0.204
-1.0085923680346596 -0.8640146787764593 -0.1062281695610649 1.5558400141127808 0.058674765136617076 0.8153107887610974 -0.31676703269833795 -0.5898340206008412 -0.3530364743809296 -0.09817477040626518 0.7151050276392356 0.006283185306000972 -0.3349723166261768 -0.24268803244428755 4.956 -21.396 1.408 -8.984 0.4 0.432 -0.24
-1.0151117863831725 -0.8663156499582874 -0.10699515995500761 1.5642769084461507 0.05829126993964572 0.8110923415944126 -0.3202184894710801 -0.5423174317242089 -0.329474529483426 -0.07736171908013696 0.7626216165158679 -0.019634954081253035 -0.3648174468296814 -0.24150993519941236 4.768 -21.428 1.108 -8.984 0.42 0.424 -0.224
-1.0193302335498575 -0.870150601928001 -0.10814564554592167 1.5707963267946636 0.05829126993964572 0.8080243800186417 -0.32251946065290826 -0.562737783968712 -0.3337942193813016 -0.09385508050838952 0.7425939633529899 -0.006283185306000972 -0.3840597018293094 -0.24347343060753765 4.704 -21.588 0.972 -9.048 0.42 0.444 -0.212
-1.0254661567013992 -0.8736020587007431 -0.10737865515197896 1.578849725931062 0.05829126993964572 0.8030389424580141 -0.3255874222286791 -0.5450663252955843 -0.32829643223855076 -0.04908738520313259 0.74337936151624 0.010995574285501701 -0.37659841927843324 -0.27567475530079266 4.892 -21.62 1.376 -8.924 0.408 0.424 -0.224
-1.0300680990650553 -0.8762865250795426 -0.10776215034895031 1.5869031250674606 0.05829126993964572 0.8003544760792146 -0.3294223741983926 -0.5376050427447081 -0.32594023774880043 -0.009032078877376396 0.7661559082504935 -0.007461282550876154 -0.3989822669310617 -0.30277099193292184 4.984 -21.78 1.276 -9.048 0.42 0.364 -0.224
-1.0358205270196257 -0.8801214770492561 -0.10891263593986437 1.594956524203859 0.05829126993964572 0.794218552927673 -0.3324903357741634 -0.510508806112579 -0.3066979827491724 0.01060287520387664 0.7700828990667441 0.008639379795751335 -0.45356743927694515 -0.3224059460141749 4.86 -21.748 1.34 -9.016 0.428 0.432 -0.224
-1.0400389741863105 -0.8828059434280556 -0.10661166475803625 1.602626428143286 0.05829126993964572 0.7892331153670453 -0.3347913069559916 -0.4680973052970724 -0.329474529483426 -0.013351768775252066 0.7763660843727451 0.011388273367126762 -0.47673668509282374 -0.2968805057085459 5.048 -21.748 1.44 -8.956 0.42 0.404 -0.232
-1.0438739261560241 -0.8870243905947405 -0.10776215034895031 1.6114468176736272 0.05829126993964572 0.7834806874124751 -0.337475773334791 -0.46770460621544735 -0.33300882121805153 -0.013351768775252066 0.8003207283518737 -0.001570796326500243 -0.5034402226433279 -0.3031636910145469 5.048 -21.748 1.308 -8.924 0.4 0.364 -0.224
-1.0484758685196802 -0.890859342564454 -0.10852914074289302 1.6206507024009396 0.058674765136617076 0.7777282594579048 -0.34131072530450457 -0.42843469805294127 -0.3408628028505527 0.018849555918002914 0.8132797980455008 0.0200276531628781 -0.5124723015207042 -0.27646015346404273 5.08 -21.684 1.476 -8.956 0.428 0.356 -0.224
-1.0530778108833365 -0.8939273041402248 -0.10776215034895031 1.6294710919312807 0.05790777474267437 0.7712088411093918 -0.34399519168330406 -0.39348447978831086 -0.3479313863198038 0.014529866020127248 0.8505862107998815 -0.0035342917346255468 -0.594546409580342 -0.3043417882594221 4.984 -21.588 1.24 -9.108 0.436 0.336 -0.232
-1.0561457724591075 -0.8977622561099384 -0.10776215034895031 1.6382914814616218 0.058674765136617076 0.7631554419729933 -0.34629616286513215 -0.3526437752993045 -0.3381139092791773 -0.0070685834692510935 0.8435176273306305 0.01649336142825255 -0.6346017159060982 -0.3031636910145469 4.86 -21.364 1.608 -9.292 0.464 0.328 -0.224
-1.0584467436409355 -0.9004467224887379 -0.10814564554592167 1.6467283757949918 0.05905826033358843 0.7581700044123657 -0.35051461003181705 -0.35617806703393007 -0.3432189973403031 0.0011780972448751821 0.8655087759016339 0.005497787142750851 -0.6475607855997252 -0.2968805057085459 4.612 -21.336 1.608 -9.352 0.472 0.328 -0.204
-1.0618982004136777 -0.9038981792614801 -0.10699515995500761 1.6551652701283615 0.058674765136617076 0.7505001004729387 -0.3524320860166738 -0.3043417882594221 -0.3455751918300535 0.011388273367126762 0.8772897483503856 0.01688606050987761 -0.659341758048477 -0.3157300616265488 4.36 -21.336 1.544 -9.352 0.484 0.296 -0.204
-1.063432181201563 -0.9085001216251363 -0.1062281695610649 1.6628351740677885 0.058674765136617076 0.7447476725183684 -0.35550004759244463 -0.27567475530079266 -0.34439709458517825 0.006675884387626033 0.8765043501871356 0.0035342917346255468 -0.6821183047827305 -0.3012001956064216 4.144 -21.272 1.576 -9.2 0.484 0.328 -0.212
-1.0672671331712766 -0.9108010928069644 -0.10699515995500761 1.6728060491890437 0.05944175553055978 0.737844758972884 -0.3593349995621582 -0.2619302874439155 -0.36363934958480626 0.03259402377488004 0.8607963869221331 0.02081305132612822 -0.6695519341707286 -0.2980586029534211 4.052 -21.208 1.476 -8.712 0.464 0.308 -0.204
-1.068801113959162 -0.9146360447766779 -0.1062281695610649 1.6827769243102988 0.059825250727531136 0.7309418454273996 -0.36355344672884304 -0.23719024530153668 -0.3392920065240525 0.022776546734253524 0.8560839979426325 0.022776546734253524 -0.7009678607007335 -0.31258846897354836 3.644 -21.208 1.544 -8.284 0.428 0.296 -0.224
-1.0730195611258468 -0.9180875015494201 -0.10354370318226543 1.690446828249726 0.05944175553055978 0.7217379607000872 -0.3658544179106712 -0.25682519938278975 -0.3385066083608024 0.10720684928364158 0.8820021373298864 0.009424777959001457 -0.7539822367201167 -0.3247621405039252 3.676 -21.24 1.376 -7.856 0.428 0.308 -0.212
-1.074170046716761 -0.922305948716105 -0.10354370318226543 1.700417703370981 0.05944175553055978 0.7113835903818606 -0.3696893698803847 -0.21402099948565811 -0.35853426152368045 0.10524335387551628 0.9522952729407723 0.011780972448751823 -0.8698284657995096 -0.30748338091242255 3.272 -21.208 1.108 -7.7 0.42 0.316 -0.184
-1.0749370371107037 -0.9257574054888472 -0.10239321759135137 1.7107720736892076 0.059825250727531136 0.69987873447272 -0.37199034106221285 -0.19792033713903062 -0.36167585417668097 0.09385508050838952 0.957007661920273 0.0200276531628781 -1.0269080984495338 -0.30944687632054785 3.084 -21.048 1.04 -7.456 0.392 0.308 -0.204
-1.076471017898589 -0.9295923574585607 -0.10239321759135137 1.7215099392044055 0.05944175553055978 0.6853059169878086 -0.3750583026379837 -0.18731746193515397 -0.37149333121730743 0.10288715938576591 1.027693496612784 0.009424777959001457 -1.1945906063034348 -0.3070906818307975 2.772 -20.888 1.108 -7.364 0.372 0.336 -0.224
-1.0783884938834458 -0.9338108046252456 -0.1004757416064946 1.7330147951135462 0.05944175553055978 0.6707330995028972 -0.3781262642137545 -0.1692533041804012 -0.37699111836005833 0.12212941438539389 1.085812960693293 -0.006675884387626033 -1.3803372719120885 -0.2689988709131666 2.4 -20.7 0.872 -7.456 0.392 0.356 -0.212
-1.0803059698683026 -0.9372622613979879 -0.09894176081860918 1.7468206222045148 0.059825250727531136 0.6538593108361576 -0.38119422578952533 -0.17239489683340167 -0.39269908162506073 0.14686945652777272 1.16396007793668 0.004319689897875668 -1.5169965523176097 -0.2929535148922953 1.868 -20.604 0.468 -7.456 0.372 0.636 -0.196
-1.081839950656188 -0.9414807085646727 -0.09740778003072377 1.7579419829166842 0.06020874592450249 0.6408204741391316 -0.3834951969713534 -0.14647675744614766 -0.38680859540068485 0.13862277581364643 1.2169744539560632 0.012173671530376884 -1.5366315063988627 -0.29766590387179603 1.62 -20.348 0.368 -7.304 0.356 1.02 -0.212
-1.0826069410501307 -0.9449321653374149 -0.09510680884889565 1.7702138292197676 0.06059224112147384 0.6289321230330196 -0.3854126729562102 -0.1260564052016445 -0.3832743036660593 0.15118914642564837 1.1996956943645605 0.008639379795751335 -1.3599169196675853 -0.2811725424435435 1.4 -20.224 0.332 -6.784 0.308 0.704 -0.204
-1.0845244170349875 -0.9491506125040997 -0.09318933286403888 1.7821021803258794 0.059825250727531136 0.6189612479117644 -0.3888641297289524 -0.1370519794871462 -0.38680859540068485 0.1751437904047771 1.171421360487556 -0.015707963265002428 -1.125475567937424 -0.22894356458741041 0.996 -20.096 0.4 -6.236 0.316 0.336 -0.204
-1.0852914074289302 -0.953752554867756 -0.09280583766706753 1.7966749978107908 0.06020874592450249 0.6063059064117098 -0.3903981105168378 -0.14137166938502185 -0.4245077072366907 0.17789268397615252 1.2711669272203217 -0.009032078877376396 -1.0748173864077912 -0.20381082336340653 0.84 -19.904 -0.032 -6.324 0.308 0.336 -0.212
-1.0852914074289302 -0.9564370212465555 -0.0897378760912967 1.8093303393108455 0.059825250727531136 0.5921165841237697 -0.39154859610775183 -0.11034844193664206 -0.40762164672681306 0.16336281795602528 1.2860894923220738 0.012173671530376884 -1.2138328613030627 -0.1602212253030248 0.9 -19.716 -0.064 -6.936 0.236 0.328 -0.224
-1.0868253882168157 -0.961422458807183 -0.08782040010643993 1.825053642386671 0.06020874592450249 0.5786942522297723 -0.3926990816986659 -0.08364490438613793 -0.37699111836005833 0.20577431877153182 1.3932963416057156 0.00510508806112579 -1.364236609565461 -0.1331249886708956 0.9 -19.332 -0.132 -7.364 0.152 0.636 -0.204
-1.0879758738077296 -0.9641069251859825 -0.08628641931855452 1.8373254886897543 0.05905826033358843 0.5671893963206317 -0.3926990816986659 -0.10838494652851677 -0.37659841927843324 0.22972896275066054 1.403899216809592 -0.03377212101975522 -1.318290817015329 -0.10445795571226615 0.684 -19.016 -0.368 -7.732 0.144 0.636 -0.232
-1.0887428642016723 -0.9683253723526675 -0.08436894333369775 1.8503643253867803 0.058674765136617076 0.5576020163963479 -0.39346607209260864 -0.07382742734551141 -0.37738381744168337 0.1472621556093978 1.3665928040552113 -0.056155968672383684 -1.085420261611668 -0.06911503836601068 0.28 -18.856 -0.268 -7.732 0.124 0.296 -0.212
-1.0895098545956152 -0.9713933339284383 -0.08283496254581234 1.8634031620838063 0.058674765136617076 0.5499321124569209 -0.39384956728958 -0.04987278336638271 -0.3483240854014289 0.19477874448603014 1.3053317473217019 -0.039662607244131134 -0.9036005868192648 -0.015707963265002428 0.716 -18.636 0.0 -7.608 0.152 0.316 -0.204
-1.0891263593986438 -0.9744612955042091 -0.07976700097004151 1.8752915131899184 0.05829126993964572 0.5434126941084079 -0.39384956728958 -0.05733406591725887 -0.3400774046873026 0.19949113346553085 1.279806307016073 -0.018064157754752792 -0.7755806862094949 -0.01531526418337737 0.808 -18.476 0.0 -7.52 0.144 0.308 -0.204
-1.0895098545956152 -0.9771457618830085 -0.0782330201821561 1.8883303498869444 0.05829126993964572 0.5361262853659521 -0.39308257689563725 -0.03652101459113065 -0.323191344177425 0.2238384765262846 1.235038611710816 -0.02081305132612822 -0.705287550598609 0.005890486224375911 0.684 -18.444 -0.064 -7.272 0.152 0.308 -0.184
-1.0898933497925865 -0.979830228261808 -0.07669903939427068 1.8994517105991136 0.05829126993964572 0.5307573526083531 -0.39346607209260864 -0.04358959806038174 -0.3110176726470481 0.18496126744540362 1.2401436997719417 0.005890486224375911 -0.653058572742476 0.0023561944897503642 0.776 -18.192 -0.1 -7.028 0.136 0.172 -0.168
-1.0906603401865291 -0.984048675428493 -0.07401457301547121 1.9136410328870537 0.05905826033358843 0.5211699726840693 -0.39346607209260864 -0.040448005407381256 -0.3090541772389228 0.19870573530228072 1.240536398853567 0.02081305132612822 -0.6754424203951045 0.0035342917346255468 0.56 -17.904 0.032 -7.028 0.152 -0.132 -0.128
-1.090276844989558 -0.986349646610321 -0.07363107781849985 1.9270633647810511 0.05829126993964572 0.5115825927597855 -0.39384956728958 -0.022383847652628464 -0.2898119222392948 0.1771072858129024 1.2786282097711978 -0.0019634954081253035 -0.8391979374327548 0.009424777959001457 0.684 -17.748 -0.1 -7.152 0.136 0.132 -0.156
-1.090276844989558 -0.9882671225951778 -0.07171360183364309 1.9381847254932203 0.05829126993964572 0.5016117176385303 -0.3942330624865513 0.007853981632501214 -0.26153758836229046 0.155116137241899 1.3084733399747024 -0.024740042142378828 -0.9958848710011541 0.0007853981632501215 0.84 -17.652 0.032 -7.52 -0.008 0.288 -0.128
-1.090276844989558 -0.9905680937770059 -0.07017962104575767 1.951990552584189 0.056373793954788955 0.4916408425172751 -0.39346607209260864 0.008246680714126275 -0.24543692601566297 0.20145462887365617 1.2860894923220738 -0.08874999244726373 -1.0320131865106597 -0.0019634954081253035 0.776 -17.428 0.1 -7.792 -0.136 0.328 -0.084
-1.0898933497925865 -0.9928690649588341 -0.06672816427301549 1.962728418099387 0.05292233718204677 0.48473792897179074 -0.39346607209260864 0.0310232274483798 -0.22148228203653425 0.226194671016035 1.2385729034454416 -0.22226768019978438 -0.905171383145765 0.028667032958629435 0.652 -17.492 -0.232 -7.824 0.06 0.288 -0.112
-1.0887428642016723 -0.9955535313376335 -0.06481068828815872 1.9753837595994415 0.04908738521233324 0.4789855010172204 -0.39308257689563725 0.04476769530525693 -0.21166480499590773 0.20459622152665666 1.1749556522221818 -0.3337942193813016 -0.6829037029459806 0.0019634954081253035 0.372 -17.556 -0.4 -7.488 0.152 0.328 -0.112
-1.0898933497925865 -0.9963205217315763 -0.06135923151541655 1.9849711395237253 0.04601942363656241 0.47553404424447826 -0.39308257689563725 0.01688606050987761 -0.17592918856802722 0.2210895829549092 1.1286171605904245 -0.36285395142155613 -0.510901505194204 -0.001570796326500243 0.248 -17.46 -0.4 -7.092 0.164 0.036 -0.092
-1.0879758738077296 -0.9974710073224903 -0.0617427267123879 1.9972429858268086 0.044485442848677 0.4693981210929366 -0.39308257689563725 0.04280419989713162 -0.13940817397689656 0.20145462887365617 1.060287520387664 -0.27528205621916757 -0.45788712917482083 0.00039269908162506076 0.092 -17.428 -0.4 -6.724 0.172 -0.2 -0.112
-1.0879758738077296 -0.9990049881103757 -0.05829126993964572 2.0091313369329207 0.043334957257762936 0.46057773156259546 -0.39308257689563725 0.04790928795825741 -0.12252211346701895 0.17632188764965226 1.0873837570197933 -0.17357299407827684 -0.6165375581513454 -0.008246680714126275 0.124 -17.716 -0.568 -6.844 0.18 0.152 -0.12
-1.0879758738077296 -1.0001554737012897 -0.056373793954788955 2.0187187168572045 0.04256796686382023 0.4532913228201398 -0.39308257689563725 0.07853981632501214 -0.11584622907939292 0.19870573530228072 1.1148726927335475 -0.09149888601863915 -0.7869689595766217 -0.011388273367126762 0.216 -17.716 -0.164 -7.18 -0.052 0.288 -0.056
-1.0868253882168157 -1.0013059592922038 -0.05445631796993219 2.030223572766345 0.041033986075934815 0.44600491407768406 -0.388480634531981 0.04241150081550656 -0.09464047867163963 0.21441369856728315 1.0759954836526664 -0.09149888601863915 -0.8073893118211248 0.20930861050615737 0.28 -17.716 -0.268 -7.12 -0.072 0.296 -0.092
-1.0852914074289302 -1.0009224640952326 -0.052155346788104066 2.0390439622966863 0.03834951969713534 0.4406359813200851 -0.38426218736529616 0.11859512265076834 -0.07147123285576105 0.21519909673053328 1.0394744690615358 -0.18181967479240313 -0.6632687488647275 0.3349723166261768 0.528 -17.716 -0.4 -6.844 0.06 0.308 -0.084
-1.0841409218380162 -1.0013059592922038 -0.0502378708032473 2.0497818278118842 0.036432043712278574 0.43603403895642884 -0.38004374019861126 0.12644910428326955 -0.056941366835633805 0.1841758692821535 0.9723229261036503 -0.23836834254641187 -0.5132576996839544 0.400945762339187 0.684 -17.716 -0.568 -6.416 0.172 0.124 -0.056
-1.0833739314440736 -1.0020729496861465 -0.04908738521233324 2.059369207736168 0.03528155812136451 0.4298981158048872 -0.3762087882288977 0.1021017612225158 -0.06715154295788539 0.19242254999627975 0.9534733701856475 -0.1841758692821535 -0.45160394386881986 0.4158683274409393 0.184 -17.84 -0.436 -6.236 0.144 -0.112 -0.064
-1.081839950656188 -1.002456444883118 -0.046402918833533764 2.070107073251366 0.03528155812136451 0.4222282118654601 -0.37199034106221285 0.07539822367201165 -0.05222897785613308 0.1900663555065294 0.9848892967156523 -0.07422012642713648 -0.5941537104987169 0.3970187715229364 0.308 -18.032 -0.468 -6.324 0.016 0.112 -0.064
-1.07953897947436 -1.002456444883118 -0.04563592843959106 2.080844938766564 0.03489806292439316 0.41379131753209036 -0.368922379486442 0.12841259969139487 -0.027096236632129192 0.12684180336489462 0.9797842086545265 -0.023954643979128706 -0.7575165284547422 0.3923063825434357 0.592 -18.192 -0.3 -6.416 -0.016 0.308 -0.016
-1.0787719890804173 -1.0028399400800891 -0.04486893804564835 2.090048823493876 0.03413107253045045 0.4061214135926633 -0.3647039323197571 0.15707963265002428 -0.01021017612225158 0.14569135928289753 0.9856746948789025 -0.03652101459113065 -0.8128870989638757 0.3777765165233084 0.592 -18.128 -0.132 -6.508 0.036 0.296 -0.036
-1.0783884938834458 -1.0020729496861465 -0.042184471666848876 2.098485717827246 0.0337475773334791 0.400368985638093 -0.3608689803500436 0.13273228958927052 -0.02513274122400389 0.17867808213940264 0.9640762453895241 -0.04790928795825741 -0.7166758239657358 0.3648174468296814 0.06 -18.064 -0.164 -6.416 0.108 0.164 -0.056
-1.0760875227016178 -1.002456444883118 -0.04026699568199211 2.1092235833424438 0.03259709174256504 0.39384956728958 -0.35703402838033005 0.14254976662989705 -0.008639379795751335 0.1971349389757805 0.9428704949817708 -0.10759954836526664 -0.6122178682534697 0.375027622951933 0.092 -18.256 -0.3 -6.296 0.124 -0.016 -0.028
-1.0737865515197895 -1.0028399400800891 -0.03834951969713534 2.117660477675814 0.032213596545593685 0.3857961681531816 -0.35204859081970247 0.1798561793842778 -0.001570796326500243 0.18613936469027878 0.9087056748803906 -0.07971791356988733 -0.665624943354478 0.3840597018293094 0.592 -18.288 -0.268 -6.416 0.044 0.048 -0.056
-1.0730195611258468 -1.0032234352770606 -0.037582529303192634 2.1260973720091836 0.032213596545593685 0.37735927381981177 -0.3482136388499889 0.19045905458815446 0.0047123889795007284 0.16886060509877612 0.8843583318196367 -0.031415926530004856 -0.7924667467193726 0.41351213295118894 0.404 -18.256 -0.4 -6.264 -0.024 0.22 -0.064
-1.0703350947470474 -1.002456444883118 -0.03604854851530722 2.1345342663425533 0.03144660615165098 0.37007286507735604 -0.3443786868802754 0.18378317020052842 0.009424777959001457 0.14058627122177175 0.8611890860037582 -0.0329867228565051 -0.8191702842698767 0.44885505029744444 0.308 -18.224 -0.332 -6.08 -0.036 0.26 -0.064
-1.0676506283682479 -1.0032234352770606 -0.03604854851530722 2.143354655872894 0.029912625363765568 0.362402961137929 -0.3386262589257051 0.21402099948565811 -0.0007853981632501215 0.13744467856877127 0.8772897483503856 -0.06715154295788539 -0.7912886494744974 0.4441426613179437 0.56 -18.38 -0.2 -5.808 0.052 0.164 -0.056
-1.0661166475803625 -1.003606930474032 -0.032213596545593685 2.1521750454032356 0.02914563496982286 0.35434956200153056 -0.33402431656204884 0.2171625921386586 0.009424777959001457 0.13155419234439536 0.8278096640656281 -0.10170906214089073 -0.7512333431487412 0.4779147823376989 0.34 -18.128 -0.2 -5.5 0.052 0.096 -0.056
-1.0641991715955057 -1.002456444883118 -0.03106311095467963 2.1598449493426624 0.027611654181937447 0.3451456772742181 -0.3286553838044499 0.1990984343839058 -0.01610066234662749 0.1539380399970238 0.8046404182497494 -0.11388273367126761 -0.7614435192709927 0.48144907407232446 0.404 -17.872 -0.2 -5.5 0.036 0.084 -0.056
-1.061131210019735 -1.0028399400800891 -0.03029612056073692 2.1671313580851184 0.026461168591023387 0.336325287743877 -0.32328645104685094 0.2481858195870384 -0.008639379795751335 0.15354534091539876 0.8246680714126275 -0.13430308591577078 -0.8706138639627596 0.5313218574387072 0.592 -17.968 -0.1 -5.38 0.052 0.22 -0.056
-1.0584467436409355 -1.0028399400800891 -0.029529130166794215 2.1759517476154593 0.02569417819708068 0.32750489821353584 -0.31676703269833795 0.25250550948491407 -0.007853981632501214 0.10327985846739098 0.8325220530451287 -0.11388273367126761 -0.9216647445740176 0.5772676499888393 0.496 -17.748 -0.436 -5.224 0.1 0.24 -0.064
-1.0561457724591075 -1.0032234352770606 -0.028762139772851508 2.1840051467518578 0.024927187803137973 0.317917518289252 -0.31101460474376763 0.27646015346404273 -0.012959069693627005 0.0659734457130102 0.8183848861066266 -0.10524335387551628 -0.9350165133492696 0.6055419838658437 0.528 -17.78 -0.4 -4.92 0.06 0.2 -0.036
-1.0526943156863653 -1.002456444883118 -0.0279951493789088 2.191675050691285 0.024927187803137973 0.30871363356193954 -0.30449518639525464 0.31651545978979895 -0.015707963265002428 0.0899280896921389 0.8144578952903759 -0.0640099503048849 -0.9479755830428966 0.6569855635587266 0.748 -17.556 0.064 -4.676 -0.008 0.132 -0.044
-1.0500098493075658 -1.0032234352770606 -0.026461168591023387 2.2001119450246547 0.023009711818281205 0.29797576804674164 -0.29682528245582757 0.29099001948417 -0.021991148571003403 0.09660397407976494 0.801498825596749 -0.054977871427508505 -0.976249916919901 0.704502152435359 0.716 -17.332 0.268 -4.216 0.036 0.24 -0.036
-1.0454079069439095 -1.004757416064946 -0.02569417819708068 2.2089323345549956 0.0222427214243385 0.28570392174365833 -0.28723790253154374 0.31926435336117437 -0.040448005407381256 0.09660397407976494 0.8289877613105032 -0.08717919612076348 -1.0453649552859117 0.7579092275363672 0.716 -17.272 0.0 -3.848 0.144 0.316 -0.056
-1.0423399453681386 -1.004757416064946 -0.026077673394052033 2.2173692288883657 0.0222427214243385 0.27496605622846043 -0.2795679985921167 0.368351738564307 -0.034950218264630406 0.084037603467763 0.8419468310041303 -0.07736171908013696 -1.1062333129377961 0.8246680714126275 0.872 -17.016 0.064 -3.544 0.116 0.328 -0.028
-1.0385049933984252 -1.0055244064588886 -0.02454369260616662 2.2258061232217354 0.022626216621309852 0.26307770512234846 -0.27074760906177553 0.3542145716258048 -0.023169245815878585 0.05537057050913356 0.8494081135550063 -0.009817477040626518 -1.1706359623243061 0.8914269152888878 1.184 -16.668 0.2 -3.332 0.116 0.344 -0.056
-1.0339030510347689 -1.0055244064588886 -0.02454369260616662 2.235010007949048 0.023009711818281205 0.2500388684253224 -0.2607767339405203 0.3919136834618106 -0.0329867228565051 0.04241150081550656 0.8733627575341351 0.01060287520387664 -1.2256138337518145 0.9142034620231414 1.464 -16.508 0.668 -3.332 0.124 0.336 -0.056
-1.0300680990650553 -1.0055244064588886 -0.02339320701525256 2.243830397479389 0.0222427214243385 0.23700003172829642 -0.2504223636222938 0.4091924430533133 -0.045160394386881984 0.06872233928438563 0.8851437299828869 0.009032078877376396 -1.2597786538531948 0.9550441665121477 1.62 -16.256 0.536 -3.268 0.144 0.336 -0.072
-1.0258496518983704 -1.0066748920498028 -0.022626216621309852 2.25265078700973 0.0222427214243385 0.22357769983429907 -0.2396844981070959 0.42961279529781643 -0.028667032958629435 0.07225663101901117 0.9016370914111395 -0.0035342917346255468 -1.2790209088528228 1.0485065479389122 1.804 -15.936 1.072 -3.24 0.152 0.336 -0.064
-1.0208642143377429 -1.0066748920498028 -0.0222427214243385 2.262238166934014 0.022626216621309852 0.20938837754635897 -0.22856313739492665 0.4500331475423196 -0.03259402377488004 0.06558074663138515 0.8871072253910122 -0.006675884387626033 -1.3120076317093279 1.060287520387664 2.18 -15.684 1.108 -3.3 0.144 0.336 -0.092
-1.0158787767771154 -1.0070583872467742 -0.0222427214243385 2.2725925372522404 0.022626216621309852 0.1951990552584189 -0.2166747862888147 0.47163159703169794 -0.021598449489378342 0.10327985846739098 0.905171383145765 0.003926990816250607 -1.3237886041580798 1.1026990212031706 2.46 -15.46 0.804 -3.056 0.152 0.336 -0.084
-1.011276834413459 -1.0062913968528313 -0.020708740636453084 2.281412926782582 0.0222427214243385 0.18254371375836423 -0.2051699303796741 0.5093307088677038 -0.029452431121879556 0.06636614479463526 0.9342311151860195 0.00039269908162506076 -1.299441261097326 1.1321514523250502 2.616 -15.332 0.704 -2.904 0.164 0.396 -0.084
-1.0051409112619174 -1.0070583872467742 -0.019941750242510378 2.2910003067068656 0.023009711818281205 0.17180584824316633 -0.1936650744705335 0.5379977418263332 -0.0200276531628781 0.009424777959001457 0.9314822216146441 0.012566370612001944 -1.2515319731390686 1.0979866322236698 3.052 -15.08 0.836 -2.78 0.172 0.616 -0.12
-0.9986214929134043 -1.0074418824437454 -0.020708740636453084 2.299053705843264 0.025310683000109326 0.1622184683188825 -0.18331070415230694 0.562737783968712 -0.03769911183600583 0.006675884387626033 0.9149888601863915 0.09228428418188928 -1.0960231368155444 1.080707872632167 3.02 -14.984 0.772 -2.536 0.548 0.472 -0.036
-0.9924855697618626 -1.007825377640717 -0.02032524543948173 2.307107104979662 0.030679615757708275 0.15301458359157002 -0.1737233242280231 0.6122178682534697 -0.02513274122400389 0.045160394386881984 0.8831802345747616 0.23444135173016126 -0.9789988104912765 1.0814932707954172 2.836 -14.572 1.172 -2.564 0.592 0.328 -0.056
-0.9848156658224356 -1.0074418824437454 -0.02147573103039579 2.3170779801009176 0.03719903410622128 0.1449611844551716 -0.16298545871282522 0.6899722864152317 -0.02081305132612822 -0.0023561944897503642 0.8710065630443847 0.5203262831532055 -0.9020297904927645 1.0441868580410365 2.896 -14.064 1.276 -2.656 0.228 0.316 -0.112
-0.9790632378678653 -1.007825377640717 -0.020708740636453084 2.3247478840403444 0.04410194765170564 0.13614079492483047 -0.15378157398551273 0.7202101157003614 -0.006283185306000972 -0.039662607244131134 0.8847510309012618 0.691150383660107 -0.8462665209020059 0.9876381902870277 2.68 -13.968 1.308 -2.656 0.136 0.328 -0.112
-0.9713933339284383 -1.0074418824437454 -0.019941750242510378 2.3331847783737145 0.04908738521233324 0.1292378813793461 -0.14381069886425754 0.7465209541692405 -0.014922565101752308 0.001570796326500243 0.8580474933507577 0.6817256057011054 -0.8089601081476251 0.9483682821245217 2.648 -13.744 1.476 -2.688 0.124 0.336 -0.12
-0.9633399347920398 -1.0070583872467742 -0.018791264651596317 2.3420051679040554 0.05253884198507542 0.1227184630308331 -0.13192234775814557 0.7253152037614872 0.02552544030562895 0.06008295948863429 0.8501935117182565 0.5167919914185799 -0.730812990904238 1.00177535722553 3.052 -12.92 1.108 -2.596 0.152 0.328 -0.112
-0.9552865356556414 -1.0062913968528313 -0.019941750242510378 2.349291576646511 0.05675728915176031 0.11658253987929144 -0.12156797743991904 0.7747952880462449 0.04476769530525693 0.0420188017338815 0.8089601081476251 0.39034288713531035 -0.6263550351919719 1.0783516781424167 3.272 -12.444 0.772 -2.384 0.5 0.328 -0.1
-0.9464661461253003 -1.0055244064588886 -0.018791264651596317 2.3573449757829095 0.06366020269724466 0.1112136071216925 -0.10929613113683573 0.8054258164129996 0.06990043652926081 0.0310232274483798 0.7924667467193726 0.4441426613179437 -0.594546409580342 1.1486448137533027 3.644 -12.444 0.94 -2.168 0.484 0.296 -0.044
-0.9372622613979879 -1.004757416064946 -0.019941750242510378 2.3646313845253655 0.0724805922275858 0.10392719837923678 -0.09664078963678106 0.9110618693701409 0.08874999244726373 0.012173671530376884 0.7755806862094949 0.7009678607007335 -0.5800165435602147 1.2122620649765625 4.144 -12.128 1.44 -2.26 0.216 -0.096 -0.084
-0.9269078910797612 -1.0028399400800891 -0.018407769454624964 2.3734517740557064 0.08206797215186963 0.0947233136519243 -0.08360195293975504 0.9605419536548986 0.12173671530376882 -0.003141592653000486 0.7873616586582468 0.8843583318196367 -0.7327764863123634 1.3069025436482022 4.892 -11.588 1.712 -2.476 0.108 0.008 -0.14
-0.9165535207615347 -1.0013059592922038 -0.01917475984856767 2.3803546876011907 0.08743690490946858 0.0847524385306691 -0.07171360183364309 1.014341727837532 0.16179202162952502 0.01531526418337737 0.7700828990667441 0.8360563447797543 -0.9071348785538903 1.2978704647708257 5.392 -11.62 1.844 -2.904 0.108 0.328 -0.148
-0.9061991504433081 -0.9990049881103757 -0.019941750242510378 2.387257601146675 0.09280583766706753 0.07669903939427068 -0.05829126993964572 1.0716757937547907 0.18456856836377855 -0.01767145867312773 0.7469136532508656 0.6452045911099747 -0.982533102225902 1.2837332978323235 5.608 -11.744 1.88 -3.176 0.372 0.308 -0.168
-0.8958447801250816 -0.9970875121255189 -0.01917475984856767 2.393393524298217 0.09970875121255189 0.07094661143970038 -0.046402918833533764 1.1078041092642963 0.1990984343839058 -0.04162610265225644 0.7096072404964847 0.5654866775400874 -0.8678649703913842 1.280199006097698 5.64 -11.3 1.912 -3.176 0.528 0.328 -0.176
-0.8824224482310843 -0.9951700361406621 -0.019941750242510378 2.399145952252787 0.10852914074289302 0.06634466907604414 -0.032213596545593685 1.1745629531405566 0.2379756434647868 -0.028274333877004374 0.6263550351919719 0.7198174166187363 -0.6169302572329705 1.2499611768125682 5.392 -11.364 2.012 -2.932 0.4 0.316 -0.176
-0.8690001163370868 -0.9924855697618626 -0.02032524543948173 2.4037478946164432 0.11888351106111957 0.06366020269724466 -0.019558255045539024 1.241714496098442 0.2662499773417912 0.029845130203504617 0.5191481859083303 0.8871072253910122 -0.38170350733955904 1.2499611768125682 5.392 -11.332 1.98 -2.688 0.144 0.296 -0.14
-0.8574952604279463 -0.9890341129891205 -0.020708740636453084 2.407966341783128 0.12540292940963257 0.0617427267123879 -0.006519418348513008 1.2688107327305713 0.2741039589742924 0.003926990816250607 0.48498336580695 0.8820021373298864 -0.24779312050541333 1.2813771033425732 5.204 -11.204 1.712 -2.444 0.164 0.036 -0.156
-0.8429224429430349 -0.985199161019407 -0.019941750242510378 2.4125682841467846 0.13268933815208828 0.06020874592450249 0.006519418348513008 1.3300717894640808 0.29373891305554545 -0.027488935713754253 0.41154863754306364 0.7429866624346149 -0.17082410050690142 1.2754866171181973 5.204 -11.236 1.34 -2.384 0.316 0.152 -0.14
-0.8291166158520661 -0.9817477042466648 -0.01917475984856767 2.415252750525584 0.13959225169757264 0.05714078434873166 0.01802427425765361 1.3897620498710899 0.3369358120343021 0.019242254999627974 0.3820962064211841 0.697826268047733 -0.17318029499665177 1.2299335236496902 5.016 -11.268 1.24 -2.504 0.344 0.328 -0.128
-0.8133933127762406 -0.978679742670894 -0.019558255045539024 2.4179372169043836 0.14802914603094242 0.05829126993964572 0.02914563496982286 1.441598328645598 0.36324665050318117 0.0023561944897503642 0.3161227607081739 0.7512333431487412 -0.12841259969139487 1.1996956943645605 4.704 -11.204 0.904 -2.596 0.264 0.328 -0.128
-0.7976700097004151 -0.9736943051102663 -0.019941750242510378 2.418704207298326 0.15608254516734085 0.06059224112147384 0.042184471666848876 1.4828317322162294 0.39858956784943667 -0.022383847652628464 0.2089159114245323 0.8062112145762497 0.06440264938650996 1.1875220228341836 4.424 -11.3 0.904 -2.628 0.172 0.28 -0.14
-0.7827136970185323 -0.9690923627466101 -0.020708740636453084 2.41985469288924 0.16298545871282522 0.06481068828815872 0.052155346788104066 1.5539102659903654 0.41626102652256436 -0.034950218264630406 0.11270463642639243 0.7806857742706207 0.26153758836229046 1.1297952578352997 3.956 -11.364 0.972 -2.656 0.228 0.048 -0.148
-0.7654564131548215 -0.9641069251859825 -0.021092235833424438 2.419471197692269 0.1695048770613382 0.0682621450609009 0.06481068828815872 1.6171348181320002 0.4637776153991967 -0.009424777959001457 0.03809181091763089 0.6860452955989811 0.3530364743809296 1.0822786689586674 3.896 -11.332 0.836 -2.932 0.308 0.076 -0.156
-0.7493496148820246 -0.9587379924283836 -0.02032524543948173 2.417553721707412 0.17449031462196582 0.07286408742455715 0.07439806821244256 1.6442310547641292 0.5030475235617028 -0.043196898978756684 -0.03063052836675474 0.620857248049221 0.40762164672681306 1.098379331305295 3.52 -11.332 0.668 -2.656 0.344 0.288 -0.168
-0.7317088358213424 -0.9533690596707847 -0.021859226227367145 2.4160197409195265 0.18331070415230694 0.07938350577307016 0.08551942892461181 1.6827155647633854 0.530536459275457 -0.024740042142378828 -0.14765485469102282 0.6302820260082225 0.4987278336638271 1.0838494652851676 3.02 -11.428 0.436 -2.72 0.272 0.288 -0.148
-0.7156020375485456 -0.948383622110157 -0.021859226227367145 2.413335274540727 0.18829614171293454 0.08705340971249723 0.09664078963678106 1.6925330418040119 0.5226824776429558 -0.04633849163175717 -0.24190263428103742 0.6585563598852269 0.6188937526410957 1.0595021222244139 2.772 -11.428 0.032 -2.872 0.236 0.296 -0.14
-0.6971942680939206 -0.9414807085646727 -0.023009711818281205 2.408733332177071 0.1928980840765908 0.09702428483375242 0.10699515995500761 1.7314102508848928 0.5969026040700923 -0.07343472826388636 -0.3451824927484284 0.6243915397838465 0.814065196208751 1.047721149775662 2.088 -11.46 -0.1 -2.656 0.208 0.212 -0.148
-0.6810874698211237 -0.935344785413131 -0.02339320701525256 2.404514885010386 0.19750002644024703 0.10661166475803625 0.11543205428837738 1.7479036123131453 0.6098616737637194 -0.043982297142006806 -0.4123340357063138 0.5419247326425838 0.963290847226274 1.0198395149802828 1.556 -11.46 -0.268 -2.564 0.144 0.172 -0.168
-0.6626797003664987 -0.9299758526555321 -0.023776702212223912 2.3983789618588442 0.20056798801601786 0.1177330254702055 0.12463593901568987 1.74594011690502 0.6055419838658437 -0.060475658570259355 -0.4889103566232006 0.3895574889720603 1.008058542531531 0.9448339903898961 0.932 -11.332 -0.3 -2.628 0.216 0.24 -0.184
-0.6454224165027879 -0.9230729391100477 -0.023009711818281205 2.392626533904274 0.2009514832129892 0.126936910197518 0.13268933815208828 1.7569356911905218 0.6212499471308461 -0.027488935713754253 -0.5662720757033376 0.2320851572404109 1.0375109736534105 0.853335104371257 0.184 -11.588 -0.4 -2.536 0.252 0.228 -0.176
-0.6296991134269624 -0.915786530367592 -0.02454369260616662 2.386107115555761 0.20210196880390327 0.13882526130362993 0.14035924209151535 1.7129533940485149 0.6562001653954765 -0.009032078877376396 -0.6314601232530976 0.1240929097935192 1.0461503534491619 0.7716536953932444 -0.436 -11.776 -0.4 -2.412 0.328 0.212 -0.168
-0.6120583343662801 -0.909267112019079 -0.023776702212223912 2.3780537164193625 0.2024854640008746 0.14879613642488512 0.14611167004608566 1.7160949867015154 0.6942919763131074 0.028667032958629435 -0.7064656478434843 0.06872233928438563 1.0677488029385402 0.6938992772314824 -0.404 -12.128 -0.4 -2.228 0.292 0.2 -0.184
-0.5951845456995405 -0.9012137128826806 -0.022626216621309852 2.3700003172829645 0.20210196880390327 0.15915050674311168 0.15186409800065595 1.7015651206813882 0.7162831248841108 0.03730641275438077 -0.7689048018218689 0.01060287520387664 1.0437941589594115 0.6346017159060982 -0.34 -12.508 -0.5 -2.016 0.236 0.248 -0.168
-0.5775437666388583 -0.8931603137462821 -0.0222427214243385 2.36041293735868 0.20210196880390327 0.1687378866673955 0.15761652595522627 1.6846790601715105 0.7025386570272336 0.034950218264630406 -0.828202363147253 -0.0023561944897503642 0.9864600930421525 0.5482079179485848 -0.464 -12.824 -0.872 -1.8 0.216 0.316 -0.176
-0.559902987578176 -0.8866408953977691 -0.02147573103039579 2.350058567040454 0.20210196880390327 0.17909225698562206 0.1622184683188825 1.6473726474171297 0.7147123285576106 0.01060287520387664 -0.9106691702885158 -0.013351768775252066 0.944048592226646 0.5183627877450802 -0.464 -13.08 -1.476 -1.68 0.152 0.316 -0.176
-0.5430291989114364 -0.8785874962613707 -0.021859226227367145 2.3412381775101125 0.20210196880390327 0.18791264651596318 0.1679708962734528 1.6139932254789997 0.7229590092717368 -0.02081305132612822 -0.9538660692672726 -0.007461282550876154 0.8941758088602633 0.47438049060307336 -2.18 -13.396 -2.18 -1.404 0.152 0.328 -0.168
-0.5273058958356109 -0.8720680779128577 -0.02339320701525256 2.329733321600972 0.2024854640008746 0.19673303604630432 0.1721893434401377 1.58375539619387 0.7088218423332346 -0.01531526418337737 -0.9793915095729014 0.009424777959001457 0.847051919065256 0.4453207585628189 -4.268 -13.396 -3.088 -1.372 0.144 0.328 -0.156
-0.5119660879567568 -0.8643981739734307 -0.02339320701525256 2.318611960888803 0.20210196880390327 0.20286895919784598 0.17640779060682257 1.5350607100723623 0.6990043652926081 0.018456856836377853 -0.9994191627357796 0.027881634795379313 0.7598727229444925 0.41469023019606416 -5.92 -13.588 -3.492 -1.496 0.164 0.316 -0.184
-0.4966262800779027 -0.8571117652309749 -0.022626216621309852 2.307874095373605 0.2017184736069319 0.2116893487281871 0.1802427425765361 1.4906857138487306 0.6938992772314824 0.006283185306000972 -1.047328450694037 -0.00510508806112579 0.7017532588639835 0.34243359917705296 -7.044 -13.588 -3.76 -1.556 0.172 0.828 -0.156
-0.48320394818390533 -0.8505923468824619 -0.023009711818281205 2.2952187538735505 0.20210196880390327 0.2231942046373277 0.18331070415230694 1.3929036425240904 0.7147123285576106 -0.011388273367126762 -1.078744377224042 -0.00039269908162506076 0.8399833355960049 0.36246125233993104 -7.696 -13.492 -4.228 -1.22 0.172 0.82 -0.168
-0.4705486066838507 -0.8433059381400062 -0.022626216621309852 2.2840973931613813 0.2017184736069319 0.235466050940411 0.18676216092504913 1.3214324096683294 0.6950773744763575 -0.003926990816250607 -1.1608184852836796 -0.005890486224375911 1.085420261611668 0.3601050578501807 -7.728 -13.332 -4.296 -1.252 0.172 0.424 -0.176
-0.457893265183796 -0.8360195293975505 -0.0222427214243385 2.271058556464355 0.2024854640008746 0.24773789724349432 0.1902136176977913 1.228755426404815 0.6974335689661079 0.022383847652628464 -1.2036226851808112 0.0070685834692510935 1.235824009874066 0.3483240854014289 -7.696 -13.208 -4.228 -1.372 0.136 0.344 -0.156
-0.44677190447162674 -0.8291166158520661 -0.022626216621309852 2.258019719767329 0.20210196880390327 0.25885925795566356 0.1928980840765908 1.1619965825285548 0.678584013048105 -0.004319689897875668 -1.233860514465941 -0.04084070448900632 1.1368638413045509 0.3066979827491724 -7.448 -13.08 -4.564 -1.62 -0.228 0.336 -0.168
-0.43795151494128565 -0.8225971975035531 -0.02147573103039579 2.2457478734642455 0.19826701683418974 0.2661456666981193 0.19634954084933295 1.0972012340604198 0.6832964020276057 0.008639379795751335 -1.247212283241193 -0.13508848407902088 0.982533102225902 0.28627763050466926 -7.136 -13.016 -4.768 -1.924 -0.272 0.444 -0.176
-0.42721364942608775 -0.8160777791550401 -0.021859226227367145 2.234243017555105 0.19596604565236161 0.27534955142543177 0.19980099762207515 1.0614656176325392 0.7033240551904838 0.024740042142378828 -1.2428925933433173 -0.3012001956064216 0.8812167391666363 0.29845130203504616 -6.824 -12.952 -4.664 -1.956 -0.072 0.616 -0.148
-0.41724277430483253 -0.8076408848216703 -0.0222427214243385 2.2204371904641365 0.18983012250081996 0.28608741694062967 0.2017184736069319 1.0100220379396563 0.7064656478434843 0.014137166938502187 -1.2656691400775708 -0.4060508504003128 0.9342311151860195 0.29530970938204565 -6.7 -12.952 -4.936 -1.956 0.06 0.568 -0.14
-0.4088058799714628 -0.8015049616701286 -0.023009711818281205 2.208165344161053 0.18714565612202047 0.2964417872588562 0.2044029399857314 0.9385508050838952 0.7158904258024857 -0.03534291734625546 -1.3033682519135765 -0.41665372560418945 1.0009899590622797 0.2662499773417912 -6.512 -12.984 -4.7 -2.076 0.072 0.432 -0.168
-0.39998549044112164 -0.794218552927673 -0.023776702212223912 2.1932090314791703 0.18484468494019235 0.30679615757708273 0.2067039111675595 0.892605012533763 0.6993970643742332 -0.07657632091688685 -1.3528483361983343 -0.32122784876929966 1.0441868580410365 0.2638937828520408 -6.544 -13.016 -4.264 -2.26 -0.088 0.424 -0.176
-0.3926990816986659 -0.7861651537912745 -0.024160197409195266 2.179786699585173 0.18139322816745018 0.31523305191045253 0.20862138715241627 0.8356636456981292 0.7154977267208606 -0.10249446030414085 -1.3406746646679573 -0.2580032966276649 0.9872454912054027 0.21834068938353376 -6.356 -13.048 -4.06 -2.536 -0.08 0.5 -0.148
-0.38502917775923884 -0.7788787450488188 -0.024927187803137973 2.1659808724942042 0.177941771394708 0.3255874222286791 0.2109223583342444 0.7924667467193726 0.7555530330466168 -0.06558074663138515 -1.3760175820142129 -0.29373891305554545 0.936980008757395 0.19949113346553085 -6.232 -13.176 -4.096 -2.688 -0.008 0.52 -0.176
-0.37735927381981177 -0.7723593267003058 -0.02569417819708068 2.1510245598123214 0.17487380981893716 0.3351748021529629 0.21207284392515846 0.6887941891703565 0.7076437450883595 -0.07657632091688685 -1.3885839526262147 -0.3349723166261768 0.9295187262065188 0.18574666560865372 -6.012 -13.144 -3.996 -2.72 0.072 0.54 -0.156
-0.37199034106221285 -0.7658399083517928 -0.025310683000109326 2.1372187327213528 0.1721893434401377 0.34476218207724674 0.21399031991001521 0.6177156553962205 0.6821183047827305 -0.023169245815878585 -1.4231414718092201 -0.3149446634632987 0.9295187262065188 0.16257741979277515 -5.888 -13.208 -4.264 -2.78 0.016 0.528 -0.168
-0.3670049035015852 -0.7570195188214517 -0.026077673394052033 2.120344944054613 0.16988837225830958 0.35473305719850196 0.2151408055009293 0.5537057050913357 0.6903649854968568 -0.039662607244131134 -1.4698726625226024 -0.26742807458666634 0.9884235884502779 0.12959069693627004 -5.548 -13.176 -4.328 -2.72 -0.08 0.508 -0.184
-0.36355344672884304 -0.7505001004729387 -0.026077673394052033 2.1065391169636443 0.1687378866673955 0.36508742751672846 0.2166747862888147 0.530143760193832 0.6970408698844828 -0.04162610265225644 -1.4785120423183538 -0.2399391388729121 0.9782134123280263 0.11859512265076834 -5.484 -13.112 -4.496 -2.748 -0.124 0.56 -0.176
-0.3581845139712441 -0.744364177321397 -0.027611654181937447 2.090048823493876 0.16605342028859604 0.37582529303192636 0.21705828148578604 0.44139376774656824 0.7107853377413599 -0.036913713672755706 -1.5330972146642372 -0.23129975907716077 0.9837111994707771 0.06440264938650996 -5.452 -12.952 -4.364 -2.932 -0.1 0.54 -0.156
-0.3539660668045592 -0.737844758972884 -0.027611654181937447 2.075476006008965 0.16413594430373926 0.38426218736529616 0.21705828148578604 0.4504258466239447 0.6868306937622313 -0.0659734457130102 -1.5448781871129889 -0.2179479903019087 0.9660397407976494 0.050658181529632834 -5.296 -12.952 -4.028 -2.932 -0.072 0.528 -0.168
-0.3508981052287884 -0.7290243694425429 -0.0279951493789088 2.058985712539197 0.16030099233402573 0.39461655768352266 0.21782527187972875 0.3895574889720603 0.7092145414148597 -0.06361725122325984 -1.5539102659903654 -0.27763825070891796 0.9577930600835232 0.019634954081253035 -5.608 -13.048 -4.096 -2.932 -0.024 0.588 -0.176
-0.3474466484560462 -0.7213544655031158 -0.029529130166794215 2.0417284286754858 0.1572330307582549 0.40382044241083515 0.21782527187972875 0.3459678909116785 0.7284567964144877 -0.08285950622288782 -1.5829699980306198 -0.27449665805591744 0.9389435041655202 0.030237829285129678 -5.856 -13.176 -4.296 -2.872 -0.008 0.588 -0.168
-0.3443786868802754 -0.7148350471546028 -0.03029612056073692 2.02600512559966 0.15454856437945544 0.41302432713814763 0.21782527187972875 0.3063052836675474 0.7264933010063623 -0.09464047867163963 -1.6273449942542517 -0.2662499773417912 0.9251990363086431 0.009424777959001457 -5.796 -13.268 -4.228 -2.748 -0.044 0.656 -0.156
-0.34207771569844725 -0.7079321336091184 -0.03259709174256504 2.0083643465389778 0.15263108839459866 0.4222282118654601 0.21705828148578604 0.26782077366829143 0.7202101157003614 -0.09424777959001458 -1.6469799483355048 -0.24936391683191356 0.9283406289616436 -0.003141592653000486 -6.108 -13.396 -4.196 -2.564 -0.088 0.752 -0.184
-0.33977674451661916 -0.69987873447272 -0.03183010134862233 1.9930245386601237 0.1499466220157992 0.4314320965927726 0.21782527187972875 0.20773781417965714 0.7249225046798621 -0.06479534846813502 -1.6367697722132533 -0.24229533336266248 0.8945685079418884 0.011780972448751823 -6.2 -13.396 -4.196 -2.412 -0.036 0.78 -0.184
-0.3390097541226764 -0.692208830533293 -0.03259709174256504 1.9765342451903556 0.146495165243057 0.4410194765170565 0.21782527187972875 0.18456856836377855 0.7559457321282419 -0.06832964020276057 -1.6249887997645014 -0.2646791810152909 0.8902488180440127 0.00510508806112579 -6.108 -13.428 -4.396 -2.628 0.008 0.792 -0.168
-0.3386262589257051 -0.68568941218478 -0.03183010134862233 1.9604274469175587 0.14534467965214296 0.44983986604739756 0.2174417766827574 0.11034844193664206 0.7115707359046101 -0.018456856836377853 -1.5982852622139971 -0.25643250030116466 0.9263771335535183 -0.0047123889795007284 -6.264 -13.684 -4.328 -2.656 -0.036 0.78 -0.224
-0.3378592685317624 -0.6787864986392956 -0.0337475773334791 1.9435536582508193 0.14266021327334347 0.45942724597168144 0.21705828148578604 0.04830198703988247 0.7304202918226129 -0.01060287520387664 -1.6194910126217505 -0.2528982085665391 0.9126326656966411 -0.00510508806112579 -6.108 -13.62 -4.396 -3.056 -0.08 0.74 -0.232
-0.3378592685317624 -0.6703496043059258 -0.03298058693953639 1.9266798695840797 0.139975746894544 0.46978161628990794 0.2174417766827574 0.0420188017338815 0.7339545835572385 -0.050658181529632834 -1.6120297300708744 -0.21245020315915786 0.9004589941662643 -0.007461282550876154 -6.324 -13.588 -4.532 -3.208 -0.044 0.712 -0.224
-0.3378592685317624 -0.6626797003664987 -0.03489806292439316 1.9101895761143115 0.13767477571271589 0.47821851062327775 0.21705828148578604 0.0011780972448751821 0.7382742734551142 -0.06479534846813502 -1.6458018510906296 -0.22580197193440993 0.9161669574312667 -0.010995574285501701 -6.076 -13.652 -4.632 -3.668 -0.1 0.664 -0.26
-0.3390097541226764 -0.6546263012301003 -0.034514567727421806 1.8921653018566578 0.13460681413694506 0.48742239535059023 0.21705828148578604 -0.03730641275438077 0.7586946256996173 -0.03887720908088101 -1.6764323794573843 -0.2792090470354182 0.9420850968185207 -0.014922565101752308 -5.732 -13.808 -4.432 -3.972 -0.088 0.528 -0.252
-0.3401602397135905 -0.6458059116997592 -0.03413107253045045 1.8752915131899184 0.13307283334905964 0.49777676566881673 0.21705828148578604 -0.09660397407976494 0.7944302421274979 -0.01021017612225158 -1.6999943243548878 -0.2831360378516688 0.9428704949817708 -0.011780972448751823 -5.484 -13.84 -4.432 -4.004 -0.008 0.5 -0.224
-0.34092723010753323 -0.6381360077603321 -0.03528155812136451 1.856500248538322 0.1292378813793461 0.5065971551991579 0.21705828148578604 -0.11466813183451774 0.7732244917197446 -0.036913713672755706 -1.7058848105792639 -0.23247785632203596 0.8753262529422604 -0.01649336142825255 -5.452 -14.0 -4.228 -3.848 -0.088 0.588 -0.24
-0.34399519168330406 -0.6308495990178764 -0.03528155812136451 1.8400099550685538 0.1277039005914607 0.5135000687446423 0.2166747862888147 -0.1449059611196474 0.7806857742706207 -0.05183627877450802 -1.6964600326202623 -0.21127210591428267 0.7689048018218689 -0.019242254999627974 -5.328 -14.192 -4.028 -3.88 -0.164 0.828 -0.24
-0.34552917247118947 -0.6235631902754207 -0.03566505331833587 1.8216021856139288 0.12540292940963257 0.5215534678810406 0.2132233295160725 -0.2018473279552812 0.7531968385568665 -0.03926990816250607 -1.7196292784361409 -0.22423117560790967 0.749662546822241 -0.054977871427508505 -5.36 -14.224 -3.96 -3.88 -0.072 0.848 -0.232
-0.34783014365301756 -0.6155097911390223 -0.03604854851530722 1.8028109209623324 0.1227184630308331 0.5307573526083531 0.20938837754635897 -0.20263272611853134 0.7351326808021137 0.003926990816250607 -1.7671458673127733 -0.23522674989341139 0.8105309044741253 -0.2737112598926673 -5.14 -14.252 -3.892 -3.604 0.016 0.712 -0.268
-0.3508981052287884 -0.6070728968056525 -0.03604854851530722 1.7851701419016504 0.12080098704597633 0.5388107517447516 0.20555342557664544 -0.23287055540366103 0.7480917504957407 -0.008246680714126275 -1.7604699829251473 -0.22226768019978438 0.8450884236571307 -0.38641589631905976 -5.236 -14.348 -4.128 -3.512 0.0 0.724 -0.268
-0.35319907641061654 -0.5990194976692541 -0.03719903410622128 1.7671458676439966 0.11811652066717686 0.54686415088115 0.20056798801601786 -0.25368360672978923 0.7425939633529899 -0.0750055245903866 -1.6819301666001352 -0.21284290224078292 0.7677267045769938 -0.4476769530525692 -5.048 -14.316 -4.128 -3.576 -0.088 0.828 -0.26
-0.355883542789416 -0.591349593729827 -0.036432043712278574 1.7521895549621138 0.11658253987929144 0.5537670644266344 0.19673303604630432 -0.2839214360149189 0.736703477128614 -0.04673119071338223 -1.6638660088453823 -0.19360064724115494 0.7154977267208606 -0.400945762339187 -5.14 -14.224 -3.928 -3.636 -0.144 0.936 -0.26
-0.3589515043651868 -0.5852136705782853 -0.03681553890924993 1.7364662518862883 0.11466506389443468 0.5614369683660614 0.1928980840765908 -0.3251548395855503 0.7531968385568665 -0.03220132469325498 -1.6693637959881331 -0.18496126744540362 0.7586946256996173 -0.4021238595840622 -5.264 -14.348 -3.996 -3.728 -0.052 0.876 -0.252
-0.36278645633490036 -0.5767767762449155 -0.037582529303192634 1.718825472825606 0.11389807350049197 0.5691068723054885 0.18906313210687725 -0.3341869184629267 0.7681194036586187 -0.019242254999627974 -1.6587609207842566 -0.20813051326128218 0.7834346678419962 -0.41194133662468874 -5.296 -14.348 -4.06 -3.636 -0.024 0.8 -0.268
-0.36662140830461387 -0.5694903675024598 -0.03681553890924993 1.702335179355838 0.1112136071216925 0.5767767762449155 0.18522818013716372 -0.34636058999330355 0.789325154066372 -0.015707963265002428 -1.6783958748655097 -0.2042035224450316 0.7618362183526178 -0.3848450999925595 -5.328 -14.508 -4.028 -3.728 -0.1 0.82 -0.288
-0.37045636027432743 -0.5614369683660614 -0.038733014894106695 1.687378866673955 0.11006312153077843 0.5832961945934286 0.18139322816745018 -0.37070793305405736 0.7543749358017416 -0.019634954081253035 -1.6340208786418777 -0.18024887846590287 0.724137106516612 -0.37149333121730743 -5.296 -14.604 -4.028 -3.76 -0.088 0.896 -0.288
-0.3746748074410123 -0.5541505596236057 -0.03911651009107805 1.668587602022359 0.10776215034895031 0.5909660985328556 0.177941771394708 -0.3860231972374347 0.7512333431487412 -0.03573561642788053 -1.629701188744002 -0.16297011887440022 0.6805475084562302 -0.3738495257070578 -5.264 -14.732 -3.928 -3.848 -0.024 0.936 -0.26
-0.3781262642137545 -0.5472476460781214 -0.037582529303192634 1.6532477941435046 0.10661166475803625 0.5986360024722828 0.17410681942499445 -0.3970187715229364 0.7469136532508656 -0.03063052836675474 -1.636377073131628 -0.19085175366977952 0.7268860000879874 -0.38877209080881014 -5.296 -14.7 -4.096 -4.004 -0.088 0.924 -0.28
-0.38387869216832476 -0.540344732532637 -0.03719903410622128 1.6390584718555645 0.10392719837923678 0.6055389160177671 0.1695048770613382 -0.4598506245829461 0.7382742734551142 0.003141592653000486 -1.5849334934387451 -0.17121679958852648 0.7457355560059903 -0.38641589631905976 -5.264 -14.732 -3.792 -4.032 -0.136 0.888 -0.288
-0.3888641297289524 -0.5322913333962386 -0.037582529303192634 1.6214176927948822 0.10162622719740866 0.6132088199571941 0.16605342028859604 -0.5018694263168276 0.7261006019247374 0.0047123889795007284 -1.5978925631323722 -0.19949113346553085 0.7465209541692405 -0.40722894764518797 -5.328 -14.732 -4.096 -4.4 -0.08 0.848 -0.268
-0.39461655768352266 -0.5246214294568115 -0.037582529303192634 1.6053108945220855 0.1004757416064946 0.6216457142905639 0.16030099233402573 -0.49283734743945123 0.7288494954961128 0.004319689897875668 -1.5696182292553678 -0.20341812428178146 0.7476990514141156 -0.4382521750935678 -5.14 -14.732 -4.028 -4.644 -0.036 0.792 -0.26
-0.4007524808350643 -0.5165680303204131 -0.0395000052880494 1.5899710866432313 0.09970875121255189 0.6285486278360483 0.15684953556128356 -0.5152211950920796 0.7492698477406159 -0.013351768775252066 -1.545663585276239 -0.17278759591502674 0.7284567964144877 -0.42961279529781643 -5.14 -14.668 -4.196 -4.86 -0.088 0.732 -0.28
-0.40573791839569195 -0.5108156023658428 -0.03834951969713534 1.5746312787643773 0.09817477042466648 0.635835036578504 0.15186409800065595 -0.5281802647857067 0.7276713982512375 -0.01649336142825255 -1.564120442112617 -0.08796459428401361 0.7331691853939883 -0.4594579255013211 -4.956 -14.636 -3.996 -4.736 -0.164 0.76 -0.26
-0.4099563655623768 -0.5027622032294443 -0.03911651009107805 1.5585244804915803 0.09779127522769512 0.6419709597300457 0.14841264122791378 -0.5701990665195882 0.717853921210611 -0.003141592653000486 -1.5621569467044916 -0.12330751163026907 0.7253152037614872 -0.42529310539994075 -4.984 -14.604 -3.96 -4.676 -0.136 0.792 -0.26
-0.41724277430483253 -0.4962427848809313 -0.037582529303192634 1.5428011774157548 0.095490304045867 0.6492573684725014 0.14342720366728617 -0.5811946408050899 0.6990043652926081 0.006283185306000972 -1.571581724663493 -0.1602212253030248 0.6365652113142235 -0.45238934203207 -4.984 -14.572 -4.06 -4.584 -0.036 0.876 -0.288
-0.42299520225940285 -0.489339871335447 -0.038733014894106695 1.5286118551278147 0.09395632325798159 0.6538593108361576 0.13767477571271589 -0.5878705251927159 0.7072510460067344 0.00039269908162506076 -1.493041908338481 -0.12644910428326955 0.6408849012120992 -0.4476769530525692 -4.86 -14.508 -4.06 -4.432 -0.016 0.896 -0.268
-0.42874763021397316 -0.48243695778996265 -0.038733014894106695 1.513655542445932 0.09357282806101024 0.6603787291846707 0.1342233189399737 -0.6130032664167198 0.7021459579456086 -0.012566370612001944 -1.4686945652777272 -0.10524335387551628 0.6185010535594707 -0.4841979676436999 -4.892 -14.412 -3.892 -4.432 -0.164 0.936 -0.28
-0.43526704856248616 -0.4759175394414496 -0.038733014894106695 1.5002332105519347 0.09127185687918211 0.6661311571392409 0.12808739578843203 -0.6059346829474688 0.6927211799866071 -0.02552544030562895 -1.473406954257228 -0.1021017612225158 0.5933683123354667 -0.48380526856207484 -4.704 -14.444 -3.76 -4.4 -0.216 0.896 -0.288
-0.44178646691099915 -0.46824763550202253 -0.03834951969713534 1.4860438882639946 0.09050486648523941 0.6722670802907825 0.12118448224294769 -0.6577709617219767 0.6840818001908558 -0.008246680714126275 -1.435707842421222 -0.14844025285427295 0.5717698628460884 -0.5584180940708364 -4.924 -14.54 -3.96 -4.4 -0.072 0.876 -0.28
-0.4479223900625408 -0.4613447219565382 -0.038733014894106695 1.4730050515669686 0.08858739050038264 0.6761020322604961 0.1177330254702055 -0.6683738369258534 0.685259897435731 0.021598449489378342 -1.3885839526262147 -0.16061392438464983 0.5293583620305818 -0.5678428720298379 -4.736 -14.7 -3.86 -4.888 0.044 0.936 -0.316
-0.45520879880499654 -0.4555922940019679 -0.03911651009107805 1.4580487388850858 0.088970885697354 0.6830049458059805 0.11044661672774979 -0.6777986148848548 0.6950773744763575 -0.012173671530376884 -1.3748394847693377 -0.09974556673276543 0.530143760193832 -0.5595961913157116 -4.672 -14.824 -3.96 -5.408 -0.1 0.868 -0.324
-0.4621117123504809 -0.44715539966859813 -0.038733014894106695 1.4450099021880598 0.08820389530341129 0.6883738785635795 0.10661166475803625 -0.6982189671293579 0.7092145414148597 -0.01610066234662749 -1.3697343967082118 -0.062439153978384655 0.5650939784584624 -0.5666647747849627 -4.392 -15.016 -3.76 -5.776 -0.244 0.724 -0.288
-0.4686311306989939 -0.4414029717140278 -0.038733014894106695 1.4315875702940624 0.08590292412158317 0.6941263065181498 0.10085923680346595 -0.7056802496802341 0.7076437450883595 0.0019634954081253035 -1.3897620498710899 -0.11349003458964255 0.5870851270294658 -0.530536459275457 -4.392 -15.268 -3.66 -5.96 -0.144 0.656 -0.252
-0.477451520229335 -0.4341165629715721 -0.0395000052880494 1.4177817432030937 0.0839854481367264 0.698728248881806 0.09395632325798159 -0.7261006019247374 0.6550220681506013 0.028667032958629435 -1.390940147115965 -0.1771072858129024 0.5328926537652074 -0.5725552610093385 -4.332 -15.396 -3.792 -5.9 0.052 0.676 -0.252
-0.48397093857784806 -0.4275971446230591 -0.03911651009107805 1.4043594113090963 0.08283496254581234 0.7033301912454623 0.0897378760912967 -0.750055245903866 0.6801548093746052 -0.03455751918300534 -1.32457400232133 -0.17592918856802722 0.48459066672532497 -0.5674501729482128 -4.144 -15.492 -3.828 -5.592 0.044 0.78 -0.252
-0.49125734732030374 -0.4206942310775747 -0.03834951969713534 1.3905535842181276 0.08360195293975504 0.7071651432151758 0.08360195293975504 -0.7237444074349869 0.6762278185583546 -0.04123340357063138 -1.325752099566205 -0.07579092275363672 0.39073558621693544 -0.5309291583570821 -4.02 -15.556 -3.524 -5.684 -0.152 0.924 -0.28
-0.49854375606275947 -0.41455830792603304 -0.03911651009107805 1.3794322235059584 0.08168447695489828 0.7113835903818606 0.07708253459124204 -0.7476990514141156 0.6565928644771015 0.018849555918002914 -1.304939048240077 -0.03730641275438077 0.39780416968618654 -0.5764822518255892 -3.956 -15.62 -3.388 -5.5 -0.236 0.888 -0.26
-0.507747640790072 -0.40803888957752005 -0.03911651009107805 1.3663933868089322 0.07938350577307016 0.7148350471546028 0.07094661143970038 -0.7802930751889957 0.6283185306000971 -0.03534291734625546 -1.2428925933433173 -0.12370021071189413 0.4017311605024371 -0.582372738049965 -4.052 -15.492 -3.288 -5.316 -0.08 0.896 -0.26
-0.5146505543355563 -0.40228646162294973 -0.0395000052880494 1.3541215405058489 0.07784952498518474 0.7175195135334023 0.06519418348513008 -0.7590873247812424 0.6185010535594707 -0.014529866020127248 -1.228755426404815 -0.16297011887440022 0.39152098438018557 -0.5910121178457164 -3.864 -15.364 -3.388 -5.288 0.072 0.908 -0.28
-0.5207864774870979 -0.3961505384714081 -0.039883500485020755 1.3430001797936797 0.07746602978821339 0.7213544655031158 0.06059224112147384 -0.7979645338621234 0.5996514976414677 0.0011780972448751821 -1.2012664906910608 -0.14254976662989705 0.35853426152368045 -0.6118251691718446 -3.924 -15.364 -3.288 -5.472 0.008 0.916 -0.268
-0.5307573526083531 -0.39078160571380915 -0.04065049087896346 1.3307283334905964 0.07669903939427068 0.7244224270788866 0.05368932757598948 -0.8191702842698767 0.5741260573358388 0.022383847652628464 -1.1392200357943012 -0.0769690199985119 0.2992367001982963 -0.6192864517227208 -3.832 -15.332 -3.288 -5.716 -0.124 0.936 -0.28
-0.5388107517447516 -0.38387869216832476 -0.0395000052880494 1.3188399823844845 0.07669903939427068 0.7278738838516289 0.045252433242619704 -0.8113163026373755 0.5969026040700923 -0.01649336142825255 -1.1329368504883002 -0.0420188017338815 0.3200497515244245 -0.6055419838658437 -3.708 -15.24 -3.556 -5.744 -0.08 0.848 -0.288
-0.5464806556841787 -0.37850975941072584 -0.04026699568199211 1.3088691072632292 0.07593204900032798 0.7317088358213424 0.041033986075934815 -0.8285950622288781 0.6020076921312181 -0.008639379795751335 -1.1093749055907967 -0.043982297142006806 0.3063052836675474 -0.6294966278449724 -3.584 -15.332 -3.388 -5.868 -0.072 0.828 -0.288
-0.5553010452145197 -0.37352432185009826 -0.03911651009107805 1.2985147369450027 0.07593204900032798 0.7340098070031704 0.03566505331833587 -0.8136724971271259 0.5513495106015853 -0.02042035224450316 -1.1019136230399205 -0.05340707510100826 0.2945243112187956 -0.6420629984569743 -3.428 -15.364 -3.456 -5.96 -0.024 0.848 -0.252
-0.5633544443509182 -0.3670049035015852 -0.039883500485020755 1.2877768714298048 0.07516505860638527 0.7363107781849986 0.028378644575880154 -0.8380198401878796 0.5631304830503371 -0.01610066234662749 -1.0496846451837873 -0.05458517234588344 0.2697842690764167 -0.6247842388654716 -3.208 -15.428 -3.088 -6.112 -0.088 0.82 -0.252
-0.571791338684288 -0.36125247554701495 -0.04026699568199211 1.2766555107176356 0.07439806821244256 0.7374612637759127 0.021859226227367145 -0.8356636456981292 0.569020969274713 -0.02042035224450316 -1.015912524164032 -0.04123340357063138 0.21166480499590773 -0.6455972901915998 -3.084 -15.46 -3.188 -6.112 -0.1 0.82 -0.26
-0.5802282330176578 -0.35626703798638737 -0.04065049087896346 1.2678351211872945 0.07439806821244256 0.7389952445637981 0.014189322287940077 -0.8407687337592551 0.5258240702959563 -0.023954643979128706 -0.9813550049810268 -0.04358959806038174 0.21087940683265763 -0.6318528223347227 -2.804 -15.492 -2.988 -6.388 -0.06 0.868 -0.24
-0.5898156129419416 -0.3508981052287884 -0.04141748127290617 1.2578642460660392 0.07401457301547121 0.7412962157456262 0.007669903939427069 -0.8713992621260098 0.5116869033574541 -0.030237829285129678 -0.9574003610018981 -0.034950218264630406 0.17749998489452745 -0.6742643231502293 -2.836 -15.62 -2.952 -6.6 -0.008 0.76 -0.28
-0.5986360024722828 -0.3459126676681608 -0.04065049087896346 1.2486603613387268 0.07401457301547121 0.7439806821244257 0.0007669903939427069 -0.8682576694730093 0.4944081437659515 -0.03730641275438077 -0.9138107629415163 -0.04830198703988247 0.17749998489452745 -0.67897671212973 -2.428 -15.492 -2.716 -6.784 -0.1 0.692 -0.288
-0.6082233823965666 -0.34092723010753323 -0.042184471666848876 1.239072981414443 0.07209709703061444 0.745514662912311 -0.007286408742455715 -0.8643306786567587 0.49558624101082666 -0.021598449489378342 -0.8820021373298864 -0.050658181529632834 0.1578650308132744 -0.6546293690689763 -2.4 -15.652 -2.752 -6.692 -0.088 0.752 -0.288
-0.6174272671238791 -0.336325287743877 -0.04141748127290617 1.2310195822780445 0.07094661143970038 0.7458981581092824 -0.012655341500054663 -0.879253243758511 0.4622068190726965 0.019634954081253035 -0.8706138639627596 -0.08757189520238855 0.07225663101901117 -0.6546293690689763 -2.368 -15.652 -2.652 -6.6 -0.024 0.78 -0.308
-0.6250971710633061 -0.3324903357741634 -0.04141748127290617 1.2225826879446748 0.07094661143970038 0.744364177321397 -0.019558255045539024 -0.8933904106970132 0.43746677693031766 -0.024740042142378828 -0.8285950622288781 -0.11270463642639243 0.06754424203951044 -0.6675884387626032 -2.524 -15.588 -2.988 -6.54 0.016 0.792 -0.26
-0.6343010557906186 -0.3286553838044499 -0.04256796686382023 1.2156797743991905 0.07094661143970038 0.7458981581092824 -0.027611654181937447 -0.8808240400850113 0.42804199897131623 -0.02552544030562895 -0.7838273669236212 -0.09974556673276543 0.05183627877450802 -0.6585563598852269 -2.4 -15.492 -2.784 -6.6 -0.072 0.808 -0.252
-0.6427379501239884 -0.324436936637765 -0.04410194765170564 1.2083933656567347 0.06941263065181497 0.7466651485032252 -0.0337475773334791 -0.8619744841670083 0.41194133662468874 -0.07068583469251093 -0.7410231670264896 -0.06636614479463526 0.013744467856877126 -0.6774059158032297 -2.244 -15.364 -2.516 -6.448 -0.088 0.792 -0.316
-0.6515583396543295 -0.3202184894710801 -0.04256796686382023 1.2007234617173077 0.0682621450609009 0.7458981581092824 -0.041033986075934815 -0.8816094382482613 0.3848450999925595 -0.03377212101975522 -0.7139269303943604 -0.09149888601863915 -0.001570796326500243 -0.6624833507014775 -2.244 -15.268 -2.416 -6.448 0.0 0.828 -0.288
-0.6603787291846707 -0.3160000423043952 -0.04295146206079158 1.1953545289597087 0.06787864986392955 0.7451311677153397 -0.04793689962141918 -0.8929977116153881 0.37659841927843324 -0.021598449489378342 -0.6632687488647275 -0.08482300163101313 -0.02513274122400389 -0.6950773744763575 -2.212 -15.46 -2.552 -6.324 0.06 0.888 -0.26
-0.6691991187150117 -0.3129320807286244 -0.04371845245473429 1.1888351106111956 0.06787864986392955 0.745514662912311 -0.05368932757598948 -0.9373727078390199 0.3573561642788053 -0.003926990816250607 -0.627140433355222 -0.06283185306000971 -0.028274333877004374 -0.7025386570272336 -2.056 -15.652 -2.348 -6.448 0.06 0.888 -0.26
-0.6787864986392956 -0.3094806239558822 -0.04256796686382023 1.182699187459654 0.06711165946998685 0.7451311677153397 -0.06059224112147384 -0.9087056748803906 0.3601050578501807 -0.03848450999925595 -0.6173229563145954 -0.008639379795751335 -0.01649336142825255 -0.666410341517728 -1.652 -15.684 -2.448 -6.6 0.044 0.82 -0.252
-0.6887573737605508 -0.30602916718314005 -0.04410194765170564 1.1777137498990264 0.06711165946998685 0.7447476725183684 -0.06941263065181497 -0.9185231519210171 0.31180307081029823 -0.0659734457130102 -0.5466371216220846 0.003141592653000486 -0.036128315509505585 -0.6805475084562302 -1.588 -15.748 -2.248 -6.632 0.044 0.78 -0.232
-0.6968107728969491 -0.3037281960013119 -0.04295146206079158 1.1734953027323416 0.06634466907604414 0.7439806821244257 -0.07554855380335662 -0.924413638145393 0.30237829285129675 -0.05929756132538417 -0.46299221723594663 -0.03180862561162992 -0.028274333877004374 -0.6817256057011054 -1.464 -15.556 -2.048 -6.784 0.044 0.808 -0.268
-0.705247667230319 -0.3014272248194838 -0.044485442848677 1.169660350762628 0.06672816427301549 0.7432136917304829 -0.08130098175792692 -0.9087056748803906 0.2902046213209199 -0.018456856836377853 -0.4362886796854425 0.0011780972448751821 -0.04358959806038174 -0.6884014900887315 -1.308 -15.364 -2.012 -6.968 0.072 0.76 -0.268
-0.7152185423515741 -0.29950974883462705 -0.04486893804564835 1.1658253987929144 0.06672816427301549 0.7432136917304829 -0.08820389530341129 -0.9149888601863915 0.2576105975460398 -0.02631083846887907 -0.43668137876706753 0.001570796326500243 -0.05929756132538417 -0.685652596517356 -1.184 -15.492 -2.048 -7.092 0.044 0.656 -0.252
-0.7244224270788866 -0.2964417872588562 -0.04563592843959106 1.1623739420201722 0.06634466907604414 0.7428301965335116 -0.0947233136519243 -0.9287333280432687 0.22933626366903548 -0.03455751918300534 -0.368744437645932 0.0027488935713754254 -0.07029313561088588 -0.6632687488647275 -1.152 -15.208 -1.944 -7.12 0.024 0.616 -0.224
-0.7336263118061991 -0.29529130166794215 -0.04563592843959106 1.1596894756413727 0.06672816427301549 0.7389952445637981 -0.10200972239438001 -0.9059567813090151 0.22069688387328412 -0.0200276531628781 -0.3251548395855503 -0.03455751918300534 -0.12055861805889365 -0.6510950773343507 -1.028 -15.048 -1.844 -7.212 0.024 0.636 -0.252
-0.7420632061395689 -0.2933738256830854 -0.044485442848677 1.1570050092625732 0.06634466907604414 0.7366942733819699 -0.10814564554592167 -0.924413638145393 0.1971349389757805 -0.009032078877376396 -0.27056966723966686 -0.021598449489378342 -0.1971349389757805 -0.6766205176399797 -0.716 -15.08 -1.944 -7.212 -0.008 0.676 -0.232
-0.7512670908668814 -0.2906893593042859 -0.044485442848677 1.1547040380807452 0.06596117387907278 0.7347767973971132 -0.11543205428837738 -0.9130253647782662 0.16728980877227587 -0.001570796326500243 -0.2470077223421632 -0.029059732040254495 -0.24465152785241284 -0.6962554717212327 -0.592 -14.984 -2.08 -7.212 -0.036 0.624 -0.212
-0.7600874803972225 -0.28877188331942916 -0.04563592843959106 1.1531700572928598 0.06519418348513008 0.7320923310183137 -0.1227184630308331 -0.8906415171256378 0.1668971096906508 0.021991148571003403 -0.21284290224078292 -0.02042035224450316 -0.2784236488721681 -0.6993970643742332 -0.716 -14.76 -2.08 -7.092 -0.088 0.56 -0.24
-0.7689078699275637 -0.2876213977285151 -0.044485442848677 1.1524030668989171 0.06442719309118737 0.7278738838516289 -0.12885438618237474 -0.9157742583496417 0.16179202162952502 -0.0027488935713754254 -0.1771072858129024 -0.06715154295788539 -0.33968470560567754 -0.6679811378442283 -0.56 -14.668 -2.112 -6.876 -0.024 0.644 -0.24
-0.7788787450488188 -0.286470912137601 -0.04486893804564835 1.1508690861110316 0.06366020269724466 0.7228884462910012 -0.13614079492483047 -0.8977101005948889 0.15118914642564837 -0.007853981632501214 -0.16964600326202625 -0.09699667316139 -0.43668137876706753 -0.6746570222318543 -0.528 -14.732 -1.98 -6.816 0.044 0.712 -0.224
-0.7869321441852173 -0.28608741694062967 -0.04678641403050512 1.1501020957170889 0.06289321230330196 0.7182865039273449 -0.14266021327334347 -0.9255917353902682 0.09542587683488976 -0.06361725122325984 -0.09778207132464012 -0.07775441816176203 -0.46534841172569696 -0.6715154295788539 -0.496 -14.792 -1.98 -6.664 0.036 0.8 -0.224
-0.7961360289125298 -0.2849369313497156 -0.04678641403050512 1.1501020957170889 0.06212622190935926 0.7110000951848893 -0.15033011721277054 -0.8741481556973852 0.06950773744763575 -0.0730420291822613 -0.030237829285129678 -0.0510508806112579 -0.503832921724953 -0.6699446332523536 -0.592 -14.668 -1.608 -6.724 -0.06 0.76 -0.232
-0.8057234088368136 -0.2837864457588015 -0.04678641403050512 1.1504855909140603 0.060975736318445196 0.7075486384121471 -0.15684953556128356 -0.8745408547790102 0.10131636305926567 -0.04437499622363186 0.008639379795751335 -0.06636614479463526 -0.504618319888203 -0.6687665360074785 -0.372 -14.572 -1.544 -6.724 0.052 0.704 -0.24
-0.8149272935641261 -0.2837864457588015 -0.04678641403050512 1.151252581308003 0.06059224112147384 0.7017962104575768 -0.16375244910676792 -0.9028151886560146 0.06322455214163478 -0.014529866020127248 0.039662607244131134 -0.09621127499813988 -0.5144357969288296 -0.6809402075378553 -0.436 -14.604 -1.44 -7.152 0.144 0.644 -0.24
-0.8241311782914386 -0.2841699409557729 -0.046402918833533764 1.1531700572928598 0.05944175553055978 0.6964272776999778 -0.17065536265225228 -0.8855364290645119 0.028274333877004374 0.02081305132612822 0.07971791356988733 -0.08757189520238855 -0.5309291583570821 -0.6715154295788539 -0.436 -14.732 -1.34 -7.12 0.136 0.568 -0.224
-0.833335063018751 -0.2834029505618302 -0.04678641403050512 1.153553552489831 0.05944175553055978 0.6899078593514648 -0.17717478100076528 -0.9138107629415163 0.023954643979128706 -0.024347343060753767 0.12959069693627004 -0.056155968672383684 -0.5800165435602147 -0.6585563598852269 -0.464 -14.7 -1.376 -7.212 0.072 0.568 -0.204
-0.8421554525490922 -0.2837864457588015 -0.04716990922747647 1.1558545236716593 0.05944175553055978 0.6830049458059805 -0.18407769454624964 -0.9126326656966411 0.01767145867312773 0.006283185306000972 0.15118914642564837 -0.021991148571003403 -0.5737333582542138 -0.6283185306000971 -0.436 -14.888 -1.276 -7.092 0.016 0.508 -0.26
-0.8505923468824619 -0.2834029505618302 -0.04678641403050512 1.156621514065602 0.05829126993964572 0.6764855274574675 -0.18983012250081996 -0.8969247024316387 -0.0027488935713754254 -0.0023561944897503642 0.18574666560865372 -0.02670353755050413 -0.6452045911099747 -0.6126105673350948 -0.496 -14.824 -1.608 -6.844 0.0 0.588 -0.224
-0.859412736412803 -0.2841699409557729 -0.04678641403050512 1.1600729708383442 0.057524279545703015 0.6699661091089545 -0.19634954084933295 -0.9169523555945168 -0.0070685834692510935 0.014922565101752308 0.20538161968990676 -0.07264933010063623 -0.685259897435731 -0.6224280443757213 -0.34 -14.732 -1.576 -6.908 -0.016 0.684 -0.232
-0.8690001163370868 -0.28455343615274425 -0.04716990922747647 1.1627574372171436 0.057524279545703015 0.6626797003664987 -0.2009514832129892 -0.8458738218203808 -0.045160394386881984 0.013351768775252066 0.22894356458741041 -0.09699667316139 -0.6369579103958485 -0.6185010535594707 -0.464 -14.856 -1.776 -6.508 0.016 0.568 -0.268
-0.8762865250795426 -0.28532042654668693 -0.04678641403050512 1.1662088939898858 0.0559902987578176 0.655393291624043 -0.20785439675847356 -0.8619744841670083 -0.05340707510100826 0.0019634954081253035 0.2925608158106702 -0.07343472826388636 -0.658949058966852 -0.5847289325397155 -0.436 -14.792 -1.308 -6.388 0.0 0.54 -0.232
-0.8870243905947405 -0.28608741694062967 -0.04678641403050512 1.169660350762628 0.05560680356084625 0.6461894068967305 -0.21399031991001521 -0.8941758088602633 -0.06990043652926081 0.019634954081253035 0.34439709458517825 -0.08560839979426324 -0.7457355560059903 -0.5910121178457164 -0.528 -14.984 -1.408 -6.448 -0.008 0.624 -0.212
-0.8939273041402248 -0.286470912137601 -0.04678641403050512 1.1742622931262843 0.054072822772960834 0.6389029981542749 -0.22050973825852824 -0.9134180638598913 -0.0860010988758883 0.023169245815878585 0.36246125233993104 -0.09738937224301507 -0.7889324549847471 -0.6310674241714727 -0.464 -14.984 -1.172 -6.356 0.024 0.692 -0.24
-0.9031311888675373 -0.2876213977285151 -0.04678641403050512 1.1777137498990264 0.05292233718204677 0.6323835798057618 -0.22626216621309853 -0.8556912988610074 -0.08757189520238855 0.005497787142750851 0.42097341550206513 -0.13508848407902088 -0.7728317926381195 -0.5969026040700923 -0.436 -15.08 -1.172 -6.324 0.052 0.644 -0.224
-0.9111845880039358 -0.28953887371337184 -0.04563592843959106 1.182699187459654 0.05177185159113271 0.6250971710633061 -0.23124760377372613 -0.9032078877376397 -0.09856746948789025 0.022776546734253524 0.4476769530525692 -0.14215706754827198 -0.7908959503928723 -0.5741260573358388 -0.56 -15.112 -1.24 -6.356 0.052 0.624 -0.224
-0.9215389583221623 -0.29107285450125725 -0.04678641403050512 1.188068120217253 0.0502378708032473 0.6166602767299363 -0.23700003172829642 -0.8969247024316387 -0.11231193734476737 -0.010995574285501701 0.48066367590907433 -0.12173671530376882 -0.7626216165158679 -0.5482079179485848 0.152 -15.24 -1.208 -6.296 0.0 0.548 -0.212
-0.928825367064618 -0.2922233400921713 -0.04678641403050512 1.1938205481718231 0.04793689962141918 0.6086068775935379 -0.24236896448589537 -0.8564766970242574 -0.14058627122177175 -0.018456856836377853 0.5266094684592064 -0.1280199006097698 -0.7846127650868714 -0.55017141335671 0.872 -15.364 -0.804 -6.236 0.0 0.56 -0.212
-0.9387962421858732 -0.29375732088005674 -0.04716990922747647 1.2003399665203363 0.04678641403050512 0.5982525072753113 -0.24812139244046566 -0.8505862107998815 -0.15354534091539876 -0.03534291734625546 0.5780530481520894 -0.13391038683414572 -0.8368417429430044 -0.5309291583570821 1.152 -15.46 -0.668 -6.144 0.044 0.576 -0.212
-0.9468496413222717 -0.29529130166794215 -0.04678641403050512 1.206475889671878 0.04563592843959106 0.5898156129419416 -0.25310683000109324 -0.8505862107998815 -0.1429424657115221 0.0019634954081253035 0.61378866457997 -0.13980087305852162 -0.8965320033500137 -0.5266094684592064 1.776 -15.364 -0.5 -6.296 0.1 0.624 -0.224
-0.95490304045867 -0.29759227284977025 -0.04678641403050512 1.2137622984143337 0.044485442848677 0.5806117282146291 -0.2584757627586922 -0.8321293539635037 -0.17435839224152697 -0.001570796326500243 0.6283185306000971 -0.14097897030339682 -0.892605012533763 -0.504225620806578 2.244 -15.3 -0.5 -6.264 0.072 0.588 -0.252
-0.9629564395950685 -0.29950974883462705 -0.047553404424447825 1.2210487071567893 0.04295146206079158 0.571791338684288 -0.2626942099253771 -0.8415541319225052 -0.1822123738740282 -0.039662607244131134 0.685652596517356 -0.15158184550727344 -0.879253243758511 -0.5132576996839544 2.368 -15.24 -0.436 -6.144 0.044 0.508 -0.232
-0.971009838731467 -0.30104372962251247 -0.04678641403050512 1.2294856014901592 0.041033986075934815 0.5622039587600042 -0.2684466378799474 -0.8183848861066266 -0.19360064724115494 -0.06322455214163478 0.7229590092717368 -0.17946348030265274 -0.8914269152888878 -0.47948557866419916 2.584 -15.112 -0.536 -5.988 0.008 0.54 -0.212
-0.9794467330648366 -0.3037281960013119 -0.04716990922747647 1.2375390006265576 0.038733014894106695 0.5530000740326917 -0.27228158984966094 -0.821133779678002 -0.20813051326128218 -0.031415926530004856 0.7928594458009977 -0.20930861050615737 -0.9467974857980215 -0.5050110189698281 2.584 -14.856 -0.5 -6.02 0.088 0.576 -0.252
-0.9859661514133496 -0.3052621767891973 -0.04832039481839053 1.2455923997629559 0.03719903410622128 0.5434126941084079 -0.27650003701634585 -0.8101382053925003 -0.2238384765262846 -0.011780972448751823 0.8529424052896319 -0.21362830040403305 -0.9628981481446489 -0.47359509243982323 2.492 -14.824 -0.5 -6.08 0.144 0.508 -0.232
-0.9940195505497481 -0.3079466431679968 -0.04947088040930459 1.254412789293297 0.03489806292439316 0.5338253141841239 -0.28186896977394477 -0.7806857742706207 -0.23051436091391064 -0.06008295948863429 0.8454811227387558 -0.2018473279552812 -0.9660397407976494 -0.45631633284832057 2.428 -14.824 -0.536 -6.08 0.052 0.54 -0.204
-1.0009224640952326 -0.31024761434982495 -0.04908738521233324 1.2632331788236382 0.033364082136507746 0.5234709438658974 -0.28570392174365833 -0.7606581211077427 -0.2552544030562895 -0.06990043652926081 0.8388052383511297 -0.17082410050690142 -0.9738937224301506 -0.4174391237674396 2.428 -14.54 -0.468 -6.02 -0.036 0.412 -0.232
-1.0093593584286022 -0.31254858553165304 -0.04947088040930459 1.272820558747922 0.029529130166794215 0.5127330783506996 -0.2906893593042859 -0.7390596716183643 -0.24229533336266248 -0.050658181529632834 0.9024224895743895 -0.23169245815878584 -0.976642616001526 -0.4017311605024371 2.056 -14.38 0.4 -5.988 0.052 0.452 -0.204
-1.0151117863831725 -0.31523305191045253 -0.04947088040930459 1.281257453081292 0.02569417819708068 0.5031456984264157 -0.2933738256830854 -0.7347399817204886 -0.23679754621991161 -0.014137166938502187 0.9224501427372677 -0.32122784876929966 -0.9876381902870277 -0.3970187715229364 1.868 -14.38 0.872 -5.836 0.172 0.48 -0.204
-1.0227816903225997 -0.317917518289252 -0.04908738521233324 1.291228328202547 0.021859226227367145 0.4931748233051605 -0.2964417872588562 -0.7449501578427402 -0.2623229865255406 0.00039269908162506076 0.9220574436556426 -0.38170350733955904 -1.027300797531159 -0.3549999697890549 1.992 -14.192 0.704 -5.836 0.172 0.444 -0.212
-1.0304515942620267 -0.32060198466805145 -0.048703890015361885 1.3011992033238022 0.017640779060682257 0.48320394818390533 -0.29950974883462705 -0.7685121027402438 -0.27567475530079266 0.04084070448900632 0.9821404031442769 -0.4060508504003128 -1.0363328764085353 -0.33300882121805153 2.148 -14.128 1.108 -5.808 0.152 0.444 -0.212
-1.0377380030044825 -0.3229029558498796 -0.04832039481839053 1.310786583248086 0.014189322287940077 0.4720825874717361 -0.3029612056073692 -0.7657632091688684 -0.26782077366829143 0.06911503836601068 0.9931359774297787 -0.3970187715229364 -1.0591094231427889 -0.33457961754455173 2.336 -14.096 1.04 -5.716 0.172 0.396 -0.204
-1.0457914021408807 -0.3267379078195931 -0.04678641403050512 1.3222914391572267 0.009970875121255189 0.46096122675956686 -0.3056456719861687 -0.7520187413119913 -0.2788163479537931 0.06636614479463526 1.0367255754901603 -0.3962333733596863 -1.0563605295714134 -0.28156524152516854 2.212 -13.872 1.04 -5.592 0.172 0.432 -0.184
-1.0523108204893938 -0.32903887900142126 -0.04678641403050512 1.3318788190815105 0.007286408742455715 0.45099035163831164 -0.30756314797102546 -0.7414158661081147 -0.25839599570928995 0.10170906214089073 1.0335839828371598 -0.3691371367275571 -1.0386890708982857 -0.28627763050466926 2.708 -13.968 0.872 -5.472 0.172 0.384 -0.224
-1.0595972292318496 -0.33133985018324935 -0.045252433242619704 1.342233189399737 0.0038349519697135344 0.4398689909261424 -0.31024761434982495 -0.7378815743734891 -0.25643250030116466 0.10170906214089073 1.0304423901841593 -0.3718860302989325 -1.0818859698770424 -0.2552544030562895 2.492 -14.064 0.704 -5.348 0.172 0.404 -0.224
-1.0672671331712766 -0.33402431656204884 -0.04410194765170564 1.3533545501119062 0.0007669903939427069 0.42874763021397316 -0.31254858553165304 -0.7264933010063623 -0.25446900489303936 0.10013826581439049 1.0445795571226615 -0.33261612213642644 -1.125475567937424 -0.2030254252001564 2.836 -14.0 0.736 -5.012 0.152 0.46 -0.196
-1.074170046716761 -0.33670878294084833 -0.04410194765170564 1.3652429012180183 -0.0019174759848567672 0.41647578391088985 -0.3129320807286244 -0.7323837872307383 -0.2697842690764167 0.07853981632501214 1.1136945954886723 -0.252112810403289 -1.1101603037540466 -0.18653206377190384 2.74 -14.128 0.772 -4.888 0.172 0.492 -0.204
-1.080689465065274 -0.33977674451661916 -0.04256796686382023 1.376747757127159 -0.002684466378799474 0.40535442319872056 -0.31523305191045253 -0.7154977267208606 -0.2768528525456678 0.08521570071263818 1.1101603037540466 -0.19634954081253037 -1.1274390633455493 -0.15354534091539876 2.896 -13.936 0.94 -4.736 0.164 0.444 -0.224
-1.0875923786107584 -0.34246121089541864 -0.04180097646987752 1.3874856226423566 -0.0030679615757708274 0.39346607209260864 -0.3163835375013666 -0.6832964020276057 -0.2874557277495445 0.10367255754901604 1.1466813183451774 -0.14569135928289753 -1.1372565403861759 -0.14569135928289753 3.176 -13.872 1.072 -4.616 0.152 0.412 -0.224
-1.0933448065653286 -0.3451456772742181 -0.041033986075934815 1.4012914497333255 -0.0038349519697135344 0.3804272353955826 -0.3171505278953093 -0.678584013048105 -0.28470683417816905 0.07579092275363672 1.1883074209974338 -0.06558074663138515 -1.1773118467119321 -0.10877764561014182 3.084 -13.684 1.04 -4.524 0.152 0.444 -0.224
-1.0998642249138417 -0.34783014365301756 -0.04026699568199211 1.4124128104454947 -0.004218447166684887 0.36930587468341336 -0.3175340230922806 -0.6538439709057261 -0.2858849314230442 0.11938052081401847 1.2279700282415649 0.00510508806112579 -1.2114766668133123 -0.056155968672383684 2.74 -13.428 1.108 -4.432 -0.06 0.52 -0.26
-1.106767138459326 -0.35051461003181705 -0.038733014894106695 1.4258351423394922 -0.006902913545484362 0.35703402838033005 -0.317917518289252 -0.659341758048477 -0.2623229865255406 0.09542587683488976 1.2413217970168169 -0.08914269152888879 -1.189485518242309 -0.04084070448900632 2.896 -13.332 1.172 -4.368 -0.336 0.424 -0.252
-1.1136700520048104 -0.3539660668045592 -0.037582529303192634 1.4388739790365181 -0.014189322287940077 0.34476218207724674 -0.317917518289252 -0.6762278185583546 -0.2850995332597941 0.09817477040626518 1.2589932556899448 -0.37974001193143375 -1.1816315366098078 -0.04437499622363186 2.928 -13.3 0.804 -4.188 0.088 0.344 -0.204
-1.1194224799593806 -0.35626703798638737 -0.03681553890924993 1.4534467965214295 -0.021092235833424438 0.3321068405771921 -0.3175340230922806 -0.6412776002937242 -0.29373891305554545 0.10563605295714133 1.2966923675259505 -0.6679811378442283 -1.1678870687529306 -0.01767145867312773 2.772 -13.176 0.668 -4.064 0.172 0.412 -0.232
-1.1255584031109223 -0.3589515043651868 -0.0337475773334791 1.4657186428245128 -0.02684466378799474 0.3202184894710801 -0.3186845086831947 -0.5937610114170918 -0.25446900489303936 0.1507964473440233 1.3084733399747024 -0.7206028147819864 -1.2381802043638166 -0.005497787142750851 2.928 -12.984 0.836 -4.124 0.172 0.452 -0.212
-1.131694326262464 -0.3608689803500436 -0.0337475773334791 1.4806749555063956 -0.03183010134862233 0.30756314797102546 -0.317917518289252 -0.574911455499089 -0.23561944897503645 0.12095131714051871 1.3359622756884566 -0.5870851270294658 -1.2326824172210658 0.001570796326500243 2.804 -13.08 0.94 -4.156 0.164 0.384 -0.168
-1.1370632590200629 -0.36355344672884304 -0.03298058693953639 1.4925633066125075 -0.03528155812136451 0.29529130166794215 -0.3175340230922806 -0.5866924279478407 -0.24622232417891307 0.08246680714126275 1.3135784280358282 -0.44060836958331817 -1.183202332936308 0.0007853981632501215 2.648 -13.112 1.004 -4.368 0.172 0.356 -0.148
-1.1424321917776619 -0.36623791310764253 -0.03183010134862233 1.5067526289004476 -0.03681553890924993 0.2834029505618302 -0.3175340230922806 -0.5497787142750851 -0.22658737009766006 0.1060287520387664 1.3241813032397047 -0.28431413509654396 -1.1674943696713056 0.01060287520387664 2.552 -13.048 1.072 -4.524 0.18 0.336 -0.12
-1.1481846197322323 -0.3681553890924993 -0.03144660615165098 1.5194079704005024 -0.039883500485020755 0.27381557063754636 -0.3171505278953093 -0.5270021675408315 -0.21559179581215834 0.08207410805963769 1.2990485620157008 -0.23287055540366103 -1.1349003458964255 0.024740042142378828 2.68 -13.208 1.476 -4.4 -0.208 0.336 -0.12
-1.1531700572928598 -0.3708398554712988 -0.03029612056073692 1.533213797491471 -0.04563592843959106 0.26307770512234846 -0.3175340230922806 -0.5120796024390792 -0.2120575040775328 0.1060287520387664 1.3139711271174532 -0.3337942193813016 -1.0689269001834154 0.018456856836377853 2.804 -13.112 1.44 -4.004 -0.116 0.328 -0.148
-1.1573885044595447 -0.3723738362591842 -0.028762139772851508 1.545102148597583 -0.052155346788104066 0.25349032519806464 -0.3175340230922806 -0.5521349087648354 -0.21676989305703354 0.10327985846739098 1.3237886041580798 -0.523467875806206 -1.0123782324294066 0.0035342917346255468 2.836 -12.92 1.004 -3.728 0.188 0.336 -0.128
-1.1627574372171436 -0.3750583026379837 -0.028378644575880154 1.559291470885523 -0.05829126993964572 0.24198546928892403 -0.3175340230922806 -0.5034402226433279 -0.19399334632278 0.10249446030414085 1.3143638261990782 -0.665624943354478 -1.009629338858031 -0.009424777959001457 2.896 -12.856 1.04 -3.36 0.164 0.344 -0.12
-1.1673593795808 -0.3762087882288977 -0.027611654181937447 1.57539826915832 -0.06366020269724466 0.22971362298584072 -0.3171505278953093 -0.4622068190726965 -0.20027653162878098 0.10956304377339195 1.3634512114022108 -0.6660176424361031 -1.047328450694037 0.00039269908162506076 3.304 -12.668 1.14 -3.268 0.172 0.008 -0.128
-1.171961321944456 -0.3788932546076972 -0.02569417819708068 1.5899710866432313 -0.06864564025787226 0.21475731030395792 -0.31408256631953846 -0.47477318968469845 -0.1798561793842778 0.10131636305926567 1.4082189067074677 -0.5085453107044536 -1.2177598521193134 0.06008295948863429 3.396 -12.284 1.508 -3.392 0.172 0.036 -0.084
-1.1757962739141696 -0.3788932546076972 -0.025310683000109326 1.6045439041281429 -0.07133010663667173 0.2001844928190465 -0.3090971287589109 -0.4362886796854425 -0.17553648948640216 0.05340707510100826 1.4309954534417213 -0.3738495257070578 -1.4313881525233463 0.3078760799940476 3.676 -12.316 1.608 -3.392 0.172 0.296 -0.028
-1.1796312258838832 -0.38119422578952533 -0.025310683000109326 1.6195002168100257 -0.0732475826215285 0.1836941993492783 -0.3041116911982833 -0.41429753111443907 -0.16061392438464983 0.043982297142006806 1.4498450093597242 -0.25839599570928995 -1.5362388073172375 0.49951323182707724 3.612 -12.38 1.544 -3.36 0.124 0.328 -0.016
-1.1842331682475393 -0.3834951969713534 -0.024927187803137973 1.6333060439009943 -0.07593204900032798 0.17027186745528092 -0.2987427584406843 -0.35853426152368045 -0.15118914642564837 0.043982297142006806 1.428639258951971 -0.20773781417965714 -1.5205308440522352 0.5332853528468324 3.768 -12.096 1.812 -3.24 -0.164 0.316 -0.044
-1.1873011298233103 -0.38387869216832476 -0.024160197409195266 1.6486458517798483 -0.08168447695489828 0.15569904997036949 -0.2945243112739994 -0.3820962064211841 -0.13862277581364643 0.07186393193738612 1.4207852773194698 -0.32751103407530063 -1.4404202314007228 0.543495528969084 3.708 -11.904 2.08 -3.148 -0.06 0.344 -0.036
-1.190369091399081 -0.3846456825622675 -0.02339320701525256 1.661301193279903 -0.08705340971249723 0.14381069886425754 -0.28838838812245776 -0.35853426152368045 -0.10681415020201653 0.07264933010063623 1.3846569618099642 -0.5010840281535776 -1.3544191325248345 0.5266094684592064 3.768 -12.128 1.776 -2.904 0.152 0.336 -0.036
-1.193437052974852 -0.3869466537440956 -0.0222427214243385 1.6739565347799577 -0.09165535207615347 0.13077186216723152 -0.2826359601678875 -0.3549999697890549 -0.08796459428401361 0.06832964020276057 1.363843910483836 -0.5540984041729607 -1.2205087456906887 0.5376050427447081 3.988 -12.444 1.576 -2.628 0.164 0.124 -0.056
-1.1961215193536514 -0.387330148941067 -0.022626216621309852 1.6889128474618404 -0.09510680884889565 0.11888351106111957 -0.2772670274102885 -0.3000220983615464 -0.10524335387551628 0.07186393193738612 1.324966701402955 -0.47752208325607387 -1.2209014447723139 0.54938601519346 3.956 -12.316 1.576 -2.536 0.164 0.076 -0.028
-1.198805985732451 -0.388480634531981 -0.0222427214243385 1.7042526553406947 -0.09702428483375242 0.10239321759135137 -0.27228158984966094 -0.2733185608110423 -0.11780972448751822 0.06558074663138515 1.396830633340341 -0.3208351496876746 -1.3241813032397047 0.5462444225404595 4.08 -12.192 1.712 -2.384 0.164 0.248 -0.044
-1.201106956914279 -0.38809713933500967 -0.021859226227367145 1.7169079968407492 -0.09894176081860918 0.08782040010643993 -0.26576217150114795 -0.25878869479091504 -0.05890486224375911 0.009817477040626518 1.3803372719120885 -0.17043140142527635 -1.4427764258904732 0.5289656629489569 4.112 -11.776 1.88 -2.476 -0.152 0.328 -0.084
-1.2037914232930784 -0.38924762492592374 -0.020708740636453084 1.731864309522632 -0.10162622719740866 0.0732475826215285 -0.26000974354657763 -0.22776546734253522 -0.06008295948863429 0.01531526418337737 1.3587388224227102 -0.18456856836377855 -1.4196071800745946 0.5321072556019573 4.424 -11.588 1.644 -2.352 -0.164 0.296 -0.084
-1.2053254040809638 -0.3896311201228951 -0.021859226227367145 1.7452866414166295 -0.10661166475803625 0.0617427267123879 -0.2554078011829214 -0.17867808213940264 -0.054192473264258384 0.02081305132612822 1.39054744803434 -0.3671736413194318 -1.312400330790953 0.5564545986627111 4.644 -11.236 1.608 -2.108 0.164 0.308 -0.064
-1.2060923944749065 -0.3900146153198664 -0.022626216621309852 1.7594759637045696 -0.11083011192472114 0.04947088040930459 -0.24888838283440837 -0.13155419234439536 -0.04673119071338223 -0.0329867228565051 1.3752321838509627 -0.48459066672532497 -1.2134401622214377 0.5580253949892113 4.8 -10.856 1.608 -1.864 0.18 0.096 -0.072
-1.2072428800658206 -0.39078160571380915 -0.021092235833424438 1.7736652859925097 -0.11389807350049197 0.03681553890924993 -0.24351945007680942 -0.12487830795676931 -0.0420188017338815 0.013744467856877126 1.3654147068103362 -0.39152098438018557 -1.1773118467119321 0.5446736262139592 4.984 -10.824 1.912 -1.864 0.152 0.124 -0.056
-1.207626375262792 -0.3903981105168378 -0.021859226227367145 1.7890050938713637 -0.11313108310654926 0.022626216621309852 -0.23776702212223913 -0.07579092275363672 0.0 0.0035342917346255468 1.3760175820142129 -0.2061670178531569 -1.2377875052821914 0.5411393344793337 5.204 -10.636 2.248 -1.892 0.016 0.172 -0.056
-1.2072428800658206 -0.3903981105168378 -0.02147573103039579 1.8024274257653612 -0.11619904468232009 0.009587379924283835 -0.23201459416766884 -0.03652101459113065 0.027096236632129192 -0.03926990816250607 1.3595242205859603 -0.09071348785538903 -1.2915872794648247 0.5399612372344585 5.328 -10.696 2.112 -1.984 -0.164 0.164 -0.064
-1.207626375262792 -0.38924762492592374 -0.022626216621309852 1.8158497576593586 -0.11850001586414821 -0.0019174759848567672 -0.2266456614100699 -0.01649336142825255 0.03220132469325498 -0.023561944897503646 1.346172451810708 -0.1751437904047771 -1.2452487878330676 0.55017141335671 5.328 -10.252 1.88 -1.924 0.052 0.144 -0.056
-1.2072428800658206 -0.3896311201228951 -0.02147573103039579 1.8285050991594132 -0.12156797743991904 -0.01342233189399737 -0.22089323345549958 0.0035342917346255468 0.03259402377488004 -0.01688606050987761 1.3347841784435814 -0.2811725424435435 -1.1938052081401846 0.5635231821319622 5.36 -10.128 2.012 -1.864 0.164 -0.036 -0.092
-1.2057088992779352 -0.3888641297289524 -0.02147573103039579 1.8426944214473533 -0.1227184630308331 -0.026461168591023387 -0.21475731030395792 0.061653755815134534 0.03887720908088101 0.01649336142825255 1.3202543124234543 -0.2230530783630345 -1.1989102962013105 0.5674501729482128 5.016 -9.936 1.88 -1.8 0.164 -0.076 -0.064
-1.2053254040809638 -0.3869466537440956 -0.021859226227367145 1.854199277356494 -0.12195147263689039 -0.03796602450016399 -0.20977187274333034 0.07775441816176203 0.0530143760193832 -0.006283185306000972 1.2911945803831997 -0.05576326959075863 -1.2366094080373162 0.5745187564174639 5.204 -9.428 1.712 -1.772 0.116 0.056 -0.072
-1.2049419088839926 -0.3857961681531816 -0.021092235833424438 1.8668546188565485 -0.12080098704597633 -0.05138835639416136 -0.20325245439481732 0.12212941438539389 0.12055861805889365 -0.014137166938502187 1.2495684777309433 0.02081305132612822 -1.2809844042609482 0.5650939784584624 5.204 -9.172 1.576 -1.62 0.044 0.064 -0.112
-1.2026409377021643 -0.38426218736529616 -0.0222427214243385 1.8787429699626605 -0.12156797743991904 -0.06327670750027331 -0.19788352163721837 0.10995574285501701 0.10485065479389122 0.02081305132612822 1.216189055792813 -0.003926990816250607 -1.2511392740574434 0.5694136683563381 5.392 -9.364 1.644 -1.372 0.072 0.084 -0.072
-1.2007234617173077 -0.3831117017743821 -0.0222427214243385 1.8902478258718012 -0.12233496783386175 -0.07554855380335662 -0.19136410328870537 0.16139932254789996 0.1460840583645226 0.009817477040626518 1.1973394998748101 -0.007461282550876154 -1.2201160466090637 0.5721625619277135 5.672 -8.856 1.408 -1.1 0.088 0.056 -0.064
-1.1984224905354794 -0.38234471138043935 -0.020708740636453084 1.902136176977913 -0.12156797743991904 -0.08666991451552587 -0.18637866572807776 0.23640484713828655 0.13744467856877127 0.019634954081253035 1.157676892630679 -0.019634954081253035 -1.1910563145688091 0.6043638866209685 5.548 -8.476 1.44 -0.824 0.116 0.028 -0.064
-1.194587538565766 -0.38004374019861126 -0.021092235833424438 1.914024528084025 -0.12118448224294769 -0.10009224640952324 -0.1802427425765361 0.27056966723966686 0.15629423448677418 0.018456856836377853 1.1396127348759262 0.004319689897875668 -1.1902709164055592 0.6027930902944683 5.732 -8.508 1.308 -0.272 0.152 0.124 -0.084
-1.1907525865960524 -0.37850975941072584 -0.022626216621309852 1.9255293839931655 -0.12080098704597633 -0.11351457830352062 -0.17333982903105175 0.3110176726470481 0.1610066234662749 -0.05379977418263332 1.1337222486515504 0.012173671530376884 -1.2381802043638166 0.6165375581513454 5.732 -8.22 1.108 -0.152 0.124 0.308 -0.092
-1.1865341394293676 -0.3762087882288977 -0.022626216621309852 1.9381847254932203 -0.12080098704597633 -0.12386894862174716 -0.16566992509162468 0.3593196596869306 0.17357299407827684 -0.04162610265225644 1.1294025587536747 0.03455751918300534 -1.1741702540589316 0.6004368958047178 5.64 -7.808 1.376 -0.06 0.144 0.18 -0.128
-1.182699187459654 -0.37429131224404094 -0.021859226227367145 1.9489225910084182 -0.12118448224294769 -0.13460681413694506 -0.1599174971370544 0.4103705402981885 0.19438604540440507 -0.0011780972448751821 1.0814932707954172 0.013744467856877126 -1.0826713680402924 0.6236061416205965 5.42 -7.872 1.408 0.0 0.144 0.016 -0.1
-1.1777137498990264 -0.37199034106221285 -0.023009711818281205 1.9588934661296733 -0.12080098704597633 -0.1449611844551716 -0.15416506918248407 0.45081854570556973 0.21323560132240799 -0.007461282550876154 1.0551824323265382 0.0023561944897503642 -1.0528262378367879 0.6039711875393434 5.484 -7.62 1.308 -0.028 0.136 0.0 -0.092
-1.1734953027323416 -0.3696893698803847 -0.0222427214243385 1.9684808460539571 -0.11926700625809092 -0.15416506918248407 -0.1491796316218565 0.4684900043786975 0.23365595356691113 -0.012566370612001944 1.028086195694409 0.011388273367126762 -1.0202322140619078 0.5721625619277135 5.392 -7.46 1.544 0.0 0.364 0.104 -0.1
-1.1669758843838285 -0.3670049035015852 -0.02339320701525256 1.9784517211752124 -0.11504855909140603 -0.16566992509162468 -0.14342720366728617 0.5120796024390792 0.22344577744465957 -0.0035342917346255468 1.007665843449906 0.16846790601715106 -1.0206249131435328 0.5678428720298379 5.392 -7.712 1.276 0.0 0.572 0.028 -0.072
-1.1608399612322868 -0.36355344672884304 -0.022626216621309852 1.9880391010994962 -0.10776215034895031 -0.17564080021287987 -0.13729128051574452 0.5650939784584624 0.2572178984644148 -0.0047123889795007284 0.9621127499813988 0.5140430978472045 -0.9978483664092793 0.5674501729482128 5.484 -7.46 1.34 -0.028 0.164 -0.008 -0.092
-1.154320542883774 -0.36125247554701495 -0.021859226227367145 1.9972429858268086 -0.09970875121255189 -0.184461189743221 -0.13230584295511694 0.5925829141722166 0.2591813938725401 0.004319689897875668 0.9358019115125198 0.7524114403936164 -0.9499390784510219 0.5709844646828384 5.42 -7.556 1.276 -0.028 0.124 -0.036 -0.1
-1.1478011245352608 -0.3581845139712441 -0.023009711818281205 2.0068303657510924 -0.09088836168221076 -0.19404856966750483 -0.12616991980357528 0.6397068039672239 0.27449665805591744 0.00510508806112579 0.8969247024316387 0.8545132016161322 -0.9389435041655202 0.5635231821319622 5.172 -7.648 1.072 0.0 0.124 0.008 -0.1
-1.140514715792805 -0.35550004759244463 -0.0222427214243385 2.0145002696905197 -0.08360195293975504 -0.20210196880390327 -0.12080098704597633 0.6715154295788539 0.2874557277495445 0.00510508806112579 0.860010988758883 0.8411614328408801 -0.8957466051867635 0.5454590243772094 4.892 -7.588 1.004 0.028 0.124 0.048 -0.1
-1.1343787926412634 -0.35204859081970247 -0.0222427214243385 2.021786678432975 -0.07593204900032798 -0.21015536794030168 -0.11543205428837738 0.7245298055982371 0.2980586029534211 -0.007853981632501214 0.8030696219232492 0.7559457321282419 -0.8172067888617514 0.5101161070309539 4.672 -7.68 0.872 0.0 0.124 0.028 -0.112
-1.1259418983078937 -0.349364124440903 -0.0222427214243385 2.0298400775693737 -0.06979612584878632 -0.21629129109184334 -0.1112136071216925 0.7645851119239933 0.29845130203504616 0.05458517234588344 0.7504479449854911 0.6927211799866071 -0.717853921210611 0.45081854570556973 4.236 -7.62 1.004 0.396 0.052 -0.104 -0.1
-1.1182719943684667 -0.3466796580621035 -0.0222427214243385 2.036359495917887 -0.06596117387907278 -0.22357769983429907 -0.10699515995500761 0.7889324549847471 0.2992367001982963 0.05262167693775814 0.717461222128986 0.5733406591725887 -0.6452045911099747 0.4547455365218203 3.644 -7.588 0.736 1.648 0.036 -0.084 -0.12
-1.1086846144441829 -0.3432282012893613 -0.021092235833424438 2.0436459046603423 -0.06327670750027331 -0.23124760377372613 -0.10316020798529407 0.8069966127394999 0.31926435336117437 -0.0047123889795007284 0.6938992772314824 0.42136611458369017 -0.717461222128986 0.42372230907344055 3.148 -7.46 0.568 2.476 0.136 0.212 -0.128
-1.1017817008986983 -0.34054373491056183 -0.021859226227367145 2.0497818278118842 -0.060975736318445196 -0.23853401251618184 -0.09894176081860918 0.8541205025345071 0.3019855937696717 0.0047123889795007284 0.704502152435359 0.2807798433619184 -0.7897178531479971 0.40487275315543764 2.648 -7.332 0.736 2.932 0.136 0.308 -0.14
-1.092577816171386 -0.33824276372873374 -0.0222427214243385 2.058602217342225 -0.05944175553055978 -0.24773789724349432 -0.09625729443980971 0.8772897483503856 0.26860617183154156 0.007461282550876154 0.7276713982512375 0.18181967479240313 -0.821133779678002 0.3593196596869306 2.212 -7.14 0.536 3.056 0.124 0.344 -0.092
-1.0833739314440736 -0.3351748021529629 -0.020708740636453084 2.0651216356907383 -0.058674765136617076 -0.2542573155920073 -0.09242234247009617 0.9024224895743895 0.2627156856071656 0.034164820101380285 0.7504479449854911 0.11623892816101798 -0.8073893118211248 0.3459678909116785 1.652 -6.696 0.468 2.872 0.124 0.328 -0.1
-1.0737865515197895 -0.3324903357741634 -0.019941750242510378 2.0727915396301655 -0.05944175553055978 -0.26154372433446305 -0.08858739050038264 0.9342311151860195 0.24268803244428755 0.036128315509505585 0.7272786991696125 0.024740042142378828 -0.6797621102929802 0.3176935570346741 1.308 -6.632 0.368 2.504 0.136 0.328 -0.112
-1.0638156763985345 -0.330956354986278 -0.019941750242510378 2.080077948372621 -0.05675728915176031 -0.2646116859102339 -0.08551942892461181 0.956614962838648 0.24661502326053814 0.06754424203951044 0.6954700735579825 0.04790928795825741 -0.5273948666224566 0.3082687790756727 0.84 -6.54 0.368 2.444 0.592 0.328 -0.072
-1.053461306080308 -0.32750489821353584 -0.018407769454624964 2.0862138715241625 -0.049854375606275945 -0.2665291618950906 -0.08321845774278369 0.9197012491658922 0.22855086550578535 0.09778207132464012 0.666410341517728 0.3082687790756727 -0.31258846897354836 0.30041479744317146 0.716 -6.348 -0.064 2.352 0.38 0.328 -0.1
-1.04272344056511 -0.32597091742565043 -0.016490293469768196 2.0935002802666185 -0.042184471666848876 -0.26576217150114795 -0.0790000105760988 0.9515098747775221 0.22226768019978438 0.12055861805889365 0.6016149930495931 0.6408849012120992 -0.12134401622214377 0.29530970938204565 0.404 -6.188 -0.4 2.476 0.144 0.316 -0.12
-1.0331360606408262 -0.3240534414407937 -0.014956312681882784 2.098485717827246 -0.03489806292439316 -0.26422819071326253 -0.07669903939427068 0.9774280141647762 0.2171625921386586 0.1531526418337737 0.5599888903973366 0.7657632091688684 0.08443030254938806 0.30277099193292184 0.248 -5.936 -0.4 2.596 0.164 -0.008 -0.112
-1.0235486807165424 -0.32175247025896553 -0.01342233189399737 2.1038546505848448 -0.028762139772851508 -0.2649951811072052 -0.0732475826215285 0.989208986613528 0.1798561793842778 0.15707963265002428 0.5654866775400874 0.7021459579456086 0.10131636305926567 0.33261612213642644 -0.06 -5.648 -0.568 2.656 0.136 -0.316 -0.092
-1.0147282911862012 -0.3198349942741088 -0.011888351106111956 2.1099905737363867 -0.024160197409195266 -0.2692136282738901 -0.06979612584878632 0.989601685695153 0.18731746193515397 0.16768250785390093 0.5709844646828384 0.6004368958047178 -0.13233959050764546 0.32594023774880043 -0.496 -5.428 -0.468 2.26 0.152 0.112 -0.148
-1.004757416064946 -0.3175340230922806 -0.009970875121255189 2.1153595064939856 -0.019941750242510378 -0.2715145994557182 -0.06672816427301549 0.9711448288587752 0.1841758692821535 0.1790707812210277 0.5713771637644633 0.491266551112951 -0.30237829285129675 0.2902046213209199 -0.372 -5.332 -0.536 2.048 0.144 0.296 -0.112
-0.9947865409436908 -0.3156165471074239 -0.008053399136398421 2.1199614488576417 -0.018407769454624964 -0.27113110425874687 -0.06481068828815872 0.9597565554916484 0.17789268397615252 0.181034276629153 0.5034402226433279 0.36560284499293155 -0.21559179581215834 0.2968805057085459 -0.372 -5.172 -0.332 2.108 0.124 0.296 -0.112
-0.985199161019407 -0.31408256631953846 -0.005752427954570301 2.1249468864182695 -0.016106798272796843 -0.2692136282738901 -0.060975736318445196 0.9412996986552706 0.16768250785390093 0.20066923071040604 0.4457134576444439 0.23561944897503645 0.01649336142825255 0.3059125845859223 -0.404 -4.856 -0.636 2.444 0.144 0.104 -0.14
-0.9756117810951231 -0.3133155759255958 -0.003451456772742181 2.1272478576000977 -0.016106798272796843 -0.2688301330769188 -0.05714078434873166 0.9664324398792745 0.14529866020127247 0.19949113346553085 0.3966260724413113 0.13273228958927052 0.14647675744614766 0.29570240846367074 -0.464 -4.696 -0.436 2.688 0.2 -0.144 -0.12
-0.9664078963678107 -0.31178159513771037 -0.0015339807878854137 2.132233295160725 -0.01342233189399737 -0.2703641138648042 -0.05445631796993219 0.9864600930421525 0.13626658132389607 0.20224002703690627 0.41154863754306364 0.0789325154066372 0.024740042142378828 0.32633293683042547 -0.436 -4.508 -0.872 2.932 0.664 0.164 -0.112
-0.9552865356556414 -0.3106311095467963 -0.0003834951969713534 2.1368352375243815 -0.007286408742455715 -0.2715145994557182 -0.051004861197190006 0.9770353150831511 0.12919799785464497 0.20813051326128218 0.4111559384614386 0.2925608158106702 -0.12173671530376882 0.27488935713754253 -0.496 -4.316 -1.208 2.932 0.444 0.308 -0.148
-0.9449321653374149 -0.3090971287589109 0.0015339807878854137 2.138752713509238 0.0011504855909140602 -0.27113110425874687 -0.047553404424447825 1.0041315517152802 0.1319468914260204 0.19399334632278 0.34478979366680335 0.6475607855997252 -0.05929756132538417 0.2925608158106702 -0.496 -4.252 -1.712 3.116 0.124 0.192 -0.14
-0.9357282806101024 -0.30871363356193954 0.0038349519697135344 2.1422041702819805 0.008436894333369775 -0.2715145994557182 -0.04601942363656241 1.0198395149802828 0.11545352999776785 0.1869247628535289 0.3078760799940476 0.7747952880462449 0.003141592653000486 0.31219576989192327 -0.404 -4.092 -1.844 3.3 0.144 0.036 -0.128
-0.9246069198979331 -0.30679615757708273 0.005368932757598948 2.1448886366607796 0.013805827090968724 -0.27228158984966094 -0.042184471666848876 1.0057023480417806 0.11074114101826713 0.1869247628535289 0.2968805057085459 0.6774059158032297 -0.034950218264630406 0.3059125845859223 -0.56 -4.032 -1.576 3.3 0.144 0.212 -0.168
-0.9138690543827352 -0.3052621767891973 0.006519418348513008 2.147573103039579 0.01687378866673955 -0.2726650850466323 -0.03911651009107805 1.0481138488572872 0.10838494652851677 0.1519745445888985 0.2631083846887907 0.5014767272352025 -0.07579092275363672 0.29766590387179603 -0.776 -4.0 -1.576 3.452 0.164 0.328 -0.128
-0.9031311888675373 -0.3052621767891973 0.007286408742455715 2.149107083827465 0.018791264651596317 -0.2730485802436036 -0.03719903410622128 1.034762080082035 0.11074114101826713 0.11859512265076834 0.24308073152591259 0.3208351496876746 -0.03848450999925595 0.30944687632054785 -1.776 -4.0 -1.812 3.576 0.124 0.28 -0.14
-0.8943107993371963 -0.3037281960013119 0.008436894333369775 2.1517915502062643 0.02032524543948173 -0.2715145994557182 -0.03298058693953639 1.0520408396735377 0.09778207132464012 0.08325220530451288 0.20027653162878098 0.168075206935526 -0.0007853981632501215 0.2921681167290452 -2.46 -3.904 -1.576 3.696 0.444 0.212 -0.128
-0.8839564290189696 -0.3029612056073692 0.009970875121255189 2.154476016585064 0.02454369260616662 -0.27228158984966094 -0.029912625363765568 0.976642616001526 0.09189158510026421 0.07343472826388636 0.20970130958778244 0.17671458673127732 0.027488935713754253 0.30355639009617197 -2.708 -3.904 -0.704 3.76 0.74 0.212 -0.12
-0.8743690490946858 -0.3029612056073692 0.010737865515197896 2.1556265021759775 0.0337475773334791 -0.2730485802436036 -0.025310683000109326 1.001382658143905 0.0769690199985119 0.09228428418188928 0.17749998489452745 0.5061891162147033 -0.0019634954081253035 0.31258846897354836 -2.96 -3.904 -0.836 3.604 0.336 0.28 -0.12
-0.8643981739734307 -0.3021942152134265 0.01227184630308331 2.1567769877668916 0.04410194765170564 -0.273432075440575 -0.022626216621309852 1.0131636305926568 0.05379977418263332 0.1060287520387664 0.168075206935526 0.8886780217175124 -0.036128315509505585 0.3459678909116785 -2.68 -3.872 -0.804 3.484 0.152 0.296 -0.148
-0.8544272988521755 -0.3014272248194838 0.01227184630308331 2.1579274733578058 0.05177185159113271 -0.2718980946526896 -0.019558255045539024 0.9338384161043944 0.06715154295788539 0.08835729336563866 0.1449059611196474 0.9511171756958972 0.0027488935713754254 0.33575771478942695 -2.616 -3.904 -0.836 3.484 0.136 0.308 -0.128
-0.8459904045188057 -0.3014272248194838 0.014956312681882784 2.15907795894872 0.05829126993964572 -0.2703641138648042 -0.015339807878854137 0.9393362032471453 0.054977871427508505 0.1390154748952715 0.09621127499813988 0.8258461686575027 0.09896016856951531 0.41469023019606416 -2.18 -3.904 -0.668 3.392 0.144 0.296 -0.12
-0.8344855486096651 -0.30104372962251247 0.016106798272796843 2.159461454145691 0.06366020269724466 -0.2692136282738901 -0.010737865515197896 0.9094910730436406 0.028274333877004374 0.15040374826239827 0.0679369411211355 0.6565928644771015 0.13626658132389607 0.3860231972374347 -1.744 -3.936 -0.972 3.268 0.136 0.288 -0.148
-0.8256651590793239 -0.3006602344255411 0.016490293469768196 2.15907795894872 0.06711165946998685 -0.26691265709206197 -0.006135923151541655 0.9318749206962691 0.023954643979128706 0.15590153540514912 0.040448005407381256 0.43982297142006804 0.16297011887440022 0.37463492387030795 -1.276 -3.904 -1.04 3.208 0.208 0.296 -0.128
-0.8160777791550401 -0.3006602344255411 0.017640779060682257 2.159461454145691 0.07171360183364309 -0.26422819071326253 -0.0019174759848567672 0.9255917353902682 0.029845130203504617 0.10642145112039146 0.0035342917346255468 0.33025992764667605 0.21362830040403305 0.4433572631546936 -1.056 -3.936 -0.804 3.452 0.676 0.296 -0.12
-0.8068738944277276 -0.3006602344255411 0.018407769454624964 2.1579274733578058 0.07976700097004151 -0.2619272195314344 0.0019174759848567672 0.9228428418188928 0.01610066234662749 0.08835729336563866 -0.019634954081253035 0.5093307088677038 0.2309070599955357 0.4339324851956921 -0.748 -3.904 -0.636 3.332 0.492 0.296 -0.14
-0.7976700097004151 -0.3006602344255411 0.018791264651596317 2.158310968554777 0.09088836168221076 -0.2584757627586922 0.005752427954570301 0.9546514674305226 0.008639379795751335 0.06008295948863429 -0.0620464548967596 0.860010988758883 0.2788163479537931 0.40565815131868777 -0.652 -3.872 -0.568 3.452 0.116 0.288 -0.128
-0.78769913457916 -0.3006602344255411 0.019941750242510378 2.157160482963863 0.09932525601558054 -0.25617479157686407 0.01112136071216925 0.9409069995736455 -0.01649336142825255 0.06872233928438563 -0.09346238142676445 1.0064877462050306 0.28235063968841867 0.4245077072366907 -0.56 -3.872 -0.604 3.82 0.136 0.316 -0.148
-0.7781117546548761 -0.30104372962251247 0.020708740636453084 2.156009997372949 0.10661166475803625 -0.253873820395036 0.016490293469768196 0.9240209390637679 -0.02552544030562895 0.0679369411211355 -0.0860010988758883 0.8670795722281341 0.23640484713828655 0.4692754025419476 -0.62 -3.872 -0.536 3.36 0.136 0.608 -0.148
-0.769291365124535 -0.3006602344255411 0.021092235833424438 2.154092521388092 0.11274758790957791 -0.24735440204652295 0.022626216621309852 0.931089522533019 -0.01610066234662749 0.050658181529632834 -0.10720684928364158 0.6884014900887315 0.3066979827491724 0.5218970794797058 -0.56 -3.936 -0.604 2.932 0.536 1.176 -0.1
-0.7597039852002512 -0.3021942152134265 0.021092235833424438 2.1510245598123214 0.12156797743991904 -0.235466050940411 0.028378644575880154 0.9475828839612715 -0.0420188017338815 0.028667032958629435 -0.1912444527514046 0.6864379946806062 0.711178036822985 0.58198003896834 -0.56 -3.936 -0.5 3.084 0.664 0.792 -0.084
-0.7501166052759674 -0.3021942152134265 0.021092235833424438 2.1468061126456366 0.13537380453088776 -0.21897575747064282 0.03528155812136451 0.9263771335535183 -0.06872233928438563 -0.005890486224375911 -0.310232274483798 0.9931359774297787 1.2464268850779427 0.6459899892732249 0.652 -3.904 -0.568 3.208 0.316 0.308 -0.128
-0.7401457301547121 -0.30334470080434056 0.019941750242510378 2.144121646266837 0.14956312681882783 -0.20632041597058814 0.041033986075934815 0.9676105371241497 -0.04790928795825741 -0.039662607244131134 -0.3569634651971802 1.2640983437510704 1.4765485469102284 0.6620906516198524 2.96 -3.936 -0.668 3.148 0.152 0.336 -0.14
-0.7297913598364856 -0.30334470080434056 0.019558255045539024 2.139519703903181 0.1622184683188825 -0.19136410328870537 0.04947088040930459 1.0186614177354076 -0.04712388979500729 -0.06675884387626033 -0.394269877951561 1.3273228958927052 1.4914711120119806 0.6974335689661079 4.644 -4.0 -0.4 2.932 0.124 0.328 -0.168
-0.7198204847152304 -0.3037281960013119 0.017257283863710903 2.1353012567364957 0.17065536265225228 -0.17909225698562206 0.056373793954788955 1.0194468158986576 -0.04908738520313259 -0.09817477040626518 -0.42136611458369017 1.2212941438539389 1.4129312956869686 0.685259897435731 5.796 -3.904 0.2 2.444 0.144 0.316 -0.148
-0.7094661143970039 -0.3037281960013119 0.014956312681882784 2.129932323978897 0.18062623777350748 -0.16490293469768197 0.06366020269724466 1.0838494652851676 -0.0070685834692510935 -0.1240929097935192 -0.47477318968469845 1.073639289162916 1.364236609565461 0.7217809120268617 6.512 -3.936 1.14 1.864 0.124 0.528 -0.148
-0.6964272776999778 -0.30334470080434056 0.01342233189399737 2.1237964008273553 0.1894466273038486 -0.14764565083397108 0.07056311624272903 1.1388273367126762 -0.0047123889795007284 -0.1900663555065294 -0.5065818152963284 0.9738937224301506 1.4317808516049715 0.7398450697816145 6.732 -3.84 2.248 1.344 0.292 0.82 -0.14
-0.6830049458059805 -0.3029612056073692 0.01112136071216925 2.116126496887928 0.19980099762207515 -0.1257864246066039 0.07976700097004151 1.2205087456906887 0.0011780972448751821 -0.21284290224078292 -0.6322455214163478 0.924806337227018 1.7871735204756514 0.7681194036586187 6.512 -3.712 3.556 1.344 0.42 0.432 -0.156
-0.6711165946998685 -0.30334470080434056 0.010354370318226542 2.1088400881454725 0.21130585353121575 -0.10507768397015084 0.08590292412158317 1.2676326354856962 0.005890486224375911 -0.2210895829549092 -0.7359180789653639 1.0241592048781585 2.055386993225568 0.7555530330466168 6.168 -3.68 4.228 1.22 0.244 0.336 -0.148
-0.6588447483967852 -0.3029612056073692 0.008053399136398421 2.100786689009074 0.22127672865247094 -0.08436894333369775 0.09395632325798159 1.293158075791325 0.023169245815878585 -0.20970130958778244 -0.7865762604949966 1.1097676046724216 2.1421734902647063 0.7386669725367393 5.704 -3.648 4.532 1.068 0.136 0.336 -0.14
-0.6469563972906732 -0.3025777104103979 0.007669903939427069 2.091966299478733 0.228946632591898 -0.06442719309118737 0.09970875121255189 1.254280866710444 0.014922565101752308 -0.1798561793842778 -0.8710065630443847 1.0104147370212813 2.153169064550208 0.7131415322311103 4.8 -3.648 4.264 1.036 0.124 0.328 -0.128
-0.6331505701997046 -0.3025777104103979 0.004985437560627594 2.0816119291605064 0.2346990605464683 -0.04601942363656241 0.10584467436409355 1.2790209088528228 0.03848450999925595 -0.14569135928289753 -0.9240209390637679 0.7881470568214969 1.997267529145059 0.6797621102929802 4.144 -3.68 3.492 1.252 0.136 0.316 -0.156
-0.6204952286996499 -0.30181072001645515 0.004601942363656241 2.0720245492362226 0.2381505173192105 -0.02914563496982286 0.11159710231866385 1.306509844566577 0.040448005407381256 -0.1288052987730199 -0.9550441665121477 0.5167919914185799 1.8370463038420342 0.6212499471308461 3.24 -3.648 2.82 1.344 0.124 0.424 -0.168
-0.6070728968056525 -0.3014272248194838 0.004985437560627594 2.0612866837210246 0.2373835269252678 -0.013038836697026017 0.11734953027323415 1.2860894923220738 0.045160394386881984 -0.06086835765188441 -0.9738937224301506 0.23287055540366103 1.6571901244577563 0.5698063674379631 2.552 -3.712 1.912 1.708 0.144 0.692 -0.168
-0.5951845456995405 -0.3006602344255411 0.004985437560627594 2.0524662941906837 0.23700003172829642 0.004601942363656241 0.1227184630308331 1.3088660390563274 0.05772676499888393 -0.01727875959150267 -1.014734426919157 0.03573561642788053 1.6387332676213784 0.5293583620305818 1.496 -3.744 0.904 2.108 0.172 0.704 -0.148
-0.5825292041994858 -0.29950974883462705 0.004218447166684887 2.0413449334785145 0.23776702212223913 0.020708740636453084 0.1277039005914607 1.2919799785464499 0.0679369411211355 0.008639379795751335 -1.067356103856915 -0.018064157754752792 1.7180584821096407 0.4810563749906994 0.528 -3.808 -0.032 2.32 0.136 0.548 -0.168
-0.5691068723054885 -0.29912625363765566 0.0038349519697135344 2.0283060967814883 0.23700003172829642 0.037582529303192634 0.12962137657631745 1.3108295344644527 0.06361725122325984 0.001570796326500243 -1.1258682670190492 -0.022383847652628464 1.6725053886411336 0.45081854570556973 -0.372 -3.808 -0.268 2.412 0.144 0.452 -0.148
-0.5564515308054339 -0.298359263243713 0.004218447166684887 2.0183352216602333 0.2373835269252678 0.049854375606275945 0.13537380453088776 1.3167200206888288 0.09385508050838952 -0.03220132469325498 -1.1321514523250502 -0.027881634795379313 1.5374169045621129 0.40290925774731234 -0.372 -3.872 -0.3 2.444 0.152 0.608 -0.156
-0.5449466748962932 -0.2972087776527989 0.003451456772742181 2.006446870554121 0.2373835269252678 0.06289321230330196 0.1392087565006013 1.2817698024241984 0.1288052987730199 -0.018849555918002914 -1.1462886192635522 -0.0011780972448751821 1.363843910483836 0.42804199897131623 -0.528 -3.872 -0.2 2.292 0.136 0.82 -0.168
-0.5315243430022959 -0.2956747968649135 0.003451456772742181 1.9937915290540664 0.23776702212223913 0.07708253459124204 0.14227671807637213 1.2856967932404488 0.14215706754827198 -0.01688606050987761 -1.1820242356914328 -0.008639379795751335 1.2943361730362002 0.3459678909116785 -0.464 -3.872 -0.332 2.292 0.136 0.888 -0.156
-0.5184855063052698 -0.2941408160770281 0.0038349519697135344 1.9811361875540119 0.2373835269252678 0.09050486648523941 0.1472621556369997 1.2888383858934493 0.12841259969139487 -0.014922565101752308 -1.2189379493641885 0.012959069693627005 1.35795342425946 0.35460727070742987 -0.62 -5.46 -0.368 2.384 0.152 0.752 -0.148
-0.5050631744112725 -0.2933738256830854 0.004218447166684887 1.9688643412509286 0.2373835269252678 0.10392719837923678 0.15033011721277054 1.2648837419143206 0.1009236639776406 -0.009424777959001457 -1.1996956943645605 0.008639379795751335 1.3422454609944576 0.342826298258678 -2.584 -6.444 -0.3 2.108 0.144 0.704 -0.148
-0.4924078329112178 -0.2922233400921713 0.0019174759848567672 1.9558255045539026 0.23661653653132508 0.11581554948534874 0.15416506918248407 1.2322897181394405 0.09228428418188928 -0.011780972448751823 -1.2189379493641885 -0.012959069693627005 1.2201160466090637 0.3781692156049335 -4.456 -6.824 -0.668 1.74 0.144 0.8 -0.128
-0.48051948180510584 -0.2922233400921713 0.002684466378799474 1.9435536582508193 0.23700003172829642 0.1277039005914607 0.1580000211521976 1.2071569769154367 0.09621127499813988 -0.045945792550132106 -1.2004810925278107 -0.0420188017338815 1.158069591712304 0.40016036417593687 -5.796 -7.46 -1.476 1.28 -0.06 0.82 -0.148
-0.46901462589596526 -0.2906893593042859 0.0030679615757708274 1.931281811947736 0.23354857495555426 0.1407427372884867 0.16260196351585385 1.1596403880388044 0.07068583469251093 -0.005890486224375911 -1.2126547640581875 -0.08953539061051385 1.1592476889571792 0.37934731284980866 -6.824 -7.204 -2.484 0.764 -0.172 0.752 -0.176
-0.45904375077471005 -0.29107285450125725 0.0038349519697135344 1.9190099656446526 0.23009711818281206 0.15301458359157002 0.16605342028859604 1.1278317624271745 0.028667032958629435 0.03063052836675474 -1.2652764409959456 -0.26821347274991647 1.2311116208945654 0.39858956784943667 -7.636 -7.08 -3.388 0.608 0.06 0.588 -0.156
-0.45022336124436896 -0.2899223689103432 0.003451456772742181 1.9055876337506552 0.22511168062218448 0.16528642989465334 0.1695048770613382 1.0390817699799106 0.03887720908088101 0.03887720908088101 -1.2943361730362002 -0.459065226419696 1.2770574134446975 0.3711006321356824 -7.82 -6.76 -4.128 0.64 0.116 0.508 -0.128
-0.44025248612311374 -0.2899223689103432 0.0038349519697135344 1.8929322922506007 0.22204371904641365 0.17640779060682257 0.1721893434401377 1.0033461535520303 0.07579092275363672 0.039662607244131134 -1.319468914260204 -0.4551382356034454 1.2381802043638166 0.35657076611555516 -7.916 -6.508 -4.396 0.488 0.08 0.56 -0.148
-0.43104860139580126 -0.2891553785164005 0.0038349519697135344 1.878359474765689 0.21935925266761416 0.18829614171293454 0.17640779060682257 0.9314822216146441 0.07461282550876154 0.007461282550876154 -1.3171127197704537 -0.3043417882594221 1.1906636154871841 0.3369358120343021 -7.82 -6.316 -4.496 0.396 -0.124 0.724 -0.148
-0.4222282118654601 -0.28838838812245776 0.004601942363656241 1.865320638068663 0.2166747862888147 0.2009514832129892 0.1787087617886507 0.8886780217175124 0.0659734457130102 -0.008246680714126275 -1.3811226700753385 -0.2827433387700437 1.1875220228341836 0.33457961754455173 -7.664 -6.316 -4.532 0.364 -0.124 0.74 -0.14
-0.41455830792603304 -0.2876213977285151 0.002684466378799474 1.8495973349928376 0.21130585353121575 0.21475731030395792 0.18254371375836423 0.8804313410033862 0.06086835765188441 -0.023954643979128706 -1.4015430223198417 -0.3659955440745566 1.2491757786493183 0.31062497356542307 -7.728 -6.188 -4.832 0.364 0.008 0.712 -0.128
-0.40573791839569195 -0.286470912137601 0.0023009711818281204 1.8354080127048975 0.20747090156150222 0.2274126518040126 0.18522818013716372 0.7704755981483692 0.0679369411211355 -0.03063052836675474 -1.4341370460947218 -0.41351213295118894 1.2684180336489461 0.2737112598926673 -7.76 -5.808 -4.564 0.364 0.088 0.684 -0.168
-0.3992185000471789 -0.28532042654668693 0.0015339807878854137 1.819684709629072 0.20363594959178868 0.2389175077131532 0.18752915131899184 0.7850054641684964 0.10170906214089073 -0.07225663101901117 -1.4769412459918534 -0.41626102652256436 1.2523173713023188 0.25368360672978923 -7.884 -5.712 -4.496 0.336 0.008 0.712 -0.156
-0.3926990816986659 -0.28455343615274425 -0.0003834951969713534 1.804344901750218 0.20056798801601786 0.25233983960715056 0.1902136176977913 0.7162831248841108 0.11466813183451774 -0.10170906214089073 -1.4985396954812318 -0.33340152029967657 1.235038611710816 0.2509347131584138 -7.572 -6.032 -4.264 0.424 -0.06 0.848 -0.168
-0.38656315854712425 -0.2837864457588015 0.0 1.7897720842653064 0.19711653124327566 0.2646116859102339 0.19213109368264808 0.6243915397838465 0.08482300163101313 -0.07186393193738612 -1.4981469963996068 -0.33300882121805153 1.1851658283444333 0.22737276826091016 -7.728 -6.316 -4.364 0.336 -0.052 0.908 -0.176
-0.3796602450016399 -0.2826359601678875 -0.0003834951969713534 1.774048781189481 0.1928980840765908 0.2768835322133172 0.1944320648644762 0.5914048169273415 0.07579092275363672 -0.07422012642713648 -1.48675872303248 -0.3930917807066858 1.1996956943645605 0.2061670178531569 -7.696 -6.156 -4.128 0.364 0.052 0.916 -0.14
-0.375441797834955 -0.2814854745769734 -0.0015339807878854137 1.7583254781136555 0.18867963690990588 0.2891553785164005 0.1951990552584189 0.5529203069280855 0.11977321989564353 -0.084037603467763 -1.4781193432367286 -0.41469023019606416 1.216189055792813 0.19674223989415543 -7.448 -5.648 -4.364 0.336 0.052 0.876 -0.14
-0.3708398554712988 -0.2795679985921167 -0.0019174759848567672 1.745670136613601 0.18561167533413506 0.30104372962251247 0.19673303604630432 0.5222897785613307 0.11388273367126761 -0.07264933010063623 -1.4710507597674776 -0.3758130211151831 1.215403657629563 0.1621847207111501 -7.508 -5.84 -4.196 0.336 0.016 0.868 -0.156
-0.36777189389552795 -0.2795679985921167 -0.002684466378799474 1.731864309522632 0.1821602185613929 0.31178159513771037 0.19788352163721837 0.459065226419696 0.11741702540589316 -0.07107853377413599 -1.4635894772166014 -0.3498948817279291 1.1812388375281826 0.13626658132389607 -7.384 -6.124 -4.228 0.304 -0.06 0.936 -0.168
-0.3631699515318717 -0.2784175130012026 -0.0038349519697135344 1.7146070256589212 0.17832526659167935 0.3236699462438223 0.19941750242510378 0.3667809422378067 0.08521570071263818 -0.05772676499888393 -1.4659456717063517 -0.3290818304018009 1.1549279990593035 0.1170243263242681 -7.416 -5.776 -4.264 0.304 -0.036 0.972 -0.14
-0.3604854851530722 -0.27650003701634585 -0.003451456772742181 1.700417703370981 0.17410681942499445 0.3359417925469056 0.19980099762207515 0.30355639009617197 0.12566370612001942 -0.028667032958629435 -1.479690139563229 -0.38170350733955904 1.1203704798762983 0.08678649703913842 -7.448 -5.428 -4.264 0.364 0.024 0.992 -0.168
-0.3581845139712441 -0.27496605622846043 -0.0038349519697135344 1.6869953714769839 0.17027186745528092 0.3470631532590749 0.19980099762207515 0.25368360672978923 0.13744467856877127 -0.039662607244131134 -1.3987941287484664 -0.39544797519643615 1.1360784431413007 0.04673119071338223 -7.384 -5.808 -4.8 0.336 -0.016 0.992 -0.148
-0.35626703798638737 -0.273432075440575 -0.004985437560627594 1.6724225539920723 0.1672039058795101 0.3589515043651868 0.2001844928190465 0.25172011132166394 0.15040374826239827 -0.029845130203504617 -1.384264262728339 -0.3781692156049335 1.1474667165084276 0.01767145867312773 -7.26 -5.84 -4.868 0.088 -0.08 1.04 -0.14
-0.3539660668045592 -0.2718980946526896 -0.004601942363656241 1.6574662413101895 0.16528642989465334 0.37160684586524145 0.2001844928190465 0.20381082336340653 0.15707963265002428 -0.06832964020276057 -1.4199998791562196 -0.3090541772389228 1.1455032211003022 0.001570796326500243 -7.48 -5.616 -4.7 -1.62 -0.188 0.944 -0.176
-0.3539660668045592 -0.2684466378799474 -0.005752427954570301 1.64059245264345 0.1599174971370544 0.3834951969713534 0.2001844928190465 0.18496126744540362 0.2159844948937834 -0.049480084284757656 -1.5111060660932336 -0.329867228565051 1.240929097935192 0.005497787142750851 -7.448 -6.032 -4.768 -2.84 -0.072 0.576 -0.196
-0.35281558121364515 -0.26691265709206197 -0.007286408742455715 1.6260196351585385 0.15531555477339815 0.39883500485020756 0.2001844928190465 0.10917034469176688 0.24308073152591259 -0.06126105673350948 -1.5527321687454902 -0.4194026191755649 1.3591315215043351 -0.008639379795751335 -7.728 -6.508 -4.768 -3.392 0.052 0.364 -0.176
-0.35204859081970247 -0.26384469551629114 -0.006902913545484362 1.610296332082713 0.15224759319762732 0.41072335595631954 0.2001844928190465 0.05222897785613308 0.239153740709662 -0.07343472826388636 -1.5935728732344965 -0.4221515127469403 1.337533072014957 0.003926990816250607 -7.636 -6.664 -4.732 -3.94 0.008 0.336 -0.148
-0.35281558121364515 -0.2611602291374917 -0.006135923151541655 1.5926555530220308 0.14841264122791378 0.4237621926533455 0.2001844928190465 0.027488935713754253 0.271355065402917 -0.06518804754976008 -1.6701491941513833 -0.4021238595840622 1.2853040941588239 0.007461282550876154 -7.448 -7.14 -4.564 -3.576 -0.016 0.364 -0.176
-0.3539660668045592 -0.2577087723647495 -0.007669903939427069 1.5746312787643773 0.14457768925820025 0.4356505437594575 0.19980099762207515 -0.03652101459113065 0.31455196438167365 -0.06754424203951044 -1.6728980877227588 -0.36363934958480626 1.1949833053850598 -0.023169245815878585 -7.54 -7.808 -4.936 -2.84 -0.036 0.528 -0.204
-0.35434956200153056 -0.25464081078897866 -0.008820389530341128 1.5573739949006664 0.1407427372884867 0.44485442848677 0.19980099762207515 -0.051443579692882956 0.3090541772389228 -0.04358959806038174 -1.7015651206813882 -0.35853426152368045 1.0775662799791668 -0.011388273367126762 -7.044 -7.808 -5.068 -2.352 -0.1 0.868 -0.204
-0.3551165523954733 -0.2515728492132078 -0.009203884727312482 1.5401167110369554 0.13767477571271589 0.4563592843959106 0.19941750242510378 -0.084037603467763 0.31062497356542307 -0.054977871427508505 -1.720414676599391 -0.32122784876929966 1.027693496612784 -0.0035342917346255468 -7.2 -8.0 -5.272 -1.74 -0.124 1.1 -0.252
-0.35626703798638737 -0.24850488763743703 -0.010737865515197896 1.5243934079611299 0.1357572997278591 0.4663301595171658 0.19941750242510378 -0.11506083091614279 0.3153373625449238 -0.09856746948789025 -1.6980308289467627 -0.3247621405039252 1.0449722562042867 -0.04633849163175717 -7.136 -8.284 -5.272 -1.192 -0.144 1.1 -0.232
-0.35856800916821546 -0.24428644047075213 -0.011888351106111956 1.5063691337034764 0.13153885256117423 0.47821851062327775 0.19826701683418974 -0.1401935721401467 0.3251548395855503 -0.10720684928364158 -1.6689710969065081 -0.30355639009617197 1.0783516781424167 -0.009032078877376396 -7.2 -8.252 -4.9 -0.944 -0.088 1.072 -0.232
-0.3593349995621582 -0.24160197409195266 -0.013038836697026017 1.4917963162185648 0.1292378813793461 0.48780589054756157 0.19865051203116108 -0.16179202162952502 0.3070906818307975 -0.12173671530376882 -1.6018195539486229 -0.2548617039746644 1.0595021222244139 -0.012959069693627005 -7.228 -8.032 -4.632 -1.068 -0.136 1.08 -0.232
-0.36278645633490036 -0.2381505173192105 -0.01342233189399737 1.4753060227487966 0.12540292940963257 0.49816026086578813 0.19941750242510378 -0.20263272611853134 0.3070906818307975 -0.10288715938576591 -1.5617642476228666 -0.2807798433619184 1.0049169498785304 0.021598449489378342 -7.104 -7.968 -4.264 -1.464 -0.1 1.052 -0.252
-0.3654709227136998 -0.235466050940411 -0.01342233189399737 1.4588157292790285 0.12233496783386175 0.5081311359870433 0.19788352163721837 -0.2552544030562895 0.3220132469325498 -0.08953539061051385 -1.5558737613984905 -0.3251548395855503 0.9640762453895241 0.004319689897875668 -6.856 -8.0 -4.16 -2.168 0.008 0.984 -0.324
-0.3681553890924993 -0.23201459416766884 -0.015339807878854137 1.4434759214001744 0.11965050145506227 0.5173350207143558 0.19404856966750483 -0.2882411259127946 0.31690815887142404 -0.08874999244726373 -1.5370242054804877 -0.3243694414223002 0.9424777959001458 -0.252112810403289 -6.732 -8.0 -4.06 -2.932 0.008 0.936 -0.252
-0.37160684586524145 -0.2281796421979553 -0.015339807878854137 1.4289031039152629 0.1177330254702055 0.5269224006386396 0.18906313210687725 -0.33025992764667605 0.3369358120343021 -0.07775441816176203 -1.5562664604801157 -0.3180862561162992 0.9640762453895241 -0.40722894764518797 -6.7 -8.064 -4.396 -3.484 -0.06 0.772 -0.24
-0.37582529303192636 -0.2247281854252131 -0.01687378866673955 1.411645820051552 0.11504855909140603 0.5376602661538376 0.184461189743221 -0.33536501570780186 0.3498948817279291 -0.06322455214163478 -1.5849334934387451 -0.2792090470354182 1.008058542531531 -0.45788712917482083 -6.636 -8.348 -4.296 -3.452 -0.088 0.608 -0.252
-0.3796602450016399 -0.22089323345549958 -0.01687378866673955 1.3970730025666405 0.11159710231866385 0.5457136652902359 0.1802427425765361 -0.3663882431561817 0.38563049815580963 -0.07736171908013696 -1.5821845998673698 -0.30355639009617197 0.9605419536548986 -0.4241150081550656 -6.48 -8.54 -4.16 -3.332 -0.08 0.76 -0.296
-0.3831117017743821 -0.21629129109184334 -0.017640779060682257 1.381349699490815 0.10891263593986437 0.5537670644266344 0.17717478100076528 -0.41390483203281403 0.3981968687678116 -0.07147123285576105 -1.538595001806988 -0.26860617183154156 0.8309512567186286 -0.4123340357063138 -6.356 -8.604 -3.928 -3.512 -0.016 1.004 -0.296
-0.38924762492592374 -0.2124563391221298 -0.018407769454624964 1.3648594060210468 0.10737865515197896 0.5633544443509182 0.17103885784922362 -0.4190099200939398 0.3640320486664313 -0.027096236632129192 -1.494220005583356 -0.2878484268311695 0.8101382053925003 -0.4531747401953201 -6.296 -8.728 -4.16 -3.42 0.0 1.02 -0.26
-0.39308257689563725 -0.20938837754635897 -0.018407769454624964 1.3491361029452213 0.10469418877317949 0.5737088146691447 0.1672039058795101 -0.45631633284832057 0.34950218264630406 -0.028274333877004374 -1.5040374826239826 -0.24975661591353862 0.8984954987581389 -0.4249004063183157 -6.296 -8.76 -4.364 -3.42 -0.072 0.888 -0.288
-0.39883500485020756 -0.20555342557664544 -0.01917475984856767 1.3353302758542527 0.10316020798529407 0.5821457090025145 0.1622184683188825 -0.504618319888203 0.3420409000954279 -0.08285950622288782 -1.5091425706851085 -0.17318029499665177 0.9204866473291423 -0.45081854570556973 -6.14 -8.508 -4.6 -3.452 -0.208 0.856 -0.288
-0.40420393760780654 -0.20286895919784598 -0.01917475984856767 1.3203739631723699 0.1004757416064946 0.5905826033358843 0.1587670115461403 -0.5258240702959563 0.34439709458517825 -0.05340707510100826 -1.4459180185434737 -0.17828538305777758 0.8953539061051384 -0.42804199897131623 -6.076 -8.316 -4.396 -3.604 -0.208 0.936 -0.26
-0.40957287036540546 -0.19941750242510378 -0.019941750242510378 1.3050341552935159 0.09779127522769512 0.5997864880631968 0.15416506918248407 -0.5383904409079583 0.3569634651971802 -0.029452431121879556 -1.448666912114849 -0.2411172361177873 0.8717919612076348 -0.43668137876706753 -5.92 -8.252 -4.296 -3.788 -0.08 0.944 -0.268
-0.41455830792603304 -0.19596604565236161 -0.019941750242510378 1.2916118233995184 0.09664078963678106 0.6089903727905093 0.1491796316218565 -0.562737783968712 0.35578536795230503 -0.043982297142006806 -1.4537720001759749 -0.2580032966276649 0.8941758088602633 -0.45356743927694515 -5.856 -8.316 -4.16 -3.76 0.044 0.848 -0.268
-0.42146122147151743 -0.190980608091734 -0.020708740636453084 1.2770390059146068 0.09395632325798159 0.616276781532965 0.14419419406122888 -0.6098616737637194 0.3742422247886829 -0.03887720908088101 -1.4439545231353483 -0.21991148571003402 0.8847510309012618 -0.46534841172569696 -5.608 -8.316 -4.06 -3.94 -0.06 0.792 -0.28
-0.4291311254109445 -0.18676216092504913 -0.02147573103039579 1.2620826932327243 0.09242234247009617 0.6258641614572488 0.14035924209151535 -0.6283185306000971 0.3581415624420554 -0.056155968672383684 -1.4404202314007228 -0.12566370612001942 0.8541205025345071 -0.4245077072366907 -5.672 -8.476 -4.128 -4.064 -0.152 0.868 -0.308
-0.43526704856248616 -0.18254371375836423 -0.0222427214243385 1.24674288535387 0.09127185687918211 0.6339175605936472 0.13460681413694506 -0.6459899892732249 0.3911282852985605 -0.05222897785613308 -1.4203925782378446 -0.13076879418114523 0.7873616586582468 -0.4610287218278213 -5.484 -8.728 -4.128 -4.156 -0.1 0.888 -0.28
-0.4421699621079705 -0.1787087617886507 -0.023776702212223912 1.2333205534598726 0.0897378760912967 0.642354454927017 0.13000487177328882 -0.6562001653954765 0.4033019568289374 -0.061653755815134534 -1.4231414718092201 -0.17789268397615252 0.7661559082504935 -0.4802709768274493 -5.172 -8.952 -3.828 -4.216 -0.036 0.888 -0.26
-0.4490728756534549 -0.17564080021287987 -0.02339320701525256 1.2191312311719327 0.08743690490946858 0.6484903780785587 0.1234854534247758 -0.6813329066194804 0.41390483203281403 -0.034950218264630406 -1.421963374564345 -0.18142697571077807 0.7783295797808704 -0.4881249584599505 -5.108 -9.112 -3.928 -4.064 -0.052 0.896 -0.28
-0.4559757891989392 -0.171422353046195 -0.024927187803137973 1.2072428800658206 0.08551942892461181 0.655393291624043 0.12041749184900498 -0.7300275927409879 0.3938771788699359 -0.06675884387626033 -1.4066481103809676 -0.15982852622139973 0.7080364441699845 -0.5497787142750851 -4.828 -9.236 -3.792 -4.156 -0.1 0.936 -0.316
-0.4628787027444236 -0.1679708962734528 -0.024927187803137973 1.1926700625809092 0.08513593372764046 0.6615292147755847 0.11236409271260656 -0.7119634349862352 0.3919136834618106 -0.07971791356988733 -1.325752099566205 -0.1692533041804012 0.6774059158032297 -0.5454590243772094 -4.86 -9.268 -3.892 -4.156 -0.108 1.012 -0.288
-0.47169909227476475 -0.16336895390979655 -0.02454369260616662 1.1796312258838832 0.08245146734884098 0.668432128321069 0.10852914074289302 -0.6962554717212327 0.3848450999925595 -0.07068583469251093 -1.2943361730362002 -0.14176436846664692 0.6236061416205965 -0.562737783968712 -4.672 -9.3 -3.724 -4.4 -0.1 0.944 -0.26
-0.477451520229335 -0.15953400194008302 -0.025310683000109326 1.1677428747777712 0.08091748656095557 0.6741845562756393 0.10200972239438001 -0.7378815743734891 0.375027622951933 -0.021991148571003403 -1.22836272732319 -0.13823007673202137 0.594546409580342 -0.5780530481520894 -4.672 -9.3 -3.592 -4.736 -0.052 0.956 -0.268
-0.4866554049566475 -0.15493205957642678 -0.02569417819708068 1.1554710284746879 0.07976700097004151 0.680320479427181 0.09625729443980971 -0.7347399817204886 0.3734568266254328 -0.045945792550132106 -1.2016591897726858 -0.15590153540514912 0.5784457472337144 -0.5564545986627111 -4.58 -9.428 -3.524 -5.044 -0.024 0.888 -0.24
-0.4939418136991032 -0.15186409800065595 -0.027228158984966094 1.1420486965806906 0.07861651537912745 0.686839897775694 0.09127185687918211 -0.7689048018218689 0.34636058999330355 -0.04790928795825741 -1.1906636154871841 -0.12841259969139487 0.6247842388654716 -0.5442809271323342 -4.548 -9.46 -3.556 -5.196 -0.044 0.84 -0.288
-0.5019952128355016 -0.14879613642488512 -0.026461168591023387 1.1313108310654927 0.0782330201821561 0.6929758209272356 0.0847524385306691 -0.769690199985119 0.3440043955035532 -0.0640099503048849 -1.1525718045695532 -0.08639379795751337 0.6133959654983449 -0.5784457472337144 -4.488 -9.428 -3.492 -5.38 -0.08 0.84 -0.268
-0.5108156023658428 -0.14457768925820025 -0.028378644575880154 1.119805975156352 0.07746602978821339 0.6991117440787773 0.0790000105760988 -0.769690199985119 0.34439709458517825 -0.06086835765188441 -1.137649239467801 -0.06440264938650996 0.5902267196824663 -0.5733406591725887 -4.424 -9.492 -3.424 -5.316 -0.124 0.792 -0.28
-0.5196359918961839 -0.14150972768242942 -0.028762139772851508 1.1083011192472114 0.07593204900032798 0.7044806768363763 0.07056311624272903 -0.8435176273306305 0.33065262672830115 -0.06872233928438563 -1.1144799936519223 -0.11977321989564353 0.5399612372344585 -0.5925829141722166 -4.144 -9.62 -3.492 -5.348 -0.072 0.808 -0.268
-0.5269224006386396 -0.13805827090968723 -0.0279951493789088 1.097946748928985 0.07439806821244256 0.7090826192000325 0.06557767868210143 -0.8490154144733814 0.3318307239731763 -0.024347343060753767 -1.0775662799791668 -0.13273228958927052 0.48144907407232446 -0.6459899892732249 -3.8 -9.652 -3.492 -5.472 -0.036 0.868 -0.288
-0.5357427901689807 -0.1349903093339164 -0.029529130166794215 1.0864418930198443 0.0732475826215285 0.7133010663667174 0.059825250727531136 -0.8427322291673803 0.323191344177425 -0.008246680714126275 -1.0559678304897884 -0.12487830795676931 0.45788712917482083 -0.6090762756004692 -3.768 -9.744 -3.492 -5.684 -0.044 0.888 -0.28
-0.5437961893053792 -0.13115535736420286 -0.029912625363765568 1.076471017898589 0.0724805922275858 0.7179030087303736 0.05330583237901813 -0.8498008126366314 0.3569634651971802 -0.05811946408050899 -1.0367255754901603 -0.09621127499813988 0.4610287218278213 -0.6161448590697203 -3.676 -9.936 -3.456 -5.744 -0.108 0.792 -0.296
-0.553383569229663 -0.1277039005914607 -0.029529130166794215 1.0661166475803625 0.0724805922275858 0.7217379607000872 0.046402918833533764 -0.8761116511055105 0.34164820101380283 -0.06754424203951044 -1.0367255754901603 -0.09660397407976494 0.4315762907059417 -0.6365652113142235 -3.304 -10.188 -3.088 -5.624 -0.088 0.792 -0.288
-0.5618204635630328 -0.12463593901568987 -0.03106311095467963 1.058063248443964 0.07094661143970038 0.7251894174728294 0.04026699568199211 -0.8851437299828869 0.3243694414223002 -0.04751658887663235 -0.9789988104912765 -0.06715154295788539 0.3549999697890549 -0.6408849012120992 -2.96 -10.38 -3.02 -5.652 -0.036 0.896 -0.28
-0.5706408530933739 -0.12156797743991904 -0.03144660615165098 1.048092373322709 0.07056311624272903 0.7282573790486002 0.033364082136507746 -0.8639379795751336 0.2949170103004206 -0.07579092275363672 -0.9267698326351433 -0.0640099503048849 0.30277099193292184 -0.6216426462124711 -2.804 -10.572 -2.82 -5.624 -0.008 0.944 -0.268
-0.579461242623715 -0.11811652066717686 -0.03298058693953639 1.0388884885953964 0.07017962104575767 0.7305583502304283 0.026077673394052033 -0.8713992621260098 0.2902046213209199 -0.09032078877376397 -0.9024224895743895 -0.03887720908088101 0.2858849314230442 -0.6499169800894755 -2.74 -10.668 -2.616 -5.624 -0.024 0.944 -0.288
-0.5890486225479988 -0.11658253987929144 -0.03259709174256504 1.0304515942620267 0.07017962104575767 0.7336263118061991 0.018407769454624964 -0.8757189520238855 0.2831360378516688 -0.09071348785538903 -0.853335104371257 -0.01531526418337737 0.28235063968841867 -0.6762278185583546 -2.368 -10.76 -2.616 -5.836 -0.036 0.848 -0.28
-0.59786901207834 -0.11351457830352062 -0.03413107253045045 1.0239321759135136 0.06979612584878632 0.7347767973971132 0.011888351106111956 -0.8992808969213891 0.23483405081178632 -0.07932521448826227 -0.7720463944748694 -0.03455751918300534 0.2309070599955357 -0.6762278185583546 -2.46 -10.572 -2.416 -5.928 -0.044 0.84 -0.26
-0.6063059064117098 -0.11236409271260656 -0.03489806292439316 1.0158787767771154 0.06864564025787226 0.7363107781849986 0.006519418348513008 -0.8831802345747616 0.2210895829549092 -0.06715154295788539 -0.7343472826388636 -0.0329867228565051 0.16964600326202625 -0.6609125543749772 -2.148 -10.604 -2.484 -6.296 -0.016 0.888 -0.28
-0.6155097911390223 -0.11044661672774979 -0.03566505331833587 1.010126348822545 0.06787864986392955 0.737844758972884 -0.0019174759848567672 -0.8996735960030141 0.19831303622065566 -0.07147123285576105 -0.6903649854968568 -0.07657632091688685 0.13351768775252065 -0.6648395451912278 -2.272 -10.668 -2.348 -6.416 -0.044 0.828 -0.24
-0.6250971710633061 -0.10776215034895031 -0.03604854851530722 1.0032234352770606 0.0682621450609009 0.7397622349577407 -0.008436894333369775 -0.9024224895743895 0.2010619297920311 -0.04555309346850705 -0.6459899892732249 -0.07618362183526178 0.1539380399970238 -0.6931138790682322 -2.304 -10.444 -2.348 -6.54 -0.024 0.752 -0.268
-0.6350680461845613 -0.1062281695610649 -0.036432043712278574 0.9970875121255189 0.06596117387907278 0.7416797109425975 -0.016490293469768196 -0.8878926235542624 0.18064157754752794 -0.036128315509505585 -0.6302820260082225 -0.09189158510026421 0.1578650308132744 -0.7076437450883595 -2.148 -10.54 -2.248 -6.448 0.016 0.676 -0.268
-0.6442719309118737 -0.10431069357620813 -0.036432043712278574 0.9913350841709486 0.06481068828815872 0.7401457301547121 -0.022626216621309852 -0.9232355409005178 0.17357299407827684 -0.056155968672383684 -0.627533132436847 -0.09542587683488976 0.11427543275289267 -0.7147123285576106 -1.96 -11.016 -2.516 -6.416 0.044 0.732 -0.26
-0.6538593108361576 -0.10354370318226543 -0.03796602450016399 0.9859661514133496 0.06442719309118737 0.7401457301547121 -0.02914563496982286 -0.9024224895743895 0.14254976662989705 -0.08207410805963769 -0.5395685381528335 -0.09621127499813988 -0.003926990816250607 -0.6632687488647275 -1.744 -11.3 -2.552 -6.388 -0.024 0.924 -0.252
-0.6642136811543842 -0.10162622719740866 -0.03911651009107805 0.9809807138527221 0.06404369789421602 0.7409127205486549 -0.037582529303192634 -0.9354092124308947 0.1240929097935192 -0.10720684928364158 -0.4684900043786975 -0.06126105673350948 -0.05340707510100826 -0.685652596517356 -1.464 -11.396 -2.348 -6.416 -0.072 0.908 -0.232
-0.6730340706847253 -0.10085923680346595 -0.03911651009107805 0.9767622666860372 0.06327670750027331 0.7397622349577407 -0.04410194765170564 -0.9715375279404003 0.10642145112039146 -0.049480084284757656 -0.4197953182571899 -0.04790928795825741 -0.02670353755050413 -0.6538439709057261 -1.184 -11.524 -2.048 -6.448 0.008 0.848 -0.224
-0.6822379554120378 -0.1004757416064946 -0.0395000052880494 0.973310809913295 0.0625097171063306 0.7397622349577407 -0.051004861197190006 -0.9212720454923925 0.07971791356988733 -0.01727875959150267 -0.38641589631905976 -0.08482300163101313 -0.01610066234662749 -0.6887941891703565 -1.152 -11.744 -2.112 -6.632 0.088 0.828 -0.252
-0.692208830533293 -0.10009224640952324 -0.042184471666848876 0.9702428483375242 0.0617427267123879 0.7393787397607694 -0.058674765136617076 -0.9255917353902682 0.056155968672383684 -0.07461282550876154 -0.3420409000954279 -0.06479534846813502 -0.03180862561162992 -0.7194247175371112 -1.028 -12.032 -2.08 -6.752 0.1 0.792 -0.24
-0.7006457248666628 -0.10009224640952324 -0.04141748127290617 0.9683253723526675 0.06212622190935926 0.7397622349577407 -0.06672816427301549 -0.9251990363086431 0.02513274122400389 -0.10053096489601555 -0.26860617183154156 -0.021991148571003403 -0.036128315509505585 -0.7158904258024857 -0.776 -12.0 -2.048 -6.876 0.052 0.792 -0.28
-0.7106165999879179 -0.09970875121255189 -0.042184471666848876 0.9660244011708393 0.0625097171063306 0.7386117493668267 -0.07401457301547121 -0.9228428418188928 0.007461282550876154 -0.084037603467763 -0.21951878662840896 -0.0023561944897503642 -0.0329867228565051 -0.6903649854968568 -0.872 -12.316 -1.844 -7.06 0.052 0.82 -0.24
-0.7198204847152304 -0.10009224640952324 -0.04295146206079158 0.9644904203829539 0.06212622190935926 0.7382282541698554 -0.08053399136398422 -0.943655893145021 -0.009424777959001457 -0.07932521448826227 -0.1578650308132744 -0.005497787142750851 -0.023954643979128706 -0.7076437450883595 -0.496 -12.128 -1.476 -7.092 0.1 0.724 -0.26
-0.7290243694425429 -0.10009224640952324 -0.043334957257762936 0.9648739155799253 0.06289321230330196 0.7382282541698554 -0.08628641931855452 -0.924413638145393 -0.02631083846887907 -0.04084070448900632 -0.10642145112039146 -0.013351768775252066 -0.040448005407381256 -0.6738716240686042 -0.372 -12.348 -1.34 -6.936 0.108 0.616 -0.252
-0.737844758972884 -0.10162622719740866 -0.044485442848677 0.9644904203829539 0.0625097171063306 0.7363107781849986 -0.09318933286403888 -0.8894634198807626 -0.043982297142006806 -0.060475658570259355 -0.06440264938650996 -0.01649336142825255 -0.07971791356988733 -0.6616979525382274 -0.436 -12.572 -1.476 -6.936 0.088 0.656 -0.252
-0.7470486437001965 -0.10239321759135137 -0.04486893804564835 0.9644904203829539 0.0625097171063306 0.7340098070031704 -0.09970875121255189 -0.9189158510026422 -0.09699667316139 -0.07029313561088588 -0.023561944897503646 0.01610066234662749 -0.15865042897652454 -0.6942919763131074 -0.496 -12.76 -1.644 -6.968 0.044 0.676 -0.252
-0.7566360236244803 -0.10316020798529407 -0.044485442848677 0.9648739155799253 0.0617427267123879 0.7317088358213424 -0.10814564554592167 -0.9204866473291423 -0.10995574285501701 -0.040448005407381256 0.02513274122400389 -0.006675884387626033 -0.25878869479091504 -0.7088218423332346 -0.404 -13.332 -1.644 -7.212 0.052 0.616 -0.24
-0.7654564131548215 -0.1054611791671222 -0.046402918833533764 0.9664078963678107 0.06135923151541655 0.7282573790486002 -0.11504855909140603 -0.9145961611047665 -0.12055861805889365 -0.015707963265002428 0.08796459428401361 -0.01767145867312773 -0.2941316121371705 -0.6927211799866071 -0.404 -13.3 -1.644 -7.364 0.06 0.644 -0.224
-0.7742768026851626 -0.10661166475803625 -0.04601942363656241 0.966791391564782 0.06135923151541655 0.7232719414879726 -0.12080098704597633 -0.9193085500842672 -0.13626658132389607 -0.045160394386881984 0.09974556673276543 -0.018849555918002914 -0.3239767423406751 -0.6777986148848548 -0.404 -13.112 -1.608 -7.456 0.088 0.576 -0.24
-0.7834806874124751 -0.10776215034895031 -0.04678641403050512 0.9687088675496388 0.06212622190935926 0.7213544655031158 -0.12885438618237474 -0.918130452839392 -0.13862277581364643 -0.03887720908088101 0.11741702540589316 -0.013744467856877126 -0.32358404325905005 -0.6707300314156037 -0.56 -13.556 -1.608 -7.092 0.08 0.5 -0.232
-0.7930680673367589 -0.10891263593986437 -0.04678641403050512 0.9698593531405528 0.06135923151541655 0.7167525231394596 -0.13537380453088776 -0.905171383145765 -0.1460840583645226 -0.043982297142006806 0.13508848407902088 0.0007853981632501215 -0.37659841927843324 -0.691935781823357 -0.436 -13.776 -1.476 -6.936 0.06 0.608 -0.232
-0.8015049616701286 -0.1112136071216925 -0.04601942363656241 0.973310809913295 0.06212622190935926 0.7113835903818606 -0.14266021327334347 -0.9393362032471453 -0.18378317020052842 0.013351768775252066 0.2179479903019087 0.0027488935713754254 -0.48498336580695 -0.7048948515169841 -0.436 -13.396 -1.644 -6.936 0.044 0.692 -0.196
-0.8095583608065271 -0.11313108310654926 -0.04563592843959106 0.9756117810951231 0.060975736318445196 0.7063981528212331 -0.1491796316218565 -0.9043859849825149 -0.18967365642490433 0.014137166938502187 0.27763825070891796 -0.02631083846887907 -0.5462444225404595 -0.7088218423332346 -0.308 -13.84 -1.776 -6.784 0.024 0.732 -0.232
-0.8206797215186964 -0.11581554948534874 -0.04563592843959106 0.979830228261808 0.06020874592450249 0.69987873447272 -0.15684953556128356 -0.911454568451766 -0.239153740709662 0.01649336142825255 0.29766590387179603 -0.07186393193738612 -0.5399612372344585 -0.711178036822985 -0.436 -13.936 -1.676 -6.844 -0.016 0.636 -0.212
-0.8279661302611521 -0.11926700625809092 -0.04563592843959106 0.9832816850345502 0.05944175553055978 0.6945098017151211 -0.16375244910676792 -0.9373727078390199 -0.25957409295416517 0.003926990816250607 0.36089045601343084 -0.09385508050838952 -0.5619523858054619 -0.7041094533537339 -0.464 -13.652 -1.776 -6.844 0.036 0.608 -0.232
-0.839854481367264 -0.12118448224294769 -0.04678641403050512 0.9882671225951778 0.05905826033358843 0.6872233929726653 -0.171422353046195 -0.9558295646753978 -0.2709623663212919 -0.0007853981632501215 0.4080143458084381 -0.05654866775400875 -0.5961172059068423 -0.6872233928438563 -0.496 -13.904 -1.812 -6.908 -0.016 0.608 -0.252
-0.847524385306691 -0.1250194342126612 -0.04563592843959106 0.9932525601558054 0.05829126993964572 0.681470965018095 -0.17755827619773665 -0.9330530179411443 -0.265071880096916 0.0023561944897503642 0.45160394386881986 -0.045160394386881984 -0.6322455214163478 -0.6518804754976009 -0.34 -13.808 -1.88 -7.0 -0.06 0.656 -0.232
-0.8555777844430895 -0.12732040539448933 -0.046402918833533764 0.9986214929134043 0.05714078434873166 0.6753350418665534 -0.18331070415230694 -0.9193085500842672 -0.2996293992799213 0.0023561944897503642 0.504225620806578 -0.08757189520238855 -0.6361725122325984 -0.653058572742476 0.248 -13.936 -1.576 -6.968 0.06 0.656 -0.232
-0.8651651643673733 -0.13153885256117423 -0.04563592843959106 1.0043739208679747 0.05714078434873166 0.6680486331240977 -0.1894466273038486 -0.8953539061051384 -0.3070906818307975 -0.023169245815878585 0.5572399968259611 -0.10485065479389122 -0.6577709617219767 -0.6349944149877232 0.9 -14.128 -1.576 -6.876 0.136 0.616 -0.232
-0.8728350683068005 -0.1349903093339164 -0.04678641403050512 1.0108933392164876 0.0559902987578176 0.6611457195786133 -0.19558255045539025 -0.8690430676362594 -0.34164820101380283 -0.036913713672755706 0.6008295948863429 -0.06754424203951044 -0.6781913139664799 -0.6051492847842186 1.244 -14.096 -1.24 -6.936 0.036 0.616 -0.26
-0.882038953034113 -0.13882526130362993 -0.04678641403050512 1.017796252761972 0.055223308363874894 0.6546263012301003 -0.2017184736069319 -0.879253243758511 -0.3762057201968082 -0.03848450999925595 0.6239988407022216 -0.07264933010063623 -0.6915430827417319 -0.6188937526410957 1.212 -14.128 -1.004 -6.784 -0.052 0.588 -0.252
-0.890859342564454 -0.14304370847031483 -0.04678641403050512 1.024315671110485 0.05330583237901813 0.6465729020937019 -0.20747090156150222 -0.8619744841670083 -0.368744437645932 -0.03573561642788053 0.6483461837629753 -0.1170243263242681 -0.7041094533537339 -0.5917975160089666 1.68 -13.936 -0.904 -6.724 0.052 0.616 -0.24
-0.8981457513069098 -0.14687866044002837 -0.04678641403050512 1.030835089458998 0.05177185159113271 0.6389029981542749 -0.2132233295160725 -0.8717919612076348 -0.38131080825793395 -0.04476769530525693 0.7221736111084867 -0.15943582713977467 -0.7480917504957407 -0.5878705251927159 1.62 -14.096 -1.004 -6.664 0.172 0.636 -0.232
-0.9069661408372509 -0.15109710760671324 -0.04716990922747647 1.0392719837923678 0.05062136600021865 0.6312330942148477 -0.22050973825852824 -0.8411614328408801 -0.4017311605024371 -0.015707963265002428 0.743772060597865 -0.15668693356839924 -0.7598727229444925 -0.6149667618248451 1.62 -14.096 -0.668 -6.572 0.164 0.624 -0.212
-0.9150195399736493 -0.15531555477339815 -0.047553404424447825 1.0477088781257375 0.04908738521233324 0.6239466854723921 -0.2266456614100699 -0.8333074512083789 -0.4421791659098184 -0.007853981632501214 0.7897178531479971 -0.12330751163026907 -0.7681194036586187 -0.6291039287633473 1.4 -14.032 -0.5 -6.416 0.1 0.596 -0.204
-0.9230729391100477 -0.16030099233402573 -0.04678641403050512 1.0561457724591075 0.047553404424447825 0.6147428007450796 -0.23201459416766884 -0.8191702842698767 -0.45121124478719477 -0.0019634954081253035 0.8391979374327548 -0.13037609509952017 -0.7830419687603711 -0.5929756132538417 1.184 -13.904 -0.468 -6.388 0.072 0.608 -0.224
-0.9307428430494747 -0.16490293469768197 -0.04832039481839053 1.0649661619894486 0.04601942363656241 0.6066894016086811 -0.2381505173192105 -0.8254534695758776 -0.46966810162357264 -0.013744467856877126 0.8933904106970132 -0.16532631336415057 -0.8160286916168762 -0.5831581362132152 1.212 -14.0 -0.668 -6.172 0.136 0.608 -0.224
-0.9391797373828445 -0.1695048770613382 -0.04716990922747647 1.074170046716761 0.044485442848677 0.5982525072753113 -0.24351945007680942 -0.8348782475348792 -0.49794243550057704 -0.01531526418337737 0.9318749206962691 -0.16964600326202625 -0.833700150290004 -0.5902267196824663 1.368 -14.064 -0.636 -6.112 0.152 0.588 -0.212
-0.947233136519243 -0.17525730501590853 -0.047553404424447825 1.0860583978228728 0.044485442848677 0.5894321177449703 -0.24888838283440837 -0.8219191778412521 -0.4948008428475765 -0.0047123889795007284 0.9597565554916484 -0.11663162724264303 -0.8690430676362594 -0.5580253949892113 1.652 -13.936 -0.5 -6.204 0.052 0.644 -0.252
-0.9545195452616987 -0.18100973297047881 -0.047553404424447825 1.0967962633380708 0.04410194765170564 0.5809952234116005 -0.25349032519806464 -0.8046404182497494 -0.5132576996839544 0.0 1.0363328764085353 -0.0730420291822613 -0.8831802345747616 -0.5328926537652074 1.868 -13.968 -0.4 -6.264 -0.036 0.576 -0.252
-0.9621894492011258 -0.18522818013716372 -0.04793689962141918 1.1063836432623546 0.04141748127290617 0.5725583290782307 -0.25885925795566356 -0.7979645338621234 -0.5285729638673318 -0.004319689897875668 1.0516481405919127 -0.09424777959001458 -0.8623671832486334 -0.5372123436630831 2.024 -14.0 -0.568 -6.264 0.052 0.508 -0.224
-0.9713933339284383 -0.19136410328870537 -0.04832039481839053 1.117505003974524 0.039883500485020755 0.5641214347448609 -0.26384469551629114 -0.7814711724338709 -0.5289656629489569 -0.01531526418337737 1.0712830946731657 -0.17160949867015154 -0.8376271411062546 -0.4810563749906994 2.148 -14.096 -0.704 -6.296 0.136 0.46 -0.212
-0.9782962474739226 -0.19673303604630432 -0.047553404424447825 1.1297768502776073 0.03834951969713534 0.5541505596236057 -0.2684466378799474 -0.7728317926381195 -0.5497787142750851 -0.0070685834692510935 1.151001008243053 -0.16454091520090044 -0.8890707207991375 -0.48773225937832543 2.304 -14.128 -0.536 -6.356 0.116 0.492 -0.212
-0.9848156658224356 -0.20210196880390327 -0.04793689962141918 1.1412817061867477 0.03719903410622128 0.5453301700932646 -0.2726650850466323 -0.763014315597493 -0.5395685381528335 -0.018849555918002914 1.1439324247738019 -0.12330751163026907 -0.9236282399821428 -0.46495571264407193 2.212 -14.16 -0.536 -6.54 0.0 0.5 -0.212
-0.9936360553527768 -0.20747090156150222 -0.04832039481839053 1.1520195717019457 0.03489806292439316 0.5357427901689807 -0.2772670274102885 -0.756338431209867 -0.5297510611122069 -0.0007853981632501215 1.1356857440596757 -0.17435839224152697 -0.9067421794722652 -0.43353978611406707 2.056 -14.284 -0.604 -6.356 0.0 0.404 -0.224
-1.0013059592922038 -0.21360682471304387 -0.04832039481839053 1.1650584083989717 0.03183010134862233 0.5265389054416683 -0.2822524649709161 -0.7476990514141156 -0.5442809271323342 -0.011388273367126762 1.1356857440596757 -0.24229533336266248 -0.8890707207991375 -0.41429753111443907 1.992 -14.38 -0.604 -6.02 0.136 0.396 -0.212
-1.0093593584286022 -0.21974274786458553 -0.04832039481839053 1.1780972450959977 0.02914563496982286 0.515417544729499 -0.28570392174365833 -0.7229590092717368 -0.5635231821319622 -0.02081305132612822 1.169850564161056 -0.25839599570928995 -0.9460120876347713 -0.42332960999181546 1.992 -14.38 -0.468 -5.836 0.164 0.452 -0.212
-1.015495281580144 -0.22549517581915582 -0.04793689962141918 1.1899855962021098 0.0279951493789088 0.5054466696082438 -0.28953887371337184 -0.7386669725367393 -0.5737333582542138 -0.011780972448751823 1.235038611710816 -0.23522674989341139 -1.0190541168170326 -0.38445240091093447 1.9 -14.476 -0.536 -5.624 0.052 0.548 -0.212
-1.0223981951256282 -0.23239808936464018 -0.047553404424447825 1.2041749184900499 0.024927187803137973 0.49432530889607457 -0.29375732088005674 -0.7115707359046101 -0.5988660994782177 0.003141592653000486 1.2833405987506985 -0.22855086550578535 -1.0430087607961613 -0.36167585417668097 1.776 -14.412 -0.4 -5.472 0.016 0.596 -0.224
-1.02853411827717 -0.2373835269252678 -0.047553404424447825 1.2172137551870759 0.0222427214243385 0.4843544337748194 -0.2964417872588562 -0.7190320184554863 -0.6086835765188442 -0.0027488935713754254 1.3104368353828277 -0.23483405081178632 -1.0300496911025343 -0.3612831550950559 1.836 -14.316 0.132 -5.472 0.108 0.54 -0.196
-1.0369710126105396 -0.24313595487983808 -0.04678641403050512 1.2302525918841019 0.019941750242510378 0.4747670538505356 -0.2998932440315984 -0.697826268047733 -0.5988660994782177 0.05262167693775814 1.3532410352799593 -0.27056966723966686 -1.0233738067149083 -0.32751103407530063 1.836 -14.16 0.5 -5.256 0.124 0.444 -0.196
-1.0438739261560241 -0.2500388684253224 -0.04793689962141918 1.2448254093690132 0.01572330307582549 0.4628787027444236 -0.3025777104103979 -0.7072510460067344 -0.6094689746820943 0.0035342917346255468 1.3697343967082118 -0.3059125845859223 -1.0481138488572872 -0.31455196438167365 1.804 -14.0 0.5 -5.224 0.124 0.46 -0.224
-1.0511603348984797 -0.25655828677383546 -0.04832039481839053 1.259781722050896 0.013038836697026017 0.4521408372292257 -0.3056456719861687 -0.7080364441699845 -0.6298893269265974 0.018064157754752792 1.3815153691569637 -0.2792090470354182 -1.0767808818159166 -0.2980586029534211 1.836 -13.968 0.5 -5.164 0.124 0.56 -0.196
-1.058830238837907 -0.26384469551629114 -0.04678641403050512 1.2755050251267215 0.009970875121255189 0.44025248612311374 -0.30833013836496814 -0.6821183047827305 -0.6503096791711006 0.06361725122325984 1.4302100552784711 -0.2890265240760447 -1.0563605295714134 -0.27528205621916757 1.9 -13.84 0.94 -5.072 0.08 0.5 -0.212
-1.0657331523833913 -0.27113110425874687 -0.04563592843959106 1.2908448330055757 0.006902913545484362 0.4302816110018586 -0.3094806239558822 -0.7029313561088587 -0.6157521599880952 0.07422012642713648 1.4655529726247267 -0.3129811680551734 -1.0598948213060388 -0.25407630581141427 1.9 -13.744 1.14 -5.348 0.152 0.5 -0.232
-1.0722525707319042 -0.2772670274102885 -0.044485442848677 1.3065681360814012 0.002684466378799474 0.41877675509271794 -0.31254858553165304 -0.6687665360074785 -0.6330309195795979 0.0950331777532647 1.4836171303794794 -0.3436116964219281 -1.0174833204905325 -0.21048670775103256 2.18 -13.936 1.04 -5.408 0.164 0.364 -0.212
-1.0776215034895031 -0.2826359601678875 -0.04371845245473429 1.3219079439602552 -0.0007669903939427069 0.4091893751684341 -0.31408256631953846 -0.6746570222318543 -0.6200718498859709 0.08364490438613793 1.4891149175222302 -0.36285395142155613 -1.0037388526336553 -0.18653206377190384 2.272 -14.064 0.604 -5.5 0.172 0.336 -0.204
-1.0852914074289302 -0.29030586410731457 -0.04295146206079158 1.336864256642138 -0.003451456772742181 0.3984515096532362 -0.3156165471074239 -0.6699446332523536 -0.6522731745792258 0.10524335387551628 1.4902930147671054 -0.33457961754455173 -1.0221957094700331 -0.1500110491807732 2.524 -14.064 0.704 -5.44 0.164 0.328 -0.232
-1.0914273305804718 -0.29605829206188483 -0.04180097646987752 1.3514370741270496 -0.005368932757598948 0.387330148941067 -0.3156165471074239 -0.6809402075378553 -0.6703373323339786 0.11074114101826713 1.494612704664981 -0.2693915699947917 -1.0591094231427889 -0.10642145112039146 2.584 -13.968 0.904 -5.256 0.016 0.336 -0.232
-1.0983302441259561 -0.3029612056073692 -0.041033986075934815 1.368310862793789 -0.009203884727312482 0.37735927381981177 -0.3163835375013666 -0.6565928644771015 -0.6349944149877232 0.1280199006097698 1.5158184550727345 -0.2619302874439155 -1.0524335387551629 -0.056941366835633805 2.804 -14.032 0.804 -5.072 -0.016 0.328 -0.224
-1.1052331576714407 -0.3094806239558822 -0.03911651009107805 1.3848011562635572 -0.013805827090968724 0.36508742751672846 -0.3163835375013666 -0.6518804754976009 -0.6326382204979728 0.11074114101826713 1.5747233173164936 -0.3436116964219281 -1.0704976965099156 -0.014922565101752308 2.864 -13.968 0.436 -4.888 0.108 0.328 -0.224
-1.1106020904290395 -0.3160000423043952 -0.03834951969713534 1.3993739737484687 -0.01687378866673955 0.3535825716075879 -0.31676703269833795 -0.6310674241714727 -0.6455972901915998 0.13273228958927052 1.5747233173164936 -0.400945762339187 -1.1266536651822991 -0.02513274122400389 2.896 -13.904 0.332 -4.768 0.124 0.308 -0.224
-1.117505003974524 -0.32213596545593687 -0.037582529303192634 1.4166312576121796 -0.020708740636453084 0.3416942205014759 -0.3163835375013666 -0.6196791508043459 -0.6228207434573463 0.11584622907939292 1.5751160163981186 -0.3667809422378067 -1.1545352999776786 -0.03652101459113065 2.96 -13.588 0.804 -4.368 0.052 0.328 -0.224
-1.1228739367321228 -0.3286553838044499 -0.03604854851530722 1.432354560688005 -0.024160197409195266 0.3286553838044499 -0.31676703269833795 -0.5937610114170918 -0.6518804754976009 0.10956304377339195 1.5821845998673698 -0.33300882121805153 -1.1930198099769345 -0.009424777959001457 2.864 -13.428 0.94 -4.124 0.016 0.384 -0.224
-1.1286263646866932 -0.336325287743877 -0.03528155812136451 1.4499953397486873 -0.028378644575880154 0.3156165471074239 -0.3163835375013666 -0.5835508352948403 -0.6385287067223487 0.10053096489601555 1.649336142825255 -0.36795903948268194 -1.253888167628819 -0.009424777959001457 2.836 -13.492 0.872 -3.94 0.088 0.664 -0.204
-1.1347622878382349 -0.34284470609239 -0.034514567727421806 1.466869128415427 -0.032213596545593685 0.304878681592226 -0.31676703269833795 -0.5537057050913357 -0.64638268835485 0.0789325154066372 1.667400300580008 -0.42332960999181546 -1.2059788796705615 0.007853981632501214 2.552 -13.492 0.704 -3.848 0.1 0.568 -0.196
-1.1397477253988624 -0.3485971340469603 -0.0337475773334791 1.4829759266882236 -0.03566505331833587 0.29529130166794215 -0.31676703269833795 -0.5517422096832103 -0.6452045911099747 0.0750055245903866 1.636377073131628 -0.3989822669310617 -1.0626437148774144 0.0007853981632501215 2.616 -13.364 1.04 -3.82 0.052 0.336 -0.196
-1.1443496677625187 -0.3551165523954733 -0.032213596545593685 1.4986992297640491 -0.039883500485020755 0.28532042654668693 -0.31676703269833795 -0.5336780519284575 -0.6283185306000971 0.09071348785538903 1.6536558327231308 -0.39073558621693544 -1.009629338858031 0.0023561944897503642 2.492 -13.236 1.308 -4.032 0.044 0.336 -0.168
-1.1493351053231462 -0.3608689803500436 -0.03183010134862233 1.5144225328398748 -0.045252433242619704 0.2757330466224031 -0.3160000423043952 -0.5285729638673318 -0.6228207434573463 0.08953539061051385 1.648550744662005 -0.4547455365218203 -1.0202322140619078 0.02120575040775328 2.46 -13.3 1.34 -4.308 0.172 0.328 -0.12
-1.153553552489831 -0.36662140830461387 -0.03183010134862233 1.530912826309643 -0.04908738521233324 0.26691265709206197 -0.3171505278953093 -0.5093307088677038 -0.594939108661967 0.08560839979426324 1.6379478694581284 -0.49283734743945123 -1.0072731443682807 0.0047123889795007284 2.68 -13.3 1.208 -4.308 0.144 0.328 -0.14
-1.1585389900504588 -0.3712233506682701 -0.03029612056073692 1.5466361293854685 -0.05253884198507542 0.25732527716777814 -0.3163835375013666 -0.48576876397020013 -0.6181083544778456 0.0679369411211355 1.6320573832337524 -0.4315762907059417 -0.9464047867163964 -0.0070685834692510935 2.772 -13.3 1.276 -4.064 0.108 0.336 -0.128
-1.1631409324141149 -0.3788932546076972 -0.02914563496982286 1.5638934132491793 -0.05790777474267437 0.24850488763743703 -0.3163835375013666 -0.4684900043786975 -0.5961172059068423 0.09581857591651483 1.629308489662377 -0.38131080825793395 -0.8827875354931365 -0.0035342917346255468 2.836 -13.08 1.508 -3.82 0.024 0.248 -0.12
-1.1673593795808 -0.38502917775923884 -0.027611654181937447 1.580767201915919 -0.060975736318445196 0.23930100291012454 -0.3163835375013666 -0.46731190713382226 -0.5976880022333424 0.09267698326351434 1.6650441060902574 -0.4091924430533133 -0.8882853226358874 0.011780972448751823 3.208 -13.016 1.34 -3.636 0.072 -0.24 -0.12
-1.171961321944456 -0.3911651009107805 -0.026461168591023387 1.5984079809766012 -0.06596117387907278 0.22281070944035636 -0.3156165471074239 -0.4755585878479486 -0.6236061416205965 0.11427543275289267 1.713738792211765 -0.43550328152219236 -1.1081968083459215 -0.0011780972448751821 3.208 -12.856 1.04 -3.88 0.172 0.016 -0.12
-1.176179769111141 -0.39576704327443674 -0.026461168591023387 1.6141312840524267 -0.06979612584878632 0.20862138715241627 -0.31139809994073897 -0.4543528374401953 -0.594546409580342 0.08560839979426324 1.7282686582318922 -0.41665372560418945 -1.4215706754827198 0.12252211346701895 3.364 -12.76 0.904 -4.004 0.136 0.316 -0.12
-1.1807817114747972 -0.40228646162294973 -0.026461168591023387 1.634073034294937 -0.0724805922275858 0.19404856966750483 -0.30679615757708273 -0.4221515127469403 -0.556061899581086 0.05811946408050899 1.7290540563951424 -0.3471459881565537 -1.5028593853791075 0.3923063825434357 3.552 -12.604 1.108 -3.912 -0.016 0.308 -0.056
-1.1842331682475393 -0.40803888957752005 -0.024160197409195266 1.650179832567734 -0.07708253459124204 0.18062623777350748 -0.3021942152134265 -0.3872012944823099 -0.5658793766217125 0.06361725122325984 1.6803593702736348 -0.34164820101380283 -1.3720905911979622 0.4873395602967004 3.74 -12.54 1.508 -3.972 0.0 0.308 -0.064
-1.1873011298233103 -0.41225733674420495 -0.024160197409195266 1.6659031356435594 -0.08168447695489828 0.16988837225830958 -0.29605829206188483 -0.35146567805442935 -0.5297510611122069 0.08717919612076348 1.6505142400701303 -0.41390483203281403 -1.1918417127320593 0.4987278336638271 3.676 -12.572 1.776 -3.76 0.136 0.084 -0.056
-1.191519576989995 -0.4191602502896893 -0.02339320701525256 1.683927409901213 -0.08551942892461181 0.15761652595522627 -0.2906893593042859 -0.33968470560567754 -0.5132576996839544 0.06675884387626033 1.5806138035408694 -0.4174391237674396 -1.0704976965099156 0.5387831399895834 3.74 -12.572 1.98 -3.452 0.136 -0.152 -0.036
-1.1942040433687946 -0.4237621926533455 -0.023009711818281205 1.6992672177800672 -0.088970885697354 0.14457768925820025 -0.28608741694062967 -0.342826298258678 -0.5081526116228285 0.04830198703988247 1.6214545080298757 -0.39073558621693544 -1.1780972448751823 0.5262167693775814 3.644 -12.572 2.316 -3.36 0.136 0.048 -0.056
-1.1972720049445655 -0.42874763021397316 -0.0222427214243385 1.7161410064468066 -0.09203884727312482 0.1292378813793461 -0.2795679985921167 -0.33025992764667605 -0.4991205327454522 0.06872233928438563 1.6069246420097485 -0.33025992764667605 -1.351277539871834 0.5497787142750851 3.988 -12.572 1.98 -3.208 0.08 0.336 -0.056
-1.1995729761263936 -0.432966077380658 -0.021859226227367145 1.7307138239317181 -0.09433981845495294 0.11734953027323415 -0.27458256103148904 -0.2733185608110423 -0.46574111080732206 0.05654866775400875 1.5857188916019953 -0.30041479744317146 -1.3748394847693377 0.5293583620305818 4.112 -12.728 1.88 -2.932 0.036 0.328 -0.064
-1.202257442505193 -0.438335010138257 -0.020708740636453084 1.749121593386343 -0.09664078963678106 0.1062281695610649 -0.2699806186678328 -0.2670353755050413 -0.4700608007051977 0.06990043652926081 1.5660839375207423 -0.2921681167290452 -1.2578151584450696 0.4991205327454522 4.424 -12.668 1.476 -2.476 0.052 0.28 -0.072
-1.2049419088839926 -0.44332044769888457 -0.021092235833424438 1.764077906068226 -0.10009224640952324 0.09318933286403888 -0.26422819071326253 -0.22030418479165909 -0.4755585878479486 0.05458517234588344 1.5499832751741147 -0.28863382499441964 -1.162781980691805 0.4732023933581982 4.488 -12.572 1.644 -2.048 0.052 0.104 -0.044
-1.2060923944749065 -0.44715539966859813 -0.019941750242510378 1.7813351899319367 -0.10239321759135137 0.08015049616701286 -0.2592427531526349 -0.18456856836377855 -0.4453207585628189 0.049480084284757656 1.5401657981334882 -0.23287055540366103 -1.189092819160684 0.49283734743945123 4.736 -12.348 1.34 -1.832 0.06 0.172 -0.056
-1.2068593848688494 -0.45175734203225437 -0.02032524543948173 1.7985924737956476 -0.10507768397015084 0.06481068828815872 -0.25310683000109324 -0.15550883632352405 -0.426863901726441 0.014529866020127248 1.5947509704793716 -0.20852321234290724 -1.3171127197704537 0.5128650006023293 4.704 -12.16 1.544 -2.016 0.036 0.316 -0.072
-1.2083933656567347 -0.4563592843959106 -0.021092235833424438 1.8139322816745018 -0.10661166475803625 0.05292233718204677 -0.24888838283440837 -0.1060287520387664 -0.4421791659098184 -0.006675884387626033 1.609673535581124 -0.20145462887365617 -1.337533072014957 0.5387831399895834 4.8 -12.032 1.408 -2.168 0.044 0.308 -0.072
-1.2083933656567347 -0.4601942363656241 -0.020708740636453084 1.8288885943563846 -0.10814564554592167 0.04295146206079158 -0.24390294527378079 -0.06832964020276057 -0.4319689897875668 -0.011780972448751823 1.6175275172136252 -0.168075206935526 -1.2644910428326956 0.5266094684592064 5.14 -11.84 1.776 -2.228 0.072 0.296 -0.044
-1.2083933656567347 -0.46479617872928036 -0.020708740636453084 1.8453788878261528 -0.10891263593986437 0.03259709174256504 -0.2381505173192105 -0.03573561642788053 -0.400945762339187 -0.02513274122400389 1.6261668970093766 -0.16179202162952502 -1.0642145112039145 0.536819644581458 5.236 -11.684 1.88 -2.168 0.044 -0.008 -0.084
-1.2083933656567347 -0.46824763550202253 -0.021092235833424438 1.8611021909019783 -0.11006312153077843 0.0222427214243385 -0.2331650797585829 -0.02670353755050413 -0.41665372560418945 -0.014137166938502187 1.5629423448677418 -0.12644910428326955 -0.9970629682460292 0.5497787142750851 4.984 -11.684 1.88 -2.168 0.044 -0.096 -0.064
-1.2080098704597633 -0.47131559707779336 -0.021859226227367145 1.8756750083868896 -0.11159710231866385 0.010737865515197896 -0.22702915660704123 0.029452431121879556 -0.3671736413194318 -0.0329867228565051 1.544092788949739 -0.11270463642639243 -1.0783516781424167 0.5399612372344585 5.048 -11.524 1.676 -2.292 0.06 0.028 -0.072
-1.206475889671878 -0.4759175394414496 -0.021859226227367145 1.8917818066596865 -0.11236409271260656 -0.0019174759848567672 -0.22050973825852824 0.07422012642713648 -0.38877209080881014 -0.0200276531628781 1.544092788949739 -0.1252710070383944 -1.1549279990593035 0.5654866775400874 4.828 -11.652 1.944 -2.26 0.052 0.164 -0.056
-1.2060923944749065 -0.47975249141116316 -0.02032524543948173 1.9067381193415693 -0.11274758790957791 -0.012655341500054663 -0.21552430069790063 0.07814711724338709 -0.3569634651971802 0.02120575040775328 1.506000978032108 -0.06990043652926081 -1.1423616284473017 0.582372738049965 4.892 -11.428 1.844 -1.984 0.052 0.112 -0.084
-1.2049419088839926 -0.48205346259299126 -0.021859226227367145 1.9220779272204234 -0.11313108310654926 -0.02339320701525256 -0.20900488234938763 0.08914269152888879 -0.32633293683042547 0.02552544030562895 1.4631967781349764 -0.006283185306000972 -1.0512554415102875 0.6031857893760932 4.984 -11.332 1.576 -1.436 0.036 -0.036 -0.084
-1.2026409377021643 -0.4858884145627048 -0.021092235833424438 1.9374177350992776 -0.1119805975156352 -0.034514567727421806 -0.20286895919784598 0.13037609509952017 -0.31219576989192327 0.01767145867312773 1.4718361579307278 -0.0019634954081253035 -1.0492919461021624 0.5839435343764653 5.264 -11.396 1.376 -1.22 0.044 0.056 -0.112
-1.201106956914279 -0.48857288094150425 -0.021092235833424438 1.9516070573872177 -0.1119805975156352 -0.04678641403050512 -0.19634954084933295 0.1920298509146547 -0.3019855937696717 -0.007461282550876154 1.4580916900738505 0.021991148571003403 -1.1294025587536747 0.6133959654983449 5.576 -11.268 1.544 -1.192 0.036 0.152 -0.092
-1.1991894809294221 -0.4908738521233324 -0.021092235833424438 1.9657963796751576 -0.11274758790957791 -0.05714078434873166 -0.190980608091734 0.22972896275066054 -0.29138271856579506 -0.012959069693627005 1.4364932405844721 -0.006675884387626033 -1.1619965825285548 0.562345084887087 5.42 -11.332 1.376 -1.068 0.052 0.2 -0.072
-1.194587538565766 -0.4935583185021319 -0.021092235833424438 1.9807526923570404 -0.11274758790957791 -0.06864564025787226 -0.18484468494019235 0.28431413509654396 -0.2599667920357902 -0.003141592653000486 1.4364932405844721 -0.023954643979128706 -1.1007355257950453 0.5760895527439641 5.484 -11.176 1.44 -0.944 0.08 0.172 -0.084
-1.191519576989995 -0.4962427848809313 -0.02147573103039579 1.9937915290540664 -0.11236409271260656 -0.07746602978821339 -0.1794757521825934 0.3310453258099262 -0.2737112598926673 -0.012959069693627005 1.403506517727967 -0.008639379795751335 -1.0559678304897884 0.5768749509072142 5.392 -11.144 1.544 -0.884 0.124 0.056 -0.084
-1.1876846250202815 -0.4989272512597308 -0.02147573103039579 2.007213860948064 -0.11236409271260656 -0.08820389530341129 -0.17333982903105175 0.35617806703393007 -0.25564710213791453 -0.01060287520387664 1.3893693507894649 0.02042035224450316 -1.0233738067149083 0.5859070297845906 5.36 -11.112 1.544 -0.824 0.144 0.048 -0.092
-1.1834661778535966 -0.5004612320476163 -0.023009711818281205 2.021403183236004 -0.1112136071216925 -0.10009224640952324 -0.1672039058795101 0.3828816045844342 -0.2509347131584138 -0.018064157754752792 1.3874058553813395 0.012959069693627005 -1.0434014598777863 0.6082908774372191 5.42 -10.984 1.44 -0.884 0.152 0.084 -0.12
-1.1788642354899406 -0.5039126888203584 -0.021859226227367145 2.0352090103269727 -0.1119805975156352 -0.10967962633380708 -0.16106798272796843 0.4099778412165634 -0.22658737009766006 -0.02631083846887907 1.3469578499739583 0.01060287520387664 -1.0300496911025343 0.620464548967596 5.392 -10.888 1.276 -0.732 0.152 0.076 -0.1
-1.1738787979293128 -0.5058301648052151 -0.021092235833424438 2.048247847023999 -0.1112136071216925 -0.11965050145506227 -0.15569904997036949 0.4680973052970724 -0.22030418479165909 0.0035342917346255468 1.3230032059948296 0.00039269908162506076 -0.9727156251852754 0.5713771637644633 5.328 -10.888 1.376 -0.456 0.144 0.076 -0.092
-1.1685098651717138 -0.5085146311840146 -0.021859226227367145 2.0612866837210246 -0.11159710231866385 -0.12808739578843203 -0.1507136124097419 0.5411393344793337 -0.22580197193440993 0.013744467856877126 1.319468914260204 0.012566370612001944 -0.9326603188595193 0.530143760193832 5.42 -10.668 1.24 -0.336 0.252 0.064 -0.1
-1.1616069516262295 -0.5092816215779573 -0.0222427214243385 2.0750925108119933 -0.10776215034895031 -0.13729128051574452 -0.14419419406122888 0.5808019417234648 -0.17749998489452745 -0.02591813938725401 1.3045463491584517 0.1130973355080175 -0.8977101005948889 0.5285729638673318 5.516 -10.636 1.34 -0.152 0.636 0.064 -0.064
-1.1547040380807452 -0.5115825927597855 -0.021859226227367145 2.0885148427059907 -0.09894176081860918 -0.14764565083397108 -0.13805827090968723 0.6114324700902196 -0.18456856836377855 0.0047123889795007284 1.2904091822199495 0.4539601383585702 -0.866686873146509 0.5321072556019573 5.14 -10.668 1.408 -0.088 0.28 0.084 -0.1
-1.1485681149292035 -0.5138835639416136 -0.02147573103039579 2.1023206697969594 -0.08858739050038264 -0.15531555477339815 -0.13345632854603098 0.6503096791711006 -0.17671458673127732 0.0007853981632501215 1.254280866710444 0.8450884236571307 -0.8855364290645119 0.5725552610093385 4.704 -10.668 1.308 -0.06 0.124 0.048 -0.072
-1.1408982109897765 -0.515417544729499 -0.021092235833424438 2.1142090209030715 -0.08053399136398422 -0.16298545871282522 -0.12808739578843203 0.6884014900887315 -0.1798561793842778 -0.007853981632501214 1.2640983437510704 0.9420850968185207 -0.8501935117182565 0.5152211950920796 4.456 -10.508 1.14 -0.088 0.108 0.076 -0.092
-1.135145783035206 -0.5165680303204131 -0.021859226227367145 2.1241798960243266 -0.0724805922275858 -0.17027186745528092 -0.12386894862174716 0.724137106516612 -0.1739656931599019 -0.005497787142750851 1.2067642778338117 0.9361946105941448 -0.795215640290748 0.5077599125412036 4.204 -10.508 1.14 -0.152 0.136 0.096 -0.1
-1.1267088887018364 -0.5177185159113271 -0.021859226227367145 2.1368352375243815 -0.06557767868210143 -0.17640779060682257 -0.11888351106111957 0.7716536953932444 -0.14844025285427295 0.009424777959001457 1.151001008243053 0.8529424052896319 -0.7209955138636115 0.46495571264407193 3.708 -10.572 0.904 -0.304 -0.06 0.036 -0.14
-1.1178884991714952 -0.5184855063052698 -0.021859226227367145 2.1464226174486654 -0.06212622190935926 -0.18139322816745018 -0.11466506389443468 0.7979645338621234 -0.12173671530376882 0.014529866020127248 1.1133018964070471 0.6408849012120992 -0.6177156553962205 0.42332960999181546 3.052 -10.508 0.872 -0.152 -0.152 0.0 -0.112
-1.1094516048381255 -0.5192524966992126 -0.021092235833424438 2.157160482963863 -0.060975736318445196 -0.18791264651596318 -0.11083011192472114 0.8293804603921283 -0.09778207132464012 0.02513274122400389 1.0375109736534105 0.32751103407530063 -0.530536459275457 0.40958514213493835 2.836 -10.668 0.436 -0.028 0.124 0.016 -0.112
-1.1017817008986983 -0.5211699726840693 -0.02032524543948173 2.166747862888147 -0.060975736318445196 -0.19213109368264808 -0.10776215034895031 0.8329147521267538 -0.1370519794871462 0.05733406591725887 0.9982410654909044 0.07618362183526178 -0.5183627877450802 0.394269877951561 2.116 -10.824 0.468 0.06 0.152 0.028 -0.128
-1.0906603401865291 -0.5227039534719548 -0.019941750242510378 2.176335242812431 -0.060975736318445196 -0.1951990552584189 -0.10277671278832272 0.9067421794722652 -0.15433073907864886 0.054977871427508505 0.9467974857980215 -0.009424777959001457 -0.4107632393798135 0.35342917346255465 1.652 -10.604 0.232 0.028 0.136 0.008 -0.12
-1.0814564554592168 -0.5234709438658974 -0.01917475984856767 2.185539127539743 -0.06059224112147384 -0.19826701683418974 -0.10009224640952324 0.9087056748803906 -0.11388273367126761 0.04987278336638271 0.8863218272277621 0.00039269908162506076 -0.3090541772389228 0.3341869184629267 0.996 -10.284 0.132 0.088 0.2 -0.064 -0.112
-1.0726360659288756 -0.5246214294568115 -0.018407769454624964 2.1943595170700845 -0.05790777474267437 -0.2001844928190465 -0.09664078963678106 0.8918196143705129 -0.08560839979426324 0.06558074663138515 0.8776824474320107 0.059690260407009234 -0.25878869479091504 0.3549999697890549 0.62 -10.444 -0.132 0.12 0.528 -0.076 -0.1
-1.0641991715955057 -0.5261554102446969 -0.01687378866673955 2.20164592581254 -0.05138835639416136 -0.20363594959178868 -0.09357282806101024 0.9495463793693969 -0.09424777959001458 0.09542587683488976 0.8238826732493775 0.31965705244279946 -0.25957409295416517 0.2941316121371705 0.308 -10.92 -0.132 0.06 0.272 -0.036 -0.1
-1.0542282964742506 -0.5265389054416683 -0.01572330307582549 2.2093158297519673 -0.04563592843959106 -0.20363594959178868 -0.09050486648523941 0.912239966615016 -0.10249446030414085 0.10956304377339195 0.7488771486589908 0.5721625619277135 -0.20734511509803208 0.2945243112187956 0.06 -10.76 -0.536 0.088 0.136 -0.028 -0.092
-1.0438739261560241 -0.5276893910325823 -0.01457281748491143 2.21583524810048 -0.03911651009107805 -0.20478643518270273 -0.08743690490946858 0.9275552307983934 -0.07775441816176203 0.13233959050764546 0.6860452955989811 0.6546293690689763 -0.12723450244651968 0.31690815887142404 0.06 -10.604 -0.468 0.088 0.136 -0.096 -0.1
-1.0342865462317403 -0.5276893910325823 -0.013038836697026017 2.221204180858079 -0.03528155812136451 -0.2059369207736168 -0.0847524385306691 1.007665843449906 -0.0640099503048849 0.13351768775252065 0.620857248049221 0.542710130805834 -0.043196898978756684 0.3090541772389228 -0.34 -10.76 -0.5 0.548 0.136 -0.104 -0.112
-1.023165185519571 -0.5288398766234964 -0.01112136071216925 2.227723599206592 -0.03106311095467963 -0.2067039111675595 -0.08091748656095557 0.9460120876347713 -0.08325220530451288 0.14097897030339682 0.6000441967230928 0.4241150081550656 -0.05458517234588344 0.323191344177425 -0.436 -10.888 -0.536 2.168 0.124 0.084 -0.092
-1.0147282911862012 -0.5307573526083531 -0.009970875121255189 2.233092531964191 -0.028378644575880154 -0.20862138715241627 -0.07669903939427068 0.9691813334506499 -0.11231193734476737 0.1590431280581496 0.5929756132538417 0.35342917346255465 -0.12173671530376882 0.30944687632054785 -0.308 -10.696 -0.568 3.332 0.136 0.336 -0.12
-1.0062913968528313 -0.5299903622144104 -0.009203884727312482 2.2399954455096753 -0.026461168591023387 -0.21053886313727305 -0.07439806821244256 0.9389435041655202 -0.09974556673276543 0.14569135928289753 0.6165375581513454 0.27646015346404273 -0.20459622152665666 0.30944687632054785 -0.436 -10.412 -0.368 4.064 0.136 0.328 -0.092
-0.9970875121255189 -0.5326748285932099 -0.008053399136398421 2.2457478734642455 -0.024160197409195266 -0.21475731030395792 -0.07209709703061444 0.9185231519210171 -0.11820242356914328 0.1449059611196474 0.6298893269265974 0.2030254252001564 -0.2870630286679194 0.31651545978979895 -0.496 -10.252 -0.568 4.064 0.408 0.328 -0.1
-0.986349646610321 -0.5342088093810954 -0.005368932757598948 2.2530342822067015 -0.01917475984856767 -0.22012624306155687 -0.06787864986392955 0.9903870838584031 -0.14333516479314717 0.1531526418337737 0.6683738369258534 0.2890265240760447 -0.4182245219306897 0.3530364743809296 -0.592 -10.188 -0.568 3.484 0.484 0.336 -0.12
-0.97752925707998 -0.5353592949720094 -0.003451456772742181 2.2595537005552147 -0.012655341500054663 -0.22549517581915582 -0.06404369789421602 0.9475828839612715 -0.14844025285427295 0.18456856836377855 0.6966481708028578 0.517184690500205 -0.5250386721327062 0.38680859540068485 -0.464 -10.128 -0.5 2.748 0.2 0.356 -0.14
-0.9671748867617533 -0.5368932757598948 -0.0030679615757708274 2.2672236044946414 -0.005368932757598948 -0.2266456614100699 -0.06059224112147384 1.0064877462050306 -0.1507964473440233 0.15943582713977467 0.6758351194767296 0.697826268047733 -0.46731190713382226 0.35853426152368045 -0.436 -9.652 -0.4 2.136 0.136 0.724 -0.12
-0.9564370212465555 -0.5391942469417229 -0.0003834951969713534 2.272209042055269 0.0011504855909140602 -0.2247281854252131 -0.057524279545703015 0.9876381902870277 -0.13430308591577078 0.17632188764965226 0.6149667618248451 0.6950773744763575 -0.1170243263242681 0.3239767423406751 -0.308 -9.268 -0.94 2.108 0.144 0.296 -0.112
-0.9476166317162144 -0.5399612373356656 0.0003834951969713534 2.2771944796158965 0.004985437560627594 -0.22127672865247094 -0.052155346788104066 1.0108074361029062 -0.16061392438464983 0.19360064724115494 0.5376050427447081 0.5866924279478407 0.2061670178531569 0.3589269606053055 -0.464 -9.524 -1.14 2.136 0.116 0.328 -0.14
-0.9368787662010164 -0.5418787133205224 0.0030679615757708274 2.28102943158561 0.008820389530341128 -0.21705828148578604 -0.04908738521233324 0.9817477040626519 -0.15982852622139973 0.15472343816027392 0.4896957547864507 0.4241150081550656 0.41665372560418945 0.3962333733596863 -0.528 -9.46 -1.376 2.292 0.136 0.316 -0.12
-0.9265243958827899 -0.5441796845023505 0.004601942363656241 2.286398364343209 0.011888351106111956 -0.2116893487281871 -0.045252433242619704 1.0088439406947811 -0.16768250785390093 0.13430308591577078 0.46024332366457116 0.31415926530004856 0.4680973052970724 0.34675328907492864 -0.34 -9.112 -1.508 2.656 0.42 0.308 -0.12
-0.9165535207615347 -0.5453301700932646 0.005752427954570301 2.291383801903837 0.01687378866673955 -0.20977187274333034 -0.04371845245473429 1.00256075538878 -0.1621847207111501 0.14097897030339682 0.45356743927694515 0.33732851111592715 0.44178646682819334 0.30473448734104713 -0.872 -9.144 -1.276 2.748 0.472 -0.18 -0.1
-0.9061991504433081 -0.54686415088115 0.006135923151541655 2.296752734661436 0.02339320701525256 -0.21053886313727305 -0.03911651009107805 1.0068804452866558 -0.1539380399970238 0.155116137241899 0.47948557866419916 0.5073672134595785 0.21637719397540847 0.2882411259127946 -1.62 -9.428 -1.24 2.352 0.216 -0.016 -0.112
-0.8969952657159956 -0.548014636472064 0.007286408742455715 2.301354677025092 0.03029612056073692 -0.21283983431910117 -0.037582529303192634 1.0178760195721575 -0.16414821611927538 0.09189158510026421 0.49951323182707724 0.6455972901915998 -0.10720684928364158 0.30041479744317146 -2.304 -9.268 -1.44 1.956 0.152 0.296 -0.12
-0.8866408953977691 -0.5499321124569209 0.008053399136398421 2.3051896289948055 0.034514567727421806 -0.2124563391221298 -0.03298058693953639 1.0127709315110316 -0.16139932254789996 0.0640099503048849 0.4688827034603225 0.6385287067223487 -0.16532631336415057 0.2941316121371705 -2.708 -9.204 -1.544 1.8 0.152 0.308 -0.148
-0.8762865250795426 -0.5518495884417776 0.009587379924283835 2.309024580964519 0.03834951969713534 -0.21053886313727305 -0.03106311095467963 1.0041315517152802 -0.16336281795602528 0.10838494652851677 0.42843469805294127 0.4991205327454522 -0.0027488935713754254 0.3208351496876746 -2.992 -9.492 -1.14 1.832 0.18 0.296 -0.12
-0.8670826403522301 -0.5541505596236057 0.010737865515197896 2.312476037737261 0.04295146206079158 -0.20785439675847356 -0.027228158984966094 0.9534733701856475 -0.17318029499665177 0.10524335387551628 0.35657076611555516 0.37149333121730743 0.17357299407827684 0.3220132469325498 -3.052 -9.556 -0.804 1.984 0.444 0.24 -0.12
-0.8567282700340035 -0.5549175500175484 0.011888351106111956 2.3155439993130322 0.04832039481839053 -0.20555342557664544 -0.023009711818281205 0.9562222637570229 -0.17278759591502674 0.10720684928364158 0.30355639009617197 0.42843469805294127 0.2898119222392948 0.35185837713605445 -2.96 -9.556 -1.308 2.476 0.4 0.016 -0.112
-0.8479078805036625 -0.5572185211993765 0.012655341500054663 2.31784497049486 0.05675728915176031 -0.20478643518270273 -0.01917475984856767 0.9558295646753978 -0.181034276629153 0.11152653918151725 0.3063052836675474 0.6016149930495931 0.21166480499590773 0.37738381744168337 -2.864 -9.936 -1.408 2.564 0.18 0.316 -0.128
-0.8394709861702927 -0.5591359971842333 0.01342233189399737 2.3216799224645737 0.0617427267123879 -0.2044029399857314 -0.016490293469768196 0.9208793464107674 -0.18181967479240313 0.09032078877376397 0.2666426764234162 0.6876160919254813 0.10485065479389122 0.38366700274768434 -2.428 -9.968 -1.308 2.564 0.136 0.308 -0.128
-0.8298836062460089 -0.5606699779721187 0.01457281748491143 2.3235973984494303 0.06634466907604414 -0.20363594959178868 -0.01227184630308331 0.9326603188595193 -0.18339047111890336 0.10917034469176688 0.27253316264779215 0.607898178355594 0.03848450999925595 0.3577488633604303 -2.18 -9.968 -1.072 2.748 0.228 0.296 -0.156
-0.8210632167156677 -0.5622039587600042 0.01572330307582549 2.325131379237316 0.07094661143970038 -0.20286895919784598 -0.008053399136398421 0.9145961611047665 -0.16414821611927538 0.1130973355080175 0.24308073152591259 0.49048115294970085 0.06754424203951044 0.35853426152368045 -1.804 -10.38 -1.208 2.656 0.392 0.316 -0.128
-0.8118593319883552 -0.5645049299418322 0.01687378866673955 2.3281993408130868 0.07784952498518474 -0.2017184736069319 -0.0038349519697135344 0.8816094382482613 -0.16846790601715106 0.09542587683488976 0.2100940086694075 0.517184690500205 0.11034844193664206 0.4150829292776892 -1.368 -10.412 -1.14 2.352 0.344 0.444 -0.12
-0.8041894280489281 -0.566422405926689 0.01687378866673955 2.3289663312070292 0.08436894333369775 -0.19788352163721837 0.0003834951969713534 0.9142034620231414 -0.2049889206082817 0.048694686121507534 0.18496126744540362 0.6310674241714727 0.18181967479240313 0.4017311605024371 -1.152 -10.316 -0.972 2.476 0.2 0.856 -0.14
-0.7949855433216156 -0.5679563867145745 0.017257283863710903 2.329349826404001 0.09127185687918211 -0.1894466273038486 0.004601942363656241 0.9138107629415163 -0.18967365642490433 0.04751658887663235 0.13037609509952017 0.6766205176399797 0.45631633284832057 0.4150829292776892 -0.84 -10.412 -0.604 2.932 0.2 0.576 -0.128
-0.7850146682003605 -0.5702573578964025 0.01687378866673955 2.3308838071918863 0.09664078963678106 -0.1802427425765361 0.008820389530341128 0.9479755830428966 -0.20930861050615737 0.02042035224450316 0.05537057050913356 0.6338163177428481 0.7905032513112472 0.42097341550206513 -0.56 -10.444 -0.604 3.024 0.356 0.308 -0.112
-0.7754272882760767 -0.5740923098661161 0.01687378866673955 2.3312673023888575 0.10469418877317949 -0.17065536265225228 0.01457281748491143 0.9334457170227694 -0.25957409295416517 -0.0011780972448751821 0.0750055245903866 0.6133959654983449 0.8843583318196367 0.47634398601119865 -0.496 -10.412 -0.568 2.78 0.436 0.384 -0.128
-0.7669903939427068 -0.5760097858509728 0.017257283863710903 2.3316507975858287 0.1119805975156352 -0.1614514779249398 0.019941750242510378 0.9098837721252657 -0.2792090470354182 -0.03337942193813016 0.05929756132538417 0.737096176210239 0.8937831097786383 0.5486006170302099 -0.62 -10.668 -0.536 2.352 0.336 0.56 -0.128
-0.756252528427509 -0.5802282330176578 0.016490293469768196 2.3308838071918863 0.12425244381871851 -0.15033011721277054 0.02684466378799474 0.9036005868192648 -0.26782077366829143 -0.028274333877004374 0.013351768775252066 0.937765406920645 0.9699667316139 0.601222293967968 -0.592 -10.76 -0.468 2.476 0.228 0.568 -0.128
-0.7485826244880819 -0.5836796897904 0.016106798272796843 2.3312673023888575 0.13115535736420286 -0.13882526130362993 0.0337475773334791 0.9145961611047665 -0.3337942193813016 -0.02552544030562895 -0.005497787142750851 0.9515098747775221 1.1148726927335475 0.6821183047827305 -0.216 -10.92 -0.568 2.292 0.216 0.508 -0.128
-0.7382282541698554 -0.5863641561691995 0.014956312681882784 2.329733321600972 0.13959225169757264 -0.12386894862174716 0.04256796686382023 0.9314822216146441 -0.3526437752993045 -0.014922565101752308 -0.054192473264258384 0.8871072253910122 1.319468914260204 0.7272786991696125 2.368 -11.048 -0.436 1.924 0.28 0.412 -0.128
-0.7290243694425429 -0.5898156129419416 0.015339807878854137 2.328582836010058 0.14956312681882783 -0.10929613113683573 0.04832039481839053 0.9754645187566509 -0.3279037331569257 -0.06558074663138515 -0.09581857591651483 0.8914269152888878 1.4313881525233463 0.7461282550876154 4.176 -11.428 -0.568 1.648 0.308 0.396 -0.156
-0.7182865039273449 -0.5932670697146838 0.012655341500054663 2.3270488552221726 0.15953400194008302 -0.09395632325798159 0.056373793954788955 1.0112001351845314 -0.3381139092791773 -0.1449059611196474 -0.1480475537726479 0.9456193885531462 1.506393677113733 0.7850054641684964 5.36 -11.588 -0.468 1.16 0.208 0.424 -0.148
-0.7071651432151758 -0.596718526487426 0.010354370318226542 2.3247478840403444 0.1687378866673955 -0.07593204900032798 0.06481068828815872 1.0834567662035426 -0.3569634651971802 -0.21951878662840896 -0.17239489683340167 1.0327985846739098 1.6120297300708744 0.7877543577398718 5.704 -11.936 -0.5 1.036 0.144 0.384 -0.168
-0.6941263065181498 -0.6009369736541108 0.006519418348513008 2.3216799224645737 0.17717478100076528 -0.056373793954788955 0.07478156340941391 1.1729921568140564 -0.3644247477480564 -0.3043417882594221 -0.2560398012195396 0.9680032362057747 1.7989544929244032 0.828202363147253 5.984 -12.16 0.064 0.7 0.152 0.364 -0.176
-0.6818544602150665 -0.604388430426853 0.0030679615757708274 2.318611960888803 0.18522818013716372 -0.03834951969713534 0.08321845774278369 1.2389656025270666 -0.37227872938055756 -0.336543112952677 -0.2854922323414192 0.8702211648811345 1.8865263881267917 0.8827875354931365 5.796 -12.22 1.508 0.336 0.152 0.316 -0.168
-0.6695826139119831 -0.6089903727905093 0.0 2.3151605041160606 0.1917475984856767 -0.01917475984856767 0.09050486648523941 1.312400330790953 -0.375027622951933 -0.3671736413194318 -0.3314380248915513 0.8097455063108753 1.9721347879210551 0.8933904106970132 5.392 -12.284 3.256 0.12 0.308 0.308 -0.12
-0.6557767868210144 -0.6120583343662801 -0.0038349519697135344 2.3105585617524045 0.19865051203116108 0.0011504855909140602 0.1004757416064946 1.3391038683414571 -0.394662577033186 -0.3385066083608024 -0.3789546137681836 0.6840818001908558 1.9788106723086811 0.8564766970242574 4.924 -12.192 4.328 0.088 0.444 0.328 -0.148
-0.6412039693361029 -0.6174272671238791 -0.006902913545484362 2.3059566193887484 0.20555342557664544 0.020708740636453084 0.11044661672774979 1.337925771096582 -0.4272566008080661 -0.3180862561162992 -0.4174391237674396 0.6479534846813502 1.9163715183302965 0.8981027996765139 4.456 -12.064 4.496 0.0 0.4 0.56 -0.168
-0.6277816374421056 -0.6224127046845066 -0.008436894333369775 2.3009711818281207 0.21130585353121575 0.041033986075934815 0.11888351106111957 1.318683516096954 -0.4551382356034454 -0.2642864819336659 -0.42843469805294127 0.6455972901915998 1.900663555065294 0.8804313410033862 4.144 -12.032 3.996 0.06 0.2 0.712 -0.184
-0.6151262959420509 -0.6273981422451342 -0.010737865515197896 2.2952187538735505 0.21437381510698658 0.0617427267123879 0.12732040539448933 1.2990485620157008 -0.4622068190726965 -0.21834068938353376 -0.5018694263168276 0.48576876397020013 1.9823449640433066 0.847051919065256 3.768 -11.84 3.12 0.088 0.216 0.608 -0.156
-0.604388430426853 -0.6320000846087904 -0.013038836697026017 2.2886993355250373 0.21552430069790063 0.0839854481367264 0.13614079492483047 1.3092587381379526 -0.4779147823376989 -0.1460840583645226 -0.5662720757033376 0.31180307081029823 2.1311779159792046 0.8576547942691326 3.552 -11.776 2.08 0.12 0.272 0.5 -0.168
-0.5894321177449703 -0.6362185317754754 -0.012655341500054663 2.281412926782582 0.215907795894872 0.1062281695610649 0.14304370847031483 1.3308571876273307 -0.49519354192920156 -0.13665928040552114 -0.6801548093746052 0.13351768775252065 2.1806580002639624 0.8305585576370035 2.96 -11.62 0.636 0.152 0.228 0.46 -0.176
-0.5744758050630875 -0.6415874645330742 -0.014189322287940077 2.2737430228431545 0.215907795894872 0.1292378813793461 0.15186409800065595 1.3477432481372085 -0.47359509243982323 -0.12095131714051871 -0.7312056899858631 0.03455751918300534 2.1354976058770805 0.788539755903122 1.868 -11.332 -0.332 -1.252 0.216 0.46 -0.168
-0.5595194923812047 -0.6458059116997592 -0.014956312681882784 2.2641556429188707 0.215907795894872 0.15301458359157002 0.15915050674311168 1.396830633340341 -0.42568580448156584 -0.10288715938576591 -0.7999280292702488 0.009424777959001457 2.181050699345587 0.7139269303943604 0.496 -11.3 -0.468 -2.228 0.172 0.336 -0.14
-0.5449466748962932 -0.650024358866444 -0.01687378866673955 2.2534177774036728 0.21552430069790063 0.17832526659167935 0.16490293469768197 1.3736613875244625 -0.4154756283593143 -0.10524335387551628 -0.9255917353902682 -0.03377212101975522 2.2851159559762286 0.6734789249869791 -0.436 -11.364 -0.4 -2.32 0.144 0.308 -0.168
-0.5311408478053246 -0.6538593108361576 -0.019558255045539024 2.242679911888475 0.21552430069790063 0.2009514832129892 0.17103885784922362 1.3944744388505907 -0.38445240091093447 -0.1260564052016445 -1.0437941589594115 -0.05811946408050899 2.363655772301241 0.6342090168244731 -0.464 -11.524 -0.3 -1.924 0.144 0.316 -0.148
-0.5165680303204131 -0.6573107676088998 -0.02032524543948173 2.2304080655853915 0.21552430069790063 0.22511168062218448 0.17679128580379394 1.4141093929318438 -0.36363934958480626 -0.155116137241899 -1.1349003458964255 -0.01610066234662749 2.3946789997496203 0.5454590243772094 -0.592 -11.684 -0.332 -1.068 0.172 -0.056 -0.156
-0.5027622032294443 -0.660762224381642 -0.021859226227367145 2.218136219282308 0.21475731030395792 0.24160197409195266 0.18100973297047881 1.4215706754827198 -0.3483240854014289 -0.15629423448677418 -1.1490375128349277 -0.004319689897875668 2.1457077819993318 0.49362274560270136 -0.436 -11.652 -0.368 -0.732 0.072 -0.268 -0.176
-0.489339871335447 -0.6642136811543842 -0.021859226227367145 2.207781848964082 0.2116893487281871 0.2527233348041219 0.18599517053110642 1.3752321838509627 -0.36521014591130646 -0.10249446030414085 -1.125082868855799 -0.09306968234513939 1.5169965523176097 0.42097341550206513 -2.336 -11.684 -0.704 -1.1 -0.4 0.336 -0.204
-0.47668452983539233 -0.6676651379271263 -0.021859226227367145 2.1966604882519123 0.20555342557664544 0.26039323874354897 0.18906313210687725 1.3092587381379526 -0.3290818304018009 -0.06126105673350948 -1.0767808818159166 -0.37659841927843324 0.9998118618174047 0.43079089254269165 -4.176 -11.808 -1.408 -1.312 -0.044 0.316 -0.168
-0.46479617872928036 -0.6703496043059258 -0.0222427214243385 2.186306117933686 0.19750002644024703 0.2665291618950906 0.19251458887961942 1.2640983437510704 -0.3200497515244245 -0.01727875959150267 -1.1023063221215454 -0.6671957396809782 0.717853921210611 0.38170350733955904 -5.796 -12.0 -2.484 -1.62 0.2 0.868 -0.148
-0.4529078276231684 -0.673801061078668 -0.022626216621309852 2.1725002908427173 0.18983012250081996 0.27650003701634585 0.19634954084933295 1.2048007824256863 -0.3157300616265488 0.0 -1.1356857440596757 -0.7850054641684964 0.659734457130102 0.3381139092791773 -7.104 -12.064 -3.66 -1.464 0.208 1.456 -0.148
-0.4421699621079705 -0.6757185370635248 -0.023009711818281205 2.1606119397366053 0.18407769454624964 0.2914563496982286 0.19826701683418974 1.1596403880388044 -0.2811725424435435 -0.019634954081253035 -1.2676326354856962 -0.7319910881491132 1.0516481405919127 0.31258846897354836 -7.948 -12.252 -4.264 -0.608 0.188 0.74 -0.12
-0.4314320965927726 -0.6784030034423242 -0.02339320701525256 2.1452721318577512 0.17985924737956477 0.3071796527740541 0.2009514832129892 1.1038771184480458 -0.25250550948491407 -0.04084070448900632 -1.3610950169124605 -0.5580253949892113 1.45495009742085 0.2670353755050413 -8.352 -12.284 -4.768 0.028 0.188 0.356 -0.128
-0.4210777262745461 -0.680320479427181 -0.02454369260616662 2.1314663047667826 0.17909225698562206 0.3175340230922806 0.20401944478876002 0.9974556673276542 -0.22933626366903548 -0.04908738520313259 -1.3850496608915892 -0.31141037172867314 1.4074335085442178 0.271355065402917 -8.568 -12.348 -4.7 0.152 0.164 0.54 -0.128
-0.4126408319411763 -0.6822379554120378 -0.023776702212223912 2.1184274680697563 0.17985924737956477 0.32635441262262177 0.2067039111675595 0.9471901848796465 -0.19870573530228072 -0.05222897785613308 -1.3634512114022108 -0.09621127499813988 1.0917034469176687 0.28235063968841867 -8.288 -12.604 -4.632 0.06 -0.216 1.072 -0.184
-0.4045874328047779 -0.6833884410029518 -0.024160197409195266 2.105772126569702 0.17602429540985123 0.33555829734993425 0.20823789195544493 0.8937831097786383 -0.1720021977517766 -0.048694686121507534 -1.351277539871834 -0.08678649703913842 0.8910342162072629 0.25839599570928995 -8.164 -12.668 -4.768 -0.028 -0.508 1.436 -0.184
-0.3969175288653508 -0.68568941218478 -0.024160197409195266 2.090048823493876 0.1687378866673955 0.3501311148348457 0.21015536794030168 0.8348782475348792 -0.17160949867015154 -0.03926990816250607 -1.396045235177091 -0.34164820101380283 1.0312277883474095 0.19792033713903062 -7.916 -12.76 -5.204 0.0 -0.188 1.168 -0.184
-0.388480634531981 -0.6864564025787226 -0.02454369260616662 2.0750925108119933 0.16413594430373926 0.3643204371227858 0.2132233295160725 0.7689048018218689 -0.13823007673202137 -0.019634954081253035 -1.4372786387477223 -0.5607742885605868 1.319076215178579 0.1959568417309053 -7.792 -12.856 -5.304 0.152 0.2 0.74 -0.14
-0.38081073059255394 -0.6879903833666081 -0.025310683000109326 2.060519693327082 0.1614514779249398 0.3777427690167831 0.21475731030395792 0.7465209541692405 -0.10013826581439049 -0.02081305132612822 -1.4266757635438456 -0.5010840281535776 1.3465651508923333 0.19477874448603014 -7.852 -12.76 -5.0 -0.088 0.18 0.82 -0.148
-0.375441797834955 -0.6895243641544935 -0.027228158984966094 2.0467138662361135 0.1614514779249398 0.3888641297289524 0.21475731030395792 0.6671957396809782 -0.08168140897801264 -0.09189158510026421 -1.3752321838509627 -0.2580032966276649 1.2036226851808112 0.14333516479314717 -7.664 -12.824 -4.532 -0.672 -0.024 1.108 -0.184
-0.368922379486442 -0.6895243641544935 -0.027611654181937447 2.031374058357259 0.1580000211521976 0.4019029664259784 0.2166747862888147 0.6024003912128432 -0.08560839979426324 -0.07814711724338709 -1.35716802609621 -0.10406525663064109 1.1341149477331753 0.09464047867163963 -7.572 -12.728 -4.296 -1.28 -0.308 1.148 -0.168
-0.3643204371227858 -0.6899078593514648 -0.027611654181937447 2.017184736069319 0.15608254516734085 0.4157087935169471 0.21705828148578604 0.5215043803980807 -0.08639379795751337 -0.0620464548967596 -1.3732686884428373 -0.21637719397540847 1.22757732915994 0.04280419989713162 -7.292 -12.604 -4.464 -1.648 -0.172 0.896 -0.196
-0.35971849475912954 -0.6902913545484362 -0.0279951493789088 2.0022284233874363 0.1491796316218565 0.4314320965927726 0.21705828148578604 0.4661338098889471 -0.07971791356988733 -0.04241150081550656 -1.4066481103809676 -0.36992253489080723 1.3497067435453338 0.019634954081253035 -7.26 -12.572 -4.768 -1.892 0.152 0.644 -0.14
[truncated: 4,447 more rows]
