# Supplementary material for: Bidirectional recurrent learning of inverse dynamic models for robots with elastic joints: a real-time real-world implementation
Source: Front Neurorobot. 2023 Jun 16;17:1166911. doi: 10.3389/fnbot.2023.1166911 (PMC10311998; doi:10.3389/fnbot.2023.1166911)
Supplement: Supplementary file 2 [file Data_Sheet_1.ZIP › Dataset/Test/circle_XZ_T2_5_r10_ang_vel_torq.csv]

ang_left_s0 ang_left_s1 ang_left_e0 ang_left_e1 ang_left_w0 ang_left_w1 ang_left_w2 vel_left_s0 vel_left_s1 vel_left_e0 vel_left_e1 vel_left_w0 vel_left_w1 vel_left_w2 torq_left_s0 torq_left_s1 torq_left_e0 torq_left_e1 torq_left_w0 torq_left_w1 torq_left_w2
-1.2187477359749612 -0.6450389213058165 0.01112136071216925 1.9278303551749938 -0.06864564025787226 0.2462039164556089 -0.36278645633490036 -0.31651545978979895 -0.4571017310115707 0.08128870989638758 0.9083129757987655 -0.07853981632501214 -0.36795903948268194 0.014529866020127248 -0.404 -17.396 -0.032 -3.24 -0.008 0.328 -0.12
-1.221815697550732 -0.6496408636694727 0.01112136071216925 1.9378012302962488 -0.06902913545484361 0.24236896448589537 -0.3643204371227858 -0.29648780662692087 -0.491266551112951 0.06126105673350948 0.9275552307983934 -0.1189878217323934 -0.4013384614208121 -0.04437499622363186 -0.528 -17.272 -0.164 -3.484 0.08 0.336 -0.12
-1.2245001639295314 -0.655393291624043 0.01227184630308331 1.9462381246296188 -0.06979612584878632 0.23853401251618184 -0.3647039323197571 -0.31887165427954933 -0.4841979676436999 0.0620464548967596 0.9149888601863915 -0.10759954836526664 -0.3840597018293094 -0.1311614932627703 -0.56 -17.272 -0.132 -3.636 0.124 0.328 -0.148
-1.2279516207022736 -0.6596117387907279 0.013805827090968724 1.9554420093569311 -0.06941263065181497 0.23584954613738238 -0.3654709227136998 -0.3157300616265488 -0.5085453107044536 0.0620464548967596 0.9169523555945168 -0.03809181091763089 -0.35146567805442935 -0.10877764561014182 -0.528 -17.332 0.032 -3.76 0.052 0.328 -0.14
-1.2302525918841019 -0.6653641667452982 0.012655341500054663 1.963878903690301 -0.06979612584878632 0.2339320701525256 -0.3673883986985566 -0.3129811680551734 -0.5211116813164556 0.062439153978384655 0.8973174015132638 -0.003926990816250607 -0.27646015346404273 -0.11545352999776785 -0.592 -17.208 0.268 -3.76 0.052 0.316 -0.168
-1.2329370582629013 -0.6715000898968398 0.014189322287940077 1.9734662836145849 -0.06941263065181497 0.23239808936464018 -0.3696893698803847 -0.2980586029534211 -0.5222897785613307 0.06715154295788539 0.8745408547790102 -0.0047123889795007284 -0.1610066234662749 -0.1720021977517766 -0.528 -17.272 0.4 -3.452 0.1 0.316 -0.176
-1.236005019838672 -0.6776360130483815 0.015339807878854137 1.9815196827509831 -0.07056311624272903 0.23239808936464018 -0.37160684586524145 -0.2921681167290452 -0.5647012793768373 0.05222897785613308 0.8556912988610074 -0.009424777959001457 -0.07775441816176203 -0.17043140142527635 -0.496 -17.3 0.132 -3.176 0.072 0.336 -0.168
-1.2398399718083857 -0.6822379554120378 0.015339807878854137 1.9895730818873816 -0.06979612584878632 0.23201459416766884 -0.3723738362591842 -0.297273204790171 -0.5643085802952122 0.023561944897503646 0.8415541319225052 0.012959069693627005 -0.060475658570259355 -0.1252710070383944 -0.436 -17.208 0.164 -2.964 0.016 0.424 -0.156
-1.2421409429902137 -0.6876068881696367 0.016106798272796843 1.9995439570086369 -0.07094661143970038 0.23239808936464018 -0.37314082665312687 -0.27449665805591744 -0.5678428720298379 0.06518804754976008 0.8474446181468811 -0.010995574285501701 -0.009032078877376396 -0.11545352999776785 -0.436 -17.176 0.436 -2.84 -0.016 0.412 -0.196
-1.2436749237780993 -0.6937428113211783 0.016490293469768196 2.007213860948064 -0.07209709703061444 0.2331650797585829 -0.3746748074410123 -0.2670353755050413 -0.5784457472337144 0.08443030254938806 0.8384125392695047 -0.08246680714126275 0.02042035224450316 -0.12448560887514426 -0.56 -17.112 0.3 -2.812 0.06 0.396 -0.168
-1.2471263805508415 -0.7002622296696914 0.01802427425765361 2.0164177456753762 -0.0724805922275858 0.2339320701525256 -0.37582529303192636 -0.2709623663212919 -0.5874778261110909 0.06518804754976008 0.8572620951875076 -0.10524335387551628 0.05537057050913356 -0.11152653918151725 -0.28 -17.176 0.064 -2.84 0.164 0.364 -0.148
-1.2482768661417554 -0.7060146576242616 0.017257283863710903 2.0240876496148035 -0.0724805922275858 0.23354857495555426 -0.37735927381981177 -0.29138271856579506 -0.5961172059068423 0.05654866775400875 0.8619744841670083 -0.06518804754976008 0.04280419989713162 -0.14254976662989705 0.092 -17.24 0.1 -3.084 0.088 0.376 -0.184
-1.252111818111469 -0.7125340759727747 0.018407769454624964 2.0336750295390873 -0.0724805922275858 0.2339320701525256 -0.37850975941072584 -0.2505420140767888 -0.6236061416205965 0.043196898978756684 0.84037603467763 -0.003926990816250607 0.043196898978756684 -0.13430308591577078 0.372 -17.08 0.2 -3.24 0.008 0.404 -0.176
-1.2540292940963258 -0.7190534943212877 0.018791264651596317 2.040961438281543 -0.0724805922275858 0.23508255574343967 -0.3804272353955826 -0.2470077223421632 -0.653058572742476 0.045945792550132106 0.8478373172285061 0.011780972448751823 0.07618362183526178 -0.15550883632352405 0.248 -16.952 0.2 -3.24 0.024 0.384 -0.156
-1.2559467700811826 -0.7267233982607147 0.018407769454624964 2.0501653230088555 -0.07286408742455715 0.2373835269252678 -0.381961216183468 -0.22226768019978438 -0.6734789249869791 0.022776546734253524 0.8266315668207529 -0.009032078877376396 0.10917034469176688 -0.17121679958852648 0.592 -16.668 0.636 -3.3 0.08 0.328 -0.168
-1.2586312364599819 -0.7324758262152851 0.018791264651596317 2.058218722145254 -0.07286408742455715 0.2381505173192105 -0.38426218736529616 -0.21362830040403305 -0.6954700735579825 0.014529866020127248 0.8395906365143798 -0.014922565101752308 0.1240929097935192 -0.18142697571077807 0.528 -16.38 0.804 -3.268 0.072 0.396 -0.148
-1.2601652172478675 -0.7401457301547121 0.01917475984856767 2.0655051308877095 -0.07286408742455715 0.24006799330406725 -0.3857961681531816 -0.2100940086694075 -0.6993970643742332 0.031415926530004856 0.8179921870250015 -0.022776546734253524 0.16728980877227587 -0.20930861050615737 0.464 -16.096 1.108 -3.24 0.072 0.396 -0.14
-1.2616991980357528 -0.7470486437001965 0.019941750242510378 2.073558530024108 -0.07286408742455715 0.24313595487983808 -0.3888641297289524 -0.15982852622139973 -0.6750497213134794 0.03573561642788053 0.7865762604949966 0.0011780972448751821 0.2411172361177873 -0.19438604540440507 0.652 -16.032 0.904 -3.148 0.1 0.308 -0.128
-1.2647671596115235 -0.7539515572456809 0.019941750242510378 2.0816119291605064 -0.07286408742455715 0.24582042125863754 -0.3900146153198664 -0.1692533041804012 -0.7017532588639835 0.009817477040626518 0.7779368806992453 0.0023561944897503642 0.24740042142378826 -0.18849555918002917 0.652 -16.0 0.904 -3.176 0.136 0.316 -0.168
-1.2659176452024377 -0.7608544707911652 0.02032524543948173 2.088898337902962 -0.07209709703061444 0.24773789724349432 -0.39193209130472323 -0.17671458673127732 -0.6962554717212327 0.02042035224450316 0.7842200660052463 0.012566370612001944 0.2191260875467839 -0.18496126744540362 0.528 -15.808 0.704 -3.332 0.136 0.308 -0.156
-1.267451625990323 -0.7677573843366495 0.02032524543948173 2.096568241842389 -0.0724805922275858 0.2500388684253224 -0.39346607209260864 -0.18496126744540362 -0.6887941891703565 0.02552544030562895 0.7555530330466168 0.018064157754752792 0.22462387468953474 -0.19517144356765517 0.464 -15.652 0.804 -3.3 0.144 0.328 -0.168
-1.2686021115812371 -0.7754272882760767 0.020708740636453084 2.1046216409787877 -0.07209709703061444 0.2515728492132078 -0.3953835480774654 -0.14215706754827198 -0.7119634349862352 0.02591813938725401 0.7657632091688684 0.009424777959001457 0.21127210591428267 -0.18064157754752794 0.9 -15.524 0.872 -3.392 0.144 0.404 -0.176
-1.2697525971721513 -0.7819467066245896 0.019941750242510378 2.110757564130329 -0.07363107781849985 0.25502430598595005 -0.3976845192592935 -0.14176436846664692 -0.6950773744763575 0.022776546734253524 0.7355253798837388 0.0019634954081253035 0.239153740709662 -0.17749998489452745 1.12 -15.3 0.904 -3.36 0.152 0.384 -0.176
-1.2697525971721513 -0.7884661249731026 0.021092235833424438 2.117660477675814 -0.0724805922275858 0.25732527716777814 -0.3992185000471789 -0.11231193734476737 -0.7151050276392356 0.04437499622363186 0.6809402075378553 -0.003926990816250607 0.26782077366829143 -0.1900663555065294 0.872 -15.144 0.972 -3.36 0.144 0.328 -0.168
-1.2712865779600366 -0.7965195241095011 0.020708740636453084 2.1245633912212982 -0.07286408742455715 0.2607767339405203 -0.40151947122900705 -0.09935286765114036 -0.705287550598609 0.03809181091763089 0.6503096791711006 0.0019634954081253035 0.27253316264779215 -0.19517144356765517 0.56 -14.952 0.872 -3.208 0.144 0.336 -0.156
-1.2712865779600366 -0.8030389424580141 0.02147573103039579 2.1303158191758684 -0.07286408742455715 0.26307770512234846 -0.40382044241083515 -0.07736171908013696 -0.7060729487618592 0.01610066234662749 0.6357798131509733 -0.006675884387626033 0.2878484268311695 -0.2042035224450316 0.56 -14.888 0.568 -3.176 0.124 0.412 -0.184
-1.2724370635509508 -0.8099418560034984 0.022626216621309852 2.1372187327213528 -0.07209709703061444 0.26576217150114795 -0.40573791839569195 -0.0750055245903866 -0.6817256057011054 0.007853981632501214 0.6192864517227208 0.018456856836377853 0.30473448734104713 -0.22776546734253522 0.748 -14.856 0.836 -3.024 0.3 0.404 -0.156
-1.271670073157008 -0.8168447695489828 0.02147573103039579 2.1422041702819805 -0.07017962104575767 0.26959712347086146 -0.4084223847744914 -0.050658181529632834 -0.6938992772314824 0.005890486224375911 0.6220353452940962 0.09149888601863915 0.2945243112187956 -0.22462387468953474 0.716 -14.856 0.636 -3.056 0.528 0.452 -0.148
-1.2724370635509508 -0.8237476830944672 0.02147573103039579 2.147573103039579 -0.06481068828815872 0.2730485802436036 -0.41072335595631954 -0.0047123889795007284 -0.6774059158032297 0.0011780972448751821 0.6165375581513454 0.26742807458666634 0.33340152029967657 -0.239153740709662 0.716 -14.668 0.904 -2.992 0.344 0.432 -0.176
-1.2720535683539793 -0.8295001110490375 0.021092235833424438 2.153709026191121 -0.059825250727531136 0.2772670274102885 -0.41302432713814763 -0.0047123889795007284 -0.6884014900887315 -0.0007853981632501215 0.54938601519346 0.4402156705016931 0.3950552761148111 -0.2481858195870384 0.62 -14.76 1.004 -3.024 0.108 0.432 -0.168
-1.271670073157008 -0.8379370053824072 0.02147573103039579 2.15907795894872 -0.0559902987578176 0.2811019793800021 -0.41609228871391846 0.02591813938725401 -0.6891868882519816 -0.0047123889795007284 0.5297510611122069 0.46966810162357264 0.3938771788699359 -0.23719024530153668 0.372 -14.7 0.94 -2.932 0.116 0.396 -0.176
-1.2709030827630652 -0.8456069093218344 0.0222427214243385 2.16483038690329 -0.054072822772960834 0.28532042654668693 -0.41877675509271794 -0.01060287520387664 -0.6931138790682322 0.014529866020127248 0.5364269454998329 0.3479313863198038 0.39034288713531035 -0.26585727826016614 0.404 -14.7 0.704 -2.904 0.228 0.5 -0.176
-1.272820558747922 -0.8521263276703473 0.021859226227367145 2.169432329266946 -0.05138835639416136 0.28877188331942916 -0.42031073588060336 -0.0011780972448751821 -0.6954700735579825 0.04751658887663235 0.5187554868267052 0.24622232417891307 0.37149333121730743 -0.23012166183228558 0.528 -14.572 0.268 -2.904 0.328 0.508 -0.168
-1.2724370635509508 -0.8586457460188603 0.0222427214243385 2.174417766827574 -0.047553404424447825 0.2945243112739994 -0.4237621926533455 0.01531526418337737 -0.6801548093746052 0.028667032958629435 0.530536459275457 0.26114488928066537 0.4221515127469403 -0.239153740709662 0.34 -14.508 0.1 -2.872 0.292 0.48 -0.168
-1.2709030827630652 -0.8655486595643447 0.023009711818281205 2.1794032043882017 -0.04371845245473429 0.29950974883462705 -0.426446659032145 0.02513274122400389 -0.6514877764159758 0.040448005407381256 0.47477318968469845 0.35853426152368045 0.46338491631757167 -0.2784236488721681 0.124 -14.476 0.332 -2.904 0.144 0.46 -0.212
-1.2701360923691225 -0.871301087518915 0.023009711818281205 2.1840051467518578 -0.04065049087896346 0.3037281960013119 -0.4275971446230591 0.05851216316213405 -0.6448118920283498 0.03730641275438077 0.4618141199910714 0.39858956784943667 0.4382521750935678 -0.22776546734253522 0.464 -14.508 0.0 -2.964 0.1 0.48 -0.184
-1.2697525971721513 -0.877820505867428 0.02339320701525256 2.1886070891155143 -0.03834951969713534 0.30871363356193954 -0.43104860139580126 0.07343472826388636 -0.6294966278449724 0.018064157754752792 0.4402156705016931 0.3066979827491724 0.45160394386881986 -0.2399391388729121 0.528 -14.54 0.2 -3.024 0.144 0.568 -0.196
-1.2686021115812371 -0.8839564290189696 0.02339320701525256 2.1932090314791703 -0.03566505331833587 0.3133155759255958 -0.4333495725776294 0.05262167693775814 -0.6452045911099747 0.010995574285501701 0.4190099200939398 0.22540927285278486 0.5054037180514531 -0.23561944897503645 0.404 -14.604 -0.132 -2.992 0.308 0.5 -0.196
-1.2686021115812371 -0.8904758473674826 0.024160197409195266 2.196276993054941 -0.03298058693953639 0.31906800388016604 -0.4356505437594575 0.10524335387551628 -0.6247842388654716 -0.01688606050987761 0.4178318228490646 0.2340486526485362 0.523467875806206 -0.24347343060753765 0.716 -14.636 -0.032 -3.056 0.3 0.52 -0.176
-1.267451625990323 -0.8958447801250816 0.022626216621309852 2.199344954630712 -0.03029612056073692 0.324436936637765 -0.43795151494128565 0.09581857591651483 -0.6055419838658437 -0.00510508806112579 0.3993749660126868 0.2945243112187956 0.5321072556019573 -0.2733185608110423 0.776 -14.604 0.2 -3.148 0.216 0.52 -0.176
-1.266301140399409 -0.902747693670566 0.021859226227367145 2.2035634017973966 -0.027228158984966094 0.330956354986278 -0.4406359813200851 0.13783737765039633 -0.6094689746820943 -0.029452431121879556 0.3758130211151831 0.31455196438167365 0.5344634500917077 -0.24897121775028852 0.496 -14.604 0.132 -3.24 0.244 0.48 -0.204
-1.2632331788236382 -0.9085001216251363 0.02339320701525256 2.207781848964082 -0.024160197409195266 0.336325287743877 -0.4425534573049419 0.1531526418337737 -0.6031857893760932 -0.01767145867312773 0.35382187254417974 0.310232274483798 0.5666647747849627 -0.265071880096916 0.56 -14.604 0.1 -3.36 0.244 0.54 -0.196
-1.2624661884296955 -0.9146360447766779 0.022626216621309852 2.2108498105398526 -0.021092235833424438 0.34361169648633266 -0.44600491407768406 0.15275994275214863 -0.5921902150905916 -0.0007853981632501215 0.3173008579530491 0.2788163479537931 0.6110397710085945 -0.2627156856071656 0.9 -14.604 0.064 -3.392 0.328 0.492 -0.156
-1.2605487124448387 -0.9200049775342769 0.021859226227367145 2.2139177721156234 -0.017640779060682257 0.349364124440903 -0.4490728756534549 0.16650441060902577 -0.5827654371315901 -0.0027488935713754254 0.31062497356542307 0.2827433387700437 0.6294966278449724 -0.2572178984644148 0.776 -14.508 -0.268 -3.392 0.3 0.452 -0.176
-1.2590147316569533 -0.9265243958827899 0.0222427214243385 2.2162187432974516 -0.014189322287940077 0.355883542789416 -0.45175734203225437 0.1869247628535289 -0.5910121178457164 -0.031415926530004856 0.3157300616265488 0.3318307239731763 0.6259623361103468 -0.27646015346404273 0.716 -14.508 -0.332 -3.452 0.216 0.5 -0.176
-1.2570972556720965 -0.9322768238373602 0.02147573103039579 2.218903209676251 -0.01112136071216925 0.36278645633490036 -0.45405831321408247 0.18496126744540362 -0.5878705251927159 -0.04790928795825741 0.2642864819336659 0.35578536795230503 0.6475607855997252 -0.27763825070891796 0.84 -14.7 -0.2 -3.452 0.216 0.54 -0.156
-1.2540292940963258 -0.9380292517919305 0.021092235833424438 2.2215876760550506 -0.007669903939427069 0.3696893698803847 -0.457893265183796 0.19517144356765517 -0.5725552610093385 -0.04437499622363186 0.2666426764234162 0.3337942193813016 0.6546293690689763 -0.2576105975460398 0.716 -14.888 -0.268 -3.484 0.244 0.52 -0.184
-1.2517283229144975 -0.9433981845495295 0.019558255045539024 2.2238886472368784 -0.004985437560627594 0.3762087882288977 -0.4586602555777387 0.22423117560790967 -0.54938601519346 -0.06872233928438563 0.21402099948565811 0.30355639009617197 0.6738716240686042 -0.2230530783630345 0.716 -15.048 -0.332 -3.452 0.328 0.48 -0.196
-1.2486603613387268 -0.9487671173071284 0.01917475984856767 2.225422628024764 -0.0011504855909140602 0.3834951969713534 -0.46172821715350953 0.2902046213209199 -0.5293583620305818 -0.09738937224301507 0.20381082336340653 0.329474529483426 0.6970408698844828 -0.2379756434647868 0.592 -15.176 -0.536 -3.484 0.272 0.5 -0.184
-1.2459758949599273 -0.95490304045867 0.01802427425765361 2.227340104009621 0.0030679615757708274 0.3903981105168378 -0.46479617872928036 0.3110176726470481 -0.5470298207037096 -0.12173671530376882 0.19517144356765517 0.35578536795230503 0.6671957396809782 -0.2340486526485362 0.184 -15.332 -0.268 -3.604 0.216 0.576 -0.204
-1.2429079333841564 -0.960271973216269 0.01687378866673955 2.229641075191449 0.006135923151541655 0.39730102406232215 -0.4663301595171658 0.28941922315766977 -0.5580253949892113 -0.08128870989638758 0.1822123738740282 0.368744437645932 0.6471680865181001 -0.23719024530153668 0.216 -15.46 -0.268 -3.848 0.188 0.596 -0.204
-1.2394564766114142 -0.9648739155799253 0.01572330307582549 2.2300245703884203 0.008820389530341128 0.40535442319872056 -0.4693981210929366 0.3090541772389228 -0.5497787142750851 -0.11663162724264303 0.16179202162952502 0.3086614781572977 0.7319910881491132 -0.23326325448528606 -0.124 -15.716 -0.436 -3.848 0.328 0.54 -0.196
-1.2356215246417008 -0.971009838731467 0.014189322287940077 2.231942046373277 0.011504855909140603 0.4126408319411763 -0.470932101880822 0.29845130203504616 -0.5309291583570821 -0.11349003458964255 0.14058627122177175 0.29138271856579506 0.77597338529112 -0.2230530783630345 0.124 -15.62 -0.436 -3.912 0.344 0.472 -0.176
-1.2333205534598726 -0.9767622666860372 0.013038836697026017 2.2327090367672198 0.015339807878854137 0.4206942310775747 -0.47284957786567877 0.32594023774880043 -0.5544911032545857 -0.14333516479314717 0.09817477040626518 0.3247621405039252 0.7704755981483692 -0.1822123738740282 0.092 -15.652 -0.4 -4.216 0.272 0.492 -0.212
-1.2291021062931877 -0.9821311994436361 0.01227184630308331 2.233092531964191 0.018407769454624964 0.42798063982003043 -0.4743835586535642 0.36049775693180575 -0.5521349087648354 -0.13783737765039633 0.08678649703913842 0.33300882121805153 0.736703477128614 -0.17160949867015154 0.0 -15.62 -0.468 -4.4 0.208 0.48 -0.196
-1.2252671543234743 -0.9867331418072924 0.010737865515197896 2.2334760271611622 0.0222427214243385 0.43603403895642884 -0.4759175394414496 0.34871678448305393 -0.5242532739694561 -0.09699667316139 0.05026548244800778 0.342826298258678 0.7347399817204886 -0.1869247628535289 0.152 -15.588 -0.468 -4.552 0.272 0.568 -0.196
-1.2221991927477034 -0.9924855697618626 0.009970875121255189 2.234243017555105 0.024160197409195266 0.44447093328979864 -0.4789855010172204 0.3577488633604303 -0.5073672134595785 -0.10838494652851677 0.031415926530004856 0.2811725424435435 0.7795076770257455 -0.1751437904047771 -0.028 -15.652 -0.468 -4.552 0.308 0.492 -0.196
-1.2183642407779898 -0.9974710073224903 0.008436894333369775 2.233859522358134 0.0279951493789088 0.4536748180171111 -0.4801359866081345 0.3923063825434357 -0.536819644581458 -0.10956304377339195 0.0 0.25250550948491407 0.8219191778412521 -0.1610066234662749 -0.092 -15.748 -0.468 -4.432 0.328 0.46 -0.176
-1.2137622984143337 -1.0028399400800891 0.006135923151541655 2.233092531964191 0.030679615757708275 0.46096122675956686 -0.48051948180510584 0.3777765165233084 -0.5148284960104547 -0.13862277581364643 -0.01767145867312773 0.2528982085665391 0.8160286916168762 -0.14765485469102282 0.0 -15.652 -0.5 -4.34 0.328 0.588 -0.204
-1.2103108416415915 -1.0074418824437454 0.006135923151541655 2.231942046373277 0.032213596545593685 0.4693981210929366 -0.4812864721990486 0.375027622951933 -0.5050110189698281 -0.1507964473440233 -0.023954643979128706 0.2874557277495445 0.7661559082504935 -0.10327985846739098 -0.06 -15.652 -0.4 -4.032 0.272 0.608 -0.204
-1.2060923944749065 -1.0139613007922585 0.0038349519697135344 2.2323255415702485 0.03489806292439316 0.477451520229335 -0.4816699673960199 0.3989822669310617 -0.4889103566232006 -0.1299833960178951 -0.05340707510100826 0.28235063968841867 0.7963937375356231 -0.08364490438613793 -0.152 -15.62 -0.332 -4.096 0.228 0.676 -0.184
-1.2026409377021643 -1.0174127575650007 0.0030679615757708274 2.2311750559793344 0.03719903410622128 0.4855049193657335 -0.482820452986934 0.38877209080881014 -0.4963716391740768 -0.08757189520238855 -0.08639379795751337 0.21951878662840896 0.795215640290748 -0.04830198703988247 -0.28 -15.652 -0.5 -4.276 0.336 0.676 -0.212
-1.1972720049445655 -1.0227816903225997 0.0015339807878854137 2.2304080655853915 0.03911651009107805 0.4939418136991032 -0.482820452986934 0.3950552761148111 -0.504618319888203 -0.1021017612225158 -0.07225663101901117 0.2061670178531569 0.8297731594737533 -0.04162610265225644 -0.404 -15.716 -1.172 -4.248 0.4 0.588 -0.184
-1.193437052974852 -1.02853411827717 -0.0003834951969713534 2.228874084797506 0.042184471666848876 0.5027622032294443 -0.48320394818390533 0.42568580448156584 -0.5148284960104547 -0.16571901244577564 -0.09306968234513939 0.20970130958778244 0.8175994879433764 -0.0007853981632501215 -0.62 -15.652 -1.508 -4.768 0.272 0.568 -0.168
-1.1899855962021098 -1.0327525654438547 -0.0019174759848567672 2.227723599206592 0.045252433242619704 0.5100486119719001 -0.48243695778996265 0.4060508504003128 -0.49362274560270136 -0.1841758692821535 -0.13823007673202137 0.2784236488721681 0.8007134274334988 -0.005497787142750851 -0.496 -15.716 -1.912 -4.952 0.164 0.576 -0.204
-1.1846166634445108 -1.0365875174135684 -0.004985437560627594 2.2258061232217354 0.04908738521233324 0.5184855063052698 -0.482820452986934 0.4889103566232006 -0.4641703144808218 -0.2309070599955357 -0.18456856836377855 0.3208351496876746 0.7995353301886237 -0.00510508806112579 -0.652 -15.652 -1.844 -4.86 0.144 0.588 -0.204
-1.1796312258838832 -1.0419564501711673 -0.008053399136398421 2.2238886472368784 0.051004861197190006 0.5265389054416683 -0.48243695778996265 0.4881249584599505 -0.4519966429504449 -0.2729258617294172 -0.17592918856802722 0.3110176726470481 0.7881470568214969 -0.013744467856877126 -0.496 -15.556 -1.676 -5.104 0.164 0.624 -0.196
-1.1746457883232555 -1.0457914021408807 -0.011888351106111956 2.2215876760550506 0.05292233718204677 0.5349757997750381 -0.48320394818390533 0.5085453107044536 -0.43785947601194275 -0.31180307081029823 -0.18064157754752794 0.24897121775028852 0.8136724971271259 -0.00510508806112579 -0.528 -15.524 -1.172 -5.316 0.136 0.588 -0.148
-1.1677428747777712 -1.0507768397015085 -0.01572330307582549 2.218903209676251 0.054072822772960834 0.5434126941084079 -0.482820452986934 0.530536459275457 -0.42097341550206513 -0.32122784876929966 -0.2309070599955357 0.18653206377190384 0.8521570071263818 -0.003141592653000486 -0.684 -15.524 -0.872 -5.288 0.136 0.56 -0.168
-1.1635244276110863 -1.0546117916712219 -0.017257283863710903 2.21583524810048 0.054072822772960834 0.5522330836387489 -0.482820452986934 0.5215043803980807 -0.4339324851956921 -0.33300882121805153 -0.27488935713754253 0.0659734457130102 0.828202363147253 0.0019634954081253035 -0.496 -15.588 -0.772 -5.5 0.164 0.568 -0.12
-1.1596894756413727 -1.058830238837907 -0.02147573103039579 2.213150781721681 0.05330583237901813 0.5614369683660614 -0.482820452986934 0.5250386721327062 -0.4084070448900632 -0.3059125845859223 -0.271747764484542 -0.011388273367126762 0.8443030254938806 0.013351768775252066 -1.496 -15.748 -0.668 -5.652 0.236 0.548 -0.092
-1.153553552489831 -1.0626651908076203 -0.023776702212223912 2.2093158297519673 0.054072822772960834 0.5706408530933739 -0.48243695778996265 0.4622068190726965 -0.3911282852985605 -0.2689988709131666 -0.3015928946880466 -0.022776546734253524 0.8812167391666363 0.0070685834692510935 -2.148 -15.748 -1.172 -5.868 0.428 0.548 -0.092
-1.1501020957170889 -1.0676506283682479 -0.026077673394052033 2.205864372979225 0.05445631796993219 0.5806117282146291 -0.48205346259299126 0.38366700274768434 -0.3938771788699359 -0.24190263428103742 -0.3392920065240525 0.027488935713754253 0.8788605446768859 0.0023561944897503642 -2.648 -15.968 -1.44 -6.144 0.456 0.528 -0.064
-1.1462671437473755 -1.0711020851409903 -0.027611654181937447 2.201262430615569 0.056373793954788955 0.5886651273510275 -0.482820452986934 0.40565815131868777 -0.3938771788699359 -0.21127210591428267 -0.3742422247886829 0.11074114101826713 0.8780751465136358 0.01021017612225158 -2.896 -16.16 -1.98 -6.264 0.28 0.46 -0.092
-1.1412817061867477 -1.075320532307675 -0.029529130166794215 2.1966604882519123 0.057524279545703015 0.59786901207834 -0.482820452986934 0.3597123587685556 -0.37227872938055756 -0.17357299407827684 -0.4154756283593143 0.1331249886708956 0.8678649703913842 -0.0011780972448751821 -2.836 -16.128 -2.584 -6.448 0.208 0.46 -0.072
-1.1393642302018911 -1.0780049986864746 -0.030679615757708275 2.191675050691285 0.058674765136617076 0.6070728968056525 -0.48243695778996265 0.37699111836005833 -0.3526437752993045 -0.1912444527514046 -0.46338491631757167 0.14961835009914815 0.8391979374327548 -0.0023561944897503642 -3.052 -16.192 -2.852 -6.448 0.124 0.444 -0.064
-1.135912773429149 -1.0814564554592168 -0.03298058693953639 2.186306117933686 0.05944175553055978 0.6139758103511368 -0.48243695778996265 0.362068553258306 -0.32162054785092475 -0.16179202162952502 -0.4841979676436999 0.1519745445888985 0.833700150290004 -0.003926990816250607 -2.896 -16.128 -3.02 -6.296 0.136 0.444 -0.084
-1.1336118022473207 -1.0837574266410448 -0.03528155812136451 2.180937185176087 0.0617427267123879 0.6220292094875353 -0.48320394818390533 0.3385066083608024 -0.30512718642267217 -0.15590153540514912 -0.5057964171330782 0.14137166938502185 0.7626216165158679 0.019242254999627974 -2.836 -15.968 -3.052 -6.324 0.136 0.508 -0.084
-1.1290098598836644 -1.0860583978228728 -0.03796602450016399 2.174801262024545 0.06212622190935926 0.6289321230330196 -0.48051948180510584 0.3432189973403031 -0.2898119222392948 -0.23522674989341139 -0.5348561491733327 0.12487830795676931 0.717461222128986 0.003141592653000486 -2.804 -15.936 -2.784 -6.236 0.136 0.596 0.008
-1.1267088887018364 -1.0895098545956152 -0.04026699568199211 2.169815824463918 0.06289321230330196 0.6366020269724467 -0.477451520229335 0.3349723166261768 -0.2799944451986683 -0.239153740709662 -0.5650939784584624 0.09267698326351434 0.7186393193738612 0.1881028600984041 -2.708 -15.748 -2.684 -6.172 0.136 0.616 0.0
-1.1232574319290942 -1.0918108257774433 -0.04256796686382023 2.163679901312376 0.06366020269724466 0.6446554261088451 -0.47400006345659285 0.3208351496876746 -0.2572178984644148 -0.252112810403289 -0.5988660994782177 0.05183627877450802 0.7665486073321186 0.336150413871052 -2.552 -15.396 -2.384 -6.236 0.136 0.596 -0.016
-1.1205729655502947 -1.0937283017623 -0.04486893804564835 2.1567769877668916 0.06327670750027331 0.6523253300482722 -0.47016511148687934 0.29648780662692087 -0.2269800691792851 -0.23326325448528606 -0.6448118920283498 0.014137166938502187 0.7504479449854911 0.3530364743809296 -2.46 -15.364 -2.18 -6.02 0.18 0.548 -0.008
-1.117505003974524 -1.096029272944128 -0.04601942363656241 2.15064106461535 0.0625097171063306 0.6584612531998139 -0.46824763550202253 0.2269800691792851 -0.1990984343839058 -0.19163715183302965 -0.6428483966202244 -0.005890486224375911 0.717461222128986 0.3440043955035532 -2.244 -15.208 -2.18 -6.144 0.208 0.56 -0.016
-1.1152040327926958 -1.0971797585350422 -0.04908738521233324 2.143738151069866 0.06366020269724466 0.6653641667452982 -0.46479617872928036 0.26035949111741524 -0.2061670178531569 -0.21755529122028364 -0.6538439709057261 -0.007853981632501214 0.6609125543749772 0.3019855937696717 -2.088 -15.08 -2.012 -6.356 0.2 0.608 -0.056
-1.1129030616108677 -1.099097234519899 -0.05138835639416136 2.1368352375243815 0.06404369789421602 0.6718835850938112 -0.46249520754745227 0.21991148571003402 -0.16179202162952502 -0.24543692601566297 -0.6746570222318543 0.01021017612225158 0.6707300314156037 0.2580032966276649 -1.712 -15.08 -2.216 -6.416 0.172 0.56 -0.016
-1.1117525760199536 -1.1010147105047556 -0.05253884198507542 2.129932323978897 0.06289321230330196 0.6780195082453528 -0.4598107411686528 0.2120575040775328 -0.1401935721401467 -0.19674223989415543 -0.7139269303943604 -0.005890486224375911 0.6318528223347227 0.2619302874439155 -1.464 -14.856 -1.88 -6.48 0.228 0.548 0.0
-1.1102185952320682 -1.1006312153077844 -0.05445631796993219 2.121495429645527 0.06327670750027331 0.6845389265938658 -0.45827676038076737 0.14961835009914815 -0.12212941438539389 -0.17592918856802722 -0.7390596716183643 -0.005497787142750851 0.6024003912128432 0.22815816642416029 -1.556 -14.792 -1.88 -6.572 0.28 0.528 -0.016
-1.106767138459326 -1.101398205701727 -0.05714078434873166 2.1138255257061003 0.06442719309118737 0.6891408689575221 -0.4559757891989392 0.18456856836377855 -0.06558074663138515 -0.22855086550578535 -0.7484844495773658 0.019634954081253035 0.5753041545807139 0.23758294438316174 -1.244 -14.792 -1.812 -6.664 0.292 0.548 0.0
-1.106767138459326 -1.101398205701727 -0.059825250727531136 2.1053886313727306 0.06404369789421602 0.6952767921090638 -0.4536748180171111 0.2450442269340379 -0.023169245815878585 -0.22658737009766006 -0.769297500903494 0.04633849163175717 0.5540984041729607 0.21755529122028364 -1.244 -14.636 -1.44 -6.844 0.236 0.508 -0.008
-1.1040826720805266 -1.1010147105047556 -0.0617427267123879 2.0969517370393604 0.06442719309118737 0.7006457248666628 -0.4506068564413403 0.20145462887365617 0.004319689897875668 -0.22344577744465957 -0.8085674090660001 0.03926990816250607 0.5376050427447081 0.21873338846515883 -1.056 -14.76 -1.376 -6.816 0.272 0.432 -0.028
-1.1021651960956698 -1.1006312153077844 -0.06289321230330196 2.0873643571150766 0.06404369789421602 0.705247667230319 -0.44830588525951215 0.1311614932627703 0.01767145867312773 -0.20263272611853134 -0.8619744841670083 0.031415926530004856 0.5002986299903274 0.2010619297920311 -1.184 -14.888 -1.408 -6.816 0.28 0.492 -0.008
-1.101398205701727 -1.0998642249138417 -0.06519418348513008 2.078927462781707 0.06404369789421602 0.7094661143970039 -0.44715539966859813 0.13076879418114523 0.03848450999925595 -0.2010619297920311 -0.8486227153917563 0.009032078877376396 0.43079089254269165 0.18771016101677904 -0.872 -14.984 -1.608 -6.692 0.264 0.56 0.008
-1.0994807297168703 -1.0994807297168703 -0.06672816427301549 2.0704905684483372 0.06481068828815872 0.7129175711697461 -0.4452379236837413 0.14333516479314717 0.07814711724338709 -0.15747233173164935 -0.8670795722281341 0.0047123889795007284 0.37934731284980866 0.1881028600984041 -0.776 -15.396 -1.208 -6.692 0.216 0.636 -0.036
-1.0987137393229276 -1.097946748928985 -0.06787864986392955 2.0620536741149675 0.06442719309118737 0.7152185423515741 -0.44332044769888457 0.13980087305852162 0.10327985846739098 -0.1390154748952715 -0.8619744841670083 -0.024740042142378828 0.3337942193813016 0.18181967479240313 -0.592 -15.428 -1.108 -6.784 0.244 0.644 -0.016
-1.0971797585350422 -1.0971797585350422 -0.06941263065181497 2.053233284584626 0.06481068828815872 0.7190534943212877 -0.4406359813200851 0.09896016856951531 0.1170243263242681 -0.1319468914260204 -0.8655087759016339 0.009424777959001457 0.3412555019321778 0.19163715183302965 -0.652 -15.652 -1.608 -6.752 0.3 0.588 -0.008
-1.096029272944128 -1.094878787353214 -0.07133010663667173 2.0444128950542853 0.06481068828815872 0.7213544655031158 -0.43910200053219967 0.12959069693627004 0.13391038683414572 -0.1621847207111501 -0.8509789098815066 0.009032078877376396 0.3400774046873026 0.18967365642490433 -0.748 -15.588 -1.508 -6.816 0.244 0.52 -0.036
-1.0956457777471567 -1.0929613113683574 -0.07209709703061444 2.0348255151300014 0.06519418348513008 0.724805922275858 -0.4371845245473429 0.10642145112039146 0.16139932254789996 -0.12644910428326955 -0.8816094382482613 0.034164820101380285 0.27724555162729286 0.19752763805740556 -0.56 -15.364 -1.308 -6.816 0.2 0.576 -0.016
-1.0952622825501854 -1.0906603401865291 -0.07286408742455715 2.02600512559966 0.06481068828815872 0.7259564078667721 -0.4348835533655148 0.060475658570259355 0.20459622152665666 -0.08443030254938806 -0.872577359370885 0.013351768775252066 0.2191260875467839 0.21323560132240799 -0.62 -15.588 -1.476 -6.844 0.216 0.624 0.008
-1.0929613113683574 -1.088359369004701 -0.07516505860638527 2.017184736069319 0.06519418348513008 0.7290243694425429 -0.43258258218368667 0.12095131714051871 0.19163715183302965 -0.10288715938576591 -0.8627598823302585 -0.0047123889795007284 0.23876104162803694 0.21873338846515883 -0.652 -15.588 -1.476 -6.844 0.208 0.608 -0.044
-1.0929613113683574 -1.0864418930198443 -0.07516505860638527 2.0079808513420065 0.06442719309118737 0.7328593214122564 -0.4302816110018586 0.09464047867163963 0.23051436091391064 -0.12330751163026907 -0.8992808969213891 -0.00510508806112579 0.22266037928140944 0.23051436091391064 -0.62 -15.46 -1.576 -6.784 0.2 0.624 -0.016
-1.0906603401865291 -1.0833739314440736 -0.07516505860638527 1.9983934714177227 0.06557767868210143 0.7340098070031704 -0.42798063982003043 0.05890486224375911 0.2642864819336659 -0.10327985846739098 -0.9083129757987655 0.023169245815878585 0.23640484713828655 0.23051436091391064 -0.56 -15.588 -1.308 -6.816 0.2 0.676 -0.016
-1.0914273305804718 -1.0799224746713312 -0.07669903939427068 1.988806091493439 0.06634466907604414 0.7363107781849986 -0.42567966863820234 0.0640099503048849 0.28627763050466926 -0.07107853377413599 -0.9185231519210171 0.003141592653000486 0.22580197193440993 0.22462387468953474 -0.652 -15.588 -1.408 -6.816 0.236 0.644 -0.036
-1.0906603401865291 -1.0776215034895031 -0.07746602978821339 1.9788352163721836 0.06481068828815872 0.7393787397607694 -0.4241456878503169 0.056941366835633805 0.31651545978979895 -0.08050331173313745 -0.9185231519210171 -0.01531526418337737 0.24465152785241284 0.22972896275066054 -0.528 -15.684 -1.608 -6.784 0.252 0.644 -0.016
-1.0898933497925865 -1.0737865515197895 -0.0782330201821561 1.9711653124327566 0.06519418348513008 0.7409127205486549 -0.4210777262745461 0.08246680714126275 0.3451824927484284 -0.06558074663138515 -0.9110618693701409 -0.0019634954081253035 0.25132741224003885 0.21834068938353376 -0.592 -15.84 -1.608 -6.844 0.208 0.656 -0.016
-1.0895098545956152 -1.0695681043531047 -0.07784952498518474 1.9615779325084728 0.06519418348513008 0.7435971869274544 -0.4191602502896893 0.07264933010063623 0.3408628028505527 -0.07422012642713648 -0.9165596565128917 0.00510508806112579 0.2599667920357902 0.22187498111815931 -0.592 -15.872 -1.576 -6.936 0.208 0.576 -0.036
-1.0887428642016723 -1.0657331523833913 -0.07938350577307016 1.951990552584189 0.06519418348513008 0.7466651485032252 -0.4168592791078612 0.061653755815134534 0.3659955440745566 -0.02513274122400389 -0.9161669574312667 -0.0070685834692510935 0.24072453703616223 0.21991148571003402 -0.56 -15.808 -1.508 -7.12 0.208 0.616 -0.016
-1.0887428642016723 -1.0615147052167062 -0.08015049616701286 1.9416361822659625 0.06481068828815872 0.7493496148820246 -0.41455830792603304 0.03887720908088101 0.36992253489080723 -0.04633849163175717 -0.9079202767171404 -0.012959069693627005 0.21637719397540847 0.21362830040403305 0.092 -15.968 -1.408 -7.336 0.236 0.616 -0.008
-1.0864418930198443 -1.0572962580500214 -0.08053399136398422 1.9328157927356213 0.06596117387907278 0.7524175764577954 -0.413407822335119 0.07422012642713648 0.4040873549921875 -0.062439153978384655 -0.8898561189623876 -0.0007853981632501215 0.2230530783630345 0.19242254999627975 0.184 -15.904 -1.276 -7.608 0.216 0.528 -0.036
-1.0864418930198443 -1.0519273252924224 -0.08130098175792692 1.9224614224173948 0.06481068828815872 0.7543350524426522 -0.41072335595631954 0.08678649703913842 0.42804199897131623 -0.07264933010063623 -0.9036005868192648 0.0200276531628781 0.2666426764234162 0.19085175366977952 0.308 -15.84 -1.072 -7.824 0.208 0.412 -0.016
-1.084907912231959 -1.0484758685196802 -0.08168447695489828 1.912874042493111 0.06557767868210143 0.7566360236244803 -0.40957287036540546 0.07618362183526178 0.44846235121581934 -0.04633849163175717 -0.9448339903898961 0.001570796326500243 0.24308073152591259 0.1739656931599019 0.28 -15.968 -0.904 -7.916 0.228 0.404 0.0
-1.0852914074289302 -1.04272344056511 -0.08206797215186963 1.9029031673718557 0.06481068828815872 0.7581700044123657 -0.40727189918357737 0.12095131714051871 0.4810563749906994 -0.05890486224375911 -0.9574003610018981 -0.01649336142825255 0.22423117560790967 0.18181967479240313 0.372 -16.096 -0.804 -7.916 0.28 0.444 -0.008
-1.0833739314440736 -1.037354507807511 -0.08245146734884098 1.8936992826445433 0.06519418348513008 0.7604709755941939 -0.40535442319872056 0.07579092275363672 0.4900884538680758 -0.0640099503048849 -0.924806337227018 -0.009817477040626518 0.17632188764965226 0.18456856836377855 0.248 -16.192 -0.772 -7.764 0.236 0.48 -0.016
-1.0822234458531594 -1.0331360606408262 -0.08321845774278369 1.8844953979172308 0.06519418348513008 0.7616214611851079 -0.4034369472138638 0.08560839979426324 0.5085453107044536 -0.045945792550132106 -0.9432631940633959 0.007461282550876154 0.11741702540589316 0.17121679958852648 0.372 -16.192 -0.772 -7.58 0.264 0.54 -0.008
-1.0822234458531594 -1.0273836326862558 -0.08283496254581234 1.8752915131899184 0.06519418348513008 0.762771946776022 -0.40151947122900705 0.09306968234513939 0.5148284960104547 -0.023169245815878585 -0.9668251389608995 0.0007853981632501215 0.1252710070383944 0.16964600326202625 0.496 -16.284 -0.836 -7.336 0.236 0.596 -0.036
-1.0814564554592168 -1.021247709534714 -0.08245146734884098 1.8649371428716917 0.06557767868210143 0.7631554419729933 -0.3996019952441503 0.05733406591725887 0.5513495106015853 -0.005890486224375911 -0.9731083242669005 0.0027488935713754254 0.13391038683414572 0.168075206935526 0.496 -16.316 -1.108 -7.12 0.264 0.576 0.0
-1.0799224746713312 -1.016645767171058 -0.08245146734884098 1.8557332581443793 0.06519418348513008 0.7643059275639074 -0.3980680144562649 0.05772676499888393 0.5576326959075862 0.009424777959001457 -0.9680032362057747 0.018456856836377853 0.09621127499813988 0.2100940086694075 0.248 -16.476 -1.14 -7.092 0.208 0.588 -0.016
-1.0791554842773885 -1.0105098440195164 -0.08321845774278369 1.8461458782200955 0.06481068828815872 0.763922432366936 -0.3961505384714081 0.09228428418188928 0.5694136683563381 0.007461282550876154 -0.9334457170227694 -0.007461282550876154 0.04241150081550656 0.1822123738740282 0.0 -16.476 -1.004 -7.212 0.228 0.596 -0.044
-1.0783884938834458 -1.0043739208679747 -0.08283496254581234 1.8361750030988402 0.06596117387907278 0.7662234035487642 -0.39384956728958 0.08953539061051385 0.5855143307029655 -0.013744467856877126 -0.9287333280432687 -0.0019634954081253035 0.06283185306000971 0.14529866020127247 -0.06 -16.38 -1.108 -7.336 0.228 0.608 0.0
-1.0776215034895031 -0.9978545025194616 -0.08283496254581234 1.8269711183715278 0.06519418348513008 0.7662234035487642 -0.39346607209260864 0.10131636305926567 0.588263224274341 0.0070685834692510935 -0.9216647445740176 0.010995574285501701 0.07657632091688685 0.17318029499665177 0.028 -16.476 -1.276 -7.364 0.236 0.548 0.0
-1.0768545130955605 -0.99171857936792 -0.08283496254581234 1.817383738447244 0.06442719309118737 0.7662234035487642 -0.39154859610775183 0.09935286765114036 0.6024003912128432 0.01610066234662749 -0.9236282399821428 -0.01649336142825255 0.05379977418263332 0.1649336142825255 -0.028 -16.54 -1.108 -7.456 0.228 0.508 -0.028
-1.0760875227016178 -0.9859661514133496 -0.08245146734884098 1.8077963585229602 0.06519418348513008 0.7654564131548215 -0.3903981105168378 0.08128870989638758 0.6212499471308461 -0.009817477040626518 -0.9487609812061467 -0.014922565101752308 0.018064157754752792 0.15943582713977467 -0.184 -16.636 -1.108 -7.608 0.236 0.528 -0.008
-1.0757040275046463 -0.978679742670894 -0.08283496254581234 1.798975968992619 0.06519418348513008 0.7666068987457355 -0.388480634531981 0.10053096489601555 0.6385287067223487 0.003141592653000486 -0.8957466051867635 0.0011780972448751821 -0.0047123889795007284 0.1472621556093978 -0.372 -16.732 -1.208 -7.52 0.208 0.548 -0.016
-1.0745535419137324 -0.9717768291254096 -0.08360195293975504 1.7897720842653064 0.06442719309118737 0.7654564131548215 -0.3869466537440956 0.08835729336563866 0.6577709617219767 0.013351768775252066 -0.8902488180440127 0.009424777959001457 0.00510508806112579 0.14333516479314717 -0.496 -16.888 -1.14 -7.548 0.228 0.576 -0.028
-1.0734030563228183 -0.9648739155799253 -0.08360195293975504 1.7801847043410226 0.06596117387907278 0.7662234035487642 -0.3854126729562102 0.09385508050838952 0.6644468461096028 -0.0023561944897503642 -0.8757189520238855 -0.0019634954081253035 0.013744467856877126 0.15629423448677418 -0.56 -17.08 -1.308 -7.608 0.208 0.568 -0.008
-1.0722525707319042 -0.9587379924283836 -0.08245146734884098 1.7721313052046241 0.06596117387907278 0.7677573843366495 -0.3846456825622675 0.07068583469251093 0.665624943354478 0.028667032958629435 -0.8851437299828869 0.0070685834692510935 0.02631083846887907 0.12959069693627004 -0.62 -17.048 -1.04 -7.64 0.208 0.492 -0.016
-1.071869075534933 -0.9518350788828992 -0.08168447695489828 1.7629274204773118 0.06442719309118737 0.7669903939427068 -0.3831117017743821 0.08835729336563866 0.6848671983541059 0.03730641275438077 -0.8929977116153881 -0.014529866020127248 0.023169245815878585 0.12016591897726858 -0.56 -17.112 -1.276 -7.488 0.208 0.472 -0.028
-1.0703350947470474 -0.9445486701404435 -0.08168447695489828 1.754490526143942 0.06634466907604414 0.7669903939427068 -0.38234471138043935 0.10917034469176688 0.6774059158032297 -0.005497787142750851 -0.866294174064884 -0.009817477040626518 0.00039269908162506076 0.10524335387551628 -0.62 -17.272 -1.24 -7.428 0.2 0.54 -0.028
-1.0695681043531047 -0.9368787662010164 -0.08245146734884098 1.7460536318105722 0.06481068828815872 0.7658399083517928 -0.38081073059255394 0.09660397407976494 0.7170685230473609 -0.006675884387626033 -0.8466592199836309 -0.006675884387626033 -0.06322455214163478 0.11427543275289267 -0.62 -17.492 -1.004 -7.488 0.188 0.624 -0.008
-1.0684176187621908 -0.9299758526555321 -0.08130098175792692 1.737233242280231 0.06481068828815872 0.7662234035487642 -0.3792767498046685 0.07971791356988733 0.717461222128986 0.03455751918300534 -0.8482300163101312 -0.0007853981632501215 -0.0510508806112579 0.14529866020127247 -0.684 -17.556 -1.172 -7.548 0.208 0.644 -0.028
-1.0676506283682479 -0.9226894439130764 -0.08206797215186963 1.7299468335377755 0.06519418348513008 0.7666068987457355 -0.3777427690167831 0.0750055245903866 0.7343472826388636 0.018456856836377853 -0.8419468310041303 -0.0070685834692510935 0.014137166938502187 0.12959069693627004 -0.528 -17.748 -1.108 -7.52 0.208 0.548 -0.028
-1.066500142777334 -0.9150195399736493 -0.08053399136398422 1.7199759584165202 0.06557767868210143 0.7662234035487642 -0.3765922834258691 0.0801106126515124 0.7359180789653639 0.031415926530004856 -0.8478373172285061 0.019242254999627974 0.02120575040775328 0.15118914642564837 -0.464 -17.904 -0.94 -7.456 0.18 0.528 -0.028
-1.0672671331712766 -0.9069661408372509 -0.07938350577307016 1.7115390640831505 0.06442719309118737 0.7662234035487642 -0.375441797834955 0.0769690199985119 0.7677267045769938 0.03769911183600583 -0.828202363147253 0.003141592653000486 -0.014922565101752308 0.13665928040552114 -0.092 -18.16 -1.108 -7.336 0.208 0.56 -0.036
-1.0657331523833913 -0.8989127417008524 -0.08053399136398422 1.7038691601437232 0.06557767868210143 0.7654564131548215 -0.3750583026379837 0.06675884387626033 0.7744025889646198 0.06086835765188441 -0.7897178531479971 -0.019242254999627974 -0.05222897785613308 0.07539822367201165 -0.092 -18.412 -1.072 -7.428 0.188 0.608 -0.028
-1.0653496571864198 -0.8920098281553681 -0.08053399136398422 1.696966246598239 0.06519418348513008 0.7643059275639074 -0.37352432185009826 0.08717919612076348 0.7704755981483692 0.03926990816250607 -0.7641924128423682 0.00510508806112579 -0.034950218264630406 0.09267698326351434 -0.184 -18.54 -1.108 -7.548 0.188 0.608 -0.028
-1.0641991715955057 -0.8851069146098838 -0.07938350577307016 1.690446828249726 0.06557767868210143 0.7646894227608787 -0.37160684586524145 0.06518804754976008 0.7551603339649918 0.024347343060753767 -0.7237444074349869 0.027488935713754253 -0.05576326959075863 0.13037609509952017 -0.56 -18.572 -1.004 -7.732 0.18 0.596 -0.036
-1.063432181201563 -0.8774370106704567 -0.07861651537912745 1.6820099339163561 0.06442719309118737 0.763922432366936 -0.3708398554712988 0.09974556673276543 0.7378815743734891 0.024347343060753767 -0.7237444074349869 -0.009424777959001457 -0.06832964020276057 0.11663162724264303 -0.592 -18.7 -1.172 -7.884 0.2 0.508 -0.056
-1.0622816956106491 -0.8693836115340582 -0.0782330201821561 1.6751070203708718 0.06481068828815872 0.7631554419729933 -0.3696893698803847 0.09974556673276543 0.7288494954961128 0.03848450999925595 -0.7323837872307383 -0.01649336142825255 -0.07422012642713648 0.11349003458964255 -0.592 -18.7 -0.94 -7.916 0.18 0.404 -0.028
-1.0618982004136777 -0.8613302123976598 -0.0782330201821561 1.6674371164314448 0.06481068828815872 0.7608544707911652 -0.3685388842894706 0.06086835765188441 0.7524114403936164 0.05929756132538417 -0.698611666210983 -0.01060287520387664 -0.07343472826388636 0.12370021071189413 -0.652 -18.668 -1.072 -7.976 0.164 0.444 -0.028
-1.0615147052167062 -0.8548107940491468 -0.07708253459124204 1.660150707688989 0.06481068828815872 0.7597039852002512 -0.36777189389552795 0.04987278336638271 0.7637997137607432 0.07186393193738612 -0.7064656478434843 0.006283185306000972 -0.14097897030339682 0.09306968234513939 -0.62 -18.7 -1.14 -8.008 0.152 0.404 -0.044
-1.0599807244288209 -0.847524385306691 -0.07631554419729933 1.6532477941435046 0.06481068828815872 0.7570195188214517 -0.3670049035015852 0.06440264938650996 0.7119634349862352 0.09738937224301507 -0.6903649854968568 -0.0019634954081253035 -0.2018473279552812 0.08285950622288782 -0.528 -18.7 -1.208 -7.916 0.172 0.452 -0.028
-1.0603642196257923 -0.8413884621551494 -0.07478156340941391 1.6478788613859057 0.06442719309118737 0.7539515572456809 -0.36623791310764253 0.04437499622363186 0.7158904258024857 0.0911061869370141 -0.673086225905354 -0.0070685834692510935 -0.2532909076481642 0.06086835765188441 -0.592 -18.604 -1.408 -7.916 0.152 0.548 -0.036
-1.0592137340348782 -0.8337185582157224 -0.07478156340941391 1.6413594430373928 0.06481068828815872 0.7516505860638527 -0.3658544179106712 0.04476769530525693 0.7225663101901117 0.08443030254938806 -0.6565928644771015 0.009424777959001457 -0.29570240846367074 0.06675884387626033 -0.716 -18.764 -1.608 -7.856 0.144 0.568 -0.044
-1.058830238837907 -0.8245146734884099 -0.07286408742455715 1.6348400246888797 0.06481068828815872 0.7481991292911105 -0.36623791310764253 0.07382742734551141 0.7531968385568665 0.05851216316213405 -0.6228207434573463 -0.007461282550876154 -0.271747764484542 0.04751658887663235 -0.592 -18.824 -1.508 -7.856 0.144 0.452 -0.036
-1.0584467436409355 -0.8183787503368682 -0.07286408742455715 1.6290875967343095 0.06481068828815872 0.7458981581092824 -0.36623791310764253 0.07264933010063623 0.749662546822241 0.08285950622288782 -0.6188937526410957 0.008246680714126275 -0.24779312050541333 0.02513274122400389 -0.684 -18.796 -1.376 -7.824 0.144 0.46 -0.036
-1.0572962580500214 -0.8099418560034984 -0.07209709703061444 1.6218011879918537 0.06481068828815872 0.7424467013365402 -0.36508742751672846 0.06440264938650996 0.763014315597493 0.07775441816176203 -0.5941537104987169 0.012566370612001944 -0.2941316121371705 0.013744467856877126 -0.592 -18.888 -1.04 -7.764 0.152 0.472 -0.056
-1.0565292676560787 -0.8018884568671001 -0.07171360183364309 1.615665264840312 0.06442719309118737 0.737844758972884 -0.36508742751672846 0.06832964020276057 0.7567311302914921 0.06283185306000971 -0.5717698628460884 -0.021991148571003403 -0.3400774046873026 0.02670353755050413 -0.592 -19.016 -1.34 -7.7 0.136 0.548 -0.028
-1.0565292676560787 -0.7938350577307016 -0.07133010663667173 1.6106798272796845 0.06481068828815872 0.7347767973971132 -0.3643204371227858 0.05183627877450802 0.7583019266179923 0.0730420291822613 -0.574911455499089 -0.0047123889795007284 -0.35617806703393007 0.03769911183600583 -0.62 -19.112 -1.172 -7.7 0.144 0.596 -0.016
-1.0553787820651646 -0.786548648988246 -0.07056311624272903 1.6056943897190568 0.06442719309118737 0.7309418454273996 -0.36355344672884304 0.05811946408050899 0.7830419687603711 0.06990043652926081 -0.5474225197853346 -0.004319689897875668 -0.3777765165233084 0.07579092275363672 -0.62 -19.112 -1.34 -7.58 0.172 0.54 -0.056
-1.0565292676560787 -0.7800292306397328 -0.06787864986392955 1.6007089521584292 0.06404369789421602 0.7282573790486002 -0.3631699515318717 0.030237829285129678 0.7221736111084867 0.09149888601863915 -0.5156138941737047 -0.0027488935713754254 -0.36324665050318117 0.07971791356988733 -1.34 -19.304 -1.208 -7.488 0.136 0.52 -0.028
-1.0553787820651646 -0.7719758315033345 -0.0674951546669582 1.5964905049917444 0.06366020269724466 0.7228884462910012 -0.3616359707439863 0.018456856836377853 0.6895795873336067 0.11506083091614279 -0.4728096942765731 -0.01610066234662749 -0.36246125233993104 0.10367255754901604 -1.464 -19.24 -1.508 -7.52 -0.06 0.548 -0.028
-1.0553787820651646 -0.763922432366936 -0.06672816427301549 1.5903545818402027 0.0625097171063306 0.7194369895182591 -0.3601019899561009 0.028274333877004374 0.7064656478434843 0.11938052081401847 -0.49323004652107627 -0.0860010988758883 -0.3593196596869306 0.11427543275289267 -1.68 -19.428 -1.712 -7.52 -0.124 0.568 -0.072
-1.0546117916712219 -0.7570195188214517 -0.06442719309118737 1.5861361346735179 0.059825250727531136 0.7156020375485456 -0.3608689803500436 0.02120575040775328 0.7080364441699845 0.15118914642564837 -0.44139376774656824 -0.15118914642564837 -0.39034288713531035 0.0530143760193832 -1.836 -19.272 -1.912 -7.52 0.0 0.548 -0.036
-1.0553787820651646 -0.75088359566991 -0.0625097171063306 1.5819176875068328 0.058674765136617076 0.711767085578832 -0.35971849475912954 0.014137166938502187 0.6683738369258534 0.1610066234662749 -0.42136611458369017 -0.22580197193440993 -0.38877209080881014 0.0019634954081253035 -1.62 -19.428 -2.048 -7.52 0.1 0.548 -0.028
-1.0546117916712219 -0.7432136917304829 -0.060975736318445196 1.5780827355371194 0.05675728915176031 0.7079321336091184 -0.3604854851530722 -0.001570796326500243 0.6762278185583546 0.16532631336415057 -0.39544797519643615 -0.21127210591428267 -0.3667809422378067 0.011388273367126762 -1.9 -19.428 -2.384 -7.58 0.088 0.508 -0.044
-1.0553787820651646 -0.7366942733819699 -0.06059224112147384 1.5746312787643773 0.05714078434873166 0.7040971816394049 -0.3601019899561009 0.012959069693627005 0.6813329066194804 0.1288052987730199 -0.3966260724413113 -0.13155419234439536 -0.323191344177425 0.001570796326500243 -1.836 -19.556 -2.448 -7.52 -0.008 0.444 -0.036
-1.0553787820651646 -0.7305583502304283 -0.05905826033358843 1.5704128315976924 0.05714078434873166 0.6994952392757486 -0.35971849475912954 0.01767145867312773 0.6554147672322264 0.09071348785538903 -0.36952983580918214 -0.018456856836377853 -0.3860231972374347 0.008639379795751335 -2.088 -19.492 -2.148 -7.64 -0.136 0.492 -0.036
-1.0546117916712219 -0.7240389318819153 -0.057524279545703015 1.5681118604158641 0.055223308363874894 0.6960437825030065 -0.3601019899561009 -0.0070685834692510935 0.6499169800894755 0.09699667316139 -0.3479313863198038 -0.043982297142006806 -0.4158683274409393 -0.001570796326500243 -1.992 -19.46 -1.98 -7.64 -0.088 0.52 -0.056
-1.0546117916712219 -0.7182865039273449 -0.057524279545703015 1.564660403643122 0.05445631796993219 0.692208830533293 -0.3601019899561009 0.0011780972448751821 0.6448118920283498 0.10288715938576591 -0.33025992764667605 -0.10406525663064109 -0.420188017338815 0.018849555918002914 -1.932 -19.46 -1.812 -7.608 0.06 0.472 -0.044
-1.0549952868681933 -0.7129175711697461 -0.056373793954788955 1.5627429276582652 0.05368932757598948 0.686839897775694 -0.3601019899561009 -0.005890486224375911 0.6236061416205965 0.12016591897726858 -0.2992367001982963 -0.11427543275289267 -0.4111559384614386 -0.005497787142750851 -2.18 -19.364 -1.744 -7.672 0.18 0.508 -0.036
-1.0549952868681933 -0.7056311624272903 -0.055223308363874894 1.559291470885523 0.05330583237901813 0.6830049458059805 -0.3604854851530722 -0.006675884387626033 0.6118251691718446 0.08089601081476251 -0.2627156856071656 -0.07814711724338709 -0.4472842539709442 0.005497787142750851 -2.368 -19.332 -1.88 -7.856 0.124 0.444 -0.036
-1.055762277262136 -0.6994952392757486 -0.054072822772960834 1.5558400141127808 0.05330583237901813 0.6780195082453528 -0.35971849475912954 -0.023561944897503646 0.6098616737637194 0.11388273367126761 -0.26350108377041576 -0.014137166938502187 -0.426863901726441 -0.003926990816250607 -2.212 -19.332 -1.712 -7.856 0.036 0.376 -0.036
-1.0565292676560787 -0.6929758209272356 -0.05368932757598948 1.5543060333248955 0.05292233718204677 0.6730340706847253 -0.3601019899561009 -0.04555309346850705 0.6283185306000971 0.13037609509952017 -0.23758294438316174 0.008246680714126275 -0.4802709768274493 0.003926990816250607 -2.088 -19.332 -1.508 -7.856 0.044 0.412 -0.044
-1.0553787820651646 -0.686839897775694 -0.052155346788104066 1.5527720525370101 0.05292233718204677 0.667281642730155 -0.3601019899561009 -0.045945792550132106 0.5886559233559661 0.10445795571226615 -0.2210895829549092 -0.007461282550876154 -0.4853760648885751 -0.00039269908162506076 -2.18 -19.396 -1.812 -7.792 0.0 0.444 -0.064
-1.0569127628530501 -0.6810874698211237 -0.049854375606275945 1.5497040909612392 0.052155346788104066 0.6622962051695274 -0.3601019899561009 -0.03220132469325498 0.582372738049965 0.11938052081401847 -0.20655971693478195 -0.0400553063257562 -0.5148284960104547 -0.00510508806112579 -2.116 -19.428 -1.844 -7.764 -0.088 0.412 -0.016
-1.0572962580500214 -0.6761020322604961 -0.04947088040930459 1.5489371005672965 0.05138835639416136 0.6561602820179857 -0.35971849475912954 -0.018456856836377853 0.5784457472337144 0.09542587683488976 -0.16532631336415057 -0.05772676499888393 -0.5497787142750851 0.00510508806112579 -2.116 -19.46 -1.88 -7.64 -0.1 0.376 -0.028
-1.0584467436409355 -0.6695826139119831 -0.04832039481839053 1.5470196245824397 0.04908738521233324 0.6504078540634154 -0.3589515043651868 -0.0769690199985119 0.5733406591725887 0.12644910428326955 -0.1602212253030248 -0.11113384009989219 -0.5701990665195882 0.054192473264258384 -2.4 -19.492 -1.712 -7.608 -0.024 0.46 -0.036
-1.058830238837907 -0.6642136811543842 -0.04678641403050512 1.5466361293854685 0.04678641403050512 0.6438884357149024 -0.3578010187742728 -0.09856746948789025 0.5344634500917077 0.12291481254864402 -0.1441205629563973 -0.16061392438464983 -0.5937610114170918 0.07382742734551141 -2.46 -19.524 -1.98 -7.488 0.072 0.508 -0.028
-1.0592137340348782 -0.6584612531998139 -0.04563592843959106 1.5454856437945543 0.046402918833533764 0.6377525125633607 -0.3574175235773014 -0.023954643979128706 0.5065818152963284 0.14686945652777272 -0.10956304377339195 -0.1519745445888985 -0.6035784884577183 0.04555309346850705 -2.244 -19.428 -1.912 -7.396 0.08 0.52 -0.016
-1.0599807244288209 -0.6534758156391862 -0.04601942363656241 1.545102148597583 0.04601942363656241 0.6323835798057618 -0.3574175235773014 -0.0530143760193832 0.5540984041729607 0.11938052081401847 -0.09032078877376397 -0.09974556673276543 -0.5969026040700923 0.003926990816250607 -2.116 -19.332 -1.912 -7.244 0.008 0.472 -0.016
-1.0603642196257923 -0.6496408636694727 -0.04486893804564835 1.5435681678096975 0.04601942363656241 0.6270146470481629 -0.3578010187742728 -0.07539822367201165 0.543102829887459 0.0659734457130102 -0.08443030254938806 -0.05733406591725887 -0.5784457472337144 0.02042035224450316 -2.18 -19.332 -1.44 -7.272 -0.1 0.5 -0.044
-1.0618982004136777 -0.6442719309118737 -0.04295146206079158 1.543951663006669 0.04486893804564835 0.6212622190935926 -0.3578010187742728 -0.06086835765188441 0.49794243550057704 0.07618362183526178 -0.05379977418263332 -0.04751658887663235 -0.5835508352948403 0.006283185306000972 -2.336 -19.176 -1.576 -7.18 -0.044 0.472 -0.028
-1.0630486860045918 -0.6389029981542749 -0.04295146206079158 1.5447186534006117 0.04371845245473429 0.6147428007450796 -0.3578010187742728 -0.1079922474468917 0.4853760648885751 0.11034844193664206 0.012566370612001944 -0.11231193734476737 -0.5941537104987169 0.0019634954081253035 -2.4 -19.144 -1.676 -7.18 0.072 0.472 -0.028
-1.0630486860045918 -0.6350680461845613 -0.04141748127290617 1.545102148597583 0.04295146206079158 0.6093738679874806 -0.3574175235773014 -0.08953539061051385 0.4751658887663235 0.10995574285501701 0.018064157754752792 -0.12173671530376882 -0.5670574738665877 0.01021017612225158 -2.116 -19.048 -1.712 -7.456 0.08 0.452 -0.044
-1.0645826667924772 -0.6296991134269624 -0.0395000052880494 1.5443351582036402 0.042184471666848876 0.6036214400329103 -0.3574175235773014 -0.0679369411211355 0.46770460621544735 0.12173671530376882 0.0310232274483798 -0.08678649703913842 -0.5639158812135873 0.014137166938502187 -2.056 -18.984 -1.644 -7.488 -0.016 0.344 -0.044
-1.0649661619894486 -0.6258641614572488 -0.037582529303192634 1.5454856437945543 0.04180097646987752 0.59786901207834 -0.3574175235773014 -0.09071348785538903 0.446106156726069 0.13980087305852162 0.061653755815134534 -0.048694686121507534 -0.58198003896834 -0.003926990816250607 -2.304 -18.952 -1.508 -7.548 -0.1 0.328 -0.036
-1.0661166475803625 -0.6220292094875353 -0.037582529303192634 1.5466361293854685 0.04065049087896346 0.591349593729827 -0.3578010187742728 -0.11388273367126761 0.42568580448156584 0.10563605295714133 0.06518804754976008 -0.06675884387626033 -0.6067200811107188 -0.010995574285501701 -2.46 -18.92 -1.744 -7.764 -0.052 0.336 -0.044
-1.0676506283682479 -0.6181942575178218 -0.036432043712278574 1.5474031197794111 0.038733014894106695 0.5852136705782853 -0.3574175235773014 -0.12252211346701895 0.4111559384614386 0.10995574285501701 0.07107853377413599 -0.13823007673202137 -0.5969026040700923 -0.004319689897875668 -2.272 -18.952 -1.844 -7.488 0.052 0.328 -0.056
-1.0684176187621908 -0.6135923151541655 -0.03489806292439316 1.5481701101733538 0.037582529303192634 0.5798447378206864 -0.3578010187742728 -0.1288052987730199 0.39780416968618654 0.12487830795676931 0.07382742734551141 -0.16061392438464983 -0.588263224274341 -0.008246680714126275 -2.024 -18.824 -1.88 -7.336 0.024 0.316 -0.044
-1.0699515995500761 -0.6093738679874806 -0.0337475773334791 1.5489371005672965 0.03719903410622128 0.571791338684288 -0.3578010187742728 -0.11034844193664206 0.39269908162506073 0.10917034469176688 0.07382742734551141 -0.12134401622214377 -0.6173229563145954 -0.004319689897875668 -2.088 -18.7 -1.712 -7.12 -0.044 0.356 -0.044
-1.0714855803379615 -0.6055389160177671 -0.0337475773334791 1.5500875861582106 0.03528155812136451 0.5660389107297177 -0.3578010187742728 -0.12959069693627004 0.3911282852985605 0.10524335387551628 0.13037609509952017 -0.11152653918151725 -0.6408849012120992 0.005890486224375911 -2.648 -18.732 -1.576 -6.908 -0.088 0.412 -0.112
-1.0730195611258468 -0.6017039640480536 -0.032213596545593685 1.5512380717491248 0.0337475773334791 0.558752501987262 -0.3581845139712441 -0.11820242356914328 0.36756634040105685 0.09189158510026421 0.13155419234439536 -0.1130973355080175 -0.6860452955989811 -0.004319689897875668 -2.244 -18.764 -1.776 -6.844 0.024 0.492 -0.092
-1.0745535419137324 -0.5982525072753113 -0.030679615757708275 1.5535390429309528 0.03144660615165098 0.5522330836387489 -0.3578010187742728 -0.12016591897726858 0.342826298258678 0.09424777959001458 0.15943582713977467 -0.1519745445888985 -0.678584013048105 -0.003926990816250607 -2.304 -18.732 -1.476 -6.632 0.072 0.46 -0.084
-1.0760875227016178 -0.5951845456995405 -0.028762139772851508 1.5562235093097523 0.03029612056073692 0.5449466748962932 -0.3578010187742728 -0.14254976662989705 0.3271183349936756 0.11938052081401847 0.19831303622065566 -0.13273228958927052 -0.6326382204979728 -0.003141592653000486 -2.552 -18.572 -1.408 -6.572 -0.008 0.412 -0.1
-1.0768545130955605 -0.5921165841237697 -0.028762139772851508 1.5585244804915803 0.029912625363765568 0.5388107517447516 -0.3578010187742728 -0.15865042897652454 0.3247621405039252 0.11427543275289267 0.22855086550578535 -0.12212941438539389 -0.6412776002937242 -0.009032078877376396 -2.46 -18.476 -1.576 -6.664 -0.036 0.396 -0.092
-1.0783884938834458 -0.5882816321540562 -0.027228158984966094 1.5612089468703798 0.028378644575880154 0.5326748285932099 -0.3589515043651868 -0.1449059611196474 0.3129811680551734 0.1009236639776406 0.24543692601566297 -0.1370519794871462 -0.6436337947834746 0.003926990816250607 -2.304 -18.348 -1.712 -6.6 0.024 0.364 -0.092
-1.0803059698683026 -0.5852136705782853 -0.026077673394052033 1.5638934132491793 0.026461168591023387 0.5246214294568115 -0.3578010187742728 -0.15707963265002428 0.30355639009617197 0.11466813183451774 0.2858849314230442 -0.15982852622139973 -0.6801548093746052 -0.006283185306000972 -2.46 -18.256 -1.844 -6.632 0.036 0.376 -0.1
-1.081839950656188 -0.5832961945934286 -0.024927187803137973 1.5669613748249502 0.025310683000109326 0.5181020111082985 -0.3589515043651868 -0.181034276629153 0.2839214360149189 0.10759954836526664 0.2925608158106702 -0.13862277581364643 -0.7096072404964847 -0.018456856836377853 -2.552 -18.16 -1.476 -6.724 -0.016 0.404 -0.092
-1.0829904362471021 -0.5798447378206864 -0.023776702212223912 1.5707963267946636 0.024160197409195266 0.5115825927597855 -0.3581845139712441 -0.1692533041804012 0.27253316264779215 0.12291481254864402 0.28941922315766977 -0.09935286765114036 -0.6707300314156037 0.001570796326500243 -2.18 -18.16 -1.308 -6.572 -0.06 0.336 -0.092
-1.0856749026259016 -0.5779272618358297 -0.023009711818281205 1.5738642883704346 0.022626216621309852 0.5054466696082438 -0.3578010187742728 -0.17435839224152697 0.30551988550429726 0.1311614932627703 0.32122784876929966 -0.11349003458964255 -0.6542366699873512 0.0035342917346255468 -2.088 -18.316 -1.676 -6.448 0.016 0.396 -0.12
-1.0879758738077296 -0.5767767762449155 -0.020708740636453084 1.577699240340148 0.02147573103039579 0.49816026086578813 -0.3574175235773014 -0.19988383254715592 0.24465152785241284 0.11427543275289267 0.3593196596869306 -0.14254976662989705 -0.6628760497831025 0.004319689897875668 -2.368 -18.444 -1.744 -6.448 0.024 0.412 -0.1
-1.0895098545956152 -0.5725583290782307 -0.020708740636453084 1.5815341923098616 0.019941750242510378 0.49049035692636106 -0.3589515043651868 -0.18142697571077807 0.2250165737711598 0.12487830795676931 0.36560284499293155 -0.1578650308132744 -0.6891868882519816 0.0023561944897503642 -2.116 -18.224 -1.44 -6.416 -0.06 0.384 -0.092
-1.0921943209744145 -0.571791338684288 -0.019558255045539024 1.5857526394765464 0.018407769454624964 0.48358744338087667 -0.3581845139712441 -0.17553648948640216 0.19281524907790482 0.1119192382631423 0.3824889055028092 -0.14176436846664692 -0.6840818001908558 -0.0011780972448751821 -2.088 -18.192 -1.276 -6.264 -0.1 0.376 -0.1
-1.0929613113683574 -0.5702573578964025 -0.017640779060682257 1.58958759144626 0.016106798272796843 0.4778350154263064 -0.3581845139712441 -0.21480639764890821 0.16375551703765032 0.09856746948789025 0.3993749660126868 -0.19045905458815446 -0.6825110038643556 -0.0070685834692510935 -2.212 -18.128 -1.712 -6.236 0.016 0.412 -0.1
-1.0956457777471567 -0.5691068723054885 -0.017257283863710903 1.5945730290068876 0.013805827090968724 0.4693981210929366 -0.3581845139712441 -0.23365595356691113 0.16179202162952502 0.09621127499813988 0.44139376774656824 -0.23051436091391064 -0.6942919763131074 0.011388273367126762 -2.056 -17.808 -1.544 -6.112 0.088 0.356 -0.092
-1.0983302441259561 -0.567572891517603 -0.016106798272796843 1.5987914761735724 0.012655341500054663 0.4636456931383663 -0.3578010187742728 -0.21166480499590773 0.13744467856877127 0.10013826581439049 0.46259951815432154 -0.17553648948640216 -0.6970408698844828 0.005497787142750851 -1.932 -17.716 -1.172 -6.052 -0.016 0.376 -0.092
-1.0998642249138417 -0.5660389107297177 -0.013805827090968724 1.602626428143286 0.010354370318226542 0.45674277959288195 -0.3574175235773014 -0.22148228203653425 0.1288052987730199 0.12487830795676931 0.4873395602967004 -0.1578650308132744 -0.6746570222318543 -0.003926990816250607 -2.116 -17.428 -1.072 -6.08 -0.06 0.432 -0.112
-1.1025486912926412 -0.5645049299418322 -0.013805827090968724 1.609145846491799 0.009203884727312482 0.45022336124436896 -0.3581845139712441 -0.23169245815878584 0.12330751163026907 0.12762720152814475 0.5136503987655795 -0.20970130958778244 -0.6487388828446004 -0.009424777959001457 -2.024 -17.208 -1.408 -6.02 0.044 0.344 -0.112
-1.1040826720805266 -0.5637379395478895 -0.013038836697026017 1.6148982744463694 0.006902913545484362 0.44332044769888457 -0.3578010187742728 -0.20970130958778244 0.08443030254938806 0.08325220530451288 0.5156138941737047 -0.20695241601640701 -0.6294966278449724 0.003141592653000486 -2.116 -17.24 -1.44 -5.836 0.1 0.328 -0.092
-1.1063836432623546 -0.5633544443509182 -0.012655341500054663 1.6195002168100257 0.004985437560627594 0.43603403895642884 -0.3581845139712441 -0.22580197193440993 0.06911503836601068 0.084037603467763 0.5262167693775814 -0.18260507295565323 -0.6550220681506013 0.0023561944897503642 -2.024 -17.272 -1.24 -5.836 -0.044 0.328 -0.1
-1.1098351000350968 -0.5633544443509182 -0.011504855909140603 1.6260196351585385 0.0030679615757708274 0.4306651061988299 -0.3589515043651868 -0.27253316264779215 0.09346238142676445 0.08796459428401361 0.5387831399895834 -0.17278759591502674 -0.685652596517356 0.0 -2.116 -17.272 -0.836 -5.808 -0.088 0.328 -0.1
-1.1125195664138963 -0.5629709491539469 -0.01112136071216925 1.631005072719166 0.0003834951969713534 0.4249126782442596 -0.3581845139712441 -0.2631083846887907 0.06832964020276057 0.10917034469176688 0.5764822518255892 -0.21519909673053328 -0.6483461837629753 -0.007461282550876154 -1.868 -17.364 -1.072 -5.652 0.08 0.344 -0.084
-1.113286556807839 -0.5622039587600042 -0.009203884727312482 1.6382914814616218 -0.0015339807878854137 0.41724277430483253 -0.3578010187742728 -0.2552544030562895 0.03809181091763089 0.08246680714126275 0.5972953031517174 -0.24622232417891307 -0.6534512718241011 -0.0019634954081253035 -1.96 -17.62 -1.24 -5.744 0.164 0.384 -0.12
-1.1163545183836099 -0.56105347316909 -0.008820389530341128 1.6436604142192208 -0.0030679615757708274 0.41072335595631954 -0.3589515043651868 -0.22855086550578535 0.04476769530525693 0.09621127499813988 0.5906194187640913 -0.1881028600984041 -0.665624943354478 -0.00510508806112579 -1.836 -17.684 -1.072 -5.776 -0.072 0.308 -0.1
-1.1194224799593806 -0.5606699779721187 -0.006902913545484362 1.6478788613859057 -0.004218447166684887 0.40535442319872056 -0.3593349995621582 -0.22855086550578535 0.03887720908088101 0.08874999244726373 0.6200718498859709 -0.15982852622139973 -0.6487388828446004 -0.009424777959001457 -1.868 -17.556 -0.704 -5.868 -0.124 0.328 -0.1
-1.1228739367321228 -0.5618204635630328 -0.006902913545484362 1.6543982797344188 -0.008053399136398421 0.3980680144562649 -0.3608689803500436 -0.2850995332597941 0.003141592653000486 0.10995574285501701 0.6000441967230928 -0.2120575040775328 -0.620464548967596 -0.04358959806038174 -1.776 -17.588 -0.904 -5.836 0.072 0.316 -0.128
-1.1255584031109223 -0.5618204635630328 -0.004985437560627594 1.6624516788708172 -0.009970875121255189 0.3926990816986659 -0.3608689803500436 -0.28863382499441964 -0.028667032958629435 0.10327985846739098 0.6251769379470967 -0.278030949790543 -0.5921902150905916 -0.084037603467763 -1.62 -17.524 -1.34 -5.44 0.152 0.328 -0.14
-1.1278593742927505 -0.5622039587600042 -0.004218447166684887 1.6689710972193301 -0.01112136071216925 0.38656315854712425 -0.3608689803500436 -0.2803871442802934 -0.02631083846887907 0.10524335387551628 0.672300827742104 -0.21519909673053328 -0.5976880022333424 -0.08874999244726373 -1.62 -17.3 -1.24 -5.38 0.072 0.336 -0.12
-1.13054384067155 -0.5622039587600042 -0.003451456772742181 1.676257505961786 -0.012655341500054663 0.38081073059255394 -0.3616359707439863 -0.2902046213209199 -0.04123340357063138 0.08482300163101313 0.6479534846813502 -0.12055861805889365 -0.5894413215192161 -0.049480084284757656 -1.652 -17.272 -0.736 -5.288 -0.18 0.344 -0.148
-1.1320778214594354 -0.5637379395478895 -0.0023009711818281204 1.6831604195072702 -0.015339807878854137 0.3750583026379837 -0.36201946594095763 -0.271747764484542 -0.05929756132538417 0.06990043652926081 0.6974335689661079 -0.135873882242271 -0.5933683123354667 -0.0400553063257562 -1.556 -17.364 -0.668 -5.196 -0.116 0.316 -0.128
-1.1362962686261202 -0.5641214347448609 -0.0019174759848567672 1.6908303234466973 -0.018407769454624964 0.3673883986985566 -0.36125247554701495 -0.24268803244428755 -0.07853981632501214 0.09699667316139 0.7060729487618592 -0.2552544030562895 -0.6004368958047178 -0.006283185306000972 -1.556 -17.144 -1.004 -5.132 0.136 0.328 -0.112
-1.1397477253988624 -0.5660389107297177 -0.0015339807878854137 1.6977332369921816 -0.02032524543948173 0.3616359707439863 -0.36278645633490036 -0.3066979827491724 -0.08717919612076348 0.08364490438613793 0.717853921210611 -0.278030949790543 -0.620464548967596 -0.005497787142750851 -1.556 -17.208 -0.772 -5.044 0.164 0.328 -0.112
-1.1424321917776619 -0.566422405926689 -0.0003834951969713534 1.7061701313255515 -0.02147573103039579 0.35434956200153056 -0.36201946594095763 -0.2878484268311695 -0.07382742734551141 0.05811946408050899 0.6809402075378553 -0.19399334632278 -0.6169302572329705 -0.0023561944897503642 -1.496 -17.396 -0.636 -4.952 -0.072 0.316 -0.112
-1.1439661725655472 -0.5671893963206317 -0.0007669903939427069 1.7126895496740644 -0.023776702212223912 0.3482136388499889 -0.36201946594095763 -0.3059125845859223 -0.10642145112039146 0.05340707510100826 0.7249225046798621 -0.16768250785390093 -0.6255696370287217 0.0023561944897503642 -1.432 -17.62 -0.668 -4.736 -0.088 0.328 -0.12
-1.1481846197322323 -0.5694903675024598 0.0011504855909140602 1.7211264440074343 -0.02684466378799474 0.34131072530450457 -0.36125247554701495 -0.28235063968841867 -0.12841259969139487 0.07814711724338709 0.7528041394752414 -0.2320851572404109 -0.6495242810078504 0.005497787142750851 -1.4 -17.524 -0.604 -4.768 0.052 0.328 -0.12
-1.151252581308003 -0.5706408530933739 0.0019174759848567672 1.7303303287347467 -0.03029612056073692 0.3344078117590202 -0.36125247554701495 -0.26153758836229046 -0.16061392438464983 0.08168140897801264 0.7865762604949966 -0.2949170103004206 -0.6609125543749772 0.00039269908162506076 -1.464 -17.524 -0.668 -4.768 0.136 0.328 -0.112
-1.1539370476868025 -0.5721748338812593 0.0011504855909140602 1.7383837278711451 -0.030679615757708275 0.3267379078195931 -0.36201946594095763 -0.30041479744317146 -0.1602212253030248 0.06990043652926081 0.8262388677391278 -0.2599667920357902 -0.6832964020276057 0.0070685834692510935 -1.464 -17.588 -0.436 -4.796 0.024 0.432 -0.1
-1.1573885044595447 -0.5752427954570302 0.002684466378799474 1.7464371270075436 -0.033364082136507746 0.32213596545593687 -0.3616359707439863 -0.2693915699947917 -0.19163715183302965 0.05183627877450802 0.7975718347804983 -0.18731746193515397 -0.6475607855997252 0.0070685834692510935 -1.432 -17.556 -0.604 -4.736 -0.072 0.56 -0.1
-1.1604564660353156 -0.577160271441887 0.002684466378799474 1.754490526143942 -0.03604854851530722 0.3175340230922806 -0.3616359707439863 -0.28667032958629435 -0.19438604540440507 0.07225663101901117 0.8011061265151239 -0.19517144356765517 -0.4881249584599505 -0.003926990816250607 -1.308 -17.492 -0.704 -4.552 -0.044 0.344 -0.1
-1.1623739420201722 -0.578310757032801 0.003451456772742181 1.7617769348863976 -0.038733014894106695 0.3144660615165098 -0.3616359707439863 -0.2760674543824177 -0.19949113346553085 0.07225663101901117 0.7944302421274979 -0.24622232417891307 -0.35617806703393007 0.0019634954081253035 -1.212 -17.428 -0.604 -4.4 0.1 0.336 -0.112
-1.1662088939898858 -0.5817622138055432 0.004985437560627594 1.7713643148106815 -0.04026699568199211 0.3106311095467963 -0.3616359707439863 -0.3082687790756727 -0.24897121775028852 0.04712388979500729 0.821526478759627 -0.26821347274991647 -0.3400774046873026 -0.012959069693627005 -1.276 -17.332 -0.704 -4.368 0.088 0.328 -0.1
-1.1681263699747426 -0.5844466801843426 0.004601942363656241 1.7786507235531372 -0.04180097646987752 0.3071796527740541 -0.36125247554701495 -0.3314380248915513 -0.27567475530079266 0.01610066234662749 0.8325220530451287 -0.18613936469027878 -0.35342917346255465 -0.006675884387626033 -1.088 -17.24 -0.636 -4.188 -0.016 0.328 -0.1
-1.1715778267474848 -0.5863641561691995 0.005752427954570301 1.7878546082804496 -0.04371845245473429 0.3037281960013119 -0.3616359707439863 -0.31690815887142404 -0.2670353755050413 0.03377212101975522 0.8388052383511297 -0.14844025285427295 -0.38366700274768434 -0.003926990816250607 -1.212 -17.208 -0.568 -4.124 -0.052 0.316 -0.1
-1.1734953027323416 -0.590199108138913 0.006135923151541655 1.795908007416848 -0.04601942363656241 0.29950974883462705 -0.36125247554701495 -0.26742807458666634 -0.2768528525456678 0.029845130203504617 0.8568693961058825 -0.17239489683340167 -0.4099778412165634 -0.005497787142750851 -1.184 -17.144 -0.636 -4.276 -0.016 0.316 -0.092
-1.177330254702055 -0.5925000793207411 0.004985437560627594 1.8047283969471892 -0.04678641403050512 0.2956747968649135 -0.36125247554701495 -0.27960174611704325 -0.28470683417816905 0.03926990816250607 0.8816094382482613 -0.1959568417309053 -0.4174391237674396 0.007853981632501214 -1.184 -17.176 -0.636 -4.34 0.088 0.336 -0.1
-1.1807817114747972 -0.5955680408965119 0.004601942363656241 1.814315776871473 -0.04908738521233324 0.2918398448952 -0.36125247554701495 -0.2638937828520408 -0.3019855937696717 0.01649336142825255 0.8776824474320107 -0.1841758692821535 -0.37659841927843324 -0.009032078877376396 -1.212 -17.144 -0.604 -4.34 0.008 0.328 -0.112
-1.1815487018687398 -0.5986360024722828 0.004985437560627594 1.8223691760078715 -0.05177185159113271 0.2880048929254864 -0.36201946594095763 -0.2949170103004206 -0.3086614781572977 -0.024740042142378828 0.9197012491658922 -0.17828538305777758 -0.35460727070742987 -0.01649336142825255 -1.152 -17.208 -0.604 -4.216 -0.052 0.328 -0.092
-1.1865341394293676 -0.6017039640480536 0.004601942363656241 1.8319565559321553 -0.05292233718204677 0.28570392174365833 -0.3616359707439863 -0.28667032958629435 -0.32554753866717534 0.006283185306000972 0.9212720454923925 -0.19517144356765517 -0.33772121019755225 -0.0047123889795007284 -1.212 -17.208 -0.536 -4.248 0.024 0.328 -0.112
-1.1884516154142244 -0.6059224112147384 0.005752427954570301 1.841160440659468 -0.05560680356084625 0.28186896977394477 -0.3616359707439863 -0.2697842690764167 -0.34675328907492864 0.008246680714126275 0.9193085500842672 -0.20341812428178146 -0.3455751918300535 0.021991148571003403 -1.212 -17.176 -0.268 -4.096 0.1 0.28 -0.12
-1.191519576989995 -0.6093738679874806 0.005752427954570301 1.851131315780723 -0.05790777474267437 0.2784175130012026 -0.3616359707439863 -0.29648780662692087 -0.368744437645932 0.011388273367126762 0.9071348785538903 -0.19242254999627975 -0.2968805057085459 -0.0047123889795007284 -1.088 -17.144 0.1 -4.156 0.036 0.056 -0.112
-1.1938205481718231 -0.6128253247602228 0.006519418348513008 1.8603352005080356 -0.058674765136617076 0.27458256103148904 -0.3616359707439863 -0.2898119222392948 -0.35460727070742987 0.022383847652628464 0.9004589941662643 -0.21245020315915786 -0.35539266887067994 0.0007853981632501215 -1.028 -17.112 0.436 -4.308 0.024 0.152 -0.128
-1.1972720049445655 -0.6174272671238791 0.006519418348513008 1.869539085235348 -0.0617427267123879 0.26806314268297604 -0.36278645633490036 -0.3059125845859223 -0.3597123587685556 0.03809181091763089 0.9185231519210171 -0.18967365642490433 -0.49244464835782614 -0.0019634954081253035 -1.056 -17.112 0.5 -4.432 0.088 0.328 -0.14
-1.1991894809294221 -0.6208787238966212 0.006519418348513008 1.8779759795687179 -0.0625097171063306 0.26422819071326253 -0.3616359707439863 -0.3243694414223002 -0.37856191468655853 0.060475658570259355 0.912239966615016 -0.18456856836377855 -0.4900884538680758 -0.019634954081253035 -0.776 -17.208 0.368 -4.368 0.108 0.328 -0.128
-1.2034079280961072 -0.6258641614572488 0.008436894333369775 1.886796369099059 -0.06366020269724466 0.2611602291374917 -0.362402961137929 -0.33025992764667605 -0.3923063825434357 0.06361725122325984 0.8776824474320107 -0.13351768775252065 -0.3832743036660593 -0.02081305132612822 -0.62 -17.3 0.368 -4.064 0.088 0.328 -0.12
-1.2068593848688494 -0.6296991134269624 0.009203884727312482 1.8948497682354573 -0.06442719309118737 0.2592427531526349 -0.36278645633490036 -0.32594023774880043 -0.3919136834618106 0.05890486224375911 0.8753262529422604 -0.09935286765114036 -0.30473448734104713 -0.005890486224375911 -0.528 -17.3 0.232 -3.728 -0.008 0.24 -0.156
-1.20992734644462 -0.6335340653966759 0.009203884727312482 1.9036701577657984 -0.06596117387907278 0.2554078011829214 -0.3631699515318717 -0.3436116964219281 -0.43275438795081694 0.054192473264258384 0.8674722713097591 -0.09228428418188928 -0.2902046213209199 -0.03652101459113065 -0.528 -17.396 0.164 -3.36 0.008 0.212 -0.148
-1.212995308020391 -0.6381360077603321 0.009970875121255189 1.9132575376900822 -0.06634466907604414 0.2504223636222938 -0.36278645633490036 -0.33575771478942695 -0.4370740778486926 0.06872233928438563 0.8977101005948889 -0.11820242356914328 -0.3809181091763089 -0.04633849163175717 -0.592 -17.332 0.064 -3.3 0.06 0.344 -0.14
-1.2168302599901044 -0.642354454927017 0.010737865515197896 1.922844917614366 -0.06864564025787226 0.24505343086469483 -0.3643204371227858 -0.32672563591205056 -0.4362886796854425 0.10327985846739098 0.9075275776355154 -0.14176436846664692 -0.46299221723594663 -0.07736171908013696 -0.464 -17.332 0.132 -3.36 0.088 0.336 -0.156
-1.219514726368904 -0.6481068828815874 0.011888351106111956 1.9324322975386499 -0.0682621450609009 0.24083498369800996 -0.3647039323197571 -0.3110176726470481 -0.4547455365218203 0.06322455214163478 0.9346238142676445 -0.08168140897801264 -0.45867252733807096 -0.054977871427508505 -0.496 -17.396 -0.1 -3.668 -0.008 0.316 -0.14
-1.2233496783386175 -0.6527088252452435 0.01227184630308331 1.9416361822659625 -0.06864564025787226 0.23623304133435372 -0.3658544179106712 -0.2870630286679194 -0.5030475235617028 0.05222897785613308 0.9373727078390199 -0.04123340357063138 -0.45749443009319574 -0.07657632091688685 -0.62 -17.364 -0.132 -3.88 -0.016 0.328 -0.14
-1.2275681255053024 -0.6580777580028425 0.013038836697026017 1.9504565717963036 -0.06979612584878632 0.23354857495555426 -0.36662140830461387 -0.3137665662184235 -0.5069745143779534 0.04790928795825741 0.885929128146137 -0.050658181529632834 -0.394662577033186 -0.08678649703913842 -0.592 -17.364 -0.2 -3.912 0.044 0.308 -0.156
-1.228335115899245 -0.66306319556347 0.013038836697026017 1.9588934661296733 -0.07017962104575767 0.23201459416766884 -0.3681553890924993 -0.33025992764667605 -0.5136503987655795 0.07579092275363672 0.8867145263093872 -0.06636614479463526 -0.27567475530079266 -0.09581857591651483 -0.464 -17.272 0.2 -3.696 0.088 0.328 -0.168
-1.2310195822780445 -0.6688156235180404 0.014189322287940077 1.9673303604630432 -0.07056311624272903 0.23163109897069747 -0.3685388842894706 -0.2882411259127946 -0.5160065932553298 0.06086835765188441 0.8702211648811345 -0.040448005407381256 -0.1460840583645226 -0.11780972448751822 -0.496 -17.332 0.436 -3.36 0.06 0.5 -0.148
-1.2352380294447294 -0.673801061078668 0.01457281748491143 1.9761507499933844 -0.07056311624272903 0.23201459416766884 -0.37045636027432743 -0.2992367001982963 -0.5191481859083303 0.05026548244800778 0.8427322291673803 -0.011388273367126762 -0.022776546734253524 -0.12016591897726858 -0.496 -17.364 0.1 -2.964 0.008 0.432 -0.168
-1.2383059910205003 -0.6799369842302097 0.01457281748491143 1.984587644326754 -0.07094661143970038 0.23354857495555426 -0.37199034106221285 -0.27960174611704325 -0.5419247326425838 0.05222897785613308 0.821526478759627 -0.023954643979128706 0.0769690199985119 -0.12644910428326955 -0.56 -17.332 0.132 -2.596 -0.016 0.328 -0.148
-1.2406069622023284 -0.68568941218478 0.015339807878854137 1.9934080338570952 -0.07133010663667173 0.2331650797585829 -0.37314082665312687 -0.3066979827491724 -0.5650939784584624 0.060475658570259355 0.8266315668207529 -0.05851216316213405 0.06950773744763575 -0.16257741979277515 -0.404 -17.272 0.0 -2.564 0.052 0.376 -0.148
-1.2429079333841564 -0.6918253353363216 0.016490293469768196 2.0033789089783505 -0.07133010663667173 0.23278158456161155 -0.3739078170470696 -0.28352873693329383 -0.6020076921312181 0.06675884387626033 0.8717919612076348 -0.07539822367201165 -0.0200276531628781 -0.11977321989564353 -0.56 -17.272 0.332 -2.688 0.08 0.46 -0.168
-1.2459758949599273 -0.6983447536848346 0.01687378866673955 2.0121992985086914 -0.0724805922275858 0.23201459416766884 -0.37582529303192636 -0.2733185608110423 -0.5788384463153395 0.07657632091688685 0.8702211648811345 -0.03652101459113065 -0.024347343060753767 -0.09424777959001458 0.06 -17.144 0.332 -2.964 0.08 0.452 -0.176
-1.249043856535698 -0.7037136864424336 0.016490293469768196 2.0210196880390328 -0.07209709703061444 0.2331650797585829 -0.3765922834258691 -0.2803871442802934 -0.6075054792739689 0.051443579692882956 0.8898561189623876 -0.0011780972448751821 -0.0023561944897503642 -0.11584622907939292 0.308 -17.08 0.5 -3.148 0.072 0.356 -0.168
-1.2505778373235836 -0.7102331047909466 0.01802427425765361 2.0290730871754312 -0.07209709703061444 0.2339320701525256 -0.37850975941072584 -0.2666426764234162 -0.6224280443757213 0.036913713672755706 0.8651160768200088 0.011780972448751823 0.051443579692882956 -0.15590153540514912 0.248 -17.048 0.3 -3.208 0.088 0.328 -0.196
-1.2540292940963258 -0.7167525231394596 0.01802427425765361 2.038660467099715 -0.07209709703061444 0.23431556534949696 -0.3804272353955826 -0.23129975907716077 -0.633423618661223 0.03809181091763089 0.8623671832486334 0.006675884387626033 0.08835729336563866 -0.16297011887440022 0.592 -16.888 0.368 -3.392 0.072 0.336 -0.176
-1.2559467700811826 -0.7240389318819153 0.01802427425765361 2.0470973614330847 -0.07171360183364309 0.235466050940411 -0.381961216183468 -0.21991148571003402 -0.6475607855997252 0.006675884387626033 0.8384125392695047 0.0011780972448751821 0.09699667316139 -0.16061392438464983 0.62 -16.856 0.2 -3.42 0.072 0.308 -0.148
-1.2578642460660392 -0.7305583502304283 0.01802427425765361 2.0547672653725115 -0.07209709703061444 0.23661653653132508 -0.3831117017743821 -0.17828538305777758 -0.6777986148848548 0.0200276531628781 0.8391979374327548 -0.0007853981632501215 0.09974556673276543 -0.15629423448677418 0.528 -16.476 0.436 -3.512 0.06 0.384 -0.168
-1.2590147316569533 -0.7382282541698554 0.018407769454624964 2.063587654902853 -0.0724805922275858 0.23930100291012454 -0.3854126729562102 -0.19045905458815446 -0.7099999395781098 -0.012959069693627005 0.8128870989638757 -0.014137166938502187 0.1331249886708956 -0.1700387023436513 0.436 -16.256 0.972 -3.484 0.088 0.344 -0.176
-1.2601652172478675 -0.744364177321397 0.01802427425765361 2.0708740636453085 -0.07209709703061444 0.24160197409195266 -0.387330148941067 -0.17553648948640216 -0.7072510460067344 0.034164820101380285 0.8030696219232492 -0.03220132469325498 0.20538161968990676 -0.19792033713903062 0.404 -16.096 0.972 -3.42 0.1 0.308 -0.148
-1.2624661884296955 -0.752034081260824 0.018791264651596317 2.079310957978678 -0.07209709703061444 0.2446699356677235 -0.38924762492592374 -0.16257741979277515 -0.6832964020276057 -0.0007853981632501215 0.7838273669236212 -0.01060287520387664 0.26546457917854105 -0.21245020315915786 0.464 -16.096 0.972 -3.452 0.108 0.328 -0.168
-1.2643836644145523 -0.758553499609337 0.018407769454624964 2.086597366721134 -0.0724805922275858 0.24773789724349432 -0.39154859610775183 -0.18064157754752794 -0.6907576845784819 0.013744467856877126 0.7571238293731171 0.0019634954081253035 0.2737112598926673 -0.19634954081253037 0.56 -15.968 0.904 -3.36 0.108 0.316 -0.168
-1.2659176452024377 -0.7662234035487642 0.019558255045539024 2.0935002802666185 -0.07171360183364309 0.24965537322835107 -0.39346607209260864 -0.21873338846515883 -0.7009678607007335 0.028274333877004374 0.7484844495773658 0.018456856836377853 0.2831360378516688 -0.1900663555065294 0.528 -15.776 0.836 -3.3 0.136 0.316 -0.168
-1.2666846355963803 -0.7731263170942485 0.018791264651596317 2.1011701842060453 -0.0724805922275858 0.2527233348041219 -0.3953835480774654 -0.12919799785464497 -0.7092145414148597 0.019242254999627974 0.7202101157003614 0.01060287520387664 0.26350108377041576 -0.17357299407827684 0.776 -15.588 0.872 -3.268 0.124 0.344 -0.156
-1.2686021115812371 -0.7796457354427615 0.019558255045539024 2.1080730977515296 -0.0724805922275858 0.25502430598595005 -0.39730102406232215 -0.10759954836526664 -0.7005751616191084 0.03730641275438077 0.743772060597865 0.0011780972448751821 0.2599667920357902 -0.20930861050615737 0.9 -15.332 1.04 -3.3 0.124 0.316 -0.196
-1.2701360923691225 -0.78769913457916 0.019558255045539024 2.1149760112970144 -0.0724805922275858 0.2569417819708068 -0.3984515096532362 -0.12566370612001942 -0.7147123285576106 0.0420188017338815 0.7025386570272336 -0.013744467856877126 0.22972896275066054 -0.1798561793842778 0.684 -15.208 0.972 -3.3 0.164 0.316 -0.168
-1.2697525971721513 -0.7949855433216156 0.019941750242510378 2.12226242003947 -0.07209709703061444 0.25885925795566356 -0.400368985638093 -0.11270463642639243 -0.7253152037614872 0.009032078877376396 0.6660176424361031 0.001570796326500243 0.21284290224078292 -0.18613936469027878 0.496 -14.984 0.836 -3.176 0.164 0.404 -0.156
-1.2712865779600366 -0.8011214664731573 0.020708740636453084 2.127631352797069 -0.07209709703061444 0.26154372433446305 -0.4026699568199211 -0.06322455214163478 -0.6946846753947324 0.027096236632129192 0.659734457130102 0.00039269908162506076 0.2030254252001564 -0.2010619297920311 0.716 -14.856 0.804 -3.116 0.124 0.528 -0.184
-1.271670073157008 -0.8084078752156131 0.020708740636453084 2.1345342663425533 -0.0724805922275858 0.2649951811072052 -0.40535442319872056 -0.0530143760193832 -0.6683738369258534 0.01688606050987761 0.6369579103958485 0.014137166938502187 0.2548617039746644 -0.20145462887365617 0.716 -14.888 0.636 -3.056 0.152 0.472 -0.168
-1.2720535683539793 -0.8164612743520114 0.02032524543948173 2.1410536846910664 -0.07056311624272903 0.26959712347086146 -0.40727189918357737 -0.043982297142006806 -0.6938992772314824 0.04241150081550656 0.6004368958047178 0.007853981632501214 0.3204424506060496 -0.2171625921386586 0.62 -14.952 0.604 -2.932 0.436 0.412 -0.156
-1.2720535683539793 -0.8237476830944672 0.019941750242510378 2.1464226174486654 -0.0682621450609009 0.27228158984966094 -0.4099563655623768 -0.07107853377413599 -0.7072510460067344 0.01727875959150267 0.5753041545807139 0.16139932254789996 0.3832743036660593 -0.2269800691792851 0.652 -14.824 0.468 -2.812 0.528 0.444 -0.168
-1.2720535683539793 -0.8298836062460089 0.02032524543948173 2.1517915502062643 -0.06212622190935926 0.27650003701634585 -0.41225733674420495 0.007853981632501214 -0.6935065781498573 -0.012959069693627005 0.5470298207037096 0.37149333121730743 0.36521014591130646 -0.25407630581141427 0.464 -14.824 0.772 -2.84 0.264 0.432 -0.14
-1.2732040539448934 -0.8371700149884646 0.019558255045539024 2.1567769877668916 -0.05675728915176031 0.2791845033951453 -0.4141748127290617 0.02042035224450316 -0.691935781823357 -0.009817477040626518 0.5415320335609588 0.523860574887831 0.36795903948268194 -0.24386612968916271 0.528 -14.7 0.668 -2.904 0.108 0.472 -0.176
-1.2720535683539793 -0.8440729285339489 0.02032524543948173 2.162529415721462 -0.05253884198507542 0.2834029505618302 -0.41724277430483253 -0.0047123889795007284 -0.6954700735579825 -0.021598449489378342 0.5458517234588344 0.5258240702959563 0.3459678909116785 -0.22933626366903548 0.592 -14.636 0.804 -3.024 0.116 0.528 -0.204
-1.2720535683539793 -0.8509758420794333 0.021092235833424438 2.1675148532820896 -0.05062136600021865 0.2891553785164005 -0.4195437454866607 0.012566370612001944 -0.6954700735579825 0.006283185306000972 0.5254313712143313 0.36952983580918214 0.44060836958331817 -0.25564710213791453 0.464 -14.604 0.5 -2.932 0.216 0.444 -0.156
-1.2720535683539793 -0.8571117652309749 0.021092235833424438 2.1725002908427173 -0.04793689962141918 0.2941408160770281 -0.4222282118654601 0.027096236632129192 -0.6660176424361031 0.02631083846887907 0.5160065932553298 0.2599667920357902 0.4810563749906994 -0.26350108377041576 0.496 -14.572 0.2 -2.904 0.336 0.432 -0.156
-1.2712865779600366 -0.8640146787764593 0.020708740636453084 2.1774857284033446 -0.043334957257762936 0.2987427584406843 -0.42452918304728826 0.027096236632129192 -0.6616979525382274 0.03652101459113065 0.5030475235617028 0.3157300616265488 0.46731190713382226 -0.2619302874439155 0.34 -14.508 0.164 -2.992 0.316 0.444 -0.184
-1.2709030827630652 -0.8697671067310296 0.021092235833424438 2.1813206803730583 -0.03834951969713534 0.3029612056073692 -0.4275971446230591 0.03573561642788053 -0.6581636608036018 0.04712388979500729 0.4728096942765731 0.3938771788699359 0.45670903192994566 -0.2509347131584138 0.248 -14.444 0.3 -3.116 0.116 0.508 -0.196
-1.2697525971721513 -0.8762865250795426 0.021859226227367145 2.185539127539743 -0.03528155812136451 0.3079466431679968 -0.4302816110018586 0.05576326959075863 -0.6322455214163478 -0.0019634954081253035 0.4441426613179437 0.46574111080732206 0.46299221723594663 -0.24779312050541333 0.464 -14.508 -0.064 -3.148 0.1 0.48 -0.196
-1.2689856067782086 -0.8824224482310843 0.02147573103039579 2.190524565100371 -0.03144660615165098 0.31254858553165304 -0.43219908698671533 0.07853981632501214 -0.6432410957018495 -0.009032078877376396 0.44924774937906947 0.3950552761148111 0.49283734743945123 -0.23365595356691113 0.34 -14.508 0.064 -3.056 0.108 0.452 -0.196
-1.2678351211872945 -0.8885583713826259 0.021859226227367145 2.1947430122670557 -0.03029612056073692 0.3175340230922806 -0.4348835533655148 0.08874999244726373 -0.6326382204979728 -0.006283185306000972 0.41429753111443907 0.30080749652479655 0.5160065932553298 -0.24033183795453716 0.34 -14.572 0.2 -3.056 0.2 0.48 -0.204
-1.2666846355963803 -0.8946942945341676 0.021859226227367145 2.1985779642367693 -0.028762139772851508 0.3236699462438223 -0.43756801974431425 0.11780972448751822 -0.6263550351919719 0.01021017612225158 0.39858956784943667 0.19752763805740556 0.510508806112579 -0.27488935713754253 0.56 -14.508 0.0 -3.056 0.356 0.54 -0.168
-1.2647671596115235 -0.9015972080796519 0.02147573103039579 2.202412916206483 -0.024160197409195266 0.33018936459233533 -0.43948549572917106 0.13508848407902088 -0.6035784884577183 0.013744467856877126 0.38445240091093447 0.22540927285278486 0.5324999546835824 -0.25446900489303936 0.592 -14.604 -0.032 -3.084 0.336 0.54 -0.176
-1.2643836644145523 -0.9081166264281649 0.020708740636453084 2.205864372979225 -0.021092235833424438 0.33555829734993425 -0.4421699621079705 0.13155419234439536 -0.6161448590697203 -0.02081305132612822 0.3526437752993045 0.3180862561162992 0.5701990665195882 -0.23522674989341139 0.436 -14.572 0.032 -3.208 0.216 0.5 -0.204
-1.2620826932327243 -0.9138690543827352 0.021092235833424438 2.2085488393580244 -0.01802427425765361 0.34131072530450457 -0.4452379236837413 0.16964600326202625 -0.6016149930495931 -0.023561944897503646 0.3412555019321778 0.33340152029967657 0.5839435343764653 -0.26546457917854105 0.56 -14.444 0.132 -3.392 0.124 0.48 -0.176
-1.2605487124448387 -0.9196214823373056 0.021092235833424438 2.212383791327738 -0.01687378866673955 0.3470631532590749 -0.44830588525951215 0.16336281795602528 -0.5784457472337144 -0.012959069693627005 0.32829643223855076 0.24229533336266248 0.5929756132538417 -0.2811725424435435 0.964 -14.476 -0.064 -3.42 0.264 0.528 -0.184
-1.2590147316569533 -0.9265243958827899 0.021092235833424438 2.21583524810048 -0.014189322287940077 0.35434956200153056 -0.45099035163831164 0.18771016101677904 -0.5800165435602147 -0.03337942193813016 0.31455196438167365 0.20066923071040604 0.6020076921312181 -0.2831360378516688 0.84 -14.508 -0.232 -3.36 0.344 0.5 -0.176
-1.2570972556720965 -0.9315098334434175 0.019941750242510378 2.2185197144792794 -0.011504855909140603 0.3608689803500436 -0.4548253036080252 0.1578650308132744 -0.61457406274322 -0.018064157754752792 0.2882411259127946 0.20381082336340653 0.620857248049221 -0.2693915699947917 0.716 -14.636 -0.3 -3.452 0.328 0.52 -0.168
-1.254412789293297 -0.9372622613979879 0.019941750242510378 2.2208206856611077 -0.008436894333369775 0.3673883986985566 -0.45674277959288195 0.18181967479240313 -0.562737783968712 -0.010995574285501701 0.2627156856071656 0.2733185608110423 0.6695519341707286 -0.23483405081178632 0.964 -14.856 -0.232 -3.484 0.244 0.528 -0.184
-1.2524953133084402 -0.9422476989586154 0.018407769454624964 2.223121656842936 -0.005368932757598948 0.37429131224404094 -0.45904375077471005 0.21127210591428267 -0.5293583620305818 -0.04830198703988247 0.24190263428103742 0.3498948817279291 0.6876160919254813 -0.24465152785241284 0.872 -15.08 -0.1 -3.392 0.208 0.5 -0.196
-1.2494273517326695 -0.9476166317162144 0.018407769454624964 2.2250391328277925 -0.0023009711818281204 0.38119422578952533 -0.46057773156259546 0.2662499773417912 -0.5611669876422118 -0.07618362183526178 0.21087940683265763 0.31455196438167365 0.6825110038643556 -0.22776546734253522 0.716 -15.208 -0.436 -3.484 0.272 0.548 -0.176
-1.2455923997629559 -0.9533690596707847 0.01687378866673955 2.227340104009621 0.0003834951969713534 0.38809713933500967 -0.4636456931383663 0.29373891305554545 -0.5548838023362108 -0.10720684928364158 0.20970130958778244 0.3090541772389228 0.6550220681506013 -0.22266037928140944 0.592 -15.332 -0.3 -3.668 0.244 0.548 -0.204
-1.2432914285811278 -0.9595049828223263 0.016490293469768196 2.228874084797506 0.004218447166684887 0.3953835480774654 -0.4655631691232231 0.3063052836675474 -0.5540984041729607 -0.11034844193664206 0.1990984343839058 0.29845130203504616 0.6825110038643556 -0.26035949111741524 0.308 -15.46 -0.132 -3.728 0.272 0.548 -0.204
-1.2398399718083857 -0.9641069251859825 0.014956312681882784 2.2307915607823627 0.007286408742455715 0.40305345201689247 -0.4678641403050512 0.30080749652479655 -0.530143760193832 -0.10053096489601555 0.16964600326202625 0.29177541764742015 0.7319910881491132 -0.22815816642416029 0.184 -15.524 -0.064 -3.848 0.336 0.54 -0.196
-1.2367720102326147 -0.9698593531405528 0.013805827090968724 2.2315585511763056 0.009970875121255189 0.41072335595631954 -0.47016511148687934 0.29570240846367074 -0.5187554868267052 -0.09856746948789025 0.1370519794871462 0.31651545978979895 0.7390596716183643 -0.21559179581215834 0.124 -15.556 -0.268 -3.94 0.372 0.5 -0.204
-1.2329370582629013 -0.9756117810951231 0.013038836697026017 2.2323255415702485 0.013805827090968724 0.41877675509271794 -0.4720825874717361 0.3220132469325498 -0.5517422096832103 -0.13037609509952017 0.12055861805889365 0.33575771478942695 0.7449501578427402 -0.19949113346553085 -0.028 -15.684 -0.468 -4.124 0.28 0.528 -0.204
-1.2310195822780445 -0.9809807138527221 0.011888351106111956 2.233859522358134 0.016490293469768196 0.42567966863820234 -0.4736165682596215 0.336543112952677 -0.5537057050913357 -0.11859512265076834 0.10838494652851677 0.34047010376892767 0.7465209541692405 -0.17435839224152697 0.092 -15.716 -0.4 -4.276 0.208 0.56 -0.212
-1.2275681255053024 -0.9859661514133496 0.010354370318226542 2.233859522358134 0.02032524543948173 0.4345000581685434 -0.47553404424447826 0.3471459881565537 -0.5391758390712084 -0.09346238142676445 0.08953539061051385 0.34910948356467897 0.7771514825359952 -0.17435839224152697 0.0 -15.62 -0.436 -4.276 0.236 0.472 -0.204
-1.2233496783386175 -0.99171857936792 0.009203884727312482 2.2346265127520764 0.023009711818281205 0.44332044769888457 -0.477451520229335 0.3522510762176795 -0.523467875806206 -0.10681415020201653 0.030237829285129678 0.329474529483426 0.8152432934536261 -0.1739656931599019 0.184 -15.556 -0.368 -4.46 0.272 0.452 -0.212
-1.2198982215658754 -0.9967040169285476 0.008436894333369775 2.235010007949048 0.02569417819708068 0.45099035163831164 -0.4789855010172204 0.3758130211151831 -0.5254313712143313 -0.11741702540589316 0.01727875959150267 0.271355065402917 0.821526478759627 -0.16179202162952502 0.152 -15.428 -0.436 -4.46 0.308 0.46 -0.204
-1.2164467647931332 -1.0013059592922038 0.008053399136398421 2.234243017555105 0.02914563496982286 0.4586602555777387 -0.4793689962141918 0.38131080825793395 -0.5175773895818301 -0.12330751163026907 0.009817477040626518 0.26585727826016614 0.8069966127394999 -0.14922565101752308 0.06 -15.46 -0.468 -4.368 0.336 0.568 -0.184
-1.2122283176264481 -1.0062913968528313 0.005752427954570301 2.234243017555105 0.032213596545593685 0.46594666432019444 -0.48090297700207724 0.35382187254417974 -0.4889103566232006 -0.09542587683488976 -0.03259402377488004 0.2729258617294172 0.7661559082504935 -0.13783737765039633 -0.152 -15.428 -0.436 -4.432 0.316 0.596 -0.196
-1.2080098704597633 -1.0116603296104303 0.004985437560627594 2.2327090367672198 0.03489806292439316 0.4751505490475069 -0.4816699673960199 0.3938771788699359 -0.48341256948044975 -0.13744467856877127 -0.06440264938650996 0.297273204790171 0.7995353301886237 -0.09621127499813988 -0.06 -15.524 -0.368 -4.368 0.252 0.528 -0.196
-1.2034079280961072 -1.0162622719740866 0.004218447166684887 2.2327090367672198 0.03719903410622128 0.48320394818390533 -0.48243695778996265 0.394662577033186 -0.4830198703988247 -0.1260564052016445 -0.06950773744763575 0.25682519938278975 0.8262388677391278 -0.049480084284757656 -0.372 -15.588 -0.436 -4.124 0.228 0.56 -0.212
-1.2007234617173077 -1.021247709534714 0.0030679615757708274 2.2307915607823627 0.038733014894106695 0.49125734732030374 -0.4816699673960199 0.40055306325756196 -0.5006913290719525 -0.084037603467763 -0.0769690199985119 0.20930861050615737 0.7944302421274979 -0.028274333877004374 -0.184 -15.748 -1.108 -4.308 0.344 0.684 -0.204
-1.19573802415668 -1.0254661567013992 0.0011504855909140602 2.2300245703884203 0.041033986075934815 0.49931074645670215 -0.48243695778996265 0.3989822669310617 -0.5022621253984527 -0.12055861805889365 -0.09189158510026421 0.2042035224450316 0.7728317926381195 -0.02591813938725401 -0.528 -15.872 -1.608 -4.616 0.344 0.664 -0.184
-1.1907525865960524 -1.0304515942620267 -0.0011504855909140602 2.2292575799944774 0.04371845245473429 0.5069806503961293 -0.48243695778996265 0.42961279529781643 -0.48184177315394955 -0.1661117115274007 -0.13155419234439536 0.23326325448528606 0.7853981632501215 0.0 -0.592 -15.84 -2.08 -4.828 0.2 0.588 -0.168
-1.1861506442323961 -1.0346700414287116 -0.002684466378799474 2.226573113615678 0.04716990922747647 0.515417544729499 -0.48243695778996265 0.48066367590907433 -0.45553093468507044 -0.23522674989341139 -0.1429424657115221 0.2737112598926673 0.834092849371629 -0.012173671530376884 -0.528 -15.776 -1.88 -4.768 0.152 0.548 -0.196
-1.1807817114747972 -1.039655478989339 -0.006902913545484362 2.2250391328277925 0.05062136600021865 0.5242379342598401 -0.48205346259299126 0.5054037180514531 -0.46259951815432154 -0.265071880096916 -0.1900663555065294 0.34047010376892767 0.8172067888617514 -0.00039269908162506076 -0.496 -15.716 -1.676 -5.072 0.164 0.548 -0.196
-1.176179769111141 -1.0434904309590527 -0.010354370318226542 2.223505152039907 0.05253884198507542 0.5319078381992672 -0.48205346259299126 0.5254313712143313 -0.44964044846069456 -0.32672563591205056 -0.17671458673127732 0.3031636910145469 0.7991426311069986 -0.0070685834692510935 -0.592 -15.652 -1.24 -5.348 0.136 0.596 -0.168
-1.170810836353542 -1.048092373322709 -0.01342233189399737 2.2204371904641365 0.05368932757598948 0.540344732532637 -0.482820452986934 0.5089380097860787 -0.43746677693031766 -0.32672563591205056 -0.21284290224078292 0.22030418479165909 0.7995353301886237 0.010995574285501701 -0.592 -15.684 -0.804 -5.348 0.136 0.576 -0.156
-1.1654419035959431 -1.0526943156863653 -0.016106798272796843 2.218903209676251 0.05330583237901813 0.5491651220629781 -0.48243695778996265 0.5128650006023293 -0.42372230907344055 -0.34164820101380283 -0.21284290224078292 0.07657632091688685 0.8552985997793823 -0.006675884387626033 -0.652 -15.588 -0.736 -5.532 0.144 0.548 -0.168
-1.1612234564292583 -1.0565292676560787 -0.018791264651596317 2.2162187432974516 0.05368932757598948 0.5576020163963479 -0.48243695778996265 0.5419247326425838 -0.420188017338815 -0.31258846897354836 -0.271355065402917 0.008246680714126275 0.8749335538606353 -0.004319689897875668 -1.276 -15.748 -0.668 -5.684 0.2 0.5 -0.128
-1.1558545236716593 -1.0599807244288209 -0.020708740636453084 2.212383791327738 0.05368932757598948 0.5656554155327463 -0.48243695778996265 0.4779147823376989 -0.4170464246858145 -0.25407630581141427 -0.3173008579530491 -0.003141592653000486 0.8702211648811345 -0.009817477040626518 -1.96 -15.968 -0.94 -5.836 0.444 0.5 -0.148
-1.1524030668989171 -1.063432181201563 -0.02339320701525256 2.2085488393580244 0.05483981316690354 0.5740923098661161 -0.482820452986934 0.4249004063183157 -0.3930917807066858 -0.23326325448528606 -0.3349723166261768 0.04084070448900632 0.8560839979426325 -0.018456856836377853 -2.552 -16.032 -1.376 -6.02 0.492 0.548 -0.184
-1.148951610126175 -1.0676506283682479 -0.024927187803137973 2.2047138873883108 0.05714078434873166 0.5836796897904 -0.48243695778996265 0.4315762907059417 -0.3848450999925595 -0.22030418479165909 -0.3730641275438077 0.12566370612001942 0.8415541319225052 0.0027488935713754254 -2.864 -16.192 -1.776 -6.052 0.308 0.568 -0.168
-1.1455001533534328 -1.0714855803379615 -0.02684466378799474 2.200495440221626 0.057524279545703015 0.5917330889267983 -0.48243695778996265 0.3860231972374347 -0.4017311605024371 -0.1751437904047771 -0.40448005407381254 0.17239489683340167 0.860403687840508 0.00039269908162506076 -2.992 -16.16 -2.216 -6.172 0.164 0.472 -0.1
-1.1408982109897765 -1.075320532307675 -0.02914563496982286 2.196276993054941 0.05905826033358843 0.6001699832601681 -0.48243695778996265 0.3601050578501807 -0.3526437752993045 -0.17475109132315203 -0.42568580448156584 0.1602212253030248 0.8643306786567587 0.014137166938502187 -2.992 -16.096 -2.884 -6.296 0.136 0.444 -0.084
-1.138213744610977 -1.0783884938834458 -0.03144660615165098 2.1912915554943133 0.06059224112147384 0.6086068775935379 -0.48320394818390533 0.368744437645932 -0.3530364743809296 -0.18771016101677904 -0.4500331475423196 0.14333516479314717 0.847051919065256 0.013744467856877126 -2.896 -16.064 -3.088 -6.236 0.136 0.46 -0.072
-1.135145783035206 -1.0822234458531594 -0.03259709174256504 2.186306117933686 0.0625097171063306 0.6158932863359936 -0.48243695778996265 0.3440043955035532 -0.33261612213642644 -0.19831303622065566 -0.49165925019457607 0.1119192382631423 0.7905032513112472 0.0023561944897503642 -2.648 -15.84 -3.188 -6.236 0.136 0.5 -0.064
-1.1313108310654927 -1.084907912231959 -0.03528155812136451 2.180553689979116 0.06212622190935926 0.6231796950784493 -0.48243695778996265 0.3530364743809296 -0.3012001956064216 -0.20970130958778244 -0.5140430978472045 0.1280199006097698 0.7272786991696125 0.008639379795751335 -2.74 -15.776 -2.82 -6.236 0.136 0.52 -0.084
-1.1282428694897217 -1.0868253882168157 -0.037582529303192634 2.1740342716306027 0.06327670750027331 0.6308495990178764 -0.482820452986934 0.362068553258306 -0.26585727826016614 -0.24033183795453716 -0.5505641124383351 0.08521570071263818 0.704502152435359 0.0 -2.74 -15.716 -2.652 -6.204 0.116 0.54 -0.072
-1.1244079175200083 -1.090276844989558 -0.04065049087896346 2.1686653388730037 0.06404369789421602 0.6385195029573034 -0.48051948180510584 0.3322234230548014 -0.2733185608110423 -0.23719024530153668 -0.5666647747849627 0.059690260407009234 0.6954700735579825 0.018849555918002914 -2.68 -15.588 -2.416 -6.296 0.136 0.568 0.016
-1.1213399559442374 -1.0921943209744145 -0.04180097646987752 2.162529415721462 0.06327670750027331 0.6431214453209597 -0.4770680250323637 0.33065262672830115 -0.26153758836229046 -0.24268803244428755 -0.5976880022333424 -0.0007853981632501215 0.7147123285576106 0.21048670775103256 -2.584 -15.46 -2.348 -6.296 0.144 0.52 0.016
-1.1190389847624094 -1.0937283017623 -0.04486893804564835 2.1563934925699204 0.06289321230330196 0.6504078540634154 -0.47323307306265017 0.2807798433619184 -0.239153740709662 -0.2309070599955357 -0.6404922021304741 -0.01610066234662749 0.6526658736608509 0.35382187254417974 -2.428 -15.332 -2.216 -6.204 0.144 0.548 -0.028
-1.1163545183836099 -1.0956457777471567 -0.04601942363656241 2.15064106461535 0.06404369789421602 0.656543777214957 -0.4693981210929366 0.24386612968916271 -0.21480639764890821 -0.2191260875467839 -0.6369579103958485 0.007461282550876154 0.6302820260082225 0.40762164672681306 -2.116 -15.208 -2.112 -6.324 0.136 0.56 -0.036
-1.1148205375957245 -1.0964127681410996 -0.04832039481839053 2.1425876654789517 0.06289321230330196 0.66306319556347 -0.4663301595171658 0.24033183795453716 -0.18771016101677904 -0.2159844948937834 -0.6609125543749772 0.001570796326500243 0.61457406274322 0.362068553258306 -1.776 -15.112 -2.216 -6.416 0.144 0.54 -0.008
-1.1113690808229824 -1.099097234519899 -0.0502378708032473 2.1349177615395245 0.0625097171063306 0.6691991187150117 -0.4628787027444236 0.2030254252001564 -0.13940817397689656 -0.20695241601640701 -0.6907576845784819 -0.036128315509505585 0.581587339886715 0.3392920065240525 -1.68 -15.08 -2.112 -6.448 0.144 0.548 -0.016
-1.110985585626011 -1.0998642249138417 -0.05253884198507542 2.1272478576000977 0.06366020269724466 0.6741845562756393 -0.4598107411686528 0.22462387468953474 -0.1519745445888985 -0.2120575040775328 -0.704502152435359 -0.010995574285501701 0.5513495106015853 0.2968805057085459 -1.432 -14.856 -1.844 -6.416 0.136 0.528 -0.016
-1.1094516048381255 -1.100247720110813 -0.05483981316690354 2.1199614488576417 0.06289321230330196 0.680320479427181 -0.45750976998682463 0.17278759591502674 -0.10877764561014182 -0.20852321234290724 -0.7288494954961128 0.022383847652628464 0.5156138941737047 0.2839214360149189 -1.276 -14.76 -1.88 -6.54 0.152 0.548 0.0
-1.1063836432623546 -1.1006312153077844 -0.057524279545703015 2.112675040115186 0.06289321230330196 0.6845389265938658 -0.4548253036080252 0.1900663555065294 -0.05458517234588344 -0.22187498111815931 -0.7755806862094949 -0.013351768775252066 0.5218970794797058 0.24072453703616223 -1.276 -14.732 -1.676 -6.664 0.188 0.576 -0.008
-1.1048496624744693 -1.1010147105047556 -0.05944175553055978 2.105005136175759 0.06366020269724466 0.6891408689575221 -0.4532913228201398 0.18339047111890336 -0.03769911183600583 -0.21127210591428267 -0.7834346678419962 0.0027488935713754254 0.49087385203132594 0.21991148571003402 -1.212 -14.508 -1.34 -6.692 0.244 0.548 -0.008
-1.1040826720805266 -1.100247720110813 -0.060975736318445196 2.095417756251475 0.0625097171063306 0.6941263065181498 -0.44983986604739756 0.18064157754752794 0.0027488935713754254 -0.19752763805740556 -0.8266315668207529 -0.009424777959001457 0.4920519492762011 0.21676989305703354 -1.152 -14.732 -1.34 -6.664 0.316 0.5 0.016
-1.101398205701727 -1.0994807297168703 -0.06366020269724466 2.0869808619181054 0.06366020269724466 0.6994952392757486 -0.4494563708504262 0.18142697571077807 0.04123340357063138 -0.22069688387328412 -0.87297005845251 0.014137166938502187 0.48144907407232446 0.19674223989415543 -1.056 -14.952 -1.44 -6.54 0.344 0.568 0.008
-1.0998642249138417 -1.0998642249138417 -0.06557767868210143 2.0785439675847357 0.06404369789421602 0.7025632008515195 -0.4463884092746554 0.16650441060902577 0.06636614479463526 -0.21755529122028364 -0.8329147521267538 0.06518804754976008 0.4480696521341943 0.19399334632278 -0.9 -15.208 -1.308 -6.508 0.328 0.624 -0.008
-1.0983302441259561 -1.0983302441259561 -0.0674951546669582 2.0685730924634806 0.06481068828815872 0.7063981528212331 -0.44447093328979864 0.17789268397615252 0.07264933010063623 -0.17318029499665177 -0.8647233777383837 0.04673119071338223 0.40722894764518797 0.19870573530228072 -0.748 -15.3 -1.072 -6.632 0.244 0.664 -0.008
-1.097946748928985 -1.0967962633380708 -0.0674951546669582 2.060519693327082 0.06442719309118737 0.7121505807758033 -0.44293695250191323 0.10838494652851677 0.10917034469176688 -0.1009236639776406 -0.8623671832486334 0.031415926530004856 0.38170350733955904 0.17671458673127732 -0.652 -15.492 -1.276 -6.632 0.28 0.624 -0.028
-1.0952622825501854 -1.0956457777471567 -0.06902913545484361 2.0509323134027984 0.06404369789421602 0.7148350471546028 -0.4414029717140278 0.10681415020201653 0.13037609509952017 -0.11859512265076834 -0.8427322291673803 0.008639379795751335 0.3899501880536853 0.1621847207111501 -0.684 -15.62 -1.812 -6.784 0.292 0.568 -0.028
-1.0952622825501854 -1.0941117969592713 -0.07017962104575767 2.0428789142664 0.06442719309118737 0.7194369895182591 -0.4387185053352283 0.11152653918151725 0.13233959050764546 -0.14922565101752308 -0.8808240400850113 -0.0047123889795007284 0.39858956784943667 0.20263272611853134 -0.716 -15.428 -1.712 -6.876 0.236 0.576 -0.008
-1.0944952921562427 -1.0918108257774433 -0.07171360183364309 2.0348255151300014 0.06481068828815872 0.7217379607000872 -0.4368010293503716 0.0899280896921389 0.17828538305777758 -0.1119192382631423 -0.8835729336563867 0.04673119071338223 0.36089045601343084 0.20027653162878098 -0.62 -15.492 -1.508 -6.844 0.18 0.528 -0.016
-1.092577816171386 -1.0898933497925865 -0.07171360183364309 2.024854640008746 0.06519418348513008 0.7271068934576861 -0.4345000581685434 0.0730420291822613 0.1881028600984041 -0.07225663101901117 -0.8686503685546344 0.007853981632501214 0.32829643223855076 0.21323560132240799 -0.62 -15.556 -1.376 -6.936 0.216 0.616 -0.016
-1.0921943209744145 -1.088359369004701 -0.07401457301547121 2.015267260084462 0.06481068828815872 0.7301748550334569 -0.431815591789744 0.0950331777532647 0.21245020315915786 -0.11741702540589316 -0.8961393042683886 -0.006283185306000972 0.34950218264630406 0.23287055540366103 -0.652 -15.62 -1.712 -6.844 0.236 0.616 -0.008
-1.0914273305804718 -1.084907912231959 -0.07478156340941391 2.006446870554121 0.06519418348513008 0.7320923310183137 -0.4291311254109445 0.11741702540589316 0.2505420140767888 -0.13391038683414572 -0.9130253647782662 -0.00039269908162506076 0.34164820101380283 0.2379756434647868 -0.592 -15.62 -1.644 -6.844 0.152 0.548 -0.016
-1.090276844989558 -1.081839950656188 -0.07554855380335662 1.9972429858268086 0.06557767868210143 0.7343933022001419 -0.42721364942608775 0.10956304377339195 0.278030949790543 -0.10249446030414085 -0.9110618693701409 0.004319689897875668 0.2941316121371705 0.26075219019904033 -0.592 -15.652 -1.172 -6.968 0.144 0.596 -0.056
-1.090276844989558 -1.0791554842773885 -0.07478156340941391 1.9872721107055535 0.06519418348513008 0.737844758972884 -0.42452918304728826 0.07107853377413599 0.2878484268311695 -0.05262167693775814 -0.924806337227018 -0.008246680714126275 0.28470683417816905 0.23640484713828655 -0.528 -15.776 -1.476 -7.028 0.228 0.656 -0.016
-1.0879758738077296 -1.0757040275046463 -0.07746602978821339 1.9776847307812697 0.06481068828815872 0.7409127205486549 -0.42299520225940285 0.07971791356988733 0.3078760799940476 -0.07225663101901117 -0.9342311151860195 -0.02670353755050413 0.29766590387179603 0.19831303622065566 -0.592 -15.904 -1.576 -6.936 0.236 0.588 0.0
-1.0875923786107584 -1.0726360659288756 -0.07746602978821339 1.9688643412509286 0.06519418348513008 0.7432136917304829 -0.42031073588060336 0.0789325154066372 0.336150413871052 -0.08914269152888879 -0.9145961611047665 -0.007853981632501214 0.2269800691792851 0.2320851572404109 -0.56 -15.872 -1.776 -7.028 0.188 0.568 -0.044
-1.087208883413787 -1.0684176187621908 -0.0782330201821561 1.959660456523616 0.06481068828815872 0.7458981581092824 -0.4183932598957466 0.07264933010063623 0.336150413871052 -0.059690260407009234 -0.9373727078390199 0.02081305132612822 0.24582962509728803 0.22540927285278486 -0.56 -15.808 -1.44 -7.06 0.18 0.588 -0.016
-1.0864418930198443 -1.0641991715955057 -0.0790000105760988 1.9508400669932748 0.06481068828815872 0.7474321388971679 -0.4168592791078612 0.06086835765188441 0.3711006321356824 -0.0789325154066372 -0.9024224895743895 0.003141592653000486 0.21991148571003402 0.19831303622065566 -0.62 -15.748 -1.44 -7.092 0.208 0.656 -0.016
-1.0868253882168157 -1.0607477148227635 -0.0790000105760988 1.941252687068991 0.06481068828815872 0.7505001004729387 -0.41494180312300444 0.06558074663138515 0.4021238595840622 -0.045160394386881984 -0.9185231519210171 0.005497787142750851 0.23758294438316174 0.18142697571077807 -0.592 -15.84 -1.208 -7.272 0.216 0.616 -0.016
-1.0860583978228728 -1.0565292676560787 -0.0790000105760988 1.9320488023416786 0.06519418348513008 0.752034081260824 -0.413407822335119 0.03220132469325498 0.40016036417593687 0.0011780972448751821 -0.9138107629415163 -0.0023561944897503642 0.24779312050541333 0.17278759591502674 -0.652 -15.808 -1.308 -7.456 0.228 0.48 -0.008
-1.0841409218380162 -1.0515438300954512 -0.08053399136398422 1.9224614224173948 0.06442719309118737 0.7547185476396235 -0.4114903463502622 0.04712388979500729 0.4021238595840622 -0.0420188017338815 -0.936980008757395 -0.018456856836377853 0.22069688387328412 0.17828538305777758 -0.404 -15.968 -1.34 -7.64 0.236 0.452 0.008
-1.0837574266410448 -1.0473253829287663 -0.08053399136398422 1.9121070520991683 0.06481068828815872 0.7570195188214517 -0.4088058799714628 0.08128870989638758 0.42058071642044004 -0.05537057050913356 -0.9283406289616436 0.005497787142750851 0.22894356458741041 0.1900663555065294 0.124 -16.128 -1.508 -7.856 0.236 0.452 -0.016
-1.0822234458531594 -1.0423399453681386 -0.08015049616701286 1.9040536529627698 0.06557767868210143 0.7589369948063085 -0.4076553943805487 0.08364490438613793 0.4712388979500729 -0.04987278336638271 -0.9393362032471453 0.029845130203504617 0.18142697571077807 0.16532631336415057 0.308 -16.032 -1.44 -7.824 0.18 0.472 -0.016
-1.0822234458531594 -1.0365875174135684 -0.08053399136398422 1.893315787447572 0.06481068828815872 0.7597039852002512 -0.40573791839569195 0.06636614479463526 0.4983351345822021 -0.03534291734625546 -0.9511171756958972 0.0023561944897503642 0.14137166938502185 0.16886060509877612 0.308 -16.16 -1.24 -7.64 0.152 0.54 0.008
-1.0810729602622453 -1.0312185846559694 -0.08168447695489828 1.8833449123263166 0.06481068828815872 0.7612379659881365 -0.40382044241083515 0.09817477040626518 0.5356415473365829 -0.049480084284757656 -0.9519025738591472 -0.018064157754752792 0.1401935721401467 0.1971349389757805 0.184 -16.316 -1.072 -7.456 0.208 0.576 -0.016
-1.0799224746713312 -1.0262331470953419 -0.08206797215186963 1.8741410275990042 0.06519418348513008 0.7631554419729933 -0.4019029664259784 0.09856746948789025 0.5195408849899553 -0.04162610265225644 -0.9628981481446489 -0.029452431121879556 0.12448560887514426 0.20459622152665666 0.248 -16.284 -1.04 -7.272 0.236 0.548 -0.028
-1.080689465065274 -1.0204807191407714 -0.08130098175792692 1.864170152477749 0.06442719309118737 0.7643059275639074 -0.4007524808350643 0.0620464548967596 0.5262167693775814 -0.028667032958629435 -0.9522952729407723 -0.0035342917346255468 0.11780972448751822 0.17789268397615252 0.308 -16.348 -0.772 -7.18 0.216 0.508 -0.008
-1.07953897947436 -1.0162622719740866 -0.08206797215186963 1.854199277356494 0.06481068828815872 0.763922432366936 -0.3980680144562649 0.05654866775400875 0.543102829887459 -0.012566370612001944 -0.9432631940633959 -0.00510508806112579 0.06990043652926081 0.17239489683340167 0.308 -16.412 -1.004 -7.336 0.236 0.576 -0.016
-1.07953897947436 -1.010126348822545 -0.08245146734884098 1.8449953926291813 0.06404369789421602 0.7643059275639074 -0.3961505384714081 0.054192473264258384 0.5670574738665877 -0.0027488935713754254 -0.9648616435527743 0.00039269908162506076 0.0310232274483798 0.2030254252001564 0.216 -16.412 -1.14 -7.336 0.228 0.684 -0.044
-1.0787719890804173 -1.0028399400800891 -0.08206797215186963 1.8354080127048975 0.06442719309118737 0.7650729179578502 -0.39500005288049406 0.05458517234588344 0.5753041545807139 -0.014529866020127248 -0.9318749206962691 0.021598449489378342 0.0329867228565051 0.1912444527514046 0.028 -16.38 -1.376 -7.336 0.2 0.624 -0.016
-1.0783884938834458 -0.9974710073224903 -0.08206797215186963 1.825053642386671 0.06481068828815872 0.7650729179578502 -0.39308257689563725 0.07343472826388636 0.5961172059068423 -0.006675884387626033 -0.9197012491658922 0.011780972448751823 0.06832964020276057 0.1449059611196474 0.028 -16.412 -1.108 -7.336 0.188 0.5 -0.036
-1.076471017898589 -0.99171857936792 -0.08168447695489828 1.8170002432502725 0.06519418348513008 0.7650729179578502 -0.39193209130472323 0.11545352999776785 0.6188937526410957 0.0200276531628781 -0.9342311151860195 -0.00039269908162506076 0.08089601081476251 0.13940817397689656 0.0 -16.508 -1.276 -7.364 0.216 0.5 -0.016
-1.076471017898589 -0.9848156658224356 -0.08168447695489828 1.806645872932046 0.06481068828815872 0.7646894227608787 -0.3900146153198664 0.08717919612076348 0.6322455214163478 0.007853981632501214 -0.9287333280432687 -0.009032078877376396 0.039662607244131134 0.16336281795602528 0.216 -16.572 -1.172 -7.548 0.208 0.588 -0.016
-1.0749370371107037 -0.978679742670894 -0.08206797215186963 1.7993594641895903 0.06442719309118737 0.7662234035487642 -0.38809713933500967 0.08089601081476251 0.6389214058039738 -0.009032078877376396 -0.9185231519210171 0.00039269908162506076 0.015707963265002428 0.15472343816027392 -0.092 -16.732 -1.24 -7.52 0.2 0.596 -0.008
-1.0749370371107037 -0.9725438195193523 -0.08283496254581234 1.7909225698562206 0.06404369789421602 0.7669903939427068 -0.38656315854712425 0.10170906214089073 0.6239988407022216 -0.01060287520387664 -0.8953539061051384 0.008246680714126275 0.018064157754752792 0.14647675744614766 -0.248 -16.824 -1.24 -7.456 0.208 0.54 -0.036
-1.0730195611258468 -0.9660244011708393 -0.08168447695489828 1.7813351899319367 0.06404369789421602 0.7669903939427068 -0.3861796633501529 0.0730420291822613 0.6691592350891035 0.02042035224450316 -0.8965320033500137 0.001570796326500243 0.06086835765188441 0.15118914642564837 -0.496 -16.984 -1.004 -7.608 0.2 0.5 -0.016
-1.0730195611258468 -0.9598884780192977 -0.08130098175792692 1.772898295598567 0.06481068828815872 0.7669903939427068 -0.3846456825622675 0.09581857591651483 0.6750497213134794 -0.009424777959001457 -0.9016370914111395 -0.009032078877376396 0.018456856836377853 0.13783737765039633 -0.56 -17.112 -1.172 -7.548 0.216 0.52 -0.016
-1.071869075534933 -0.9514515836859279 -0.08130098175792692 1.763310915674283 0.06481068828815872 0.7666068987457355 -0.3831117017743821 0.06990043652926081 0.6679811378442283 -0.0070685834692510935 -0.8745408547790102 0.01610066234662749 -0.02081305132612822 0.14451326203802234 -0.248 -17.176 -1.208 -7.488 0.2 0.608 -0.056
-1.0707185899440188 -0.9449321653374149 -0.08130098175792692 1.7548740213409133 0.06481068828815872 0.7662234035487642 -0.38234471138043935 0.10681415020201653 0.6813329066194804 0.01688606050987761 -0.8647233777383837 0.006675884387626033 -0.01060287520387664 0.135873882242271 -0.372 -17.3 -1.04 -7.396 0.188 0.568 -0.028
-1.0699515995500761 -0.9376457565949592 -0.08091748656095557 1.745670136613601 0.06557767868210143 0.7669903939427068 -0.38081073059255394 0.084037603467763 0.6931138790682322 0.029452431121879556 -0.8388052383511297 0.007461282550876154 0.00510508806112579 0.11152653918151725 -0.56 -17.428 -1.24 -7.456 0.2 0.548 -0.028
-1.0691846091561334 -0.9295923574585607 -0.08091748656095557 1.7380002326741737 0.06519418348513008 0.7669903939427068 -0.3796602450016399 0.07264933010063623 0.7363107780469889 0.03377212101975522 -0.8462665209020059 0.005497787142750851 -0.006283185306000972 0.1170243263242681 -0.652 -17.524 -1.24 -7.58 0.188 0.568 -0.044
-1.0684176187621908 -0.9230729391100477 -0.08053399136398422 1.7291798431438326 0.06442719309118737 0.7677573843366495 -0.3781262642137545 0.08364490438613793 0.7202101157003614 0.03534291734625546 -0.8619744841670083 0.007461282550876154 0.01610066234662749 0.11780972448751822 -0.592 -17.716 -1.34 -7.608 0.172 0.56 -0.044
-1.0676506283682479 -0.9161700255645634 -0.08091748656095557 1.721893434401377 0.06481068828815872 0.7662234035487642 -0.3762087882288977 0.09621127499813988 0.7225663101901117 0.005890486224375911 -0.8203483815147519 -0.007853981632501214 0.009032078877376396 0.13823007673202137 -0.28 -17.84 -1.376 -7.52 0.18 0.528 -0.028
-1.0680341235652193 -0.9073496360342223 -0.08015049616701286 1.7130730448710358 0.06557767868210143 0.7669903939427068 -0.375441797834955 0.07775441816176203 0.7708682972299943 0.027096236632129192 -0.7999280292702488 -0.0007853981632501215 -0.01649336142825255 0.15668693356839924 -0.028 -18.0 -0.904 -7.52 0.172 0.548 -0.056
-1.0653496571864198 -0.9004467224887379 -0.07976700097004151 1.7038691601437232 0.06481068828815872 0.7662234035487642 -0.3746748074410123 0.06754424203951044 0.7724390935564944 0.03730641275438077 -0.7920740476377475 -0.01610066234662749 -0.029845130203504617 0.10327985846739098 -0.092 -18.316 -1.172 -7.58 0.188 0.568 -0.044
-1.0645826667924772 -0.8923933233523395 -0.08015049616701286 1.6977332369921816 0.06481068828815872 0.7658399083517928 -0.37352432185009826 0.09699667316139 0.7484844495773658 0.004319689897875668 -0.7775441816176203 -0.01060287520387664 -0.039662607244131134 0.08717919612076348 -0.652 -18.444 -0.94 -7.672 0.144 0.548 -0.036
-1.0638156763985345 -0.8839564290189696 -0.07938350577307016 1.689296342658812 0.06404369789421602 0.7654564131548215 -0.3723738362591842 0.06911503836601068 0.7382742734551142 0.011780972448751823 -0.7276713982512375 -0.009817477040626518 -0.03652101459113065 0.09738937224301507 -0.592 -18.604 -0.836 -7.672 0.152 0.492 -0.056
-1.0630486860045918 -0.877820505867428 -0.07938350577307016 1.6835439147042417 0.06442719309118737 0.7650729179578502 -0.3712233506682701 0.09032078877376397 0.7516260422303662 0.05733406591725887 -0.7473063523324905 -0.013351768775252066 -0.06872233928438563 0.1130973355080175 -0.496 -18.636 -0.772 -7.824 0.2 0.46 -0.044
-1.0622816956106491 -0.8697671067310296 -0.07861651537912745 1.6747235251739006 0.06442719309118737 0.7631554419729933 -0.37007286507735604 0.06832964020276057 0.7571238293731171 0.04123340357063138 -0.7406304679448645 0.004319689897875668 -0.11623892816101798 0.12723450244651968 -0.528 -18.7 -0.94 -7.916 0.188 0.52 -0.036
-1.0630486860045918 -0.8617137075946312 -0.07669903939427068 1.6682041068253874 0.06442719309118737 0.7608544707911652 -0.368922379486442 0.06518804754976008 0.7586946256996173 0.0620464548967596 -0.7402377688632394 -0.023169245815878585 -0.13626658132389607 0.12370021071189413 -0.56 -18.7 -0.836 -7.856 0.18 0.5 -0.044
-1.0622816956106491 -0.8548107940491468 -0.07708253459124204 1.6597672124920178 0.06442719309118737 0.7581700044123657 -0.3681553890924993 0.03652101459113065 0.7473063523324905 0.10327985846739098 -0.6891868882519816 -0.005497787142750851 -0.17553648948640216 0.11663162724264303 -0.652 -18.856 -1.44 -7.856 0.164 0.432 -0.044
-1.061131210019735 -0.846373899715777 -0.07554855380335662 1.6517138133556193 0.06481068828815872 0.7558690332305377 -0.36777189389552795 0.05262167693775814 0.7225663101901117 0.09464047867163963 -0.6581636608036018 -0.0027488935713754254 -0.21323560132240799 0.05733406591725887 -0.56 -18.824 -1.508 -7.884 0.164 0.46 -0.016
-1.0615147052167062 -0.8406214717612067 -0.07554855380335662 1.6467283757949918 0.06481068828815872 0.7543350524426522 -0.36623791310764253 0.08835729336563866 0.7386669725367393 0.0801106126515124 -0.673086225905354 0.019242254999627974 -0.271355065402917 0.06283185306000971 -0.716 -18.732 -1.608 -7.948 0.136 0.568 -0.036
-1.0599807244288209 -0.8314175870338942 -0.07439806821244256 1.6402089574464787 0.06481068828815872 0.7512670908668814 -0.3658544179106712 0.05379977418263332 0.7469136532508656 0.056941366835633805 -0.6310674241714727 0.0070685834692510935 -0.2638937828520408 0.05929756132538417 -0.62 -18.732 -1.276 -7.884 0.136 0.528 -0.036
-1.0599807244288209 -0.8252816638823526 -0.07286408742455715 1.6348400246888797 0.06442719309118737 0.7489661196850532 -0.36623791310764253 0.04476769530525693 0.7469136532508656 0.08285950622288782 -0.6353871140693482 0.008639379795751335 -0.24582962509728803 0.04830198703988247 -0.436 -18.796 -1.172 -7.884 0.144 0.492 -0.028
-1.0592137340348782 -0.8176117599429256 -0.0724805922275858 1.627553615946424 0.06442719309118737 0.7470486437001965 -0.3654709227136998 0.0420188017338815 0.7390596716183643 0.07186393193738612 -0.6534512718241011 -0.014137166938502187 -0.22658737009766006 0.03534291734625546 -0.592 -18.952 -1.34 -7.824 0.164 0.46 -0.028
-1.0576797532469928 -0.8095583608065271 -0.0724805922275858 1.6214176927948822 0.06481068828815872 0.7428301965335116 -0.3654709227136998 0.07147123285576105 0.7264933010063623 0.06283185306000971 -0.6031857893760932 -0.029452431121879556 -0.31651545978979895 0.024740042142378828 -0.684 -19.016 -1.308 -7.7 0.164 0.472 -0.028
-1.058063248443964 -0.8022719520640714 -0.07056311624272903 1.6160487600372835 0.06519418348513008 0.7393787397607694 -0.36508742751672846 0.07147123285576105 0.7390596716183643 0.0789325154066372 -0.5855143307029655 0.01531526418337737 -0.3110176726470481 0.01060287520387664 -0.62 -18.92 -1.476 -7.672 0.136 0.548 -0.016
-1.0576797532469928 -0.7949855433216156 -0.07056311624272903 1.610296332082713 0.06442719309118737 0.7355437877910559 -0.36393694192581444 0.048694686121507534 0.7559457321282419 0.10053096489601555 -0.5862997288662157 -0.001570796326500243 -0.3502875808095542 0.05222897785613308 -0.528 -18.952 -1.24 -7.58 0.144 0.616 -0.028
-1.0569127628530501 -0.78769913457916 -0.06941263065181497 1.6060778849160282 0.06404369789421602 0.7324758262152851 -0.36278645633490036 0.04437499622363186 0.781863871515496 0.07382742734551141 -0.5273948666224566 -0.009032078877376396 -0.3502875808095542 0.07736171908013696 -0.592 -19.048 -1.24 -7.58 0.152 0.624 -0.044
-1.0569127628530501 -0.7800292306397328 -0.06902913545484361 1.6007089521584292 0.06366020269724466 0.7282573790486002 -0.362402961137929 0.05458517234588344 0.7429866624346149 0.07657632091688685 -0.4893030557048257 -0.007853981632501214 -0.3420409000954279 0.0860010988758883 -0.652 -19.304 -1.508 -7.488 0.124 0.5 -0.028
-1.0565292676560787 -0.7742768026851626 -0.06787864986392955 1.5957235145978017 0.06327670750027331 0.7251894174728294 -0.3608689803500436 0.03887720908088101 0.6966481708028578 0.08796459428401361 -0.5018694263168276 0.003141592653000486 -0.3381139092791773 0.1119192382631423 -1.368 -19.272 -1.44 -7.488 -0.108 0.5 -0.036
-1.0565292676560787 -0.7669903939427068 -0.06557767868210143 1.5911215722341454 0.0617427267123879 0.7209709703061444 -0.3608689803500436 0.009424777959001457 0.6813329066194804 0.10995574285501701 -0.4802709768274493 -0.08717919612076348 -0.37856191468655853 0.10445795571226615 -1.588 -19.208 -1.476 -7.52 -0.136 0.528 -0.064
-1.055762277262136 -0.7593204900032798 -0.06442719309118737 1.5876701154614032 0.05944175553055978 0.7171360183364309 -0.3608689803500436 0.018849555918002914 0.6777986148848548 0.15040374826239827 -0.4441426613179437 -0.20577431877153182 -0.3950552761148111 0.03180862561162992 -1.868 -19.144 -1.712 -7.58 0.072 0.588 -0.064
-1.0561457724591075 -0.7528010716547668 -0.06327670750027331 1.5834516682947184 0.05714078434873166 0.7129175711697461 -0.35971849475912954 0.015707963265002428 0.7099999395781098 0.13862277581364643 -0.41469023019606416 -0.22933626366903548 -0.394269877951561 0.01688606050987761 -1.744 -19.304 -2.112 -7.608 0.188 0.528 -0.028
-1.0565292676560787 -0.7458981581092824 -0.0625097171063306 1.5792332211280335 0.056373793954788955 0.7098496095939753 -0.3604854851530722 0.018456856836377853 0.666410341517728 0.15354534091539876 -0.4084070448900632 -0.2089159114245323 -0.37227872938055756 0.003141592653000486 -1.712 -19.396 -2.416 -7.608 0.18 0.492 -0.044
-1.0561457724591075 -0.7389952445637981 -0.06059224112147384 1.57539826915832 0.05675728915176031 0.7063981528212331 -0.3604854851530722 -0.003926990816250607 0.6766205176399797 0.09464047867163963 -0.3758130211151831 -0.07814711724338709 -0.3483240854014289 0.0 -1.96 -19.332 -2.148 -7.608 0.024 0.452 -0.044
-1.0561457724591075 -0.7332428166092277 -0.06020874592450249 1.570029336400721 0.0559902987578176 0.7025632008515195 -0.3601019899561009 -0.0027488935713754254 0.6809402075378553 0.10838494652851677 -0.37659841927843324 -0.022383847652628464 -0.3848450999925595 0.018456856836377853 -1.96 -19.396 -1.844 -7.608 -0.088 0.46 -0.028
-1.0565292676560787 -0.7255729126698007 -0.058674765136617076 1.567728365218893 0.05445631796993219 0.6971942680939206 -0.3601019899561009 0.02591813938725401 0.6514877764159758 0.09621127499813988 -0.3730641275438077 -0.04830198703988247 -0.4178318228490646 0.01021017612225158 -1.776 -19.332 -1.98 -7.58 -0.08 0.54 -0.044
-1.055762277262136 -0.7202039799122018 -0.05714078434873166 1.5650438988400934 0.054072822772960834 0.6925923257302643 -0.3608689803500436 0.005890486224375911 0.6346017159060982 0.09778207132464012 -0.3208351496876746 -0.1021017612225158 -0.4351105824405673 -0.0023561944897503642 -2.088 -19.396 -2.248 -7.58 0.1 0.48 -0.056
-1.0553787820651646 -0.7129175711697461 -0.056373793954788955 1.5615924420673513 0.05368932757598948 0.6883738785635795 -0.3601019899561009 -0.027096236632129192 0.653058572742476 0.09974556673276543 -0.2760674543824177 -0.07343472826388636 -0.4311835916243167 0.0027488935713754254 -2.148 -19.304 -1.812 -7.732 0.1 0.5 -0.028
-1.055762277262136 -0.7063981528212331 -0.05675728915176031 1.5604419564764371 0.05368932757598948 0.6837719361999232 -0.3601019899561009 -0.004319689897875668 0.6133959654983449 0.12134401622214377 -0.27017696815804176 -0.06086835765188441 -0.4519966429504449 -0.01767145867312773 -2.088 -19.304 -1.544 -7.856 0.044 0.412 -0.056
-1.0569127628530501 -0.7010292200636341 -0.0559902987578176 1.5573739949006664 0.05292233718204677 0.679169993836267 -0.3601019899561009 -0.01727875959150267 0.6306747250898476 0.08757189520238855 -0.26585727826016614 -0.027881634795379313 -0.46259951815432154 0.0023561944897503642 -1.992 -19.304 -1.644 -7.856 0.044 0.396 -0.036
-1.0569127628530501 -0.6941263065181498 -0.055223308363874894 1.5554565189158096 0.05330583237901813 0.6741845562756393 -0.3601019899561009 -0.03652101459113065 0.6098616737637194 0.09267698326351434 -0.27253316264779215 -0.022776546734253524 -0.4551382356034454 0.005497787142750851 -2.244 -19.492 -1.944 -7.856 0.036 0.444 -0.056
-1.0565292676560787 -0.6891408689575221 -0.05330583237901813 1.5531555477339813 0.05368932757598948 0.6691991187150117 -0.35971849475912954 -0.01610066234662749 0.6133959654983449 0.10170906214089073 -0.22266037928140944 -0.007461282550876154 -0.4739877915214483 0.011780972448751823 -2.148 -19.46 -1.944 -7.792 -0.016 0.432 -0.028
-1.0576797532469928 -0.6830049458059805 -0.05138835639416136 1.5504710813551819 0.05253884198507542 0.6642136811543842 -0.3604854851530722 -0.023561944897503646 0.5890486224375912 0.10524335387551628 -0.2018473279552812 0.0007853981632501215 -0.5026548244800777 -0.0011780972448751821 -1.932 -19.428 -1.44 -7.672 -0.1 0.492 -0.056
-1.0576797532469928 -0.6776360130483815 -0.0502378708032473 1.5489371005672965 0.05177185159113271 0.6592282435937565 -0.3604854851530722 -0.07225663101901117 0.5894413215192161 0.13155419234439536 -0.19399334632278 -0.06754424203951044 -0.5152211950920796 -0.0007853981632501215 -1.836 -19.524 -1.576 -7.64 0.052 0.444 -0.028
-1.058063248443964 -0.6711165946998685 -0.04947088040930459 1.5481701101733538 0.051004861197190006 0.6530923204422149 -0.3589515043651868 -0.03848450999925595 0.5784457472337144 0.11859512265076834 -0.15550883632352405 -0.09346238142676445 -0.5372123436630831 0.0310232274483798 -1.932 -19.62 -1.812 -7.52 0.116 0.46 -0.016
-1.0584467436409355 -0.6649806715483269 -0.048703890015361885 1.546252634188497 0.05062136600021865 0.6473398924876446 -0.3589515043651868 -0.0640099503048849 0.5364269454998329 0.07736171908013696 -0.12566370612001942 -0.06008295948863429 -0.5383904409079583 0.036128315509505585 -2.272 -19.556 -1.912 -7.428 -0.044 0.472 -0.036
-1.0592137340348782 -0.6592282435937565 -0.04678641403050512 1.5447186534006117 0.04947088040930459 0.6400534837451889 -0.3574175235773014 -0.04162610265225644 0.54938601519346 0.10563605295714133 -0.12055861805889365 -0.04280419989713162 -0.5611669876422118 0.056941366835633805 -2.244 -19.332 -1.408 -7.488 -0.108 0.492 -0.028
-1.0607477148227635 -0.6546263012301003 -0.04601942363656241 1.5443351582036402 0.04716990922747647 0.6346845509875899 -0.3578010187742728 -0.06832964020276057 0.5324999546835824 0.13980087305852162 -0.10681415020201653 -0.09267698326351434 -0.5980807013149675 0.04162610265225644 -2.088 -19.332 -1.676 -7.52 0.0 0.492 -0.016
-1.061131210019735 -0.6492573684725014 -0.044485442848677 1.5443351582036402 0.046402918833533764 0.6285486278360483 -0.3578010187742728 -0.05811946408050899 0.5222897785613307 0.12684180336489462 -0.062439153978384655 -0.15472343816027392 -0.5835508352948403 0.023954643979128706 -2.024 -19.396 -2.048 -7.12 0.136 0.432 -0.028
-1.0622816956106491 -0.6435049405179311 -0.04371845245473429 1.5435681678096975 0.045252433242619704 0.6212622190935926 -0.3578010187742728 -0.08050331173313745 0.5054037180514531 0.09464047867163963 -0.023561944897503646 -0.12134401622214377 -0.588263224274341 0.010995574285501701 -2.088 -19.24 -1.844 -7.396 0.0 0.492 -0.028
-1.0630486860045918 -0.6389029981542749 -0.04256796686382023 1.5443351582036402 0.044485442848677 0.6155097911390223 -0.3578010187742728 -0.10720684928364158 0.48616146305182517 0.09699667316139 -0.005497787142750851 -0.09228428418188928 -0.5705917656012133 0.018064157754752792 -2.4 -19.112 -1.508 -7.304 -0.164 0.432 -0.044
-1.063432181201563 -0.6343010557906186 -0.04141748127290617 1.5458691389915258 0.04295146206079158 0.6101408583814233 -0.3574175235773014 -0.07186393193738612 0.4873395602967004 0.1519745445888985 0.010995574285501701 -0.09856746948789025 -0.5796238444785896 -0.01610066234662749 -2.18 -19.048 -1.576 -7.336 -0.016 0.396 -0.064
-1.0649661619894486 -0.6300826086239337 -0.04065049087896346 1.5454856437945543 0.04141748127290617 0.6036214400329103 -0.3581845139712441 -0.08639379795751337 0.45160394386881986 0.12252211346701895 0.050658181529632834 -0.15158184550727344 -0.6051492847842186 0.0070685834692510935 -2.088 -19.08 -1.912 -7.52 0.152 0.452 -0.036
-1.066500142777334 -0.6254806662602774 -0.03834951969713534 1.5458691389915258 0.041033986075934815 0.59786901207834 -0.3574175235773014 -0.09856746948789025 0.44649885580769405 0.10995574285501701 0.059690260407009234 -0.14215706754827198 -0.627140433355222 -0.01649336142825255 -2.116 -18.984 -1.912 -7.732 0.036 0.356 -0.044
-1.066500142777334 -0.6212622190935926 -0.03834951969713534 1.5470196245824397 0.04065049087896346 0.5921165841237697 -0.3578010187742728 -0.1079922474468917 0.4386448741751928 0.10288715938576591 0.04437499622363186 -0.07853981632501214 -0.5811946408050899 0.009424777959001457 -2.368 -18.952 -1.408 -7.608 -0.172 0.328 -0.064
-1.0680341235652193 -0.6170437719269076 -0.036432043712278574 1.5474031197794111 0.03834951969713534 0.5867476513661708 -0.3581845139712441 -0.09424777959001458 0.4060508504003128 0.09935286765114036 0.0679369411211355 -0.10838494652851677 -0.5540984041729607 0.00510508806112579 -2.428 -18.824 -1.544 -7.488 -0.052 0.328 -0.036
-1.0695681043531047 -0.6132088199571941 -0.03566505331833587 1.5489371005672965 0.036432043712278574 0.5790777474267437 -0.3574175235773014 -0.10524335387551628 0.40055306325756196 0.1280199006097698 0.06715154295788539 -0.19477874448603014 -0.5957245068252172 0.0007853981632501215 -2.116 -18.92 -1.88 -7.244 0.172 0.316 -0.056
-1.0699515995500761 -0.6078398871995953 -0.03528155812136451 1.5489371005672965 0.03528155812136451 0.5725583290782307 -0.3578010187742728 -0.10642145112039146 0.41665372560418945 0.10956304377339195 0.11780972448751822 -0.15275994275214863 -0.6243915397838465 -0.0019634954081253035 -2.056 -18.952 -2.012 -6.936 0.144 0.328 -0.064
-1.071869075534933 -0.6047719256238244 -0.0337475773334791 1.5497040909612392 0.03528155812136451 0.565271920335775 -0.3574175235773014 -0.13155419234439536 0.39034288713531035 0.09346238142676445 0.12448560887514426 -0.05262167693775814 -0.6766205176399797 -0.00039269908162506076 -2.4 -18.7 -1.508 -7.0 -0.116 0.344 -0.092
-1.0722525707319042 -0.6013204688510821 -0.03259709174256504 1.5523885573400387 0.03413107253045045 0.5579855115933192 -0.3574175235773014 -0.1240929097935192 0.3522510762176795 0.11074114101826713 0.1260564052016445 -0.027881634795379313 -0.7363107780469889 -0.012566370612001944 -2.524 -18.764 -1.172 -7.028 -0.116 0.548 -0.1
-1.0745535419137324 -0.59786901207834 -0.030679615757708275 1.5543060333248955 0.03144660615165098 0.5506991028508635 -0.3581845139712441 -0.11780972448751822 0.3436116964219281 0.1240929097935192 0.15118914642564837 -0.16728980877227587 -0.6946846753947324 -0.02631083846887907 -2.272 -18.92 -1.812 -6.54 0.1 0.472 -0.1
-1.075320532307675 -0.5944175553055978 -0.03029612056073692 1.5566070045067235 0.03029612056073692 0.5441796845023505 -0.3574175235773014 -0.1500110491807732 0.3341869184629267 0.11388273367126761 0.19988383254715592 -0.19792033713903062 -0.6389214058039738 0.005890486224375911 -2.088 -18.7 -1.844 -6.572 0.124 0.412 -0.092
-1.077238008292532 -0.591349593729827 -0.02914563496982286 1.559291470885523 0.029912625363765568 0.5372767709568662 -0.3574175235773014 -0.16886060509877612 0.3043417882594221 0.09935286765114036 0.26075219019904033 -0.1311614932627703 -0.6294966278449724 -0.01060287520387664 -2.272 -18.412 -1.408 -6.664 -0.044 0.384 -0.1
-1.0787719890804173 -0.5886651273510275 -0.028378644575880154 1.5615924420673513 0.0279951493789088 0.5299903622144104 -0.3574175235773014 -0.155116137241899 0.3043417882594221 0.13076879418114523 0.25839599570928995 -0.09738937224301507 -0.666410341517728 0.012566370612001944 -2.492 -18.256 -1.408 -6.572 -0.072 0.364 -0.12
-1.07953897947436 -0.5852136705782853 -0.027228158984966094 1.5654273940370647 0.026461168591023387 0.5227039534719548 -0.3581845139712441 -0.14569135928289753 0.29138271856579506 0.08285950622288782 0.26742807458666634 -0.12016591897726858 -0.6707300314156037 -0.01531526418337737 -2.212 -18.256 -1.608 -6.632 0.044 0.412 -0.1
-1.0810729602622453 -0.5821457090025145 -0.02569417819708068 1.5673448700219215 0.024927187803137973 0.5165680303204131 -0.3581845139712441 -0.15118914642564837 0.2760674543824177 0.11074114101826713 0.29138271856579506 -0.16571901244577564 -0.6946846753947324 -0.01021017612225158 -2.492 -18.16 -1.644 -6.6 0.052 0.444 -0.092
-1.0833739314440736 -0.5798447378206864 -0.02454369260616662 1.5704128315976924 0.02339320701525256 0.5104321071688714 -0.3578010187742728 -0.1869247628535289 0.2803871442802934 0.09778207132464012 0.29766590387179603 -0.1401935721401467 -0.6581636608036018 -0.013744467856877126 -2.428 -18.16 -1.34 -6.508 -0.024 0.364 -0.112
-1.0856749026259016 -0.5775437666388583 -0.023009711818281205 1.5742477835674058 0.0222427214243385 0.5039126888203584 -0.3574175235773014 -0.1869247628535289 0.2827433387700437 0.15472343816027392 0.3224059460141749 -0.12095131714051871 -0.6239988407022216 0.007853981632501214 -2.18 -18.16 -1.308 -6.448 0.0 0.336 -0.1
-1.087208883413787 -0.5760097858509728 -0.021092235833424438 1.5780827355371194 0.02032524543948173 0.49700977527487405 -0.3578010187742728 -0.2089159114245323 0.21441369856728315 0.12959069693627004 0.3451824927484284 -0.1519745445888985 -0.6444191929467247 -0.012959069693627005 -2.244 -18.348 -1.644 -6.448 0.036 0.376 -0.112
-1.0887428642016723 -0.5733253194721734 -0.019941750242510378 1.5826846779007757 0.019558255045539024 0.49010686172938966 -0.3578010187742728 -0.2030254252001564 0.23129975907716077 0.13508848407902088 0.3828816045844342 -0.16336281795602528 -0.6825110038643556 -0.005890486224375911 -2.368 -18.128 -2.012 -6.448 -0.036 0.316 -0.12
-1.0914273305804718 -0.571791338684288 -0.019558255045539024 1.5872866202644318 0.017640779060682257 0.482820452986934 -0.3589515043651868 -0.19242254999627975 0.20538161968990676 0.09660397407976494 0.4197953182571899 -0.14254976662989705 -0.7076437450883595 0.013351768775252066 -2.116 -18.064 -1.44 -6.324 -0.072 0.404 -0.084
-1.0937283017623 -0.5702573578964025 -0.018407769454624964 1.5911215722341454 0.015339807878854137 0.4759175394414496 -0.3578010187742728 -0.17867808213940264 0.17239489683340167 0.11034844193664206 0.41194133662468874 -0.1869247628535289 -0.7107853377413599 -0.009424777959001457 -2.088 -18.032 -1.34 -6.236 -0.016 0.356 -0.112
-1.096029272944128 -0.5687233771085172 -0.01802427425765361 1.5968740001887156 0.01342233189399737 0.4686311306989939 -0.3593349995621582 -0.23679754621991161 0.15707963265002428 0.09817477040626518 0.4390375732568179 -0.21323560132240799 -0.6844744992724808 0.0019634954081253035 -2.304 -17.748 -1.712 -6.052 0.088 0.404 -0.092
-1.0983302441259561 -0.5671893963206317 -0.01687378866673955 1.6003254569614578 0.011504855909140603 0.4613447219565382 -0.3578010187742728 -0.2238384765262846 0.1319468914260204 0.09660397407976494 0.46063602274619625 -0.1920298509146547 -0.6660176424361031 -0.0035342917346255468 -2.116 -17.62 -1.712 -6.02 -0.016 0.364 -0.1
-1.0998642249138417 -0.5660389107297177 -0.01572330307582549 1.6064613801129994 0.010354370318226542 0.4555922940019679 -0.3578010187742728 -0.22069688387328412 0.1449059611196474 0.06322455214163478 0.4637776153991967 -0.15629423448677418 -0.6923284809049821 -0.02081305132612822 -2.272 -16.92 -1.276 -5.988 -0.088 0.376 -0.112
-1.1029321864896124 -0.5645049299418322 -0.01457281748491143 1.6110633224766557 0.008820389530341128 0.44753889486556947 -0.3581845139712441 -0.22226768019978438 0.1429424657115221 0.10838494652851677 0.49087385203132594 -0.1700387023436513 -0.6624833507014775 0.003141592653000486 -2.212 -16.0 -0.904 -5.744 -0.008 0.336 -0.1
-1.1052331576714407 -0.5633544443509182 -0.013805827090968724 1.6164322552342547 0.005752427954570301 0.44025248612311374 -0.3589515043651868 -0.2552544030562895 0.12644910428326955 0.10053096489601555 0.49558624101082666 -0.21087940683265763 -0.6487388828446004 0.008639379795751335 -2.056 -16.888 -1.172 -5.5 0.152 0.384 -0.1
-1.1071506336562973 -0.5618204635630328 -0.011888351106111956 1.6221846831888251 0.003451456772742181 0.4333495725776294 -0.3581845139712441 -0.22462387468953474 0.08717919612076348 0.09306968234513939 0.5167919914185799 -0.2191260875467839 -0.6923284809049821 0.009032078877376396 -2.056 -17.08 -1.14 -5.624 0.0 0.424 -0.12
-1.1098351000350968 -0.56105347316909 -0.011888351106111956 1.628704101537338 0.0019174759848567672 0.426446659032145 -0.3574175235773014 -0.23719024530153668 0.05458517234588344 0.09660397407976494 0.5446736262139592 -0.18456856836377855 -0.7001824625374833 0.0070685834692510935 -2.116 -17.524 -1.172 -5.5 -0.072 0.412 -0.112
-1.112136071216925 -0.5614369683660614 -0.009970875121255189 1.6348400246888797 -0.0003834951969713534 0.4210777262745461 -0.3578010187742728 -0.226194671016035 0.056941366835633805 0.07147123285576105 0.5725552610093385 -0.20145462887365617 -0.6436337947834746 -0.006283185306000972 -1.992 -17.588 -0.94 -5.44 0.008 0.376 -0.092
-1.1148205375957245 -0.5606699779721187 -0.009587379924283835 1.639441967052536 -0.0030679615757708274 0.41494180312300444 -0.3578010187742728 -0.24308073152591259 0.0679369411211355 0.1189878217323934 0.6067200811107188 -0.22148228203653425 -0.6161448590697203 -0.014922565101752308 -1.96 -17.364 -1.04 -5.5 0.108 0.404 -0.092
-1.1171215087775526 -0.5614369683660614 -0.008436894333369775 1.6455778902040776 -0.004218447166684887 0.4084223847744914 -0.3578010187742728 -0.2576105975460398 0.05262167693775814 0.10877764561014182 0.5937610114170918 -0.23522674989341139 -0.6177156553962205 -0.009817477040626518 -2.024 -17.652 -1.14 -5.592 0.108 0.356 -0.112
-1.1201894703533233 -0.56105347316909 -0.007669903939427069 1.6528642989465334 -0.006135923151541655 0.4019029664259784 -0.3589515043651868 -0.27763825070891796 -0.0023561944897503642 0.10877764561014182 0.6188937526410957 -0.17671458673127732 -0.6326382204979728 -0.0023561944897503642 -1.992 -17.524 -1.276 -5.776 -0.06 0.336 -0.092
-1.1224904415351515 -0.5614369683660614 -0.006902913545484362 1.660150707688989 -0.007669903939427069 0.3953835480774654 -0.35971849475912954 -0.28941922315766977 -0.006675884387626033 0.1060287520387664 0.6577709617219767 -0.16846790601715106 -0.6220353452940962 -0.013744467856877126 -1.776 -17.556 -0.94 -5.776 -0.072 0.308 -0.14
-1.125174907913951 -0.5606699779721187 -0.005368932757598948 1.665519640446588 -0.010354370318226542 0.39078160571380915 -0.3601019899561009 -0.24622232417891307 -0.02120575040775328 0.08128870989638758 0.6483461837629753 -0.19752763805740556 -0.5961172059068423 -0.09856746948789025 -1.68 -17.652 -1.04 -5.624 0.024 0.328 -0.148
-1.1278593742927505 -0.5618204635630328 -0.004985437560627594 1.673189544386015 -0.013038836697026017 0.3846456825622675 -0.36125247554701495 -0.27449665805591744 -0.010995574285501701 0.08678649703913842 0.633423618661223 -0.24347343060753765 -0.5474225197853346 -0.11938052081401847 -1.62 -17.46 -1.04 -5.532 0.124 0.308 -0.112
-1.131694326262464 -0.5618204635630328 -0.0038349519697135344 1.6793254675375566 -0.01457281748491143 0.3804272353955826 -0.36201946594095763 -0.2996293992799213 -0.05222897785613308 0.09935286765114036 0.672300827742104 -0.2450442269340379 -0.4881249584599505 -0.06911503836601068 -1.652 -17.396 -1.172 -5.224 0.024 0.328 -0.128
-1.1343787926412634 -0.5629709491539469 -0.0030679615757708274 1.6858448858860697 -0.016106798272796843 0.3750583026379837 -0.36201946594095763 -0.3137665662184235 -0.0400553063257562 0.08678649703913842 0.6750497213134794 -0.18574666560865372 -0.5034402226433279 -0.05576326959075863 -1.62 -17.492 -0.804 -5.104 -0.088 0.328 -0.148
-1.1362962686261202 -0.5629709491539469 -0.0023009711818281204 1.6919808090376114 -0.017640779060682257 0.37007286507735604 -0.362402961137929 -0.2992367001982963 -0.04241150081550656 0.08089601081476251 0.7272786991696125 -0.14961835009914815 -0.5423174317242089 -0.022383847652628464 -1.496 -17.272 -0.704 -5.072 -0.052 0.308 -0.128
-1.1401312205958338 -0.5648884251388037 -0.0019174759848567672 1.7000342081740099 -0.021092235833424438 0.3631699515318717 -0.36278645633490036 -0.2799944451986683 -0.09267698326351434 0.08914269152888879 0.7422012642713648 -0.24425882877078778 -0.5717698628460884 -0.01767145867312773 -1.432 -17.652 -0.668 -4.952 0.072 0.316 -0.092
-1.1416652013837192 -0.565271920335775 -0.0003834951969713534 1.7069371217194942 -0.023009711818281205 0.35703402838033005 -0.362402961137929 -0.30983957540217294 -0.10013826581439049 0.08168140897801264 0.6942919763131074 -0.2803871442802934 -0.588263224274341 0.00039269908162506076 -1.524 -17.904 -0.772 -4.92 0.116 0.328 -0.1
-1.1455001533534328 -0.567572891517603 0.0007669903939427069 1.7157575112498353 -0.02569417819708068 0.35128160042575973 -0.3616359707439863 -0.2737112598926673 -0.1252710070383944 0.0789325154066372 0.7347399817204886 -0.2230530783630345 -0.614181363661595 0.02513274122400389 -1.464 -17.524 -0.804 -4.92 0.0 0.336 -0.112
-1.1474176293382894 -0.5683398819115458 0.0007669903939427069 1.7238109103862338 -0.026461168591023387 0.34476218207724674 -0.36201946594095763 -0.2921681167290452 -0.12959069693627004 0.03926990816250607 0.7732244917197446 -0.1829977720372783 -0.6306747250898476 0.019634954081253035 -1.556 -17.428 -0.636 -4.952 -0.1 0.336 -0.092
-1.1501020957170889 -0.5702573578964025 0.0007669903939427069 1.731864309522632 -0.02914563496982286 0.33824276372873374 -0.3616359707439863 -0.28431413509654396 -0.13469578499739585 0.03063052836675474 0.7834346678419962 -0.20577431877153182 -0.6444191929467247 -0.01021017612225158 -1.276 -17.78 -0.468 -4.92 -0.008 0.344 -0.1
-1.1547040380807452 -0.5721748338812593 0.0023009711818281204 1.7395342134620593 -0.03298058693953639 0.33172334538022075 -0.36125247554701495 -0.28235063968841867 -0.18731746193515397 0.05890486224375911 0.7979645338621234 -0.2501493149951637 -0.6306747250898476 -0.0007853981632501215 -1.524 -17.556 -0.604 -4.952 0.088 0.328 -0.112
-1.156621514065602 -0.5740923098661161 0.0023009711818281204 1.7487380981893716 -0.034514567727421806 0.32635441262262177 -0.3616359707439863 -0.28470683417816905 -0.2230530783630345 0.05654866775400875 0.828202363147253 -0.26585727826016614 -0.588263224274341 -0.018456856836377853 -1.368 -17.272 -0.468 -4.888 0.088 0.336 -0.092
-1.1596894756413727 -0.5763932810479442 0.003451456772742181 1.7575584877197128 -0.03681553890924993 0.32060198466805145 -0.3616359707439863 -0.29334621397392036 -0.17789268397615252 0.04712388979500729 0.8156359925352511 -0.2250165737711598 -0.5529203069280855 0.0011780972448751821 -1.464 -17.524 -0.5 -4.704 -0.024 0.316 -0.1
-1.1623739420201722 -0.5779272618358297 0.0030679615757708274 1.7648448964621686 -0.03911651009107805 0.3144660615165098 -0.36278645633490036 -0.2949170103004206 -0.19870573530228072 0.056155968672383684 0.8168140897801264 -0.20655971693478195 -0.5415320335609588 0.008246680714126275 -1.432 -17.492 -0.536 -4.644 -0.036 0.328 -0.092
-1.1646749132020005 -0.5809952234116005 0.004218447166684887 1.7736652859925097 -0.04065049087896346 0.3106311095467963 -0.3616359707439863 -0.30748338091242255 -0.22540927285278486 0.03848450999925595 0.8545132016161322 -0.21676989305703354 -0.5262167693775814 0.01060287520387664 -1.276 -17.364 -0.704 -4.524 0.052 0.316 -0.092
-1.1681263699747426 -0.5840631849873713 0.003451456772742181 1.7824856755228509 -0.04295146206079158 0.3064126623801114 -0.362402961137929 -0.3059125845859223 -0.2599667920357902 0.014922565101752308 0.8156359925352511 -0.21991148571003402 -0.49244464835782614 0.012959069693627005 -1.4 -17.588 -0.636 -4.248 0.06 0.28 -0.092
-1.170810836353542 -0.5867476513661708 0.004218447166684887 1.790539074659249 -0.044485442848677 0.29912625363765566 -0.362402961137929 -0.3031636910145469 -0.30512718642267217 0.040448005407381256 0.853727803452882 -0.18613936469027878 -0.5258240702959563 -0.02591813938725401 -1.184 -17.396 -0.536 -4.248 0.008 0.248 -0.1
-1.1734953027323416 -0.5890486225479988 0.0038349519697135344 1.7997429593865617 -0.04601942363656241 0.2933738256830854 -0.362402961137929 -0.29570240846367074 -0.2878484268311695 0.028274333877004374 0.8584401924323828 -0.16964600326202625 -0.5843362334580904 -0.007461282550876154 -1.276 -17.144 -0.536 -4.492 -0.052 0.288 -0.092
-1.1769467595050838 -0.5925000793207411 0.004218447166684887 1.8077963585229602 -0.047553404424447825 0.2880048929254864 -0.36201946594095763 -0.28863382499441964 -0.29177541764742015 0.01060287520387664 0.866294174064884 -0.15158184550727344 -0.5772676499888393 0.01060287520387664 -1.212 -17.364 -0.636 -4.34 -0.024 0.328 -0.084
-1.1796312258838832 -0.5951845456995405 0.004218447166684887 1.817383738447244 -0.04947088040930459 0.2826359601678875 -0.362402961137929 -0.29177541764742015 -0.3070906818307975 -0.0019634954081253035 0.9016370914111395 -0.19045905458815446 -0.5352488482549578 -0.005497787142750851 -1.184 -17.24 -0.636 -4.4 0.016 0.328 -0.112
-1.1823156922626827 -0.5990194976692541 0.004218447166684887 1.8254371375836425 -0.05253884198507542 0.27765052260725986 -0.36201946594095763 -0.29177541764742015 -0.3153373625449238 -0.0027488935713754254 0.9322676197778942 -0.21480639764890821 -0.5273948666224566 -0.003926990816250607 -1.308 -17.24 -0.436 -4.432 0.06 0.316 -0.1
-1.1853836538384535 -0.6020874592450249 0.0038349519697135344 1.8342575271139834 -0.05292233718204677 0.27496605622846043 -0.3616359707439863 -0.29177541764742015 -0.31651545978979895 0.011388273367126762 0.9216647445740176 -0.17749998489452745 -0.46063602274619625 -0.0035342917346255468 -1.184 -17.3 0.1 -4.276 0.036 0.328 -0.1
-1.1888351106111956 -0.6047719256238244 0.005368932757598948 1.8430779166443245 -0.055223308363874894 0.27074760906177553 -0.36201946594095763 -0.3031636910145469 -0.3341869184629267 0.02552544030562895 0.9008516932478894 -0.17239489683340167 -0.41469023019606416 0.01688606050987761 -1.028 -17.176 0.5 -4.096 0.044 0.316 -0.092
-1.191519576989995 -0.6093738679874806 0.006135923151541655 1.8522818013716371 -0.05790777474267437 0.26691265709206197 -0.36201946594095763 -0.3070906818307975 -0.35146567805442935 0.04358959806038174 0.8831802345747616 -0.22462387468953474 -0.3875939935639349 -0.0027488935713754254 -0.808 -17.24 0.3 -3.972 0.06 0.288 -0.112
-1.194587538565766 -0.6132088199571941 0.004985437560627594 1.8611021909019783 -0.05905826033358843 0.26422819071326253 -0.362402961137929 -0.31258846897354836 -0.368744437645932 0.04476769530525693 0.8812167391666363 -0.21127210591428267 -0.33300882121805153 -0.008246680714126275 -0.872 -17.24 0.232 -3.848 0.08 0.296 -0.092
-1.1972720049445655 -0.6174272671238791 0.006135923151541655 1.8699225804323194 -0.06135923151541655 0.2596262483496063 -0.36201946594095763 -0.3290818304018009 -0.3820962064211841 0.0530143760193832 0.8678649703913842 -0.1900663555065294 -0.3440043955035532 -0.00039269908162506076 -0.748 -17.272 0.232 -3.88 0.06 0.316 -0.112
-1.201106956914279 -0.6208787238966212 0.007286408742455715 1.878359474765689 -0.06212622190935926 0.2569417819708068 -0.362402961137929 -0.3224059460141749 -0.40251655866568725 0.06518804754976008 0.8953539061051384 -0.15354534091539876 -0.368744437645932 -0.0007853981632501215 -0.56 -17.176 0.3 -3.88 0.044 0.328 -0.128
-1.2049419088839926 -0.6247136758663347 0.008053399136398421 1.8875633594930017 -0.06327670750027331 0.2542573155920073 -0.362402961137929 -0.34478979366680335 -0.40487275315543764 0.08285950622288782 0.8737554566157602 -0.1280199006097698 -0.29373891305554545 -0.013744467856877126 -0.528 -17.24 0.232 -3.696 0.036 0.336 -0.128
-1.2080098704597633 -0.6300826086239337 0.008436894333369775 1.8971507394172855 -0.06519418348513008 0.2511893540162365 -0.362402961137929 -0.31926435336117437 -0.4249004063183157 0.07853981632501214 0.8831802345747616 -0.12684180336489462 -0.26075219019904033 -0.023169245815878585 -0.56 -17.208 0.1 -3.512 0.08 0.336 -0.128
-1.2106943368385628 -0.6339175605936472 0.009203884727312482 1.9048206433567125 -0.06557767868210143 0.24927187803137973 -0.36355344672884304 -0.31847895519792424 -0.4618141199910714 0.09032078877376397 0.8906415171256378 -0.10917034469176688 -0.25407630581141427 -0.02081305132612822 -0.464 -17.144 -0.132 -3.392 0.052 0.336 -0.156
-1.2137622984143337 -0.6385195029573034 0.010737865515197896 1.914024528084025 -0.06557767868210143 0.24735440204652295 -0.3631699515318717 -0.3015928946880466 -0.4319689897875668 0.0510508806112579 0.9008516932478894 -0.059690260407009234 -0.24308073152591259 -0.022383847652628464 -0.592 -17.24 -0.232 -3.176 -0.024 0.336 -0.148
-1.2164467647931332 -0.6427379501239884 0.010737865515197896 1.9239954032052802 -0.06634466907604414 0.24351945007680942 -0.3643204371227858 -0.31415926530004856 -0.48498336580695 0.07657632091688685 0.892212313452138 -0.04162610265225644 -0.2509347131584138 -0.05458517234588344 -0.62 -17.208 -0.032 -3.176 -0.108 0.328 -0.128
-1.219514726368904 -0.6492573684725014 0.01112136071216925 1.9347332687204781 -0.06902913545484361 0.24083498369800996 -0.36508742751672846 -0.31219576989192327 -0.4751658887663235 0.0860010988758883 0.9303041243697688 -0.12055861805889365 -0.28156524152516854 -0.06479534846813502 -0.436 -17.112 0.132 -3.332 0.024 0.328 -0.148
-1.221815697550732 -0.6534758156391862 0.011504855909140603 1.9427866678568766 -0.06979612584878632 0.23776702212223913 -0.3658544179106712 -0.33300882121805153 -0.48616146305182517 0.07422012642713648 0.950331777532647 -0.13783737765039633 -0.30748338091242255 -0.07147123285576105 -0.404 -17.144 0.2 -3.576 0.136 0.336 -0.14
-1.2264176399143882 -0.6599952339876992 0.013038836697026017 1.953141038175103 -0.07056311624272903 0.23508255574343967 -0.36662140830461387 -0.3279037331569257 -0.5010840281535776 0.06440264938650996 0.9255917353902682 -0.12291481254864402 -0.28352873693329383 -0.08246680714126275 -0.464 -17.112 0.0 -3.848 0.136 0.336 -0.14
-1.2302525918841019 -0.6645971763513555 0.012655341500054663 1.9623449229024155 -0.07017962104575767 0.23431556534949696 -0.3681553890924993 -0.2737112598926673 -0.5584180940708364 0.04280419989713162 0.9016370914111395 -0.029845130203504617 -0.20930861050615737 -0.09856746948789025 -0.592 -17.112 0.164 -3.788 0.06 0.336 -0.168
-1.2321700678689587 -0.6711165946998685 0.013805827090968724 1.9711653124327566 -0.07094661143970038 0.2339320701525256 -0.3696893698803847 -0.28431413509654396 -0.5462444225404595 0.028274333877004374 0.8812167391666363 0.0070685834692510935 -0.09699667316139 -0.16336281795602528 -0.464 -17.112 0.032 -3.604 0.06 0.336 -0.148
-1.2356215246417008 -0.6761020322604961 0.014956312681882784 1.979218711569155 -0.07056311624272903 0.23354857495555426 -0.3712233506682701 -0.2850995332597941 -0.5340707510100826 0.051443579692882956 0.8733627575341351 -0.014529866020127248 -0.02120575040775328 -0.13233959050764546 -0.56 -17.144 0.468 -3.36 0.072 0.336 -0.128
-1.2379224958235289 -0.681470965018095 0.014956312681882784 1.9880391010994962 -0.07017962104575767 0.2346990605464683 -0.37199034106221285 -0.3063052836675474 -0.5462444225404595 0.08717919612076348 0.8568693961058825 -0.014529866020127248 0.02552544030562895 -0.13823007673202137 -0.56 -17.08 0.604 -3.176 0.044 0.316 -0.168
-1.241373952596271 -0.686839897775694 0.01572330307582549 1.9972429858268086 -0.07209709703061444 0.2346990605464683 -0.37314082665312687 -0.2890265240760447 -0.5486006170302099 0.054977871427508505 0.8325220530451287 -0.043982297142006806 0.060475658570259355 -0.10327985846739098 -0.496 -17.08 0.436 -3.056 0.024 0.328 -0.156
-1.2429079333841564 -0.6929758209272356 0.016106798272796843 2.004912889766236 -0.0724805922275858 0.2346990605464683 -0.37429131224404094 -0.28195794060679363 -0.5698063674379631 0.07147123285576105 0.8278096640656281 -0.08521570071263818 0.0329867228565051 -0.09738937224301507 -0.592 -17.208 0.064 -2.964 0.044 0.336 -0.156
-1.2463593901568986 -0.6994952392757486 0.017257283863710903 2.0137332792965768 -0.07171360183364309 0.2339320701525256 -0.375441797834955 -0.25446900489303936 -0.61378866457997 0.07068583469251093 0.8820021373298864 -0.054977871427508505 -0.019634954081253035 -0.12252211346701895 -0.528 -17.112 0.0 -3.084 0.052 0.328 -0.168
-1.2478933709447841 -0.7056311624272903 0.017257283863710903 2.0237041544178322 -0.07286408742455715 0.23278158456161155 -0.37735927381981177 -0.2760674543824177 -0.5980807013149675 0.045945792550132106 0.8847510309012618 -0.023561944897503646 -0.06872233928438563 -0.16297011887440022 0.0 -17.112 0.2 -3.24 0.044 0.328 -0.156
-1.2509613325205549 -0.7129175711697461 0.018407769454624964 2.032141048751202 -0.0724805922275858 0.2339320701525256 -0.37850975941072584 -0.2619302874439155 -0.6122178682534697 0.07225663101901117 0.860010988758883 -0.01610066234662749 -0.05654866775400875 -0.168075206935526 0.308 -17.048 0.3 -3.332 0.036 0.432 -0.148
-1.2532623037023831 -0.7179030087303736 0.01802427425765361 2.0401944478876004 -0.0724805922275858 0.23508255574343967 -0.38119422578952533 -0.25878869479091504 -0.6416702993753493 0.05929756132538417 0.847051919065256 -0.021598449489378342 0.049480084284757656 -0.13548118316064595 0.404 -16.984 0.536 -3.36 0.052 0.336 -0.168
-1.257480750869068 -0.7267233982607147 0.01917475984856767 2.048247847023999 -0.0732475826215285 0.23700003172829642 -0.38234471138043935 -0.24190263428103742 -0.6644468461096028 0.036128315509505585 0.8301658585553784 0.0019634954081253035 0.14215706754827198 -0.18181967479240313 0.372 -16.856 0.468 -3.268 0.06 0.328 -0.168
-1.2586312364599819 -0.7328593214122564 0.019558255045539024 2.0578352269482827 -0.07286408742455715 0.23853401251618184 -0.38426218736529616 -0.21323560132240799 -0.6832964020276057 0.01649336142825255 0.8172067888617514 -0.008246680714126275 0.16728980877227587 -0.16139932254789996 0.496 -16.604 0.568 -3.24 0.06 0.328 -0.156
-1.2601652172478675 -0.7397622349577407 0.019941750242510378 2.0655051308877095 -0.0732475826215285 0.2396844981070959 -0.38656315854712425 -0.2030254252001564 -0.7158904258024857 0.05379977418263332 0.7995353301886237 -0.008639379795751335 0.16375551703765032 -0.1869247628535289 0.528 -16.444 0.636 -3.176 0.052 0.328 -0.168
-1.2613157028387814 -0.7470486437001965 0.019941750242510378 2.073558530024108 -0.0724805922275858 0.24083498369800996 -0.3888641297289524 -0.18456856836377855 -0.6844744992724808 0.0329867228565051 0.7889324549847471 0.0019634954081253035 0.1311614932627703 -0.20970130958778244 0.528 -16.256 0.736 -3.208 0.072 0.396 -0.156
-1.262849683626667 -0.7543350524426522 0.02032524543948173 2.0816119291605064 -0.0732475826215285 0.24390294527378079 -0.3903981105168378 -0.1798561793842778 -0.6825110038643556 0.0 0.8050331173313745 0.024347343060753767 0.14254976662989705 -0.18613936469027878 0.62 -16.256 0.604 -3.3 0.136 0.5 -0.148
-1.2647671596115235 -0.7608544707911652 0.019558255045539024 2.088898337902962 -0.0724805922275858 0.2462039164556089 -0.39231558650169457 -0.17592918856802722 -0.6915430827417319 0.0023561944897503642 0.7716536953932444 -0.014529866020127248 0.21362830040403305 -0.17318029499665177 0.592 -16.128 0.836 -3.208 0.152 0.412 -0.156
-1.2666846355963803 -0.7696748603215063 0.019941750242510378 2.0969517370393604 -0.07286408742455715 0.24965537322835107 -0.39461655768352266 -0.168075206935526 -0.7229590092717368 0.024347343060753767 0.7382742734551142 0.001570796326500243 0.3019855937696717 -0.18928095734327927 0.528 -15.872 1.04 -3.116 0.164 0.336 -0.156
-1.267451625990323 -0.7773447642609335 0.02032524543948173 2.105005136175759 -0.0724805922275858 0.25310683000109324 -0.3961505384714081 -0.14844025285427295 -0.7339545835572385 0.018064157754752792 0.7382742734551142 -0.006675884387626033 0.3479313863198038 -0.21559179581215834 0.528 -15.556 1.004 -3.176 0.136 0.316 -0.156
-1.2689856067782086 -0.7830971922155037 0.020708740636453084 2.111141059327301 -0.0724805922275858 0.25579129637989273 -0.39730102406232215 -0.1130973355080175 -0.6982189671293579 0.0070685834692510935 0.7284567964144877 0.0023561944897503642 0.3208351496876746 -0.17749998489452745 0.748 -15.332 0.904 -3.208 0.136 0.328 -0.184
-1.2712865779600366 -0.7907670961549308 0.02032524543948173 2.118043972872785 -0.0732475826215285 0.2584757627586922 -0.3996019952441503 -0.08914269152888879 -0.7025386570272336 0.028274333877004374 0.7021459579456086 0.0007853981632501215 0.2619302874439155 -0.1700387023436513 0.84 -15.016 0.872 -3.332 0.136 0.328 -0.168
-1.2712865779600366 -0.7976700097004151 0.02147573103039579 2.1253303816152407 -0.0732475826215285 0.2607767339405203 -0.4019029664259784 -0.10131636305926567 -0.7009678607007335 0.02081305132612822 0.6742643231502293 0.006283185306000972 0.22266037928140944 -0.2010619297920311 0.62 -14.732 0.972 -3.392 0.136 0.424 -0.148
-1.2712865779600366 -0.8049564184428709 0.021092235833424438 2.1306993143728397 -0.07286408742455715 0.26422819071326253 -0.4034369472138638 -0.08364490438613793 -0.6962554717212327 0.030237829285129678 0.6507023782527256 0.00510508806112579 0.24661502326053814 -0.19634954081253037 0.496 -14.7 0.872 -3.332 0.152 0.396 -0.184
-1.2712865779600366 -0.8122428271853266 0.02147573103039579 2.1368352375243815 -0.07171360183364309 0.2676796474860047 -0.40573791839569195 -0.04712388979500729 -0.7056802496802341 0.011388273367126762 0.6365652113142235 -0.00510508806112579 0.3412555019321778 -0.1959568417309053 0.808 -14.732 0.772 -3.176 0.328 0.376 -0.148
-1.2720535683539793 -0.8187622455338396 0.02147573103039579 2.144121646266837 -0.06902913545484361 0.27074760906177553 -0.4088058799714628 -0.045945792550132106 -0.6903649854968568 0.004319689897875668 0.6020076921312181 0.09464047867163963 0.3392920065240525 -0.21402099948565811 0.748 -14.604 0.704 -3.176 0.52 0.396 -0.148
-1.2724370635509508 -0.826815644670238 0.021859226227367145 2.1498740742214073 -0.06442719309118737 0.27458256103148904 -0.4103398607593482 -0.03769911183600583 -0.6836891011092308 0.01531526418337737 0.5847289325397155 0.310232274483798 0.3381139092791773 -0.21991148571003402 0.308 -14.604 0.836 -3.116 0.3 0.432 -0.176
-1.2720535683539793 -0.8337185582157224 0.02147573103039579 2.154092521388092 -0.059825250727531136 0.2784175130012026 -0.413407822335119 0.0070685834692510935 -0.6966481708028578 0.011780972448751823 0.5376050427447081 0.4759512869295736 0.3420409000954279 -0.24543692601566297 0.308 -14.54 0.904 -2.992 0.1 0.412 -0.184
-1.2724370635509508 -0.8394709861702927 0.021859226227367145 2.1598449493426624 -0.05560680356084625 0.2826359601678875 -0.41494180312300444 0.011780972448751823 -0.7064656478434843 -0.0007853981632501215 0.542710130805834 0.49951323182707724 0.35578536795230503 -0.2379756434647868 0.464 -14.572 0.904 -2.964 0.088 0.412 -0.156
-1.2724370635509508 -0.8471408901097197 0.02147573103039579 2.1652138821002613 -0.05330583237901813 0.28723790253154374 -0.41762626950180387 -0.00039269908162506076 -0.6903649854968568 0.009817477040626518 0.5309291583570821 0.37659841927843324 0.4170464246858145 -0.2320851572404109 0.372 -14.54 0.604 -2.812 0.2 0.528 -0.196
-1.272820558747922 -0.8532768132612614 0.0222427214243385 2.170966310054832 -0.049854375606275945 0.29107285450125725 -0.4206942310775747 -0.009032078877376396 -0.6703373323339786 0.014137166938502187 0.5136503987655795 0.2505420140767888 0.41351213295118894 -0.2560398012195396 0.464 -14.476 0.232 -2.812 0.328 0.528 -0.176
-1.271670073157008 -0.8601797268067457 0.021859226227367145 2.175184757221517 -0.04716990922747647 0.2956747968649135 -0.42299520225940285 0.004319689897875668 -0.6636614479463526 0.05811946408050899 0.49794243550057704 0.2799944451986683 0.4033019568289374 -0.2638937828520408 0.56 -14.508 0.232 -2.78 0.328 0.508 -0.176
-1.2712865779600366 -0.865932154761316 0.023009711818281205 2.1790197091912304 -0.04256796686382023 0.30027673922856973 -0.4249126782442596 0.018849555918002914 -0.6397068039672239 0.013744467856877126 0.48576876397020013 0.3408628028505527 0.4476769530525692 -0.24150993519941236 0.496 -14.444 0.132 -2.84 0.188 0.5 -0.176
-1.270519587566094 -0.8728350683068005 0.0222427214243385 2.1840051467518578 -0.03834951969713534 0.304878681592226 -0.4275971446230591 0.02513274122400389 -0.6408849012120992 0.010995574285501701 0.4594579255013211 0.42058071642044004 0.4680973052970724 -0.25682519938278975 0.592 -14.508 0.268 -3.024 0.108 0.5 -0.196
-1.2697525971721513 -0.8785874962613707 0.023009711818281205 2.1882235939185426 -0.03604854851530722 0.3090971287589109 -0.4306651061988299 0.0659734457130102 -0.6605198552933521 -0.0200276531628781 0.44453536039956876 0.3962333733596863 0.45749443009319574 -0.24779312050541333 0.652 -14.572 0.164 -3.056 0.116 0.528 -0.196
-1.270519587566094 -0.8854904098068551 0.0222427214243385 2.1924420410852274 -0.03413107253045045 0.3148495567134812 -0.432966077380658 0.07382742734551141 -0.6440264938650996 -0.02042035224450316 0.43668137876706753 0.26782077366829143 0.504225620806578 -0.252112810403289 0.528 -14.636 0.536 -3.084 0.264 0.46 -0.176
-1.268218616384266 -0.8920098281553681 0.022626216621309852 2.1966604882519123 -0.03106311095467963 0.3202184894710801 -0.43603403895642884 0.09974556673276543 -0.6251769379470967 0.001570796326500243 0.4131194338695639 0.2320851572404109 0.5230751767245809 -0.25643250030116466 0.716 -14.604 0.268 -3.116 0.344 0.472 -0.196
-1.2666846355963803 -0.8977622561099384 0.021092235833424438 2.201262430615569 -0.0279951493789088 0.3255874222286791 -0.43756801974431425 0.11349003458964255 -0.5898340206008412 -0.012959069693627005 0.3993749660126868 0.24150993519941236 0.5442809271323342 -0.26860617183154156 0.652 -14.572 -0.032 -3.116 0.3 0.472 -0.176
-1.265150654808495 -0.9035146840645087 0.022626216621309852 2.2043303921913395 -0.02454369260616662 0.3321068405771921 -0.4414029717140278 0.1280199006097698 -0.6000441967230928 -0.02081305132612822 0.3718860302989325 0.31219576989192327 0.5450663252955843 -0.2576105975460398 0.684 -14.604 0.3 -3.208 0.172 0.528 -0.176
-1.2643836644145523 -0.9104175976099931 0.0222427214243385 2.207781848964082 -0.0222427214243385 0.33824276372873374 -0.4440874380928273 0.14372786387477224 -0.601222293967968 0.01649336142825255 0.3659955440745566 0.3031636910145469 0.5572399968259611 -0.2803871442802934 0.776 -14.636 0.1 -3.332 0.18 0.528 -0.176
-1.2620826932327243 -0.9154030351706206 0.021859226227367145 2.2104663153428814 -0.02032524543948173 0.34399519168330406 -0.44677190447162674 0.14254976662989705 -0.6004368958047178 -0.009817477040626518 0.3318307239731763 0.23051436091391064 0.5760895527439641 -0.2882411259127946 0.872 -14.636 -0.1 -3.42 0.292 0.52 -0.168
-1.2609322076418101 -0.9215389583221623 0.0222427214243385 2.2143012673125946 -0.018407769454624964 0.35051461003181705 -0.44983986604739756 0.17749998489452745 -0.5709844646828384 -0.011388273367126762 0.30512718642267217 0.20655971693478195 0.6228207434573463 -0.23365595356691113 0.872 -14.604 -0.232 -3.452 0.356 0.444 -0.156
-1.2590147316569533 -0.9276748814737039 0.021859226227367145 2.2173692288883657 -0.014956312681882784 0.3578010187742728 -0.45175734203225437 0.1971349389757805 -0.5647012793768373 -0.027881634795379313 0.3031636910145469 0.24740042142378826 0.6283185306000971 -0.278030949790543 0.776 -14.668 -0.132 -3.544 0.344 0.48 -0.184
-1.2559467700811826 -0.9338108046252456 0.021092235833424438 2.2200536952671652 -0.010737865515197896 0.36393694192581444 -0.4548253036080252 0.20224002703690627 -0.5890486224375912 -0.05340707510100826 0.2788163479537931 0.3400774046873026 0.6542366699873512 -0.25957409295416517 0.84 -14.952 -0.3 -3.512 0.252 0.548 -0.176
-1.2547962844902685 -0.9391797373828445 0.019941750242510378 2.2215876760550506 -0.006902913545484362 0.3712233506682701 -0.45750976998682463 0.23522674989341139 -0.5839435343764653 -0.07736171908013696 0.2399391388729121 0.3758130211151831 0.6558074663138515 -0.23758294438316174 0.808 -14.984 -0.232 -3.484 0.124 0.54 -0.176
-1.2524953133084402 -0.9441651749434722 0.01917475984856767 2.2246556376308213 -0.004601942363656241 0.3777427690167831 -0.4601942363656241 0.2309070599955357 -0.5486006170302099 -0.06440264938650996 0.24150993519941236 0.35578536795230503 0.673086225905354 -0.22894356458741041 0.592 -15.016 -0.132 -3.604 0.2 0.492 -0.204
-1.2482768661417554 -0.9503010980950138 0.018791264651596317 2.2258061232217354 -0.0023009711818281204 0.3846456825622675 -0.4621117123504809 0.25250550948491407 -0.5399612372344585 -0.04790928795825741 0.2120575040775328 0.2921681167290452 0.698611666210983 -0.24033183795453716 0.592 -15.176 -0.268 -3.544 0.344 0.508 -0.168
-1.244441914172042 -0.9560535260495842 0.017640779060682257 2.2281070944035632 0.0019174759848567672 0.39193209130472323 -0.4640291883353377 0.2949170103004206 -0.5509568115199602 -0.08757189520238855 0.20066923071040604 0.2890265240760447 0.6715154295788539 -0.24150993519941236 0.436 -15.332 -0.332 -3.636 0.372 0.548 -0.184
-1.241373952596271 -0.961422458807183 0.01572330307582549 2.228874084797506 0.006135923151541655 0.400368985638093 -0.4667136547141371 0.2733185608110423 -0.5399612372344585 -0.11466813183451774 0.1621847207111501 0.362068553258306 0.6880087910071064 -0.23561944897503645 0.372 -15.396 -0.4 -3.88 0.236 0.596 -0.204
-1.239072981414443 -0.9664078963678107 0.015339807878854137 2.2304080655853915 0.010737865515197896 0.40727189918357737 -0.46824763550202253 0.34478979366680335 -0.5537057050913357 -0.12252211346701895 0.1531526418337737 0.4080143458084381 0.7457355560059903 -0.23444135173016126 0.06 -15.556 -0.2 -3.848 0.124 0.472 -0.212
-1.2356215246417008 -0.9729273147163237 0.013805827090968724 2.2315585511763056 0.013038836697026017 0.4141748127290617 -0.4705486066838507 0.32633293683042547 -0.5415320335609588 -0.1260564052016445 0.10838494652851677 0.368351738564307 0.7618362183526178 -0.20773781417965714 0.028 -15.492 -0.3 -3.848 0.2 0.46 -0.196
-1.231403077475016 -0.9782962474739226 0.012655341500054663 2.2323255415702485 0.014956312681882784 0.4222282118654601 -0.47246608266870743 0.3271183349936756 -0.5647012793768373 -0.10642145112039146 0.11938052081401847 0.26114488928066537 0.7292421945777378 -0.1720021977517766 0.06 -15.588 -0.468 -3.848 0.364 0.588 -0.224
-1.2294856014901592 -0.9828981898375788 0.01227184630308331 2.233092531964191 0.01802427425765361 0.4302816110018586 -0.4747670538505356 0.33300882121805153 -0.5270021675408315 -0.07225663101901117 0.09346238142676445 0.23129975907716077 0.6974335689661079 -0.1661117115274007 0.184 -15.492 -0.436 -4.248 0.344 0.588 -0.196
-1.2252671543234743 -0.9886506177921491 0.010354370318226542 2.2334760271611622 0.02147573103039579 0.438335010138257 -0.47668452983539233 0.35146567805442935 -0.510901505194204 -0.11427543275289267 0.04790928795825741 0.28235063968841867 0.7315983890674882 -0.20027653162878098 -0.124 -15.492 -0.536 -4.4 0.328 0.576 -0.204
-1.2214322023537607 -0.9936360553527768 0.009587379924283835 2.234243017555105 0.024927187803137973 0.44677190447162674 -0.4778350154263064 0.3597123587685556 -0.5262167693775814 -0.12644910428326955 0.036913713672755706 0.34636058999330355 0.8254534695758776 -0.15825772989489947 0.06 -15.46 -0.4 -4.552 0.216 0.424 -0.224
-1.2179807455810185 -0.9990049881103757 0.008053399136398421 2.234243017555105 0.028378644575880154 0.4544418084110538 -0.4786020058202491 0.37934731284980866 -0.5160065932553298 -0.1280199006097698 0.003141592653000486 0.3400774046873026 0.8309512567186286 -0.15354534091539876 -0.152 -15.588 -0.368 -4.4 0.228 0.412 -0.196
-1.2149127840052476 -1.003606930474032 0.007286408742455715 2.2334760271611622 0.030679615757708275 0.4613447219565382 -0.4801359866081345 0.36363934958480626 -0.5156138941737047 -0.13862277581364643 -0.014922565101752308 0.30237829285129675 0.8003207283518737 -0.13823007673202137 -0.152 -15.588 -0.332 -4.4 0.236 0.548 -0.184
-1.2106943368385628 -1.0093593584286022 0.006135923151541655 2.2334760271611622 0.03259709174256504 0.46901462589596526 -0.48051948180510584 0.38680859540068485 -0.5120796024390792 -0.10288715938576591 -0.00510508806112579 0.2619302874439155 0.7681194036586187 -0.11388273367126761 -0.216 -15.652 -0.5 -4.524 0.316 0.636 -0.196
-1.2068593848688494 -1.013577805595287 0.004985437560627594 2.2327090367672198 0.03489806292439316 0.47821851062327775 -0.48205346259299126 0.40251655866568725 -0.504225620806578 -0.11388273367126761 -0.04555309346850705 0.21834068938353376 0.7838273669236212 -0.07225663101901117 -0.152 -15.684 -0.3 -4.156 0.364 0.644 -0.196
-1.2026409377021643 -1.0181797479589434 0.003451456772742181 2.2307915607823627 0.03719903410622128 0.48627190975967616 -0.48205346259299126 0.3777765165233084 -0.478307481419324 -0.10956304377339195 -0.08364490438613793 0.23051436091391064 0.8160286916168762 -0.07107853377413599 -0.248 -15.556 -0.704 -4.248 0.336 0.588 -0.176
-1.1976555001415368 -1.0227816903225997 0.0023009711818281204 2.2304080655853915 0.03911651009107805 0.49547579448698864 -0.482820452986934 0.41429753111443907 -0.4708461988684478 -0.10759954836526664 -0.09071348785538903 0.22737276826091016 0.8297731594737533 -0.05262167693775814 -0.28 -15.748 -1.208 -4.4 0.316 0.588 -0.196
-1.1930535577778805 -1.0277671278832272 0.0003834951969713534 2.229641075191449 0.04295146206079158 0.5016117176385303 -0.482820452986934 0.4480696521341943 -0.5116869033574541 -0.18535396652702868 -0.11663162724264303 0.2631083846887907 0.8191702842698767 -0.027881634795379313 -0.496 -15.748 -1.712 -4.676 0.172 0.596 -0.176
-1.1884516154142244 -1.0323690702468835 -0.0019174759848567672 2.2269566088126496 0.045252433242619704 0.5108156023658428 -0.482820452986934 0.45121124478719477 -0.4893030557048257 -0.2018473279552812 -0.13037609509952017 0.2878484268311695 0.7830419687603711 -0.00510508806112579 -0.464 -15.776 -1.776 -4.92 0.152 0.608 -0.176
-1.1846166634445108 -1.0369710126105396 -0.005368932757598948 2.226573113615678 0.04832039481839053 0.5177185159113271 -0.48243695778996265 0.4751658887663235 -0.44060836958331817 -0.23287055540366103 -0.15590153540514912 0.28627763050466926 0.8089601081476251 -0.006675884387626033 -0.528 -15.716 -1.776 -4.92 0.152 0.548 -0.196
-1.1792477306869118 -1.0419564501711673 -0.008053399136398421 2.2238886472368784 0.05062136600021865 0.5273058958356109 -0.482820452986934 0.4896957547864507 -0.4410010686649432 -0.28627763050466926 -0.16454091520090044 0.2831360378516688 0.7999280292702488 -0.009032078877376396 -0.464 -15.62 -1.408 -5.104 0.152 0.54 -0.204
-1.1731118075353701 -1.0457914021408807 -0.010737865515197896 2.2227381616459647 0.05253884198507542 0.5365097805629234 -0.482820452986934 0.5065818152963284 -0.4480696521341943 -0.30983957540217294 -0.18653206377190384 0.21166480499590773 0.8270242659023779 0.0 -0.528 -15.62 -1.24 -5.38 0.144 0.528 -0.156
-1.1677428747777712 -1.0496263541105944 -0.014956312681882784 2.2208206856611077 0.05177185159113271 0.5437961893053792 -0.482820452986934 0.523467875806206 -0.44964044846069456 -0.3063052836675474 -0.23051436091391064 0.11270463642639243 0.8293804603921283 0.011780972448751823 -0.56 -15.684 -0.804 -5.38 0.152 0.608 -0.14
-1.1623739420201722 -1.0553787820651646 -0.017640779060682257 2.216602238494423 0.052155346788104066 0.5530000740326917 -0.48358744338087667 0.5607742885605868 -0.40958514213493835 -0.323191344177425 -0.26114488928066537 0.010995574285501701 0.7995353301886237 -0.0023561944897503642 -0.62 -15.748 -0.804 -5.684 0.3 0.548 -0.128
-1.15892248524743 -1.058830238837907 -0.02032524543948173 2.213534276918652 0.05253884198507542 0.5622039587600042 -0.48243695778996265 0.5179700886634551 -0.4080143458084381 -0.3086614781572977 -0.2827433387700437 -0.0019634954081253035 0.8843583318196367 0.00039269908162506076 -1.712 -15.936 -0.94 -5.776 0.5 0.492 -0.1
-1.153553552489831 -1.0622816956106491 -0.023009711818281205 2.2096993249489385 0.05330583237901813 0.5706408530933739 -0.48243695778996265 0.42332960999181546 -0.39858956784943667 -0.24465152785241284 -0.31180307081029823 0.027488935713754253 0.8973174015132638 -0.00039269908162506076 -2.368 -15.936 -1.208 -5.9 0.528 0.5 -0.1
-1.1508690861110316 -1.0657331523833913 -0.024927187803137973 2.205864372979225 0.055223308363874894 0.578310757032801 -0.48205346259299126 0.40683624856356293 -0.39858956784943667 -0.25250550948491407 -0.36521014591130646 0.10563605295714133 0.8568693961058825 0.0035342917346255468 -2.74 -16.128 -1.34 -6.02 0.372 0.528 -0.1
-1.1462671437473755 -1.0695681043531047 -0.02684466378799474 2.202412916206483 0.0559902987578176 0.5855971657752567 -0.482820452986934 0.39073558621693544 -0.3919136834618106 -0.2089159114245323 -0.3938771788699359 0.135873882242271 0.8199556824331268 -0.0007853981632501215 -2.896 -16.256 -2.048 -6.08 0.228 0.548 -0.084
-1.1424321917776619 -1.074170046716761 -0.0279951493789088 2.1978109738428264 0.05714078434873166 0.5951845456995405 -0.482820452986934 0.3577488633604303 -0.3777765165233084 -0.17632188764965226 -0.3848450999925595 0.1578650308132744 0.8348782475348792 0.0 -2.772 -16.096 -2.516 -6.236 0.116 0.548 -0.072
-1.1401312205958338 -1.077238008292532 -0.029529130166794215 2.1932090314791703 0.058674765136617076 0.6036214400329103 -0.48243695778996265 0.3640320486664313 -0.3593196596869306 -0.16886060509877612 -0.43785947601194275 0.11780972448751822 0.8674722713097591 0.0047123889795007284 -2.992 -16.16 -2.988 -6.236 0.144 0.492 -0.1
-1.135912773429149 -1.07953897947436 -0.03144660615165098 2.1878400987215714 0.05944175553055978 0.6112913439723374 -0.48243695778996265 0.3436116964219281 -0.33261612213642644 -0.17749998489452745 -0.4826271713171996 0.13233959050764546 0.8419468310041303 0.008639379795751335 -2.616 -16.128 -3.188 -6.112 0.152 0.444 -0.092
-1.1332283070503495 -1.0829904362471021 -0.03413107253045045 2.1832381563579153 0.06135923151541655 0.6178107623208504 -0.482820452986934 0.3341869184629267 -0.3043417882594221 -0.2042035224450316 -0.5057964171330782 0.10877764561014182 0.7897178531479971 -0.004319689897875668 -2.74 -15.936 -3.02 -6.172 0.144 0.5 -0.084
-1.1297768502776073 -1.0852914074289302 -0.03681553890924993 2.1786362139942588 0.06212622190935926 0.6262476566542201 -0.48243695778996265 0.3479313863198038 -0.29648780662692087 -0.2238384765262846 -0.5242532739694561 0.1009236639776406 0.7315983890674882 -0.014529866020127248 -2.648 -15.808 -2.884 -6.112 0.136 0.596 -0.064
-1.1255584031109223 -1.088359369004701 -0.0395000052880494 2.1721167956457457 0.0625097171063306 0.6331505701997046 -0.4786020058202491 0.3569634651971802 -0.28627763050466926 -0.25172011132166394 -0.5254313712143313 0.08521570071263818 0.7154977267208606 0.11545352999776785 -2.74 -15.652 -2.552 -6.204 0.188 0.636 -0.084
-1.1228739367321228 -1.0906603401865291 -0.04180097646987752 2.166747862888147 0.0625097171063306 0.6404369789421602 -0.4751505490475069 0.342826298258678 -0.265071880096916 -0.2450442269340379 -0.5902267196824663 0.07932521448826227 0.7170685230473609 0.297273204790171 -2.584 -15.46 -2.08 -6.296 0.216 0.54 -0.016
-1.1201894703533233 -1.0937283017623 -0.04371845245473429 2.159461454145691 0.06289321230330196 0.6484903780785587 -0.47169909227476475 0.2784236488721681 -0.24268803244428755 -0.24190263428103742 -0.6086835765188442 0.023954643979128706 0.7457355560059903 0.37463492387030795 -2.304 -15.46 -2.28 -6.296 0.272 0.46 -0.016
-1.1178884991714952 -1.094878787353214 -0.04563592843959106 2.152558540600207 0.0625097171063306 0.655393291624043 -0.4678641403050512 0.2572178984644148 -0.24347343060753765 -0.21362830040403305 -0.626747734273597 0.036128315509505585 0.665624943354478 0.32829643223855076 -2.304 -15.24 -2.248 -6.388 0.264 0.508 -0.028
-1.1163545183836099 -1.0971797585350422 -0.047553404424447825 2.1460391222516937 0.06289321230330196 0.6622962051695274 -0.4651796739262517 0.24425882877078778 -0.19988383254715592 -0.19360064724115494 -0.6550220681506013 0.03063052836675474 0.6440264938650996 0.3161227607081739 -1.9 -15.208 -2.216 -6.54 0.244 0.576 -0.016
-1.1136700520048104 -1.0983302441259561 -0.049854375606275945 2.138752713509238 0.06366020269724466 0.6668981475331837 -0.46249520754745227 0.21834068938353376 -0.16886060509877612 -0.1990984343839058 -0.6777986148848548 0.004319689897875668 0.5831581362132152 0.3000220983615464 -1.744 -15.144 -2.28 -6.54 0.244 0.56 -0.036
-1.1117525760199536 -1.0998642249138417 -0.05292233718204677 2.1303158191758684 0.06404369789421602 0.673801061078668 -0.4598107411686528 0.21441369856728315 -0.135873882242271 -0.24386612968916271 -0.698611666210983 0.03848450999925595 0.5379977418263332 0.2662499773417912 -1.588 -15.016 -1.944 -6.448 0.208 0.48 -0.016
-1.1098351000350968 -1.1006312153077844 -0.05368932757598948 2.122645915236441 0.06481068828815872 0.6780195082453528 -0.45827676038076737 0.15354534091539876 -0.12291481254864402 -0.21519909673053328 -0.7583019266179923 0.045160394386881984 0.5800165435602147 0.21951878662840896 -1.308 -14.824 -1.944 -6.54 0.208 0.508 0.0
-1.10791762405024 -1.1010147105047556 -0.056373793954788955 2.1153595064939856 0.06481068828815872 0.6833884410029518 -0.4555922940019679 0.19674223989415543 -0.07343472826388636 -0.20577431877153182 -0.7653705100872433 0.03259402377488004 0.5207189822348305 0.20224002703690627 -1.368 -14.668 -1.576 -6.6 0.272 0.608 -0.036
-1.1060001480653834 -1.1010147105047556 -0.05944175553055978 2.106922612160616 0.06481068828815872 0.6891408689575221 -0.4529078276231684 0.1888882582616542 -0.03848450999925595 -0.22855086550578535 -0.7575165284547422 0.02513274122400389 0.4893030557048257 0.19477874448603014 -1.276 -14.604 -1.676 -6.632 0.28 0.588 0.0
-1.1044661672774978 -1.1006312153077844 -0.060975736318445196 2.1000196986151316 0.06404369789421602 0.692208830533293 -0.45175734203225437 0.20930861050615737 -0.021598449489378342 -0.22030418479165909 -0.7767587834543701 -0.00510508806112579 0.47673668509282374 0.21048670775103256 -1.088 -14.572 -1.276 -6.6 0.272 0.56 0.0
-1.1029321864896124 -1.1006312153077844 -0.06289321230330196 2.090815813887819 0.06404369789421602 0.698728248881806 -0.4506068564413403 0.1920298509146547 0.011780972448751823 -0.18378317020052842 -0.8372344420246295 -0.029845130203504617 0.4739877915214483 0.16297011887440022 -0.964 -14.76 -1.14 -6.632 0.252 0.528 -0.008
-1.101398205701727 -1.100247720110813 -0.06519418348513008 2.0816119291605064 0.06404369789421602 0.7025632008515195 -0.44753889486556947 0.15433073907864886 0.05379977418263332 -0.2010619297920311 -0.8710065630443847 -0.013351768775252066 0.4798782777458242 0.16336281795602528 -0.932 -14.952 -1.576 -6.508 0.308 0.492 -0.016
-1.0987137393229276 -1.0998642249138417 -0.06557767868210143 2.073558530024108 0.06481068828815872 0.7063981528212331 -0.44600491407768406 0.15236724367052357 0.05379977418263332 -0.18024887846590287 -0.8572620951875076 -0.0027488935713754254 0.4154756283593143 0.20734511509803208 -0.932 -15.016 -1.172 -6.54 0.236 0.656 -0.008
-1.0994807297168703 -1.097946748928985 -0.0674951546669582 2.0655051308877095 0.06442719309118737 0.7098496095939753 -0.4440874380928273 0.1668971096906508 0.0911061869370141 -0.13391038683414572 -0.872577359370885 0.027881634795379313 0.38445240091093447 0.21519909673053328 -0.56 -15.176 -1.24 -6.6 0.244 0.656 -0.008
-1.0971797585350422 -1.0971797585350422 -0.06979612584878632 2.0566847413573686 0.06481068828815872 0.7140680567606601 -0.4414029717140278 0.1009236639776406 0.11859512265076834 -0.13548118316064595 -0.8678649703913842 0.0 0.3659955440745566 0.19320794815952988 -0.684 -15.428 -1.644 -6.664 0.28 0.624 -0.028
-1.0964127681410996 -1.0956457777471567 -0.07017962104575767 2.0467138662361135 0.06519418348513008 0.7175195135334023 -0.43910200053219967 0.1460840583645226 0.14569135928289753 -0.1331249886708956 -0.8702211648811345 0.00039269908162506076 0.3577488633604303 0.22069688387328412 -0.652 -15.46 -1.544 -6.752 0.272 0.568 -0.016
-1.0941117969592713 -1.0941117969592713 -0.07094661143970038 2.037893476705772 0.06557767868210143 0.7213544655031158 -0.43641753415340023 0.08128870989638758 0.1668971096906508 -0.10406525663064109 -0.8713992621260098 0.03337942193813016 0.37227872938055756 0.21284290224078292 -0.592 -15.364 -1.644 -6.724 0.208 0.596 -0.016
-1.0941117969592713 -1.0914273305804718 -0.0732475826215285 2.0283060967814883 0.06481068828815872 0.7244224270788866 -0.4345000581685434 0.09228428418188928 0.19360064724115494 -0.10917034469176688 -0.8784678455952609 -0.0070685834692510935 0.33732851111592715 0.22069688387328412 -0.652 -15.556 -1.544 -6.752 0.216 0.588 -0.028
-1.0937283017623 -1.0895098545956152 -0.07401457301547121 2.0191022120541757 0.06481068828815872 0.7294078646395142 -0.431815591789744 0.10563605295714133 0.2061670178531569 -0.13744467856877127 -0.8863218272277621 -0.005497787142750851 0.336150413871052 0.24779312050541333 -0.56 -15.588 -1.676 -6.784 0.18 0.616 -0.028
-1.0921943209744145 -1.0856749026259016 -0.07554855380335662 2.009514832129892 0.06481068828815872 0.731325340624371 -0.4298981158048872 0.1170243263242681 0.23522674989341139 -0.11074114101826713 -0.8827875354931365 -0.009424777959001457 0.3318307239731763 0.24582962509728803 -0.592 -15.652 -1.608 -6.816 0.208 0.54 -0.036
-1.0906603401865291 -1.0833739314440736 -0.07593204900032798 1.999927452205608 0.06481068828815872 0.7336263118061991 -0.42683015422911635 0.10249446030414085 0.25957409295416517 -0.09542587683488976 -0.8965320033500137 -0.0035342917346255468 0.2788163479537931 0.23758294438316174 -0.776 -15.62 -1.172 -6.968 0.2 0.616 -0.036
-1.0895098545956152 -1.0799224746713312 -0.07669903939427068 1.9907235674782957 0.06442719309118737 0.7374612637759127 -0.42529617344123094 0.07264933010063623 0.297273204790171 -0.10288715938576591 -0.9295187262065188 -0.007853981632501214 0.2623229865255406 0.2340486526485362 -0.592 -15.748 -1.308 -7.0 0.216 0.624 0.0
-1.0891263593986438 -1.0768545130955605 -0.07861651537912745 1.9815196827509831 0.06481068828815872 0.7397622349577407 -0.4226117070624315 0.05262167693775814 0.3161227607081739 -0.09424777959001458 -0.9330530179411443 -0.01060287520387664 0.3043417882594221 0.23483405081178632 -0.748 -15.904 -1.476 -7.028 0.228 0.596 -0.016
-1.0879758738077296 -1.0737865515197895 -0.07861651537912745 1.9719323028266993 0.06481068828815872 0.7428301965335116 -0.4206942310775747 0.10406525663064109 0.3392920065240525 -0.0750055245903866 -0.9161669574312667 0.005890486224375911 0.2870630286679194 0.2250165737711598 -0.56 -15.968 -1.44 -7.028 0.208 0.54 -0.028
-1.0875923786107584 -1.0707185899440188 -0.0790000105760988 1.963878903690301 0.06442719309118737 0.7439806821244257 -0.41877675509271794 0.08089601081476251 0.336543112952677 -0.04476769530525693 -0.8973174015132638 0.009032078877376396 0.24268803244428755 0.1841758692821535 -0.592 -16.032 -1.44 -7.12 0.2 0.588 0.0
-1.087208883413787 -1.0661166475803625 -0.07861651537912745 1.9539080285690458 0.06481068828815872 0.7474321388971679 -0.41762626950180387 0.040448005407381256 0.36992253489080723 -0.04751658887663235 -0.9032078877376397 -0.009424777959001457 0.22462387468953474 0.18967365642490433 -0.652 -15.968 -1.508 -7.212 0.236 0.636 0.0
-1.0868253882168157 -1.0626651908076203 -0.07938350577307016 1.9458546294326473 0.06404369789421602 0.749733110078996 -0.4153252983199758 0.043982297142006806 0.37974001193143375 -0.02120575040775328 -0.9189158510026422 0.004319689897875668 0.23679754621991161 0.16886060509877612 -0.56 -15.968 -1.44 -7.272 0.208 0.56 -0.028
-1.087208883413787 -1.058063248443964 -0.0790000105760988 1.9370342399023062 0.06519418348513008 0.7505001004729387 -0.41302432713814763 0.04987278336638271 0.39348447978831086 -0.0310232274483798 -0.9145961611047665 -0.001570796326500243 0.24268803244428755 0.1661117115274007 -0.56 -16.032 -1.576 -7.428 0.244 0.528 -0.016
-1.0860583978228728 -1.0542282964742506 -0.08015049616701286 1.9262963743871082 0.06481068828815872 0.7535680620487095 -0.4114903463502622 0.039662607244131134 0.42058071642044004 -0.04790928795825741 -0.9193085500842672 0.008639379795751335 0.19831303622065566 0.2042035224450316 -0.34 -15.936 -1.644 -7.732 0.236 0.52 0.0
-1.084907912231959 -1.049242858913623 -0.08053399136398422 1.9170924896597958 0.06481068828815872 0.756252528427509 -0.4099563655623768 0.054192473264258384 0.43275438795081694 -0.05537057050913356 -0.9306968234513939 0.006675884387626033 0.2089159114245323 0.181034276629153 0.124 -16.064 -1.376 -7.764 0.228 0.452 -0.028
-1.0845244170349875 -1.0442574213529954 -0.08091748656095557 1.9067381193415693 0.06519418348513008 0.757403014018423 -0.40803888957752005 0.08717919612076348 0.4571017310115707 -0.02513274122400389 -0.9322676197778942 0.005890486224375911 0.2250165737711598 0.16297011887440022 0.308 -16.064 -1.208 -7.792 0.216 0.444 -0.008
-1.0829904362471021 -1.0385049933984252 -0.08130098175792692 1.8971507394172855 0.06481068828815872 0.7597039852002512 -0.40650490878963463 0.0789325154066372 0.4779147823376989 -0.02591813938725401 -0.9475828839612715 0.008246680714126275 0.19831303622065566 0.17121679958852648 0.372 -16.192 -1.208 -7.7 0.208 0.424 -0.016
-1.0826069410501307 -1.0342865462317403 -0.08206797215186963 1.887946854689973 0.06557767868210143 0.7608544707911652 -0.40420393760780654 0.07186393193738612 0.5179700886634551 -0.03809181091763089 -0.9558295646753978 -0.003926990816250607 0.14922565101752308 0.19477874448603014 0.34 -16.224 -1.172 -7.548 0.208 0.568 -0.028
-1.081839950656188 -1.02853411827717 -0.08168447695489828 1.8779759795687179 0.06481068828815872 0.7612379659881365 -0.40228646162294973 0.07932521448826227 0.5054037180514531 -0.04280419989713162 -0.9554368655937727 -0.009424777959001457 0.1240929097935192 0.19752763805740556 0.308 -16.284 -0.872 -7.396 0.228 0.616 -0.016
-1.0814564554592168 -1.0227816903225997 -0.08206797215186963 1.8687720948414053 0.06442719309118737 0.7623884515790507 -0.4007524808350643 0.0911061869370141 0.5195408849899553 -0.028667032958629435 -0.9715375279404003 -0.021991148571003403 0.10956304377339195 0.18181967479240313 0.436 -16.284 -1.004 -7.092 0.208 0.568 -0.008
-1.0803059698683026 -1.017796252761972 -0.08283496254581234 1.8591847149171215 0.06519418348513008 0.7635389371699647 -0.3984515096532362 0.07343472826388636 0.5458517234588344 -0.019242254999627974 -0.9511171756958972 0.008639379795751335 0.10720684928364158 0.17632188764965226 0.464 -16.412 -1.072 -7.092 0.228 0.528 -0.036
-1.0799224746713312 -1.0116603296104303 -0.08245146734884098 1.848830344598895 0.06519418348513008 0.763922432366936 -0.3969175288653508 0.08443030254938806 0.5650939784584624 -0.0329867228565051 -0.9515098747775221 0.0023561944897503642 0.07107853377413599 0.1990984343839058 0.124 -16.54 -1.308 -7.244 0.216 0.596 -0.028
-1.0783884938834458 -1.0070583872467742 -0.08321845774278369 1.840393450265525 0.06519418348513008 0.763922432366936 -0.39576704327443674 0.07579092275363672 0.5910121178457164 -0.022383847652628464 -0.9232355409005178 0.018849555918002914 0.019634954081253035 0.16532631336415057 0.06 -16.508 -1.44 -7.304 0.2 0.676 -0.016
-1.0787719890804173 -1.0009224640952326 -0.08206797215186963 1.8308060703412412 0.06481068828815872 0.7646894227608787 -0.39384956728958 0.06950773744763575 0.5701990665195882 -0.014922565101752308 -0.9334457170227694 -0.029845130203504617 0.049480084284757656 0.14254976662989705 -0.124 -16.54 -1.108 -7.456 0.208 0.596 -0.036
-1.076471017898589 -0.9936360553527768 -0.08283496254581234 1.8208351952199862 0.06481068828815872 0.7662234035487642 -0.39193209130472323 0.06872233928438563 0.5890486224375912 0.011388273367126762 -0.9597565554916484 -0.022776546734253524 0.09306968234513939 0.13862277581364643 -0.028 -16.476 -1.208 -7.456 0.228 0.508 -0.016
-1.0760875227016178 -0.9878836273982065 -0.08283496254581234 1.8123983008866162 0.06481068828815872 0.7666068987457355 -0.3903981105168378 0.09856746948789025 0.6118251691718446 0.005890486224375911 -0.918130452839392 -0.012959069693627005 0.05851216316213405 0.17946348030265274 0.152 -16.572 -1.24 -7.456 0.228 0.52 -0.016
-1.0760875227016178 -0.9813642090496935 -0.08283496254581234 1.8020439305683897 0.06481068828815872 0.7666068987457355 -0.3888641297289524 0.09306968234513939 0.626747734273597 0.0023561944897503642 -0.9259844344718933 0.01727875959150267 0.03769911183600583 0.1519745445888985 0.092 -16.668 -1.172 -7.58 0.208 0.56 -0.036
-1.0749370371107037 -0.9752282858981518 -0.08321845774278369 1.792456550644106 0.06481068828815872 0.7669903939427068 -0.387330148941067 0.08285950622288782 0.6294966278449724 0.011388273367126762 -0.9028151886560146 0.011780972448751823 0.012959069693627005 0.1531526418337737 -0.464 -16.7 -0.972 -7.52 0.216 0.588 -0.016
-1.0737865515197895 -0.9679418771556961 -0.08283496254581234 1.7851701419016504 0.06519418348513008 0.7673738891396782 -0.3861796633501529 0.08757189520238855 0.6459899892732249 0.005890486224375911 -0.8812167391666363 -0.008246680714126275 0.01767145867312773 0.1578650308132744 -0.436 -16.792 -1.276 -7.52 0.228 0.596 -0.008
-1.0726360659288756 -0.961422458807183 -0.08245146734884098 1.7744322763864524 0.06519418348513008 0.7669903939427068 -0.3854126729562102 0.09071348785538903 0.6946846753947324 -0.001570796326500243 -0.8874999244726373 0.02120575040775328 0.050658181529632834 0.13626658132389607 -0.496 -16.92 -1.208 -7.58 0.2 0.48 -0.044
-1.0707185899440188 -0.953752554867756 -0.08206797215186963 1.7656118868561113 0.06557767868210143 0.7677573843366495 -0.3831117017743821 0.09464047867163963 0.6679811378442283 0.022383847652628464 -0.8643306786567587 0.005497787142750851 0.04712388979500729 0.11545352999776785 -0.28 -17.08 -1.24 -7.488 0.216 0.444 -0.044
-1.0726360659288756 -0.9468496413222717 -0.08168447695489828 1.7571749925227413 0.06519418348513008 0.7677573843366495 -0.38157772098649667 0.0911061869370141 0.6742643231502293 0.0 -0.8615817850853833 -0.019634954081253035 -0.023169245815878585 0.1370519794871462 -0.496 -17.112 -1.04 -7.488 0.216 0.52 -0.008
-1.0707185899440188 -0.9387962421858732 -0.08206797215186963 1.7472041174014863 0.06404369789421602 0.7673738891396782 -0.38157772098649667 0.07539822367201165 0.6887941891703565 0.030237829285129678 -0.8607963869221331 0.01021017612225158 -0.023561944897503646 0.12566370612001942 -0.62 -17.364 -1.24 -7.548 0.188 0.616 -0.016
-1.068801113959162 -0.9334273094282742 -0.08168447695489828 1.7410681942499446 0.06481068828815872 0.7662234035487642 -0.38004374019861126 0.1009236639776406 0.7005751616191084 0.034950218264630406 -0.8556912988610074 0.003141592653000486 -0.02513274122400389 0.10681415020201653 -0.592 -17.428 -1.072 -7.52 0.208 0.616 -0.056
-1.0680341235652193 -0.9253739102918759 -0.08130098175792692 1.7314808143256608 0.06481068828815872 0.7662234035487642 -0.3781262642137545 0.07853981632501214 0.7198174166187363 0.03809181091763089 -0.8348782475348792 -0.00039269908162506076 -0.0007853981632501215 0.1060287520387664 -0.464 -17.588 -1.308 -7.52 0.216 0.576 -0.028
-1.0680341235652193 -0.9180875015494201 -0.08168447695489828 1.7238109103862338 0.06481068828815872 0.7673738891396782 -0.37735927381981177 0.08521570071263818 0.7418085651897397 0.006283185306000972 -0.8250607704942526 -0.0047123889795007284 0.021598449489378342 0.14137166938502185 -0.34 -17.78 -1.108 -7.488 0.18 0.48 -0.028
-1.0672671331712766 -0.9111845880039358 -0.08091748656095557 1.7146070256589212 0.06442719309118737 0.7666068987457355 -0.37582529303192636 0.07264933010063623 0.7685121027402438 -0.009817477040626518 -0.8101382053925003 -0.0007853981632501215 0.011780972448751823 0.15433073907864886 0.0 -17.936 -0.94 -7.428 0.18 0.52 -0.064
-1.0653496571864198 -0.902747693670566 -0.08053399136398422 1.7077041121134369 0.06519418348513008 0.7662234035487642 -0.3746748074410123 0.08874999244726373 0.7602654220261176 0.0200276531628781 -0.8128870989638757 -0.01767145867312773 -0.03809181091763089 0.13744467856877127 0.06 -18.16 -0.972 -7.548 0.172 0.636 -0.056
-1.0653496571864198 -0.8950777897311389 -0.08053399136398422 1.6996507129770384 0.06481068828815872 0.7662234035487642 -0.3739078170470696 0.06126105673350948 0.7724390935564944 0.04123340357063138 -0.782256570597121 -0.021598449489378342 -0.08835729336563866 0.08874999244726373 -0.528 -18.348 -1.04 -7.548 0.18 0.656 -0.028
-1.0645826667924772 -0.8881748761856546 -0.08015049616701286 1.6919808090376114 0.06442719309118737 0.7658399083517928 -0.37314082665312687 0.059690260407009234 0.7512333431487412 0.054977871427508505 -0.7422012642713648 0.005890486224375911 -0.02670353755050413 0.07853981632501214 -0.62 -18.54 -0.804 -7.52 0.164 0.528 -0.036
-1.0638156763985345 -0.8797379818522848 -0.07976700097004151 1.6846944002951556 0.06481068828815872 0.7650729179578502 -0.37199034106221285 0.09817477040626518 0.7445574587611151 0.03730641275438077 -0.7276713982512375 -0.011780972448751823 0.006283185306000972 0.0899280896921389 -0.56 -18.668 -0.904 -7.7 0.172 0.452 -0.044
-1.063432181201563 -0.8716845827158863 -0.07861651537912745 1.6774079915527 0.06481068828815872 0.762771946776022 -0.37045636027432743 0.08717919612076348 0.7583019266179923 0.019634954081253035 -0.7473063523324905 0.005890486224375911 -0.07068583469251093 0.0950331777532647 -0.592 -18.7 -1.108 -7.856 0.172 0.472 -0.028
-1.0630486860045918 -0.8643981739734307 -0.07784952498518474 1.6697380876132728 0.06442719309118737 0.762771946776022 -0.37045636027432743 0.07579092275363672 0.7531968385568665 0.05851216316213405 -0.7394523706999894 0.006675884387626033 -0.1252710070383944 0.1170243263242681 -0.528 -18.7 -1.172 -7.916 0.152 0.508 -0.056
-1.0618982004136777 -0.8578787556249177 -0.07631554419729933 1.6624516788708172 0.06481068828815872 0.7608544707911652 -0.36930587468341336 0.061653755815134534 0.743772060597865 0.09267698326351434 -0.7198174166187363 -0.0027488935713754254 -0.14686945652777272 0.12055861805889365 -0.592 -18.796 -1.14 -7.976 0.144 0.5 -0.036
-1.0615147052167062 -0.8505923468824619 -0.07631554419729933 1.6570827461132183 0.06442719309118737 0.758553499609337 -0.3681553890924993 0.03926990816250607 0.7414158661081147 0.08835729336563866 -0.6848671983541059 0.0 -0.1621847207111501 0.09424777959001458 -0.528 -18.824 -1.308 -7.884 0.144 0.444 -0.036
-1.0603642196257923 -0.8436894333369775 -0.07554855380335662 1.650179832567734 0.06404369789421602 0.7566360236244803 -0.3673883986985566 0.06361725122325984 0.7492698477406159 0.08482300163101313 -0.6412776002937242 0.007853981632501214 -0.2340486526485362 0.07932521448826227 -0.62 -18.764 -1.44 -7.948 0.152 0.472 -0.028
-1.0603642196257923 -0.8356360342005792 -0.07516505860638527 1.6432769190222494 0.06481068828815872 0.7543350524426522 -0.3670049035015852 0.05026548244800778 0.7343472826388636 0.05890486224375911 -0.6758351194767296 -0.006675884387626033 -0.23247785632203596 0.07932521448826227 -0.528 -18.732 -1.576 -7.948 0.136 0.46 -0.028
-1.0595972292318496 -0.8287331206550947 -0.07478156340941391 1.6367575006737365 0.06519418348513008 0.7516505860638527 -0.3658544179106712 0.05890486224375911 0.7449501578427402 0.07186393193738612 -0.6420629984569743 0.0 -0.2470077223421632 0.08285950622288782 -0.62 -18.824 -1.476 -7.884 0.172 0.46 -0.028
-1.0595972292318496 -0.8214467119126391 -0.07286408742455715 1.6306215775221948 0.06481068828815872 0.7489661196850532 -0.3654709227136998 0.061653755815134534 0.737096176210239 0.0899280896921389 -0.6318528223347227 0.00039269908162506076 -0.2878484268311695 0.06440264938650996 -0.592 -18.856 -1.34 -7.884 0.136 0.5 -0.028
-1.0584467436409355 -0.813776807973212 -0.07209709703061444 1.6256361399615673 0.06481068828815872 0.7458981581092824 -0.3643204371227858 0.06479534846813502 0.7382742734551142 0.07657632091688685 -0.588263224274341 -0.006283185306000972 -0.31219576989192327 0.04633849163175717 -0.62 -18.888 -1.172 -7.732 0.144 0.5 -0.044
-1.0572962580500214 -0.8064903992307563 -0.07171360183364309 1.61796623602214 0.06442719309118737 0.7416797109425975 -0.3643204371227858 0.05733406591725887 0.7151050276392356 0.07147123285576105 -0.6008295948863429 -0.012959069693627005 -0.32162054785092475 0.0420188017338815 -0.62 -18.952 -1.408 -7.7 0.164 0.5 -0.036
-1.0569127628530501 -0.7976700097004151 -0.07171360183364309 1.6137477888554552 0.06481068828815872 0.7363107781849986 -0.36355344672884304 0.0750055245903866 0.7284567964144877 0.04790928795825741 -0.5847289325397155 -0.01531526418337737 -0.3408628028505527 0.02670353755050413 -0.56 -18.952 -1.476 -7.52 0.152 0.596 -0.028
-1.0565292676560787 -0.7907670961549308 -0.07133010663667173 1.6068448753099709 0.06404369789421602 0.7343933022001419 -0.36393694192581444 0.05340707510100826 0.7504479449854911 0.05772676499888393 -0.536034246418208 0.029452431121879556 -0.3577488633604303 0.019242254999627974 -0.652 -18.952 -1.408 -7.52 0.136 0.588 -0.072
-1.0572962580500214 -0.7842476778064178 -0.06979612584878632 1.6033934185372287 0.06404369789421602 0.7317088358213424 -0.36393694192581444 0.029845130203504617 0.7767587834543701 0.07932521448826227 -0.5415320335609588 -0.0047123889795007284 -0.3388993074424274 0.0 -0.9 -19.016 -1.108 -7.52 0.152 0.52 -0.028
-1.0553787820651646 -0.7777282594579048 -0.06864564025787226 1.5980244857796297 0.06404369789421602 0.7274903886546574 -0.362402961137929 0.02120575040775328 0.7139269303943604 0.1060287520387664 -0.4790928795825741 -0.02552544030562895 -0.35185837713605445 0.05811946408050899 -1.34 -19.176 -1.34 -7.548 0.0 0.54 -0.044
-1.0561457724591075 -0.7700583555184777 -0.06711165946998685 1.5930390482190022 0.06212622190935926 0.7228884462910012 -0.362402961137929 0.03220132469325498 0.6954700735579825 0.1288052987730199 -0.4712388979500729 -0.07068583469251093 -0.40565815131868777 0.07107853377413599 -1.496 -19.272 -1.476 -7.64 -0.052 0.588 -0.056
-1.0549952868681933 -0.7631554419729933 -0.06557767868210143 1.5892040962492886 0.06135923151541655 0.7198204847152304 -0.36125247554701495 0.040448005407381256 0.6813329066194804 0.13351768775252065 -0.49048115294970085 -0.1390154748952715 -0.3989822669310617 0.0860010988758883 -1.524 -19.304 -1.98 -7.52 -0.024 0.56 -0.056
-1.0561457724591075 -0.7558690332305377 -0.06366020269724466 1.5861361346735179 0.05905826033358843 0.7163690279424882 -0.3608689803500436 0.01767145867312773 0.7025386570272336 0.14058627122177175 -0.43668137876706753 -0.1798561793842778 -0.35657076611555516 0.05890486224375911 -1.804 -19.332 -2.112 -7.488 0.052 0.508 -0.028
-1.055762277262136 -0.7489661196850532 -0.06289321230330196 1.5800002115219762 0.05790777474267437 0.711767085578832 -0.3608689803500436 0.003926990816250607 0.7103926386597349 0.14215706754827198 -0.40958514213493835 -0.1822123738740282 -0.3872012944823099 0.027488935713754253 -1.868 -19.428 -2.012 -7.58 0.044 0.472 -0.056
-1.0553787820651646 -0.7416797109425975 -0.0617427267123879 1.577699240340148 0.05675728915176031 0.7067816480182044 -0.3608689803500436 0.013744467856877126 0.6927211799866071 0.12919799785464497 -0.3970187715229364 -0.11820242356914328 -0.4021238595840622 0.0023561944897503642 -1.776 -19.428 -2.012 -7.64 0.024 0.52 -0.028
-1.0546117916712219 -0.7355437877910559 -0.06059224112147384 1.5742477835674058 0.05675728915176031 0.7029466960484908 -0.36125247554701495 0.007853981632501214 0.6522731745792258 0.12173671530376882 -0.3891647898904352 -0.07579092275363672 -0.4190099200939398 0.014922565101752308 -1.992 -19.46 -2.316 -7.7 0.0 0.528 -0.044
-1.0569127628530501 -0.7290243694425429 -0.05944175553055978 1.5696458412037497 0.056373793954788955 0.698728248881806 -0.3608689803500436 -0.0011780972448751821 0.6675884387626032 0.09424777959001458 -0.36246125233993104 -0.06086835765188441 -0.42136611458369017 0.005497787142750851 -1.992 -19.364 -2.316 -7.7 -0.044 0.48 -0.064
-1.055762277262136 -0.7221214558970586 -0.05905826033358843 1.5669613748249502 0.05560680356084625 0.6952767921090638 -0.36125247554701495 -0.009032078877376396 0.6652322442728529 0.10053096489601555 -0.3440043955035532 -0.05222897785613308 -0.39348447978831086 -0.006283185306000972 -2.024 -19.396 -1.844 -7.7 -0.052 0.46 -0.064
-1.055762277262136 -0.7163690279424882 -0.05790777474267437 1.563509918052208 0.05445631796993219 0.6902913545484362 -0.3601019899561009 0.007461282550876154 0.64638268835485 0.1009236639776406 -0.3043417882594221 -0.08207410805963769 -0.43471788335894224 0.015707963265002428 -1.96 -19.396 -1.644 -7.608 0.044 0.452 -0.028
-1.0549952868681933 -0.7102331047909466 -0.0559902987578176 1.5612089468703798 0.05368932757598948 0.6864564025787226 -0.35971849475912954 0.0 0.6181083544778456 0.11270463642639243 -0.2929535148922953 -0.09306968234513939 -0.44257186499144346 0.04123340357063138 -2.116 -19.332 -1.912 -7.64 0.152 0.548 -0.028
-1.0553787820651646 -0.7037136864424336 -0.05445631796993219 1.558140985294609 0.05330583237901813 0.681470965018095 -0.3589515043651868 -0.011780972448751823 0.6338163177428481 0.1319468914260204 -0.26782077366829143 -0.034950218264630406 -0.46063602274619625 0.07029313561088588 -2.244 -19.332 -1.812 -7.732 0.116 0.444 -0.064
-1.0561457724591075 -0.6975777632908919 -0.05368932757598948 1.5562235093097523 0.05368932757598948 0.6753350418665534 -0.3574175235773014 -0.043982297142006806 0.6314601232530976 0.10406525663064109 -0.2623229865255406 0.010995574285501701 -0.446106156726069 0.05262167693775814 -2.116 -19.428 -1.812 -7.672 -0.036 0.424 -0.028
-1.0561457724591075 -0.6906748497454075 -0.05253884198507542 1.5535390429309528 0.05253884198507542 0.6711165946998685 -0.35626703798638737 -0.039662607244131134 0.594546409580342 0.08757189520238855 -0.24465152785241284 -0.031415926530004856 -0.4692754025419476 0.06322455214163478 -2.116 -19.428 -1.508 -7.732 -0.06 0.444 -0.016
-1.0572962580500214 -0.6841554313968945 -0.052155346788104066 1.5512380717491248 0.05177185159113271 0.6657476619422695 -0.35703402838033005 -0.02513274122400389 0.6071127801923439 0.10838494652851677 -0.2100940086694075 -0.0659734457130102 -0.48459066672532497 0.07029313561088588 -2.212 -19.46 -1.776 -7.64 0.08 0.48 -0.036
-1.0576797532469928 -0.6787864986392956 -0.05138835639416136 1.5497040909612392 0.05177185159113271 0.6611457195786133 -0.35703402838033005 -0.05772676499888393 0.5866924279478407 0.1252710070383944 -0.19870573530228072 -0.07422012642713648 -0.5022621253984527 0.04162610265225644 -1.992 -19.556 -1.912 -7.52 0.052 0.452 -0.028
-1.0576797532469928 -0.6734175658816967 -0.049854375606275945 1.5477866149763824 0.05138835639416136 0.655393291624043 -0.3566505331833587 -0.04084070448900632 0.5619523858054619 0.10563605295714133 -0.17435839224152697 -0.056941366835633805 -0.5482079179485848 0.014922565101752308 -1.836 -19.588 -1.676 -7.672 -0.06 0.396 -0.028
-1.0584467436409355 -0.6688156235180404 -0.04908738521233324 1.5477866149763824 0.051004861197190006 0.6496408636694727 -0.35626703798638737 -0.056941366835633805 0.5843362334580904 0.11349003458964255 -0.13823007673202137 -0.05026548244800778 -0.562345084887087 0.023954643979128706 -2.088 -19.492 -1.508 -7.58 -0.08 0.452 -0.044
-1.058063248443964 -0.6626797003664987 -0.04716990922747647 1.546252634188497 0.04832039481839053 0.6431214453209597 -0.35626703798638737 -0.06675884387626033 0.5376050427447081 0.09542587683488976 -0.10249446030414085 -0.08443030254938806 -0.5804092426418398 0.014137166938502187 -2.212 -19.556 -1.744 -7.456 0.016 0.508 -0.028
-1.0592137340348782 -0.6569272724119284 -0.04678641403050512 1.5443351582036402 0.04716990922747647 0.6381360077603321 -0.35626703798638737 -0.060475658570259355 0.517184690500205 0.11388273367126761 -0.10053096489601555 -0.15550883632352405 -0.5808019417234648 -0.001570796326500243 -1.992 -19.396 -1.776 -7.488 0.06 0.5 -0.008
-1.0607477148227635 -0.6523253300482722 -0.045252433242619704 1.5447186534006117 0.046402918833533764 0.6316165894118191 -0.35626703798638737 -0.0640099503048849 0.517184690500205 0.12330751163026907 -0.08207410805963769 -0.10720684928364158 -0.5768749509072142 0.007853981632501214 -2.212 -19.428 -1.608 -7.488 0.008 0.46 -0.056
-1.0615147052167062 -0.6465729020937019 -0.045252433242619704 1.5447186534006117 0.04563592843959106 0.6262476566542201 -0.35626703798638737 -0.06911503836601068 0.5230751767245809 0.09699667316139 -0.03455751918300534 -0.0750055245903866 -0.5466371216220846 0.007853981632501214 -2.492 -19.272 -1.576 -7.456 -0.016 0.472 -0.036
-1.0618982004136777 -0.6415874645330742 -0.043334957257762936 1.5443351582036402 0.044485442848677 0.6197282383057071 -0.35626703798638737 -0.06479534846813502 0.49558624101082666 0.1119192382631423 -0.02631083846887907 -0.056941366835633805 -0.543102829887459 0.0023561944897503642 -2.336 -19.176 -1.544 -7.456 -0.024 0.432 -0.092
-1.063432181201563 -0.6369855221694181 -0.042184471666848876 1.5443351582036402 0.04410194765170564 0.6139758103511368 -0.355883542789416 -0.07932521448826227 0.47634398601119865 0.11270463642639243 0.0011780972448751821 -0.11349003458964255 -0.5780530481520894 -0.00039269908162506076 -2.116 -19.176 -1.776 -7.428 -0.008 0.384 -0.1
-1.0641991715955057 -0.6327670750027332 -0.041033986075934815 1.5443351582036402 0.04256796686382023 0.6089903727905093 -0.35626703798638737 -0.08560839979426324 0.46456301356244684 0.12291481254864402 0.006283185306000972 -0.13233959050764546 -0.5800165435602147 -0.005890486224375911 -2.088 -19.016 -1.776 -7.732 0.008 0.396 -0.072
-1.0641991715955057 -0.6273981422451342 -0.03911651009107805 1.545102148597583 0.041033986075934815 0.6020874592450249 -0.35626703798638737 -0.1079922474468917 0.4476769530525692 0.1480475537726479 0.027096236632129192 -0.13665928040552114 -0.5517422096832103 -0.02120575040775328 -2.272 -19.048 -1.644 -7.428 0.016 0.356 -0.064
-1.0661166475803625 -0.6227961998814779 -0.03796602450016399 1.5458691389915258 0.04026699568199211 0.5951845456995405 -0.35626703798638737 -0.09346238142676445 0.41390483203281403 0.14137166938502185 0.04437499622363186 -0.10956304377339195 -0.6000441967230928 -0.012959069693627005 -2.46 -19.016 -1.744 -7.608 -0.016 0.356 -0.044
-1.066500142777334 -0.6193447431087358 -0.03834951969713534 1.5458691389915258 0.03911651009107805 0.5894321177449703 -0.355883542789416 -0.10681415020201653 0.42175881366531526 0.10524335387551628 0.060475658570259355 -0.1252710070383944 -0.6369579103958485 0.02513274122400389 -2.272 -18.952 -1.88 -7.456 -0.024 0.344 -0.056
-1.0684176187621908 -0.6147428007450796 -0.03528155812136451 1.5477866149763824 0.037582529303192634 0.5832961945934286 -0.35550004759244463 -0.10013826581439049 0.420188017338815 0.1009236639776406 0.07736171908013696 -0.10642145112039146 -0.6024003912128432 0.001570796326500243 -2.148 -18.824 -1.844 -7.244 0.0 0.364 -0.016
-1.0695681043531047 -0.610907848775366 -0.03489806292439316 1.5485536053703253 0.036432043712278574 0.5763932810479442 -0.3566505331833587 -0.11349003458964255 0.4052654522370627 0.1189878217323934 0.09738937224301507 -0.1240929097935192 -0.6059346829474688 0.012566370612001944 -2.524 -18.764 -1.544 -7.028 0.016 0.384 -0.12
-1.0699515995500761 -0.6070728968056525 -0.03298058693953639 1.549320595764268 0.03528155812136451 0.5691068723054885 -0.35626703798638737 -0.13391038683414572 0.39073558621693544 0.13233959050764546 0.12016591897726858 -0.12723450244651968 -0.6534512718241011 -0.013351768775252066 -2.616 -18.668 -1.576 -7.028 0.036 0.412 -0.092
-1.0722525707319042 -0.6036214400329103 -0.03259709174256504 1.5504710813551819 0.0337475773334791 0.5622039587600042 -0.355883542789416 -0.13430308591577078 0.3758130211151831 0.09032078877376397 0.14883295193589802 -0.13862277581364643 -0.6891868882519816 -0.006283185306000972 -2.4 -18.824 -1.712 -6.936 0.0 0.412 -0.072
-1.0722525707319042 -0.5997864880631968 -0.03144660615165098 1.5531555477339813 0.03259709174256504 0.5553010452145197 -0.3566505331833587 -0.1021017612225158 0.36246125233993104 0.10327985846739098 0.135873882242271 -0.1319468914260204 -0.6805475084562302 -0.001570796326500243 -2.088 -18.796 -1.912 -6.752 -0.024 0.424 -0.1
-1.0749370371107037 -0.596718526487426 -0.03029612056073692 1.554689528521867 0.03144660615165098 0.5487816268660067 -0.35626703798638737 -0.12762720152814475 0.3310453258099262 0.10131636305926567 0.16571901244577564 -0.10956304377339195 -0.6711227304972288 -0.013351768775252066 -2.524 -18.7 -1.544 -6.664 0.0 0.452 -0.112
-1.076471017898589 -0.5928835745177125 -0.028378644575880154 1.558140985294609 0.03029612056073692 0.5414952181235511 -0.35626703798638737 -0.15629423448677418 0.3224059460141749 0.1507964473440233 0.2018473279552812 -0.12016591897726858 -0.6974335689661079 0.0011780972448751821 -2.4 -18.54 -1.508 -6.664 0.072 0.472 -0.112
-1.076471017898589 -0.590199108138913 -0.027611654181937447 1.5604419564764371 0.028762139772851508 0.5345923045780667 -0.3566505331833587 -0.16571901244577564 0.32554753866717534 0.13430308591577078 0.25564710213791453 -0.11977321989564353 -0.6726935268237291 0.0027488935713754254 -2.212 -18.412 -1.508 -6.54 0.036 0.396 -0.112
-1.0787719890804173 -0.5882816321540562 -0.027228158984966094 1.5619759372643225 0.0279951493789088 0.5276893910325823 -0.35626703798638737 -0.15275994275214863 0.2874557277495445 0.07343472826388636 0.2623229865255406 -0.1130973355080175 -0.659341758048477 -0.012959069693627005 -2.336 -18.38 -1.98 -6.632 -0.08 0.396 -0.112
-1.0814564554592168 -0.5852136705782853 -0.024160197409195266 1.5661943844310073 0.027228158984966094 0.5207864774870979 -0.3566505331833587 -0.1621847207111501 0.25839599570928995 0.09817477040626518 0.29177541764742015 -0.10288715938576591 -0.6624833507014775 -0.001570796326500243 -2.492 -18.096 -1.712 -6.632 -0.088 0.424 -0.092
-1.0833739314440736 -0.5817622138055432 -0.02454369260616662 1.5692623460067783 0.024160197409195266 0.514267059138585 -0.3566505331833587 -0.1888882582616542 0.2646791810152909 0.13469578499739585 0.29177541764742015 -0.1610066234662749 -0.6224280443757213 -0.003141592653000486 -2.524 -17.872 -1.376 -6.54 0.016 0.328 -0.112
-1.0841409218380162 -0.579461242623715 -0.022626216621309852 1.5734807931734631 0.0222427214243385 0.5065971551991579 -0.3566505331833587 -0.17357299407827684 0.29373891305554545 0.12448560887514426 0.3208351496876746 -0.1990984343839058 -0.6781913139664799 0.008639379795751335 -2.18 -18.16 -1.608 -6.448 0.136 0.344 -0.092
-1.0868253882168157 -0.5760097858509728 -0.0222427214243385 1.577699240340148 0.021092235833424438 0.5000777368506448 -0.35703402838033005 -0.15629423448677418 0.26153758836229046 0.09385508050838952 0.38680859540068485 -0.18456856836377855 -0.7206028147819864 0.012173671530376884 -2.46 -18.192 -1.812 -6.54 0.0 0.424 -0.092
-1.0879758738077296 -0.5740923098661161 -0.020708740636453084 1.5811506971128901 0.02032524543948173 0.4931748233051605 -0.3566505331833587 -0.1920298509146547 0.2340486526485362 0.10131636305926567 0.3659955440745566 -0.11427543275289267 -0.6974335689661079 0.0047123889795007284 -2.46 -18.096 -1.508 -6.54 -0.152 0.364 -0.1
-1.0906603401865291 -0.571791338684288 -0.019558255045539024 1.5849856490826038 0.017640779060682257 0.4855049193657335 -0.35626703798638737 -0.19792033713903062 0.22855086550578535 0.12212941438539389 0.3530364743809296 -0.15590153540514912 -0.6538439709057261 0.00039269908162506076 -2.116 -18.16 -1.276 -6.388 -0.036 0.396 -0.092
-1.092577816171386 -0.5706408530933739 -0.018407769454624964 1.5892040962492886 0.015339807878854137 0.4778350154263064 -0.3574175235773014 -0.22187498111815931 0.18260507295565323 0.10288715938576591 0.37031523397243227 -0.22776546734253522 -0.666410341517728 -0.02631083846887907 -2.18 -18.128 -1.576 -6.264 0.124 0.336 -0.112
-1.0952622825501854 -0.5691068723054885 -0.01802427425765361 1.5922720578250595 0.01342233189399737 0.47169909227476475 -0.3566505331833587 -0.2360121480566615 0.155116137241899 0.08835729336563866 0.42254421182856533 -0.21755529122028364 -0.7001824625374833 -0.01060287520387664 -2.272 -17.872 -1.944 -6.08 0.08 0.336 -0.1
-1.0975632537320135 -0.5671893963206317 -0.01687378866673955 1.5984079809766012 0.01342233189399737 0.464412683532309 -0.35703402838033005 -0.19438604540440507 0.15275994275214863 0.09974556673276543 0.4421791659098184 -0.13744467856877127 -0.6805475084562302 0.0007853981632501215 -2.148 -17.748 -1.44 -5.988 -0.108 0.396 -0.1
-1.100247720110813 -0.5660389107297177 -0.014956312681882784 1.6030099233402573 0.010354370318226542 0.457893265183796 -0.35626703798638737 -0.21048670775103256 0.13823007673202137 0.10681415020201653 0.4739877915214483 -0.11584622907939292 -0.6997897634558582 -0.003141592653000486 -1.992 -17.364 -0.972 -5.928 -0.052 0.412 -0.12
-1.1025486912926412 -0.5660389107297177 -0.013805827090968724 1.6087623512948277 0.008436894333369775 0.45099035163831164 -0.3566505331833587 -0.22894356458741041 0.11663162724264303 0.09974556673276543 0.5034402226433279 -0.22266037928140944 -0.685259897435731 0.006283185306000972 -2.244 -16.192 -1.308 -5.808 0.124 0.364 -0.14
-1.1052331576714407 -0.5637379395478895 -0.013038836697026017 1.614514779249398 0.006135923151541655 0.44332044769888457 -0.3581845139712441 -0.22658737009766006 0.11113384009989219 0.07579092275363672 0.4940154446843264 -0.2191260875467839 -0.6514877764159758 -0.07029313561088588 -2.088 -16.792 -1.208 -5.684 0.044 0.328 -0.12
-1.106767138459326 -0.5637379395478895 -0.011888351106111956 1.6183497312191115 0.004601942363656241 0.4368010293503716 -0.3581845139712441 -0.271355065402917 0.11231193734476737 0.09974556673276543 0.5462444225404595 -0.19988383254715592 -0.6750497213134794 -0.07539822367201165 -1.9 -16.984 -1.208 -5.652 -0.016 0.396 -0.14
-1.1086846144441829 -0.5622039587600042 -0.011504855909140603 1.623335168779739 0.0023009711818281204 0.42951462060791584 -0.35971849475912954 -0.22894356458741041 0.09346238142676445 0.11584622907939292 0.5639158812135873 -0.181034276629153 -0.672300827742104 -0.07068583469251093 -1.96 -17.332 -0.904 -5.592 -0.016 0.396 -0.14
-1.112136071216925 -0.56105347316909 -0.01112136071216925 1.6313885679161375 0.0 0.4226117070624315 -0.35971849475912954 -0.24936391683191356 0.06990043652926081 0.11545352999776785 0.5564545986627111 -0.21166480499590773 -0.6448118920283498 -0.05222897785613308 -2.056 -18.128 -1.14 -5.5 0.108 0.396 -0.112
-1.1148205375957245 -0.5614369683660614 -0.010354370318226542 1.6371409958707077 -0.0023009711818281204 0.4168592791078612 -0.3601019899561009 -0.25132741224003885 0.04673119071338223 0.0950331777532647 0.6020076921312181 -0.21284290224078292 -0.6526658736608509 -0.023169245815878585 -2.024 -17.872 -1.44 -5.684 0.044 0.424 -0.14
-1.1159710231866384 -0.56105347316909 -0.008820389530341128 1.6432769190222494 -0.0030679615757708274 0.4103398607593482 -0.35971849475912954 -0.22972896275066054 0.03730641275438077 0.084037603467763 0.633423618661223 -0.1869247628535289 -0.6550220681506013 -0.023954643979128706 -1.776 -17.808 -1.208 -5.744 -0.06 0.328 -0.112
-1.119805975156352 -0.56105347316909 -0.007286408742455715 1.6497963373707625 -0.004601942363656241 0.40382044241083515 -0.3601019899561009 -0.24857851866866346 0.019242254999627974 0.09974556673276543 0.6130032664167198 -0.15747233173164935 -0.6177156553962205 0.012566370612001944 -1.932 -17.78 -0.804 -5.868 -0.052 0.316 -0.1
-1.12210694633818 -0.5614369683660614 -0.005752427954570301 1.6570827461132183 -0.007669903939427069 0.3984515096532362 -0.35971849475912954 -0.28627763050466926 0.005890486224375911 0.12841259969139487 0.6161448590697203 -0.18653206377190384 -0.5788384463153395 0.022383847652628464 -1.712 -17.492 -1.072 -5.9 0.1 0.328 -0.12
-1.1247914127169796 -0.5606699779721187 -0.005368932757598948 1.6643691548556738 -0.009970875121255189 0.39308257689563725 -0.3601019899561009 -0.2941316121371705 -0.014137166938502187 0.08953539061051385 0.6550220681506013 -0.23876104162803694 -0.5293583620305818 0.02081305132612822 -1.588 -17.492 -1.072 -5.592 0.088 0.328 -0.14
-1.127475879095779 -0.5614369683660614 -0.004601942363656241 1.6701215828102443 -0.010354370318226542 0.3877136441380383 -0.3593349995621582 -0.2576105975460398 -0.021991148571003403 0.06126105673350948 0.6365652113142235 -0.17278759591502674 -0.5438882280507091 -0.02591813938725401 -1.744 -17.62 -1.072 -5.532 -0.052 0.316 -0.112
-1.1309273358685212 -0.5629709491539469 -0.0038349519697135344 1.678558477143614 -0.01342233189399737 0.38272820657741075 -0.3601019899561009 -0.2874557277495445 -0.0640099503048849 0.07147123285576105 0.653058572742476 -0.17318029499665177 -0.5218970794797058 -0.003926990816250607 -1.652 -17.46 -0.804 -5.224 -0.072 0.336 -0.12
-1.1343787926412634 -0.5633544443509182 -0.0030679615757708274 1.6843109050981844 -0.016106798272796843 0.3765922834258691 -0.35971849475912954 -0.3180862561162992 -0.06990043652926081 0.10720684928364158 0.6715154295788539 -0.24740042142378826 -0.5277875657040816 -0.018064157754752792 -1.524 -17.272 -0.704 -5.072 0.052 0.328 -0.128
-1.1355292782321775 -0.5637379395478895 -0.002684466378799474 1.690446828249726 -0.018407769454624964 0.3712233506682701 -0.3601019899561009 -0.2631083846887907 -0.0659734457130102 0.07971791356988733 0.7264933010063623 -0.2784236488721681 -0.5222897785613307 -0.00039269908162506076 -1.432 -17.272 -0.836 -4.952 0.136 0.328 -0.128
-1.1401312205958338 -0.5648884251388037 -0.0015339807878854137 1.6992672177800672 -0.02032524543948173 0.3647039323197571 -0.3593349995621582 -0.2697842690764167 -0.08207410805963769 0.06283185306000971 0.7390596716183643 -0.23169245815878584 -0.5753041545807139 0.009424777959001457 -1.4 -17.396 -0.904 -5.012 0.008 0.328 -0.14
-1.1420486965806906 -0.566422405926689 -0.0015339807878854137 1.70578663612858 -0.021859226227367145 0.35856800916821546 -0.3601019899561009 -0.28195794060679363 -0.09306968234513939 0.043982297142006806 0.7162831248841108 -0.2010619297920311 -0.5866924279478407 -0.003926990816250607 -1.496 -17.684 -0.604 -4.98 -0.088 0.336 -0.12
-1.1451166581564614 -0.5671893963206317 -0.0003834951969713534 1.7138400352649785 -0.02454369260616662 0.3524320860166738 -0.3589515043651868 -0.3066979827491724 -0.11545352999776785 0.08207410805963769 0.7143196294759855 -0.19360064724115494 -0.6251769379470967 0.00039269908162506076 -1.4 -17.556 -0.568 -4.92 -0.016 0.336 -0.12
-1.1481846197322323 -0.5691068723054885 0.0003834951969713534 1.7211264440074343 -0.028378644575880154 0.3459126676681608 -0.3604854851530722 -0.2949170103004206 -0.13351768775252065 0.08128870989638758 0.782256570597121 -0.271355065402917 -0.6471680865181001 -0.003141592653000486 -1.588 -17.492 -0.604 -4.92 0.124 0.316 -0.1
-1.1501020957170889 -0.5706408530933739 0.0015339807878854137 1.7299468335377755 -0.03029612056073692 0.3390097541226764 -0.3604854851530722 -0.303949089177797 -0.1500110491807732 0.08246680714126275 0.7920740476377475 -0.2721404635661671 -0.6542366699873512 -0.023169245815878585 -1.368 -17.524 -0.704 -4.92 0.088 0.336 -0.12
-1.154320542883774 -0.5721748338812593 0.0015339807878854137 1.7383837278711451 -0.032213596545593685 0.3324903357741634 -0.35971849475912954 -0.27724555162729286 -0.15118914642564837 0.062439153978384655 0.8223118769228772 -0.20930861050615737 -0.6507023782527256 0.00039269908162506076 -1.368 -17.588 -0.668 -4.768 -0.024 0.328 -0.112
-1.156621514065602 -0.5740923098661161 0.0030679615757708274 1.7472041174014863 -0.03413107253045045 0.3255874222286791 -0.35971849475912954 -0.2670353755050413 -0.18024887846590287 0.06518804754976008 0.8293804603921283 -0.17946348030265274 -0.6310674241714727 0.008246680714126275 -1.368 -17.396 -0.5 -4.828 -0.06 0.296 -0.1
-1.1593059804444015 -0.5760097858509728 0.0030679615757708274 1.7564080021287987 -0.036432043712278574 0.3186845086831947 -0.3589515043651868 -0.28667032958629435 -0.19242254999627975 0.06518804754976008 0.820741080596377 -0.21127210591428267 -0.6149667618248451 -0.0027488935713754254 -1.34 -17.396 -0.4 -4.796 0.036 0.328 -0.112
-1.1612234564292583 -0.5786942522297723 0.004218447166684887 1.764077906068226 -0.03911651009107805 0.3144660615165098 -0.3601019899561009 -0.2949170103004206 -0.20538161968990676 0.06361725122325984 0.8388052383511297 -0.24268803244428755 -0.5804092426418398 0.004319689897875668 -1.4 -17.556 -0.668 -4.676 0.108 0.336 -0.112
-1.1654419035959431 -0.5817622138055432 0.003451456772742181 1.7721313052046241 -0.039883500485020755 0.3090971287589109 -0.3589515043651868 -0.323191344177425 -0.25132741224003885 0.036913713672755706 0.8407687337592551 -0.20695241601640701 -0.562345084887087 -0.009032078877376396 -1.276 -17.428 -0.468 -4.676 0.036 0.248 -0.12
-1.1685098651717138 -0.584830175381314 0.0038349519697135344 1.7824856755228509 -0.04141748127290617 0.3029612056073692 -0.3589515043651868 -0.3078760799940476 -0.25682519938278975 0.03063052836675474 0.8309512567186286 -0.14647675744614766 -0.5607742885605868 -0.0023561944897503642 -1.212 -17.272 -0.604 -4.492 -0.044 0.212 -0.148
-1.1723448171414275 -0.5871311465631421 0.005368932757598948 1.7909225698562206 -0.04410194765170564 0.29529130166794215 -0.35971849475912954 -0.2803871442802934 -0.26585727826016614 0.02591813938725401 0.8549059006977572 -0.17357299407827684 -0.5878705251927159 0.0007853981632501215 -1.308 -17.332 -0.536 -4.492 -0.024 0.316 -0.12
-1.1746457883232555 -0.5898156129419416 0.004601942363656241 1.801276940174447 -0.046402918833533764 0.29030586410731457 -0.3601019899561009 -0.3059125845859223 -0.2827433387700437 0.0420188017338815 0.8682576694730093 -0.19870573530228072 -0.6082908774372191 0.004319689897875668 -1.308 -17.332 -0.5 -4.676 0.036 0.328 -0.128
-1.177330254702055 -0.5932670697146838 0.004601942363656241 1.8085633489169028 -0.04793689962141918 0.2849369313497156 -0.3604854851530722 -0.2902046213209199 -0.271355065402917 0.03652101459113065 0.8827875354931365 -0.21087940683265763 -0.5603815894789617 -0.005890486224375911 -1.088 -17.24 -0.568 -4.46 0.016 0.328 -0.148
-1.1807817114747972 -0.5955680408965119 0.005368932757598948 1.818534224038158 -0.0502378708032473 0.28033498898605935 -0.3601019899561009 -0.2882411259127946 -0.2784236488721681 -0.0011780972448751821 0.853335104371257 -0.18378317020052842 -0.5140430978472045 -0.02081305132612822 -1.184 -17.428 -0.468 -4.156 -0.008 0.336 -0.14
-1.183849673050568 -0.6001699832601681 0.005752427954570301 1.8269711183715278 -0.05177185159113271 0.27534955142543177 -0.36125247554701495 -0.2925608158106702 -0.3349723166261768 0.012566370612001944 0.8933904106970132 -0.19634954081253037 -0.4539601383585702 -0.034950218264630406 -1.184 -17.396 -0.536 -4.064 0.016 0.336 -0.14
-1.1865341394293676 -0.603237944835939 0.005752427954570301 1.8369419934927829 -0.05368932757598948 0.2703641138648042 -0.36125247554701495 -0.2792090470354182 -0.3388993074424274 0.01610066234662749 0.8910342162072629 -0.18142697571077807 -0.43079089254269165 -0.05654866775400875 -1.088 -17.332 -0.368 -3.912 0.044 0.308 -0.14
-1.1896021010051383 -0.6066894016086811 0.006135923151541655 1.8461458782200955 -0.05560680356084625 0.2665291618950906 -0.362402961137929 -0.2992367001982963 -0.36167585417668097 -0.006283185306000972 0.918130452839392 -0.17946348030265274 -0.4033019568289374 -0.06990043652926081 -1.088 -17.24 0.0 -3.82 0.036 0.328 -0.128
-1.1926700625809092 -0.6101408583814233 0.005752427954570301 1.8553497629474078 -0.05829126993964572 0.26307770512234846 -0.36201946594095763 -0.2941316121371705 -0.36285395142155613 0.01531526418337737 0.90556408222739 -0.19634954081253037 -0.4033019568289374 -0.04790928795825741 -1.12 -17.176 0.232 -3.912 0.036 0.328 -0.128
-1.1953545289597087 -0.6147428007450796 0.006519418348513008 1.8649371428716917 -0.059825250727531136 0.25885925795566356 -0.362402961137929 -0.29530970938204565 -0.3589269606053055 0.029452431121879556 0.9075275776355154 -0.21559179581215834 -0.3950552761148111 -0.006283185306000972 -1.028 -17.112 0.332 -3.912 0.088 0.328 -0.148
-1.1976555001415368 -0.6197282383057071 0.007286408742455715 1.8733740372050616 -0.0617427267123879 0.2554078011829214 -0.362402961137929 -0.3031636910145469 -0.3848450999925595 0.03926990816250607 0.8898561189623876 -0.17357299407827684 -0.336543112952677 -0.021991148571003403 -0.932 -17.112 0.3 -4.032 0.116 0.328 -0.128
-1.2026409377021643 -0.6231796950784493 0.007286408742455715 1.8821944267354027 -0.06327670750027331 0.253873820395036 -0.36278645633490036 -0.32162054785092475 -0.4099778412165634 0.045160394386881984 0.8655087759016339 -0.16414821611927538 -0.2623229865255406 -0.03220132469325498 -0.748 -17.176 0.436 -3.912 0.088 0.328 -0.14
-1.2053254040809638 -0.6266311518511916 0.007286408742455715 1.8902478258718012 -0.06366020269724466 0.25233983960715056 -0.36393694192581444 -0.3498948817279291 -0.3840597018293094 0.0730420291822613 0.8776824474320107 -0.1429424657115221 -0.23954643979128706 -0.04162610265225644 -0.496 -17.208 0.5 -3.604 0.052 0.316 -0.168
-1.2083933656567347 -0.6316165894118191 0.009203884727312482 1.899835205796085 -0.06557767868210143 0.2504223636222938 -0.3643204371227858 -0.33065262672830115 -0.39741147060456145 0.06675884387626033 0.8651160768200088 -0.12252211346701895 -0.1920298509146547 -0.03887720908088101 -0.56 -17.272 0.2 -3.484 0.052 0.308 -0.148
-1.2114613272325054 -0.6362185317754754 0.009203884727312482 1.9086555953264261 -0.06596117387907278 0.24850488763743703 -0.36508742751672846 -0.32672563591205056 -0.45827982825644586 0.09071348785538903 0.8694357667178845 -0.1079922474468917 -0.17357299407827684 -0.056155968672383684 -0.592 -17.272 -0.064 -3.332 0.06 0.328 -0.148
-1.2156797743991905 -0.6404369789421602 0.010354370318226542 1.9186264704476812 -0.06672816427301549 0.24658741165258025 -0.3654709227136998 -0.31887165427954933 -0.45121124478719477 0.04476769530525693 0.8941758088602633 -0.0769690199985119 -0.2159844948937834 -0.05811946408050899 -0.592 -17.24 -0.1 -3.332 0.036 0.316 -0.168
-1.2183642407779898 -0.6450389213058165 0.01112136071216925 1.9266798695840797 -0.06672816427301549 0.24351945007680942 -0.36662140830461387 -0.3180862561162992 -0.4594579255013211 0.10563605295714133 0.8937831097786383 -0.01727875959150267 -0.23561944897503645 -0.054192473264258384 -0.436 -17.272 0.132 -3.3 -0.052 0.336 -0.176
-1.2225826879446748 -0.6507913492603867 0.01112136071216925 1.9370342399023062 -0.06902913545484361 0.24160197409195266 -0.36662140830461387 -0.3070906818307975 -0.4873395602967004 0.09424777959001458 0.9240209390637679 -0.0769690199985119 -0.21284290224078292 -0.06322455214163478 -0.62 -17.144 0.132 -3.484 0.044 0.344 -0.128
-1.2248836591265029 -0.6557767868210144 0.013038836697026017 1.9450876390387046 -0.06979612584878632 0.2396844981070959 -0.3681553890924993 -0.3153373625449238 -0.5057964171330782 0.06126105673350948 0.9346238142676445 -0.15354534091539876 -0.19831303622065566 -0.09346238142676445 -0.436 -17.176 -0.064 -3.668 0.124 0.328 -0.168
-1.2268011351113597 -0.6603787291846707 0.012655341500054663 1.9539080285690458 -0.06979612584878632 0.2381505173192105 -0.3685388842894706 -0.30080749652479655 -0.5242532739694561 0.04633849163175717 0.9142034620231414 -0.08521570071263818 -0.19360064724115494 -0.12212941438539389 -0.404 -17.176 -0.132 -3.668 0.124 0.328 -0.168
-1.2302525918841019 -0.6657476619422695 0.013805827090968724 1.9623449229024155 -0.06902913545484361 0.2381505173192105 -0.36930587468341336 -0.29099001948417 -0.523860574887831 0.06518804754976008 0.8937831097786383 -0.003141592653000486 -0.12016591897726858 -0.10406525663064109 -0.496 -17.08 -0.064 -3.604 0.052 0.328 -0.156
-1.23255356306593 -0.6703496043059258 0.014189322287940077 1.9707818172357854 -0.06941263065181497 0.2381505173192105 -0.37007286507735604 -0.2925608158106702 -0.5297510611122069 0.05851216316213405 0.8808240400850113 -0.0007853981632501215 -0.04476769530525693 -0.0769690199985119 -0.592 -17.048 0.368 -3.484 0.044 0.296 -0.156
-1.2352380294447294 -0.6764855274574675 0.01457281748491143 1.979218711569155 -0.07017962104575767 0.23853401251618184 -0.3712233506682701 -0.29138271856579506 -0.5391758390712084 0.04241150081550656 0.866686873146509 -0.0400553063257562 0.018849555918002914 -0.07068583469251093 -0.436 -17.176 0.368 -3.36 0.116 0.328 -0.184
-1.2379224958235289 -0.6818544602150665 0.015339807878854137 1.988806091493439 -0.07056311624272903 0.2389175077131532 -0.37160684586524145 -0.30473448734104713 -0.5654866775400874 0.06950773744763575 0.847051919065256 -0.011388273367126762 0.04790928795825741 -0.08285950622288782 -0.56 -17.112 0.232 -3.176 0.124 0.328 -0.156
-1.2409904573992998 -0.6891408689575221 0.015339807878854137 1.99762648102378 -0.07017962104575767 0.2389175077131532 -0.37314082665312687 -0.28941922315766977 -0.562345084887087 0.04162610265225644 0.8549059006977572 0.0023561944897503642 0.014529866020127248 -0.084037603467763 -0.464 -17.176 0.0 -3.024 0.044 0.336 -0.156
-1.244441914172042 -0.6948932969120925 0.01687378866673955 2.0068303657510924 -0.07017962104575767 0.23853401251618184 -0.37429131224404094 -0.26153758836229046 -0.6016149930495931 0.043196898978756684 0.8647233777383837 -0.022383847652628464 -0.0007853981632501215 -0.1009236639776406 -0.528 -17.176 0.232 -3.084 0.0 0.328 -0.176
-1.24674288535387 -0.7002622296696914 0.016490293469768196 2.015650755281434 -0.07171360183364309 0.2373835269252678 -0.375441797834955 -0.28667032958629435 -0.5878705251927159 0.0679369411211355 0.8788605446768859 -0.05654866775400875 -0.03887720908088101 -0.11859512265076834 -0.34 -17.08 0.468 -3.268 0.024 0.316 -0.168
-1.2494273517326695 -0.7060146576242616 0.01802427425765361 2.0240876496148035 -0.0724805922275858 0.23700003172829642 -0.37697577862284043 -0.27646015346404273 -0.6008295948863429 0.06715154295788539 0.8757189520238855 -0.0899280896921389 -0.04358959806038174 -0.12173671530376882 0.092 -17.176 0.668 -3.392 0.088 0.316 -0.168
-1.252111818111469 -0.7133010663667174 0.017640779060682257 2.033291534342116 -0.0724805922275858 0.23853401251618184 -0.37850975941072584 -0.2729258617294172 -0.61457406274322 0.07225663101901117 0.8635452804935085 -0.07618362183526178 -0.03337942193813016 -0.17632188764965226 0.592 -17.112 0.468 -3.392 0.088 0.328 -0.184
-1.2547962844902685 -0.7198204847152304 0.018791264651596317 2.0417284286754858 -0.07286408742455715 0.2389175077131532 -0.3804272353955826 -0.239153740709662 -0.6452045911099747 0.04908738520313259 0.8407687337592551 -0.03180862561162992 0.05262167693775814 -0.1649336142825255 0.652 -17.016 0.332 -3.268 0.06 0.328 -0.156
-1.2559467700811826 -0.7271068934576861 0.018791264651596317 2.0497818278118842 -0.0724805922275858 0.2389175077131532 -0.3831117017743821 -0.2179479903019087 -0.6499169800894755 0.028667032958629435 0.8380198401878796 -0.009817477040626518 0.05811946408050899 -0.19674223989415543 0.652 -16.888 0.2 -3.208 0.044 0.296 -0.156
-1.2590147316569533 -0.7324758262152851 0.01917475984856767 2.057451731751311 -0.07286408742455715 0.23930100291012454 -0.3846456825622675 -0.20852321234290724 -0.67897671212973 0.03887720908088101 0.828202363147253 0.028274333877004374 0.07186393193738612 -0.2018473279552812 0.528 -16.636 0.132 -3.268 0.088 0.404 -0.168
-1.2605487124448387 -0.7393787397607694 0.018407769454624964 2.0655051308877095 -0.0724805922275858 0.24006799330406725 -0.3857961681531816 -0.2120575040775328 -0.6628760497831025 0.004319689897875668 0.8199556824331268 0.008246680714126275 0.043982297142006806 -0.1700387023436513 0.528 -16.508 0.3 -3.3 0.088 0.364 -0.168
-1.2620826932327243 -0.7466651485032252 0.01917475984856767 2.0731750348271367 -0.07286408742455715 0.24198546928892403 -0.3877136441380383 -0.1739656931599019 -0.6931138790682322 -0.01610066234662749 0.8042477191681244 -0.010995574285501701 0.0801106126515124 -0.16179202162952502 0.592 -16.444 0.904 -3.36 0.088 0.412 -0.148
-1.2643836644145523 -0.7531845668517382 0.01802427425765361 2.0804614435695923 -0.0732475826215285 0.24390294527378079 -0.3903981105168378 -0.17435839224152697 -0.7096072404964847 -0.021598449489378342 0.8046404182497494 -0.01649336142825255 0.16964600326202625 -0.21284290224078292 0.496 -16.38 1.072 -3.512 0.116 0.344 -0.156
-1.265150654808495 -0.7608544707911652 0.01917475984856767 2.0877478523120483 -0.07209709703061444 0.24773789724349432 -0.3926990816986659 -0.17553648948640216 -0.7084291432516095 -0.006675884387626033 0.7779368806992453 0.0070685834692510935 0.23287055540366103 -0.2320851572404109 0.496 -16.064 1.108 -3.42 0.152 0.296 -0.156
-1.266301140399409 -0.7685243747305923 0.018791264651596317 2.096184746645418 -0.07286408742455715 0.2511893540162365 -0.3942330624865513 -0.1449059611196474 -0.7209955138636115 0.01610066234662749 0.7264933010063623 0.01688606050987761 0.29766590387179603 -0.21755529122028364 0.652 -15.84 1.24 -3.332 0.124 0.316 -0.176
-1.268218616384266 -0.7761942786700193 0.019941750242510378 2.1042381457818164 -0.0732475826215285 0.25349032519806464 -0.39653403366837947 -0.12252211346701895 -0.7151050276392356 0.024347343060753767 0.7441647596794901 -0.013744467856877126 0.30355639009617197 -0.18142697571077807 0.528 -15.62 1.108 -3.176 0.124 0.316 -0.184
-1.2693691019751798 -0.7827136970185323 0.019558255045539024 2.111141059327301 -0.0724805922275858 0.2554078011829214 -0.3976845192592935 -0.14569135928289753 -0.6993970643742332 0.03809181091763089 0.7119634349862352 -0.014137166938502187 0.2638937828520408 -0.17435839224152697 0.496 -15.364 1.108 -3.208 0.152 0.336 -0.196
-1.2701360923691225 -0.7892331153670453 0.020708740636453084 2.117276982478842 -0.0732475826215285 0.2577087723647495 -0.3996019952441503 -0.13037609509952017 -0.7131415322311103 0.043196898978756684 0.6876160919254813 -0.009424777959001457 0.22226768019978438 -0.19360064724115494 0.9 -15.176 0.972 -3.208 0.136 0.364 -0.156
-1.2709030827630652 -0.7969030193064724 0.021092235833424438 2.1237964008273553 -0.07286408742455715 0.26000974354657763 -0.40305345201689247 -0.09189158510026421 -0.7229590092717368 0.045160394386881984 0.6616979525382274 0.012173671530376884 0.20341812428178146 -0.20734511509803208 1.088 -15.016 0.736 -3.084 0.124 0.528 -0.168
-1.2724370635509508 -0.8041894280489281 0.021092235833424438 2.1303158191758684 -0.07209709703061444 0.2626942099253771 -0.4049709280017492 -0.05890486224375911 -0.7021459579456086 0.027488935713754253 0.6495242810078504 0.004319689897875668 0.2580032966276649 -0.21048670775103256 0.652 -14.92 0.736 -3.024 0.144 0.452 -0.168
-1.271670073157008 -0.8114758367913839 0.021859226227367145 2.1368352375243815 -0.07171360183364309 0.26691265709206197 -0.40650490878963463 -0.08285950622288782 -0.7162831248841108 0.045945792550132106 0.6385287067223487 0.007853981632501214 0.33340152029967657 -0.19477874448603014 0.372 -14.792 0.536 -2.964 0.308 0.424 -0.156
-1.2724370635509508 -0.8183787503368682 0.021092235833424438 2.1422041702819805 -0.06941263065181497 0.27113110425874687 -0.4091893751684341 -0.04555309346850705 -0.7107853377413599 0.029059732040254495 0.6094689746820943 0.08364490438613793 0.3734568266254328 -0.21519909673053328 0.464 -14.792 0.436 -2.964 0.548 0.404 -0.12
-1.2724370635509508 -0.8252816638823526 0.021092235833424438 2.148340093433522 -0.06404369789421602 0.27496605622846043 -0.41072335595631954 -0.02670353755050413 -0.6990043652926081 -0.012566370612001944 0.5972953031517174 0.2929535148922953 0.3781692156049335 -0.22894356458741041 0.56 -14.636 0.436 -2.992 0.328 0.412 -0.184
-1.272820558747922 -0.833335063018751 0.020708740636453084 2.154092521388092 -0.05905826033358843 0.2784175130012026 -0.41302432713814763 -0.04241150081550656 -0.6777986148848548 -0.012566370612001944 0.5584180940708364 0.4732023933581982 0.3581415624420554 -0.24740042142378826 0.34 -14.54 0.872 -3.084 0.108 0.432 -0.168
-1.272820558747922 -0.8394709861702927 0.020708740636453084 2.159461454145691 -0.05445631796993219 0.2814854745769734 -0.4157087935169471 -0.014922565101752308 -0.698611666210983 -0.0047123889795007284 0.5321072556019573 0.5218970794797058 0.34439709458517825 -0.23522674989341139 0.528 -14.476 0.736 -3.084 0.116 0.46 -0.176
-1.272820558747922 -0.846373899715777 0.021092235833424438 2.164446891706319 -0.05292233718204677 0.2876213977285151 -0.4191602502896893 0.006283185306000972 -0.7076437450883595 0.009032078877376396 0.5497787142750851 0.394662577033186 0.4099778412165634 -0.26114488928066537 0.776 -14.476 0.804 -3.056 0.136 0.452 -0.196
-1.2724370635509508 -0.8532768132612614 0.020708740636453084 2.169432329266946 -0.051004861197190006 0.29107285450125725 -0.4210777262745461 0.03377212101975522 -0.698611666210983 0.02042035224450316 0.5254313712143313 0.24582962509728803 0.433147087032442 -0.24425882877078778 0.464 -14.348 0.436 -3.024 0.328 0.452 -0.176
-1.2732040539448934 -0.8597962316097744 0.02147573103039579 2.175184757221517 -0.047553404424447825 0.2956747968649135 -0.4237621926533455 0.007853981632501214 -0.685259897435731 0.023561944897503646 0.49558624101082666 0.2320851572404109 0.44178646682819334 -0.26075219019904033 0.464 -14.316 0.3 -3.024 0.364 0.424 -0.168
-1.2720535683539793 -0.8666991451552588 0.0222427214243385 2.179786699585173 -0.043334957257762936 0.30027673922856973 -0.4260631638351737 0.03063052836675474 -0.6558074663138515 0.03534291734625546 0.48459066672532497 0.32358404325905005 0.43943027233844295 -0.25407630581141427 0.528 -14.284 0.368 -3.024 0.216 0.492 -0.212
-1.271670073157008 -0.8732185635037718 0.0222427214243385 2.1836216515548865 -0.0395000052880494 0.304878681592226 -0.42874763021397316 0.06126105673350948 -0.6448118920283498 0.040448005407381256 0.45827982825644586 0.4127267347879388 0.4370740778486926 -0.24150993519941236 0.464 -14.348 0.268 -3.084 0.108 0.528 -0.204
-1.2697525971721513 -0.8793544866553135 0.023009711818281205 2.1882235939185426 -0.03604854851530722 0.3106311095467963 -0.43104860139580126 0.06518804754976008 -0.6169302572329705 0.014529866020127248 0.4402156705016931 0.3789546137681836 0.4755585878479486 -0.24857851866866346 0.404 -14.444 0.2 -2.992 0.1 0.472 -0.176
-1.2693691019751798 -0.8862574002007978 0.0222427214243385 2.1932090314791703 -0.03413107253045045 0.3163835375013666 -0.43373306777460074 0.09424777959001458 -0.6444191929467247 -0.003926990816250607 0.394269877951561 0.25368360672978923 0.5081526116228285 -0.2548617039746644 0.496 -14.572 0.268 -2.84 0.236 0.5 -0.204
-1.2670681307933518 -0.8927768185493108 0.02147573103039579 2.197043983448884 -0.03144660615165098 0.32213596545593687 -0.43641753415340023 0.10406525663064109 -0.620857248049221 -0.018064157754752792 0.4052654522370627 0.21048670775103256 0.5069745143779534 -0.24936391683191356 0.592 -14.572 0.2 -2.964 0.356 0.56 -0.184
-1.266301140399409 -0.8989127417008524 0.021859226227367145 2.2008789354185976 -0.028378644575880154 0.3271214030165645 -0.43910200053219967 0.10485065479389122 -0.6169302572329705 -0.022383847652628464 0.37974001193143375 0.25643250030116466 0.5116869033574541 -0.22226768019978438 0.528 -14.54 0.368 -3.024 0.272 0.54 -0.196
-1.265150654808495 -0.9054321600493654 0.021859226227367145 2.2039468969943683 -0.025310683000109326 0.3324903357741634 -0.4406359813200851 0.1119192382631423 -0.6075054792739689 -0.018849555918002914 0.3824889055028092 0.2874557277495445 0.5328926537652074 -0.24072453703616223 0.592 -14.604 0.164 -3.208 0.188 0.54 -0.196
-1.2632331788236382 -0.9111845880039358 0.021859226227367145 2.208165344161053 -0.023009711818281205 0.3390097541226764 -0.4440874380928273 0.14529866020127247 -0.6216426462124711 0.0019634954081253035 0.3734568266254328 0.2670353755050413 0.594939108661967 -0.2470077223421632 0.776 -14.604 0.2 -3.3 0.244 0.528 -0.176
-1.2624661884296955 -0.9165535207615347 0.020708740636453084 2.2108498105398526 -0.02032524543948173 0.3451456772742181 -0.4463884092746554 0.13823007673202137 -0.5894413215192161 -0.005890486224375911 0.3322234230548014 0.22658737009766006 0.6086835765188442 -0.24857851866866346 0.808 -14.604 0.064 -3.452 0.328 0.46 -0.168
-1.2609322076418101 -0.9230729391100477 0.02147573103039579 2.2143012673125946 -0.017640779060682257 0.3508981052287884 -0.4494563708504262 0.16846790601715106 -0.5733406591725887 0.007853981632501214 0.29648780662692087 0.24582962509728803 0.6196791508043459 -0.2760674543824177 0.964 -14.476 0.0 -3.512 0.336 0.472 -0.184
-1.2590147316569533 -0.9280583766706754 0.021092235833424438 2.2173692288883657 -0.013805827090968724 0.35856800916821546 -0.4521408372292257 0.18181967479240313 -0.5599888903973366 -0.006283185306000972 0.29570240846367074 0.30512718642267217 0.627140433355222 -0.2646791810152909 0.996 -14.636 -0.1 -3.512 0.272 0.492 -0.168
-1.2570972556720965 -0.9345777950191884 0.021859226227367145 2.2204371904641365 -0.010354370318226542 0.36508742751672846 -0.45520879880499654 0.17867808213940264 -0.5564545986627111 -0.03259402377488004 0.2799944451986683 0.36795903948268194 0.6149667618248451 -0.2784236488721681 0.684 -14.984 -0.268 -3.576 0.164 0.508 -0.184
-1.2540292940963258 -0.9399467277767872 0.019941750242510378 2.221971171252022 -0.006519418348513008 0.3708398554712988 -0.457893265183796 0.21245020315915786 -0.5745187564174639 -0.05811946408050899 0.2599667920357902 0.3711006321356824 0.627533132436847 -0.2619302874439155 0.748 -15.112 -0.268 -3.604 0.208 0.508 -0.176
-1.2517283229144975 -0.9453156605343862 0.01917475984856767 2.2238886472368784 -0.0038349519697135344 0.37850975941072584 -0.4601942363656241 0.27253316264779215 -0.5603815894789617 -0.08207410805963769 0.22226768019978438 0.3369358120343021 0.653058572742476 -0.23012166183228558 0.652 -15.24 -0.436 -3.636 0.308 0.508 -0.176
-1.2486603613387268 -0.9510680884889565 0.018407769454624964 2.226573113615678 -0.0007669903939427069 0.38502917775923884 -0.4621117123504809 0.271747764484542 -0.5505641124383351 -0.084037603467763 0.2171625921386586 0.3337942193813016 0.6703373323339786 -0.24622232417891307 0.496 -15.268 -0.3 -3.576 0.272 0.5 -0.176
-1.2455923997629559 -0.9564370212465555 0.01687378866673955 2.228490589600535 0.003451456772742181 0.39193209130472323 -0.4640291883353377 0.3043417882594221 -0.5383904409079583 -0.09071348785538903 0.19988383254715592 0.34164820101380283 0.6770132167216047 -0.2399391388729121 0.404 -15.24 -0.436 -3.696 0.272 0.548 -0.212
-1.241373952596271 -0.9618059540041545 0.01572330307582549 2.229641075191449 0.006902913545484362 0.3996019952441503 -0.4667136547141371 0.3078760799940476 -0.542710130805834 -0.10485065479389122 0.18496126744540362 0.33772121019755225 0.6738716240686042 -0.21873338846515883 0.06 -15.492 -0.2 -3.848 0.228 0.568 -0.176
-1.2383059910205003 -0.9683253723526675 0.014189322287940077 2.2311750559793344 0.009970875121255189 0.40803888957752005 -0.46901462589596526 0.2992367001982963 -0.5309291583570821 -0.12448560887514426 0.14058627122177175 0.30983957540217294 0.7641924128423682 -0.21323560132240799 -0.06 -15.492 -0.3 -3.848 0.28 0.508 -0.196
-1.2356215246417008 -0.9729273147163237 0.013038836697026017 2.231942046373277 0.013038836697026017 0.41455830792603304 -0.47131559707779336 0.29766590387179603 -0.5552765014178359 -0.13233959050764546 0.13430308591577078 0.29099001948417 0.7579092275363672 -0.2250165737711598 0.092 -15.492 -0.4 -4.004 0.28 0.492 -0.212
-1.2321700678689587 -0.9779127522769513 0.01227184630308331 2.233092531964191 0.014956312681882784 0.4226117070624315 -0.47284957786567877 0.30512718642267217 -0.5391758390712084 -0.12252211346701895 0.09974556673276543 0.297273204790171 0.7406304679448645 -0.20577431877153182 -0.06 -15.62 -0.332 -4.156 0.292 0.48 -0.224
-1.2291021062931877 -0.9844321706254643 0.011504855909140603 2.234243017555105 0.018407769454624964 0.4298981158048872 -0.4747670538505356 0.3510729789728043 -0.5281802647857067 -0.0789325154066372 0.07422012642713648 0.30277099193292184 0.7579092275363672 -0.18771016101677904 0.06 -15.652 -0.5 -4.308 0.316 0.52 -0.196
-1.2256506495204456 -0.9890341129891205 0.009970875121255189 2.233859522358134 0.0222427214243385 0.438335010138257 -0.47668452983539233 0.36167585417668097 -0.5352488482549578 -0.08246680714126275 0.06283185306000971 0.30983957540217294 0.7520187413119913 -0.17553648948640216 0.124 -15.588 -0.3 -4.524 0.236 0.528 -0.212
-1.221815697550732 -0.9936360553527768 0.008820389530341128 2.233859522358134 0.025310683000109326 0.44600491407768406 -0.47821851062327775 0.3593196596869306 -0.5222897785613307 -0.14215706754827198 0.03063052836675474 0.30983957540217294 0.7944302421274979 -0.16257741979277515 0.092 -15.652 -0.468 -4.616 0.252 0.46 -0.176
-1.2183642407779898 -0.9986214929134043 0.008053399136398421 2.233859522358134 0.027611654181937447 0.4548253036080252 -0.4789855010172204 0.37738381744168337 -0.5077599125412036 -0.11977321989564353 -0.001570796326500243 0.3063052836675474 0.7991426311069986 -0.135873882242271 -0.248 -15.524 -0.436 -4.368 0.264 0.444 -0.176
-1.2137622984143337 -1.004757416064946 0.006135923151541655 2.233092531964191 0.029912625363765568 0.46249520754745227 -0.48051948180510584 0.3919136834618106 -0.5073672134595785 -0.1021017612225158 -0.02120575040775328 0.26821347274991647 0.8042477191681244 -0.11938052081401847 -0.092 -15.588 -0.4 -4.432 0.308 0.588 -0.196
-1.2106943368385628 -1.0085923680346596 0.005368932757598948 2.2334760271611622 0.03259709174256504 0.47016511148687934 -0.4812864721990486 0.3899501880536853 -0.4826271713171996 -0.12173671530376882 -0.04712388979500729 0.22187498111815931 0.789325154066372 -0.12173671530376882 -0.092 -15.652 -0.436 -4.308 0.328 0.608 -0.196
-1.2068593848688494 -1.0139613007922585 0.004218447166684887 2.2315585511763056 0.03489806292439316 0.47821851062327775 -0.4816699673960199 0.3970187715229364 -0.48851765754157556 -0.13155419234439536 -0.06361725122325984 0.2230530783630345 0.8030696219232492 -0.09738937224301507 -0.28 -15.588 -0.4 -4.064 0.3 0.636 -0.176
-1.2018739473082216 -1.0181797479589434 0.0030679615757708274 2.2311750559793344 0.037582529303192634 0.4866554049566475 -0.48243695778996265 0.3612831550950559 -0.49990593090870233 -0.10013826581439049 -0.07579092275363672 0.23679754621991161 0.7853981632501215 -0.07107853377413599 -0.216 -15.652 -0.604 -4.248 0.344 0.684 -0.196
-1.1976555001415368 -1.0235486807165424 0.0011504855909140602 2.2304080655853915 0.0395000052880494 0.4939418136991032 -0.48243695778996265 0.40055306325756196 -0.49754973641895195 -0.11506083091614279 -0.08835729336563866 0.25564710213791453 0.7960010384539982 -0.04476769530525693 -0.28 -15.748 -1.04 -4.34 0.328 0.596 -0.196
-1.1930535577778805 -1.02853411827717 -0.0007669903939427069 2.228490589600535 0.04295146206079158 0.5039126888203584 -0.48243695778996265 0.452782041113695 -0.4959789400924517 -0.15236724367052357 -0.1288052987730199 0.2572178984644148 0.8132797980455008 -0.004319689897875668 -0.56 -15.748 -1.644 -4.704 0.188 0.576 -0.176
-1.1884516154142244 -1.0327525654438547 -0.002684466378799474 2.2269566088126496 0.04563592843959106 0.5119660879567568 -0.48243695778996265 0.4453207585628189 -0.48576876397020013 -0.20263272611853134 -0.1280199006097698 0.28941922315766977 0.8007134274334988 -0.001570796326500243 -0.56 -15.84 -1.98 -4.828 0.144 0.568 -0.212
-1.1830826826566254 -1.0381214982014537 -0.004985437560627594 2.225422628024764 0.04908738521233324 0.5211699726840693 -0.482820452986934 0.46770460621544735 -0.459065226419696 -0.2552544030562895 -0.13940817397689656 0.28352873693329383 0.8242753723310025 -0.004319689897875668 -0.684 -15.84 -1.608 -4.92 0.144 0.568 -0.176
-1.1777137498990264 -1.04272344056511 -0.008436894333369775 2.223121656842936 0.051004861197190006 0.5292233718204677 -0.482820452986934 0.5160065932553298 -0.45553093468507044 -0.2729258617294172 -0.1661117115274007 0.29059732040254493 0.8399833355960049 -0.007461282550876154 -0.592 -15.652 -1.608 -5.288 0.144 0.608 -0.168
-1.1723448171414275 -1.0477088781257375 -0.011888351106111956 2.2208206856611077 0.05292233718204677 0.5384272565477802 -0.482820452986934 0.5183627877450802 -0.42764929988969114 -0.32594023774880043 -0.21834068938353376 0.18260507295565323 0.8121017008006256 -0.001570796326500243 -0.528 -15.684 -1.14 -5.5 0.136 0.588 -0.168
-1.1669758843838285 -1.0519273252924224 -0.01572330307582549 2.217752724085337 0.05330583237901813 0.548014636472064 -0.48358744338087667 0.530536459275457 -0.43236168886919185 -0.3173008579530491 -0.23483405081178632 0.14058627122177175 0.8329147521267538 -0.01531526418337737 -0.528 -15.62 -0.604 -5.5 0.152 0.548 -0.148
-1.1612234564292583 -1.0565292676560787 -0.018407769454624964 2.2146847625095663 0.05292233718204677 0.5572185211993765 -0.482820452986934 0.5195408849899553 -0.3981968687678116 -0.34871678448305393 -0.2662499773417912 0.03259402377488004 0.8953539061051384 0.00510508806112579 -0.808 -15.748 -0.704 -5.744 0.372 0.5 -0.12
-1.156621514065602 -1.0603642196257923 -0.02147573103039579 2.212383791327738 0.054072822772960834 0.5648884251388037 -0.482820452986934 0.5057964171330782 -0.4107632393798135 -0.29570240846367074 -0.297273204790171 0.0035342917346255468 0.8812167391666363 0.003141592653000486 -1.9 -15.776 -0.636 -5.776 0.464 0.472 -0.112
-1.153553552489831 -1.0645826667924772 -0.024160197409195266 2.2089323345549956 0.054072822772960834 0.5737088146691447 -0.482820452986934 0.44689155488931914 -0.4123340357063138 -0.27056966723966686 -0.3239767423406751 0.05183627877450802 0.8513716089631317 0.0019634954081253035 -2.46 -15.936 -1.34 -5.988 0.492 0.56 -0.092
-1.148951610126175 -1.0684176187621908 -0.02569417819708068 2.2047138873883108 0.056373793954788955 0.5832961945934286 -0.48243695778996265 0.4150829292776892 -0.3848450999925595 -0.22737276826091016 -0.34871678448305393 0.11780972448751822 0.84037603467763 -0.0047123889795007284 -3.052 -16.064 -1.544 -6.112 0.308 0.596 -0.084
-1.14473316295949 -1.0722525707319042 -0.02684466378799474 2.1997284498276835 0.05790777474267437 0.5928835745177125 -0.482820452986934 0.3966260724413113 -0.3989822669310617 -0.17318029499665177 -0.40565815131868777 0.13940817397689656 0.8690430676362594 -0.0011780972448751821 -2.992 -16.192 -2.28 -6.264 0.188 0.5 -0.084
-1.1412817061867477 -1.0760875227016178 -0.028762139772851508 2.195126507464027 0.05829126993964572 0.6024709544419963 -0.482820452986934 0.35539266887067994 -0.3597123587685556 -0.1507964473440233 -0.43039819346106656 0.12370021071189413 0.9008516932478894 0.01021017612225158 -3.02 -16.032 -2.852 -6.236 0.152 0.444 -0.072
-1.138213744610977 -1.0791554842773885 -0.03183010134862233 2.190908060297342 0.06020874592450249 0.609757363184452 -0.48243695778996265 0.3569634651971802 -0.34636058999330355 -0.17828538305777758 -0.4598506245829461 0.11977321989564353 0.872577359370885 0.008246680714126275 -2.896 -16.064 -3.052 -6.144 0.136 0.424 -0.064
-1.135145783035206 -1.0822234458531594 -0.03183010134862233 2.185155632342772 0.06020874592450249 0.6174272671238791 -0.48243695778996265 0.35382187254417974 -0.32751103407530063 -0.168075206935526 -0.4940154446843264 0.09424777959001458 0.7932521448826226 0.001570796326500243 -2.68 -16.0 -3.22 -6.172 0.124 0.5 -0.084
-1.1313108310654927 -1.0852914074289302 -0.03566505331833587 2.180170194782144 0.06212622190935926 0.6247136758663347 -0.48243695778996265 0.3569634651971802 -0.3153373625449238 -0.21087940683265763 -0.5167919914185799 0.09464047867163963 0.7280640973328626 0.0007853981632501215 -2.96 -15.776 -3.052 -6.236 0.124 0.588 -0.084
-1.1270923838988078 -1.088359369004701 -0.038733014894106695 2.1736507764336315 0.0625097171063306 0.6320000846087904 -0.4793689962141918 0.34871678448305393 -0.28431413509654396 -0.2623229865255406 -0.536034246418208 0.10053096489601555 0.711178036822985 0.02591813938725401 -2.772 -15.716 -2.852 -6.204 0.144 0.624 -0.008
-1.1232574319290942 -1.0906603401865291 -0.041033986075934815 2.1682818436760325 0.06212622190935926 0.6400534837451889 -0.47668452983539233 0.3420409000954279 -0.26153758836229046 -0.24229533336266248 -0.5713771637644633 0.0530143760193832 0.730812990904238 0.2450442269340379 -2.68 -15.46 -2.384 -6.264 0.136 0.588 -0.028
-1.1217234511412089 -1.092577816171386 -0.04256796686382023 2.161378930130548 0.0617427267123879 0.6461894068967305 -0.47323307306265017 0.3176935570346741 -0.25132741224003885 -0.24779312050541333 -0.5980807013149675 0.02081305132612822 0.7626216165158679 0.34478979366680335 -2.584 -15.332 -2.148 -6.172 0.172 0.492 -0.028
-1.1194224799593806 -1.0941117969592713 -0.045252433242619704 2.157160482963863 0.06212622190935926 0.6538593108361576 -0.46978161628990794 0.2807798433619184 -0.22972896275066054 -0.21873338846515883 -0.6279258315184721 0.013351768775252066 0.7355253798837388 0.3805254100946839 -2.336 -15.396 -2.28 -6.144 0.228 0.48 -0.028
-1.1155875279896672 -1.0964127681410996 -0.04678641403050512 2.1498740742214073 0.0625097171063306 0.6603787291846707 -0.4667136547141371 0.24229533336266248 -0.22344577744465957 -0.2179479903019087 -0.6247842388654716 0.0007853981632501215 0.6860452955989811 0.3522510762176795 -2.088 -15.176 -2.012 -6.416 0.2 0.588 -0.028
-1.1148205375957245 -1.0975632537320135 -0.048703890015361885 2.142971160675923 0.0625097171063306 0.6661311571392409 -0.464412683532309 0.24779312050541333 -0.18967365642490433 -0.22226768019978438 -0.6562001653954765 0.01688606050987761 0.6514877764159758 0.27960174611704325 -1.776 -15.112 -2.148 -6.448 0.188 0.616 -0.008
-1.1129030616108677 -1.0994807297168703 -0.05062136600021865 2.137602227918324 0.0625097171063306 0.672650575487754 -0.46172821715350953 0.21480639764890821 -0.13783737765039633 -0.20538161968990676 -0.6813329066194804 -0.027096236632129192 0.6424556975385993 0.24465152785241284 -1.652 -15.144 -2.148 -6.508 0.208 0.528 -0.008
-1.1113690808229824 -1.100247720110813 -0.05292233718204677 2.1283983431910114 0.06289321230330196 0.679169993836267 -0.4598107411686528 0.1971349389757805 -0.13155419234439536 -0.23758294438316174 -0.7060729487618592 0.0035342917346255468 0.6220353452940962 0.2788163479537931 -1.432 -15.112 -1.98 -6.54 0.18 0.472 -0.016
-1.109068109641154 -1.1010147105047556 -0.05445631796993219 2.1207284392515846 0.06289321230330196 0.6841554313968945 -0.45750976998682463 0.2100940086694075 -0.10170906214089073 -0.21127210591428267 -0.7543749358017416 0.029452431121879556 0.6263550351919719 0.2532909076481642 -1.184 -15.08 -1.88 -6.664 0.18 0.5 -0.008
-1.1063836432623546 -1.1021651960956698 -0.0559902987578176 2.1142090209030715 0.06212622190935926 0.6891408689575221 -0.45520879880499654 0.19870573530228072 -0.07343472826388636 -0.19163715183302965 -0.7598727229444925 0.005890486224375911 0.5525276078464605 0.20655971693478195 -1.308 -14.888 -1.744 -6.692 0.208 0.548 -0.016
-1.1044661672774978 -1.101398205701727 -0.05944175553055978 2.1053886313727306 0.06212622190935926 0.6945098017151211 -0.4536748180171111 0.19438604540440507 -0.028667032958629435 -0.2171625921386586 -0.7751879871278698 -0.011780972448751823 0.5144357969288296 0.2100940086694075 -1.34 -14.732 -1.508 -6.844 0.228 0.568 0.016
-1.1040826720805266 -1.101398205701727 -0.0617427267123879 2.0969517370393604 0.0625097171063306 0.7010292200636341 -0.4506068564413403 0.18181967479240313 -0.02631083846887907 -0.20381082336340653 -0.7940375430458728 -0.013744467856877126 0.49519354192920156 0.2061670178531569 -1.276 -14.92 -1.476 -6.816 0.216 0.528 -0.016
-1.1021651960956698 -1.1010147105047556 -0.06327670750027331 2.0873643571150766 0.06212622190935926 0.7056311624272903 -0.4490728756534549 0.1822123738740282 0.011388273367126762 -0.17946348030265274 -0.8843583318196367 0.0035342917346255468 0.4841979676436999 0.18928095734327927 -1.184 -14.952 -1.376 -6.752 0.236 0.46 0.0
-1.1010147105047556 -1.0998642249138417 -0.06481068828815872 2.0781604723877645 0.06289321230330196 0.7098496095939753 -0.44715539966859813 0.12134401622214377 0.03848450999925595 -0.18456856836377855 -0.8431249282490054 0.005497787142750851 0.45081854570556973 0.17553648948640216 -1.088 -15.208 -1.608 -6.6 0.236 0.492 -0.008
-1.0998642249138417 -1.099097234519899 -0.06672816427301549 2.0697235780543943 0.06289321230330196 0.7125340759727747 -0.4456214188807127 0.10838494652851677 0.08874999244726373 -0.16768250785390093 -0.8517643080447568 0.019634954081253035 0.37659841927843324 0.18142697571077807 -0.964 -15.24 -1.108 -6.632 0.2 0.624 -0.008
-1.097946748928985 -1.0975632537320135 -0.0674951546669582 2.060519693327082 0.06289321230330196 0.7152185423515741 -0.4425534573049419 0.12566370612001942 0.10759954836526664 -0.1331249886708956 -0.8820021373298864 0.0023561944897503642 0.30041479744317146 0.20066923071040604 -0.684 -15.364 -1.34 -6.632 0.252 0.692 0.0
-1.0975632537320135 -1.0964127681410996 -0.06902913545484361 2.053233284584626 0.0625097171063306 0.7190534943212877 -0.4410194765170565 0.09306968234513939 0.12330751163026907 -0.11741702540589316 -0.8541205025345071 -0.0011780972448751821 0.3279037331569257 0.19556414264928024 -0.56 -15.396 -1.608 -6.664 0.344 0.644 -0.008
-1.0964127681410996 -1.094878787353214 -0.07133010663667173 2.043262409463371 0.06366020269724466 0.7221214558970586 -0.43910200053219967 0.14686945652777272 0.1401935721401467 -0.18928095734327927 -0.860403687840508 0.03337942193813016 0.3337942193813016 0.1869247628535289 -0.496 -15.364 -1.644 -6.724 0.372 0.528 -0.008
-1.0944952921562427 -1.0929613113683574 -0.07056311624272903 2.03444201993303 0.06557767868210143 0.7259564078667721 -0.4371845245473429 0.09542587683488976 0.15590153540514912 -0.13940817397689656 -0.879253243758511 0.10170906214089073 0.3208351496876746 0.21559179581215834 -0.56 -15.364 -1.24 -6.784 0.244 0.528 -0.016
-1.0941117969592713 -1.0918108257774433 -0.0732475826215285 2.02600512559966 0.06634466907604414 0.7278738838516289 -0.4345000581685434 0.08246680714126275 0.17632188764965226 -0.09974556673276543 -0.8847510309012618 0.1060287520387664 0.24857851866866346 0.21991148571003402 -0.464 -15.364 -1.24 -6.844 0.244 0.624 -0.028
-1.0929613113683574 -1.0895098545956152 -0.0732475826215285 2.0175682312662904 0.06481068828815872 0.7297913598364856 -0.432966077380658 0.09542587683488976 0.19988383254715592 -0.1079922474468917 -0.8710065630443847 0.07264933010063623 0.21951878662840896 0.23758294438316174 -0.684 -15.332 -1.408 -6.844 0.252 0.644 -0.028
-1.0921943209744145 -1.0868253882168157 -0.0732475826215285 2.0083643465389778 0.06634466907604414 0.7320923310183137 -0.4298981158048872 0.07736171908013696 0.25407630581141427 -0.07775441816176203 -0.8855364290645119 0.01060287520387664 0.20930861050615737 0.23129975907716077 -0.592 -15.364 -1.776 -6.784 0.272 0.616 -0.016
-1.0921943209744145 -1.0833739314440736 -0.07439806821244256 1.9980099762207515 0.06596117387907278 0.7343933022001419 -0.4275971446230591 0.08285950622288782 0.25839599570928995 -0.09856746948789025 -0.9169523555945168 0.03455751918300534 0.22226768019978438 0.24779312050541333 -0.62 -15.364 -1.576 -6.844 0.2 0.664 -0.016
-1.0910438353835006 -1.080689465065274 -0.07554855380335662 1.988806091493439 0.06596117387907278 0.7366942733819699 -0.42529617344123094 0.0620464548967596 0.2929535148922953 -0.08364490438613793 -0.9303041243697688 -0.009032078877376396 0.2552544030562895 0.23326325448528606 -0.62 -15.588 -1.508 -6.816 0.188 0.596 -0.016
-1.0898933497925865 -1.0768545130955605 -0.07669903939427068 1.9796022067661265 0.06557767868210143 0.7389952445637981 -0.4226117070624315 0.05851216316213405 0.3204424506060496 -0.062439153978384655 -0.9153815592680166 -0.027096236632129192 0.24190263428103742 0.23051436091391064 -0.56 -15.776 -1.576 -6.724 0.208 0.576 -0.016
-1.0895098545956152 -1.0737865515197895 -0.07746602978821339 1.970398322038814 0.06557767868210143 0.7412962157456262 -0.42031073588060336 0.09032078877376397 0.33261612213642644 -0.07539822367201165 -0.8941758088602633 -0.014922565101752308 0.23836834254641187 0.22972896275066054 -0.464 -15.776 -1.712 -6.816 0.216 0.76 0.0
-1.0887428642016723 -1.0695681043531047 -0.07861651537912745 1.9600439517205874 0.06672816427301549 0.7451311677153397 -0.41800976469877527 0.059690260407009234 0.3506802798911792 -0.08207410805963769 -0.9012443923295144 0.011780972448751823 0.22187498111815931 0.2191260875467839 -0.592 -15.776 -1.544 -6.936 0.208 0.656 -0.044
-1.0879758738077296 -1.0653496571864198 -0.07938350577307016 1.9508400669932748 0.06557767868210143 0.7470486437001965 -0.41647578391088985 0.06950773744763575 0.3718860302989325 -0.07068583469251093 -0.9193085500842672 -0.008639379795751335 0.24268803244428755 0.18613936469027878 -0.56 -15.808 -1.172 -7.152 0.228 0.568 -0.008
-1.0875923786107584 -1.0607477148227635 -0.07938350577307016 1.9416361822659625 0.06519418348513008 0.749733110078996 -0.4157087935169471 0.05340707510100826 0.39741147060456145 -0.04751658887663235 -0.9153815592680166 -0.01610066234662749 0.2827433387700437 0.18024887846590287 -0.06 -15.748 -1.276 -7.364 0.228 0.52 -0.008
-1.0864418930198443 -1.0569127628530501 -0.08015049616701286 1.9331992879325928 0.06557767868210143 0.752034081260824 -0.4126408319411763 0.05772676499888393 0.40251655866568725 -0.040448005407381256 -0.9028151886560146 -0.01767145867312773 0.22855086550578535 0.15982852622139973 0.184 -15.904 -1.208 -7.58 0.208 0.492 -0.028
-1.0852914074289302 -1.0526943156863653 -0.07976700097004151 1.9224614224173948 0.06557767868210143 0.7547185476396235 -0.4111068511532909 0.09738937224301507 0.4362886796854425 -0.06990043652926081 -0.9291260271248937 -0.003926990816250607 0.24190263428103742 0.1610066234662749 0.216 -15.968 -1.24 -7.824 0.2 0.5 0.0
-1.0856749026259016 -1.048092373322709 -0.08053399136398422 1.9132575376900822 0.06557767868210143 0.7570195188214517 -0.4091893751684341 0.08443030254938806 0.446106156726069 -0.027881634795379313 -0.944048592226646 0.014922565101752308 0.24033183795453716 0.19360064724115494 0.216 -16.128 -1.34 -7.916 0.216 0.46 -0.016
-1.0841409218380162 -1.04272344056511 -0.08091748656095557 1.9040536529627698 0.06557767868210143 0.7593204900032798 -0.406888403986606 0.050658181529632834 0.4732023933581982 -0.08364490438613793 -0.9216647445740176 0.015707963265002428 0.23169245815878584 0.19477874448603014 0.34 -16.192 -0.904 -7.916 0.2 0.384 -0.016
-1.0829904362471021 -1.037354507807511 -0.08206797215186963 1.8936992826445433 0.06519418348513008 0.7612379659881365 -0.40573791839569195 0.10327985846739098 0.5034402226433279 -0.06715154295788539 -0.9452266894715212 -0.01767145867312773 0.20773781417965714 0.19792033713903062 0.62 -16.256 -0.836 -7.7 0.2 0.424 0.0
-1.081839950656188 -1.0331360606408262 -0.08168447695489828 1.8844953979172308 0.06557767868210143 0.7620049563820793 -0.40382044241083515 0.07971791356988733 0.5297510611122069 -0.03534291734625546 -0.963290847226274 -0.023954643979128706 0.15943582713977467 0.181034276629153 0.496 -16.284 -0.772 -7.608 0.228 0.56 0.0
-1.0822234458531594 -1.0273836326862558 -0.08245146734884098 1.8756750083868896 0.06557767868210143 0.7623884515790507 -0.40151947122900705 0.07814711724338709 0.5297510611122069 -0.013351768775252066 -0.9609346527365237 0.00039269908162506076 0.09660397407976494 0.18771016101677904 0.248 -16.316 -0.804 -7.364 0.228 0.616 -0.036
-1.080689465065274 -1.021247709534714 -0.08283496254581234 1.8645536476747204 0.06557767868210143 0.763922432366936 -0.39998549044112164 0.05222897785613308 0.5321072556019573 -0.01727875959150267 -0.9487609812061467 0.013351768775252066 0.08639379795751337 0.16846790601715106 -0.028 -16.412 -1.004 -7.152 0.188 0.636 -0.016
-1.0799224746713312 -1.0158787767771154 -0.08206797215186963 1.8557332581443793 0.06557767868210143 0.7650729179578502 -0.3984515096532362 0.07029313561088588 0.5595961913157116 -0.0019634954081253035 -0.9542587683488976 0.011780972448751823 0.12841259969139487 0.17828538305777758 0.28 -16.476 -1.208 -7.18 0.216 0.596 -0.028
-1.0799224746713312 -1.0108933392164876 -0.08283496254581234 1.8465293734170667 0.06519418348513008 0.7666068987457355 -0.3961505384714081 0.07107853377413599 0.5745187564174639 -0.013744467856877126 -0.9538660692672726 -0.0023561944897503642 0.13430308591577078 0.1912444527514046 0.592 -16.508 -1.24 -7.212 0.216 0.54 -0.008
-1.0783884938834458 -1.0055244064588886 -0.08283496254581234 1.8384759742806684 0.06557767868210143 0.7669903939427068 -0.3942330624865513 0.09581857591651483 0.5914048169273415 0.0 -0.9522952729407723 -0.008246680714126275 0.1079922474468917 0.19242254999627975 0.34 -16.508 -1.308 -7.272 0.208 0.508 -0.044
-1.0783884938834458 -0.9990049881103757 -0.08206797215186963 1.8277381087654705 0.06557767868210143 0.7669903939427068 -0.39346607209260864 0.07736171908013696 0.5902267196824663 -0.01021017612225158 -0.9071348785538903 -0.004319689897875668 0.05183627877450802 0.1621847207111501 0.028 -16.412 -1.308 -7.396 0.2 0.568 -0.028
-1.077238008292532 -0.9928690649588341 -0.08245146734884098 1.8193012144321008 0.06557767868210143 0.7669903939427068 -0.39193209130472323 0.08207410805963769 0.6106470719269694 0.001570796326500243 -0.9350165133492696 -0.009032078877376396 -0.012173671530376884 0.14254976662989705 0.0 -16.54 -1.072 -7.456 0.2 0.56 -0.008
-1.075320532307675 -0.986349646610321 -0.08283496254581234 1.809713834507817 0.06557767868210143 0.7666068987457355 -0.39078160571380915 0.08443030254938806 0.6043638866209685 0.01531526418337737 -0.9224501427372677 -0.00039269908162506076 0.0027488935713754254 0.15825772989489947 -0.06 -16.636 -1.172 -7.548 0.216 0.548 -0.028
-1.075320532307675 -0.979830228261808 -0.08206797215186963 1.8020439305683897 0.06519418348513008 0.7666068987457355 -0.388480634531981 0.10720684928364158 0.6310674241714727 -0.005890486224375911 -0.9012443923295144 -0.012959069693627005 0.018064157754752792 0.1531526418337737 -0.216 -16.7 -1.172 -7.64 0.216 0.576 0.0
-1.075320532307675 -0.9729273147163237 -0.08206797215186963 1.792456550644106 0.06557767868210143 0.768140879533621 -0.3869466537440956 0.1009236639776406 0.659734457130102 0.0007853981632501215 -0.9208793464107674 0.01688606050987761 0.02631083846887907 0.1519745445888985 -0.28 -16.792 -1.108 -7.52 0.216 0.5 -0.016
-1.0745535419137324 -0.966791391564782 -0.08168447695489828 1.7836361611137648 0.06634466907604414 0.768140879533621 -0.3854126729562102 0.07147123285576105 0.665624943354478 0.024740042142378828 -0.9197012491658922 0.029059732040254495 0.028274333877004374 0.14137166938502185 -0.34 -17.08 -1.208 -7.608 0.216 0.5 -0.028
-1.0722525707319042 -0.9598884780192977 -0.08206797215186963 1.7744322763864524 0.06596117387907278 0.7669903939427068 -0.38502917775923884 0.1009236639776406 0.6479534846813502 0.0070685834692510935 -0.8733627575341351 0.019242254999627974 -0.005497787142750851 0.1288052987730199 -0.34 -17.144 -1.04 -7.608 0.18 0.528 -0.028
-1.0714855803379615 -0.9529855644738133 -0.08168447695489828 1.7656118868561113 0.06557767868210143 0.7669903939427068 -0.3834951969713534 0.09228428418188928 0.6526658736608509 0.024740042142378828 -0.8545132016161322 0.0 -0.014137166938502187 0.13037609509952017 -0.528 -17.176 -1.108 -7.52 0.208 0.576 -0.008
-1.0707185899440188 -0.9456991557313575 -0.08206797215186963 1.7564080021287987 0.06634466907604414 0.7662234035487642 -0.38234471138043935 0.10524335387551628 0.6836891011092308 0.001570796326500243 -0.8721846602892599 -0.04241150081550656 -0.023954643979128706 0.10956304377339195 -0.62 -17.208 -1.408 -7.428 0.2 0.568 -0.036
-1.0695681043531047 -0.9380292517919305 -0.08130098175792692 1.7475876125984575 0.06557767868210143 0.7666068987457355 -0.38119422578952533 0.09817477040626518 0.6915430827417319 0.01767145867312773 -0.8694357667178845 -0.00510508806112579 -0.03534291734625546 0.12134401622214377 -0.652 -17.396 -1.108 -7.456 0.164 0.568 -0.028
-1.0691846091561334 -0.9303593478525034 -0.08206797215186963 1.7383837278711451 0.06557767868210143 0.7666068987457355 -0.3792767498046685 0.06872233928438563 0.7461282550876154 0.05654866775400875 -0.8580474933507577 0.012173671530376884 -0.009817477040626518 0.14176436846664692 -0.528 -17.524 -1.208 -7.488 0.164 0.56 -0.028
-1.0684176187621908 -0.9226894439130764 -0.08130098175792692 1.729563338340804 0.06519418348513008 0.7658399083517928 -0.3777427690167831 0.09071348785538903 0.7410231670264896 0.013351768775252066 -0.8242753723310025 0.0 0.0035342917346255468 0.10485065479389122 -0.62 -17.652 -1.376 -7.488 0.164 0.568 -0.028
-1.0672671331712766 -0.9142525495797066 -0.08130098175792692 1.7199759584165202 0.06481068828815872 0.7677573843366495 -0.37697577862284043 0.07971791356988733 0.7166758239657358 -0.0011780972448751821 -0.814065196208751 -0.0027488935713754254 0.0200276531628781 0.14176436846664692 -0.684 -17.904 -1.24 -7.456 0.172 0.548 -0.028
-1.0668836379743052 -0.9081166264281649 -0.08015049616701286 1.713456540068007 0.06557767868210143 0.7662234035487642 -0.37582529303192636 0.08128870989638758 0.7594800238628675 0.0400553063257562 -0.8227045760045022 0.0035342917346255468 -0.001570796326500243 0.1299833960178951 -0.308 -18.128 -1.072 -7.456 0.144 0.548 -0.028
-1.0645826667924772 -0.9008302176857093 -0.07938350577307016 1.7054031409316088 0.06596117387907278 0.7662234035487642 -0.3746748074410123 0.0899280896921389 0.769297500903494 0.03926990816250607 -0.7963937375356231 -0.0027488935713754254 -0.018849555918002914 0.1288052987730199 -0.124 -18.348 -1.04 -7.58 0.172 0.56 -0.056
-1.0641991715955057 -0.8923933233523395 -0.08015049616701286 1.6977332369921816 0.06481068828815872 0.7662234035487642 -0.3739078170470696 0.07853981632501214 0.7677267045769938 0.021598449489378342 -0.7960010384539982 -0.0070685834692510935 -0.034950218264630406 0.1021017612225158 -0.28 -18.508 -0.972 -7.672 0.164 0.588 -0.028
-1.063432181201563 -0.8847234194129123 -0.0790000105760988 1.690446828249726 0.06557767868210143 0.7650729179578502 -0.37314082665312687 0.08953539061051385 0.7586946256996173 0.054977871427508505 -0.7300275927409879 0.0070685834692510935 -0.04555309346850705 0.07343472826388636 -0.496 -18.636 -0.804 -7.672 0.164 0.508 -0.016
-1.0638156763985345 -0.8770535154734853 -0.0790000105760988 1.6820099339163561 0.06596117387907278 0.7635389371699647 -0.37160684586524145 0.06440264938650996 0.7453428569243653 0.051443579692882956 -0.7834346678419962 -0.018456856836377853 -0.09071348785538903 0.0950331777532647 -0.464 -18.732 -0.94 -7.824 0.164 0.48 -0.044
-1.0618982004136777 -0.8693836115340582 -0.07861651537912745 1.676257505961786 0.06519418348513008 0.7623884515790507 -0.37007286507735604 0.05890486224375911 0.7245298055982371 0.03180862561162992 -0.7162831248841108 0.011780972448751823 -0.10759954836526664 0.12134401622214377 -0.56 -18.796 -1.14 -7.884 0.164 0.508 -0.056
-1.0626651908076203 -0.8620972027916025 -0.07746602978821339 1.667820611628416 0.06557767868210143 0.7612379659881365 -0.36930587468341336 0.05811946408050899 0.7422012642713648 0.04476769530525693 -0.6899722864152317 -0.024740042142378828 -0.13783737765039633 0.13273228958927052 -0.496 -18.732 -1.308 -7.976 0.144 0.5 -0.028
-1.0607477148227635 -0.8551942892461182 -0.07784952498518474 1.6620681836738458 0.06481068828815872 0.7589369948063085 -0.3681553890924993 0.07107853377413599 0.7634070146791181 0.0750055245903866 -0.6793694112113551 -0.0023561944897503642 -0.17435839224152697 0.09935286765114036 -0.56 -18.732 -1.276 -8.036 0.152 0.46 -0.044
-1.0607477148227635 -0.847524385306691 -0.07593204900032798 1.65478177493139 0.06519418348513008 0.756252528427509 -0.3670049035015852 0.084037603467763 0.7469136532508656 0.06322455214163478 -0.6938992772314824 -0.014137166938502187 -0.17121679958852648 0.10053096489601555 -0.592 -18.796 -1.108 -8.008 0.152 0.424 -0.028
-1.0603642196257923 -0.839854481367264 -0.07516505860638527 1.6467283757949918 0.06519418348513008 0.7543350524426522 -0.36623791310764253 0.061653755815134534 0.724137106516612 0.09189158510026421 -0.6601271562117271 0.00039269908162506076 -0.2309070599955357 0.07853981632501214 -0.56 -18.732 -1.276 -8.036 0.144 0.46 -0.036
-1.0599807244288209 -0.8321845774278369 -0.07363107781849985 1.641742938234364 0.06557767868210143 0.7512670908668814 -0.36508742751672846 0.04908738520313259 0.7190320184554863 0.07775441816176203 -0.6424556975385993 0.009817477040626518 -0.2548617039746644 0.07736171908013696 -0.652 -18.796 -1.308 -8.008 0.152 0.492 -0.044
-1.058830238837907 -0.8248981686853812 -0.07363107781849985 1.6336895390979655 0.06519418348513008 0.7481991292911105 -0.3647039323197571 0.043982297142006806 0.7359180789653639 0.09071348785538903 -0.64638268835485 0.012173671530376884 -0.2831360378516688 0.06008295948863429 -0.62 -18.824 -1.608 -7.856 0.152 0.528 -0.028
-1.0576797532469928 -0.8160777791550401 -0.07286408742455715 1.6279371111433953 0.06557767868210143 0.745514662912311 -0.36508742751672846 0.07853981632501214 0.7669413064137436 0.08246680714126275 -0.6510950773343507 0.014137166938502187 -0.29138271856579506 0.03652101459113065 -0.684 -18.856 -1.576 -7.764 0.152 0.548 -0.016
-1.0572962580500214 -0.8091748656095558 -0.07286408742455715 1.6202672072039683 0.06404369789421602 0.7424467013365402 -0.36508742751672846 0.0530143760193832 0.7292421945777378 0.06558074663138515 -0.6075054792739689 -0.027488935713754253 -0.2898119222392948 0.012566370612001944 -0.404 -18.888 -1.276 -7.548 0.164 0.5 -0.044
-1.0572962580500214 -0.8015049616701286 -0.07171360183364309 1.6160487600372835 0.06557767868210143 0.7393787397607694 -0.3643204371227858 0.03926990816250607 0.7410231670264896 0.07029313561088588 -0.5894413215192161 0.007853981632501214 -0.278030949790543 0.015707963265002428 -0.652 -18.92 -1.108 -7.456 0.152 0.56 -0.044
-1.0572962580500214 -0.7930680673367589 -0.07017962104575767 1.6099128368857418 0.06481068828815872 0.7347767973971132 -0.36393694192581444 0.054192473264258384 0.7390596716183643 0.0801106126515124 -0.5474225197853346 -0.01021017612225158 -0.3593196596869306 0.043982297142006806 -0.592 -18.952 -1.24 -7.488 0.136 0.656 -0.016
-1.0569127628530501 -0.7869321441852173 -0.06941263065181497 1.604927399325114 0.06519418348513008 0.7320923310183137 -0.3631699515318717 0.056155968672383684 0.7480917504957407 0.08639379795751337 -0.5203262831532055 0.00039269908162506076 -0.36795903948268194 0.06008295948863429 -0.592 -18.952 -1.34 -7.548 0.088 0.576 -0.064
-1.0549952868681933 -0.7784952498518475 -0.06864564025787226 1.599558466567515 0.06442719309118737 0.7278738838516289 -0.36278645633490036 0.054977871427508505 0.7606581211077427 0.07539822367201165 -0.5513495106015853 -0.036913713672755706 -0.362068553258306 0.050658181529632834 -0.964 -19.208 -1.34 -7.548 -0.152 0.472 -0.036
-1.0546117916712219 -0.7719758315033345 -0.0674951546669582 1.5964905049917444 0.0625097171063306 0.7244224270788866 -0.362402961137929 0.03534291734625546 0.7088218423332346 0.10838494652851677 -0.4822344722355746 -0.09267698326351434 -0.37463492387030795 0.04830198703988247 -1.4 -19.176 -1.544 -7.52 -0.108 0.492 -0.036
-1.0549952868681933 -0.7646894227608787 -0.06519418348513008 1.590738077037174 0.058674765136617076 0.7202039799122018 -0.36125247554701495 0.005497787142750851 0.6813329066194804 0.1578650308132744 -0.45749443009319574 -0.22972896275066054 -0.39584067427806124 0.09385508050838952 -1.524 -19.208 -1.744 -7.58 0.108 0.56 -0.044
-1.0546117916712219 -0.7581700044123657 -0.06442719309118737 1.5865196298704891 0.05714078434873166 0.7152185423515741 -0.35971849475912954 0.01649336142825255 0.6832964020276057 0.14176436846664692 -0.4429645640730685 -0.2874557277495445 -0.42097341550206513 0.08443030254938806 -1.588 -19.304 -2.012 -7.52 0.172 0.568 -0.028
-1.0542282964742506 -0.75088359566991 -0.06289321230330196 1.5823011827038043 0.056373793954788955 0.7113835903818606 -0.3593349995621582 0.021991148571003403 0.6848671983541059 0.1260564052016445 -0.4103705402981885 -0.20145462887365617 -0.4182245219306897 0.062439153978384655 -1.992 -19.364 -2.316 -7.732 0.164 0.528 -0.016
-1.055762277262136 -0.7428301965335116 -0.0617427267123879 1.577699240340148 0.0559902987578176 0.7063981528212331 -0.3593349995621582 0.019242254999627974 0.6872233928438563 0.12919799785464497 -0.3875939935639349 -0.0659734457130102 -0.4040873549921875 0.061653755815134534 -2.056 -19.332 -1.88 -7.732 -0.024 0.452 -0.064
-1.0542282964742506 -0.7363107781849986 -0.06059224112147384 1.5746312787643773 0.0559902987578176 0.7017962104575768 -0.3601019899561009 0.003141592653000486 0.6738716240686042 0.11820242356914328 -0.38131080825793395 -0.01727875959150267 -0.39780416968618654 0.034950218264630406 -1.992 -19.364 -1.812 -7.672 -0.124 0.472 -0.056
-1.0542282964742506 -0.7309418454273996 -0.05905826033358843 1.5715633171886063 0.05445631796993219 0.698728248881806 -0.3593349995621582 0.005497787142750851 0.6565928644771015 0.11663162724264303 -0.3589269606053055 -0.0620464548967596 -0.41861722101231474 -0.003926990816250607 -2.056 -19.396 -2.148 -7.64 -0.036 0.5 -0.016
-1.0553787820651646 -0.7236554366849439 -0.05829126993964572 1.5673448700219215 0.05368932757598948 0.6937428113211783 -0.3581845139712441 0.00510508806112579 0.6499169800894755 0.11388273367126761 -0.3667809422378067 -0.12841259969139487 -0.43785947601194275 0.0070685834692510935 -1.9 -19.332 -2.384 -7.58 0.1 0.528 -0.112
-1.0549952868681933 -0.7175195135334023 -0.057524279545703015 1.564660403643122 0.05330583237901813 0.6883738785635795 -0.3593349995621582 -0.013744467856877126 0.6483461837629753 0.1060287520387664 -0.3369358120343021 -0.07736171908013696 -0.4197953182571899 0.018849555918002914 -2.244 -19.428 -1.912 -7.52 0.08 0.528 -0.036
-1.0546117916712219 -0.7110000951848893 -0.05560680356084625 1.5612089468703798 0.05292233718204677 0.6849224217908373 -0.3581845139712441 -0.00039269908162506076 0.6326382204979728 0.11938052081401847 -0.28470683417816905 -0.024740042142378828 -0.43785947601194275 -0.011780972448751823 -2.024 -19.24 -1.712 -7.58 0.044 0.492 -0.072
-1.0546117916712219 -0.7048641720333476 -0.0559902987578176 1.5585244804915803 0.05368932757598948 0.6810874698211237 -0.3589515043651868 -0.010995574285501701 0.6181083544778456 0.09346238142676445 -0.2858849314230442 0.006283185306000972 -0.4036946559105624 0.0070685834692510935 -2.056 -19.332 -1.88 -7.64 0.044 0.432 -0.064
-1.0549952868681933 -0.6979612584878633 -0.05445631796993219 1.5566070045067235 0.05253884198507542 0.6753350418665534 -0.35971849475912954 -0.029059732040254495 0.6283185306000971 0.06872233928438563 -0.2733185608110423 -0.0007853981632501215 -0.42647120264481597 0.018064157754752792 -2.024 -19.396 -1.944 -7.7 0.044 0.432 -0.064
-1.0549952868681933 -0.692208830533293 -0.05330583237901813 1.5535390429309528 0.05330583237901813 0.6695826139119831 -0.3589515043651868 -0.014529866020127248 0.6024003912128432 0.0801106126515124 -0.2379756434647868 -0.007461282550876154 -0.45749443009319574 -0.007853981632501214 -1.992 -19.396 -1.376 -7.764 0.024 0.452 -0.028
-1.0561457724591075 -0.6864564025787226 -0.05253884198507542 1.5520050621430674 0.05292233718204677 0.6661311571392409 -0.3581845139712441 -0.019634954081253035 0.6039711875393434 0.13626658132389607 -0.21245020315915786 0.0027488935713754254 -0.47359509243982323 0.003926990816250607 -2.272 -19.364 -1.208 -7.672 0.08 0.424 -0.064
-1.0561457724591075 -0.6799369842302097 -0.05138835639416136 1.5489371005672965 0.05177185159113271 0.6599952339876992 -0.3581845139712441 -0.06440264938650996 0.5631304830503371 0.14765485469102282 -0.17357299407827684 -0.04241150081550656 -0.49362274560270136 0.0 -1.992 -19.556 -1.776 -7.672 0.06 0.46 -0.064
-1.0561457724591075 -0.674951546669582 -0.049854375606275945 1.5477866149763824 0.05138835639416136 0.655393291624043 -0.3589515043651868 -0.060475658570259355 0.5698063674379631 0.09424777959001458 -0.18064157754752794 -0.04437499622363186 -0.49048115294970085 -0.014137166938502187 -1.992 -19.588 -1.912 -7.764 -0.072 0.432 -0.028
-1.0592137340348782 -0.6688156235180404 -0.047553404424447825 1.5470196245824397 0.051004861197190006 0.650024358866444 -0.3589515043651868 -0.054977871427508505 0.5686282701930879 0.12448560887514426 -0.13980087305852162 -0.05222897785613308 -0.5144357969288296 0.006675884387626033 -1.96 -19.46 -1.712 -7.396 -0.088 0.412 -0.072
-1.0584467436409355 -0.6642136811543842 -0.04716990922747647 1.5458691389915258 0.049854375606275945 0.6442719309118737 -0.3581845139712441 -0.07971791356988733 0.5482079179485848 0.11152653918151725 -0.12055861805889365 -0.06715154295788539 -0.5588107931524614 0.009424777959001457 -2.304 -19.396 -1.744 -7.272 0.024 0.46 -0.056
-1.0584467436409355 -0.6580777580028425 -0.046402918833533764 1.5454856437945543 0.047553404424447825 0.6373690173663894 -0.3589515043651868 -0.048694686121507534 0.5364269454998329 0.1500110491807732 -0.09542587683488976 -0.12212941438539389 -0.5878705251927159 -0.003141592653000486 -2.4 -19.208 -2.048 -7.58 0.044 0.54 -0.044
-1.0595972292318496 -0.6519418348513009 -0.04563592843959106 1.543951663006669 0.04793689962141918 0.6323835798057618 -0.3574175235773014 -0.045945792550132106 0.5517422096832103 0.1021017612225158 -0.07618362183526178 -0.10249446030414085 -0.6090762756004692 0.0047123889795007284 -2.18 -19.396 -2.18 -7.672 -0.008 0.444 -0.064
-1.0595972292318496 -0.6477233876846159 -0.04410194765170564 1.5443351582036402 0.04716990922747647 0.6266311518511916 -0.3589515043651868 -0.07736171908013696 0.5140430978472045 0.09856746948789025 -0.06008295948863429 -0.07814711724338709 -0.5595961913157116 -0.008246680714126275 -2.056 -19.332 -1.508 -7.456 -0.08 0.384 -0.044
-1.0615147052167062 -0.6427379501239884 -0.04256796686382023 1.5443351582036402 0.045252433242619704 0.6197282383057071 -0.3593349995621582 -0.08521570071263818 0.5018694263168276 0.11938052081401847 -0.03063052836675474 -0.08128870989638758 -0.5741260573358388 -0.01727875959150267 -2.368 -19.112 -1.508 -7.488 -0.044 0.424 -0.036
-1.0622816956106491 -0.6377525125633607 -0.042184471666848876 1.5443351582036402 0.044485442848677 0.6143593055481082 -0.3581845139712441 -0.08325220530451288 0.49754973641895195 0.10524335387551628 -0.0007853981632501215 -0.13037609509952017 -0.5972953031517174 0.006283185306000972 -2.524 -19.304 -1.88 -7.456 0.024 0.444 -0.044
-1.0626651908076203 -0.6335340653966759 -0.04180097646987752 1.5454856437945543 0.043334957257762936 0.6074563920026238 -0.3589515043651868 -0.08678649703913842 0.472024296113323 0.12252211346701895 0.015707963265002428 -0.13548118316064595 -0.6165375581513454 0.009817477040626518 -2.428 -19.144 -1.98 -7.364 0.008 0.396 -0.072
-1.063432181201563 -0.6285486278360483 -0.03834951969713534 1.545102148597583 0.041033986075934815 0.6013204688510821 -0.3581845139712441 -0.10327985846739098 0.4433572631546936 0.15982852622139973 0.0329867228565051 -0.1288052987730199 -0.6220353452940962 -0.00510508806112579 -2.148 -19.016 -1.676 -7.456 -0.08 0.444 -0.064
-1.0649661619894486 -0.6243301806693634 -0.03719903410622128 1.5458691389915258 0.039883500485020755 0.5955680408965119 -0.3581845139712441 -0.09385508050838952 0.4519966429504449 0.12291481254864402 0.05772676499888393 -0.1260564052016445 -0.5862997288662157 0.006675884387626033 -2.272 -18.952 -1.644 -7.764 -0.036 0.328 -0.064
-1.0668836379743052 -0.6193447431087358 -0.03681553890924993 1.5470196245824397 0.03911651009107805 0.5898156129419416 -0.3581845139712441 -0.08717919612076348 0.42254421182856533 0.10720684928364158 0.0620464548967596 -0.1500110491807732 -0.5658793766217125 0.0019634954081253035 -2.584 -19.016 -1.88 -7.52 0.088 0.336 -0.072
-1.066500142777334 -0.6166602767299363 -0.03604854851530722 1.5470196245824397 0.037582529303192634 0.5840631849873713 -0.3589515043651868 -0.12212941438539389 0.4013384614208121 0.07343472826388636 0.06086835765188441 -0.1441205629563973 -0.5866924279478407 -0.01021017612225158 -2.648 -18.888 -2.248 -7.456 0.044 0.308 -0.044
-1.0680341235652193 -0.6120583343662801 -0.03528155812136451 1.5481701101733538 0.037582529303192634 0.577160271441887 -0.3578010187742728 -0.13391038683414572 0.39269908162506073 0.07775441816176203 0.08521570071263818 -0.09189158510026421 -0.614181363661595 0.0019634954081253035 -2.244 -18.856 -1.476 -7.152 -0.044 0.296 -0.056
-1.0699515995500761 -0.6082233823965666 -0.033364082136507746 1.5500875861582106 0.03681553890924993 0.5698738626994312 -0.3589515043651868 -0.1009236639776406 0.4158683274409393 0.09385508050838952 0.09738937224301507 -0.06440264938650996 -0.6546293690689763 -0.0047123889795007284 -2.056 -18.764 -1.276 -6.908 -0.088 0.376 -0.064
-1.0707185899440188 -0.603237944835939 -0.032213596545593685 1.5512380717491248 0.034514567727421806 0.5622039587600042 -0.3593349995621582 -0.12016591897726858 0.37699111836005833 0.0950331777532647 0.11938052081401847 -0.12134401622214377 -0.7048948515169841 0.0023561944897503642 -2.272 -18.668 -1.712 -6.968 0.016 0.54 -0.044
-1.0726360659288756 -0.5997864880631968 -0.03183010134862233 1.5523885573400387 0.03298058693953639 0.5553010452145197 -0.3581845139712441 -0.11584622907939292 0.37267142846218265 0.155116137241899 0.1370519794871462 -0.15590153540514912 -0.6754424203951045 -0.007853981632501214 -2.584 -18.856 -1.776 -6.724 0.052 0.452 -0.044
-1.0737865515197895 -0.596718526487426 -0.03029612056073692 1.554689528521867 0.03144660615165098 0.5487816268660067 -0.3581845139712441 -0.15943582713977467 0.3440043955035532 0.14254976662989705 0.155116137241899 -0.16061392438464983 -0.6302820260082225 -0.0027488935713754254 -2.244 -18.856 -1.608 -6.416 0.052 0.412 -0.072
-1.0760875227016178 -0.5936505649116551 -0.02914563496982286 1.5566070045067235 0.03029612056073692 0.5434126941084079 -0.3593349995621582 -0.18496126744540362 0.33575771478942695 0.09935286765114036 0.20145462887365617 -0.12487830795676931 -0.6393141048855989 0.006675884387626033 -2.088 -18.668 -1.544 -6.54 0.0 0.404 -0.092
-1.0768545130955605 -0.5905826033358843 -0.028378644575880154 1.559291470885523 0.029529130166794215 0.5357427901689807 -0.3593349995621582 -0.15550883632352405 0.30748338091242255 0.09660397407976494 0.24072453703616223 -0.10131636305926567 -0.6499169800894755 -0.018849555918002914 -2.428 -18.604 -1.644 -6.48 0.0 0.432 -0.092
-1.0783884938834458 -0.5871311465631421 -0.027228158984966094 1.562359432461294 0.028762139772851508 0.5288398766234964 -0.3589515043651868 -0.1472621556093978 0.29766590387179603 0.12055861805889365 0.26585727826016614 -0.08521570071263818 -0.6699446332523536 -0.012173671530376884 -2.46 -18.38 -1.812 -6.6 -0.024 0.472 -0.092
-1.0791554842773885 -0.5855971657752567 -0.026461168591023387 1.5654273940370647 0.027228158984966094 0.5234709438658974 -0.3581845139712441 -0.1771072858129024 0.2839214360149189 0.11820242356914328 0.2882411259127946 -0.10013826581439049 -0.6797621102929802 -0.00039269908162506076 -2.336 -18.224 -1.744 -6.752 -0.024 0.384 -0.056
-1.0814564554592168 -0.5821457090025145 -0.02454369260616662 1.5673448700219215 0.025310683000109326 0.5165680303204131 -0.3589515043651868 -0.17749998489452745 0.252112810403289 0.10524335387551628 0.29648780662692087 -0.1507964473440233 -0.6393141048855989 0.0047123889795007284 -2.368 -18.032 -1.276 -6.54 -0.1 0.328 -0.044
-1.0833739314440736 -0.5790777474267437 -0.023776702212223912 1.5715633171886063 0.02339320701525256 0.5096651167749288 -0.3589515043651868 -0.1539380399970238 0.2737112598926673 0.13744467856877127 0.3070906818307975 -0.1888882582616542 -0.6287112296817222 -0.00039269908162506076 -2.46 -18.032 -1.544 -6.54 0.088 0.336 -0.1
-1.0852914074289302 -0.5775437666388583 -0.0222427214243385 1.57539826915832 0.021092235833424438 0.5031456984264157 -0.3593349995621582 -0.1971349389757805 0.2638937828520408 0.12959069693627004 0.3589269606053055 -0.1920298509146547 -0.6361725122325984 -0.0070685834692510935 -2.4 -18.096 -1.88 -6.6 0.072 0.356 -0.084
-1.0868253882168157 -0.5744758050630875 -0.02147573103039579 1.5800002115219762 0.020708740636453084 0.4962427848809313 -0.3589515043651868 -0.1990984343839058 0.24465152785241284 0.10013826581439049 0.342826298258678 -0.14333516479314717 -0.6675884387626032 -0.011388273367126762 -2.336 -18.224 -1.712 -6.572 -0.08 0.364 -0.056
-1.0898933497925865 -0.5733253194721734 -0.019558255045539024 1.584218658688661 0.019558255045539024 0.4897233665324183 -0.3589515043651868 -0.21519909673053328 0.21951878662840896 0.1280199006097698 0.38798669264556 -0.1311614932627703 -0.6758351194767296 -0.0019634954081253035 -2.304 -18.032 -1.376 -6.416 -0.144 0.356 -0.1
-1.0921943209744145 -0.5710243482903453 -0.019558255045539024 1.5865196298704891 0.016106798272796843 0.482820452986934 -0.3593349995621582 -0.20773781417965714 0.1900663555065294 0.10720684928364158 0.40448005407381254 -0.17592918856802722 -0.691935781823357 0.009032078877376396 -2.336 -18.032 -1.508 -6.388 0.036 0.384 -0.064
-1.0941117969592713 -0.5702573578964025 -0.019558255045539024 1.591888562628088 0.01457281748491143 0.47553404424447826 -0.3581845139712441 -0.19674223989415543 0.15943582713977467 0.1009236639776406 0.4158683274409393 -0.22815816642416029 -0.6872233928438563 0.0019634954081253035 -2.088 -18.032 -1.676 -6.264 0.088 0.336 -0.084
-1.0956457777471567 -0.5683398819115458 -0.01687378866673955 1.596107009794773 0.01342233189399737 0.4678641403050512 -0.35971849475912954 -0.22462387468953474 0.15982852622139973 0.0950331777532647 0.4221515127469403 -0.17946348030265274 -0.6793694112113551 0.0019634954081253035 -2.088 -17.684 -1.34 -6.144 -0.016 0.384 -0.1
-1.0983302441259561 -0.5671893963206317 -0.016106798272796843 1.6010924473554007 0.01227184630308331 0.46172821715350953 -0.35971849475912954 -0.21480639764890821 0.1507964473440233 0.11349003458964255 0.426863901726441 -0.14451326203802234 -0.6942919763131074 -0.01060287520387664 -2.18 -17.524 -1.004 -6.052 -0.08 0.404 -0.044
-1.100247720110813 -0.565271920335775 -0.01457281748491143 1.6053108945220855 0.008820389530341128 0.4544418084110538 -0.3589515043651868 -0.21441369856728315 0.14176436846664692 0.12095131714051871 0.4869468612150753 -0.1888882582616542 -0.6868306937622313 -0.005497787142750851 -2.088 -16.7 -1.276 -5.868 0.044 0.376 -0.064
-1.1036991768835551 -0.5645049299418322 -0.01457281748491143 1.6106798272796845 0.007286408742455715 0.44830588525951215 -0.3589515043651868 -0.24622232417891307 0.13823007673202137 0.08560839979426324 0.5069745143779534 -0.252112810403289 -0.6558074663138515 0.008639379795751335 -2.18 -16.284 -1.544 -5.684 0.172 0.344 -0.056
-1.1060001480653834 -0.5633544443509182 -0.013805827090968724 1.6160487600372835 0.006902913545484362 0.4410194765170565 -0.3593349995621582 -0.24268803244428755 0.1170243263242681 0.08089601081476251 0.5030475235617028 -0.17239489683340167 -0.6679811378442283 0.008246680714126275 -2.148 -16.952 -1.408 -5.652 -0.016 0.376 -0.092
-1.106767138459326 -0.5622039587600042 -0.01227184630308331 1.6214176927948822 0.004985437560627594 0.43373306777460074 -0.3593349995621582 -0.21637719397540847 0.09346238142676445 0.08560839979426324 0.5226824776429558 -0.11584622907939292 -0.698611666210983 -0.009817477040626518 -1.932 -16.792 -0.872 -5.652 -0.164 0.444 -0.084
-1.1094516048381255 -0.5622039587600042 -0.01112136071216925 1.62640313035551 0.0023009711818281204 0.42836413501700177 -0.35971849475912954 -0.24190263428103742 0.08874999244726373 0.09935286765114036 0.5442809271323342 -0.17671458673127732 -0.6777986148848548 -0.01727875959150267 -2.024 -17.3 -0.972 -5.472 0.036 0.384 -0.12
-1.112136071216925 -0.5618204635630328 -0.010737865515197896 1.631772063113109 -0.0007669903939427069 0.4226117070624315 -0.3593349995621582 -0.2018473279552812 0.08717919612076348 0.09542587683488976 0.5525276078464605 -0.26585727826016614 -0.6181083544778456 -0.023561944897503646 -2.056 -17.46 -1.24 -5.44 0.18 0.328 -0.112
-1.1148205375957245 -0.5606699779721187 -0.009587379924283835 1.6367575006737365 -0.0023009711818281204 0.4157087935169471 -0.3589515043651868 -0.2882411259127946 0.04437499622363186 0.10563605295714133 0.5705917656012133 -0.22815816642416029 -0.646775387436475 -0.00510508806112579 -1.992 -17.3 -1.308 -5.592 0.1 0.376 -0.092
-1.1178884991714952 -0.5606699779721187 -0.008436894333369775 1.644810899810135 -0.0038349519697135344 0.4084223847744914 -0.3593349995621582 -0.2807798433619184 0.04633849163175717 0.09464047867163963 0.6098616737637194 -0.15275994275214863 -0.6832964020276057 0.00039269908162506076 -1.96 -17.556 -0.836 -5.56 -0.136 0.328 -0.1
-1.1194224799593806 -0.5606699779721187 -0.006902913545484362 1.6509468229616766 -0.005752427954570301 0.40151947122900705 -0.3593349995621582 -0.27017696815804176 0.03809181091763089 0.09738937224301507 0.6251769379470967 -0.1661117115274007 -0.6781913139664799 0.005890486224375911 -1.868 -17.62 -0.972 -5.684 -0.072 0.356 -0.1
-1.1224904415351515 -0.5602864827751474 -0.006519418348513008 1.6566992509162468 -0.008820389530341128 0.39576704327443674 -0.35971849475912954 -0.2788163479537931 -0.0070685834692510935 0.10013826581439049 0.6444191929467247 -0.271355065402917 -0.6397068039672239 0.014922565101752308 -1.652 -17.62 -1.108 -5.652 0.144 0.328 -0.112
-1.125174907913951 -0.5602864827751474 -0.004601942363656241 1.6639856596587026 -0.01112136071216925 0.3896311201228951 -0.3589515043651868 -0.28470683417816905 -0.0027488935713754254 0.08717919612076348 0.6601271562117271 -0.271747764484542 -0.6397068039672239 0.005497787142750851 -1.68 -17.524 -1.376 -5.624 0.1 0.328 -0.092
-1.1278593742927505 -0.5614369683660614 -0.004601942363656241 1.6712720684011584 -0.011504855909140603 0.3834951969713534 -0.3593349995621582 -0.2874557277495445 -0.023169245815878585 0.07107853377413599 0.6616979525382274 -0.16336281795602528 -0.6035784884577183 -0.018456856836377853 -1.588 -17.396 -0.904 -5.592 -0.088 0.328 -0.112
-1.1313108310654927 -0.56105347316909 -0.0038349519697135344 1.6770244963557286 -0.013805827090968724 0.3788932546076972 -0.3589515043651868 -0.24661502326053814 -0.04241150081550656 0.10131636305926567 0.6703373323339786 -0.1311614932627703 -0.5772676499888393 0.004319689897875668 -1.588 -17.332 -0.568 -5.408 -0.108 0.328 -0.1
-1.1339952974442922 -0.5614369683660614 -0.002684466378799474 1.6858448858860697 -0.01687378866673955 0.37199034106221285 -0.35971849475912954 -0.2858849314230442 -0.036913713672755706 0.07657632091688685 0.6554147672322264 -0.21637719397540847 -0.5607742885605868 -0.008246680714126275 -1.652 -17.332 -0.736 -5.164 0.072 0.336 -0.112
-1.1378302494140056 -0.5625874539569755 -0.0023009711818281204 1.6931312946285255 -0.018791264651596317 0.3658544179106712 -0.3589515043651868 -0.28863382499441964 -0.0730420291822613 0.07107853377413599 0.7064656478434843 -0.2666426764234162 -0.5678428720298379 -0.018456856836377853 -1.588 -17.524 -0.804 -4.98 0.144 0.328 -0.112
-1.1401312205958338 -0.5641214347448609 -0.0011504855909140602 1.6996507129770384 -0.02032524543948173 0.3601019899561009 -0.3593349995621582 -0.2854922323414192 -0.09896016856951531 0.059690260407009234 0.7531968385568665 -0.2238384765262846 -0.5808019417234648 0.011388273367126762 -1.524 -17.524 -0.636 -4.952 -0.016 0.336 -0.1
-1.1439661725655472 -0.5645049299418322 -0.0015339807878854137 1.7069371217194942 -0.023009711818281205 0.3539660668045592 -0.3589515043651868 -0.3318307239731763 -0.09424777959001458 0.07853981632501214 0.6923284809049821 -0.18849555918002917 -0.6016149930495931 -0.006675884387626033 -1.464 -17.684 -0.468 -4.86 -0.052 0.316 -0.092
-1.1470341341413182 -0.5668059011236604 0.0 1.7142235304619498 -0.024927187803137973 0.3470631532590749 -0.3589515043651868 -0.2839214360149189 -0.12016591897726858 0.06361725122325984 0.7119634349862352 -0.20930861050615737 -0.6232134425389714 0.0011780972448751821 -1.368 -17.84 -0.468 -4.796 0.036 0.328 -0.128
-1.148951610126175 -0.5683398819115458 0.0003834951969713534 1.723043919992291 -0.028762139772851508 0.3393932493196478 -0.3593349995621582 -0.3012001956064216 -0.13273228958927052 0.07971791356988733 0.8046404182497494 -0.27763825070891796 -0.653058572742476 -0.0007853981632501215 -1.276 -17.84 -0.604 -4.92 0.108 0.336 -0.084
-1.1516360765049745 -0.5691068723054885 0.0007669903939427069 1.7314808143256608 -0.030679615757708275 0.33287383097113477 -0.3601019899561009 -0.2949170103004206 -0.16414821611927538 0.06872233928438563 0.8168140897801264 -0.27017696815804176 -0.6707300314156037 -0.007461282550876154 -1.308 -17.78 -0.604 -4.92 0.044 0.328 -0.128
-1.1554710284746879 -0.571791338684288 0.0019174759848567672 1.7418351846438873 -0.03259709174256504 0.32635441262262177 -0.36125247554701495 -0.24975661591353862 -0.1610066234662749 0.06754424203951044 0.814065196208751 -0.19870573530228072 -0.6436337947834746 -0.07618362183526178 -1.368 -17.716 -0.736 -4.92 -0.06 0.432 -0.148
-1.1581554948534873 -0.5733253194721734 0.0038349519697135344 1.750272078977257 -0.03489806292439316 0.32098547986502285 -0.3616359707439863 -0.27567475530079266 -0.19320794815952988 0.05458517234588344 0.8164213906985013 -0.20538161968990676 -0.5737333582542138 -0.10327985846739098 -1.34 -17.684 -0.568 -4.828 -0.024 0.412 -0.128
-1.1616069516262295 -0.5760097858509728 0.0030679615757708274 1.758708973310627 -0.037582529303192634 0.31830101348622336 -0.36278645633490036 -0.32554753866717534 -0.20813051326128218 0.07736171908013696 0.8333074512083789 -0.22226768019978438 -0.4661338098889471 -0.0679369411211355 -1.308 -17.428 -0.668 -4.676 0.052 0.328 -0.14
-1.1631409324141149 -0.5775437666388583 0.003451456772742181 1.7659953820530825 -0.0395000052880494 0.3133155759255958 -0.3631699515318717 -0.3137665662184235 -0.20852321234290724 0.056155968672383684 0.8011061265151239 -0.23836834254641187 -0.3923063825434357 -0.051443579692882956 -1.276 -17.556 -0.604 -4.46 0.06 0.328 -0.1
-1.1677428747777712 -0.5817622138055432 0.0038349519697135344 1.774048781189481 -0.04141748127290617 0.30986411915285356 -0.36278645633490036 -0.29530970938204565 -0.24622232417891307 0.05537057050913356 0.7928594458009977 -0.24268803244428755 -0.375027622951933 -0.009817477040626518 -1.212 -17.492 -0.668 -4.368 0.016 0.328 -0.12
-1.1700438459595994 -0.5840631849873713 0.004601942363656241 1.7832526659167935 -0.04371845245473429 0.3052621767891973 -0.36201946594095763 -0.3220132469325498 -0.29530970938204565 0.04123340357063138 0.8262388677391278 -0.19674223989415543 -0.38877209080881014 0.009032078877376396 -1.432 -17.208 -0.636 -4.096 -0.024 0.336 -0.112
-1.171961321944456 -0.5871311465631421 0.004601942363656241 1.7920730554471347 -0.04563592843959106 0.3014272248194838 -0.36278645633490036 -0.29766590387179603 -0.2689988709131666 0.023954643979128706 0.866294174064884 -0.19281524907790482 -0.3891647898904352 -0.011388273367126762 -1.088 -17.24 -0.636 -4.096 0.016 0.336 -0.1
-1.176179769111141 -0.5898156129419416 0.005368932757598948 1.801276940174447 -0.04716990922747647 0.2972087776527989 -0.36278645633490036 -0.2898119222392948 -0.29138271856579506 0.0070685834692510935 0.8898561189623876 -0.1790707812210277 -0.4229369109101904 0.018456856836377853 -1.184 -17.144 -0.668 -4.308 0.008 0.336 -0.1
-1.1796312258838832 -0.5932670697146838 0.005368932757598948 1.8116313104926736 -0.048703890015361885 0.2922233400921713 -0.36278645633490036 -0.26742807458666634 -0.3090541772389228 0.01688606050987761 0.8753262529422604 -0.1668971096906508 -0.4500331475423196 -0.006283185306000972 -1.152 -17.048 -0.636 -4.34 -0.036 0.328 -0.1
-1.1819321970657113 -0.5963350312904546 0.004218447166684887 1.8193012144321008 -0.05062136600021865 0.28877188331942916 -0.362402961137929 -0.2925608158106702 -0.3161227607081739 0.02670353755050413 0.9145961611047665 -0.16571901244577564 -0.42372230907344055 0.0007853981632501215 -1.308 -17.176 -0.604 -4.4 0.016 0.328 -0.1
-1.1842331682475393 -0.5997864880631968 0.005368932757598948 1.8288885943563846 -0.05253884198507542 0.28455343615274425 -0.362402961137929 -0.28863382499441964 -0.33457961754455173 -0.0023561944897503642 0.9283406289616436 -0.18496126744540362 -0.4021238595840622 -0.006283185306000972 -1.244 -17.144 -0.568 -4.308 0.06 0.328 -0.112
-1.1873011298233103 -0.603237944835939 0.004218447166684887 1.8373254886897543 -0.05368932757598948 0.28186896977394477 -0.362402961137929 -0.29373891305554545 -0.3341869184629267 -0.003141592653000486 0.9236282399821428 -0.19281524907790482 -0.35342917346255465 0.003141592653000486 -1.152 -17.112 -0.032 -4.156 0.008 0.328 -0.128
-1.1899855962021098 -0.6070728968056525 0.004985437560627594 1.8469128686140381 -0.0559902987578176 0.2791845033951453 -0.36278645633490036 -0.27646015346404273 -0.3455751918300535 0.009424777959001457 0.885929128146137 -0.16297011887440022 -0.278030949790543 -0.012959069693627005 -1.152 -17.08 0.268 -4.124 0.0 0.328 -0.12
-1.1926700625809092 -0.6112913439723374 0.005752427954570301 1.8561167533413507 -0.058674765136617076 0.2768835322133172 -0.362402961137929 -0.2945243112187956 -0.37070793305405736 0.03573561642788053 0.8686503685546344 -0.21441369856728315 -0.2481858195870384 0.003926990816250607 -1.12 -17.112 0.468 -3.88 0.08 0.28 -0.092
-1.1965050145506226 -0.6155097911390223 0.005752427954570301 1.865320638068663 -0.06020874592450249 0.27381557063754636 -0.362402961137929 -0.3082687790756727 -0.362068553258306 0.03652101459113065 0.8871072253910122 -0.21637719397540847 -0.2470077223421632 0.021598449489378342 -0.932 -17.176 0.368 -3.82 0.116 0.104 -0.112
-1.1991894809294221 -0.6185777527147931 0.007286408742455715 1.8741410275990042 -0.0617427267123879 0.26959712347086146 -0.362402961137929 -0.33772121019755225 -0.38641589631905976 0.05458517234588344 0.924413638145393 -0.17318029499665177 -0.34753868723817877 -0.0047123889795007284 -0.808 -17.144 0.568 -4.124 0.08 0.22 -0.14
-1.2030244328991357 -0.6224127046845066 0.008053399136398421 1.8833449123263166 -0.06366020269724466 0.26537867630417655 -0.3631699515318717 -0.3251548395855503 -0.39741147060456145 0.06008295948863429 0.937765406920645 -0.14137166938502185 -0.41469023019606416 -0.030237829285129678 -0.592 -17.176 0.468 -4.096 0.044 0.308 -0.14
-1.2057088992779352 -0.6270146470481629 0.008436894333369775 1.8929322922506007 -0.06442719309118737 0.2611602291374917 -0.36278645633490036 -0.3385066083608024 -0.4150829292776892 0.06479534846813502 0.9079202767171404 -0.1649336142825255 -0.42097341550206513 -0.01767145867312773 -0.496 -17.396 0.132 -3.972 0.052 0.328 -0.12
-1.2083933656567347 -0.6312330942148477 0.009587379924283835 1.9006021961900277 -0.06519418348513008 0.2580922675617209 -0.3631699515318717 -0.31651545978979895 -0.4288273971345663 0.06832964020276057 0.9130253647782662 -0.13391038683414572 -0.37070793305405736 -0.019634954081253035 -0.464 -17.272 0.132 -3.848 0.052 0.316 -0.14
-1.2118448224294769 -0.635835036578504 0.009970875121255189 1.9101895761143115 -0.06634466907604414 0.25502430598595005 -0.3643204371227858 -0.3314380248915513 -0.45121124478719477 0.08325220530451288 0.90477868406414 -0.10485065479389122 -0.3506802798911792 -0.036128315509505585 -0.528 -17.144 0.1 -3.636 0.044 0.316 -0.14
-1.2156797743991905 -0.6396699885482175 0.010737865515197896 1.9190099656446526 -0.0674951546669582 0.2519563444101792 -0.3647039323197571 -0.3086614781572977 -0.45238934203207 0.07775441816176203 0.892212313452138 -0.08717919612076348 -0.2878484268311695 -0.06322455214163478 -0.528 -17.24 0.164 -3.452 0.036 0.288 -0.14
-1.2191312311719327 -0.6458059116997592 0.010354370318226542 1.9285973455689365 -0.0682621450609009 0.24888838283440837 -0.3654709227136998 -0.3090541772389228 -0.45788712917482083 0.07853981632501214 0.872577359370885 -0.08285950622288782 -0.2980586029534211 -0.05222897785613308 -0.496 -17.3 -0.032 -3.36 0.044 0.336 -0.168
-1.2221991927477034 -0.6504078540634154 0.01227184630308331 1.9378012302962488 -0.06902913545484361 0.2462039164556089 -0.3658544179106712 -0.3086614781572977 -0.4853760648885751 0.0801106126515124 0.9087056748803906 -0.1009236639776406 -0.2898119222392948 -0.0400553063257562 -0.436 -17.208 -0.3 -3.42 0.036 0.316 -0.176
-1.2245001639295314 -0.655393291624043 0.01227184630308331 1.9458546294326473 -0.07017962104575767 0.24236896448589537 -0.36662140830461387 -0.3149446634632987 -0.4841979676436999 0.0769690199985119 0.9251990363086431 -0.06126105673350948 -0.32868913132017585 -0.08874999244726373 -0.496 -17.208 -0.3 -3.512 0.016 0.328 -0.14
-1.2279516207022736 -0.6603787291846707 0.01342233189399737 1.95505851415996 -0.07017962104575767 0.2396844981070959 -0.36777189389552795 -0.3208351496876746 -0.517184690500205 0.05929756132538417 0.9153815592680166 -0.04358959806038174 -0.3157300616265488 -0.07029313561088588 -0.528 -17.176 0.064 -3.576 0.052 0.328 -0.14
-1.230636087081073 -0.6661311571392409 0.013038836697026017 1.963878903690301 -0.06979612584878632 0.23776702212223913 -0.3685388842894706 -0.3090541772389228 -0.5403539363160835 0.07107853377413599 0.9083129757987655 -0.015707963265002428 -0.29099001948417 -0.09228428418188928 -0.528 -17.112 0.2 -3.576 0.06 0.316 -0.176
-1.23255356306593 -0.6711165946998685 0.013805827090968724 1.9730827884176134 -0.07017962104575767 0.23623304133435372 -0.36930587468341336 -0.2882411259127946 -0.5450663252955843 0.04790928795825741 0.9083129757987655 -0.0023561944897503642 -0.19752763805740556 -0.09464047867163963 -0.496 -17.112 0.132 -3.484 0.072 0.308 -0.168
-1.2356215246417008 -0.6768690226544388 0.014956312681882784 1.982286673144926 -0.06941263065181497 0.23508255574343967 -0.37007286507735604 -0.2792090470354182 -0.5423174317242089 0.03848450999925595 0.8835729336563867 -0.006283185306000972 -0.15707963265002428 -0.10288715938576591 -0.404 -17.176 0.032 -3.332 0.016 0.316 -0.156
-1.240223467005357 -0.6822379554120378 0.015339807878854137 1.989956577084353 -0.07017962104575767 0.23354857495555426 -0.37199034106221285 -0.278030949790543 -0.5552765014178359 0.04476769530525693 0.8615817850853833 0.003926990816250607 -0.10406525663064109 -0.1260564052016445 -0.56 -17.08 0.232 -3.24 0.008 0.336 -0.168
-1.241373952596271 -0.6876068881696367 0.01572330307582549 1.9987769666146942 -0.07056311624272903 0.2339320701525256 -0.37314082665312687 -0.2949170103004206 -0.5611669876422118 0.056941366835633805 0.8592255905956329 -0.03220132469325498 -0.09817477040626518 -0.13823007673202137 -0.56 -17.08 0.436 -3.116 0.024 0.328 -0.156
-1.2440584189750705 -0.693359316124207 0.016106798272796843 2.0068303657510924 -0.07094661143970038 0.23278158456161155 -0.3750583026379837 -0.2831360378516688 -0.5886559233559661 0.06558074663138515 0.8529424052896319 -0.06008295948863429 -0.07657632091688685 -0.13391038683414572 -0.592 -17.176 0.368 -3.116 0.06 0.328 -0.156
-1.2475098757478127 -0.698728248881806 0.017257283863710903 2.015267260084462 -0.07209709703061444 0.23239808936464018 -0.3762087882288977 -0.2741039589742924 -0.5800165435602147 0.05890486224375911 0.8686503685546344 -0.07853981632501214 -0.04241150081550656 -0.12959069693627004 -0.34 -17.144 0.132 -3.208 0.072 0.308 -0.156
-1.249810846929641 -0.7044806768363763 0.017257283863710903 2.0229371640238893 -0.07286408742455715 0.23239808936464018 -0.3762087882288977 -0.2929535148922953 -0.5937610114170918 0.05733406591725887 0.860010988758883 -0.07107853377413599 -0.030237829285129678 -0.1311614932627703 0.124 -17.24 0.164 -3.208 0.052 0.328 -0.184
-1.2509613325205549 -0.711767085578832 0.017640779060682257 2.032141048751202 -0.07171360183364309 0.23239808936464018 -0.37850975941072584 -0.24779312050541333 -0.6157521599880952 0.054192473264258384 0.8352709466165041 -0.024347343060753767 -0.01727875959150267 -0.11349003458964255 0.34 -17.176 0.368 -3.176 0.024 0.328 -0.156
-1.2536457988993543 -0.7175195135334023 0.017640779060682257 2.0401944478876004 -0.07171360183364309 0.23239808936464018 -0.38081073059255394 -0.23051436091391064 -0.6416702993753493 0.05379977418263332 0.8525497062080069 -0.023954643979128706 0.00039269908162506076 -0.15707963265002428 0.404 -17.08 0.468 -3.176 0.06 0.296 -0.156
-1.2555632748842112 -0.7251894174728294 0.019558255045539024 2.04863134222097 -0.07171360183364309 0.23278158456161155 -0.38234471138043935 -0.22187498111815931 -0.665624943354478 0.03337942193813016 0.8144578952903759 0.011780972448751823 0.018849555918002914 -0.17121679958852648 0.372 -16.888 0.804 -3.268 0.088 0.472 -0.196
-1.2582477412630106 -0.7317088358213424 0.018407769454624964 2.05706823655434 -0.0724805922275858 0.23508255574343967 -0.38426218736529616 -0.20773781417965714 -0.6825110038643556 0.005497787142750851 0.8136724971271259 0.0047123889795007284 0.08521570071263818 -0.19792033713903062 0.464 -16.572 0.568 -3.24 0.072 0.444 -0.168
-1.2609322076418101 -0.7386117493668267 0.018791264651596317 2.0651216356907383 -0.07209709703061444 0.23776702212223913 -0.3857961681531816 -0.20577431877153182 -0.7005751616191084 0.023169245815878585 0.8077820109027499 0.0035342917346255468 0.21127210591428267 -0.18928095734327927 0.592 -16.38 0.736 -3.176 0.088 0.336 -0.128
-1.2624661884296955 -0.7462816533062537 0.019558255045539024 2.072408044433194 -0.0724805922275858 0.24045148850103862 -0.38809713933500967 -0.1959568417309053 -0.6974335689661079 0.04633849163175717 0.7944302421274979 -0.008639379795751335 0.2693915699947917 -0.17239489683340167 0.652 -16.348 0.668 -3.084 0.08 0.336 -0.184
-1.2636166740206096 -0.7531845668517382 0.018791264651596317 2.080077948372621 -0.0724805922275858 0.24313595487983808 -0.38924762492592374 -0.15433073907864886 -0.7249225046798621 0.010995574285501701 0.7724390935564944 0.0007853981632501215 0.2729258617294172 -0.18574666560865372 0.748 -16.256 0.604 -3.208 0.088 0.356 -0.156
-1.2643836644145523 -0.7612379659881365 0.019941750242510378 2.0873643571150766 -0.07209709703061444 0.24582042125863754 -0.39154859610775183 -0.18142697571077807 -0.7151050276392356 0.011388273367126762 0.782649269678746 0.0007853981632501215 0.22580197193440993 -0.21048670775103256 0.62 -16.0 0.636 -3.268 0.136 0.404 -0.14
-1.2659176452024377 -0.768140879533621 0.01917475984856767 2.0958012514484463 -0.07209709703061444 0.24773789724349432 -0.39384956728958 -0.14097897030339682 -0.7198174166187363 0.004319689897875668 0.7524114403936164 -0.0019634954081253035 0.25172011132166394 -0.20459622152665666 0.62 -15.716 0.772 -3.24 0.136 0.316 -0.184
-1.268218616384266 -0.7750437930791053 0.019941750242510378 2.1034711553878735 -0.0724805922275858 0.2511893540162365 -0.39500005288049406 -0.1460840583645226 -0.7139269303943604 0.022776546734253524 0.7414158661081147 0.0019634954081253035 0.2949170103004206 -0.17121679958852648 0.592 -15.364 1.04 -3.36 0.144 0.336 -0.184
-1.268218616384266 -0.7819467066245896 0.021092235833424438 2.110374068933358 -0.07209709703061444 0.2542573155920073 -0.3980680144562649 -0.1311614932627703 -0.6942919763131074 0.051443579692882956 0.7343472826388636 0.003926990816250607 0.29334621397392036 -0.17082410050690142 0.528 -15.144 1.308 -3.392 0.152 0.356 -0.168
-1.2701360923691225 -0.7892331153670453 0.021092235833424438 2.116893487281871 -0.0724805922275858 0.25732527716777814 -0.3980680144562649 -0.11152653918151725 -0.6938992772314824 0.04241150081550656 0.7001824625374833 -0.0047123889795007284 0.29570240846367074 -0.2049889206082817 0.684 -15.08 1.04 -3.24 0.144 0.356 -0.156
-1.2709030827630652 -0.7961360289125298 0.020708740636453084 2.122645915236441 -0.07209709703061444 0.2596262483496063 -0.4011359760320357 -0.11820242356914328 -0.7092145414148597 0.01727875959150267 0.6601271562117271 -0.01610066234662749 0.2949170103004206 -0.2049889206082817 0.716 -14.888 0.804 -3.116 0.144 0.364 -0.184
-1.2720535683539793 -0.8034224376549854 0.020708740636453084 2.1306993143728397 -0.07209709703061444 0.26307770512234846 -0.40305345201689247 -0.06911503836601068 -0.7017532588639835 0.0 0.6306747250898476 0.028274333877004374 0.28941922315766977 -0.2120575040775328 0.748 -14.792 0.836 -3.084 0.124 0.424 -0.168
-1.2720535683539793 -0.8110923415944126 0.021092235833424438 2.1368352375243815 -0.07209709703061444 0.2665291618950906 -0.40535442319872056 -0.08639379795751337 -0.7064656478434843 0.0019634954081253035 0.6565928644771015 0.018849555918002914 0.27056966723966686 -0.22540927285278486 0.716 -14.732 0.604 -3.116 0.152 0.444 -0.184
-1.2724370635509508 -0.8179952551398969 0.021092235833424438 2.1425876654789517 -0.07017962104575767 0.2703641138648042 -0.4076553943805487 -0.021598449489378342 -0.6962554717212327 0.01021017612225158 0.6283185306000971 0.02552544030562895 0.27567475530079266 -0.2360121480566615 0.652 -14.7 0.668 -3.116 0.572 0.452 -0.168
-1.272820558747922 -0.8248981686853812 0.021859226227367145 2.148340093433522 -0.06519418348513008 0.273432075440575 -0.4111068511532909 -0.03220132469325498 -0.672300827742104 0.006283185306000972 0.5678428720298379 0.24190263428103742 0.38131080825793395 -0.21323560132240799 0.592 -14.636 0.668 -3.116 0.428 0.344 -0.156
-1.2720535683539793 -0.8329515678217797 0.019941750242510378 2.154092521388092 -0.059825250727531136 0.27765052260725986 -0.413407822335119 -0.004319689897875668 -0.685259897435731 -0.014529866020127248 0.5552765014178359 0.47870018050094904 0.40016036417593687 -0.24622232417891307 0.372 -14.508 0.904 -3.176 0.124 0.396 -0.184
-1.2724370635509508 -0.839854481367264 0.020708740636453084 2.15907795894872 -0.05560680356084625 0.2814854745769734 -0.4153252983199758 -0.001570796326500243 -0.7017532588639835 -0.02591813938725401 0.5438882280507091 0.5407466353977086 0.3754203220335581 -0.2230530783630345 0.404 -14.444 0.836 -3.24 0.108 0.412 -0.184
-1.272820558747922 -0.8467573949127484 0.021092235833424438 2.16483038690329 -0.05253884198507542 0.28570392174365833 -0.41877675509271794 0.008639379795751335 -0.6966481708028578 0.00510508806112579 0.5293583620305818 0.4170464246858145 0.394269877951561 -0.24425882877078778 0.684 -14.476 0.836 -3.208 0.108 0.452 -0.168
-1.2735875491418647 -0.8536603084582327 0.021859226227367145 2.169432329266946 -0.05062136600021865 0.29107285450125725 -0.42031073588060336 0.027881634795379313 -0.6923284809049821 0.0329867228565051 0.5006913290719525 0.24229533336266248 0.42764929988969114 -0.25446900489303936 0.436 -14.412 0.5 -3.116 0.308 0.412 -0.176
-1.2712865779600366 -0.8605632220037172 0.0222427214243385 2.174417766827574 -0.04793689962141918 0.2949078064709708 -0.4237621926533455 0.005497787142750851 -0.6605198552933521 0.05537057050913356 0.4881249584599505 0.21087940683265763 0.4421791659098184 -0.2340486526485362 0.372 -14.476 0.132 -2.932 0.392 0.48 -0.196
-1.271670073157008 -0.8663156499582874 0.022626216621309852 2.1790197091912304 -0.043334957257762936 0.29950974883462705 -0.42529617344123094 0.0329867228565051 -0.64638268835485 0.024347343060753767 0.46731190713382226 0.2941316121371705 0.4402156705016931 -0.26546457917854105 0.184 -14.444 0.3 -2.904 0.264 0.508 -0.176
-1.271670073157008 -0.872451573109829 0.021859226227367145 2.1828546611609436 -0.039883500485020755 0.3041116911982833 -0.42836413501700177 0.03220132469325498 -0.6565928644771015 0.02591813938725401 0.44060836958331817 0.40055306325756196 0.446106156726069 -0.2638937828520408 0.248 -14.508 0.132 -2.84 0.1 0.56 -0.196
-1.2701360923691225 -0.8785874962613707 0.021859226227367145 2.1874566035246 -0.03604854851530722 0.30833013836496814 -0.4302816110018586 0.07422012642713648 -0.6192864517227208 0.008246680714126275 0.4182245219306897 0.4123340357063138 0.4343251842773172 -0.25839599570928995 0.34 -14.54 0.164 -2.84 0.1 0.568 -0.204
-1.2689856067782086 -0.884339924215941 0.0222427214243385 2.191675050691285 -0.03413107253045045 0.3136990711225671 -0.43258258218368667 0.07932521448826227 -0.6232134425389714 -0.02042035224450316 0.4241150081550656 0.3322234230548014 0.48184177315394955 -0.24308073152591259 0.372 -14.7 0.064 -2.78 0.116 0.508 -0.196
-1.268218616384266 -0.8912428377614254 0.021859226227367145 2.19589349785797 -0.032213596545593685 0.31906800388016604 -0.43603403895642884 0.1240929097935192 -0.6157521599880952 0.01767145867312773 0.41390483203281403 0.2089159114245323 0.5097234079493288 -0.24308073152591259 0.28 -14.732 0.132 -2.84 0.272 0.508 -0.156
-1.2666846355963803 -0.8981457513069098 0.022626216621309852 2.1997284498276835 -0.02914563496982286 0.32482043183473636 -0.438335010138257 0.09778207132464012 -0.6310674241714727 0.023169245815878585 0.3899501880536853 0.21362830040403305 0.5207189822348305 -0.26114488928066537 0.28 -14.604 -0.032 -3.056 0.3 0.568 -0.176
-1.2655341500054664 -0.9035146840645087 0.021859226227367145 2.2031799066004254 -0.026077673394052033 0.330956354986278 -0.44178646691099915 0.10917034469176688 -0.6149667618248451 -0.02670353755050413 0.37699111836005833 0.26821347274991647 0.5599888903973366 -0.2528982085665391 0.592 -14.732 0.0 -3.084 0.28 0.492 -0.184
-1.2636166740206096 -0.9088836168221076 0.021859226227367145 2.206631363373168 -0.023009711818281205 0.33555829734993425 -0.4440874380928273 0.1401935721401467 -0.6035784884577183 -0.034164820101380285 0.36285395142155613 0.28195794060679363 0.5780530481520894 -0.27724555162729286 0.716 -14.636 0.1 -3.332 0.236 0.528 -0.176
-1.262849683626667 -0.915786530367592 0.021859226227367145 2.2100828201459097 -0.020708740636453084 0.34284470609239 -0.44677190447162674 0.16257741979277515 -0.6035784884577183 -0.01727875959150267 0.33261612213642644 0.2878484268311695 0.588263224274341 -0.28235063968841867 0.776 -14.604 0.1 -3.452 0.264 0.5 -0.196
-1.2605487124448387 -0.9203884727312482 0.021092235833424438 2.212767286524709 -0.018407769454624964 0.34898062924393164 -0.44868938045648354 0.13940817397689656 -0.5713771637644633 -0.023954643979128706 0.3204424506060496 0.2689988709131666 0.6452045911099747 -0.27567475530079266 0.748 -14.572 0.0 -3.484 0.328 0.424 -0.176
-1.2601652172478675 -0.9269078910797612 0.02147573103039579 2.2150682577065375 -0.014956312681882784 0.35473305719850196 -0.45175734203225437 0.17789268397615252 -0.569020969274713 -0.02591813938725401 0.30041479744317146 0.29138271856579506 0.6573782626403517 -0.26075219019904033 0.996 -14.572 -0.1 -3.544 0.3 0.444 -0.168
-1.2578642460660392 -0.9315098334434175 0.021092235833424438 2.2173692288883657 -0.011888351106111956 0.36125247554701495 -0.4548253036080252 0.18574666560865372 -0.5709844646828384 -0.04241150081550656 0.27724555162729286 0.3349723166261768 0.626747734273597 -0.2768528525456678 1.056 -14.856 -0.132 -3.544 0.264 0.5 -0.168
-1.2547962844902685 -0.9368787662010164 0.019558255045539024 2.2200536952671652 -0.009203884727312482 0.3681553890924993 -0.45750976998682463 0.20773781417965714 -0.5607742885605868 -0.03573561642788053 0.2623229865255406 0.34439709458517825 0.6428483966202244 -0.271747764484542 0.716 -15.016 -0.032 -3.42 0.236 0.52 -0.196
-1.2532623037023831 -0.9433981845495295 0.019941750242510378 2.222354666448993 -0.004985437560627594 0.375441797834955 -0.45942724597168144 0.23758294438316174 -0.5474225197853346 -0.0659734457130102 0.2501493149951637 0.34753868723817877 0.685652596517356 -0.22933626366903548 0.592 -15.112 -0.332 -3.512 0.244 0.548 -0.176
-1.249810846929641 -0.9476166317162144 0.01802427425765361 2.2238886472368784 -0.0019174759848567672 0.381961216183468 -0.46172821715350953 0.23719024530153668 -0.5635231821319622 -0.09896016856951531 0.21127210591428267 0.3506802798911792 0.6750497213134794 -0.24033183795453716 0.748 -15.3 -0.436 -3.484 0.264 0.492 -0.176
-1.2471263805508415 -0.953752554867756 0.017640779060682257 2.226573113615678 0.0019174759848567672 0.3888641297289524 -0.464412683532309 0.2599667920357902 -0.5486006170302099 -0.09267698326351434 0.20655971693478195 0.3498948817279291 0.6927211799866071 -0.23758294438316174 0.404 -15.3 -0.3 -3.576 0.236 0.528 -0.212
-1.2452089045659847 -0.959121487625355 0.01687378866673955 2.228490589600535 0.004985437560627594 0.39576704327443674 -0.4655631691232231 0.2925608158106702 -0.556061899581086 -0.0530143760193832 0.18849555918002917 0.33300882121805153 0.6923284809049821 -0.23444135173016126 0.496 -15.46 -0.1 -3.76 0.244 0.568 -0.212
-1.2406069622023284 -0.9660244011708393 0.01572330307582549 2.2300245703884203 0.007669903939427069 0.40420393760780654 -0.4686311306989939 0.31062497356542307 -0.5584180940708364 -0.11623892816101798 0.15865042897652454 0.3015928946880466 0.7190320184554863 -0.21873338846515883 0.28 -15.556 -0.232 -3.88 0.292 0.56 -0.176
-1.2379224958235289 -0.9702428483375242 0.014189322287940077 2.2311750559793344 0.010354370318226542 0.41072335595631954 -0.4705486066838507 0.3247621405039252 -0.5788384463153395 -0.11074114101826713 0.16728980877227587 0.2799944451986683 0.7425939633529899 -0.20773781417965714 -0.092 -15.492 -0.332 -3.912 0.316 0.492 -0.212
-1.2348545342477582 -0.9756117810951231 0.01342233189399737 2.2323255415702485 0.013805827090968724 0.4183932598957466 -0.4720825874717361 0.32594023774880043 -0.5556692004994609 -0.09935286765114036 0.135873882242271 0.3063052836675474 0.7425939633529899 -0.181034276629153 0.248 -15.3 -0.436 -4.188 0.308 0.46 -0.212
-1.230636087081073 -0.9809807138527221 0.011504855909140603 2.2334760271611622 0.01687378866673955 0.42683015422911635 -0.47323307306265017 0.329867228565051 -0.5364269454998329 -0.11859512265076834 0.0950331777532647 0.3066979827491724 0.7480917504957407 -0.18260507295565323 -0.092 -15.3 -0.268 -4.368 0.264 0.472 -0.196
-1.2279516207022736 -0.9867331418072924 0.01112136071216925 2.233859522358134 0.020708740636453084 0.4341165629715721 -0.4759175394414496 0.35146567805442935 -0.5128650006023293 -0.11780972448751822 0.06361725122325984 0.3059125845859223 0.7539822367201167 -0.16571901244577564 0.0 -15.364 -0.5 -4.432 0.228 0.472 -0.212
-1.2237331735355887 -0.99171857936792 0.009970875121255189 2.2334760271611622 0.02339320701525256 0.44178646691099915 -0.47668452983539233 0.3601050578501807 -0.510901505194204 -0.11113384009989219 0.051443579692882956 0.32122784876929966 0.7551603339649918 -0.14215706754827198 0.124 -15.428 -0.468 -4.432 0.28 0.5 -0.196
-1.2202817167628466 -0.9970875121255189 0.008436894333369775 2.2334760271611622 0.02569417819708068 0.44983986604739756 -0.47821851062327775 0.37974001193143375 -0.510901505194204 -0.11741702540589316 0.007461282550876154 0.2854922323414192 0.7712609963116193 -0.1390154748952715 0.0 -15.524 -0.332 -4.432 0.328 0.52 -0.168
-1.2156797743991905 -1.0020729496861465 0.006902913545484362 2.2334760271611622 0.02914563496982286 0.45827676038076737 -0.4793689962141918 0.39544797519643615 -0.5250386721327062 -0.15158184550727344 -0.0007853981632501215 0.26075219019904033 0.7853981632501215 -0.12841259969139487 -0.248 -15.556 -0.468 -4.4 0.316 0.508 -0.184
-1.2133788032173622 -1.0082088728376881 0.006135923151541655 2.2327090367672198 0.03144660615165098 0.4655631691232231 -0.47975249141116316 0.36560284499293155 -0.5097234079493288 -0.135873882242271 -0.023954643979128706 0.271355065402917 0.7787222788624955 -0.0950331777532647 -0.28 -15.588 -0.5 -4.156 0.28 0.56 -0.196
-1.2083933656567347 -1.0120438248074017 0.0038349519697135344 2.2315585511763056 0.0337475773334791 0.47246608266870743 -0.4812864721990486 0.37463492387030795 -0.4798782777458242 -0.11349003458964255 -0.0400553063257562 0.26546457917854105 0.7618362183526178 -0.10720684928364158 -0.248 -15.652 -0.332 -4.032 0.28 0.692 -0.184
-1.204558413687021 -1.016645767171058 0.003451456772742181 2.2315585511763056 0.03604854851530722 0.48205346259299126 -0.482820452986934 0.38680859540068485 -0.46338491631757167 -0.1079922474468917 -0.06322455214163478 0.2379756434647868 0.749662546822241 -0.09974556673276543 -0.436 -15.748 -0.332 -4.276 0.308 0.724 -0.184
-1.2007234617173077 -1.0216312047316856 0.002684466378799474 2.2307915607823627 0.03834951969713534 0.49049035692636106 -0.482820452986934 0.38798669264556 -0.47477318968469845 -0.07422012642713648 -0.08364490438613793 0.21637719397540847 0.8113163026373755 -0.09581857591651483 -0.308 -15.84 -1.14 -4.216 0.38 0.644 -0.196
-1.1953545289597087 -1.0254661567013992 0.0011504855909140602 2.2292575799944774 0.04065049087896346 0.49931074645670215 -0.48320394818390533 0.4343251842773172 -0.4967643382557018 -0.1429424657115221 -0.10367255754901604 0.22226768019978438 0.853727803452882 -0.05654866775400875 -0.496 -15.872 -1.308 -4.524 0.328 0.588 -0.176
-1.1919030721869666 -1.0312185846559694 -0.0007669903939427069 2.227723599206592 0.04410194765170564 0.5069806503961293 -0.48320394818390533 0.44924774937906947 -0.4826271713171996 -0.18771016101677904 -0.11349003458964255 0.2839214360149189 0.8333074512083789 -0.04476769530525693 -0.528 -15.968 -2.048 -4.92 0.144 0.508 -0.176
-1.1865341394293676 -1.035053536625683 -0.0038349519697135344 2.2269566088126496 0.047553404424447825 0.515417544729499 -0.48358744338087667 0.43275438795081694 -0.4688827034603225 -0.22030418479165909 -0.13744467856877127 0.33575771478942695 0.8333074512083789 -0.0011780972448751821 -0.436 -15.872 -1.912 -4.92 0.144 0.56 -0.176
-1.182699187459654 -1.0400389741863105 -0.006519418348513008 2.2246556376308213 0.05138835639416136 0.5223204582749834 -0.48320394818390533 0.4728096942765731 -0.4802709768274493 -0.2807798433619184 -0.1621847207111501 0.3569634651971802 0.8069966127394999 -0.01060287520387664 -0.464 -15.748 -1.744 -5.012 0.136 0.596 -0.176
-1.1788642354899406 -1.0434904309590527 -0.009970875121255189 2.2227381616459647 0.05368932757598948 0.5311408478053246 -0.48397093857784806 0.5352488482549578 -0.4441426613179437 -0.2929535148922953 -0.17592918856802722 0.33300882121805153 0.8234899741677524 -0.0070685834692510935 -0.496 -15.716 -1.376 -5.408 0.144 0.588 -0.148
-1.171961321944456 -1.048092373322709 -0.01227184630308331 2.2204371904641365 0.055223308363874894 0.5418787133205224 -0.48358744338087667 0.5466371216220846 -0.43746677693031766 -0.3408628028505527 -0.20145462887365617 0.24425882877078778 0.866686873146509 0.007461282550876154 -0.56 -15.684 -1.04 -5.38 0.144 0.46 -0.168
-1.1665923891868573 -1.0523108204893938 -0.01687378866673955 2.216985733691394 0.05483981316690354 0.5499321124569209 -0.482820452986934 0.5093307088677038 -0.420188017338815 -0.3440043955035532 -0.2399391388729121 0.09896016856951531 0.8761116511055105 0.009817477040626518 -0.56 -15.652 -0.804 -5.532 0.136 0.5 -0.156
-1.1612234564292583 -1.0565292676560787 -0.018791264651596317 2.2150682577065375 0.054072822772960834 0.5572185211993765 -0.48320394818390533 0.5132576996839544 -0.41154863754306364 -0.31062497356542307 -0.26350108377041576 0.00039269908162506076 0.8136724971271259 -0.008639379795751335 -1.12 -15.748 -0.636 -5.776 0.188 0.548 -0.1
-1.1573885044595447 -1.0607477148227635 -0.02147573103039579 2.211616800933795 0.05445631796993219 0.5656554155327463 -0.48358744338087667 0.48498336580695 -0.4241150081550656 -0.2591813938725401 -0.29570240846367074 -0.03769911183600583 0.8223118769228772 -0.023169245815878585 -1.868 -15.872 -1.108 -5.776 0.372 0.54 -0.1
-1.1527865620958884 -1.0645826667924772 -0.023776702212223912 2.207781848964082 0.055223308363874894 0.5737088146691447 -0.48358744338087667 0.4091924430533133 -0.4060508504003128 -0.20852321234290724 -0.3318307239731763 0.010995574285501701 0.8588328915140079 0.018456856836377853 -2.368 -15.872 -1.44 -5.988 0.472 0.548 -0.084
-1.148951610126175 -1.0684176187621908 -0.026077673394052033 2.2039468969943683 0.05790777474267437 0.5840631849873713 -0.48320394818390533 0.42136611458369017 -0.3911282852985605 -0.24622232417891307 -0.3569634651971802 0.09542587683488976 0.8411614328408801 -0.014529866020127248 -2.74 -16.096 -1.812 -6.02 0.356 0.5 -0.056
-1.14473316295949 -1.0730195611258468 -0.0279951493789088 2.1997284498276835 0.05829126993964572 0.5932670697146838 -0.48320394818390533 0.394269877951561 -0.3848450999925595 -0.20577431877153182 -0.4013384614208121 0.16886060509877612 0.853727803452882 -0.0007853981632501215 -2.74 -16.0 -2.384 -6.204 0.164 0.508 -0.072
-1.1412817061867477 -1.0757040275046463 -0.029529130166794215 2.195126507464027 0.059825250727531136 0.6009369736541108 -0.48320394818390533 0.3412555019321778 -0.35460727070742987 -0.16257741979277515 -0.4190099200939398 0.14922565101752308 0.8682576694730093 0.0019634954081253035 -3.084 -15.968 -2.82 -6.324 0.144 0.452 -0.092
-1.1389807350049197 -1.0791554842773885 -0.032213596545593685 2.1901410699033996 0.06059224112147384 0.6093738679874806 -0.482820452986934 0.36560284499293155 -0.342826298258678 -0.18456856836377855 -0.4594579255013211 0.1429424657115221 0.8285950622288781 -0.0023561944897503642 -2.864 -16.16 -2.884 -6.324 0.136 0.46 -0.072
-1.1355292782321775 -1.081839950656188 -0.0337475773334791 2.185922622736715 0.06135923151541655 0.6158932863359936 -0.48320394818390533 0.3408628028505527 -0.31415926530004856 -0.20145462887365617 -0.4869468612150753 0.09896016856951531 0.7920740476377475 0.005890486224375911 -2.616 -16.064 -3.02 -6.296 0.124 0.492 -0.056
-1.1313108310654927 -1.0856749026259016 -0.03604854851530722 2.1794032043882017 0.06212622190935926 0.6243301806693634 -0.48320394818390533 0.35146567805442935 -0.3180862561162992 -0.20773781417965714 -0.5317145565203323 0.0730420291822613 0.7347399817204886 0.009424777959001457 -2.648 -15.936 -2.884 -6.296 0.124 0.576 -0.016
-1.1267088887018364 -1.088359369004701 -0.038733014894106695 2.1736507764336315 0.0625097171063306 0.6323835798057618 -0.4789855010172204 0.34753868723817877 -0.28195794060679363 -0.23247785632203596 -0.5458517234588344 0.0510508806112579 0.7665486073321186 0.1790707812210277 -2.836 -15.936 -2.652 -6.172 0.116 0.568 -0.016
-1.1244079175200083 -1.0906603401865291 -0.04141748127290617 2.166747862888147 0.06212622190935926 0.6404369789421602 -0.4747670538505356 0.3200497515244245 -0.27488935713754253 -0.22462387468953474 -0.5674501729482128 0.02081305132612822 0.7406304679448645 0.30041479744317146 -2.584 -15.556 -2.384 -6.264 0.124 0.568 -0.028
-1.1209564607472662 -1.0933448065653286 -0.04410194765170564 2.1609954349335765 0.0617427267123879 0.6477233876846159 -0.47169909227476475 0.278030949790543 -0.24857851866866346 -0.25368360672978923 -0.6130032664167198 -0.019634954081253035 0.7135342313127354 0.362068553258306 -2.4 -15.492 -2.216 -6.172 0.136 0.568 -0.016
-1.1194224799593806 -1.0944952921562427 -0.046402918833533764 2.153709026191121 0.06212622190935926 0.6538593108361576 -0.4686311306989939 0.3043417882594221 -0.22069688387328412 -0.2509347131584138 -0.6216426462124711 -0.0310232274483798 0.6931138790682322 0.3526437752993045 -2.336 -15.428 -2.08 -6.144 0.136 0.568 -0.036
-1.1163545183836099 -1.0971797585350422 -0.04832039481839053 2.147573103039579 0.06212622190935926 0.6615292147755847 -0.4655631691232231 0.23444135173016126 -0.2210895829549092 -0.20341812428178146 -0.6483461837629753 -0.014529866020127248 0.6935065781498573 0.2980586029534211 -1.992 -15.112 -2.148 -6.356 0.208 0.588 -0.016
-1.1148205375957245 -1.0983302441259561 -0.04947088040930459 2.139519703903181 0.06212622190935926 0.6691991187150117 -0.4636456931383663 0.22933626366903548 -0.18653206377190384 -0.20538161968990676 -0.6632687488647275 0.01060287520387664 0.67897671212973 0.2768528525456678 -1.712 -15.176 -2.112 -6.416 0.208 0.56 -0.044
-1.1129030616108677 -1.100247720110813 -0.052155346788104066 2.1337672759486104 0.06289321230330196 0.6745680514726107 -0.46096122675956686 0.2379756434647868 -0.13940817397689656 -0.2120575040775328 -0.7025386570272336 0.01767145867312773 0.6801548093746052 0.2619302874439155 -1.556 -15.144 -2.048 -6.448 0.18 0.5 -0.028
-1.1106020904290395 -1.1006312153077844 -0.05368932757598948 2.125713876812212 0.06289321230330196 0.6807039746241523 -0.4586602555777387 0.17946348030265274 -0.12134401622214377 -0.21284290224078292 -0.7206028147819864 0.007853981632501214 0.6051492847842186 0.22815816642416029 -1.496 -14.92 -1.98 -6.508 0.216 0.528 0.0
-1.1094516048381255 -1.101398205701727 -0.05675728915176031 2.1188109632667276 0.06212622190935926 0.68568941218478 -0.4563592843959106 0.18496126744540362 -0.10524335387551628 -0.21873338846515883 -0.7602654220261176 0.008639379795751335 0.5592034922340865 0.22266037928140944 -1.276 -14.732 -1.744 -6.6 0.216 0.548 -0.016
-1.1060001480653834 -1.1021651960956698 -0.05905826033358843 2.110374068933358 0.0617427267123879 0.6918253353363216 -0.4548253036080252 0.21991148571003402 -0.04358959806038174 -0.2269800691792851 -0.7590873247812424 0.006283185306000972 0.5584180940708364 0.20655971693478195 -1.308 -14.604 -1.544 -6.692 0.216 0.576 -0.008
-1.1040826720805266 -1.1025486912926412 -0.06059224112147384 2.1030876601909023 0.06289321230330196 0.6975777632908919 -0.4521408372292257 0.22933626366903548 -0.02631083846887907 -0.2100940086694075 -0.7736171908013697 0.0 0.5391758390712084 0.20538161968990676 -1.368 -14.604 -1.508 -6.692 0.208 0.52 0.0
-1.1036991768835551 -1.1017817008986983 -0.0617427267123879 2.0931167850696473 0.0625097171063306 0.7025632008515195 -0.451373846835283 0.16532631336415057 0.0027488935713754254 -0.19792033713903062 -0.8419468310041303 -0.00039269908162506076 0.5246459730510812 0.18535396652702868 -1.184 -14.572 -1.308 -6.784 0.244 0.444 -0.008
-1.1021651960956698 -1.101398205701727 -0.06519418348513008 2.083529405145363 0.0625097171063306 0.7063981528212331 -0.4479223900625408 0.15550883632352405 0.04790928795825741 -0.19988383254715592 -0.8745408547790102 -0.01531526418337737 0.4661338098889471 0.1822123738740282 -1.212 -14.92 -1.408 -6.724 0.236 0.5 0.008
-1.1010147105047556 -1.0998642249138417 -0.06557767868210143 2.0750925108119933 0.06212622190935926 0.7098496095939753 -0.44600491407768406 0.1370519794871462 0.05772676499888393 -0.1881028600984041 -0.8380198401878796 -0.009817477040626518 0.3989822669310617 0.19477874448603014 -1.056 -15.24 -1.508 -6.664 0.208 0.616 -0.008
-1.0983302441259561 -1.0983302441259561 -0.06711165946998685 2.065888626084681 0.06212622190935926 0.7136845615636888 -0.44485442848677 0.1370519794871462 0.10053096489601555 -0.12919799785464497 -0.8592255905956329 0.021598449489378342 0.34243359917705296 0.17357299407827684 -0.776 -15.208 -1.376 -6.724 0.228 0.664 -0.008
-1.0975632537320135 -1.0971797585350422 -0.0682621450609009 2.0578352269482827 0.0625097171063306 0.7167525231394596 -0.4421699621079705 0.1621847207111501 0.11977321989564353 -0.1449059611196474 -0.8592255905956329 0.0047123889795007284 0.3392920065240525 0.17160949867015154 -0.62 -15.556 -1.508 -6.752 0.252 0.636 0.0
-1.0956457777471567 -1.0967962633380708 -0.06979612584878632 2.0493983326149126 0.06289321230330196 0.7205874751091731 -0.4406359813200851 0.10877764561014182 0.12055861805889365 -0.15825772989489947 -0.8588328915140079 -0.0011780972448751821 0.33575771478942695 0.19674223989415543 -0.56 -15.684 -1.644 -6.784 0.244 0.52 -0.016
-1.096029272944128 -1.0941117969592713 -0.07133010663667173 2.0405779430845716 0.06327670750027331 0.7232719414879726 -0.43756801974431425 0.07461282550876154 0.14254976662989705 -0.12487830795676931 -0.8702211648811345 0.024347343060753767 0.33732851111592715 0.21441369856728315 -0.592 -15.396 -1.508 -6.876 0.208 0.52 -0.036
-1.0937283017623 -1.0933448065653286 -0.07209709703061444 2.031374058357259 0.06289321230330196 0.7259564078667721 -0.43526704856248616 0.09464047867163963 0.1790707812210277 -0.11349003458964255 -0.8619744841670083 0.005890486224375911 0.26742807458666634 0.2548617039746644 -0.716 -15.46 -1.208 -6.936 0.208 0.596 -0.016
-1.0937283017623 -1.0906603401865291 -0.07286408742455715 2.022170173629947 0.06327670750027331 0.7282573790486002 -0.432966077380658 0.08207410805963769 0.19281524907790482 -0.08874999244726373 -0.8796459428401361 -0.01767145867312773 0.2411172361177873 0.22855086550578535 -0.62 -15.62 -1.408 -6.936 0.28 0.616 -0.016
-1.0933448065653286 -1.088359369004701 -0.07478156340941391 2.0125827937056626 0.06327670750027331 0.731325340624371 -0.4302816110018586 0.08207410805963769 0.22187498111815931 -0.10485065479389122 -0.8977101005948889 -0.005890486224375911 0.2340486526485362 0.24740042142378826 -0.56 -15.428 -1.744 -6.844 0.328 0.548 -0.016
-1.0921943209744145 -1.0845244170349875 -0.07516505860638527 2.0026119185844076 0.06481068828815872 0.7336263118061991 -0.42836413501700177 0.10877764561014182 0.25839599570928995 -0.09896016856951531 -0.9094910730436406 0.03573561642788053 0.22423117560790967 0.239153740709662 -0.592 -15.492 -1.508 -6.816 0.328 0.616 -0.028
-1.0906603401865291 -1.0822234458531594 -0.07593204900032798 1.9930245386601237 0.06519418348513008 0.7355437877910559 -0.42567966863820234 0.09778207132464012 0.2898119222392948 -0.08796459428401361 -0.944441291308271 0.12252211346701895 0.19320794815952988 0.22226768019978438 -0.496 -15.652 -1.34 -6.816 0.292 0.684 -0.016
-1.090276844989558 -1.0783884938834458 -0.07746602978821339 1.98343715873584 0.06596117387907278 0.7374612637759127 -0.4233786974563742 0.054977871427508505 0.31219576989192327 -0.08128870989638758 -0.9193085500842672 0.12487830795676931 0.23326325448528606 0.2230530783630345 -0.436 -15.684 -1.14 -6.692 0.264 0.616 -0.028
-1.0898933497925865 -1.0749370371107037 -0.0782330201821561 1.9746167692054988 0.06672816427301549 0.7389952445637981 -0.4218447166684888 0.05851216316213405 0.3090541772389228 -0.07971791356988733 -0.9130253647782662 0.09542587683488976 0.2230530783630345 0.20813051326128218 -0.528 -15.872 -1.34 -6.6 0.3 0.692 -0.028
-1.0898933497925865 -1.071869075534933 -0.07861651537912745 1.9646458940842437 0.06711165946998685 0.7424467013365402 -0.419927240683632 0.045945792550132106 0.3530364743809296 -0.05576326959075863 -0.9028151886560146 0.03220132469325498 0.22580197193440993 0.1798561793842778 -0.528 -15.872 -1.712 -6.784 0.308 0.752 -0.028
-1.088359369004701 -1.0672671331712766 -0.07861651537912745 1.9546750189629885 0.06711165946998685 0.744364177321397 -0.41762626950180387 0.050658181529632834 0.35617806703393007 -0.031415926530004856 -0.9094910730436406 0.01610066234662749 0.22658737009766006 0.1971349389757805 -0.652 -15.84 -1.508 -6.968 0.316 0.608 -0.008
-1.088359369004701 -1.0638156763985345 -0.07861651537912745 1.9458546294326473 0.06787864986392955 0.7470486437001965 -0.41609228871391846 0.06636614479463526 0.368744437645932 -0.03809181091763089 -0.9004589941662643 0.0400553063257562 0.2666426764234162 0.20224002703690627 -0.528 -15.872 -1.508 -7.152 0.272 0.568 -0.008
-1.0875923786107584 -1.0592137340348782 -0.08015049616701286 1.9370342399023062 0.0674951546669582 0.7512670908668814 -0.4141748127290617 0.05183627877450802 0.3875939935639349 -0.04084070448900632 -0.9024224895743895 0.0200276531628781 0.2666426764234162 0.19831303622065566 -0.028 -15.872 -1.544 -7.456 0.28 0.548 -0.028
-1.0864418930198443 -1.0546117916712219 -0.08091748656095557 1.9270633647810511 0.06787864986392955 0.7531845668517382 -0.41225733674420495 0.08914269152888879 0.4103705402981885 -0.07579092275363672 -0.9071348785538903 0.012173671530376884 0.2623229865255406 0.18456856836377855 0.152 -15.84 -1.24 -7.856 0.272 0.492 -0.008
-1.0856749026259016 -1.0500098493075658 -0.08091748656095557 1.91824297525071 0.0682621450609009 0.7558690332305377 -0.4099563655623768 0.07068583469251093 0.43943027233844295 -0.061653755815134534 -0.9236282399821428 0.024347343060753767 0.2662499773417912 0.17278759591502674 0.184 -15.904 -1.172 -8.008 0.264 0.452 -0.016
-1.0845244170349875 -1.0457914021408807 -0.08053399136398422 1.9082721001294547 0.06787864986392955 0.7577865092153944 -0.40803888957752005 0.06911503836601068 0.4618141199910714 -0.0310232274483798 -0.9318749206962691 0.00510508806112579 0.24582962509728803 0.18849555918002917 0.28 -16.032 -0.804 -8.008 0.252 0.364 -0.036
-1.0841409218380162 -1.0392719837923678 -0.08168447695489828 1.8979177298112282 0.0682621450609009 0.7604709755941939 -0.406888403986606 0.08796459428401361 0.4826271713171996 -0.048694686121507534 -0.9456193885531462 -0.011780972448751823 0.21519909673053328 0.18967365642490433 0.404 -16.192 -0.94 -7.884 0.272 0.384 -0.016
-1.0829904362471021 -1.0346700414287116 -0.08168447695489828 1.889097340280887 0.0682621450609009 0.7608544707911652 -0.4045874328047779 0.09385508050838952 0.5022621253984527 -0.03259402377488004 -0.956614962838648 -0.003141592653000486 0.20813051326128218 0.15825772989489947 0.464 -16.256 -0.972 -7.672 0.264 0.472 -0.016
-1.0829904362471021 -1.0304515942620267 -0.08283496254581234 1.8791264651596318 0.0674951546669582 0.7623884515790507 -0.4026699568199211 0.06754424203951044 0.5128650006023293 -0.03377212101975522 -0.9672178380425246 -0.029452431121879556 0.13665928040552114 0.1920298509146547 0.28 -16.348 -1.072 -7.52 0.244 0.636 -0.028
-1.0814564554592168 -1.024315671110485 -0.08206797215186963 1.8691555900383767 0.06787864986392955 0.763922432366936 -0.400368985638093 0.07461282550876154 0.5321072556019573 -0.009817477040626518 -0.9648616435527743 0.0011780972448751821 0.12016591897726858 0.20734511509803208 0.028 -16.316 -1.172 -7.18 0.264 0.624 0.0
-1.0814564554592168 -1.0185632431559146 -0.08283496254581234 1.859568210114093 0.06864564025787226 0.7662234035487642 -0.39883500485020756 0.07736171908013696 0.5592034922340865 -0.008639379795751335 -0.9676105371241497 0.004319689897875668 0.12252211346701895 0.20145462887365617 0.184 -16.348 -1.24 -7.092 0.244 0.588 -0.016
-1.0814564554592168 -1.0128108152013444 -0.08168447695489828 1.8495973349928376 0.0674951546669582 0.7669903939427068 -0.3976845192592935 0.07186393193738612 0.5792311453969646 -0.029059732040254495 -0.9672178380425246 0.01610066234662749 0.14254976662989705 0.1519745445888985 0.592 -16.412 -1.04 -7.12 0.272 0.56 -0.028
-1.0787719890804173 -1.0074418824437454 -0.08245146734884098 1.840393450265525 0.06787864986392955 0.7677573843366495 -0.39500005288049406 0.09464047867163963 0.5866924279478407 0.0007853981632501215 -0.9322676197778942 -0.013351768775252066 0.12252211346701895 0.16768250785390093 0.404 -16.444 -1.072 -7.18 0.252 0.56 -0.028
-1.0780049986864746 -1.0013059592922038 -0.08321845774278369 1.8311895655382127 0.06787864986392955 0.768140879533621 -0.3942330624865513 0.0899280896921389 0.601222293967968 -0.0023561944897503642 -0.924806337227018 -0.011388273367126762 0.06558074663138515 0.17867808213940264 0.092 -16.412 -1.276 -7.336 0.244 0.588 -0.016
-1.0768545130955605 -0.9955535313376335 -0.08245146734884098 1.8223691760078715 0.06787864986392955 0.7673738891396782 -0.39193209130472323 0.08482300163101313 0.5874778261110909 -0.01649336142825255 -0.9236282399821428 -0.013744467856877126 0.039662607244131134 0.1700387023436513 -0.216 -16.54 -1.476 -7.428 0.244 0.54 0.0
-1.0768545130955605 -0.9886506177921491 -0.08245146734884098 1.8135487864775304 0.0674951546669582 0.7677573843366495 -0.39078160571380915 0.0769690199985119 0.6075054792739689 -0.006675884387626033 -0.936980008757395 0.001570796326500243 0.0 0.16454091520090044 -0.184 -16.572 -1.14 -7.548 0.236 0.54 -0.016
-1.0760875227016178 -0.9821311994436361 -0.08245146734884098 1.804344901750218 0.06787864986392955 0.7677573843366495 -0.38924762492592374 0.09464047867163963 0.627533132436847 0.02120575040775328 -0.9020297904927645 0.005497787142750851 -0.01531526418337737 0.14844025285427295 -0.152 -16.7 -1.408 -7.608 0.244 0.54 -0.008
-1.0749370371107037 -0.9759952762920945 -0.08206797215186963 1.7955245122198769 0.0682621450609009 0.7685243747305923 -0.38809713933500967 0.10956304377339195 0.6624833507014775 0.006283185306000972 -0.9145961611047665 0.008246680714126275 0.018849555918002914 0.1401935721401467 -0.28 -16.792 -1.308 -7.672 0.208 0.54 0.0
-1.0749370371107037 -0.9694758579435815 -0.08245146734884098 1.7874711130834784 0.0682621450609009 0.7677573843366495 -0.3857961681531816 0.09032078877376397 0.6605198552933521 -0.001570796326500243 -0.8890707207991375 0.0023561944897503642 0.013351768775252066 0.16061392438464983 -0.464 -17.016 -1.172 -7.608 0.2 0.492 -0.028
-1.0730195611258468 -0.9629564395950685 -0.08245146734884098 1.7782672283561658 0.0674951546669582 0.7673738891396782 -0.38502917775923884 0.10485065479389122 0.6534512718241011 0.012173671530376884 -0.892605012533763 0.00510508806112579 -0.012959069693627005 0.16886060509877612 -0.62 -17.144 -1.208 -7.732 0.208 0.548 -0.036
-1.0726360659288756 -0.9572040116404982 -0.08168447695489828 1.7694468388258247 0.06787864986392955 0.7677573843366495 -0.3831117017743821 0.10642145112039146 0.6766205176399797 -0.004319689897875668 -0.8816094382482613 -0.0007853981632501215 -0.03809181091763089 0.14844025285427295 -0.592 -17.144 -1.24 -7.64 0.18 0.54 -0.028
-1.0714855803379615 -0.948383622110157 -0.08168447695489828 1.7606264492954837 0.0674951546669582 0.7677573843366495 -0.38234471138043935 0.084037603467763 0.6770132167216047 0.028274333877004374 -0.8678649703913842 -0.012173671530376884 0.0019634954081253035 0.1280199006097698 -0.62 -17.176 -1.24 -7.456 0.152 0.56 -0.028
-1.0711020851409903 -0.9422476989586154 -0.08245146734884098 1.7521895549621138 0.06787864986392955 0.7666068987457355 -0.38081073059255394 0.07539822367201165 0.6829037029459806 0.03769911183600583 -0.8607963869221331 0.005497787142750851 0.0070685834692510935 0.12330751163026907 -0.496 -17.272 -1.44 -7.364 0.152 0.588 -0.028
-1.0691846091561334 -0.9357282806101024 -0.08091748656095557 1.7429856702348014 0.0682621450609009 0.7677573843366495 -0.3796602450016399 0.09935286765114036 0.7170685230473609 -0.006283185306000972 -0.8635452804935085 -0.003926990816250607 -0.014529866020127248 0.10445795571226615 -0.496 -17.524 -1.24 -7.364 0.152 0.576 -0.016
-1.0691846091561334 -0.9280583766706754 -0.08130098175792692 1.734932271098403 0.0682621450609009 0.7677573843366495 -0.37850975941072584 0.10288715938576591 0.7284567964144877 0.022383847652628464 -0.8568693961058825 0.005890486224375911 -0.018849555918002914 0.10838494652851677 -0.496 -17.62 -1.276 -7.456 0.152 0.588 -0.016
-1.068801113959162 -0.9211554631251909 -0.08130098175792692 1.7268788719620045 0.06787864986392955 0.7669903939427068 -0.37697577862284043 0.07971791356988733 0.7233517083533619 0.024740042142378828 -0.8262388677391278 -0.011780972448751823 -0.003141592653000486 0.10877764561014182 -0.34 -17.808 -1.004 -7.456 0.164 0.5 -0.028
-1.0668836379743052 -0.9123350735948498 -0.08130098175792692 1.7184419776286348 0.06711165946998685 0.7654564131548215 -0.37582529303192636 0.07736171908013696 0.7740098898829947 0.011780972448751823 -0.8101382053925003 0.0007853981632501215 -0.013351768775252066 0.1331249886708956 -0.184 -17.936 -1.108 -7.488 0.144 0.54 -0.044
-1.0661166475803625 -0.9054321600493654 -0.08091748656095557 1.710005083295265 0.06787864986392955 0.7666068987457355 -0.3746748074410123 0.09817477040626518 0.7445574587611151 0.02552544030562895 -0.8085674090660001 -0.0011780972448751821 -0.04908738520313259 0.14333516479314717 -0.06 -18.256 -0.972 -7.548 0.144 0.636 -0.028
-1.0653496571864198 -0.8969952657159956 -0.07976700097004151 1.7008011985679525 0.06787864986392955 0.7658399083517928 -0.3739078170470696 0.07814711724338709 0.769690199985119 0.012566370612001944 -0.8101382053925003 -0.014137166938502187 -0.05733406591725887 0.11034844193664206 -0.216 -18.444 -0.736 -7.64 0.152 0.616 -0.044
-1.0649661619894486 -0.88970885697354 -0.07938350577307016 1.6946652754164109 0.0674951546669582 0.7654564131548215 -0.37314082665312687 0.0750055245903866 0.7528041394752414 0.03887720908088101 -0.730812990904238 -0.005890486224375911 0.008639379795751335 0.10485065479389122 -0.592 -18.636 -0.872 -7.58 0.164 0.492 -0.028
-1.063432181201563 -0.8808884674431988 -0.08015049616701286 1.687378866673955 0.06672816427301549 0.7646894227608787 -0.37160684586524145 0.09267698326351434 0.7418085651897397 0.034164820101380285 -0.7033240551904838 -0.03455751918300534 -0.03063052836675474 0.08482300163101313 -0.56 -18.732 -0.872 -7.764 0.144 0.472 -0.016
-1.0622816956106491 -0.8739855538977145 -0.0790000105760988 1.6793254675375566 0.0674951546669582 0.7631554419729933 -0.37045636027432743 0.09306968234513939 0.7555530330466168 0.03534291734625546 -0.7649778110056183 -0.029059732040254495 -0.1119192382631423 0.13665928040552114 -0.56 -18.668 -1.004 -8.008 0.152 0.528 -0.056
-1.061131210019735 -0.864781669170402 -0.07708253459124204 1.6712720684011584 0.06634466907604414 0.7616214611851079 -0.36930587468341336 0.04790928795825741 0.7414158661081147 0.09660397407976494 -0.7162831248841108 -0.029059732040254495 -0.15825772989489947 0.10838494652851677 -0.592 -18.732 -1.14 -7.976 0.144 0.5 -0.016
-1.061131210019735 -0.859412736412803 -0.07708253459124204 1.6647526500526453 0.06711165946998685 0.7612379659881365 -0.3685388842894706 0.05262167693775814 0.7528041394752414 0.09189158510026421 -0.7327764863123634 0.007461282550876154 -0.14686945652777272 0.10053096489601555 -0.592 -18.824 -1.34 -8.008 0.164 0.444 -0.028
-1.0603642196257923 -0.8513593372764047 -0.07631554419729933 1.6593837172950463 0.06672816427301549 0.7581700044123657 -0.3673883986985566 0.07264933010063623 0.7484844495773658 0.06911503836601068 -0.6954700735579825 0.009817477040626518 -0.1790707812210277 0.09071348785538903 -0.652 -18.888 -1.44 -7.884 0.136 0.452 -0.036
-1.061131210019735 -0.8448399189278917 -0.07593204900032798 1.6517138133556193 0.06711165946998685 0.7554855380335662 -0.3670049035015852 0.05890486224375911 0.7312056899858631 0.07029313561088588 -0.659734457130102 0.0035342917346255468 -0.22737276826091016 0.06008295948863429 -0.592 -18.796 -1.44 -7.916 0.152 0.48 -0.028
-1.0599807244288209 -0.8383205005793786 -0.07516505860638527 1.6455778902040776 0.06672816427301549 0.7528010716547668 -0.36623791310764253 0.040448005407381256 0.7512333431487412 0.08285950622288782 -0.6565928644771015 -0.007461282550876154 -0.2411172361177873 0.05340707510100826 -0.528 -18.732 -1.24 -7.976 0.144 0.472 -0.028
-1.0592137340348782 -0.8295001110490375 -0.07363107781849985 1.6375244910676792 0.06634466907604414 0.7505001004729387 -0.36662140830461387 0.040448005407381256 0.7209955138636115 0.10170906214089073 -0.6397068039672239 -0.02042035224450316 -0.23129975907716077 0.062439153978384655 -0.592 -18.824 -1.476 -7.916 -0.024 0.528 -0.036
-1.0595972292318496 -0.8222137023065818 -0.0732475826215285 1.631772063113109 0.06481068828815872 0.7474321388971679 -0.3658544179106712 0.06715154295788539 0.7182466202922361 0.07225663101901117 -0.6389214058039738 -0.04555309346850705 -0.2768528525456678 0.03887720908088101 -0.652 -18.824 -1.44 -7.884 -0.08 0.528 -0.044
-1.058830238837907 -0.8145437983671547 -0.07209709703061444 1.6248691495676244 0.06442719309118737 0.7451311677153397 -0.3658544179106712 0.06950773744763575 0.7261006019247374 0.09071348785538903 -0.6239988407022216 -0.11584622907939292 -0.2890265240760447 0.03848450999925595 -0.62 -18.888 -1.608 -7.732 0.008 0.48 -0.028
-1.0572962580500214 -0.8064903992307563 -0.07017962104575767 1.6198837120069969 0.06212622190935926 0.7412962157456262 -0.3647039323197571 0.07657632091688685 0.7626216165158679 0.10445795571226615 -0.5741260573358388 -0.13430308591577078 -0.30473448734104713 0.019242254999627974 -0.496 -18.888 -1.476 -7.672 0.1 0.46 -0.036
-1.0565292676560787 -0.7992039904883006 -0.07094661143970038 1.6137477888554552 0.0617427267123879 0.7366942733819699 -0.3654709227136998 0.06872233928438563 0.7390596716183643 0.0659734457130102 -0.5705917656012133 -0.11506083091614279 -0.3314380248915513 0.04437499622363186 -0.528 -18.952 -1.44 -7.548 0.1 0.576 -0.008
-1.0561457724591075 -0.7907670961549308 -0.07056311624272903 1.6083788560978562 0.060975736318445196 0.7332428166092277 -0.36393694192581444 0.05026548244800778 0.7531968385568665 0.040448005407381256 -0.5808019417234648 -0.07618362183526178 -0.37267142846218265 0.06832964020276057 -0.684 -19.048 -1.24 -7.52 0.044 0.608 -0.016
-1.0553787820651646 -0.7838641826094465 -0.06864564025787226 1.6022429329463146 0.06059224112147384 0.7297913598364856 -0.362402961137929 0.051443579692882956 0.7382742734551142 0.05262167693775814 -0.5124723015207042 -0.054192473264258384 -0.3502875808095542 0.08325220530451288 -1.088 -19.08 -1.072 -7.52 0.052 0.528 -0.028
-1.0549952868681933 -0.7773447642609335 -0.0674951546669582 1.5976409905826585 0.05944175553055978 0.7271068934576861 -0.3616359707439863 0.06283185306000971 0.737488875291864 0.06911503836601068 -0.5089380097860787 -0.07539822367201165 -0.3314380248915513 0.11113384009989219 -1.34 -19.176 -1.24 -7.456 0.124 0.52 -0.028
-1.0546117916712219 -0.770441850715449 -0.0674951546669582 1.5934225434159734 0.05829126993964572 0.7228884462910012 -0.3604854851530722 0.0329867228565051 0.6990043652926081 0.1252710070383944 -0.4790928795825741 -0.10642145112039146 -0.3589269606053055 0.1009236639776406 -1.588 -19.272 -1.408 -7.52 0.172 0.548 -0.028
-1.0538448012772792 -0.7620049563820793 -0.06596117387907278 1.5892040962492886 0.05905826033358843 0.7190534943212877 -0.3608689803500436 0.029059732040254495 0.6931138790682322 0.1252710070383944 -0.45356743927694515 -0.07029313561088588 -0.375027622951933 0.05733406591725887 -1.804 -19.176 -1.544 -7.548 0.1 0.548 -0.064
-1.0549952868681933 -0.7554855380335662 -0.06442719309118737 1.5857526394765464 0.05905826033358843 0.7152185423515741 -0.3604854851530722 -0.010995574285501701 0.6880087910071064 0.11584622907939292 -0.4457134576444439 -0.007853981632501214 -0.40644354948193784 0.018064157754752792 -1.776 -19.208 -1.676 -7.64 0.024 0.548 -0.056
-1.0546117916712219 -0.749733110078996 -0.06327670750027331 1.5811506971128901 0.05829126993964572 0.711767085578832 -0.3608689803500436 -0.00039269908162506076 0.6982189671293579 0.13273228958927052 -0.400945762339187 0.014529866020127248 -0.3966260724413113 0.008639379795751335 -1.804 -19.304 -1.776 -7.608 0.0 0.492 -0.044
-1.0549952868681933 -0.7424467013365402 -0.06212622190935926 1.5780827355371194 0.05829126993964572 0.7075486384121471 -0.3604854851530722 0.014137166938502187 0.6840818001908558 0.1429424657115221 -0.3891647898904352 -0.01727875959150267 -0.3789546137681836 0.02120575040775328 -1.744 -19.304 -2.18 -7.608 0.024 0.5 -0.028
-1.0549952868681933 -0.7366942733819699 -0.06059224112147384 1.5727138027795204 0.05790777474267437 0.7033301912454623 -0.3601019899561009 -0.0007853981632501215 0.659734457130102 0.13548118316064595 -0.39073558621693544 -0.03377212101975522 -0.4033019568289374 0.029452431121879556 -1.992 -19.332 -2.148 -7.732 0.016 0.472 -0.044
-1.0546117916712219 -0.7290243694425429 -0.058674765136617076 1.5696458412037497 0.05829126993964572 0.6983447536848346 -0.3593349995621582 0.0019634954081253035 0.6671957396809782 0.13076879418114523 -0.3738495257070578 -0.030237829285129678 -0.4017311605024371 0.02631083846887907 -1.9 -19.364 -2.28 -7.64 -0.036 0.444 -0.028
-1.0546117916712219 -0.7228884462910012 -0.05790777474267437 1.5673448700219215 0.05790777474267437 0.6937428113211783 -0.35971849475912954 0.0011780972448751821 0.6365652113142235 0.1130973355080175 -0.35146567805442935 -0.012173671530376884 -0.43236168886919185 0.018849555918002914 -2.244 -19.428 -2.048 -7.58 -0.124 0.508 -0.028
-1.0553787820651646 -0.7167525231394596 -0.05714078434873166 1.5638934132491793 0.056373793954788955 0.6895243641544935 -0.3593349995621582 -0.00510508806112579 0.6542366699873512 0.12055861805889365 -0.2890265240760447 -0.04437499622363186 -0.4543528374401953 0.029059732040254495 -2.244 -19.332 -2.08 -7.58 -0.036 0.528 -0.036
-1.0549952868681933 -0.7106165999879179 -0.05560680356084625 1.5604419564764371 0.0559902987578176 0.6853059169878086 -0.3593349995621582 -0.02591813938725401 0.6243915397838465 0.1189878217323934 -0.278030949790543 -0.10681415020201653 -0.45788712917482083 -0.0070685834692510935 -2.148 -19.332 -2.012 -7.732 -0.036 0.508 -0.036
-1.0553787820651646 -0.7033301912454623 -0.05445631796993219 1.5585244804915803 0.05368932757598948 0.680320479427181 -0.3589515043651868 -0.0070685834692510935 0.64638268835485 0.12370021071189413 -0.26585727826016614 -0.10681415020201653 -0.46338491631757167 0.009424777959001457 -2.272 -19.332 -2.148 -7.7 -0.024 0.424 -0.028
-1.0549952868681933 -0.6983447536848346 -0.05330583237901813 1.554689528521867 0.05330583237901813 0.6757185370635248 -0.3593349995621582 -0.03455751918300534 0.6181083544778456 0.08521570071263818 -0.2721404635661671 -0.1331249886708956 -0.4390375732568179 0.005890486224375911 -2.088 -19.396 -1.98 -7.792 -0.044 0.412 -0.056
-1.0561457724591075 -0.692208830533293 -0.05253884198507542 1.554689528521867 0.05177185159113271 0.6699661091089545 -0.3589515043651868 -0.029452431121879556 0.6149667618248451 0.08953539061051385 -0.26035949111741524 -0.12134401622214377 -0.4614214209094464 0.012173671530376884 -2.024 -19.492 -1.676 -7.7 -0.016 0.412 -0.016
-1.0561457724591075 -0.68568941218478 -0.051004861197190006 1.551621566946096 0.05062136600021865 0.6657476619422695 -0.3593349995621582 -0.024347343060753767 0.5851216316213405 0.13391038683414572 -0.1990984343839058 -0.12252211346701895 -0.503832921724953 0.0035342917346255468 -2.272 -19.46 -1.676 -7.608 0.072 0.472 -0.016
-1.055762277262136 -0.6810874698211237 -0.0502378708032473 1.5504710813551819 0.0502378708032473 0.6603787291846707 -0.3589515043651868 -0.04123340357063138 0.5827654371315901 0.11780972448751822 -0.16768250785390093 -0.12487830795676931 -0.536819644581458 0.012566370612001944 -2.272 -19.428 -1.844 -7.764 0.052 0.472 -0.016
-1.0569127628530501 -0.6753350418665534 -0.049854375606275945 1.5489371005672965 0.04947088040930459 0.655393291624043 -0.3581845139712441 -0.02552544030562895 0.5784457472337144 0.09149888601863915 -0.15865042897652454 -0.06754424203951044 -0.5317145565203323 0.028274333877004374 -2.116 -19.588 -1.812 -7.732 -0.044 0.412 -0.036
-1.0576797532469928 -0.6688156235180404 -0.04832039481839053 1.5474031197794111 0.04832039481839053 0.650024358866444 -0.3578010187742728 -0.04476769530525693 0.5537057050913357 0.12291481254864402 -0.17043140142527635 -0.054192473264258384 -0.530536459275457 0.00039269908162506076 -2.4 -19.46 -1.676 -7.52 -0.08 0.376 -0.036
-1.058830238837907 -0.6638301859574128 -0.04793689962141918 1.546252634188497 0.04678641403050512 0.6435049405179311 -0.3589515043651868 -0.05222897785613308 0.5509568115199602 0.10524335387551628 -0.12644910428326955 -0.0801106126515124 -0.569020969274713 0.008639379795751335 -2.46 -19.396 -1.608 -7.396 0.044 0.472 -0.036
-1.0584467436409355 -0.6584612531998139 -0.04601942363656241 1.545102148597583 0.046402918833533764 0.6369855221694181 -0.3578010187742728 -0.07382742734551141 0.5391758390712084 0.1130973355080175 -0.09935286765114036 -0.11466813183451774 -0.6039711875393434 -0.0007853981632501215 -2.492 -19.364 -1.744 -7.456 0.152 0.568 -0.056
-1.0595972292318496 -0.6534758156391862 -0.04563592843959106 1.5447186534006117 0.04678641403050512 0.6316165894118191 -0.3581845139712441 -0.09621127499813988 0.5643085802952122 0.12919799785464497 -0.08796459428401361 -0.09149888601863915 -0.5996514976414677 0.010995574285501701 -2.4 -19.46 -1.776 -7.456 0.108 0.5 -0.028
-1.0599807244288209 -0.6477233876846159 -0.04410194765170564 1.5447186534006117 0.04601942363656241 0.6262476566542201 -0.3574175235773014 -0.06440264938650996 0.5340707510100826 0.09267698326351434 -0.07107853377413599 -0.01688606050987761 -0.5336780519284575 0.003926990816250607 -2.18 -19.428 -1.544 -7.244 -0.008 0.452 -0.036
-1.0603642196257923 -0.6431214453209597 -0.043334957257762936 1.5443351582036402 0.045252433242619704 0.6201117335026785 -0.3581845139712441 -0.06675884387626033 0.4802709768274493 0.09228428418188928 -0.028667032958629435 -0.022383847652628464 -0.5737333582542138 -0.009424777959001457 -2.116 -19.24 -1.608 -7.336 -0.088 0.472 -0.044
-1.0615147052167062 -0.6385195029573034 -0.04295146206079158 1.5447186534006117 0.04410194765170564 0.6139758103511368 -0.3593349995621582 -0.06990043652926081 0.49087385203132594 0.11034844193664206 0.00039269908162506076 -0.07264933010063623 -0.5898340206008412 -0.01060287520387664 -2.46 -19.24 -1.744 -7.336 0.0 0.492 -0.028
-1.0626651908076203 -0.6335340653966759 -0.039883500485020755 1.5443351582036402 0.043334957257762936 0.6089903727905093 -0.3581845139712441 -0.11113384009989219 0.4610287218278213 0.15707963265002428 0.004319689897875668 -0.11584622907939292 -0.5678428720298379 -0.0047123889795007284 -2.46 -19.08 -1.844 -7.336 0.088 0.46 -0.028
-1.0638156763985345 -0.6296991134269624 -0.03911651009107805 1.5458691389915258 0.04295146206079158 0.6028544496389676 -0.3593349995621582 -0.10013826581439049 0.45160394386881986 0.15158184550727344 0.04987278336638271 -0.09032078877376397 -0.5639158812135873 0.011388273367126762 -2.244 -18.92 -1.844 -7.608 0.016 0.364 -0.056
-1.0649661619894486 -0.6250971710633061 -0.03796602450016399 1.5454856437945543 0.04180097646987752 0.5971020216843973 -0.3581845139712441 -0.10642145112039146 0.4339324851956921 0.12370021071189413 0.06086835765188441 -0.06518804754976008 -0.5572399968259611 0.0011780972448751821 -1.868 -19.016 -1.812 -7.732 -0.124 0.316 -0.044
-1.0668836379743052 -0.6208787238966212 -0.037582529303192634 1.546252634188497 0.04026699568199211 0.5921165841237697 -0.3581845139712441 -0.11780972448751822 0.42764929988969114 0.11388273367126761 0.061653755815134534 -0.08325220530451288 -0.5438882280507091 0.00510508806112579 -1.992 -18.952 -1.912 -7.608 -0.108 0.328 -0.036
-1.0672671331712766 -0.6170437719269076 -0.03566505331833587 1.5470196245824397 0.03834951969713534 0.585980660972228 -0.3578010187742728 -0.1189878217323934 0.39544797519643615 0.10327985846739098 0.07422012642713648 -0.13665928040552114 -0.5399612372344585 0.0 -2.428 -18.796 -1.812 -7.488 -0.024 0.308 -0.072
-1.068801113959162 -0.6124418295632514 -0.034514567727421806 1.5477866149763824 0.03719903410622128 0.5798447378206864 -0.3578010187742728 -0.0789325154066372 0.4087997439716882 0.12448560887514426 0.06715154295788539 -0.17239489683340167 -0.5639158812135873 0.0047123889795007284 -2.304 -18.764 -1.644 -7.12 0.044 0.296 -0.056
-1.0703350947470474 -0.6082233823965666 -0.033364082136507746 1.5497040909612392 0.03604854851530722 0.5725583290782307 -0.3578010187742728 -0.10445795571226615 0.40762164672681306 0.11466813183451774 0.09699667316139 -0.17632188764965226 -0.6177156553962205 0.0027488935713754254 -2.116 -18.7 -1.812 -6.968 0.088 0.316 -0.028
-1.0714855803379615 -0.6040049352298816 -0.03144660615165098 1.5508545765521533 0.03528155812136451 0.5656554155327463 -0.3589515043651868 -0.14176436846664692 0.36795903948268194 0.10956304377339195 0.135873882242271 -0.1370519794871462 -0.6707300314156037 -0.01688606050987761 -2.336 -18.7 -1.844 -7.0 0.008 0.316 -0.1
-1.0714855803379615 -0.6017039640480536 -0.03183010134862233 1.5523885573400387 0.0337475773334791 0.5572185211993765 -0.3589515043651868 -0.13233959050764546 0.3777765165233084 0.10445795571226615 0.1331249886708956 -0.08757189520238855 -0.7586946256996173 -0.02120575040775328 -2.552 -18.764 -1.712 -7.0 -0.088 0.308 -0.1
-1.0745535419137324 -0.5982525072753113 -0.03144660615165098 1.5543060333248955 0.032213596545593685 0.5491651220629781 -0.3589515043651868 -0.14176436846664692 0.35460727070742987 0.08482300163101313 0.18731746193515397 -0.09738937224301507 -0.8069966127394999 0.007853981632501214 -2.4 -18.732 -1.676 -6.968 -0.024 0.54 -0.084
-1.0749370371107037 -0.5944175553055978 -0.03029612056073692 1.5577574900976376 0.03106311095467963 0.5418787133205224 -0.3581845139712441 -0.13626658132389607 0.3385066083608024 0.10367255754901604 0.2061670178531569 -0.12723450244651968 -0.7869689595766217 -0.006283185306000972 -2.212 -18.7 -1.376 -6.844 0.044 0.644 -0.1
-1.0776215034895031 -0.5917330889267983 -0.029529130166794215 1.5596749660824945 0.029529130166794215 0.5365097805629234 -0.3589515043651868 -0.14137166938502185 0.32751103407530063 0.12566370612001942 0.23954643979128706 -0.1480475537726479 -0.666410341517728 0.0035342917346255468 -2.46 -18.54 -1.408 -6.632 0.06 0.432 -0.1
-1.0783884938834458 -0.5878981369570848 -0.02684466378799474 1.5627429276582652 0.028378644575880154 0.5299903622144104 -0.3581845139712441 -0.1700387023436513 0.32829643223855076 0.11152653918151725 0.23169245815878584 -0.17121679958852648 -0.5725552610093385 -0.023561944897503646 -2.46 -18.316 -1.812 -6.448 0.044 0.328 -0.056
-1.0799224746713312 -0.584830175381314 -0.02569417819708068 1.5650438988400934 0.026461168591023387 0.5227039534719548 -0.35971849475912954 -0.17475109132315203 0.29530970938204565 0.1079922474468917 0.23758294438316174 -0.15668693356839924 -0.5996514976414677 0.00510508806112579 -2.304 -18.316 -1.644 -6.48 -0.024 0.356 -0.072
-1.0810729602622453 -0.5832961945934286 -0.024160197409195266 1.567728365218893 0.024927187803137973 0.5158010399264704 -0.3589515043651868 -0.16375551703765032 0.2968805057085459 0.1170243263242681 0.27724555162729286 -0.14333516479314717 -0.6624833507014775 0.01767145867312773 -2.46 -18.224 -1.34 -6.448 -0.024 0.412 -0.112
-1.0826069410501307 -0.5802282330176578 -0.02339320701525256 1.573097297976492 0.02339320701525256 0.5085146311840146 -0.3593349995621582 -0.19399334632278 0.24268803244428755 0.11977321989564353 0.31651545978979895 -0.1621847207111501 -0.7257079028431123 -0.009032078877376396 -2.46 -18.096 -1.44 -6.508 0.06 0.472 -0.084
-1.0852914074289302 -0.577160271441887 -0.0222427214243385 1.5761652595522626 0.0222427214243385 0.502378708032473 -0.3589515043651868 -0.19085175366977952 0.2509347131584138 0.12095131714051871 0.3526437752993045 -0.16179202162952502 -0.7037167542721089 -0.007853981632501214 -2.4 -18.16 -1.776 -6.572 0.06 0.444 -0.092
-1.087208883413787 -0.5760097858509728 -0.02147573103039579 1.5780827355371194 0.021092235833424438 0.4962427848809313 -0.3589515043651868 -0.20066923071040604 0.24975661591353862 0.11741702540589316 0.3432189973403031 -0.135873882242271 -0.6534512718241011 0.0070685834692510935 -2.244 -18.16 -1.712 -6.54 -0.052 0.316 -0.092
-1.0891263593986438 -0.5733253194721734 -0.01917475984856767 1.583068173097747 0.01917475984856767 0.4897233665324183 -0.3589515043651868 -0.20027653162878098 0.23640484713828655 0.11427543275289267 0.3526437752993045 -0.12095131714051871 -0.6192864517227208 0.00039269908162506076 -2.272 -18.064 -1.476 -6.416 -0.116 0.328 -0.084
-1.0918108257774433 -0.571791338684288 -0.02032524543948173 1.5865196298704891 0.017257283863710903 0.48320394818390533 -0.3589515043651868 -0.22658737009766006 0.20263272611853134 0.11545352999776785 0.3671736413194318 -0.14686945652777272 -0.6236061416205965 0.00039269908162506076 -2.116 -18.0 -1.476 -6.264 -0.024 0.344 -0.084
-1.0937283017623 -0.5698738626994312 -0.018407769454624964 1.58958759144626 0.014956312681882784 0.47668452983539233 -0.3589515043651868 -0.19360064724115494 0.18535396652702868 0.1119192382631423 0.3828816045844342 -0.22894356458741041 -0.6758351194767296 0.019634954081253035 -1.96 -18.0 -1.608 -6.052 0.1 0.328 -0.092
-1.0964127681410996 -0.5683398819115458 -0.016490293469768196 1.5953400194008303 0.013805827090968724 0.4678641403050512 -0.3589515043651868 -0.24308073152591259 0.1590431280581496 0.1288052987730199 0.44453536039956876 -0.19674223989415543 -0.7253152037614872 -0.005890486224375911 -1.96 -17.872 -1.644 -6.02 0.016 0.46 -0.064
-1.097946748928985 -0.5668059011236604 -0.015339807878854137 1.6003254569614578 0.012655341500054663 0.46172821715350953 -0.3593349995621582 -0.23247785632203596 0.14647675744614766 0.1170243263242681 0.4798782777458242 -0.135873882242271 -0.7520187413119913 -0.009817477040626518 -2.056 -17.62 -1.44 -6.02 -0.044 0.52 -0.064
-1.100247720110813 -0.566422405926689 -0.015339807878854137 1.6045439041281429 0.010354370318226542 0.4548253036080252 -0.3578010187742728 -0.1881028600984041 0.1401935721401467 0.07422012642713648 0.47438049060307336 -0.15982852622139973 -0.6903649854968568 0.008246680714126275 -1.932 -17.428 -1.072 -5.9 -0.044 0.396 -0.064
-1.1025486912926412 -0.5645049299418322 -0.01342233189399737 1.610296332082713 0.008053399136398421 0.44830588525951215 -0.3581845139712441 -0.23640484713828655 0.1260564052016445 0.07814711724338709 0.48341256948044975 -0.2171625921386586 -0.6220353452940962 0.003926990816250607 -2.18 -17.524 -1.308 -5.808 0.072 0.328 -0.084
-1.1048496624744693 -0.5641214347448609 -0.012655341500054663 1.6160487600372835 0.004985437560627594 0.4406359813200851 -0.3593349995621582 -0.2089159114245323 0.09228428418188928 0.08050331173313745 0.5030475235617028 -0.21637719397540847 -0.6491315819262254 -0.003926990816250607 -1.932 -17.492 -1.24 -5.9 0.036 0.328 -0.112
-1.106767138459326 -0.5625874539569755 -0.011504855909140603 1.6218011879918537 0.0030679615757708274 0.432966077380658 -0.3593349995621582 -0.25643250030116466 0.06479534846813502 0.10681415020201653 0.5513495106015853 -0.20381082336340653 -0.646775387436475 -0.006675884387626033 -2.088 -17.428 -1.004 -5.9 -0.008 0.336 -0.12
-1.1094516048381255 -0.5622039587600042 -0.01112136071216925 1.6283206063403668 0.0019174759848567672 0.4275971446230591 -0.3589515043651868 -0.2642864819336659 0.07186393193738612 0.10956304377339195 0.5533130060097106 -0.20145462887365617 -0.6703373323339786 -0.0047123889795007284 -1.992 -17.272 -0.904 -5.9 0.044 0.364 -0.1
-1.112136071216925 -0.5618204635630328 -0.009970875121255189 1.634073034294937 -0.0007669903939427069 0.4210777262745461 -0.3589515043651868 -0.21245020315915786 0.05890486224375911 0.07618362183526178 0.5615596867238368 -0.2179479903019087 -0.6346017159060982 -0.00039269908162506076 -1.776 -17.208 -1.208 -5.868 0.1 0.328 -0.092
-1.1155875279896672 -0.5618204635630328 -0.009203884727312482 1.64059245264345 -0.002684466378799474 0.41379131753209036 -0.3581845139712441 -0.22226768019978438 0.045945792550132106 0.07264933010063623 0.5776603490704644 -0.18339047111890336 -0.6385287067223487 0.0011780972448751821 -2.18 -17.364 -1.172 -5.744 -0.008 0.308 -0.12
-1.1182719943684667 -0.56105347316909 -0.008053399136398421 1.6459613854010489 -0.004218447166684887 0.40803888957752005 -0.3589515043651868 -0.26075219019904033 0.03377212101975522 0.10288715938576591 0.6055419838658437 -0.18496126744540362 -0.6118251691718446 -0.018849555918002914 -2.088 -17.428 -1.004 -5.652 -0.008 0.344 -0.112
-1.1205729655502947 -0.5618204635630328 -0.006902913545484362 1.652480803749562 -0.006519418348513008 0.40151947122900705 -0.3593349995621582 -0.2858849314230442 0.001570796326500243 0.11584622907939292 0.6200718498859709 -0.16650441060902577 -0.594939108661967 0.004319689897875668 -1.9 -17.524 -0.804 -5.592 0.036 0.328 -0.1
-1.124024422323037 -0.5614369683660614 -0.004985437560627594 1.659000222098075 -0.008436894333369775 0.3942330624865513 -0.35971849475912954 -0.27960174611704325 -0.006675884387626033 0.10406525663064109 0.6310674241714727 -0.1971349389757805 -0.6636614479463526 0.003926990816250607 -1.744 -17.332 -1.172 -5.592 0.08 0.308 -0.112
-1.1270923838988078 -0.5614369683660614 -0.005368932757598948 1.6659031356435594 -0.010354370318226542 0.38809713933500967 -0.3593349995621582 -0.2807798433619184 -0.008246680714126275 0.07932521448826227 0.6471680865181001 -0.20381082336340653 -0.6903649854968568 -0.0047123889795007284 -1.68 -17.396 -1.14 -5.532 -0.072 0.308 -0.092
-1.1297768502776073 -0.5618204635630328 -0.004218447166684887 1.6735730395829864 -0.011888351106111956 0.38272820657741075 -0.3589515043651868 -0.3063052836675474 -0.04358959806038174 0.1021017612225158 0.6762278185583546 -0.19674223989415543 -0.6404922021304741 0.01060287520387664 -1.496 -17.272 -0.972 -5.472 -0.036 0.336 -0.1
-1.132844811853378 -0.5625874539569755 -0.0030679615757708274 1.6793254675375566 -0.01457281748491143 0.3762087882288977 -0.3593349995621582 -0.29373891305554545 -0.031415926530004856 0.09032078877376397 0.6762278185583546 -0.2030254252001564 -0.5906194187640913 0.006675884387626033 -1.244 -17.016 -0.772 -5.316 0.016 0.328 -0.112
-1.135145783035206 -0.5633544443509182 -0.0015339807878854137 1.6869953714769839 -0.017257283863710903 0.37007286507735604 -0.3589515043651868 -0.31690815887142404 -0.039662607244131134 0.09542587683488976 0.6585563598852269 -0.21480639764890821 -0.5839435343764653 -0.0070685834692510935 -1.496 -17.3 -0.836 -5.072 0.08 0.328 -0.092
-1.138213744610977 -0.5641214347448609 -0.0015339807878854137 1.6938982850224682 -0.018407769454624964 0.3631699515318717 -0.3589515043651868 -0.24740042142378826 -0.07147123285576105 0.08521570071263818 0.7151050276392356 -0.24543692601566297 -0.6157521599880952 0.005890486224375911 -1.464 -17.332 -0.94 -5.072 0.024 0.328 -0.092
-1.140514715792805 -0.5656554155327463 -0.0023009711818281204 1.7008011985679525 -0.02032524543948173 0.35703402838033005 -0.3581845139712441 -0.31887165427954933 -0.12016591897726858 0.0769690199985119 0.7414158661081147 -0.21441369856728315 -0.6397068039672239 0.0011780972448751821 -1.432 -17.492 -0.904 -5.072 -0.108 0.356 -0.1
-1.143582677368576 -0.566422405926689 -0.0007669903939427069 1.7065536265225227 -0.02339320701525256 0.35128160042575973 -0.3593349995621582 -0.2827433387700437 -0.1119192382631423 0.05379977418263332 0.6970408698844828 -0.21048670775103256 -0.6369579103958485 -0.005497787142750851 -1.464 -17.556 -0.604 -4.92 -0.024 0.328 -0.112
-1.145883648550404 -0.567572891517603 0.0003834951969713534 1.7161410064468066 -0.026461168591023387 0.3443786868802754 -0.3589515043651868 -0.29766590387179603 -0.09424777959001458 0.0730420291822613 0.7249225046798621 -0.2721404635661671 -0.6404922021304741 -0.013351768775252066 -1.308 -17.588 -0.568 -4.828 0.088 0.424 -0.092
-1.1493351053231462 -0.5691068723054885 0.0003834951969713534 1.7222769295983482 -0.0279951493789088 0.3393932493196478 -0.3604854851530722 -0.27724555162729286 -0.12291481254864402 0.051443579692882956 0.749662546822241 -0.28235063968841867 -0.6255696370287217 -0.02591813938725401 -1.308 -17.748 -0.5 -4.768 0.124 0.424 -0.14
-1.1516360765049745 -0.5710243482903453 0.0015339807878854137 1.7307138239317181 -0.03106311095467963 0.3336408213650775 -0.3608689803500436 -0.2839214360149189 -0.13665928040552114 0.05537057050913356 0.7802930751889957 -0.2210895829549092 -0.5674501729482128 -0.07068583469251093 -1.496 -17.748 -0.5 -4.676 -0.016 0.364 -0.14
-1.1539370476868025 -0.5721748338812593 0.0019174759848567672 1.7383837278711451 -0.03259709174256504 0.32980586939536394 -0.3616359707439863 -0.2721404635661671 -0.16650441060902577 0.07382742734551141 0.7799003761073706 -0.21166480499590773 -0.5050110189698281 -0.08521570071263818 -1.432 -17.556 -0.704 -4.584 -0.052 0.336 -0.14
-1.1577719996565161 -0.5748593002600588 0.0019174759848567672 1.7475876125984575 -0.03528155812136451 0.32328645104685094 -0.362402961137929 -0.2693915699947917 -0.1720021977517766 0.05811946408050899 0.8172067888617514 -0.23679754621991161 -0.49283734743945123 -0.08717919612076348 -1.432 -17.556 -0.604 -4.644 0.036 0.316 -0.14
-1.1604564660353156 -0.5767767762449155 0.002684466378799474 1.755641011734856 -0.03719903410622128 0.31830101348622336 -0.36278645633490036 -0.28470683417816905 -0.19438604540440507 0.04084070448900632 0.8395906365143798 -0.23287055540366103 -0.5179700886634551 -0.04162610265225644 -1.432 -17.556 -0.704 -4.676 0.072 0.336 -0.128
-1.1627574372171436 -0.579461242623715 0.0030679615757708274 1.7636944108712544 -0.03911651009107805 0.3136990711225671 -0.362402961137929 -0.31219576989192327 -0.22462387468953474 0.049480084284757656 0.8317366548818786 -0.21951878662840896 -0.5006913290719525 -0.019634954081253035 -1.368 -17.364 -0.536 -4.676 0.052 0.336 -0.112
-1.1658253987929144 -0.5813787186085718 0.003451456772742181 1.771747810007653 -0.041033986075934815 0.30986411915285356 -0.36278645633490036 -0.2949170103004206 -0.2481858195870384 0.03652101459113065 0.834092849371629 -0.1822123738740282 -0.4963716391740768 0.007461282550876154 -1.212 -17.332 -0.704 -4.644 0.036 0.344 -0.112
-1.1688933603686853 -0.5840631849873713 0.003451456772742181 1.7809516947349653 -0.04256796686382023 0.3052621767891973 -0.362402961137929 -0.271747764484542 -0.25643250030116466 0.027881634795379313 0.8505862107998815 -0.16964600326202625 -0.4504258466239447 0.006675884387626033 -1.34 -17.3 -0.468 -4.4 -0.024 0.328 -0.128
-1.1715778267474848 -0.5871311465631421 0.004218447166684887 1.7901555794622779 -0.04486893804564835 0.3006602344255411 -0.36278645633490036 -0.3078760799940476 -0.28352873693329383 0.0007853981632501215 0.8411614328408801 -0.17082410050690142 -0.4131194338695639 0.0070685834692510935 -1.244 -17.112 -0.636 -4.248 0.0 0.336 -0.112
-1.175029283520227 -0.5905826033358843 0.0038349519697135344 1.798975968992619 -0.04716990922747647 0.2964417872588562 -0.36201946594095763 -0.2831360378516688 -0.28863382499441964 0.01688606050987761 0.8588328915140079 -0.19949113346553085 -0.4221515127469403 0.0007853981632501215 -1.308 -17.176 -0.668 -4.34 0.0 0.328 -0.1
-1.1784807402929691 -0.5932670697146838 0.003451456772742181 1.8074128633259887 -0.04832039481839053 0.29260683528914266 -0.36201946594095763 -0.2741039589742924 -0.27017696815804176 0.011388273367126762 0.8757189520238855 -0.1798561793842778 -0.3820962064211841 0.01688606050987761 -1.276 -17.272 -0.668 -4.276 0.008 0.344 -0.112
-1.1807817114747972 -0.5963350312904546 0.003451456772742181 1.8162332528563299 -0.0502378708032473 0.28838838812245776 -0.362402961137929 -0.3012001956064216 -0.3137665662184235 -0.001570796326500243 0.8945685079418884 -0.17946348030265274 -0.4194026191755649 0.0047123889795007284 -1.152 -17.144 -0.636 -4.248 0.044 0.336 -0.1
-1.1834661778535966 -0.5997864880631968 0.004601942363656241 1.8254371375836425 -0.05138835639416136 0.2849369313497156 -0.362402961137929 -0.28627763050466926 -0.31887165427954933 -0.004319689897875668 0.8941758088602633 -0.17592918856802722 -0.39034288713531035 -0.007853981632501214 -1.276 -17.048 0.0 -4.308 0.016 0.328 -0.084
-1.1865341394293676 -0.6020874592450249 0.004601942363656241 1.8350245175079263 -0.05368932757598948 0.28186896977394477 -0.362402961137929 -0.28863382499441964 -0.32162054785092475 0.06008295948863429 0.9149888601863915 -0.16571901244577564 -0.3506802798911792 -0.009032078877376396 -1.12 -17.048 0.232 -4.156 -0.036 0.328 -0.112
-1.1888351106111956 -0.6063059064117098 0.0038349519697135344 1.8438449070382674 -0.05675728915176031 0.2784175130012026 -0.362402961137929 -0.30277099193292184 -0.3502875808095542 0.039662607244131134 0.9161669574312667 -0.21873338846515883 -0.3059125845859223 -0.019242254999627974 -0.872 -17.048 0.3 -4.032 0.1 0.316 -0.12
-1.1930535577778805 -0.6105243535783946 0.005752427954570301 1.8534322869625512 -0.05905826033358843 0.2757330466224031 -0.362402961137929 -0.3129811680551734 -0.35539266887067994 0.01727875959150267 0.9008516932478894 -0.25132741224003885 -0.28863382499441964 0.006675884387626033 -0.932 -17.144 0.3 -4.032 0.144 0.328 -0.12
-1.19573802415668 -0.6139758103511368 0.006519418348513008 1.861869181295921 -0.059825250727531136 0.27381557063754636 -0.36201946594095763 -0.33968470560567754 -0.37227872938055756 0.07932521448826227 0.8937831097786383 -0.19438604540440507 -0.2721404635661671 -0.0035342917346255468 -0.652 -17.176 0.4 -4.004 0.088 0.336 -0.072
-1.1984224905354794 -0.6178107623208504 0.006519418348513008 1.870689570826262 -0.06059224112147384 0.2715145994557182 -0.36278645633490036 -0.3031636910145469 -0.37974001193143375 0.06832964020276057 0.8788605446768859 -0.13273228958927052 -0.2689988709131666 -0.010995574285501701 -0.716 -17.112 0.468 -4.032 -0.024 0.268 -0.12
-1.2018739473082216 -0.6224127046845066 0.007286408742455715 1.880276950750546 -0.06327670750027331 0.26806314268297604 -0.362402961137929 -0.2945243112187956 -0.39858956784943667 0.06715154295788539 0.8670795722281341 -0.1260564052016445 -0.21951878662840896 -0.005497787142750851 -0.56 -17.176 0.232 -3.88 -0.016 0.076 -0.1
-1.204558413687021 -0.6262476566542201 0.008053399136398421 1.889097340280887 -0.06481068828815872 0.2646116859102339 -0.3631699515318717 -0.3243694414223002 -0.4036946559105624 0.054977871427508505 0.8953539061051384 -0.18771016101677904 -0.29334621397392036 -0.008639379795751335 -0.496 -17.272 0.0 -3.82 0.116 0.22 -0.092
-1.2083933656567347 -0.6308495990178764 0.009970875121255189 1.8983012250081994 -0.06596117387907278 0.2596262483496063 -0.36355344672884304 -0.3290818304018009 -0.40055306325756196 0.07539822367201165 0.9240209390637679 -0.18731746193515397 -0.4272566008080661 -0.0019634954081253035 -0.592 -17.24 0.1 -3.82 0.116 0.316 -0.112
-1.2122283176264481 -0.6346845509875899 0.009970875121255189 1.907505109735512 -0.06634466907604414 0.25502430598595005 -0.36393694192581444 -0.30237829285129675 -0.4272566008080661 0.10524335387551628 0.9228428418188928 -0.10563605295714133 -0.44846235121581934 -0.019634954081253035 -0.464 -17.208 0.164 -3.788 0.024 0.328 -0.14
-1.2156797743991905 -0.6396699885482175 0.009970875121255189 1.9178594800537385 -0.06711165946998685 0.25080585881926515 -0.36393694192581444 -0.310232274483798 -0.44689155488931914 0.05772676499888393 0.9189158510026422 -0.051443579692882956 -0.45553093468507044 -0.05929756132538417 -0.496 -17.208 0.132 -3.576 -0.044 0.316 -0.128
-1.217597250384047 -0.6438884357149024 0.010354370318226542 1.9262963743871082 -0.06864564025787226 0.2469709068495516 -0.3647039323197571 -0.2807798433619184 -0.47163159703169794 0.04790928795825741 0.9153815592680166 -0.09032078877376397 -0.4249004063183157 -0.0620464548967596 -0.436 -17.3 -0.064 -3.604 0.044 0.336 -0.148
-1.2187477359749612 -0.6492573684725014 0.01112136071216925 1.9343497735235067 -0.06979612584878632 0.24390294527378079 -0.3658544179106712 -0.30080749652479655 -0.48773225937832543 0.05379977418263332 0.9267698326351433 -0.12252211346701895 -0.39858956784943667 -0.05458517234588344 -0.592 -17.332 -0.3 -3.696 0.1 0.328 -0.148
-1.222966183141646 -0.654242806033129 0.01227184630308331 1.9439371534477905 -0.07056311624272903 0.24006799330406725 -0.36623791310764253 -0.31415926530004856 -0.4728096942765731 0.07422012642713648 0.9071348785538903 -0.08796459428401361 -0.3369358120343021 -0.07618362183526178 -0.496 -17.3 -0.232 -3.636 0.072 0.328 -0.128
-1.2268011351113597 -0.6592282435937565 0.013038836697026017 1.954291523766017 -0.06941263065181497 0.23853401251618184 -0.36777189389552795 -0.323191344177425 -0.5077599125412036 0.08521570071263818 0.8949612070235134 -0.023561944897503646 -0.27646015346404273 -0.10288715938576591 -0.464 -17.272 0.064 -3.728 0.044 0.296 -0.176
-1.2294856014901592 -0.6645971763513555 0.014189322287940077 1.9615779325084728 -0.06941263065181497 0.23661653653132508 -0.36777189389552795 -0.3043417882594221 -0.5211116813164556 0.08560839979426324 0.9036005868192648 0.021598449489378342 -0.18142697571077807 -0.10563605295714133 -0.372 -17.272 0.3 -3.636 0.052 0.328 -0.156
-1.2317865726719872 -0.6699661091089545 0.013805827090968724 1.9707818172357854 -0.07056311624272903 0.235466050940411 -0.37007286507735604 -0.3043417882594221 -0.5321072556019573 0.028274333877004374 0.8647233777383837 -0.0027488935713754254 -0.14529866020127247 -0.12173671530376882 -0.56 -17.272 0.1 -3.42 0.036 0.316 -0.148
-1.2344710390507867 -0.6761020322604961 0.014956312681882784 1.9803691971600692 -0.07017962104575767 0.2346990605464683 -0.37045636027432743 -0.278030949790543 -0.5293583620305818 0.05537057050913356 0.8545132016161322 -0.049480084284757656 -0.10877764561014182 -0.10720684928364158 -0.464 -17.3 0.332 -3.332 0.008 0.328 -0.184
-1.2375390006265576 -0.6818544602150665 0.01572330307582549 1.9880391010994962 -0.07133010663667173 0.23431556534949696 -0.37199034106221285 -0.2854922323414192 -0.5619523858054619 0.0640099503048849 0.8462665209020059 -0.048694686121507534 -0.06440264938650996 -0.10445795571226615 -0.528 -17.272 0.232 -3.024 0.016 0.344 -0.176
-1.241373952596271 -0.6872233929726653 0.015339807878854137 1.996475995432866 -0.0724805922275858 0.2339320701525256 -0.37352432185009826 -0.28627763050466926 -0.5403539363160835 0.06754424203951044 0.8352709466165041 -0.06832964020276057 -0.05537057050913356 -0.1280199006097698 -0.496 -17.272 0.332 -2.992 0.08 0.364 -0.156
-1.2432914285811278 -0.6929758209272356 0.01687378866673955 2.00606337535715 -0.07209709703061444 0.23278158456161155 -0.3746748074410123 -0.2670353755050413 -0.5698063674379631 0.07186393193738612 0.8611890860037582 -0.07382742734551141 -0.04241150081550656 -0.13940817397689656 -0.652 -17.364 0.3 -2.964 0.072 0.384 -0.156
-1.2459758949599273 -0.6983447536848346 0.01687378866673955 2.0137332792965768 -0.0732475826215285 0.2331650797585829 -0.37582529303192636 -0.26860617183154156 -0.5906194187640913 0.04830198703988247 0.8710065630443847 -0.02631083846887907 -0.04830198703988247 -0.11074114101826713 -0.592 -17.24 0.268 -3.148 0.088 0.412 -0.176
-1.2482768661417554 -0.705247667230319 0.01802427425765361 2.0233206592208606 -0.07286408742455715 0.23354857495555426 -0.3777427690167831 -0.26782077366829143 -0.6236061416205965 0.04555309346850705 0.8564766970242574 -0.019242254999627974 -0.029452431121879556 -0.1311614932627703 -0.496 -17.24 0.164 -3.24 0.088 0.328 -0.168
-1.252111818111469 -0.711767085578832 0.01802427425765361 2.031374058357259 -0.0732475826215285 0.23431556534949696 -0.37850975941072584 -0.26546457917854105 -0.620857248049221 0.06518804754976008 0.84037603467763 -0.01060287520387664 0.04358959806038174 -0.12487830795676931 -0.464 -17.048 0.3 -3.176 0.08 0.308 -0.176
-1.2532623037023831 -0.7186699991243164 0.01802427425765361 2.0394274574936575 -0.0724805922275858 0.23431556534949696 -0.38081073059255394 -0.2505420140767888 -0.6404922021304741 0.08796459428401361 0.8164213906985013 -0.02081305132612822 0.05379977418263332 -0.14451326203802234 0.092 -16.984 0.368 -3.208 0.088 0.356 -0.168
-1.2567137604751253 -0.7263399030637434 0.02032524543948173 2.04863134222097 -0.0724805922275858 0.23584954613738238 -0.381961216183468 -0.24425882877078778 -0.6880087910071064 0.04280419989713162 0.8160286916168762 0.018456856836377853 0.05576326959075863 -0.16768250785390093 0.34 -16.856 0.4 -3.116 0.108 0.396 -0.156
-1.2578642460660392 -0.7332428166092277 0.019558255045539024 2.0578352269482827 -0.07286408742455715 0.23661653653132508 -0.38426218736529616 -0.23287055540366103 -0.6797621102929802 0.05890486224375911 0.8368417429430044 0.00039269908162506076 0.10995574285501701 -0.17789268397615252 0.528 -16.476 0.268 -3.056 0.08 0.452 -0.168
-1.2609322076418101 -0.7401457301547121 0.019558255045539024 2.0655051308877095 -0.0724805922275858 0.23853401251618184 -0.3861796633501529 -0.2179479903019087 -0.7162831248841108 0.029452431121879556 0.7999280292702488 -0.011780972448751823 0.1390154748952715 -0.20145462887365617 0.592 -16.444 0.332 -3.056 0.1 0.412 -0.168
-1.2624661884296955 -0.7470486437001965 0.02032524543948173 2.0731750348271367 -0.0724805922275858 0.24006799330406725 -0.3877136441380383 -0.17043140142527635 -0.6829037029459806 0.024347343060753767 0.8011061265151239 0.011388273367126762 0.17828538305777758 -0.2010619297920311 0.776 -16.224 0.568 -3.116 0.08 0.344 -0.148
-1.2636166740206096 -0.7543350524426522 0.02032524543948173 2.0804614435695923 -0.07286408742455715 0.24351945007680942 -0.3900146153198664 -0.19870573530228072 -0.6938992772314824 0.02670353755050413 0.7983572329437485 -0.00039269908162506076 0.21087940683265763 -0.18378317020052842 0.684 -16.16 0.736 -3.3 0.116 0.344 -0.168
-1.266301140399409 -0.7616214611851079 0.019941750242510378 2.0881313475090195 -0.07286408742455715 0.2462039164556089 -0.39231558650169457 -0.18928095734327927 -0.7209955138636115 -0.02120575040775328 0.7622289174342429 -0.0011780972448751821 0.24268803244428755 -0.19792033713903062 0.684 -15.968 0.836 -3.332 0.116 0.356 -0.168
-1.267451625990323 -0.7677573843366495 0.020708740636453084 2.096184746645418 -0.0724805922275858 0.24927187803137973 -0.3942330624865513 -0.14215706754827198 -0.7033240551904838 0.005890486224375911 0.7528041394752414 0.005497787142750851 0.2941316121371705 -0.2191260875467839 0.9 -15.776 0.904 -3.268 0.152 0.356 -0.156
-1.267451625990323 -0.7761942786700193 0.021092235833424438 2.1034711553878735 -0.0724805922275858 0.2519563444101792 -0.3961505384714081 -0.13469578499739585 -0.7107853377413599 -0.011388273367126762 0.7645851119239933 0.003141592653000486 0.31141037172867314 -0.19556414264928024 0.684 -15.556 0.872 -3.176 0.144 0.328 -0.156
-1.2693691019751798 -0.7830971922155037 0.02032524543948173 2.110757564130329 -0.07209709703061444 0.25502430598595005 -0.3976845192592935 -0.12330751163026907 -0.7225663101901117 0.00039269908162506076 0.7335618844756134 -0.003141592653000486 0.2929535148922953 -0.16532631336415057 0.404 -15.3 1.072 -3.3 0.136 0.336 -0.184
-1.2712865779600366 -0.7907670961549308 0.021092235833424438 2.117276982478842 -0.07286408742455715 0.2584757627586922 -0.3996019952441503 -0.10681415020201653 -0.7300275927409879 0.028274333877004374 0.6966481708028578 -0.01060287520387664 0.2882411259127946 -0.20813051326128218 0.684 -14.984 1.072 -3.332 0.136 0.396 -0.168
-1.271670073157008 -0.7980535048973865 0.02147573103039579 2.1245633912212982 -0.0724805922275858 0.26154372433446305 -0.4019029664259784 -0.08874999244726373 -0.7096072404964847 0.02670353755050413 0.6322455214163478 -0.007461282550876154 0.2827433387700437 -0.19320794815952988 1.056 -14.732 1.14 -3.176 0.136 0.316 -0.156
-1.2712865779600366 -0.8045729232458995 0.020708740636453084 2.1314663047667826 -0.0724805922275858 0.2634612003193198 -0.40382044241083515 -0.09896016856951531 -0.7033240551904838 0.013744467856877126 0.6455972901915998 -0.004319689897875668 0.29138271856579506 -0.20381082336340653 0.84 -14.604 1.072 -3.084 0.136 0.404 -0.184
-1.2724370635509508 -0.8130098175792693 0.0222427214243385 2.1368352375243815 -0.07171360183364309 0.26729615228903336 -0.40535442319872056 -0.09699667316139 -0.7186393193738612 0.019242254999627974 0.6605198552933521 0.014137166938502187 0.28195794060679363 -0.1888882582616542 0.62 -14.508 0.836 -3.056 0.356 0.424 -0.148
-1.2724370635509508 -0.8187622455338396 0.0222427214243385 2.1425876654789517 -0.06941263065181497 0.2715145994557182 -0.4076553943805487 -0.05379977418263332 -0.6891868882519816 0.008246680714126275 0.620464548967596 0.10249446030414085 0.31415926530004856 -0.20813051326128218 0.592 -14.508 0.804 -3.056 0.564 0.412 -0.148
-1.272820558747922 -0.8260486542762953 0.0222427214243385 2.149490579024436 -0.06404369789421602 0.2741990658345177 -0.41072335595631954 -0.009817477040626518 -0.6683738369258534 0.0011780972448751821 0.6004368958047178 0.31690815887142404 0.3667809422378067 -0.22933626366903548 0.716 -14.476 0.836 -3.056 0.28 0.384 -0.168
-1.272820558747922 -0.8337185582157224 0.02147573103039579 2.154859511782035 -0.05829126993964572 0.27803401780423126 -0.413407822335119 -0.02042035224450316 -0.6974335689661079 -0.0007853981632501215 0.5647012793768373 0.5140430978472045 0.3412555019321778 -0.24347343060753765 0.62 -14.444 0.736 -3.116 0.108 0.452 -0.148
[truncated: 4,447 more rows]
