# Supplementary material for: Bidirectional recurrent learning of inverse dynamic models for robots with elastic joints: a real-time real-world implementation
Source: Front Neurorobot. 2023 Jun 16;17:1166911. doi: 10.3389/fnbot.2023.1166911 (PMC10311998; doi:10.3389/fnbot.2023.1166911)
Supplement: Supplementary file 2 [file Data_Sheet_1.ZIP › Dataset/Test/square_ang_vel_torq.csv]

ang_left_s0 ang_left_s1 ang_left_e0 ang_left_e1 ang_left_w0 ang_left_w1 ang_left_w2 vel_left_s0 vel_left_s1 vel_left_e0 vel_left_e1 vel_left_w0 vel_left_w1 vel_left_w2 torq_left_s0 torq_left_s1 torq_left_e0 torq_left_e1 torq_left_w0 torq_left_w1 torq_left_w2
-0.8782040010643993 -0.5284563814265251 0.004218447166684887 1.8680051044474626 -0.0030679615757708274 0.18100973297047881 -0.1802427425765361 -0.13076879418114523 -0.09778207132464012 0.1260564052016445 0.7131415322311103 -0.35578536795230503 -0.426863901726441 -0.22187498111815931 -7.604 -14.572 -4.128 -3.024 0.1 0.0 -0.224
-0.8793544866553135 -0.5288398766234964 0.004601942363656241 1.876058503583861 -0.005368932757598948 0.17564080021287987 -0.1829272089553356 -0.12370021071189413 -0.10759954836526664 0.11113384009989219 0.7390596716183643 -0.31690815887142404 -0.47241699519494806 -0.23365595356691113 -7.228 -14.76 -3.86 -3.056 0.088 0.124 -0.224
-0.8816554578371415 -0.5296068670174391 0.005752427954570301 1.8829614171293454 -0.008436894333369775 0.16988837225830958 -0.18522818013716372 -0.1959568417309053 -0.10956304377339195 0.11231193734476737 0.7304202918226129 -0.2697842690764167 -0.5454590243772094 -0.226194671016035 -7.26 -14.7 -3.524 -2.992 0.036 0.164 -0.24
-0.884339924215941 -0.5311408478053246 0.007669903939427069 1.8894808354778583 -0.01112136071216925 0.16566992509162468 -0.18752915131899184 -0.2042035224450316 -0.09189158510026421 0.10013826581439049 0.7001824625374833 -0.29648780662692087 -0.5081526116228285 -0.25368360672978923 -7.104 -14.316 -3.456 -2.84 0.044 0.084 -0.252
-0.8877913809886832 -0.5326748285932099 0.008436894333369775 1.8971507394172855 -0.014956312681882784 0.1606844875309971 -0.18983012250081996 -0.2619302874439155 -0.13233959050764546 0.10524335387551628 0.6620906516198524 -0.3502875808095542 -0.45592363376669554 -0.2269800691792851 -7.044 -14.348 -3.456 -2.564 0.08 0.016 -0.224
-0.8912428377614254 -0.5334418189871526 0.009970875121255189 1.904437148159741 -0.018791264651596317 0.15569904997036949 -0.19328157927356213 -0.3157300616265488 -0.09306968234513939 0.12055861805889365 0.6738716240686042 -0.3640320486664313 -0.47163159703169794 -0.2591813938725401 -6.608 -14.316 -3.524 -2.504 0.06 0.152 -0.232
-0.896228275322053 -0.5345923045780667 0.010737865515197896 1.9109565665082542 -0.022626216621309852 0.1491796316218565 -0.19558255045539025 -0.34871678448305393 -0.084037603467763 0.1260564052016445 0.6644468461096028 -0.36992253489080723 -0.47870018050094904 -0.2560398012195396 -6.544 -14.348 -3.456 -2.444 0.088 0.2 -0.26
-0.9000632272917665 -0.5361262853659521 0.01227184630308331 1.9178594800537385 -0.02684466378799474 0.1457281748491143 -0.19788352163721837 -0.40290925774731234 -0.1079922474468917 0.09581857591651483 0.6864379946806062 -0.38563049815580963 -0.5026548244800777 -0.2309070599955357 -6.2 -14.096 -3.456 -2.352 0.024 0.192 -0.232
-0.9035146840645087 -0.5357427901689807 0.01342233189399737 1.9239954032052802 -0.029912625363765568 0.14112623248545805 -0.20056798801601786 -0.4311835916243167 -0.0950331777532647 0.08757189520238855 0.6428483966202244 -0.37699111836005833 -0.45749443009319574 -0.2509347131584138 -6.076 -13.808 -3.456 -2.228 0.1 0.2 -0.24
-0.9069661408372509 -0.5376602661538376 0.01342233189399737 1.9297478311598506 -0.0337475773334791 0.1384417661066586 -0.20286895919784598 -0.4123340357063138 -0.08678649703913842 0.1009236639776406 0.620464548967596 -0.34871678448305393 -0.4084070448900632 -0.28470683417816905 -5.796 -13.652 -3.456 -2.108 0.036 0.192 -0.26
-0.9134855591857639 -0.5384272565477802 0.013805827090968724 1.9358837543113923 -0.037582529303192634 0.13307283334905964 -0.20555342557664544 -0.46299221723594663 -0.08521570071263818 0.06518804754976008 0.5859070297845906 -0.3612831550950559 -0.37856191468655853 -0.25132741224003885 -5.576 -13.84 -3.356 -2.048 0.052 0.112 -0.232
-0.9184709967463914 -0.5391942469417229 0.014189322287940077 1.942019677462934 -0.04141748127290617 0.1284708909854034 -0.20862138715241627 -0.5124723015207042 -0.07932521448826227 0.07343472826388636 0.594939108661967 -0.3872012944823099 -0.3993749660126868 -0.24425882877078778 -5.392 -13.936 -3.088 -1.984 0.124 0.112 -0.224
-0.9234564343070191 -0.540344732532637 0.014956312681882784 1.9481556006144753 -0.045252433242619704 0.12463593901568987 -0.2109223583342444 -0.504618319888203 -0.09974556673276543 0.0420188017338815 0.6114324700902196 -0.38798669264556 -0.4292200962161914 -0.24386612968916271 -5.328 -13.776 -2.752 -1.864 0.072 0.164 -0.24
-0.9303593478525034 -0.5411117229265797 0.014956312681882784 1.954291523766017 -0.04947088040930459 0.11965050145506227 -0.21360682471304387 -0.5576326959075862 -0.07225663101901117 0.03534291734625546 0.6035784884577183 -0.38680859540068485 -0.47045349978682277 -0.2619302874439155 -5.14 -13.46 -2.684 -1.772 0.088 0.212 -0.232
-0.9357282806101024 -0.5418787133205224 0.014956312681882784 1.9604274469175587 -0.05368932757598948 0.11504855909140603 -0.21629129109184334 -0.6047565857025935 -0.08953539061051385 0.00510508806112579 0.5780530481520894 -0.38445240091093447 -0.44924774937906947 -0.26035949111741524 -4.768 -13.556 -2.552 -1.772 0.108 0.2 -0.224
-0.9422476989586154 -0.5434126941084079 0.01572330307582549 1.9665633700691003 -0.057524279545703015 0.11083011192472114 -0.21859226227367146 -0.5725552610093385 -0.11270463642639243 -0.00039269908162506076 0.562737783968712 -0.4080143458084381 -0.4539601383585702 -0.26821347274991647 -4.58 -13.556 -2.616 -1.708 0.124 0.2 -0.252
-0.948383622110157 -0.5441796845023505 0.016106798272796843 1.971548807629728 -0.060975736318445196 0.10737865515197896 -0.222427214243385 -0.6169302572329705 -0.0801106126515124 -0.0070685834692510935 0.5470298207037096 -0.37659841927843324 -0.40016036417593687 -0.24622232417891307 -4.488 -13.3 -2.28 -1.648 0.06 0.2 -0.224
-0.95490304045867 -0.5445631796993219 0.015339807878854137 1.9753837595994415 -0.06481068828815872 0.10277671278832272 -0.2239611950312704 -0.6746570222318543 -0.06832964020276057 0.0007853981632501215 0.5403539363160835 -0.342826298258678 -0.37856191468655853 -0.252112810403289 -4.268 -13.048 -2.28 -1.496 0.072 0.152 -0.232
-0.9625729443980972 -0.5445631796993219 0.014956312681882784 1.9819031779479546 -0.06941263065181497 0.09894176081860918 -0.22626216621309853 -0.7135342313127354 -0.07029313561088588 0.0007853981632501215 0.5356415473365829 -0.40644354948193784 -0.38445240091093447 -0.22462387468953474 -4.176 -12.824 -2.08 -1.344 0.152 0.152 -0.224
-0.9698593531405528 -0.5460971604872072 0.01457281748491143 1.9876556059025248 -0.0732475826215285 0.09395632325798159 -0.22933012778886935 -0.6817256057011054 -0.07814711724338709 -0.009424777959001457 0.5344634500917077 -0.41861722101231474 -0.4362886796854425 -0.2572178984644148 -3.8 -12.952 -2.08 -1.252 0.136 0.18 -0.232
-0.9779127522769513 -0.54686415088115 0.014956312681882784 1.9926410434631525 -0.07746602978821339 0.08935438089432535 -0.23239808936464018 -0.7319910881491132 -0.059690260407009234 -0.02591813938725401 0.536034246418208 -0.40722894764518797 -0.47634398601119865 -0.2627156856071656 -3.332 -13.268 -1.844 -1.22 0.052 0.2 -0.204
-0.9832816850345502 -0.5476311412750927 0.01457281748491143 1.9983934714177227 -0.08168447695489828 0.08436894333369775 -0.2339320701525256 -0.7143196294759855 -0.07461282550876154 -0.0007853981632501215 0.5195408849899553 -0.42254421182856533 -0.46259951815432154 -0.2532909076481642 -3.084 -13.176 -1.812 -1.16 0.108 0.2 -0.232
-0.99171857936792 -0.5483981316690354 0.014189322287940077 2.002995413781379 -0.08743690490946858 0.07976700097004151 -0.23700003172829642 -0.7312056899858631 -0.08285950622288782 0.00510508806112579 0.4983351345822021 -0.4543528374401953 -0.4869468612150753 -0.23365595356691113 -2.896 -12.92 -1.676 -1.16 0.172 0.192 -0.224
-1.0001554737012897 -0.5487816268660067 0.014189322287940077 2.0079808513420065 -0.09127185687918211 0.07516505860638527 -0.23930100291012454 -0.7665486073321186 -0.04987278336638271 -0.01649336142825255 0.48380526856207484 -0.43275438795081694 -0.4684900043786975 -0.24229533336266248 -2.68 -12.444 -1.676 -1.068 0.144 0.192 -0.212
-1.0085923680346596 -0.5495486172599495 0.013805827090968724 2.0125827937056626 -0.095490304045867 0.07017962104575767 -0.24121847889498133 -0.7846127650868714 -0.05379977418263332 -0.0007853981632501215 0.4614214209094464 -0.4190099200939398 -0.4472842539709442 -0.23876104162803694 -2.46 -12.412 -1.644 -0.916 0.108 0.212 -0.252
-1.0162622719740866 -0.5499321124569209 0.013805827090968724 2.0175682312662904 -0.09894176081860918 0.06519418348513008 -0.24428644047075213 -0.853727803452882 -0.0730420291822613 -0.02042035224450316 0.46259951815432154 -0.42961279529781643 -0.4386448741751928 -0.22423117560790967 -2.148 -12.792 -1.544 -0.672 0.088 0.18 -0.24
-1.023165185519571 -0.5506991028508635 0.013805827090968724 2.0210196880390328 -0.10392719837923678 0.060975736318445196 -0.2462039164556089 -0.7960010384539982 -0.09071348785538903 -0.006675884387626033 0.45356743927694515 -0.40762164672681306 -0.4519966429504449 -0.2548617039746644 -2.024 -13.048 -1.576 -0.548 0.124 0.2 -0.232
-1.0327525654438547 -0.5518495884417776 0.014189322287940077 2.0263886207966317 -0.10852914074289302 0.05483981316690354 -0.24927187803137973 -0.8050331173313745 -0.059690260407009234 -0.028667032958629435 0.459065226419696 -0.43982297142006804 -0.49244464835782614 -0.24072453703616223 -1.9 -12.54 -1.44 -0.516 0.18 0.328 -0.232
-1.040422469383282 -0.5522330836387489 0.014189322287940077 2.0306070679633166 -0.1112136071216925 0.05138835639416136 -0.25080585881926515 -0.820741080596377 -0.05811946408050899 -0.031415926530004856 0.45160394386881986 -0.4351105824405673 -0.5054037180514531 -0.24033183795453716 -1.652 -12.284 -1.376 -0.304 0.136 0.576 -0.24
-1.0496263541105944 -0.5530000740326917 0.01342233189399737 2.0348255151300014 -0.11619904468232009 0.05062136600021865 -0.2542573155920073 -0.8435176273306305 -0.06322455214163478 -0.01610066234662749 0.433147087032442 -0.39073558621693544 -0.33025992764667605 -0.22855086550578535 -1.34 -12.192 -1.24 -0.088 0.088 0.396 -0.232
-1.058830238837907 -0.5526165788357204 0.01227184630308331 2.0394274574936575 -0.12041749184900498 0.04947088040930459 -0.2554078011829214 -0.8690430676362594 -0.050658181529632834 0.0027488935713754254 0.40958514213493835 -0.42529310539994075 -0.18339047111890336 -0.23876104162803694 -1.276 -12.064 -1.276 -0.028 0.116 0.192 -0.232
-1.0661166475803625 -0.5537670644266344 0.013038836697026017 2.0428789142664 -0.12616991980357528 0.04716990922747647 -0.25885925795566356 -0.8450884236571307 -0.05772676499888393 -0.03337942193813016 0.4040873549921875 -0.45238934203207 -0.12055861805889365 -0.2250165737711598 -1.152 -12.128 -1.072 -0.028 0.136 0.2 -0.224
-1.0745535419137324 -0.554534054820577 0.01227184630308331 2.048247847023999 -0.13000487177328882 0.044485442848677 -0.26000974354657763 -0.8175994879433764 -0.06675884387626033 -0.03848450999925595 0.41154863754306364 -0.478307481419324 -0.21166480499590773 -0.25132741224003885 -0.872 -12.252 -1.14 -0.028 0.164 0.2 -0.232
-1.0845244170349875 -0.5549175500175484 0.011888351106111956 2.052849789387655 -0.1342233189399737 0.039883500485020755 -0.2634612003193198 -0.8509789098815066 -0.07539822367201165 -0.06086835765188441 0.4154756283593143 -0.4429645640730685 -0.31926435336117437 -0.2450442269340379 -0.996 -12.096 -0.872 -0.028 0.116 0.344 -0.224
-1.092577816171386 -0.5560680356084625 0.011504855909140603 2.0559177509634257 -0.1384417661066586 0.03719903410622128 -0.26576217150114795 -0.872577359370885 -0.048694686121507534 -0.06754424203951044 0.4622068190726965 -0.4174391237674396 -0.34675328907492864 -0.24386612968916271 -0.776 -11.744 -0.836 -0.028 0.072 0.396 -0.26
-1.1017817008986983 -0.5556845404114912 0.009970875121255189 2.0609031885240534 -0.14266021327334347 0.03528155812136451 -0.2684466378799474 -0.8698284657995096 -0.05340707510100826 -0.06008295948863429 0.4080143458084381 -0.4178318228490646 -0.2768528525456678 -0.26821347274991647 -0.652 -11.492 -0.5 -0.06 0.108 0.288 -0.224
-1.1094516048381255 -0.5568350260024052 0.009970875121255189 2.064738140493767 -0.1472621556369997 0.033364082136507746 -0.27074760906177553 -0.8651160768200088 -0.05537057050913356 -0.09189158510026421 0.3809181091763089 -0.44139376774656824 -0.18613936469027878 -0.24072453703616223 -0.528 -11.396 -0.5 -0.028 0.108 0.2 -0.224
-1.1171215087775526 -0.5572185211993765 0.008820389530341128 2.068189597266509 -0.15186409800065595 0.03106311095467963 -0.27381557063754636 -0.8156359925352511 -0.04987278336638271 -0.07107853377413599 0.4021238595840622 -0.4543528374401953 -0.18535396652702868 -0.23758294438316174 -0.684 -11.428 -0.368 -0.028 0.144 0.2 -0.224
-1.1259418983078937 -0.5576020163963479 0.008820389530341128 2.0716410540392514 -0.1564660403643122 0.028762139772851508 -0.2757330466224031 -0.8066039136578748 -0.03180862561162992 -0.05772676499888393 0.400945762339187 -0.43943027233844295 -0.22972896275066054 -0.2689988709131666 -0.652 -11.428 -0.5 -0.028 0.116 0.2 -0.204
-1.1339952974442922 -0.5576020163963479 0.008436894333369775 2.0770099867968503 -0.16106798272796843 0.024927187803137973 -0.27880100819817394 -0.8352709466165041 -0.027096236632129192 -0.06283185306000971 0.3891647898904352 -0.4382521750935678 -0.2803871442802934 -0.2505420140767888 -0.716 -11.364 -0.5 -0.028 0.116 0.228 -0.212
-1.1424321917776619 -0.5579855115933192 0.006519418348513008 2.080077948372621 -0.16528642989465334 0.0222427214243385 -0.2811019793800021 -0.8262388677391278 -0.013351768775252066 -0.0679369411211355 0.3872012944823099 -0.4410010686649432 -0.31258846897354836 -0.2501493149951637 -0.652 -11.364 -0.536 -0.028 0.116 0.26 -0.224
-1.1501020957170889 -0.5576020163963479 0.006135923151541655 2.0839129003423347 -0.17027186745528092 0.019941750242510378 -0.28301945536485884 -0.8187775851882516 -0.02552544030562895 -0.06990043652926081 0.35853426152368045 -0.4457134576444439 -0.2831360378516688 -0.2528982085665391 -0.716 -11.46 -0.604 -0.028 0.108 0.26 -0.212
-1.1600729708383442 -0.5579855115933192 0.005368932757598948 2.0877478523120483 -0.17487380981893716 0.01687378866673955 -0.28608741694062967 -0.8529424052896319 -0.029452431121879556 -0.06086835765188441 0.3832743036660593 -0.4771293841744488 -0.2831360378516688 -0.23326325448528606 -0.652 -11.492 -0.536 -0.028 0.116 0.212 -0.224
-1.1681263699747426 -0.5583690067902906 0.004985437560627594 2.0915828042817615 -0.17909225698562206 0.01457281748491143 -0.28877188331942916 -0.8384125392695047 -0.009032078877376396 -0.05379977418263332 0.3573561642788053 -0.46456301356244684 -0.2827433387700437 -0.2210895829549092 -0.56 -11.492 -0.468 -0.028 0.1 0.2 -0.212
-1.1765632643081123 -0.5583690067902906 0.004601942363656241 2.0946507658575326 -0.18331070415230694 0.010737865515197896 -0.29107285450125725 -0.834092849371629 -0.005890486224375911 -0.04358959806038174 0.33968470560567754 -0.43785947601194275 -0.24857851866866346 -0.23836834254641187 -0.62 -11.46 -0.468 -0.028 0.08 0.2 -0.224
-1.1850001586414822 -0.5579855115933192 0.0038349519697135344 2.0981022226302746 -0.18867963690990588 0.006902913545484362 -0.2933738256830854 -0.8301658585553784 -0.0027488935713754254 -0.059690260407009234 0.3506802798911792 -0.4790928795825741 -0.27528205621916757 -0.2399391388729121 -0.496 -11.428 -0.5 -0.028 0.124 0.2 -0.212
-1.1919030721869666 -0.5583690067902906 0.003451456772742181 2.100786689009074 -0.19404856966750483 0.004985437560627594 -0.29529130166794215 -0.8360563447797543 0.0011780972448751821 -0.06283185306000971 0.342826298258678 -0.46534841172569696 -0.29177541764742015 -0.23954643979128706 -0.496 -11.428 -0.468 -0.028 0.124 0.336 -0.232
-1.2003399665203363 -0.5579855115933192 0.0038349519697135344 2.1038546505848448 -0.19750002644024703 0.004985437560627594 -0.30027673922856973 -0.8474446181468811 0.005497787142750851 -0.030237829285129678 0.27449665805591744 -0.4370740778486926 -0.21480639764890821 -0.2803871442802934 -0.652 -11.428 -0.5 -0.028 0.116 0.54 -0.232
-1.2095438512476488 -0.5583690067902906 0.0030679615757708274 2.106155621766673 -0.2001844928190465 0.006519418348513008 -0.3021942152134265 -0.8372344420246295 -0.0027488935713754254 -0.007853981632501214 0.22344577744465957 -0.3781692156049335 -0.04712388979500729 -0.32122784876929966 -0.592 -11.556 -0.5 0.0 0.18 0.344 -0.24
-1.2183642407779898 -0.5579855115933192 0.0030679615757708274 2.1076896025545584 -0.2024854640008746 0.009587379924283835 -0.3064126623801114 -0.8364490438613794 0.012959069693627005 -0.028274333877004374 0.20734511509803208 -0.28195794060679363 0.1971349389757805 -0.31847895519792424 -0.528 -11.524 -0.468 -0.028 0.228 0.228 -0.24
-1.226034144717417 -0.5583690067902906 0.0023009711818281204 2.1092235833424438 -0.2024854640008746 0.012655341500054663 -0.31024761434982495 -0.8368417429430044 0.00510508806112579 -0.036913713672755706 0.16297011887440022 -0.1472621556093978 0.26114488928066537 -0.38170350733955904 -0.528 -11.588 -0.536 -0.028 0.208 0.336 -0.224
-1.233704048656844 -0.5572185211993765 0.0023009711818281204 2.110374068933358 -0.2024854640008746 0.016106798272796843 -0.31523305191045253 -0.827416964984003 0.0047123889795007284 -0.03259402377488004 0.1507964473440233 -0.019634954081253035 0.2996293992799213 -0.4300054943794415 -0.528 -11.652 -0.5 -0.396 0.216 0.52 -0.212
-1.2417574477932425 -0.5576020163963479 0.0030679615757708274 2.110757564130329 -0.20133497840996056 0.022626216621309852 -0.3198349942741088 -0.8187775851882516 0.005497787142750851 -0.00510508806112579 0.11584622907939292 0.04830198703988247 0.4594579255013211 -0.4543528374401953 -0.436 -11.684 -0.604 -0.944 0.18 0.356 -0.24
-1.2501943421266122 -0.5568350260024052 0.0030679615757708274 2.111141059327301 -0.2017184736069319 0.03144660615165098 -0.32482043183473636 -0.7928594458009977 0.012566370612001944 0.023169245815878585 0.04123340357063138 0.01688606050987761 0.678584013048105 -0.47045349978682277 0.436 -11.684 -0.468 -1.344 0.2 0.172 -0.212
-1.2582477412630106 -0.5572185211993765 0.0030679615757708274 2.1096070785394154 -0.2024854640008746 0.04180097646987752 -0.3294223741983926 -0.828202363147253 0.03769911183600583 -0.0329867228565051 -0.029845130203504617 0.00510508806112579 0.8592255905956329 -0.48851765754157556 1.496 -11.808 -0.536 -1.62 0.2 0.18 -0.224
-1.267451625990323 -0.5568350260024052 0.0015339807878854137 2.1084565929485013 -0.2017184736069319 0.05253884198507542 -0.33555829734993425 -0.7775441816176203 0.02670353755050413 -0.01531526418337737 -0.11427543275289267 -0.009424777959001457 0.9837111994707771 -0.472024296113323 2.116 -11.872 -0.5 -1.62 0.188 0.172 -0.212
-1.2739710443388361 -0.5572185211993765 0.0015339807878854137 2.106155621766673 -0.19980099762207515 0.06481068828815872 -0.3401602397135905 -0.7634070146791181 0.030237829285129678 -0.05262167693775814 -0.1472621556093978 0.04358959806038174 1.0712830946731657 -0.530143760193832 2.304 -11.936 -0.468 -1.496 0.2 0.18 -0.224
-1.2816409482782631 -0.5560680356084625 0.0 2.1046216409787877 -0.19980099762207515 0.07746602978821339 -0.34552917247118947 -0.7378815743734891 0.02120575040775328 -0.08717919612076348 -0.19831303622065566 0.07461282550876154 1.163567378855055 -0.5081526116228285 2.428 -11.872 -0.4 -1.312 0.292 0.124 -0.224
-1.2885438618237475 -0.5553010452145197 -0.0007669903939427069 2.101937174599988 -0.19634954084933295 0.08705340971249723 -0.35051461003181705 -0.6974335689661079 0.028274333877004374 -0.11034844193664206 -0.2210895829549092 0.1460840583645226 1.1529645036511784 -0.504225620806578 2.336 -11.776 0.268 -1.404 0.508 -0.124 -0.224
-1.294296289778318 -0.5549175500175484 -0.0011504855909140602 2.0992527082211887 -0.19328157927356213 0.09587379924283836 -0.35626703798638737 -0.6526658736608509 0.043982297142006806 -0.10013826581439049 -0.22540927285278486 0.30041479744317146 1.0394744690615358 -0.504618319888203 2.368 -11.872 1.34 -1.62 0.356 -0.064 -0.212
-1.2988982321419742 -0.5556845404114912 -0.0030679615757708274 2.0969517370393604 -0.18714565612202047 0.10277671278832272 -0.3604854851530722 -0.6165375581513454 0.022383847652628464 -0.11623892816101798 -0.24936391683191356 0.452782041113695 0.8501935117182565 -0.5309291583570821 2.336 -11.904 2.18 -1.864 0.208 0.104 -0.224
-1.305417650490487 -0.5553010452145197 -0.0038349519697135344 2.0935002802666185 -0.1836941993492783 0.11044661672774979 -0.36662140830461387 -0.5533130060097106 0.03220132469325498 -0.09738937224301507 -0.30512718642267217 0.4944081437659515 0.7520187413119913 -0.503832921724953 2.148 -11.62 2.416 -1.984 0.18 0.18 -0.252
-1.310786583248086 -0.5553010452145197 -0.0030679615757708274 2.0892818330999336 -0.18100973297047881 0.12003399665203363 -0.3712233506682701 -0.582372738049965 0.029059732040254495 -0.05340707510100826 -0.33575771478942695 0.3938771788699359 0.8309512567186286 -0.4959789400924517 2.024 -11.492 2.616 -1.956 0.308 0.104 -0.232
-1.3176894967935704 -0.554534054820577 -0.0030679615757708274 2.084679890736277 -0.1787087617886507 0.12885438618237474 -0.37697577862284043 -0.6397068039672239 0.0200276531628781 0.011780972448751823 -0.3981968687678116 0.26153758836229046 0.9063494803906402 -0.5254313712143313 2.116 -11.236 2.216 -1.832 0.508 -0.112 -0.204
-1.323825419945112 -0.553383569229663 -0.002684466378799474 2.0804614435695923 -0.17333982903105175 0.1349903093339164 -0.38081073059255394 -0.6318528223347227 0.03926990816250607 0.0530143760193832 -0.44060836958331817 0.3129811680551734 0.8223118769228772 -0.49087385203132594 2.148 -11.048 2.28 -1.832 0.372 0.008 -0.232
-1.3288108575057396 -0.553383569229663 -0.0030679615757708274 2.075476006008965 -0.16912138186436687 0.14266021327334347 -0.38656315854712425 -0.5709844646828384 0.0679369411211355 0.0420188017338815 -0.4610287218278213 0.4091924430533133 0.6907576845784819 -0.4971570373373269 2.336 -11.364 1.676 -1.8 0.164 0.2 -0.232
-1.33456328546031 -0.5522330836387489 -0.0019174759848567672 2.0704905684483372 -0.16451943950071063 0.14802914603094242 -0.39154859610775183 -0.5446736262139592 0.043196898978756684 0.05890486224375911 -0.4841979676436999 0.4661338098889471 0.6306747250898476 -0.48773225937832543 2.336 -11.428 1.34 -1.864 0.172 0.18 -0.224
-1.339932218217909 -0.5518495884417776 -0.0003834951969713534 2.0651216356907383 -0.16106798272796843 0.15416506918248407 -0.3969175288653508 -0.5721625619277135 0.0750055245903866 0.09424777959001458 -0.5022621253984527 0.41626102652256436 0.5917975160089666 -0.4959789400924517 2.18 -11.236 0.804 -1.864 0.2 0.192 -0.232
-1.3437671701876224 -0.5506991028508635 0.0007669903939427069 2.058985712539197 -0.15915050674311168 0.1599174971370544 -0.40151947122900705 -0.49087385203132594 0.06872233928438563 0.10288715938576591 -0.5379977418263332 0.30551988550429726 0.5788384463153395 -0.5026548244800777 2.116 -11.204 0.636 -1.864 0.188 0.2 -0.232
-1.3483691125512787 -0.5499321124569209 0.0019174759848567672 2.0524662941906837 -0.1564660403643122 0.16451943950071063 -0.40573791839569195 -0.46024332366457116 0.0899280896921389 0.09581857591651483 -0.5843362334580904 0.2548617039746644 0.543495528969084 -0.48773225937832543 1.868 -11.3 0.568 -2.016 0.264 0.192 -0.196
-1.352971054914935 -0.5491651220629781 0.0015339807878854137 2.046330371039142 -0.15339807878854136 0.16988837225830958 -0.41072335595631954 -0.47359509243982323 0.1021017612225158 0.07264933010063623 -0.6067200811107188 0.23719024530153668 0.5034402226433279 -0.4810563749906994 1.588 -11.396 0.636 -1.924 0.316 0.432 -0.212
-1.3564225116876771 -0.5487816268660067 0.0019174759848567672 2.0398109526906287 -0.1507136124097419 0.17640779060682257 -0.4157087935169471 -0.4036946559105624 0.09817477040626518 0.029845130203504617 -0.6263550351919719 0.27488935713754253 0.5348561491733327 -0.5022621253984527 1.152 -11.364 0.604 -1.8 0.28 0.644 -0.204
-1.360640958854362 -0.5464806556841787 0.0030679615757708274 2.0317575535542307 -0.14764565083397108 0.18599517053110642 -0.4210777262745461 -0.4170464246858145 0.09935286765114036 0.05537057050913356 -0.6880087910071064 0.3322234230548014 0.7048948515169841 -0.5116869033574541 1.028 -11.016 0.736 -1.556 0.208 0.46 -0.204
-1.3648594060210468 -0.5457136652902359 0.0038349519697135344 2.0240876496148035 -0.1449611844551716 0.1951990552584189 -0.4260631638351737 -0.37070793305405736 0.10759954836526664 0.0730420291822613 -0.7445574587611151 0.3149446634632987 0.8851437299828869 -0.48773225937832543 0.9 -10.92 0.904 -1.344 0.2 0.248 -0.212
-1.3690778531877317 -0.5453301700932646 0.005752427954570301 2.016801240872348 -0.14266021327334347 0.20363594959178868 -0.43104860139580126 -0.39348447978831086 0.08560839979426324 0.09581857591651483 -0.7685121027402438 0.20459622152665666 0.9083129757987655 -0.4830198703988247 0.9 -11.144 0.872 -1.128 0.264 0.296 -0.224
-1.3721458147635026 -0.5445631796993219 0.005752427954570301 2.0091313369329207 -0.1407427372884867 0.21130585353121575 -0.43641753415340023 -0.3711006321356824 0.09385508050838952 0.10838494652851677 -0.7559457321282419 0.15354534091539876 0.8085674090660001 -0.5026548244800777 1.028 -11.08 0.536 -1.22 0.436 0.54 -0.176
-1.374830281142302 -0.5426457037144651 0.006519418348513008 2.001077937796522 -0.13805827090968723 0.21859226227367146 -0.4410194765170565 -0.3322234230548014 0.1060287520387664 0.08168140897801264 -0.7590873247812424 0.20773781417965714 0.7410231670264896 -0.5156138941737047 0.776 -10.696 0.332 -1.22 0.356 0.608 -0.176
-1.3778982427180728 -0.5407282277296084 0.008053399136398421 1.9926410434631525 -0.1342233189399737 0.22702915660704123 -0.44715539966859813 -0.2988440011166712 0.13508848407902088 0.06518804754976008 -0.7901105522296222 0.32868913132017585 0.7551603339649918 -0.5081526116228285 0.62 -10.728 0.332 -1.28 0.188 0.5 -0.204
-1.3809662042938438 -0.5399612373356656 0.008053399136398421 1.9842041491297826 -0.13077186216723152 0.23584954613738238 -0.45175734203225437 -0.3318307239731763 0.1441205629563973 0.05811946408050899 -0.8058185154946247 0.3459678909116785 0.8117090017190005 -0.5057964171330782 0.528 -10.888 0.736 -1.372 0.2 0.432 -0.204
-1.3851846514605286 -0.5376602661538376 0.008820389530341128 1.9750002644024702 -0.1284708909854034 0.24505343086469483 -0.4559757891989392 -0.3063052836675474 0.1288052987730199 0.07461282550876154 -0.8278096640656281 0.2968805057085459 0.8321293539635037 -0.4983351345822021 0.496 -10.696 0.836 -1.62 0.264 0.424 -0.204
-1.3871021274453854 -0.5365097805629234 0.009970875121255189 1.9677138556600144 -0.12655341500054662 0.25310683000109324 -0.46096122675956686 -0.2741039589742924 0.14961835009914815 0.0659734457130102 -0.8458738218203808 0.21951878662840896 0.821526478759627 -0.4728096942765731 0.464 -10.572 0.636 -1.648 0.4 0.432 -0.184
-1.3894030986272135 -0.5349757997750381 0.009970875121255189 1.957359485341788 -0.12425244381871851 0.2611602291374917 -0.4667136547141371 -0.28627763050466926 0.17239489683340167 0.0679369411211355 -0.8643306786567587 0.2580032966276649 0.8097455063108753 -0.4531747401953201 0.308 -10.92 0.568 -1.772 0.392 0.46 -0.176
-1.3917040698090417 -0.5330583237901813 0.010737865515197896 1.9489225910084182 -0.12041749184900498 0.2688301330769188 -0.4705486066838507 -0.2411172361177873 0.19674223989415543 0.04987278336638271 -0.8784678455952609 0.3059125845859223 0.8117090017190005 -0.45670903192994566 0.308 -11.016 0.604 -1.924 0.28 0.48 -0.184
-1.3947720313848124 -0.5303738574113818 0.011888351106111956 1.9393352110841344 -0.11504855909140603 0.27803401780423126 -0.47553404424447826 -0.21991148571003402 0.17789268397615252 0.06754424203951044 -0.9251990363086431 0.3730641275438077 0.8317366548818786 -0.46299221723594663 0.152 -10.824 0.704 -1.892 0.228 0.48 -0.212
-1.3963060121726978 -0.5288398766234964 0.011504855909140603 1.9308983167507645 -0.11351457830352062 0.28532042654668693 -0.4793689962141918 -0.21755529122028364 0.2061670178531569 0.07775441816176203 -0.9232355409005178 0.3762057201968082 0.8179921870250015 -0.45160394386881986 0.152 -11.08 0.872 -1.8 0.28 0.472 -0.204
-1.3978399929605834 -0.5273058958356109 0.013038836697026017 1.9213109368264807 -0.11006312153077843 0.2941408160770281 -0.4843544337748194 -0.21637719397540847 0.2042035224450316 0.07814711724338709 -0.924413638145393 0.32594023774880043 0.7987499320253736 -0.44885505029744444 0.184 -11.204 0.536 -2.076 0.392 0.492 -0.184
-1.4005244593393829 -0.5242379342598401 0.013805827090968724 1.9101895761143115 -0.10661166475803625 0.3021942152134265 -0.489339871335447 -0.2210895829549092 0.21323560132240799 0.09542587683488976 -0.9224501427372677 0.31690815887142404 0.7799003761073706 -0.4453207585628189 0.028 -11.176 0.3 -2.228 0.316 0.46 -0.196
-1.4020584401272682 -0.5215534678810406 0.014956312681882784 1.9006021961900277 -0.10162622719740866 0.31139809994073897 -0.4931748233051605 -0.19831303622065566 0.2532909076481642 0.08953539061051385 -0.9738937224301506 0.36521014591130646 0.8121017008006256 -0.426863901726441 0.092 -11.396 0.268 -2.384 0.216 0.48 -0.196
-1.4055098969000104 -0.5196359918961839 0.016490293469768196 1.8910148162657439 -0.09970875121255189 0.31830101348622336 -0.49700977527487405 -0.1739656931599019 0.2411172361177873 0.09896016856951531 -0.9546514674305226 0.3789546137681836 0.8179921870250015 -0.4182245219306897 0.152 -11.524 0.704 -2.476 0.188 0.452 -0.176
-1.4074273728848672 -0.5165680303204131 0.01687378866673955 1.8806604459475174 -0.09702428483375242 0.3271214030165645 -0.5019952128355016 -0.1881028600984041 0.2450442269340379 0.10445795571226615 -0.9805696068177766 0.31455196438167365 0.7912886494744974 -0.4154756283593143 0.184 -11.652 0.668 -2.444 0.252 0.46 -0.212
-1.4078108680818384 -0.5138835639416136 0.01802427425765361 1.870689570826262 -0.09357282806101024 0.3347913069559916 -0.5058301648052151 -0.17239489683340167 0.23051436091391064 0.09699667316139 -0.9801769077361516 0.2631083846887907 0.7783295797808704 -0.4472842539709442 0.216 -11.744 0.064 -2.536 0.408 0.52 -0.184
-1.4093448488697238 -0.5115825927597855 0.01917475984856767 1.861869181295921 -0.09012137128826805 0.3416942205014759 -0.5104321071688714 -0.1739656931599019 0.2450442269340379 0.08560839979426324 -0.9876381902870277 0.2552544030562895 0.7873616586582468 -0.4339324851956921 0.216 -11.84 0.164 -2.504 0.3 0.548 -0.196
-1.4097283440666952 -0.5092816215779573 0.019558255045539024 1.8503643253867803 -0.08628641931855452 0.3501311148348457 -0.5150340495325276 -0.14333516479314717 0.28156524152516854 0.05733406591725887 -1.0198395149802828 0.34910948356467897 0.7991426311069986 -0.4457134576444439 -0.092 -12.0 -0.132 -2.596 0.208 0.508 -0.184
-1.411645820051552 -0.5058301648052151 0.020708740636453084 1.8396264598715824 -0.08245146734884098 0.35856800916821546 -0.5184855063052698 -0.10563605295714133 0.2662499773417912 0.027881634795379313 -1.0508627424286625 0.38131080825793395 0.788539755903122 -0.4315762907059417 -0.248 -12.032 0.032 -2.656 0.18 0.56 -0.176
-1.4124128104454947 -0.5031456984264157 0.02032524543948173 1.8292720895533559 -0.07938350577307016 0.3670049035015852 -0.5223204582749834 -0.11074114101826713 0.2689988709131666 0.045945792550132106 -1.0532189369184128 0.39544797519643615 0.7999280292702488 -0.4103705402981885 -0.436 -12.16 0.132 -2.812 0.216 0.528 -0.196
-1.4131798008394374 -0.5000777368506448 0.019941750242510378 1.8162332528563299 -0.07708253459124204 0.375441797834955 -0.5261554102446969 -0.08953539061051385 0.27449665805591744 0.01767145867312773 -1.0744246873261663 0.3090541772389228 0.8050331173313745 -0.3781692156049335 -0.308 -12.348 0.1 -2.964 0.2 0.528 -0.184
-1.4150972768242942 -0.4973932704718454 0.020708740636453084 1.8058788825381034 -0.07439806821244256 0.3834951969713534 -0.5307573526083531 -0.09424777959001458 0.28431413509654396 0.012959069693627005 -1.1011282248766703 0.24072453703616223 0.7928594458009977 -0.4091924430533133 -0.528 -12.284 0.268 -2.904 0.336 0.54 -0.176
-1.4150972768242942 -0.49432530889607457 0.021092235833424438 1.79360703623502 -0.07171360183364309 0.3926990816986659 -0.5349757997750381 -0.06518804754976008 0.2949170103004206 0.03809181091763089 -1.0940596414074193 0.22226768019978438 0.8329147521267538 -0.3805254100946839 -0.496 -12.284 0.332 -3.024 0.372 0.576 -0.196
-1.4150972768242942 -0.49125734732030374 0.02032524543948173 1.782869170719822 -0.0674951546669582 0.4011359760320357 -0.5388107517447516 -0.06086835765188441 0.2902046213209199 0.029059732040254495 -1.0756027845710414 0.278030949790543 0.8156359925352511 -0.37659841927843324 -0.404 -12.316 0.164 -3.208 0.308 0.576 -0.204
-1.4162477624152083 -0.489339871335447 0.021092235833424438 1.7713643148106815 -0.06404369789421602 0.41072335595631954 -0.5430291989114364 -0.0640099503048849 0.2941316121371705 -0.00510508806112579 -1.0917034469176687 0.36049775693180575 0.8509789098815066 -0.39269908162506073 -0.496 -12.22 0.536 -3.452 0.244 0.52 -0.196
-1.4166312576121796 -0.4851214241687621 0.021092235833424438 1.758708973310627 -0.06059224112147384 0.4195437454866607 -0.5460971604872072 -0.04712388979500729 0.27646015346404273 0.018456856836377853 -1.0972012340604198 0.36246125233993104 0.8494081135550063 -0.35460727070742987 -0.684 -12.348 0.164 -3.668 0.244 0.492 -0.196
-1.4173982480061222 -0.48243695778996265 0.020708740636453084 1.749121593386343 -0.05829126993964572 0.4275971446230591 -0.5499321124569209 -0.06754424203951044 0.29530970938204565 0.0011780972448751821 -1.105055215692921 0.29648780662692087 0.8344855484532541 -0.3506802798911792 -0.652 -12.22 -0.164 -3.728 0.272 0.492 -0.184
-1.4173982480061222 -0.4801359866081345 0.021092235833424438 1.7383837278711451 -0.05560680356084625 0.43641753415340023 -0.5530000740326917 -0.03377212101975522 0.29845130203504616 -0.03220132469325498 -1.1066260120194211 0.27528205621916757 0.847051919065256 -0.3711006321356824 -0.528 -12.22 0.2 -3.912 0.308 0.5 -0.176
-1.4173982480061222 -0.47668452983539233 0.02147573103039579 1.7253448911741192 -0.052155346788104066 0.44447093328979864 -0.5568350260024052 -0.013744467856877126 0.28470683417816905 0.015707963265002428 -1.1305806559985498 0.29530970938204565 0.8501935117182565 -0.3479313863198038 -0.496 -12.128 0.332 -4.124 0.264 0.452 -0.184
-1.4173982480061222 -0.4736165682596215 0.02147573103039579 1.7146070256589212 -0.04947088040930459 0.4529078276231684 -0.5606699779721187 -0.034164820101380285 0.29099001948417 0.03926990816250607 -1.1545352999776786 0.3012001956064216 0.8427322291673803 -0.35539266887067994 -0.404 -12.128 0.1 -4.156 0.28 0.48 -0.168
-1.417014752809151 -0.47016511148687934 0.021859226227367145 1.7031021697497806 -0.04678641403050512 0.46172821715350953 -0.5645049299418322 -0.01688606050987761 0.2988440011166712 0.0019634954081253035 -1.16396007793668 0.2949170103004206 0.8348782475348792 -0.3754203220335581 -0.528 -12.192 0.2 -4.124 0.292 0.472 -0.176
-1.4177817432030937 -0.4667136547141371 0.02147573103039579 1.689296342658812 -0.044485442848677 0.47016511148687934 -0.5679563867145745 -0.027881634795379313 0.3157300616265488 -0.011780972448751823 -1.1808461384465576 0.25132741224003885 0.8172067888617514 -0.3640320486664313 -0.56 -12.316 0.232 -4.124 0.3 0.46 -0.168
-1.418165238400065 -0.4636456931383663 0.02147573103039579 1.6781749819466427 -0.04256796686382023 0.47821851062327775 -0.5710243482903453 0.00510508806112579 0.31965705244279946 0.006283185306000972 -1.1741702540589316 0.226194671016035 0.8144578952903759 -0.33575771478942695 -0.436 -12.444 -0.1 -4.124 0.3 0.528 -0.176
-1.4177817432030937 -0.4601942363656241 0.02147573103039579 1.6662866308405306 -0.039883500485020755 0.48473792897179074 -0.5744758050630875 0.011388273367126762 0.3078760799940476 -0.0070685834692510935 -1.1584622907939293 0.23326325448528606 0.7810784733522458 -0.32554753866717534 -0.62 -12.444 -0.064 -4.124 0.356 0.588 -0.168
-1.4173982480061222 -0.4571262747898533 0.021859226227367145 1.6532477941435046 -0.03681553890924993 0.4935583185021319 -0.578310757032801 -0.003141592653000486 0.3432189973403031 -0.005497787142750851 -1.2311116208945654 0.2509347131584138 0.8003207283518737 -0.31455196438167365 -1.088 -12.54 -0.064 -4.248 0.292 0.56 -0.176
-1.4177817432030937 -0.4532913228201398 0.020708740636453084 1.64059245264345 -0.034514567727421806 0.5019952128355016 -0.5806117282146291 0.004319689897875668 0.34636058999330355 -0.004319689897875668 -1.2393583016086918 0.24425882877078778 0.7932521448826226 -0.2949170103004206 -1.62 -12.604 -0.232 -4.248 0.292 0.54 -0.176
-1.4177817432030937 -0.4490728756534549 0.02032524543948173 1.6298545871282522 -0.03144660615165098 0.5096651167749288 -0.5829126993964572 0.012959069693627005 0.3412555019321778 -0.027881634795379313 -1.22836272732319 0.2642864819336659 0.7995353301886237 -0.28667032958629435 -1.776 -12.668 -0.368 -4.4 0.344 0.548 -0.196
-1.4177817432030937 -0.44715539966859813 0.021092235833424438 1.6160487600372835 -0.02914563496982286 0.5177185159113271 -0.5852136705782853 0.0007853981632501215 0.3408628028505527 0.0070685834692510935 -1.2303262227313152 0.27017696815804176 0.7881470568214969 -0.23876104162803694 -1.556 -12.984 -0.332 -4.368 0.28 0.46 -0.184
-1.417014752809151 -0.44293695250191323 0.021092235833424438 1.6053108945220855 -0.02569417819708068 0.5242379342598401 -0.584830175381314 0.005497787142750851 0.3310453258099262 0.028274333877004374 -1.22757732915994 0.2858849314230442 0.7480917504957407 -0.13744467856877127 -1.62 -13.208 -0.3 -4.096 0.228 0.508 -0.184
-1.4173982480061222 -0.4398689909261424 0.020708740636453084 1.5926555530220308 -0.024160197409195266 0.5311408478053246 -0.5852136705782853 -0.003926990816250607 0.3310453258099262 0.014137166938502187 -1.1769191476303071 0.2576105975460398 0.6452045911099747 -0.03848450999925595 -1.308 -13.332 -0.268 -3.848 0.228 0.684 -0.168
-1.4177817432030937 -0.4368010293503716 0.021092235833424438 1.5815341923098616 -0.021859226227367145 0.5357427901689807 -0.584830175381314 -0.013351768775252066 0.32122784876929966 -0.01021017612225158 -1.1655308742631802 0.2250165737711598 0.5694136683563381 0.00510508806112579 -0.996 -13.588 -0.368 -3.484 0.264 0.724 -0.112
-1.418165238400065 -0.4341165629715721 0.021859226227367145 1.5704128315976924 -0.02032524543948173 0.5395777421386942 -0.5852136705782853 0.0047123889795007284 0.31258846897354836 0.003926990816250607 -1.105447914774546 0.19517144356765517 0.5022621253984527 0.02120575040775328 -0.652 -13.62 -0.4 -3.268 0.3 0.74 -0.092
-1.4177817432030937 -0.4314320965927726 0.02147573103039579 1.559291470885523 -0.018407769454624964 0.5430291989114364 -0.5852136705782853 0.01767145867312773 0.3070906818307975 0.005497787142750851 -1.0563605295714134 0.1829977720372783 0.38837939172718505 0.022776546734253524 -0.62 -13.776 -0.332 -3.36 0.308 0.8 -0.1
-1.4185487335970364 -0.4275971446230591 0.02147573103039579 1.5497040909612392 -0.016490293469768196 0.5460971604872072 -0.5852136705782853 0.019242254999627974 0.3000220983615464 -0.05183627877450802 -1.0488992470205372 0.17160949867015154 0.2992367001982963 -0.0007853981632501215 -0.62 -13.808 -0.3 -3.544 0.3 0.808 -0.092
-1.418165238400065 -0.42529617344123094 0.020708740636453084 1.5412671966278695 -0.015339807878854137 0.5487816268660067 -0.5817622138055432 0.027096236632129192 0.2591813938725401 -0.02631083846887907 -0.9342311151860195 0.17671458673127732 0.24425882877078778 0.03534291734625546 -0.464 -13.776 -0.332 -3.848 0.3 0.752 0.016
-1.4166312576121796 -0.4233786974563742 0.021859226227367145 1.5324468070975283 -0.01342233189399737 0.5499321124569209 -0.5760097858509728 0.045945792550132106 0.2646791810152909 0.003141592653000486 -0.8827875354931365 0.15865042897652454 0.24347343060753765 0.3385066083608024 -0.496 -13.872 -0.332 -4.216 0.336 0.616 -0.016
-1.4166312576121796 -0.42031073588060336 0.02032524543948173 1.5240099127641586 -0.01227184630308331 0.5510825980478349 -0.5706408530933739 0.02631083846887907 0.24661502326053814 0.001570796326500243 -0.8227045760045022 0.1299833960178951 0.18378317020052842 0.5211116813164556 -0.216 -13.776 -0.332 -4.704 0.316 0.576 0.008
-1.4158642672182369 -0.41800976469877527 0.02032524543948173 1.5159565136277602 -0.01112136071216925 0.5522330836387489 -0.5656554155327463 0.008639379795751335 0.2411172361177873 -0.022776546734253524 -0.8101382053925003 0.12095131714051871 0.12448560887514426 0.5525276078464605 1.212 -13.84 -0.4 -5.044 0.28 0.568 0.028
-1.4154807720212654 -0.41647578391088985 0.019558255045539024 1.5090536000822758 -0.009970875121255189 0.5541505596236057 -0.5602864827751474 0.06283185306000971 0.21087940683265763 -0.04633849163175717 -0.7940375430458728 0.12134401622214377 0.10249446030414085 0.5588107931524614 2.304 -14.128 -0.368 -5.288 0.2 0.568 0.016
-1.4150972768242942 -0.4141748127290617 0.018791264651596317 1.500616705748906 -0.009203884727312482 0.5553010452145197 -0.554534054820577 0.0911061869370141 0.22069688387328412 -0.08050331173313745 -0.7708682972299943 0.12487830795676931 0.11034844193664206 0.5513495106015853 3.084 -13.968 -0.4 -5.256 0.216 0.608 0.008
-1.4120293152485233 -0.4114903463502622 0.016106798272796843 1.4925633066125075 -0.007669903939427069 0.5568350260024052 -0.5495486172599495 0.13626658132389607 0.20852321234290724 -0.1370519794871462 -0.7547676348833667 0.11977321989564353 0.1288052987730199 0.5348561491733327 3.396 -13.968 -0.368 -5.196 0.272 0.644 0.0
-1.4097283440666952 -0.4099563655623768 0.014189322287940077 1.4856603930670231 -0.005368932757598948 0.5591359971842333 -0.5441796845023505 0.16728980877227587 0.18574666560865372 -0.19085175366977952 -0.7716536953932444 0.13548118316064595 0.18064157754752794 0.5199335840715804 3.396 -14.128 -0.3 -5.196 0.244 0.588 -0.016
-1.4074273728848672 -0.4076553943805487 0.011504855909140603 1.4779904891275961 -0.004601942363656241 0.5602864827751474 -0.5399612373356656 0.19870573530228072 0.19556414264928024 -0.23247785632203596 -0.7445574587611151 0.15158184550727344 0.19988383254715592 0.4790928795825741 3.364 -13.84 0.332 -5.224 0.2 0.568 -0.036
-1.4055098969000104 -0.40535442319872056 0.008820389530341128 1.4699370899911977 -0.004218447166684887 0.5637379395478895 -0.5353592949720094 0.23012166183228558 0.19517144356765517 -0.21991148571003402 -0.7139269303943604 0.11623892816101798 0.20577431877153182 0.46259951815432154 3.332 -13.588 1.644 -5.44 0.252 0.548 -0.016
-1.402825430521211 -0.40420393760780654 0.007669903939427069 1.4641846620366274 -0.004601942363656241 0.5641214347448609 -0.5311408478053246 0.25839599570928995 0.1881028600984041 -0.23876104162803694 -0.6683738369258534 0.028274333877004374 0.2171625921386586 0.4229369109101904 3.116 -13.62 2.316 -5.532 0.472 0.576 -0.008
-1.4001409641424114 -0.40228646162294973 0.005752427954570301 1.4572817484911431 -0.004601942363656241 0.5679563867145745 -0.5269224006386396 0.2470077223421632 0.15668693356839924 -0.2191260875467839 -0.6452045911099747 -0.03063052836675474 0.22972896275066054 0.41351213295118894 3.208 -13.492 2.82 -5.684 0.636 0.54 -0.008
-1.3978399929605834 -0.4007524808350643 0.003451456772742181 1.4503788349456588 -0.0038349519697135344 0.571791338684288 -0.5227039534719548 0.2599667920357902 0.1590431280581496 -0.16728980877227587 -0.6675884387626032 -0.012959069693627005 0.2803871442802934 0.41351213295118894 3.644 -13.332 2.82 -5.776 0.664 0.444 0.0
-1.3943885361878412 -0.3992185000471789 0.002684466378799474 1.4438594165971457 -0.002684466378799474 0.5740923098661161 -0.5184855063052698 0.2689988709131666 0.155116137241899 -0.16846790601715106 -0.6797621102929802 0.0659734457130102 0.3137665662184235 0.3923063825434357 3.552 -13.556 2.616 -5.744 0.592 0.364 0.008
-1.3924710602029844 -0.3984515096532362 0.0007669903939427069 1.437723493445604 -0.0019174759848567672 0.5767767762449155 -0.5150340495325276 0.25250550948491407 0.14686945652777272 -0.12095131714051871 -0.6601271562117271 0.09267698326351434 0.2642864819336659 0.39034288713531035 3.768 -13.776 2.216 -5.776 0.536 0.48 -0.008
-1.389786593824185 -0.3969175288653508 0.0019174759848567672 1.4308205799001197 -0.0007669903939427069 0.5786942522297723 -0.5108156023658428 0.2737112598926673 0.14686945652777272 -0.08207410805963769 -0.6126105673350948 0.1009236639776406 0.24033183795453716 0.36992253489080723 4.052 -13.652 1.912 -5.624 0.508 0.576 0.0
-1.3855681466575 -0.3953835480774654 0.0 1.424684656748578 0.0 0.5825292041994858 -0.5065971551991579 0.2854922323414192 0.13665928040552114 -0.06990043652926081 -0.6259623361103468 0.1130973355080175 0.2450442269340379 0.394269877951561 4.052 -13.588 1.44 -5.624 0.5 0.548 -0.016
-1.3825001850817291 -0.39346607209260864 -0.0015339807878854137 1.4189322287940078 0.0023009711818281204 0.584830175381314 -0.502378708032473 0.3385066083608024 0.14058627122177175 -0.10131636305926567 -0.6263550351919719 0.155116137241899 0.24897121775028852 0.41194133662468874 4.112 -13.776 0.972 -5.56 0.436 0.492 -0.008
-1.3782817379150443 -0.39154859610775183 -0.0023009711818281204 1.4120293152485233 0.004601942363656241 0.5871311465631421 -0.49816026086578813 0.37149333121730743 0.16768250785390093 -0.10838494652851677 -0.5910121178457164 0.1751437904047771 0.24425882877078778 0.4036946559105624 4.052 -13.716 1.108 -5.716 0.364 0.568 0.008
-1.374830281142302 -0.3896311201228951 -0.0038349519697135344 1.406276887293953 0.005752427954570301 0.5898156129419416 -0.4939418136991032 0.37267142846218265 0.18142697571077807 -0.12291481254864402 -0.5709844646828384 0.19045905458815446 0.2532909076481642 0.4040873549921875 3.924 -13.652 1.408 -5.684 0.392 0.54 -0.028
-1.3698448435816746 -0.3888641297289524 -0.005752427954570301 1.39975746894544 0.006519418348513008 0.5925000793207411 -0.48895637613847565 0.43079089254269165 0.13823007673202137 -0.12016591897726858 -0.5580253949892113 0.15747233173164935 0.2509347131584138 0.4197953182571899 3.864 -13.936 1.408 -5.836 0.484 0.48 -0.008
-1.3652429012180183 -0.3877136441380383 -0.005752427954570301 1.3947720313848124 0.008820389530341128 0.5948010505025692 -0.4851214241687621 0.4311835916243167 0.14137166938502185 -0.13076879418114523 -0.530536459275457 0.1130973355080175 0.24386612968916271 0.4441426613179437 3.428 -13.84 1.208 -6.112 0.528 0.588 0.0
-1.3617914444452761 -0.3854126729562102 -0.006135923151541655 1.3905535842181276 0.009970875121255189 0.5982525072753113 -0.4812864721990486 0.45592363376669554 0.11663162724264303 -0.09621127499813988 -0.5120796024390792 0.10720684928364158 0.2799944451986683 0.42804199897131623 3.488 -13.556 1.208 -6.236 0.508 0.472 -0.016
-1.3564225116876771 -0.3846456825622675 -0.007669903939427069 1.3848011562635572 0.011504855909140603 0.6009369736541108 -0.477451520229335 0.4618141199910714 0.135873882242271 -0.10013826581439049 -0.5179700886634551 0.15433073907864886 0.3110176726470481 0.42332960999181546 3.428 -13.46 1.24 -6.416 0.4 0.356 -0.036
-1.3525875597179635 -0.3834951969713534 -0.009203884727312482 1.3794322235059584 0.012655341500054663 0.604388430426853 -0.4720825874717361 0.46731190713382226 0.13744467856877127 -0.06990043652926081 -0.5336780519284575 0.16061392438464983 0.31180307081029823 0.42529310539994075 3.24 -13.588 1.276 -6.6 0.38 0.412 -0.028
-1.3464516365664219 -0.381961216183468 -0.009203884727312482 1.373679795551388 0.01342233189399737 0.6086068775935379 -0.4686311306989939 0.4519966429504449 0.1252710070383944 -0.07186393193738612 -0.5183627877450802 0.09149888601863915 0.2996293992799213 0.43275438795081694 3.176 -13.588 0.704 -6.692 0.484 0.404 -0.044
-1.3414661990057943 -0.38004374019861126 -0.009970875121255189 1.3694613483847031 0.013805827090968724 0.6112913439723374 -0.4640291883353377 0.4873395602967004 0.1507964473440233 -0.07147123285576105 -0.5281802647857067 0.07225663101901117 0.32672563591205056 0.38366700274768434 3.428 -13.268 0.536 -6.6 0.5 0.344 -0.016
-1.336864256642138 -0.37850975941072584 -0.01112136071216925 1.3625584348392188 0.016106798272796843 0.6143593055481082 -0.4586602555777387 0.5309291583570821 0.14922565101752308 -0.0860010988758883 -0.5081526116228285 0.12723450244651968 0.33261612213642644 0.43236168886919185 3.176 -13.556 0.904 -6.664 0.408 0.404 -0.028
-1.331495323884539 -0.37697577862284043 -0.012655341500054663 1.3571895020816198 0.017640779060682257 0.6178107623208504 -0.4544418084110538 0.5026548244800777 0.15275994275214863 -0.08325220530451288 -0.5258240702959563 0.18771016101677904 0.2988440011166712 0.43079089254269165 2.928 -13.904 1.004 -6.632 0.356 0.384 -0.044
-1.3257428959299689 -0.375441797834955 -0.013038836697026017 1.3522040645209923 0.018407769454624964 0.6201117335026785 -0.44983986604739756 0.5372123436630831 0.1590431280581496 -0.08717919612076348 -0.5148284960104547 0.12959069693627004 0.30080749652479655 0.42332960999181546 2.772 -13.716 0.94 -6.54 0.38 0.452 -0.036
-1.3188399823844845 -0.37429131224404094 -0.01342233189399737 1.3464516365664219 0.018791264651596317 0.6227961998814779 -0.44677190447162674 0.5701990665195882 0.15629423448677418 -0.07853981632501214 -0.5395685381528335 0.06126105673350948 0.2811725424435435 0.4158683274409393 2.552 -13.684 0.536 -6.48 0.456 0.444 -0.008
-1.313087554429914 -0.37160684586524145 -0.013038836697026017 1.3406992086118517 0.019558255045539024 0.6266311518511916 -0.4414029717140278 0.5607742885605868 0.17278759591502674 -0.07736171908013696 -0.5101161070309539 0.0640099503048849 0.30041479744317146 0.4170464246858145 2.18 -14.032 0.5 -6.448 0.528 0.52 -0.016
-1.3069516312783724 -0.37007286507735604 -0.014956312681882784 1.3357137710512241 0.021092235833424438 0.6296991134269624 -0.43756801974431425 0.6051492847842186 0.16532631336415057 -0.04712388979500729 -0.5014767272352025 0.07539822367201165 0.31690815887142404 0.42254421182856533 2.18 -14.064 0.736 -6.664 0.5 0.452 -0.016
-1.3008157081268308 -0.368922379486442 -0.01572330307582549 1.3299613430966537 0.021859226227367145 0.6343010557906186 -0.43373306777460074 0.6161448590697203 0.17121679958852648 -0.06990043652926081 -0.5340707510100826 0.10445795571226615 0.3220132469325498 0.3789546137681836 1.868 -13.808 0.536 -6.664 0.436 0.432 -0.008
-1.2950632801722606 -0.3670049035015852 -0.014956312681882784 1.3249759055360262 0.023776702212223912 0.6381360077603321 -0.42836413501700177 0.5961172059068423 0.18849555918002917 -0.05851216316213405 -0.5340707510100826 0.10642145112039146 0.3385066083608024 0.394662577033186 1.712 -14.096 0.2 -6.664 0.42 0.452 -0.056
-1.288927357020719 -0.3647039323197571 -0.016106798272796843 1.3199904679753984 0.023776702212223912 0.6404369789421602 -0.42529617344123094 0.6181083544778456 0.17357299407827684 -0.024740042142378828 -0.5411393344793337 0.11074114101826713 0.3271183349936756 0.40683624856356293 1.868 -14.38 0.0 -6.724 0.444 0.46 -0.016
-1.2820244434752346 -0.3631699515318717 -0.016106798272796843 1.3142380400208282 0.02569417819708068 0.6438884357149024 -0.42146122147151743 0.6185010535594707 0.14215706754827198 -0.036913713672755706 -0.5199335840715804 0.09856746948789025 0.31690815887142404 0.40448005407381254 1.652 -14.192 -0.1 -6.936 0.42 0.48 -0.016
-1.2770390059146068 -0.36125247554701495 -0.016490293469768196 1.308485612066258 0.02684466378799474 0.6469563972906732 -0.41724277430483253 0.6169302572329705 0.16061392438464983 -0.03769911183600583 -0.5124723015207042 0.1429424657115221 0.35382187254417974 0.400945762339187 1.652 -13.904 -0.164 -6.968 0.372 0.404 -0.056
-1.2693691019751798 -0.3593349995621582 -0.01687378866673955 1.3035001745056303 0.027228158984966094 0.6515583396543295 -0.41225733674420495 0.6479534846813502 0.19281524907790482 -0.008639379795751335 -0.5203262831532055 0.11859512265076834 0.3644247477480564 0.3962333733596863 1.4 -14.128 0.0 -7.028 0.364 0.364 -0.056
-1.2636166740206096 -0.3581845139712441 -0.017257283863710903 1.2981312417480313 0.0279951493789088 0.6546263012301003 -0.40957287036540546 0.6228207434573463 0.18574666560865372 0.004319689897875668 -0.5399612372344585 0.08482300163101313 0.3573561642788053 0.40290925774731234 1.276 -14.16 -0.3 -7.212 0.428 0.452 -0.016
-1.2578642460660392 -0.35626703798638737 -0.016490293469768196 1.2939127945813464 0.029529130166794215 0.6580777580028425 -0.40535442319872056 0.6302820260082225 0.15825772989489947 -0.0007853981632501215 -0.5148284960104547 0.09228428418188928 0.368351738564307 0.4174391237674396 1.088 -13.904 -0.436 -7.244 0.456 0.412 -0.044
-1.2524953133084402 -0.35434956200153056 -0.016106798272796843 1.2885438618237475 0.03106311095467963 0.6622962051695274 -0.40151947122900705 0.6306747250898476 0.17671458673127732 0.007853981632501214 -0.5226824776429558 0.13273228958927052 0.38170350733955904 0.4221515127469403 1.088 -13.904 -0.2 -7.18 0.392 0.344 -0.072
-1.2440584189750705 -0.35281558121364515 -0.016490293469768196 1.2820244434752346 0.03183010134862233 0.6661311571392409 -0.39653403366837947 0.6719081286604789 0.1920298509146547 -0.022776546734253524 -0.5894413215192161 0.14765485469102282 0.3809181091763089 0.43039819346106656 1.056 -14.032 -0.3 -7.212 0.3 0.396 -0.044
-1.2371555054295862 -0.3508981052287884 -0.017257283863710903 1.2762720155206642 0.03259709174256504 0.6699661091089545 -0.39193209130472323 0.659341758048477 0.19752763805740556 -0.01021017612225158 -0.5811946408050899 0.12291481254864402 0.3852377990741846 0.4182245219306897 0.684 -13.904 -0.368 -7.212 0.316 0.384 -0.044
-1.230636087081073 -0.3485971340469603 -0.016490293469768196 1.270519587566094 0.03259709174256504 0.6730340706847253 -0.388480634531981 0.6648395451912278 0.19792033713903062 -0.010995574285501701 -0.5650939784584624 0.051443579692882956 0.38445240091093447 0.4040873549921875 0.56 -13.936 -0.4 -7.152 0.42 0.396 -0.056
-1.2252671543234743 -0.34629616286513215 -0.016106798272796843 1.2647671596115235 0.034514567727421806 0.6776360130483815 -0.38426218736529616 0.6942919763131074 0.20930861050615737 -0.003141592653000486 -0.5576326959075862 0.0420188017338815 0.3789546137681836 0.4013384614208121 0.464 -14.16 -0.3 -7.272 0.464 0.424 -0.036
-1.2179807455810185 -0.34399519168330406 -0.01687378866673955 1.259781722050896 0.03528155812136451 0.681470965018095 -0.38004374019861126 0.6801548093746052 0.2191260875467839 0.010995574285501701 -0.5564545986627111 0.08717919612076348 0.37856191468655853 0.4040873549921875 0.152 -14.224 -0.4 -7.336 0.4 0.432 -0.056
-1.2103108416415915 -0.34207771569844725 -0.016106798272796843 1.2532623037023831 0.036432043712278574 0.6853059169878086 -0.37582529303192636 0.6793694112113551 0.20381082336340653 -0.014137166938502187 -0.5588107931524614 0.09346238142676445 0.36560284499293155 0.42961279529781643 0.06 -14.224 -0.368 -7.304 0.308 0.444 -0.072
-1.204558413687021 -0.3401602397135905 -0.016490293469768196 1.2475098757478127 0.03566505331833587 0.6895243641544935 -0.37160684586524145 0.659341758048477 0.2159844948937834 0.004319689897875668 -0.5694136683563381 0.06911503836601068 0.3663882431561817 0.40448005407381254 0.06 -14.348 -0.4 -7.364 0.308 0.472 -0.064
-1.1965050145506226 -0.3378592685317624 -0.016490293469768196 1.240223467005357 0.03566505331833587 0.6925923257302643 -0.3673883986985566 0.6777986148848548 0.21676989305703354 0.03220132469325498 -0.5910121178457164 0.02042035224450316 0.39348447978831086 0.4311835916243167 -0.184 -14.348 -0.332 -7.336 0.372 0.432 -0.056
-1.1899855962021098 -0.3359417925469056 -0.01572330307582549 1.2356215246417008 0.036432043712278574 0.6979612584878633 -0.3631699515318717 0.6616979525382274 0.21519909673053328 0.010995574285501701 -0.6114324700902196 0.009032078877376396 0.41469023019606416 0.41469023019606416 -0.308 -14.316 -0.772 -7.364 0.372 0.452 -0.064
-1.1830826826566254 -0.3321068405771921 -0.016490293469768196 1.2291021062931877 0.03796602450016399 0.7017962104575768 -0.3581845139712441 0.6660176424361031 0.2320851572404109 0.007461282550876154 -0.5972953031517174 0.04358959806038174 0.4111559384614386 0.42332960999181546 -0.528 -14.224 -1.172 -7.212 0.328 0.424 -0.064
-1.177330254702055 -0.32980586939536394 -0.016106798272796843 1.222966183141646 0.03911651009107805 0.7060146576242616 -0.35434956200153056 0.67897671212973 0.24229533336266248 -0.01531526418337737 -0.5910121178457164 0.10681415020201653 0.394662577033186 0.41861722101231474 -0.56 -14.192 -1.408 -7.428 0.308 0.528 -0.064
-1.1711943315505133 -0.3286553838044499 -0.016490293469768196 1.2164467647931332 0.041033986075934815 0.7106165999879179 -0.35051461003181705 0.6915430827417319 0.22187498111815931 0.0035342917346255468 -0.6118251691718446 0.1429424657115221 0.394662577033186 0.43785947601194275 -0.464 -14.224 -1.34 -7.548 0.316 0.46 -0.072
-1.1639079228080578 -0.32597091742565043 -0.01687378866673955 1.2114613272325054 0.04180097646987752 0.7136845615636888 -0.34629616286513215 0.6770132167216047 0.23287055540366103 -0.02081305132612822 -0.6255696370287217 0.17357299407827684 0.45749443009319574 0.4033019568289374 -0.496 -14.192 -1.44 -7.52 0.292 0.432 -0.064
-1.1570050092625732 -0.3236699462438223 -0.01687378866673955 1.2049419088839926 0.04371845245473429 0.7202039799122018 -0.34207771569844725 0.685259897435731 0.2619302874439155 -0.036128315509505585 -0.6063273820290938 0.17553648948640216 0.5014767272352025 0.40683624856356293 -0.436 -13.968 -1.476 -7.52 0.208 0.384 -0.056
-1.1493351053231462 -0.32060198466805145 -0.017640779060682257 1.1980389953385082 0.04410194765170564 0.7240389318819153 -0.3390097541226764 0.697826268047733 0.24150993519941236 -0.054977871427508505 -0.6228207434573463 0.12841259969139487 0.45160394386881986 0.39034288713531035 -0.464 -14.064 -1.376 -7.672 0.244 0.404 -0.036
-1.1416652013837192 -0.3175340230922806 -0.018407769454624964 1.191519576989995 0.044485442848677 0.7286408742455716 -0.33555829734993425 0.7147123285576106 0.23679754621991161 -0.05733406591725887 -0.6349944149877232 0.0750055245903866 0.4154756283593143 0.3483240854014289 -0.464 -14.192 -1.34 -7.732 0.336 0.452 -0.064
-1.135912773429149 -0.31523305191045253 -0.018791264651596317 1.1853836538384535 0.045252433242619704 0.7328593214122564 -0.330956354986278 0.6848671983541059 0.2599667920357902 -0.06950773744763575 -0.6448118920283498 0.08914269152888879 0.42136611458369017 0.3852377990741846 -0.464 -14.224 -1.172 -7.764 0.364 0.396 -0.064
-1.13054384067155 -0.3129320807286244 -0.018407769454624964 1.1796312258838832 0.04678641403050512 0.7366942733819699 -0.3282718886074785 0.7092145414148597 0.24897121775028852 -0.06361725122325984 -0.6397068039672239 0.084037603467763 0.4519966429504449 0.3691371367275571 -0.34 -14.92 -1.108 -7.06 0.364 0.296 -0.056
-1.1228739367321228 -0.31139809994073897 -0.02032524543948173 1.175029283520227 0.046402918833533764 0.7370777685789413 -0.324436936637765 0.6632687488647275 0.21284290224078292 -0.05890486224375911 -0.5599888903973366 0.05733406591725887 0.3412555019321778 0.34164820101380283 -0.436 -15.872 -1.072 -6.264 0.336 0.424 -0.072
-1.1163545183836099 -0.31024761434982495 -0.021092235833424438 1.1715778267474848 0.04678641403050512 0.7343933022001419 -0.32175247025896553 0.6660176424361031 0.1739656931599019 -0.061653755815134534 -0.4637776153991967 0.04162610265225644 0.09621127499813988 0.30944687632054785 -1.12 -16.54 -1.14 -5.988 0.356 0.588 -0.056
-1.1102185952320682 -0.30871363356193954 -0.02032524543948173 1.169660350762628 0.04678641403050512 0.7324758262152851 -0.31945149907713744 0.6903649854968568 0.12919799785464497 -0.04358959806038174 -0.31415926530004856 -0.011780972448751823 -0.17789268397615252 0.2760674543824177 -1.62 -17.3 -1.308 -5.96 0.364 1.108 -0.064
-1.1036991768835551 -0.30833013836496814 -0.020708740636453084 1.1685098651717138 0.04678641403050512 0.7301748550334569 -0.3175340230922806 0.666410341517728 0.07775441816176203 -0.03455751918300534 -0.1590431280581496 0.03259402377488004 -0.30512718642267217 0.25564710213791453 -2.524 -17.428 -1.476 -6.112 0.364 0.984 -0.064
-1.0964127681410996 -0.30833013836496814 -0.020708740636453084 1.1681263699747426 0.04678641403050512 0.7263399030637434 -0.3148495567134812 0.6691592350891035 0.03455751918300534 -0.004319689897875668 -0.08639379795751337 0.009424777959001457 -0.2784236488721681 0.2210895829549092 -2.992 -17.652 -1.608 -6.54 0.356 0.52 -0.056
-1.0895098545956152 -0.3094806239558822 -0.020708740636453084 1.1700438459595994 0.047553404424447825 0.7221214558970586 -0.3121650903346817 0.653058572742476 -0.03180862561162992 0.04673119071338223 0.031415926530004856 0.039662607244131134 -0.32358404325905005 0.2379756434647868 -3.552 -17.716 -1.812 -7.12 0.28 0.356 -0.036
-1.0833739314440736 -0.31101460474376763 -0.019558255045539024 1.1731118075353701 0.04793689962141918 0.7152185423515741 -0.3090971287589109 0.6196791508043459 -0.06990043652926081 0.06911503836601068 0.14529866020127247 0.0400553063257562 -0.48773225937832543 0.2552544030562895 -3.896 -17.24 -2.148 -8.22 0.236 0.308 -0.072
-1.0780049986864746 -0.31139809994073897 -0.018791264651596317 1.1742622931262843 0.047553404424447825 0.7102331047909466 -0.3071796527740541 0.61457406274322 -0.08207410805963769 0.018849555918002914 0.20381082336340653 0.010995574285501701 -0.6338163177428481 0.26350108377041576 -4.204 -17.492 -2.384 -8.404 0.228 0.26 -0.072
-1.0722525707319042 -0.31254858553165304 -0.018407769454624964 1.1757962739141696 0.04832039481839053 0.7017962104575768 -0.30449518639525464 0.5595961913157116 -0.08953539061051385 0.054192473264258384 0.1888882582616542 0.009032078877376396 -0.6750497213134794 0.2532909076481642 -4.3 -17.332 -2.684 -8.192 0.216 0.18 -0.092
-1.0668836379743052 -0.3129320807286244 -0.017640779060682257 1.1784807402929691 0.04832039481839053 0.693359316124207 -0.3025777104103979 0.5513495106015853 -0.10642145112039146 0.04437499622363186 0.21559179581215834 0.03809181091763089 -0.7465209541692405 0.23876104162803694 -4.3 -17.048 -3.02 -7.884 0.208 0.2 -0.1
-1.061131210019735 -0.3148495567134812 -0.017640779060682257 1.1819321970657113 0.04947088040930459 0.6841554313968945 -0.29912625363765566 0.5870851270294658 -0.1079922474468917 0.03337942193813016 0.2642864819336659 0.04123340357063138 -0.8556912988610074 0.2250165737711598 -4.456 -17.588 -3.22 -7.488 0.18 0.336 -0.092
-1.0546117916712219 -0.3160000423043952 -0.01802427425765361 1.1853836538384535 0.05062136600021865 0.6741845562756393 -0.29759227284977025 0.5639158812135873 -0.14058627122177175 0.02120575040775328 0.2992367001982963 0.056155968672383684 -0.9153815592680166 0.22815816642416029 -4.704 -17.652 -3.052 -7.18 0.18 0.624 -0.084
-1.0496263541105944 -0.317917518289252 -0.017640779060682257 1.1884516154142244 0.05177185159113271 0.6653641667452982 -0.29529130166794215 0.5442809271323342 -0.13862277581364643 0.023561944897503646 0.35146567805442935 0.09817477040626518 -0.9467974857980215 0.23876104162803694 -4.768 -17.08 -2.852 -6.876 0.188 0.676 -0.112
-1.0454079069439095 -0.3202184894710801 -0.01802427425765361 1.1926700625809092 0.05138835639416136 0.6573107676088998 -0.292990330486114 0.536819644581458 -0.1790707812210277 0.009032078877376396 0.38837939172718505 0.0801106126515124 -0.8490154144733814 0.2481858195870384 -4.672 -17.016 -2.684 -6.572 0.18 0.528 -0.1
-1.0408059645802532 -0.32213596545593687 -0.017257283863710903 1.1991894809294221 0.052155346788104066 0.6473398924876446 -0.29030586410731457 0.5321072556019573 -0.239153740709662 -0.0011780972448751821 0.45160394386881986 0.03063052836675474 -0.8195629833515018 0.23169245815878584 -4.672 -17.112 -2.784 -6.48 0.18 0.46 -0.064
-1.0342865462317403 -0.3255874222286791 -0.017257283863710903 1.2053254040809638 0.05177185159113271 0.6404369789421602 -0.2876213977285151 0.5073672134595785 -0.25878869479091504 0.027488935713754253 0.5556692004994609 0.014922565101752308 -0.8615817850853833 0.24779312050541333 -4.644 -16.572 -2.652 -6.692 0.188 0.452 -0.056
-1.030835089458998 -0.32903887900142126 -0.017640779060682257 1.2110778320355342 0.05177185159113271 0.6300826086239337 -0.2849369313497156 0.4810563749906994 -0.2733185608110423 0.03337942193813016 0.6228207434573463 0.0019634954081253035 -0.9036005868192648 0.24033183795453716 -4.644 -16.54 -2.716 -7.152 0.2 0.412 -0.084
-1.0250826615044277 -0.33133985018324935 -0.01687378866673955 1.2183642407779898 0.051004861197190006 0.6220292094875353 -0.28301945536485884 0.45749443009319574 -0.2988440011166712 0.010995574285501701 0.6420629984569743 -0.021991148571003403 -0.911454568451766 0.24661502326053814 -4.612 -16.54 -2.92 -7.428 0.188 0.356 -0.084
-1.021247709534714 -0.3347913069559916 -0.01572330307582549 1.2252671543234743 0.051004861197190006 0.6124418295632514 -0.28033498898605935 0.4571017310115707 -0.30473448734104713 0.031415926530004856 0.6495242810078504 0.009817477040626518 -0.8466592199836309 0.25132741224003885 -4.332 -16.224 -2.884 -7.456 0.18 0.192 -0.044
-1.0174127575650007 -0.3378592685317624 -0.016490293469768196 1.2321700678689587 0.05253884198507542 0.604388430426853 -0.27765052260725986 0.41194133662468874 -0.2890265240760447 0.01021017612225158 0.6832964020276057 0.013351768775252066 -0.8246680714126275 0.23836834254641187 -4.204 -16.38 -2.784 -7.092 0.188 0.228 -0.084
-1.0131943103983159 -0.34054373491056183 -0.016106798272796843 1.2383059910205003 0.05177185159113271 0.5959515360934833 -0.27534955142543177 0.420188017338815 -0.3066979827491724 0.02552544030562895 0.7001824625374833 0.019634954081253035 -0.8427322291673803 0.24622232417891307 -3.988 -16.476 -2.684 -6.844 0.18 0.328 -0.092
-1.0093593584286022 -0.34361169648633266 -0.015339807878854137 1.2455923997629559 0.05138835639416136 0.5878981369570848 -0.2730485802436036 0.40251655866568725 -0.31651545978979895 0.02552544030562895 0.6746570222318543 0.008639379795751335 -0.8757189520238855 0.2399391388729121 -4.176 -16.636 -2.616 -6.724 0.2 0.492 -0.064
-1.00590790165586 -0.34783014365301756 -0.01572330307582549 1.2536457988993543 0.05177185159113271 0.5790777474267437 -0.26959712347086146 0.394269877951561 -0.3337942193813016 0.019634954081253035 0.7504479449854911 -0.005497787142750851 -0.8757189520238855 0.2623229865255406 -4.052 -16.668 -2.484 -6.324 0.188 0.54 -0.072
-1.0020729496861465 -0.35128160042575973 -0.01572330307582549 1.2620826932327243 0.05177185159113271 0.5714078434873167 -0.2676796474860047 0.36756634040105685 -0.3385066083608024 0.023561944897503646 0.7689048018218689 -0.0019634954081253035 -0.7865762604949966 0.2552544030562895 -3.956 -16.7 -2.316 -6.112 0.208 0.412 -0.072
-0.998237997716433 -0.35434956200153056 -0.015339807878854137 1.2697525971721513 0.052155346788104066 0.5629709491539469 -0.2649951811072052 0.34478979366680335 -0.3581415624420554 0.011388273367126762 0.8054258164129996 -0.014529866020127248 -0.7622289174342429 0.2411172361177873 -3.832 -16.636 -2.448 -6.264 0.18 0.396 -0.064
-0.9947865409436908 -0.35856800916821546 -0.01572330307582549 1.2801069674903778 0.05177185159113271 0.5560680356084625 -0.2626942099253771 0.36952983580918214 -0.3824889055028092 0.012173671530376884 0.8301658585553784 -0.006675884387626033 -0.7830419687603711 0.24857851866866346 -3.74 -16.604 -2.448 -6.324 0.06 0.412 -0.084
-0.9909515889739773 -0.36278645633490036 -0.01457281748491143 1.288927357020719 0.05138835639416136 0.5476311412750927 -0.25885925795566356 0.37267142846218265 -0.36795903948268194 0.005497787142750851 0.8831802345747616 -0.027096236632129192 -0.7602654220261176 0.2760674543824177 -3.552 -16.508 -2.552 -6.784 -0.016 0.344 -0.084
-0.9890341129891205 -0.3670049035015852 -0.015339807878854137 1.2985147369450027 0.049854375606275945 0.5414952181235511 -0.25617479157686407 0.329474529483426 -0.3801327110130588 0.013744467856877126 0.9601492545732735 -0.06990043652926081 -0.6872233928438563 0.2737112598926673 -3.552 -16.38 -2.484 -6.936 0.024 0.18 -0.064
-0.986349646610321 -0.3708398554712988 -0.015339807878854137 1.3088691072632292 0.04947088040930459 0.5349757997750381 -0.2527233348041219 0.3137665662184235 -0.41154863754306364 0.01531526418337737 0.9483682821245217 -0.11231193734476737 -0.6475607855997252 0.2803871442802934 -3.52 -16.284 -2.416 -7.12 0.116 0.192 -0.092
-0.9832816850345502 -0.3746748074410123 -0.01457281748491143 1.3180729919905418 0.04793689962141918 0.5292233718204677 -0.2504223636222938 0.28863382499441964 -0.39741147060456145 0.006675884387626033 0.9683959352873998 -0.11977321989564353 -0.6220353452940962 0.3019855937696717 -3.428 -16.224 -2.384 -7.12 0.136 0.192 -0.072
-0.979830228261808 -0.37850975941072584 -0.01457281748491143 1.328043867111797 0.04678641403050512 0.5230874486689261 -0.24735440204652295 0.33261612213642644 -0.36285395142155613 -0.008246680714126275 0.9322676197778942 -0.07814711724338709 -0.5976880022333424 0.30277099193292184 -3.272 -16.316 -2.28 -7.028 0.088 0.192 -0.072
-0.9759952762920945 -0.3831117017743821 -0.014956312681882784 1.3364807614451668 0.04678641403050512 0.5177185159113271 -0.2446699356677235 0.2929535148922953 -0.3824889055028092 -0.03809181091763089 0.8937831097786383 -0.06754424203951044 -0.5576326959075862 0.2988440011166712 -3.208 -16.316 -2.248 -6.908 0.08 0.18 -0.072
-0.9744612955042091 -0.3861796633501529 -0.015339807878854137 1.3456846461724792 0.04678641403050512 0.5127330783506996 -0.24198546928892403 0.2697842690764167 -0.3777765165233084 -0.02081305132612822 0.911454568451766 -0.027488935713754253 -0.5222897785613307 0.32594023774880043 -2.992 -16.348 -2.148 -6.664 0.136 0.18 -0.112
-0.9725438195193523 -0.3896311201228951 -0.014189322287940077 1.3548885308997918 0.04678641403050512 0.5073641455931006 -0.23853401251618184 0.25957409295416517 -0.394269877951561 0.018064157754752792 0.9161669574312667 -0.04162610265225644 -0.5101161070309539 0.2882411259127946 -2.772 -16.444 -1.844 -6.236 0.18 0.172 -0.092
-0.9690923627466101 -0.39384956728958 -0.014189322287940077 1.3652429012180183 0.04678641403050512 0.5008447272445876 -0.23584954613738238 0.24229533336266248 -0.3911282852985605 0.03730641275438077 0.9322676197778942 -0.0011780972448751821 -0.5387831399895834 0.3153373625449238 -2.708 -16.348 -2.08 -6.144 0.136 0.172 -0.1
-0.9671748867617533 -0.3980680144562649 -0.014956312681882784 1.3752137763392733 0.04563592843959106 0.49432530889607457 -0.23201459416766884 0.2501493149951637 -0.3930917807066858 -0.0070685834692510935 0.9625054490630238 0.012566370612001944 -0.588263224274341 0.2992367001982963 -2.272 -16.444 -2.048 -6.144 0.172 0.172 -0.112
-0.9644904203829539 -0.4026699568199211 -0.014956312681882784 1.3855681466575 0.04563592843959106 0.48703890015361884 -0.22971362298584072 0.22266037928140944 -0.394662577033186 -0.015707963265002428 0.982533102225902 0.0047123889795007284 -0.6734789249869791 0.30748338091242255 -2.304 -16.284 -1.712 -6.172 0.172 0.2 -0.1
-0.9621894492011258 -0.4061214135926633 -0.01457281748491143 1.3959225169757266 0.04601942363656241 0.4789855010172204 -0.22549517581915582 0.21951878662840896 -0.37974001193143375 0.012173671530376884 1.0057023480417806 0.0007853981632501215 -0.7131415322311103 0.29177541764742015 -1.868 -16.316 -1.744 -6.264 0.1 0.164 -0.1
-0.9598884780192977 -0.4099563655623768 -0.01457281748491143 1.4066603824909245 0.046402918833533764 0.470932101880822 -0.222427214243385 0.2399391388729121 -0.37856191468655853 -0.024347343060753767 1.0288715938576591 -0.009032078877376396 -0.769297500903494 0.29373891305554545 -1.776 -16.444 -1.676 -6.296 0.18 0.18 -0.072
-0.9575875068374695 -0.41455830792603304 -0.01572330307582549 1.4177817432030937 0.046402918833533764 0.46326219794139495 -0.21974274786458553 0.20852321234290724 -0.3718860302989325 -0.009032078877376396 1.00177535722553 -0.012566370612001944 -0.789325154066372 0.30512718642267217 -1.712 -16.38 -1.508 -6.02 0.152 0.164 -0.072
-0.95490304045867 -0.41800976469877527 -0.01457281748491143 1.4289031039152629 0.04716990922747647 0.45520879880499654 -0.2166747862888147 0.21755529122028364 -0.3659955440745566 -0.00039269908162506076 1.0249446030414084 0.008639379795751335 -0.7755806862094949 0.30983957540217294 -1.652 -16.256 -1.88 -5.988 0.18 0.2 -0.1
-0.9529855644738133 -0.4218447166684888 -0.015339807878854137 1.440024464627432 0.046402918833533764 0.4463884092746554 -0.21283983431910117 0.20577431877153182 -0.36795903948268194 -0.0047123889795007284 1.0379036727350355 0.003141592653000486 -0.7422012642713648 0.3110176726470481 -1.588 -16.224 -1.88 -5.96 0.108 0.18 -0.084
-0.9514515836859279 -0.42529617344123094 -0.014956312681882784 1.4499953397486873 0.04601942363656241 0.43910200053219967 -0.21053886313727305 0.19085175366977952 -0.3530364743809296 0.006283185306000972 1.0579313258979137 -0.02631083846887907 -0.7700828990667441 0.29530970938204565 -1.368 -16.128 -1.544 -5.868 0.1 0.192 -0.092
-0.9499176028980425 -0.4298981158048872 -0.015339807878854137 1.461500195657828 0.04563592843959106 0.4291311254109445 -0.2067039111675595 0.19438604540440507 -0.36560284499293155 0.006283185306000972 1.0524335387551629 -0.04437499622363186 -0.8097455063108753 0.2929535148922953 -1.276 -16.064 -1.276 -5.836 0.144 0.192 -0.1
-0.9476166317162144 -0.43258258218368667 -0.015339807878854137 1.4718545659760545 0.04563592843959106 0.4222282118654601 -0.2044029399857314 0.21323560132240799 -0.37070793305405736 -0.004319689897875668 1.0744246873261663 -0.0510508806112579 -0.84037603467763 0.3063052836675474 -0.964 -15.968 -1.44 -6.052 0.164 0.18 -0.112
-0.9456991557313575 -0.43641753415340023 -0.014956312681882784 1.4818254410973097 0.04486893804564835 0.41455830792603304 -0.2009514832129892 0.19242254999627975 -0.36089045601343084 -0.01531526418337737 1.0681415020201652 -0.018064157754752792 -0.8093528072292502 0.2890265240760447 -0.776 -16.032 -1.276 -6.144 0.124 0.172 -0.092
-0.9441651749434722 -0.438335010138257 -0.015339807878854137 1.491029325824622 0.04410194765170564 0.40727189918357737 -0.19788352163721837 0.2018473279552812 -0.3479313863198038 0.014529866020127248 1.072068492836416 -0.01060287520387664 -0.7524114403936164 0.3066979827491724 -0.748 -15.936 -1.576 -6.144 0.088 0.192 -0.112
-0.9422476989586154 -0.4425534573049419 -0.015339807878854137 1.5029176769307342 0.043334957257762936 0.40151947122900705 -0.1951990552584189 0.19360064724115494 -0.3385066083608024 -0.018064157754752792 1.028086195694409 -0.05811946408050899 -0.6616979525382274 0.32358404325905005 -0.684 -15.904 -1.376 -5.988 0.116 0.172 -0.12
-0.9387962421858732 -0.4456214188807127 -0.01572330307582549 1.512505056855018 0.043334957257762936 0.3969175288653508 -0.19251458887961942 0.18378317020052842 -0.3176935570346741 -0.003926990816250607 1.0139490287559068 -0.08717919612076348 -0.5870851270294658 0.29530970938204565 -0.652 -16.0 -1.108 -5.836 0.152 0.192 -0.1
-0.9380292517919305 -0.44830588525951215 -0.015339807878854137 1.5220924367793018 0.04295146206079158 0.3911651009107805 -0.18906313210687725 0.18181967479240313 -0.32751103407530063 -0.004319689897875668 0.9817477040626519 -0.08874999244726373 -0.5454590243772094 0.3129811680551734 -0.496 -16.096 -1.108 -5.5 0.18 0.192 -0.12
-0.9361117758070737 -0.4529078276231684 -0.015339807878854137 1.5324468070975283 0.042184471666848876 0.38656315854712425 -0.18637866572807776 0.21951878662840896 -0.34478979366680335 0.0019634954081253035 1.0005972599806547 -0.01767145867312773 -0.5120796024390792 0.3086614781572977 -0.496 -16.0 -1.308 -5.072 0.152 0.192 -0.12
-0.9349612902161597 -0.4555922940019679 -0.01572330307582549 1.5420341870218122 0.04256796686382023 0.38119422578952533 -0.1829272089553356 0.1912444527514046 -0.3220132469325498 -0.012566370612001944 1.009236639776406 -0.01060287520387664 -0.5116869033574541 0.278030949790543 -0.464 -15.936 -1.408 -4.888 0.144 0.192 -0.128
-0.9315098334434175 -0.457893265183796 -0.015339807878854137 1.553922538127924 0.04256796686382023 0.37582529303192636 -0.17985924737956477 0.1971349389757805 -0.3063052836675474 -0.014922565101752308 1.0257300012046586 0.011388273367126762 -0.5332853528468324 0.3279037331569257 -0.652 -15.84 -1.208 -4.952 0.164 0.124 -0.084
-0.9299758526555321 -0.46172821715350953 -0.015339807878854137 1.5654273940370647 0.04295146206079158 0.3670049035015852 -0.17602429540985123 0.18574666560865372 -0.3090541772389228 0.0007853981632501215 1.086205659774918 -0.010995574285501701 -0.6181083544778456 0.30237829285129675 -0.56 -15.84 -1.208 -5.072 0.18 0.056 -0.092
-0.9284418718676467 -0.4640291883353377 -0.014956312681882784 1.5750147739613485 0.043334957257762936 0.3604854851530722 -0.17333982903105175 0.18024887846590287 -0.3204424506060496 -0.0011780972448751821 1.0917034469176687 0.007461282550876154 -0.6970408698844828 0.31415926530004856 -0.652 -15.904 -1.108 -5.316 0.172 0.124 -0.1
-0.9261409006858186 -0.46824763550202253 -0.01572330307582549 1.5865196298704891 0.04256796686382023 0.35204859081970247 -0.16988837225830958 0.2250165737711598 -0.3012001956064216 0.0019634954081253035 1.105055215692921 -0.010995574285501701 -0.7610508201893678 0.3129811680551734 -0.62 -15.716 -1.172 -5.408 0.172 0.18 -0.084
-0.9242234247009617 -0.470932101880822 -0.01572330307582549 1.5980244857796297 0.04295146206079158 0.3451456772742181 -0.16682041068253875 0.22344577744465957 -0.2929535148922953 -0.0070685834692510935 1.0461503534491619 -0.005497787142750851 -0.7512333431487412 0.31219576989192327 -0.652 -15.716 -1.24 -5.224 0.188 0.104 -0.12
-0.9219224535191337 -0.47323307306265017 -0.01572330307582549 1.6068448753099709 0.042184471666848876 0.3390097541226764 -0.16298545871282522 0.2049889206082817 -0.2792090470354182 0.009424777959001457 1.0312277883474095 -0.0200276531628781 -0.6754424203951045 0.3381139092791773 -0.404 -15.684 -1.172 -4.92 0.152 0.064 -0.112
-0.9203884727312482 -0.4770680250323637 -0.015339807878854137 1.6183497312191115 0.04256796686382023 0.33172334538022075 -0.16030099233402573 0.19281524907790482 -0.2662499773417912 0.022776546734253524 1.0308350892657845 0.005890486224375911 -0.6962554717212327 0.3149446634632987 -0.684 -15.652 -1.172 -4.704 0.18 0.152 -0.092
-0.9180875015494201 -0.4789855010172204 -0.015339807878854137 1.628704101537338 0.04295146206079158 0.3240534414407937 -0.1564660403643122 0.21284290224078292 -0.29099001948417 -0.001570796326500243 1.0182687186537824 0.0 -0.7335618844756134 0.3157300616265488 -0.372 -15.62 -1.408 -4.644 0.152 0.18 -0.112
-0.9161700255645634 -0.48243695778996265 -0.015339807878854137 1.6386749766585933 0.04256796686382023 0.3160000423043952 -0.15378157398551273 0.19477874448603014 -0.27488935713754253 0.001570796326500243 1.0355474782452851 0.003926990816250607 -0.7665486073321186 0.3078760799940476 0.34 -15.46 -1.376 -4.584 0.144 0.192 -0.128
-0.9131020639887926 -0.48397093857784806 -0.01572330307582549 1.650179832567734 0.042184471666848876 0.30833013836496814 -0.1507136124097419 0.2379756434647868 -0.24582962509728803 -0.008639379795751335 1.061072918550914 -0.006675884387626033 -0.7594800238628675 0.32594023774880043 1.12 -15.364 -1.172 -4.676 0.164 0.18 -0.112
-0.9111845880039358 -0.48703890015361884 -0.016106798272796843 1.6593837172950463 0.04256796686382023 0.3021942152134265 -0.14764565083397108 0.26821347274991647 -0.2360121480566615 -0.03573561642788053 1.0555751314081632 -0.012566370612001944 -0.7237444074349869 0.32554753866717534 1.464 -15.396 -0.836 -4.796 0.152 0.192 -0.1
-0.9085001216251363 -0.489339871335447 -0.017257283863710903 1.6693545924163016 0.04256796686382023 0.2956747968649135 -0.14381069886425754 0.2642864819336659 -0.2642864819336659 -0.04123340357063138 0.9986337645725295 -0.001570796326500243 -0.6491315819262254 0.33300882121805153 1.524 -15.364 -0.704 -4.888 0.172 0.18 -0.148
-0.9054321600493654 -0.49125734732030374 -0.018407769454624964 1.6800924579314993 0.04295146206079158 0.2914563496982286 -0.14035924209151535 0.26782077366829143 -0.24857851866866346 -0.0620464548967596 1.0104147370212813 -0.0011780972448751821 -0.5631304830503371 0.33772121019755225 1.836 -15.3 -0.604 -4.584 0.172 0.18 -0.1
-0.9015972080796519 -0.49432530889607457 -0.018407769454624964 1.689296342658812 0.042184471666848876 0.286470912137601 -0.13805827090968723 0.2560398012195396 -0.23444135173016126 -0.08285950622288782 0.9962775700827791 0.02631083846887907 -0.4802709768274493 0.32162054785092475 1.368 -15.24 -0.5 -4.492 0.124 0.164 -0.12
-0.8996797320947951 -0.49700977527487405 -0.018791264651596317 1.7000342081740099 0.04295146206079158 0.2822524649709161 -0.1357572997278591 0.27646015346404273 -0.22462387468953474 -0.09267698326351434 0.9381581060022701 0.0027488935713754254 -0.4315762907059417 0.24740042142378826 0.748 -15.048 -0.4 -4.432 0.18 -0.048 -0.14
-0.896228275322053 -0.4989272512597308 -0.01917475984856767 1.7092380929013222 0.04180097646987752 0.27534955142543177 -0.1365242901218018 0.2988440011166712 -0.22737276826091016 -0.0510508806112579 0.963290847226274 -0.02120575040775328 -0.4881249584599505 0.12959069693627004 -0.124 -14.984 -0.436 -4.34 0.188 -0.048 -0.128
-0.8931603137462821 -0.501228222441559 -0.019558255045539024 1.7192089680225775 0.042184471666848876 0.26729615228903336 -0.1357572997278591 0.32122784876929966 -0.23129975907716077 -0.036913713672755706 1.0064877462050306 -0.018456856836377853 -0.6369579103958485 0.01060287520387664 -0.56 -14.952 -0.468 -4.4 0.152 0.2 -0.128
-0.8912428377614254 -0.5031456984264157 -0.01917475984856767 1.729563338340804 0.04180097646987752 0.2607767339405203 -0.1365242901218018 0.29845130203504616 -0.20538161968990676 -0.018064157754752792 0.976249916919901 -0.04123340357063138 -0.698611666210983 -0.008246680714126275 -0.62 -14.92 -0.4 -4.432 0.052 0.2 -0.168
-0.8870243905947405 -0.5058301648052151 -0.01917475984856767 1.7395342134620593 0.0395000052880494 0.25579129637989273 -0.1365242901218018 0.29099001948417 -0.19281524907790482 0.018849555918002914 0.9424777959001458 -0.08914269152888879 -0.6216426462124711 -0.01060287520387664 -0.496 -14.824 -0.568 -4.188 0.152 0.192 -0.184
-0.8854904098068551 -0.5065971551991579 -0.01917475984856767 1.7487380981893716 0.03834951969713534 0.2515728492132078 -0.13729128051574452 0.25172011132166394 -0.17632188764965226 0.023954643979128706 0.9118472675333911 -0.13626658132389607 -0.5332853528468324 -0.03809181091763089 -0.528 -14.856 -0.568 -3.94 0.144 0.18 -0.168
-0.883189438625027 -0.5085146311840146 -0.01802427425765361 1.7571749925227413 0.03719903410622128 0.24773789724349432 -0.13690778531877318 0.2693915699947917 -0.17475109132315203 0.03573561642788053 0.8898561189623876 -0.15118914642564837 -0.4472842539709442 -0.031415926530004856 -0.528 -14.984 -0.636 -3.76 0.072 0.084 -0.204
-0.8805049722462275 -0.5104321071688714 -0.018407769454624964 1.7652283916591398 0.03528155812136451 0.24121847889498133 -0.1365242901218018 0.24386612968916271 -0.18849555918002917 0.06911503836601068 0.8871072253910122 -0.16179202162952502 -0.4551382356034454 -0.00039269908162506076 -1.712 -14.952 -0.468 -3.728 0.036 0.028 -0.176
-0.8789709914583421 -0.5123495831537281 -0.016490293469768196 1.774048781189481 0.03183010134862233 0.23623304133435372 -0.13959225169757264 0.21676989305703354 -0.19634954081253037 0.09032078877376397 0.9118472675333911 -0.22972896275066054 -0.5258240702959563 -0.01767145867312773 -3.148 -14.732 -0.568 -3.76 0.144 0.152 -0.296
-0.8774370106704567 -0.5135000687446423 -0.01457281748491143 1.7840196563107362 0.028378644575880154 0.23048061337978343 -0.14457768925820025 0.20813051326128218 -0.15825772989489947 0.135873882242271 0.866686873146509 -0.30748338091242255 -0.5666647747849627 -0.3173008579530491 -4.36 -14.668 -1.004 -3.728 0.236 0.172 -0.26
-0.8755195346855998 -0.5161845351234418 -0.012655341500054663 1.7932235410380486 0.025310683000109326 0.2247281854252131 -0.14956312681882783 0.16571901244577564 -0.18260507295565323 0.15472343816027392 0.866294174064884 -0.33025992764667605 -0.5580253949892113 -0.46652650897057213 -5.08 -14.952 -1.98 -3.668 0.244 0.152 -0.24
-0.8751360394886285 -0.5173350207143558 -0.010354370318226542 1.801276940174447 0.023009711818281205 0.21935925266761416 -0.15339807878854136 0.09974556673276543 -0.17749998489452745 0.1888882582616542 0.8631525814118834 -0.2827433387700437 -0.5156138941737047 -0.4948008428475765 -5.764 -14.732 -2.784 -3.76 0.044 0.104 -0.224
-0.8732185635037718 -0.5188690015022412 -0.008053399136398421 1.8093303393108455 0.02032524543948173 0.215907795894872 -0.1580000211521976 0.08207410805963769 -0.1720021977517766 0.23365595356691113 0.8498008126366314 -0.2250165737711598 -0.46966810162357264 -0.44964044846069456 -6.232 -14.508 -3.66 -3.728 -0.016 0.016 -0.232
-0.8736020587007431 -0.5192524966992126 -0.005752427954570301 1.818534224038158 0.017257283863710903 0.21053886313727305 -0.1614514779249398 0.05340707510100826 -0.14844025285427295 0.21991148571003402 0.8030696219232492 -0.24465152785241284 -0.45121124478719477 -0.4040873549921875 -6.232 -14.824 -4.632 -3.668 0.0 0.008 -0.224
-0.8736020587007431 -0.5211699726840693 -0.0030679615757708274 1.8265876231745564 0.014189322287940077 0.20555342557664544 -0.16566992509162468 0.01688606050987761 -0.1288052987730199 0.25682519938278975 0.8376271411062546 -0.31926435336117437 -0.46456301356244684 -0.36049775693180575 -6.296 -15.112 -4.732 -3.576 0.044 0.056 -0.252
-0.8743690490946858 -0.5238544390628688 -0.0011504855909140602 1.835791507901869 0.011504855909140603 0.2009514832129892 -0.16912138186436687 -0.045945792550132106 -0.1390154748952715 0.23522674989341139 0.8407687337592551 -0.2890265240760447 -0.48341256948044975 -0.33536501570780186 -6.42 -14.792 -4.936 -3.512 0.008 0.076 -0.26
-0.8743690490946858 -0.5246214294568115 0.0 1.8430779166443245 0.009203884727312482 0.1951990552584189 -0.17180584824316633 0.009424777959001457 -0.14058627122177175 0.18181967479240313 0.7857908623317466 -0.2576105975460398 -0.46574111080732206 -0.28156524152516854 -6.948 -14.604 -4.936 -3.332 -0.052 0.016 -0.252
-0.8755195346855998 -0.5242379342598401 0.0023009711818281204 1.8503643253867803 0.006902913545484362 0.19059711289476267 -0.17449031462196582 -0.05929756132538417 -0.11623892816101798 0.1649336142825255 0.7598727229444925 -0.25878869479091504 -0.4893030557048257 -0.2623229865255406 -7.044 -14.76 -4.732 -3.332 -0.044 0.076 -0.252
-0.8755195346855998 -0.5265389054416683 0.0038349519697135344 1.85880121972015 0.0023009711818281204 0.18599517053110642 -0.17640779060682257 -0.031415926530004856 -0.0950331777532647 0.13744467856877127 0.7225663101901117 -0.329474529483426 -0.4830198703988247 -0.265071880096916 -7.26 -14.792 -4.364 -3.268 0.06 0.104 -0.252
-0.8774370106704567 -0.5273058958356109 0.004218447166684887 1.8649371428716917 -0.0023009711818281204 0.18100973297047881 -0.17832526659167935 -0.0860010988758883 -0.12016591897726858 0.10838494652851677 0.7304202918226129 -0.3734568266254328 -0.491266551112951 -0.2481858195870384 -7.26 -14.76 -4.028 -2.992 0.172 0.084 -0.24
-0.8774370106704567 -0.5284563814265251 0.005752427954570301 1.8722235516141474 -0.004218447166684887 0.17640779060682257 -0.18139322816745018 -0.12291481254864402 -0.10445795571226615 0.10327985846739098 0.7096072404964847 -0.3310453258099262 -0.4732023933581982 -0.24308073152591259 -7.664 -14.54 -3.792 -2.964 0.1 0.076 -0.232
-0.8801214770492561 -0.5296068670174391 0.006519418348513008 1.8795099603566032 -0.007669903939427069 0.171422353046195 -0.18407769454624964 -0.12841259969139487 -0.09189158510026421 0.08874999244726373 0.7001824625374833 -0.3012001956064216 -0.5018694263168276 -0.2580032966276649 -7.356 -14.316 -3.424 -2.84 0.044 0.132 -0.232
-0.8828059434280556 -0.5307573526083531 0.007669903939427069 1.8856458835081449 -0.009970875121255189 0.16682041068253875 -0.18599517053110642 -0.23444135173016126 -0.09621127499813988 0.12566370612001942 0.7029313561088587 -0.30983957540217294 -0.5010840281535776 -0.24150993519941236 -7.26 -14.476 -3.356 -2.688 0.06 0.212 -0.252
-0.8851069146098838 -0.5311408478053246 0.008436894333369775 1.8917818066596865 -0.013805827090968724 0.16298545871282522 -0.18906313210687725 -0.24857851866866346 -0.11663162724264303 0.10877764561014182 0.6868306937622313 -0.33025992764667605 -0.4610287218278213 -0.24622232417891307 -7.072 -14.7 -3.492 -2.564 0.108 0.164 -0.232
-0.8893253617765686 -0.5330583237901813 0.008820389530341128 1.8990682154021423 -0.017257283863710903 0.1580000211521976 -0.19136410328870537 -0.3086614781572977 -0.10642145112039146 0.12016591897726858 0.6683738369258534 -0.38131080825793395 -0.433147087032442 -0.25172011132166394 -6.76 -14.348 -3.556 -2.412 0.08 0.096 -0.232
-0.8916263329583968 -0.5334418189871526 0.010737865515197896 1.9055876337506552 -0.02032524543948173 0.15301458359157002 -0.19404856966750483 -0.33772121019755225 -0.09581857591651483 0.10406525663064109 0.6660176424361031 -0.33300882121805153 -0.43746677693031766 -0.25682519938278975 -6.512 -14.096 -3.692 -2.292 0.016 0.124 -0.252
-0.8954612849281103 -0.5342088093810954 0.011888351106111956 1.9121070520991683 -0.024160197409195266 0.1491796316218565 -0.19634954084933295 -0.33300882121805153 -0.09385508050838952 0.10995574285501701 0.64638268835485 -0.323191344177425 -0.4539601383585702 -0.2411172361177873 -6.388 -13.904 -3.424 -2.292 0.016 0.18 -0.26
-0.9000632272917665 -0.5349757997750381 0.011888351106111956 1.9190099656446526 -0.027611654181937447 0.14534467965214296 -0.19826701683418974 -0.4052654522370627 -0.10249446030414085 0.12173671530376882 0.6412776002937242 -0.36363934958480626 -0.4500331475423196 -0.22933626366903548 -6.264 -14.0 -3.492 -2.292 0.08 0.164 -0.24
-0.9046651696554228 -0.5365097805629234 0.013038836697026017 1.9247623935992229 -0.032213596545593685 0.139975746894544 -0.20133497840996056 -0.44453536039956876 -0.10406525663064109 0.0750055245903866 0.6558074663138515 -0.4087997439716882 -0.43353978611406707 -0.2580032966276649 -6.012 -14.16 -3.592 -2.228 0.136 0.152 -0.26
-0.9088836168221076 -0.5376602661538376 0.01342233189399737 1.9308983167507645 -0.03528155812136451 0.13537380453088776 -0.20401944478876002 -0.43943027233844295 -0.0911061869370141 0.06479534846813502 0.633423618661223 -0.3742422247886829 -0.4504258466239447 -0.26350108377041576 -5.764 -13.936 -3.556 -2.2 0.052 0.144 -0.252
-0.9146360447766779 -0.5391942469417229 0.01457281748491143 1.9378012302962488 -0.03834951969713534 0.13192234775814557 -0.20632041597058814 -0.4684900043786975 -0.08482300163101313 0.06086835765188441 0.6094689746820943 -0.3243694414223002 -0.4370740778486926 -0.24661502326053814 -5.732 -13.716 -3.288 -2.108 -0.016 0.132 -0.24
-0.9200049775342769 -0.5395777421386942 0.01457281748491143 1.9439371534477905 -0.04295146206079158 0.12655341500054662 -0.20900488234938763 -0.5211116813164556 -0.09346238142676445 0.05340707510100826 0.6196791508043459 -0.3471459881565537 -0.43079089254269165 -0.2481858195870384 -5.548 -13.716 -2.82 -2.048 0.072 0.152 -0.268
-0.9253739102918759 -0.5407282277296084 0.01457281748491143 1.9493060862053895 -0.04716990922747647 0.12310195822780445 -0.2116893487281871 -0.530143760193832 -0.08128870989638758 0.030237829285129678 0.6016149930495931 -0.4080143458084381 -0.42254421182856533 -0.27056966723966686 -5.42 -13.652 -2.652 -2.048 0.152 0.192 -0.224
-0.9315098334434175 -0.5411117229265797 0.015339807878854137 1.95505851415996 -0.05177185159113271 0.11965050145506227 -0.2151408055009293 -0.5729479600909636 -0.07932521448826227 0.01688606050987761 0.5745187564174639 -0.42254421182856533 -0.3919136834618106 -0.27056966723966686 -5.016 -13.62 -2.952 -1.892 0.108 0.076 -0.232
-0.9376457565949592 -0.5418787133205224 0.014956312681882784 1.9611944373115016 -0.05445631796993219 0.11428156869746332 -0.21782527187972875 -0.5965099049884672 -0.09974556673276543 0.005890486224375911 0.5411393344793337 -0.4013384614208121 -0.42175881366531526 -0.2619302874439155 -4.704 -13.684 -2.448 -1.708 0.08 0.164 -0.268
-0.9437816797465008 -0.5430291989114364 0.01572330307582549 1.9669468652660718 -0.05905826033358843 0.10967962633380708 -0.21974274786458553 -0.6114324700902196 -0.07539822367201165 0.03337942193813016 0.5533130060097106 -0.3762057201968082 -0.44453536039956876 -0.26153758836229046 -4.548 -13.46 -2.316 -1.556 0.08 0.22 -0.24
-0.9514515836859279 -0.5437961893053792 0.01457281748491143 1.971548807629728 -0.06289321230330196 0.10431069357620813 -0.22281070944035636 -0.6306747250898476 -0.09699667316139 -0.003141592653000486 0.5489933161118349 -0.37227872938055756 -0.46299221723594663 -0.25682519938278975 -4.332 -13.208 -2.012 -1.436 0.124 0.212 -0.212
-0.9579710020344409 -0.5445631796993219 0.014956312681882784 1.978068225978241 -0.06672816427301549 0.10085923680346595 -0.22434469022824177 -0.6970408698844828 -0.08835729336563866 0.0019634954081253035 0.5537057050913357 -0.3801327110130588 -0.4610287218278213 -0.23758294438316174 -4.052 -13.016 -2.112 -1.28 0.136 0.2 -0.232
-0.9644904203829539 -0.5453301700932646 0.01572330307582549 1.982286673144926 -0.07017962104575767 0.095490304045867 -0.2281796421979553 -0.6946846753947324 -0.06479534846813502 -0.0011780972448751821 0.5391758390712084 -0.3938771788699359 -0.4661338098889471 -0.25839599570928995 -3.8 -13.016 -1.98 -1.192 0.1 0.192 -0.212
-0.9702428483375242 -0.5464806556841787 0.015339807878854137 1.9872721107055535 -0.07401457301547121 0.09088836168221076 -0.22971362298584072 -0.6762278185583546 -0.0659734457130102 -0.021598449489378342 0.5277875657040816 -0.400945762339187 -0.49794243550057704 -0.2411172361177873 -3.708 -13.08 -2.08 -1.22 0.06 0.2 -0.224
-0.9794467330648366 -0.5472476460781214 0.015339807878854137 1.9930245386601237 -0.07938350577307016 0.08551942892461181 -0.23239808936464018 -0.7524114403936164 -0.062439153978384655 -0.018064157754752792 0.5332853528468324 -0.4123340357063138 -0.5030475235617028 -0.23247785632203596 -3.332 -13.016 -1.844 -1.192 0.124 0.192 -0.212
-0.986349646610321 -0.5483981316690354 0.01572330307582549 1.9983934714177227 -0.08360195293975504 0.07976700097004151 -0.23508255574343967 -0.7708682972299943 -0.07539822367201165 0.009424777959001457 0.5175773895818301 -0.43668137876706753 -0.5195408849899553 -0.2450442269340379 -2.992 -12.728 -1.544 -1.192 0.136 0.2 -0.24
-0.9936360553527768 -0.548014636472064 0.014956312681882784 2.0033789089783505 -0.08705340971249723 0.07593204900032798 -0.23700003172829642 -0.730812990904238 -0.08128870989638758 0.0023561944897503642 0.5018694263168276 -0.43275438795081694 -0.5097234079493288 -0.24897121775028852 -2.648 -12.636 -1.712 -1.128 0.1 0.192 -0.224
-1.0020729496861465 -0.5491651220629781 0.014956312681882784 2.0087478417359494 -0.09165535207615347 0.07056311624272903 -0.23930100291012454 -0.7520187413119913 -0.05183627877450802 -0.01610066234662749 0.4810563749906994 -0.42372230907344055 -0.46731190713382226 -0.23444135173016126 -2.68 -12.54 -1.576 -1.036 0.152 0.2 -0.224
-1.0108933392164876 -0.5495486172599495 0.014956312681882784 2.0133497840996055 -0.09625729443980971 0.06557767868210143 -0.24198546928892403 -0.769690199985119 -0.06086835765188441 -0.01727875959150267 0.472024296113323 -0.4315762907059417 -0.4390375732568179 -0.24268803244428755 -2.336 -12.572 -1.508 -0.916 0.088 0.192 -0.24
-1.0181797479589434 -0.5499321124569209 0.01342233189399737 2.0175682312662904 -0.10085923680346595 0.06059224112147384 -0.24505343086469483 -0.833700150290004 -0.07853981632501214 -0.003141592653000486 0.4598506245829461 -0.446106156726069 -0.4351105824405673 -0.23876104162803694 -2.212 -12.76 -1.544 -0.64 0.136 0.212 -0.204
-1.0273836326862558 -0.5503156076538922 0.014189322287940077 2.022553668826918 -0.1054611791671222 0.05675728915176031 -0.2469709068495516 -0.7944302421274979 -0.06322455214163478 -0.02513274122400389 0.4551382356034454 -0.44453536039956876 -0.4622068190726965 -0.2505420140767888 -1.96 -12.792 -1.644 -0.548 0.124 0.424 -0.24
-1.0354370318226542 -0.5514660932448062 0.014189322287940077 2.026772115993603 -0.10967962633380708 0.054072822772960834 -0.24965537322835107 -0.7960010384539982 -0.05929756132538417 -0.023561944897503646 0.4441426613179437 -0.4033019568289374 -0.3581415624420554 -0.23169245815878584 -1.804 -12.38 -1.408 -0.364 0.108 0.396 -0.24
-1.0438739261560241 -0.5518495884417776 0.01342233189399737 2.030990563160288 -0.11351457830352062 0.05292233718204677 -0.25233983960715056 -0.8309512567186286 -0.061653755815134534 0.0007853981632501215 0.41665372560418945 -0.433147087032442 -0.252112810403289 -0.24661502326053814 -1.496 -12.252 -1.308 -0.12 0.108 0.248 -0.232
-1.0526943156863653 -0.5522330836387489 0.014189322287940077 2.035592505523944 -0.11850001586414821 0.04908738521233324 -0.25464081078897866 -0.8568693961058825 -0.05458517234588344 -0.027881634795379313 0.42332960999181546 -0.4433572631546936 -0.20341812428178146 -0.26035949111741524 -1.34 -12.0 -1.308 -0.028 0.124 0.2 -0.24
-1.0626651908076203 -0.5537670644266344 0.013805827090968724 2.0394274574936575 -0.12310195822780445 0.04563592843959106 -0.25732527716777814 -0.8733627575341351 -0.05458517234588344 -0.01727875959150267 0.4241150081550656 -0.4178318228490646 -0.27528205621916757 -0.22344577744465957 -1.244 -11.968 -1.308 -0.028 0.144 0.296 -0.24
-1.0699515995500761 -0.553383569229663 0.01342233189399737 2.0436459046603423 -0.1277039005914607 0.04256796686382023 -0.2596262483496063 -0.8698284657995096 -0.043196898978756684 -0.030237829285129678 0.43275438795081694 -0.41154863754306364 -0.329867228565051 -0.25564710213791453 -1.12 -12.096 -1.276 -0.028 0.116 0.384 -0.224
-1.0780049986864746 -0.554534054820577 0.01227184630308331 2.04863134222097 -0.13153885256117423 0.039883500485020755 -0.2619272195314344 -0.8187775851882516 -0.056941366835633805 -0.07736171908013696 0.4190099200939398 -0.4099778412165634 -0.31180307081029823 -0.25368360672978923 -0.84 -12.192 -1.04 -0.028 0.072 0.376 -0.252
-1.0868253882168157 -0.554534054820577 0.011504855909140603 2.052082798993712 -0.1357572997278591 0.03834951969713534 -0.2646116859102339 -0.8360563447797543 -0.06675884387626033 -0.04555309346850705 0.4245077072366907 -0.4480696521341943 -0.2501493149951637 -0.22933626366903548 -0.9 -12.128 -0.872 -0.06 0.116 0.288 -0.252
-1.0967962633380708 -0.5549175500175484 0.011504855909140603 2.05706823655434 -0.139975746894544 0.036432043712278574 -0.26729615228903336 -0.8733627575341351 -0.056155968672383684 -0.05733406591725887 0.4040873549921875 -0.43746677693031766 -0.1668971096906508 -0.2528982085665391 -0.776 -11.936 -0.604 -0.028 0.1 0.2 -0.212
-1.1048496624744693 -0.5553010452145197 0.01112136071216925 2.060519693327082 -0.14534467965214296 0.03413107253045045 -0.2699806186678328 -0.8615817850853833 -0.04790928795825741 -0.06518804754976008 0.4040873549921875 -0.45160394386881986 -0.19320794815952988 -0.24897121775028852 -0.716 -11.652 -0.5 -0.028 0.124 0.2 -0.232
-1.1129030616108677 -0.5564515308054339 0.009587379924283835 2.0655051308877095 -0.14956312681882783 0.03144660615165098 -0.27228158984966094 -0.8494081135550063 -0.04358959806038174 -0.06518804754976008 0.4084070448900632 -0.4692754025419476 -0.23719024530153668 -0.24150993519941236 -0.684 -11.428 -0.568 -0.028 0.116 0.192 -0.224
-1.119805975156352 -0.5560680356084625 0.008820389530341128 2.068189597266509 -0.15301458359157002 0.02914563496982286 -0.27458256103148904 -0.8458738218203808 -0.05340707510100826 -0.08914269152888879 0.4150829292776892 -0.4390375732568179 -0.24975661591353862 -0.25407630581141427 -0.684 -11.428 -0.5 -0.028 0.144 0.316 -0.232
-1.1290098598836644 -0.5564515308054339 0.008053399136398421 2.0731750348271367 -0.1580000211521976 0.02684466378799474 -0.27803401780423126 -0.8356636456981292 -0.027096236632129192 -0.07618362183526178 0.4036946559105624 -0.4421791659098184 -0.27017696815804176 -0.2580032966276649 -0.716 -11.428 -0.5 -0.028 0.08 0.24 -0.212
-1.1370632590200629 -0.5572185211993765 0.006519418348513008 2.0770099867968503 -0.16260196351585385 0.02339320701525256 -0.2795679985921167 -0.8270242659023779 -0.04084070448900632 -0.0769690199985119 0.3805254100946839 -0.4441426613179437 -0.2572178984644148 -0.24229533336266248 -0.436 -11.46 -0.436 -0.06 0.116 0.212 -0.232
-1.14473316295949 -0.5568350260024052 0.006902913545484362 2.080077948372621 -0.1672039058795101 0.020708740636453084 -0.2814854745769734 -0.7967864366172482 -0.01727875959150267 -0.08246680714126275 0.40016036417593687 -0.46063602274619625 -0.2741039589742924 -0.23169245815878584 -0.592 -11.396 -0.536 -0.028 0.08 0.228 -0.224
-1.153553552489831 -0.5579855115933192 0.005752427954570301 2.084679890736277 -0.1721893434401377 0.01802427425765361 -0.2849369313497156 -0.8175994879433764 -0.01610066234662749 -0.06518804754976008 0.3506802798911792 -0.46495571264407193 -0.2882411259127946 -0.24386612968916271 -0.592 -11.396 -0.536 -0.028 0.136 0.268 -0.224
-1.1627574372171436 -0.5576020163963479 0.004985437560627594 2.0881313475090195 -0.17717478100076528 0.01572330307582549 -0.28685440733457235 -0.8289877613105032 -0.0400553063257562 -0.05811946408050899 0.400945762339187 -0.44139376774656824 -0.26546457917854105 -0.226194671016035 -0.748 -11.332 -0.468 -0.028 0.116 0.22 -0.224
-1.170810836353542 -0.5572185211993765 0.004218447166684887 2.0927332898726756 -0.1821602185613929 0.013038836697026017 -0.2899223689103432 -0.8568693961058825 -0.005890486224375911 -0.06636614479463526 0.368744437645932 -0.446106156726069 -0.25878869479091504 -0.23876104162803694 -0.62 -11.3 -0.536 -0.028 0.1 0.212 -0.232
-1.1796312258838832 -0.5579855115933192 0.004601942363656241 2.096568241842389 -0.18561167533413506 0.010354370318226542 -0.2922233400921713 -0.8258461686575027 0.003926990816250607 -0.07579092275363672 0.3381139092791773 -0.433147087032442 -0.21676989305703354 -0.25407630581141427 -0.404 -11.364 -0.468 -0.028 0.1 0.2 -0.24
-1.1876846250202815 -0.5579855115933192 0.0030679615757708274 2.0992527082211887 -0.190980608091734 0.007669903939427069 -0.2941408160770281 -0.8329147521267538 -0.0011780972448751821 -0.06126105673350948 0.35382187254417974 -0.4661338098889471 -0.2238384765262846 -0.23758294438316174 -0.592 -11.428 -0.604 -0.028 0.124 0.24 -0.252
-1.1949710337627373 -0.5576020163963479 0.003451456772742181 2.1023206697969594 -0.1944320648644762 0.006135923151541655 -0.29759227284977025 -0.8325220530451287 -0.0007853981632501215 -0.03769911183600583 0.30512718642267217 -0.44374996223631863 -0.2309070599955357 -0.25564710213791453 -0.528 -11.46 -0.468 -0.028 0.164 0.308 -0.224
-1.2037914232930784 -0.5576020163963479 0.0030679615757708274 2.1038546505848448 -0.19750002644024703 0.005752427954570301 -0.30104372962251247 -0.8478373172285061 -0.022383847652628464 -0.04751658887663235 0.26860617183154156 -0.3738495257070578 -0.1700387023436513 -0.303949089177797 -0.56 -11.46 -0.536 -0.028 0.088 0.46 -0.24
-1.212995308020391 -0.5576020163963479 0.0030679615757708274 2.1065391169636443 -0.20133497840996056 0.006519418348513008 -0.304878681592226 -0.8454811227387558 0.005497787142750851 -0.029059732040254495 0.2179479903019087 -0.3522510762176795 -0.022776546734253524 -0.32672563591205056 -0.528 -11.428 -0.4 -0.028 0.2 0.432 -0.24
-1.2214322023537607 -0.5572185211993765 0.0023009711818281204 2.1080730977515296 -0.2024854640008746 0.01112136071216925 -0.30833013836496814 -0.8223118769228772 0.03063052836675474 -0.0200276531628781 0.19242254999627975 -0.28431413509654396 0.1971349389757805 -0.3781692156049335 -0.592 -11.492 -0.5 -0.028 0.236 0.268 -0.224
-1.228335115899245 -0.5579855115933192 0.0019174759848567672 2.1092235833424438 -0.2024854640008746 0.014956312681882784 -0.3129320807286244 -0.8179921870250015 0.011780972448751823 -0.028274333877004374 0.17632188764965226 -0.13980087305852162 0.34675328907492864 -0.40487275315543764 -0.436 -11.524 -0.668 -0.152 0.244 0.296 -0.212
-1.2371555054295862 -0.5576020163963479 0.0019174759848567672 2.110374068933358 -0.2017184736069319 0.02032524543948173 -0.3175340230922806 -0.8427322291673803 0.012959069693627005 -0.05026548244800778 0.13351768775252065 -0.0007853981632501215 0.4033019568289374 -0.42175881366531526 -0.496 -11.588 -0.636 -0.672 0.216 0.412 -0.224
-1.2452089045659847 -0.5564515308054339 0.0011504855909140602 2.110374068933358 -0.20133497840996056 0.026077673394052033 -0.32213596545593687 -0.8376271411062546 -0.0070685834692510935 -0.014529866020127248 0.08089601081476251 0.056155968672383684 0.510508806112579 -0.4547455365218203 -0.56 -11.652 -0.536 -1.28 0.188 0.268 -0.252
-1.2536457988993543 -0.5568350260024052 0.0011504855909140602 2.1099905737363867 -0.20210196880390327 0.03489806292439316 -0.3271214030165645 -0.8156359925352511 0.027488935713754253 -0.03377212101975522 0.01610066234662749 0.04123340357063138 0.6766205176399797 -0.46966810162357264 0.216 -11.776 -0.536 -1.648 0.208 0.18 -0.224
-1.2613157028387814 -0.5564515308054339 0.0007669903939427069 2.1092235833424438 -0.20210196880390327 0.04486893804564835 -0.3305728597893067 -0.8152432934536261 0.031415926530004856 -0.02042035224450316 -0.04162610265225644 0.010995574285501701 0.8784678455952609 -0.4708461988684478 1.276 -11.808 -0.332 -1.496 0.208 0.192 -0.224
-1.2686021115812371 -0.5556845404114912 0.0003834951969713534 2.107306107357587 -0.20056798801601786 0.056373793954788955 -0.33709227813781967 -0.7920740476377475 0.03887720908088101 -0.004319689897875668 -0.10877764561014182 0.01021017612225158 1.0261227002862836 -0.5120796024390792 2.088 -11.968 -0.536 -1.62 0.188 0.192 -0.224
-1.2762720155206642 -0.5560680356084625 -0.0003834951969713534 2.105772126569702 -0.2009514832129892 0.06787864986392955 -0.34207771569844725 -0.743772060597865 0.022383847652628464 -0.03455751918300534 -0.1531526418337737 0.045160394386881984 1.1195850817130482 -0.5112942042758291 2.492 -12.064 -0.468 -1.62 0.2 0.172 -0.224
-1.2831749290661485 -0.5556845404114912 -0.0019174759848567672 2.1030876601909023 -0.19941750242510378 0.08015049616701286 -0.3470631532590749 -0.7166758239657358 0.03220132469325498 -0.0899280896921389 -0.19792033713903062 0.059690260407009234 1.1706359623243061 -0.4948008428475765 2.648 -11.968 -0.232 -1.344 0.336 0.048 -0.224
-1.290077842611633 -0.5553010452145197 -0.0023009711818281204 2.1011701842060453 -0.19558255045539025 0.09088836168221076 -0.3524320860166738 -0.6836891011092308 0.02042035224450316 -0.07853981632501214 -0.2505420140767888 0.17318029499665177 1.1486448137533027 -0.5089380097860787 2.772 -11.904 0.904 -1.404 0.492 -0.192 -0.224
-1.2969807561571174 -0.5556845404114912 -0.0038349519697135344 2.0981022226302746 -0.1902136176977913 0.09932525601558054 -0.3574175235773014 -0.6487388828446004 0.027881634795379313 -0.09935286765114036 -0.23719024530153668 0.37463492387030795 0.9530806711040224 -0.5242532739694561 2.46 -12.032 1.608 -1.68 0.344 0.008 -0.224
-1.3015826985207735 -0.554534054820577 -0.0038349519697135344 2.0958012514484463 -0.18676216092504913 0.1054611791671222 -0.3631699515318717 -0.607898178355594 0.023561944897503646 -0.07736171908013696 -0.24425882877078778 0.46652650897057213 0.756338431209867 -0.5050110189698281 2.336 -11.808 2.384 -1.864 0.18 0.192 -0.224
-1.3088691072632292 -0.5541505596236057 -0.0038349519697135344 2.0915828042817615 -0.18254371375836423 0.11351457830352062 -0.3681553890924993 -0.6008295948863429 0.04162610265225644 -0.049480084284757656 -0.31455196438167365 0.4712388979500729 0.7092145414148597 -0.5034402226433279 2.4 -11.556 2.316 -1.984 0.18 0.132 -0.24
-1.3142380400208282 -0.5537670644266344 -0.0038349519697135344 2.0873643571150766 -0.17909225698562206 0.1227184630308331 -0.37314082665312687 -0.6055419838658437 0.034950218264630406 -0.021991148571003403 -0.368351738564307 0.36795903948268194 0.7975718347804983 -0.5065818152963284 2.244 -11.588 2.316 -1.864 0.42 0.164 -0.212
-1.3199904679753984 -0.5541505596236057 -0.003451456772742181 2.0831459099483918 -0.17602429540985123 0.13115535736420286 -0.37735927381981177 -0.6259623361103468 0.04555309346850705 -0.0070685834692510935 -0.40644354948193784 0.3157300616265488 0.8992808969213891 -0.5148284960104547 2.368 -11.524 2.18 -1.74 0.436 -0.076 -0.204
-1.3257428959299689 -0.5530000740326917 -0.0030679615757708274 2.0781604723877645 -0.17103885784922362 0.1384417661066586 -0.3834951969713534 -0.582372738049965 0.03926990816250607 0.03848450999925595 -0.46770460621544735 0.3911282852985605 0.8651160768200088 -0.5069745143779534 2.46 -11.332 2.048 -1.62 0.308 -0.048 -0.212
-1.3303448382936252 -0.5522330836387489 -0.0023009711818281204 2.0731750348271367 -0.16566992509162468 0.14457768925820025 -0.388480634531981 -0.5387831399895834 0.030237829285129678 0.0659734457130102 -0.4476769530525692 0.44924774937906947 0.6734789249869791 -0.48144907407232446 2.304 -11.46 1.544 -1.772 0.152 0.192 -0.204
-1.3364807614451668 -0.5522330836387489 -0.0007669903939427069 2.0685730924634806 -0.16183497312191114 0.15033011721277054 -0.39308257689563725 -0.5497787142750851 0.0400553063257562 0.06283185306000971 -0.4889103566232006 0.4983351345822021 0.5941537104987169 -0.5132576996839544 2.304 -11.396 1.208 -1.924 0.172 0.172 -0.232
-1.3410827038088229 -0.5518495884417776 0.0 2.06282066450891 -0.1587670115461403 0.15493205957642678 -0.3980680144562649 -0.5489933161118349 0.050658181529632834 0.08560839979426324 -0.5034402226433279 0.39976766509431183 0.54938601519346 -0.5026548244800777 2.088 -11.08 0.836 -1.924 0.2 0.192 -0.212
-1.3456846461724792 -0.5510825980478349 -0.0003834951969713534 2.0578352269482827 -0.15569904997036949 0.16183497312191114 -0.40420393760780654 -0.47948557866419916 0.062439153978384655 0.08207410805963769 -0.5348561491733327 0.3157300616265488 0.5089380097860787 -0.4991205327454522 1.992 -10.92 0.568 -2.016 0.208 0.18 -0.204
-1.3495195981421928 -0.5503156076538922 0.0011504855909140602 2.051699303796741 -0.15454856437945544 0.16528642989465334 -0.40803888957752005 -0.4637776153991967 0.07186393193738612 0.08835729336563866 -0.5890486224375912 0.2560398012195396 0.5175773895818301 -0.5156138941737047 1.712 -11.144 0.736 -2.108 0.252 0.192 -0.196
-1.3545050357028203 -0.5506991028508635 0.0019174759848567672 2.0444128950542853 -0.1514806028036846 0.17103885784922362 -0.41302432713814763 -0.46299221723594663 0.07029313561088588 0.0750055245903866 -0.6181083544778456 0.2250165737711598 0.5222897785613307 -0.5010840281535776 1.308 -11.364 0.568 -1.984 0.308 0.528 -0.212
-1.3575729972785913 -0.5476311412750927 0.0019174759848567672 2.037893476705772 -0.14802914603094242 0.17909225698562206 -0.41800976469877527 -0.38837939172718505 0.08128870989638758 0.050658181529632834 -0.653058572742476 0.25643250030116466 0.5866924279478407 -0.4983351345822021 1.308 -11.268 0.704 -1.864 0.228 0.56 -0.204
-1.3621749396422473 -0.548014636472064 0.002684466378799474 2.0298400775693737 -0.1449611844551716 0.18829614171293454 -0.4226117070624315 -0.3950552761148111 0.0789325154066372 0.06872233928438563 -0.7025386570272336 0.3176935570346741 0.7846127650868714 -0.49323004652107627 1.028 -10.824 0.904 -1.404 0.216 0.344 -0.196
-1.3656263964149895 -0.54686415088115 0.0038349519697135344 2.022553668826918 -0.14342720366728617 0.19711653124327566 -0.42836413501700177 -0.37856191468655853 0.11623892816101798 0.07775441816176203 -0.7673340054953687 0.29334621397392036 0.8886780217175124 -0.48498336580695 0.872 -10.636 0.972 -1.252 0.252 0.248 -0.176
-1.3698448435816746 -0.5457136652902359 0.005368932757598948 2.014883764887491 -0.14150972768242942 0.2051699303796741 -0.43258258218368667 -0.3828816045844342 0.10249446030414085 0.08482300163101313 -0.7747952880462449 0.20459622152665666 0.8776824474320107 -0.48576876397020013 0.872 -11.112 0.568 -1.16 0.372 0.412 -0.204
-1.3725293099604738 -0.5441796845023505 0.004601942363656241 2.007213860948064 -0.13959225169757264 0.2116893487281871 -0.43756801974431425 -0.35657076611555516 0.09856746948789025 0.07461282550876154 -0.7457355560059903 0.17867808213940264 0.7669413064137436 -0.49990593090870233 0.872 -11.204 0.4 -1.252 0.364 0.56 -0.168
-1.3759807667332162 -0.5434126941084079 0.005752427954570301 1.9991604618116654 -0.13614079492483047 0.21974274786458553 -0.4425534573049419 -0.33575771478942695 0.10877764561014182 0.07264933010063623 -0.7881470568214969 0.25250550948491407 0.7284567964144877 -0.4920519492762011 0.776 -10.636 0.636 -1.192 0.236 0.588 -0.168
-1.3786652331120155 -0.5407282277296084 0.006902913545484362 1.991107062675267 -0.13268933815208828 0.22856313739492665 -0.4479223900625408 -0.30041479744317146 0.14647675744614766 0.08443030254938806 -0.7830419687603711 0.3271183349936756 0.8062112145762497 -0.5061891162147033 0.716 -10.54 0.772 -1.252 0.208 0.5 -0.212
-1.381349699490815 -0.5395777421386942 0.008053399136398421 1.9830536635388687 -0.13077186216723152 0.23700003172829642 -0.4532913228201398 -0.3318307239731763 0.1370519794871462 0.07186393193738612 -0.8325220530451287 0.29099001948417 0.8635452804935085 -0.4826271713171996 0.684 -10.952 0.636 -1.404 0.236 0.384 -0.204
-1.3855681466575 -0.5376602661538376 0.008820389530341128 1.9742332740085275 -0.1277039005914607 0.24658741165258025 -0.457893265183796 -0.26860617183154156 0.1299833960178951 0.0789325154066372 -0.8419468310041303 0.23640484713828655 0.8521570071263818 -0.48773225937832543 0.528 -10.952 0.4 -1.528 0.356 0.444 -0.176
-1.386718632248414 -0.5365097805629234 0.009203884727312482 1.9657963796751576 -0.12540292940963257 0.25310683000109324 -0.4613447219565382 -0.28431413509654396 0.15629423448677418 0.06636614479463526 -0.8556912988610074 0.24229533336266248 0.8160286916168762 -0.48144907407232446 0.216 -10.572 0.568 -1.588 0.336 0.5 -0.184
-1.3894030986272135 -0.5345923045780667 0.009203884727312482 1.9562089997508738 -0.12156797743991904 0.2619272195314344 -0.46748064510807985 -0.2638937828520408 0.19320794815952988 0.056941366835633805 -0.8568693961058825 0.3224059460141749 0.8113163026373755 -0.47163159703169794 0.152 -10.856 0.604 -1.62 0.264 0.5 -0.204
-1.392087565006013 -0.5330583237901813 0.009970875121255189 1.9481556006144753 -0.11850001586414821 0.2699806186678328 -0.4720825874717361 -0.22540927285278486 0.1822123738740282 0.0730420291822613 -0.8835729336563867 0.3314380248915513 0.8113163026373755 -0.47752208325607387 0.216 -11.048 0.668 -1.74 0.244 0.52 -0.204
-1.3936215457938983 -0.5307573526083531 0.010737865515197896 1.9385682206901915 -0.11658253987929144 0.279951493789088 -0.476301034638421 -0.22069688387328412 0.16257741979277515 0.06558074663138515 -0.918130452839392 0.336150413871052 0.8242753723310025 -0.4531747401953201 0.0 -10.952 0.604 -1.68 0.28 0.48 -0.196
-1.3959225169757266 -0.5284563814265251 0.01227184630308331 1.9278303551749938 -0.11351457830352062 0.28838838812245776 -0.48051948180510584 -0.21834068938353376 0.20930861050615737 0.0789325154066372 -0.9169523555945168 0.271355065402917 0.8627598823302585 -0.4519966429504449 0.028 -10.984 0.568 -1.864 0.364 0.452 -0.196
-1.3978399929605834 -0.5265389054416683 0.01342233189399737 1.9190099656446526 -0.11006312153077843 0.29605829206188483 -0.48627190975967616 -0.2399391388729121 0.21441369856728315 0.09346238142676445 -0.9306968234513939 0.27646015346404273 0.8089601081476251 -0.4453207585628189 -0.152 -11.3 0.872 -2.108 0.372 0.472 -0.168
-1.4001409641424114 -0.5234709438658974 0.01457281748491143 1.9086555953264261 -0.10661166475803625 0.3052621767891973 -0.49010686172938966 -0.21559179581215834 0.1990984343839058 0.09542587683488976 -0.9149888601863915 0.3341869184629267 0.7920740476377475 -0.44257186499144346 0.092 -11.268 1.072 -2.444 0.308 0.5 -0.204
-1.402825430521211 -0.5219369630780121 0.014956312681882784 1.8990682154021423 -0.10277671278832272 0.31254858553165304 -0.4939418136991032 -0.2210895829549092 0.23522674989341139 0.09306968234513939 -0.9409069995736455 0.3412555019321778 0.8144578952903759 -0.44689155488931914 0.152 -11.144 1.108 -2.564 0.292 0.412 -0.184
-1.405126401703039 -0.5192524966992126 0.01687378866673955 1.8894808354778583 -0.10009224640952324 0.32213596545593687 -0.4989272512597308 -0.19320794815952988 0.2599667920357902 0.14529866020127247 -0.9546514674305226 0.3157300616265488 0.8529424052896319 -0.4158683274409393 0.216 -11.652 0.568 -2.656 0.328 0.344 -0.204
-1.406276887293953 -0.5173350207143558 0.018407769454624964 1.8787429699626605 -0.09625729443980971 0.32980586939536394 -0.5035291936233871 -0.18456856836377855 0.21284290224078292 0.14176436846664692 -0.9731083242669005 0.29766590387179603 0.8183848861066266 -0.4421791659098184 0.308 -11.684 0.132 -2.72 0.308 0.412 -0.204
-1.4078108680818384 -0.5146505543355563 0.01917475984856767 1.8687720948414053 -0.09318933286403888 0.3359417925469056 -0.5065971551991579 -0.168075206935526 0.2379756434647868 0.12330751163026907 -0.9962775700827791 0.34047010376892767 0.7465209541692405 -0.39976766509431183 0.34 -11.744 -0.436 -2.78 0.244 0.5 -0.204
-1.4093448488697238 -0.5111990975628141 0.01917475984856767 1.85880121972015 -0.088970885697354 0.34476218207724674 -0.5119660879567568 -0.1401935721401467 0.26035949111741524 0.08207410805963769 -1.0237665057965333 0.38680859540068485 0.7339545835572385 -0.42332960999181546 0.184 -12.032 -0.468 -2.628 0.188 0.56 -0.212
-1.4108788296576094 -0.5081311359870433 0.020708740636453084 1.8469128686140381 -0.0847524385306691 0.35281558121364515 -0.5161845351234418 -0.13665928040552114 0.26742807458666634 0.06558074663138515 -1.0394744690615358 0.39544797519643615 0.7751879871278698 -0.4402156705016931 -0.06 -12.064 -0.568 -2.656 0.188 0.528 -0.204
-1.4120293152485233 -0.5062136600021865 0.02032524543948173 1.8377089838867258 -0.08130098175792692 0.35971849475912954 -0.5204029822901266 -0.11977321989564353 0.28235063968841867 0.040448005407381256 -1.0312277883474095 0.39034288713531035 0.7810784733522458 -0.4241150081550656 -0.216 -12.192 -0.3 -2.564 0.18 0.52 -0.204
-1.4131798008394374 -0.5035291936233871 0.020708740636453084 1.825053642386671 -0.07784952498518474 0.368922379486442 -0.5250049246537829 -0.08914269152888879 0.27056966723966686 0.0310232274483798 -1.072461191918041 0.3440043955035532 0.7618362183526178 -0.3805254100946839 -0.404 -12.38 -0.132 -2.748 0.2 0.568 -0.196
-1.4131798008394374 -0.5000777368506448 0.020708740636453084 1.8150827672654157 -0.07593204900032798 0.3762087882288977 -0.5280728862295537 -0.0679369411211355 0.2870630286679194 0.01767145867312773 -1.0952377386522945 0.2811725424435435 0.7602654220261176 -0.4033019568289374 -0.528 -12.284 0.164 -2.812 0.188 0.568 -0.196
-1.4135632960364088 -0.49700977527487405 0.021092235833424438 1.804344901750218 -0.07554855380335662 0.38387869216832476 -0.5315243430022959 -0.07107853377413599 0.30355639009617197 0.01688606050987761 -1.1074114101826713 0.19870573530228072 0.7795076770257455 -0.40958514213493835 -0.34 -12.412 0.2 -2.904 0.272 0.596 -0.204
-1.4135632960364088 -0.4947088040930459 0.020708740636453084 1.7916895602501632 -0.0724805922275858 0.39193209130472323 -0.5353592949720094 -0.04123340357063138 0.2968805057085459 0.00039269908162506076 -1.0595021222244139 0.15943582713977467 0.8011061265151239 -0.3962333733596863 -0.496 -12.412 0.368 -2.964 0.472 0.608 -0.196
-1.4147137816273228 -0.4920243377142465 0.02147573103039579 1.7821021803258794 -0.06941263065181497 0.4011359760320357 -0.5399612373356656 -0.03180862561162992 0.2733185608110423 0.0019634954081253035 -1.0948450395706693 0.23483405081178632 0.8050331173313745 -0.36089045601343084 -0.464 -12.284 0.368 -3.24 0.436 0.588 -0.224
-1.4143302864303515 -0.48857288094150425 0.02032524543948173 1.7709808196137102 -0.06557767868210143 0.4088058799714628 -0.5430291989114364 -0.034950218264630406 0.28941922315766977 -0.009817477040626518 -1.0873837570197933 0.32868913132017585 0.8482300163101312 -0.37934731284980866 -0.56 -12.252 0.3 -3.576 0.28 0.452 -0.212
-1.4147137816273228 -0.4858884145627048 0.019941750242510378 1.758708973310627 -0.06212622190935926 0.41800976469877527 -0.5472476460781214 -0.05340707510100826 0.2988440011166712 -0.007461282550876154 -1.0952377386522945 0.3848450999925595 0.860403687840508 -0.32868913132017585 -0.464 -12.192 0.268 -3.636 0.228 0.508 -0.212
-1.4154807720212654 -0.482820452986934 0.02032524543948173 1.7472041174014863 -0.05905826033358843 0.42798063982003043 -0.5503156076538922 -0.04437499622363186 0.31062497356542307 0.011780972448751823 -1.1176215863049228 0.30944687632054785 0.8368417429430044 -0.36992253489080723 -0.496 -12.192 0.332 -3.728 0.264 0.492 -0.196
-1.4162477624152083 -0.47975249141116316 0.020708740636453084 1.7364662518862883 -0.0559902987578176 0.4356505437594575 -0.5537670644266344 -0.03573561642788053 0.28667032958629435 -0.0011780972448751821 -1.1176215863049228 0.25957409295416517 0.8572620951875076 -0.37070793305405736 -0.496 -12.316 0.332 -3.788 0.316 0.52 -0.184
-1.4158642672182369 -0.476301034638421 0.020708740636453084 1.7245779007801765 -0.054072822772960834 0.44447093328979864 -0.5576020163963479 -0.03180862561162992 0.2799944451986683 0.004319689897875668 -1.1297952578352997 0.278030949790543 0.8395906365143798 -0.37267142846218265 -0.404 -12.192 0.164 -3.94 0.344 0.52 -0.176
-1.4162477624152083 -0.47284957786567877 0.02147573103039579 1.7119225592801217 -0.04908738521233324 0.4536748180171111 -0.5622039587600042 -0.012959069693627005 0.28431413509654396 0.0023561944897503642 -1.151001008243053 0.3059125845859223 0.8380198401878796 -0.3459678909116785 -0.496 -12.128 0.232 -3.912 0.264 0.492 -0.184
-1.4166312576121796 -0.47016511148687934 0.021092235833424438 1.7008011985679525 -0.04793689962141918 0.4621117123504809 -0.5648884251388037 -0.024347343060753767 0.3153373625449238 0.018849555918002914 -1.1682797678345558 0.31258846897354836 0.8478373172285061 -0.3593196596869306 -0.56 -12.16 -0.164 -4.004 0.252 0.528 -0.184
-1.4158642672182369 -0.4670971499111085 0.02147573103039579 1.6877623618709265 -0.044485442848677 0.470932101880822 -0.5683398819115458 -0.005497787142750851 0.2960951075452958 -0.00510508806112579 -1.1906636154871841 0.2980586029534211 0.8552985997793823 -0.33575771478942695 -0.996 -12.284 -0.1 -4.032 0.292 0.528 -0.168
-1.417014752809151 -0.4636456931383663 0.02032524543948173 1.676257505961786 -0.04180097646987752 0.47975249141116316 -0.5721748338812593 -0.0023561944897503642 0.3173008579530491 0.004319689897875668 -1.171028661405931 0.2552544030562895 0.8458738218203808 -0.33732851111592715 -1.34 -12.284 0.1 -4.124 0.364 0.52 -0.176
-1.4166312576121796 -0.4601942363656241 0.020708740636453084 1.6628351740677885 -0.03834951969713534 0.4881893857445329 -0.5744758050630875 0.009817477040626518 0.3314380248915513 -0.031415926530004856 -1.169850564161056 0.24857851866866346 0.8333074512083789 -0.2968805057085459 -1.68 -12.284 -0.1 -4.34 0.344 0.508 -0.184
-1.4166312576121796 -0.45674277959288195 0.020708740636453084 1.650179832567734 -0.03528155812136451 0.49700977527487405 -0.578310757032801 -0.0035342917346255468 0.33968470560567754 0.011388273367126762 -1.2295408245680652 0.28352873693329383 0.8431249282490054 -0.30551988550429726 -1.744 -12.476 0.032 -4.432 0.252 0.46 -0.176
-1.4173982480061222 -0.4532913228201398 0.021092235833424438 1.6379079862646506 -0.03259709174256504 0.5050631744112725 -0.5806117282146291 -0.028667032958629435 0.32554753866717534 0.014922565101752308 -1.2169744539560632 0.3271183349936756 0.8227045760045022 -0.28863382499441964 -1.588 -12.54 -0.268 -4.616 0.244 0.5 -0.224
-1.4166312576121796 -0.44868938045648354 0.02147573103039579 1.6241021591736817 -0.03029612056073692 0.514267059138585 -0.5836796897904 -0.009817477040626518 0.3388993074424274 0.034164820101380285 -1.2240430374253144 0.271747764484542 0.7928594458009977 -0.26153758836229046 -1.524 -12.7 -0.4 -4.736 0.228 0.48 -0.196
-1.4166312576121796 -0.44600491407768406 0.021859226227367145 1.6110633224766557 -0.027611654181937447 0.5207864774870979 -0.5844466801843426 -0.028667032958629435 0.3510729789728043 0.0329867228565051 -1.2413217970168169 0.24229533336266248 0.7610508201893678 -0.21873338846515883 -1.432 -13.08 -0.5 -4.524 0.244 0.432 -0.184
-1.4166312576121796 -0.44178646691099915 0.02147573103039579 1.6003254569614578 -0.02569417819708068 0.5273058958356109 -0.584830175381314 -0.0070685834692510935 0.37149333121730743 0.019242254999627974 -1.2256138337518145 0.2179479903019087 0.7025386570272336 -0.09581857591651483 -1.056 -13.3 -0.436 -4.096 0.252 0.568 -0.176
-1.4177817432030937 -0.4387185053352283 0.021859226227367145 1.5865196298704891 -0.0222427214243385 0.5326748285932099 -0.5844466801843426 0.006675884387626033 0.3455751918300535 -0.01767145867312773 -1.2126547640581875 0.23129975907716077 0.5902267196824663 -0.0019634954081253035 -0.872 -13.62 -0.436 -3.576 0.28 0.724 -0.1
-1.4173982480061222 -0.43603403895642884 0.02147573103039579 1.577699240340148 -0.020708740636453084 0.5376602661538376 -0.5840631849873713 0.006675884387626033 0.33457961754455173 -0.023954643979128706 -1.1411835312024265 0.2320851572404109 0.5183627877450802 0.018849555918002914 -0.592 -13.808 -0.4 -3.208 0.252 0.752 -0.084
-1.4166312576121796 -0.43219908698671533 0.021092235833424438 1.5650438988400934 -0.01917475984856767 0.540344732532637 -0.5840631849873713 0.011780972448751823 0.3200497515244245 -0.007461282550876154 -1.118799683549798 0.20066923071040604 0.43943027233844295 0.012959069693627005 -0.592 -13.968 -0.268 -3.084 0.28 0.808 -0.092
-1.4158642672182369 -0.4291311254109445 0.021092235833424438 1.554689528521867 -0.01802427425765361 0.5437961893053792 -0.5844466801843426 0.019634954081253035 0.310232274483798 -0.01649336142825255 -1.0496846451837873 0.1441205629563973 0.3318307239731763 0.0027488935713754254 -0.496 -13.968 -0.368 -3.116 0.328 0.848 -0.084
-1.4166312576121796 -0.426446659032145 0.021092235833424438 1.545102148597583 -0.017257283863710903 0.5457136652902359 -0.5844466801843426 0.029452431121879556 0.2858849314230442 -0.02120575040775328 -1.0053096489601554 0.13233959050764546 0.2666426764234162 0.009424777959001457 -0.56 -13.968 -0.332 -3.512 0.38 0.84 -0.084
-1.4166312576121796 -0.42452918304728826 0.021092235833424438 1.5370487494611846 -0.01572330307582549 0.5483981316690354 -0.578310757032801 0.01688606050987761 0.2733185608110423 -0.02081305132612822 -0.9012443923295144 0.14215706754827198 0.22226768019978438 0.15629423448677418 -0.592 -13.936 -0.468 -4.004 0.364 0.752 -0.084
-1.4166312576121796 -0.4222282118654601 0.02032524543948173 1.5289953503247862 -0.014956312681882784 0.5491651220629781 -0.5725583290782307 0.01060287520387664 0.2360121480566615 -0.019634954081253035 -0.8639379795751336 0.14451326203802234 0.19674223989415543 0.40958514213493835 -0.496 -13.84 -0.4 -4.46 0.308 0.588 -0.008
-1.4154807720212654 -0.4206942310775747 0.019941750242510378 1.5220924367793018 -0.013038836697026017 0.5510825980478349 -0.5683398819115458 0.011388273367126762 0.21284290224078292 -0.03809181091763089 -0.8293804603921283 0.11388273367126761 0.155116137241899 0.5466371216220846 0.092 -13.744 -0.468 -4.98 0.28 0.528 0.064
-1.4162477624152083 -0.41762626950180387 0.02032524543948173 1.5132720472489607 -0.01227184630308331 0.5522330836387489 -0.5625874539569755 0.04280419989713162 0.2269800691792851 -0.018064157754752792 -0.7861835614133716 0.11623892816101798 0.10053096489601555 0.5611669876422118 1.62 -13.808 -0.4 -5.288 0.28 0.568 0.008
-1.41394679123338 -0.41609228871391846 0.019558255045539024 1.5052186481125622 -0.01112136071216925 0.5530000740326917 -0.5576020163963479 0.0801106126515124 0.23522674989341139 -0.012566370612001944 -0.7610508201893678 0.10288715938576591 0.10288715938576591 0.5580253949892113 2.492 -13.84 -0.368 -5.348 0.292 0.656 0.008
-1.4131798008394374 -0.413407822335119 0.01802427425765361 1.4971652489761638 -0.008820389530341128 0.5553010452145197 -0.5522330836387489 0.06832964020276057 0.1920298509146547 -0.07264933010063623 -0.77597338529112 0.1500110491807732 0.14137166938502185 0.5466371216220846 2.992 -13.968 -0.368 -5.288 0.292 0.616 -0.008
-1.411645820051552 -0.4111068511532909 0.016106798272796843 1.491029325824622 -0.007669903939427069 0.5576020163963479 -0.5476311412750927 0.13155419234439536 0.2120575040775328 -0.14961835009914815 -0.7838273669236212 0.1700387023436513 0.21559179581215834 0.5391758390712084 3.304 -13.872 -0.468 -5.164 0.228 0.492 0.008
-1.4101118392636667 -0.40957287036540546 0.01342233189399737 1.4825924314912524 -0.005368932757598948 0.5595194923812047 -0.5422622085174937 0.19517144356765517 0.21127210591428267 -0.17475109132315203 -0.7594800238628675 0.19242254999627975 0.22187498111815931 0.5061891162147033 3.552 -13.744 -0.4 -5.196 0.18 0.568 0.008
-1.406276887293953 -0.4076553943805487 0.01112136071216925 1.4760730131427393 -0.003451456772742181 0.5606699779721187 -0.5372767709568662 0.21519909673053328 0.1912444527514046 -0.24622232417891307 -0.7331691853939883 0.18339047111890336 0.17867808213940264 0.47477318968469845 3.24 -13.968 0.164 -5.316 0.18 0.624 -0.016
-1.4035924209151536 -0.4049709280017492 0.009203884727312482 1.4687866044002837 -0.004218447166684887 0.5629709491539469 -0.5334418189871526 0.2250165737711598 0.18339047111890336 -0.2638937828520408 -0.698611666210983 0.11623892816101798 0.16297011887440022 0.45788712917482083 3.084 -13.716 1.34 -5.472 0.2 0.636 -0.028
-1.4020584401272682 -0.40305345201689247 0.006902913545484362 1.4611167004608565 -0.004601942363656241 0.566422405926689 -0.5296068670174391 0.2689988709131666 0.17121679958852648 -0.23483405081178632 -0.6569855635587266 -0.011388273367126762 0.22776546734253522 0.4080143458084381 3.116 -13.492 2.384 -5.5 0.484 0.54 -0.008
-1.3989904785514973 -0.40151947122900705 0.005368932757598948 1.4545972821123436 -0.004985437560627594 0.5702573578964025 -0.5246214294568115 0.2501493149951637 0.16257741979277515 -0.20695241601640701 -0.6950773744763575 -0.05458517234588344 0.2968805057085459 0.38131080825793395 3.116 -13.524 2.652 -5.592 0.684 0.472 0.016
-1.3966895073696692 -0.40151947122900705 0.0038349519697135344 1.4488448541577732 -0.0038349519697135344 0.571791338684288 -0.5215534678810406 0.23954643979128706 0.18613936469027878 -0.17357299407827684 -0.6719081286604789 -0.023169245815878585 0.3043417882594221 0.3911282852985605 3.364 -13.556 3.02 -5.592 0.664 0.46 0.008
-1.3947720313848124 -0.39883500485020756 0.0019174759848567672 1.4419419406122889 -0.002684466378799474 0.5748593002600588 -0.5173350207143558 0.2548617039746644 0.14176436846664692 -0.14137166938502185 -0.6318528223347227 0.07775441816176203 0.26546457917854105 0.37738381744168337 3.552 -13.46 2.448 -5.776 0.572 0.52 -0.008
-1.3905535842181276 -0.3969175288653508 0.0015339807878854137 1.4350390270668045 -0.0023009711818281204 0.5779272618358297 -0.5135000687446423 0.26350108377041576 0.1401935721401467 -0.1441205629563973 -0.6177156553962205 0.10642145112039146 0.26153758836229046 0.3860231972374347 3.768 -13.46 2.28 -5.776 0.528 0.5 -0.008
-1.3894030986272135 -0.3961505384714081 0.0007669903939427069 1.4292865991122343 -0.0003834951969713534 0.5809952234116005 -0.5096651167749288 0.26782077366829143 0.15354534091539876 -0.09778207132464012 -0.620464548967596 0.12330751163026907 0.2850995332597941 0.3970187715229364 4.02 -13.684 1.98 -5.716 0.52 0.404 -0.008
-1.3836506706726432 -0.39500005288049406 -0.0015339807878854137 1.4220001903697785 0.0011504855909140602 0.5829126993964572 -0.5050631744112725 0.2992367001982963 0.14922565101752308 -0.06911503836601068 -0.6306747250898476 0.12016591897726858 0.2548617039746644 0.40565815131868777 4.236 -13.716 1.44 -5.776 0.548 0.492 -0.016
-1.380199213899901 -0.39308257689563725 -0.0019174759848567672 1.4162477624152083 0.002684466378799474 0.5852136705782853 -0.5004612320476163 0.32554753866717534 0.13155419234439536 -0.09699667316139 -0.5910121178457164 0.14569135928289753 0.21951878662840896 0.42254421182856533 4.144 -13.684 1.14 -5.652 0.444 0.568 -0.016
-1.3771312523241301 -0.3911651009107805 -0.003451456772742181 1.4101118392636667 0.005752427954570301 0.5875146417601135 -0.49547579448698864 0.3581415624420554 0.1578650308132744 -0.09738937224301507 -0.5859070297845906 0.19792033713903062 0.21127210591428267 0.42764929988969114 4.052 -13.588 1.172 -5.652 0.372 0.548 -0.016
-1.373679795551388 -0.3896311201228951 -0.0038349519697135344 1.4047429065060677 0.006902913545484362 0.5898156129419416 -0.4916408425172751 0.368351738564307 0.17082410050690142 -0.10759954836526664 -0.5725552610093385 0.20224002703690627 0.2230530783630345 0.41665372560418945 3.988 -13.84 1.376 -5.624 0.372 0.596 -0.036
-1.3698448435816746 -0.3877136441380383 -0.004985437560627594 1.398606983354526 0.007286408742455715 0.5932670697146838 -0.48742239535059023 0.40762164672681306 0.13037609509952017 -0.10877764561014182 -0.5470298207037096 0.13430308591577078 0.2501493149951637 0.42568580448156584 3.896 -13.872 1.172 -5.808 0.444 0.54 -0.028
-1.3648594060210468 -0.3869466537440956 -0.006135923151541655 1.3936215457938983 0.008820389530341128 0.5959515360934833 -0.48320394818390533 0.4343251842773172 0.15668693356839924 -0.10327985846739098 -0.5423174317242089 0.09699667316139 0.2689988709131666 0.4311835916243167 3.74 -13.652 1.172 -6.052 0.536 0.472 -0.008
-1.3598739684604193 -0.3846456825622675 -0.007286408742455715 1.3874856226423566 0.010354370318226542 0.5990194976692541 -0.4789855010172204 0.4190099200939398 0.13940817397689656 -0.10288715938576591 -0.5215043803980807 0.11506083091614279 0.29570240846367074 0.4194026191755649 3.488 -13.62 1.14 -6.264 0.492 0.508 -0.008
-1.355272026096763 -0.38387869216832476 -0.008436894333369775 1.3832671754756718 0.012655341500054663 0.6024709544419963 -0.4743835586535642 0.47673668509282374 0.14176436846664692 -0.09306968234513939 -0.5065818152963284 0.16297011887440022 0.32122784876929966 0.42332960999181546 3.644 -13.872 1.108 -6.54 0.392 0.46 -0.016
-1.349903093339164 -0.38234471138043935 -0.010354370318226542 1.3771312523241301 0.013038836697026017 0.6066894016086811 -0.46978161628990794 0.4390375732568179 0.11938052081401847 -0.10053096489601555 -0.5010840281535776 0.13351768775252065 0.3385066083608024 0.4154756283593143 3.364 -13.652 1.004 -6.752 0.372 0.396 -0.016
-1.345301150975508 -0.38081073059255394 -0.009970875121255189 1.3721458147635026 0.013038836697026017 0.6105243535783946 -0.4651796739262517 0.49794243550057704 0.13626658132389607 -0.08560839979426324 -0.5203262831532055 0.07853981632501214 0.37934731284980866 0.4241150081550656 3.332 -13.364 1.04 -6.752 0.492 0.268 -0.016
-1.339932218217909 -0.38004374019861126 -0.011504855909140603 1.3663933868089322 0.014956312681882784 0.6128253247602228 -0.4613447219565382 0.5054037180514531 0.15158184550727344 -0.0789325154066372 -0.5254313712143313 0.05851216316213405 0.3526437752993045 0.42097341550206513 3.208 -13.588 0.872 -6.752 0.556 0.28 -0.016
-1.3353302758542527 -0.3777427690167831 -0.010737865515197896 1.3614079492483047 0.015339807878854137 0.616276781532965 -0.45674277959288195 0.5203262831532055 0.1401935721401467 -0.0730420291822613 -0.5136503987655795 0.09581857591651483 0.2941316121371705 0.4351105824405673 3.052 -13.808 0.668 -6.784 0.508 0.432 -0.028
-1.3295778478996825 -0.3765922834258691 -0.011888351106111956 1.3556555212937345 0.017640779060682257 0.6181942575178218 -0.4521408372292257 0.5250386721327062 0.1610066234662749 -0.07618362183526178 -0.5112942042758291 0.14922565101752308 0.26860617183154156 0.42647120264481597 2.896 -13.556 0.772 -6.724 0.316 0.472 -0.036
-1.323825419945112 -0.3750583026379837 -0.01342233189399737 1.3514370741270496 0.018791264651596317 0.6224127046845066 -0.4479223900625408 0.5156138941737047 0.16650441060902577 -0.08521570071263818 -0.5140430978472045 0.18771016101677904 0.28941922315766977 0.4272566008080661 2.708 -13.588 1.108 -6.572 0.328 0.384 -0.036
-1.3176894967935704 -0.3739078170470696 -0.013805827090968724 1.345301150975508 0.01917475984856767 0.6254806662602774 -0.44485442848677 0.5753041545807139 0.17789268397615252 -0.07736171908013696 -0.5160065932553298 0.13626658132389607 0.3078760799940476 0.38680859540068485 2.616 -14.16 1.04 -6.508 0.472 0.472 -0.008
-1.3127040592329429 -0.37160684586524145 -0.01457281748491143 1.3406992086118517 0.01917475984856767 0.6281651326390769 -0.4414029717140278 0.575696853662339 0.16139932254789996 -0.05811946408050899 -0.5340707510100826 0.0420188017338815 0.30041479744317146 0.3659955440745566 2.304 -14.096 0.772 -6.632 0.612 0.48 -0.036
-1.3069516312783724 -0.37007286507735604 -0.015339807878854137 1.33456328546031 0.021859226227367145 0.6316165894118191 -0.43603403895642884 0.5866924279478407 0.12173671530376882 -0.060475658570259355 -0.5324999546835824 0.059690260407009234 0.3059125845859223 0.3758130211151831 2.244 -13.84 0.4 -6.664 0.508 0.424 -0.016
-1.3008157081268308 -0.3685388842894706 -0.015339807878854137 1.3299613430966537 0.022626216621309852 0.6350680461845613 -0.432966077380658 0.6094689746820943 0.17121679958852648 -0.0659734457130102 -0.5466371216220846 0.14686945652777272 0.310232274483798 0.4221515127469403 2.024 -13.968 0.268 -6.54 0.328 0.444 -0.028
-1.2950632801722606 -0.36662140830461387 -0.017257283863710903 1.3242089151420835 0.023009711818281205 0.6377525125633607 -0.42874763021397316 0.6071127801923439 0.19752763805740556 -0.05262167693775814 -0.5293583620305818 0.14333516479314717 0.32751103407530063 0.4221515127469403 1.776 -14.16 0.368 -6.692 0.344 0.46 -0.056
-1.2881603666267762 -0.3643204371227858 -0.016106798272796843 1.3192234775814558 0.023776702212223912 0.6412039693361029 -0.4241456878503169 0.6239988407022216 0.1751437904047771 -0.023169245815878585 -0.5167919914185799 0.08128870989638758 0.29766590387179603 0.394269877951561 1.712 -13.968 0.268 -6.816 0.484 0.508 -0.016
-1.2816409482782631 -0.362402961137929 -0.016490293469768196 1.313087554429914 0.024927187803137973 0.6446554261088451 -0.4206942310775747 0.6440264938650996 0.16454091520090044 -0.014529866020127248 -0.530143760193832 0.05379977418263332 0.3082687790756727 0.39544797519643615 1.652 -13.872 0.064 -6.844 0.536 0.444 -0.028
-1.2762720155206642 -0.36125247554701495 -0.01687378866673955 1.308485612066258 0.02569417819708068 0.6484903780785587 -0.41609228871391846 0.6153594609064702 0.1900663555065294 -0.028274333877004374 -0.5399612372344585 0.0911061869370141 0.35342917346255465 0.40251655866568725 1.496 -14.192 -0.164 -6.908 0.456 0.384 -0.064
-1.268218616384266 -0.35856800916821546 -0.01687378866673955 1.301966193717745 0.028762139772851508 0.6523253300482722 -0.4126408319411763 0.6279258315184721 0.16650441060902577 -0.02513274122400389 -0.5179700886634551 0.14529866020127247 0.3314380248915513 0.4190099200939398 1.432 -14.16 -0.268 -7.06 0.308 0.444 -0.008
-1.2632331788236382 -0.35703402838033005 -0.01687378866673955 1.29774774655106 0.028762139772851508 0.6561602820179857 -0.40803888957752005 0.6503096791711006 0.18456856836377855 0.005890486224375911 -0.5372123436630831 0.17121679958852648 0.34439709458517825 0.4021238595840622 1.212 -13.904 -0.3 -7.18 0.272 0.432 -0.036
-1.2559467700811826 -0.35473305719850196 -0.017257283863710903 1.291228328202547 0.029912625363765568 0.6596117387907279 -0.40382044241083515 0.6393141048855989 0.18378317020052842 -0.0047123889795007284 -0.5478152188669597 0.13430308591577078 0.40016036417593687 0.426863901726441 1.184 -14.032 -0.2 -7.18 0.328 0.376 -0.056
-1.2505778373235836 -0.3535825716075879 -0.016490293469768196 1.2862428906419194 0.03106311095467963 0.6638301859574128 -0.3992185000471789 0.6192864517227208 0.18653206377190384 0.013351768775252066 -0.5698063674379631 0.05654866775400875 0.3962333733596863 0.4080143458084381 1.088 -14.192 -0.232 -7.212 0.436 0.404 -0.036
-1.2440584189750705 -0.3516650956227311 -0.016106798272796843 1.2801069674903778 0.03183010134862233 0.667281642730155 -0.39500005288049406 0.6601271562117271 0.17553648948640216 -0.014529866020127248 -0.5599888903973366 0.05576326959075863 0.36324665050318117 0.43275438795081694 0.932 -13.968 -0.1 -7.12 0.436 0.412 -0.036
-1.2363885150356435 -0.3501311148348457 -0.01687378866673955 1.2751215299297503 0.032213596545593685 0.6715000898968398 -0.3911651009107805 0.6774059158032297 0.1798561793842778 0.0035342917346255468 -0.5489933161118349 0.07422012642713648 0.36285395142155613 0.41351213295118894 0.652 -13.904 -0.3 -7.244 0.364 0.396 -0.064
-1.2291021062931877 -0.3474466484560462 -0.01687378866673955 1.2689856067782086 0.03259709174256504 0.674951546669582 -0.3869466537440956 0.6903649854968568 0.2042035224450316 -0.01688606050987761 -0.536819644581458 0.08678649703913842 0.368351738564307 0.426863901726441 0.528 -14.096 -0.3 -7.272 0.364 0.432 -0.044
-1.2225826879446748 -0.34552917247118947 -0.016490293469768196 1.2624661884296955 0.0337475773334791 0.6784030034423242 -0.38234471138043935 0.6758351194767296 0.2191260875467839 0.02120575040775328 -0.556061899581086 0.06872233928438563 0.34871678448305393 0.4272566008080661 0.372 -14.192 -0.436 -7.336 0.456 0.46 -0.036
-1.2172137551870759 -0.3432282012893613 -0.016490293469768196 1.2578642460660392 0.034514567727421806 0.681470965018095 -0.37850975941072584 0.6848671983541059 0.21087940683265763 -0.009817477040626518 -0.5996514976414677 0.07814711724338709 0.3820962064211841 0.4221515127469403 0.248 -14.224 -0.132 -7.364 0.428 0.412 -0.056
-1.2103108416415915 -0.34131072530450457 -0.01687378866673955 1.2513448277175263 0.03566505331833587 0.68568941218478 -0.37352432185009826 0.6891868882519816 0.21834068938353376 0.005497787142750851 -0.5933683123354667 0.07775441816176203 0.3938771788699359 0.4080143458084381 0.124 -14.284 -0.232 -7.304 0.336 0.444 -0.064
-1.2030244328991357 -0.3390097541226764 -0.01687378866673955 1.2455923997629559 0.03604854851530722 0.6902913545484362 -0.37007286507735604 0.6907576845784819 0.19399334632278 0.0023561944897503642 -0.5682355711114628 0.07382742734551141 0.38641589631905976 0.4272566008080661 -0.028 -14.348 -0.4 -7.272 0.328 0.5 -0.064
-1.1965050145506226 -0.336325287743877 -0.016106798272796843 1.240223467005357 0.036432043712278574 0.6937428113211783 -0.36623791310764253 0.6872233928438563 0.23012166183228558 -0.00510508806112579 -0.5933683123354667 0.06950773744763575 0.4174391237674396 0.4178318228490646 -0.248 -14.284 -0.668 -7.244 0.316 0.452 -0.072
-1.189218605808167 -0.3336408213650775 -0.01687378866673955 1.233704048656844 0.037582529303192634 0.6991117440787773 -0.3616359707439863 0.6754424203951045 0.2399391388729121 0.02120575040775328 -0.5839435343764653 0.06126105673350948 0.4178318228490646 0.4150829292776892 -0.436 -14.316 -1.24 -7.212 0.356 0.46 -0.092
-1.182699187459654 -0.3321068405771921 -0.01687378866673955 1.228335115899245 0.03834951969713534 0.7021797056545481 -0.3578010187742728 0.6754424203951045 0.22462387468953474 -0.02591813938725401 -0.5917975160089666 0.06479534846813502 0.4315762907059417 0.4052654522370627 -0.372 -14.224 -1.072 -7.304 0.328 0.46 -0.064
-1.1777137498990264 -0.33018936459233533 -0.016490293469768196 1.2214322023537607 0.038733014894106695 0.7071651432151758 -0.3539660668045592 0.6758351194767296 0.2250165737711598 -0.01021017612225158 -0.5874778261110909 0.10563605295714133 0.4300054943794415 0.38877209080881014 -0.372 -14.224 -1.24 -7.548 0.244 0.432 -0.064
-1.1692768555656565 -0.32750489821353584 -0.016490293469768196 1.2156797743991905 0.039883500485020755 0.7102331047909466 -0.3501311148348457 0.691150383660107 0.23365595356691113 0.0035342917346255468 -0.6126105673350948 0.09817477040626518 0.4358959806038174 0.40448005407381254 -0.404 -14.192 -1.376 -7.672 0.3 0.432 -0.092
-1.1616069516262295 -0.32482043183473636 -0.017257283863710903 1.2091603560506774 0.04180097646987752 0.7167525231394596 -0.3451456772742181 0.6699446332523536 0.24190263428103742 -0.005890486224375911 -0.6051492847842186 0.07736171908013696 0.4457134576444439 0.40290925774731234 -0.372 -14.032 -1.508 -7.672 0.356 0.344 -0.084
-1.1558545236716593 -0.3229029558498796 -0.017257283863710903 1.2030244328991357 0.04256796686382023 0.7213544655031158 -0.34054373491056183 0.6777986148848548 0.2360121480566615 -0.03534291734625546 -0.6416702993753493 0.09542587683488976 0.4802709768274493 0.39269908162506073 -0.404 -14.064 -1.776 -7.672 0.308 0.404 -0.056
-1.1474176293382894 -0.31945149907713744 -0.017640779060682257 1.1953545289597087 0.04295146206079158 0.7259564078667721 -0.337475773334791 0.7194247175371112 0.24740042142378826 -0.06518804754976008 -0.6342090168244731 0.1060287520387664 0.46299221723594663 0.3966260724413113 -0.404 -14.032 -1.576 -7.7 0.188 0.412 -0.072
-1.1408982109897765 -0.3163835375013666 -0.018407769454624964 1.189218605808167 0.04410194765170564 0.7301748550334569 -0.33287383097113477 0.7292421945777378 0.2505420140767888 -0.06636614479463526 -0.6475607855997252 0.08364490438613793 0.43471788335894224 0.3762057201968082 -0.404 -14.224 -1.172 -7.732 0.2 0.444 -0.064
-1.132844811853378 -0.31408256631953846 -0.019558255045539024 1.1830826826566254 0.043334957257762936 0.7347767973971132 -0.32980586939536394 0.7154977267208606 0.22933626366903548 -0.04673119071338223 -0.6503096791711006 0.04633849163175717 0.3962333733596863 0.39073558621693544 -0.496 -14.572 -1.072 -7.396 0.292 0.452 -0.056
-1.1270923838988078 -0.3121650903346817 -0.020708740636453084 1.1777137498990264 0.044485442848677 0.7374612637759127 -0.32597091742565043 0.6903649854968568 0.2509347131584138 -0.050658181529632834 -0.6035784884577183 0.03455751918300534 0.4127267347879388 0.3542145716258048 -0.404 -15.08 -1.004 -6.572 0.38 0.396 -0.084
-1.1209564607472662 -0.31024761434982495 -0.020708740636453084 1.1734953027323416 0.044485442848677 0.737844758972884 -0.3240534414407937 0.6766205176399797 0.20813051326128218 -0.06950773744763575 -0.5293583620305818 0.009032078877376396 0.2733185608110423 0.3337942193813016 -0.748 -15.904 -1.14 -6.052 0.392 0.412 -0.056
-1.1136700520048104 -0.3094806239558822 -0.020708740636453084 1.1704273411565707 0.044485442848677 0.7351602925940846 -0.32098547986502285 0.6899722864152317 0.14451326203802234 -0.08050331173313745 -0.38837939172718505 0.030237829285129678 -0.01610066234662749 0.29373891305554545 -1.432 -16.732 -1.172 -6.02 0.316 0.664 -0.064
-1.106767138459326 -0.3094806239558822 -0.021092235833424438 1.1685098651717138 0.044485442848677 0.7309418454273996 -0.317917518289252 0.691935781823357 0.10249446030414085 -0.04790928795825741 -0.25643250030116466 0.012566370612001944 -0.29334621397392036 0.27253316264779215 -2.304 -17.08 -1.208 -6.144 0.328 1.052 -0.056
-1.099097234519899 -0.30871363356193954 -0.021092235833424438 1.1685098651717138 0.044485442848677 0.7286408742455716 -0.3156165471074239 0.6569855635587266 0.0750055245903866 0.012959069693627005 -0.12919799785464497 0.009424777959001457 -0.3593196596869306 0.25839599570928995 -2.896 -17.396 -1.308 -6.204 0.308 0.888 -0.056
-1.0933448065653286 -0.3090971287589109 -0.020708740636453084 1.1692768555656565 0.044485442848677 0.7225049510940299 -0.3144660615165098 0.6149667618248451 0.011780972448751823 0.031415926530004856 -0.018064157754752792 0.003141592653000486 -0.3349723166261768 0.22462387468953474 -3.396 -17.748 -1.644 -6.664 0.316 0.508 -0.056
-1.0875923786107584 -0.30986411915285356 -0.019941750242510378 1.170810836353542 0.04486893804564835 0.7179030087303736 -0.31139809994073897 0.6326382204979728 -0.05772676499888393 0.04084070448900632 0.09856746948789025 0.01610066234662749 -0.433147087032442 0.25132741224003885 -3.644 -17.62 -2.18 -7.488 0.272 0.412 -0.064
-1.080689465065274 -0.3106311095467963 -0.019558255045539024 1.1731118075353701 0.04486893804564835 0.7106165999879179 -0.30833013836496814 0.6149667618248451 -0.06440264938650996 0.027096236632129192 0.17082410050690142 0.023169245815878585 -0.5509568115199602 0.23169245815878584 -4.08 -17.272 -2.616 -7.884 0.228 0.356 -0.064
-1.0745535419137324 -0.31139809994073897 -0.019941750242510378 1.1746457883232555 0.04563592843959106 0.7044806768363763 -0.3052621767891973 0.6236061416205965 -0.09032078877376397 0.04712388979500729 0.2061670178531569 0.021598449489378342 -0.6298893269265974 0.25839599570928995 -4.144 -17.492 -2.82 -8.22 0.2 0.24 -0.072
-1.0695681043531047 -0.3129320807286244 -0.018791264651596317 1.1769467595050838 0.046402918833533764 0.6975777632908919 -0.30334470080434056 0.5745187564174639 -0.10367255754901604 0.0200276531628781 0.2159844948937834 0.08717919612076348 -0.6762278185583546 0.24268803244428755 -4.392 -17.364 -2.82 -8.16 0.188 0.212 -0.044
-1.0649661619894486 -0.3136990711225671 -0.018407769454624964 1.180398216277826 0.04716990922747647 0.6895243641544935 -0.30104372962251247 0.5709844646828384 -0.10720684928364158 0.03926990816250607 0.2619302874439155 0.09464047867163963 -0.7449501578427402 0.22030418479165909 -4.516 -17.46 -2.716 -7.824 0.188 0.248 -0.092
-1.058063248443964 -0.31523305191045253 -0.018407769454624964 1.183849673050568 0.04908738521233324 0.679169993836267 -0.298359263243713 0.5372123436630831 -0.12919799785464497 0.023561944897503646 0.2870630286679194 0.07343472826388636 -0.8117090017190005 0.24425882877078778 -4.736 -17.652 -2.884 -7.456 0.172 0.376 -0.084
-1.0519273252924224 -0.31676703269833795 -0.018407769454624964 1.1869176346263388 0.049854375606275945 0.6699661091089545 -0.29605829206188483 0.5654866775400874 -0.13626658132389607 0.004319689897875668 0.3310453258099262 0.07186393193738612 -0.8765043501871356 0.2269800691792851 -4.548 -17.428 -2.884 -7.12 0.188 0.548 -0.072
-1.0477088781257375 -0.3186845086831947 -0.01802427425765361 1.1911360817930239 0.05062136600021865 0.6626797003664987 -0.2933738256830854 0.5470298207037096 -0.1668971096906508 0.015707963265002428 0.3777765165233084 0.0679369411211355 -0.9059567813090151 0.22580197193440993 -4.488 -17.208 -2.716 -6.968 0.2 0.608 -0.072
-1.0419564501711673 -0.3213689750619942 -0.018791264651596317 1.1972720049445655 0.049854375606275945 0.654242806033129 -0.2914563496982286 0.5383904409079583 -0.20695241601640701 0.008639379795751335 0.44178646682819334 0.04830198703988247 -0.8682576694730093 0.26821347274991647 -4.456 -17.176 -2.684 -6.784 0.2 0.528 -0.064
-1.0365875174135684 -0.324436936637765 -0.018407769454624964 1.2030244328991357 0.049854375606275945 0.6446554261088451 -0.28877188331942916 0.48773225937832543 -0.2450442269340379 0.008246680714126275 0.5069745143779534 0.022776546734253524 -0.8266315668207529 0.22423117560790967 -4.516 -16.888 -2.884 -6.816 0.18 0.396 -0.072
-1.0323690702468835 -0.3271214030165645 -0.017640779060682257 1.2095438512476488 0.049854375606275945 0.6350680461845613 -0.28532042654668693 0.4751658887663235 -0.2662499773417912 0.009424777959001457 0.5407466353977086 -0.003141592653000486 -0.8419468310041303 0.24465152785241284 -4.488 -16.668 -2.92 -7.152 0.208 0.328 -0.084
-1.0262331470953419 -0.3305728597893067 -0.01802427425765361 1.2156797743991905 0.0502378708032473 0.6254806662602774 -0.28301945536485884 0.48851765754157556 -0.27488935713754253 0.01767145867312773 0.6004368958047178 -0.009424777959001457 -0.8674722713097591 0.27056966723966686 -4.456 -16.604 -2.82 -7.396 0.2 0.296 -0.064
-1.0223981951256282 -0.3336408213650775 -0.017640779060682257 1.222966183141646 0.0502378708032473 0.6170437719269076 -0.2807184841830307 0.46495571264407193 -0.2858849314230442 0.04241150081550656 0.6436337947834746 0.0007853981632501215 -0.8918196143705129 0.23836834254641187 -4.236 -16.348 -2.652 -7.364 0.2 0.344 -0.092
-1.018946738352886 -0.33670878294084833 -0.017257283863710903 1.2302525918841019 0.049854375606275945 0.6082233823965666 -0.2784175130012026 0.42529310539994075 -0.31926435336117437 0.028274333877004374 0.6581636608036018 0.014922565101752308 -0.8513716089631317 0.2591813938725401 -4.488 -16.412 -2.584 -7.092 0.18 0.268 -0.092
-1.0143447959892298 -0.33977674451661916 -0.01687378866673955 1.2356215246417008 0.0502378708032473 0.6001699832601681 -0.2757330466224031 0.42175881366531526 -0.31180307081029823 0.0023561944897503642 0.6660176424361031 -0.006675884387626033 -0.8313439558002536 0.2481858195870384 -4.268 -16.572 -2.552 -6.816 0.2 0.26 -0.092
-1.0097428536255737 -0.3432282012893613 -0.016490293469768196 1.244441914172042 0.0502378708032473 0.590199108138913 -0.2730485802436036 0.41351213295118894 -0.31219576989192327 0.009424777959001457 0.6805475084562302 0.0035342917346255468 -0.8615817850853833 0.22972896275066054 -4.08 -16.508 -2.316 -6.6 0.2 0.328 -0.092
-1.0066748920498028 -0.3470631532590749 -0.017257283863710903 1.2513448277175263 0.0502378708032473 0.5813787186085718 -0.26959712347086146 0.38837939172718505 -0.3129811680551734 0.03769911183600583 0.7484844495773658 -0.024740042142378828 -0.918130452839392 0.25132741224003885 -3.988 -16.572 -2.484 -6.448 0.172 0.508 -0.084
-1.0028399400800891 -0.3501311148348457 -0.016490293469768196 1.2601652172478675 0.05062136600021865 0.571791338684288 -0.26806314268297604 0.3597123587685556 -0.34439709458517825 0.008639379795751335 0.7838273669236212 0.0007853981632501215 -0.9000662950846392 0.23836834254641187 -3.864 -16.732 -2.652 -6.356 0.208 0.548 -0.064
-0.9986214929134043 -0.3535825716075879 -0.01687378866673955 1.268218616384266 0.05062136600021865 0.5637379395478895 -0.26576217150114795 0.3691371367275571 -0.36363934958480626 0.011780972448751823 0.8089601081476251 0.022383847652628464 -0.8356636456981292 0.24857851866866346 -3.896 -16.7 -2.584 -6.388 0.188 0.432 -0.092
-0.9959370265346049 -0.3574175235773014 -0.01572330307582549 1.2766555107176356 0.0502378708032473 0.5564515308054339 -0.2626942099253771 0.3648174468296814 -0.3581415624420554 0.007461282550876154 0.8172067888617514 0.00039269908162506076 -0.7861835614133716 0.26821347274991647 -3.74 -16.668 -2.516 -6.388 0.2 0.404 -0.092
-0.99171857936792 -0.36125247554701495 -0.016106798272796843 1.2862428906419194 0.0502378708032473 0.5491651220629781 -0.26000974354657763 0.3601050578501807 -0.3824889055028092 0.024740042142378828 0.8474446181468811 -0.02631083846887907 -0.7315983890674882 0.2560398012195396 -3.676 -16.604 -2.216 -6.664 0.2 0.336 -0.084
-0.9886506177921491 -0.36623791310764253 -0.01572330307582549 1.2958302705662033 0.051004861197190006 0.5426457037144651 -0.2569417819708068 0.3510729789728043 -0.38366700274768434 0.018456856836377853 0.9216647445740176 0.0011780972448751821 -0.6958627726396076 0.2689988709131666 -3.552 -16.444 -2.148 -6.844 0.208 0.248 -0.092
-0.9855826562163783 -0.3696893698803847 -0.01572330307582549 1.3050341552935159 0.05062136600021865 0.5368932757598948 -0.2542573155920073 0.3090541772389228 -0.3777765165233084 0.014529866020127248 0.9365873096757699 0.009817477040626518 -0.6507023782527256 0.30080749652479655 -3.428 -16.38 -2.148 -6.968 0.18 0.192 -0.092
-0.9828981898375788 -0.3739078170470696 -0.01572330307582549 1.3146215352177997 0.0502378708032473 0.5296068670174391 -0.25080585881926515 0.2988440011166712 -0.3950552761148111 0.0070685834692510935 0.9338384161043944 -0.005497787142750851 -0.6479534846813502 0.303949089177797 -3.428 -16.316 -2.384 -6.968 0.188 0.164 -0.072
-0.9794467330648366 -0.3777427690167831 -0.015339807878854137 1.3249759055360262 0.0502378708032473 0.5230874486689261 -0.24773789724349432 0.30355639009617197 -0.4021238595840622 0.0027488935713754254 0.9342311151860195 0.001570796326500243 -0.6255696370287217 0.3078760799940476 -3.304 -16.316 -2.18 -7.028 0.08 0.18 -0.1
-0.9771457618830085 -0.38157772098649667 -0.015339807878854137 1.3330293046724246 0.04947088040930459 0.5177185159113271 -0.24390294527378079 0.2941316121371705 -0.3981968687678116 0.029845130203504617 0.9251990363086431 -0.005497787142750851 -0.5969026040700923 0.31180307081029823 -3.148 -16.38 -2.216 -6.908 0.016 0.18 -0.112
-0.9740778003072377 -0.3854126729562102 -0.015339807878854137 1.3437671701876224 0.04793689962141918 0.5119660879567568 -0.24121847889498133 0.24975661591353862 -0.3852377990741846 0.01767145867312773 0.924806337227018 -0.06479534846813502 -0.5556692004994609 0.3019855937696717 -2.896 -16.348 -2.348 -6.664 0.036 0.164 -0.084
-0.972160324322381 -0.3900146153198664 -0.015339807878854137 1.352971054914935 0.04716990922747647 0.5054466696082438 -0.23853401251618184 0.27253316264779215 -0.3981968687678116 -0.004319689897875668 0.9326603188595193 -0.11388273367126761 -0.5603815894789617 0.2709623663212919 -2.804 -16.412 -2.316 -6.388 0.124 0.18 -0.112
-0.9683253723526675 -0.39384956728958 -0.01572330307582549 1.363708920430133 0.04563592843959106 0.5000777368506448 -0.23508255574343967 0.27253316264779215 -0.39976766509431183 -0.013744467856877126 0.9354092124308947 -0.11780972448751822 -0.5611669876422118 0.3090541772389228 -2.68 -16.316 -2.08 -6.236 0.172 0.192 -0.064
-0.966791391564782 -0.3976845192592935 -0.014956312681882784 1.373679795551388 0.04563592843959106 0.49279132810818915 -0.23201459416766884 0.2532909076481642 -0.3805254100946839 0.0027488935713754254 0.9420850968185207 -0.0860010988758883 -0.6114324700902196 0.29570240846367074 -2.524 -16.284 -1.912 -6.02 0.164 0.2 -0.064
-0.9641069251859825 -0.4019029664259784 -0.014956312681882784 1.3832671754756718 0.04563592843959106 0.4858884145627048 -0.228946632591898 0.2379756434647868 -0.3718860302989325 0.007853981632501214 1.002168056307155 -0.006675884387626033 -0.6518804754976009 0.2870630286679194 -2.368 -16.224 -1.844 -5.9 0.164 0.18 -0.1
-0.9621894492011258 -0.40573791839569195 -0.016106798272796843 1.3947720313848124 0.04601942363656241 0.477451520229335 -0.22587867101612719 0.23679754621991161 -0.3938771788699359 -0.024740042142378828 1.009236639776406 0.012566370612001944 -0.7528041394752414 0.31219576989192327 -2.244 -16.316 -1.844 -6.052 0.164 0.192 -0.084
-0.9598884780192977 -0.4091893751684341 -0.01572330307582549 1.4047429065060677 0.04563592843959106 0.4693981210929366 -0.22357769983429907 0.2309070599955357 -0.3875939935639349 -0.01767145867312773 1.0579313258979137 -0.012566370612001944 -0.7991426311069986 0.2811725424435435 -2.024 -16.284 -1.844 -6.172 0.116 0.18 -0.072
-0.9579710020344409 -0.41379131753209036 -0.016106798272796843 1.4154807720212654 0.045252433242619704 0.46096122675956686 -0.22012624306155687 0.19831303622065566 -0.37934731284980866 0.0023561944897503642 1.0284788947760342 -0.0011780972448751821 -0.8062112145762497 0.2960951075452958 -1.744 -16.38 -1.712 -6.08 0.152 0.18 -0.092
-0.9552865356556414 -0.41724277430483253 -0.015339807878854137 1.4266021327334348 0.045252433242619704 0.45175734203225437 -0.21705828148578604 0.2018473279552812 -0.3923063825434357 0.0027488935713754254 1.0430087607961613 -0.015707963265002428 -0.814850594372001 0.31219576989192327 -1.712 -16.284 -1.676 -6.052 0.136 0.18 -0.092
-0.9533690596707847 -0.4210777262745461 -0.015339807878854137 1.4373399982486328 0.045252433242619704 0.44447093328979864 -0.21475731030395792 0.22540927285278486 -0.3801327110130588 0.0027488935713754254 1.0496846451837873 -0.014137166938502187 -0.8144578952903759 0.32122784876929966 -1.432 -16.096 -1.744 -6.02 0.116 0.22 -0.092
-0.9510680884889565 -0.42529617344123094 -0.01572330307582549 1.4480778637638305 0.04486893804564835 0.4368010293503716 -0.21053886313727305 0.2171625921386586 -0.3349723166261768 -0.008246680714126275 1.0418306635512862 -0.003141592653000486 -0.7767587834543701 0.2898119222392948 -1.276 -16.064 -1.744 -5.96 0.1 0.376 -0.112
-0.9499176028980425 -0.42836413501700177 -0.016490293469768196 1.4588157292790285 0.04486893804564835 0.4306651061988299 -0.2067039111675595 0.20813051326128218 -0.3612831550950559 0.0035342917346255468 1.047721149775662 -0.008246680714126275 -0.6899722864152317 0.3133738671367985 -1.088 -16.064 -1.776 -5.652 0.108 0.26 -0.1
-0.9476166317162144 -0.43258258218368667 -0.015339807878854137 1.469170099597255 0.044485442848677 0.42452918304728826 -0.20363594959178868 0.1920298509146547 -0.3738495257070578 -0.010995574285501701 1.0528262378367879 -0.029845130203504617 -0.6263550351919719 0.30983957540217294 -1.152 -15.968 -1.712 -5.716 0.116 0.2 -0.084
-0.9453156605343862 -0.4356505437594575 -0.016106798272796843 1.4791409747185102 0.04371845245473429 0.41877675509271794 -0.2017184736069319 0.17789268397615252 -0.37856191468655853 -0.01688606050987761 1.0563605295714134 -0.07579092275363672 -0.5878705251927159 0.30983957540217294 -0.996 -15.904 -1.476 -5.744 0.1 0.18 -0.1
-0.9437816797465008 -0.43948549572917106 -0.01572330307582549 1.491029325824622 0.04371845245473429 0.413407822335119 -0.19826701683418974 0.19949113346553085 -0.35657076611555516 -0.01610066234662749 1.0402598672247858 -0.0620464548967596 -0.5792311453969646 0.30355639009617197 -0.808 -15.84 -1.376 -5.776 0.164 0.18 -0.12
-0.9422476989586154 -0.4425534573049419 -0.016490293469768196 1.4998497153549633 0.04295146206079158 0.40727189918357737 -0.1951990552584189 0.20341812428178146 -0.3310453258099262 0.005890486224375911 1.047721149775662 -0.05379977418263332 -0.5552765014178359 0.31062497356542307 -0.684 -15.872 -1.34 -5.868 0.172 0.192 -0.092
-0.9387962421858732 -0.4456214188807127 -0.01687378866673955 1.5105875808701612 0.04410194765170564 0.4034369472138638 -0.19251458887961942 0.19988383254715592 -0.3385066083608024 -0.03652101459113065 1.033976681918785 -0.03377212101975522 -0.5262167693775814 0.2831360378516688 -0.62 -15.872 -1.476 -6.02 0.164 0.2 -0.084
-0.9376457565949592 -0.4494563708504262 -0.01687378866673955 1.5197914655974736 0.04295146206079158 0.3992185000471789 -0.1894466273038486 0.19674223989415543 -0.329474529483426 -0.03534291734625546 1.0304423901841593 0.007853981632501214 -0.46063602274619625 0.329867228565051 -0.716 -15.936 -1.376 -5.744 0.152 0.172 -0.14
-0.9368787662010164 -0.45175734203225437 -0.01687378866673955 1.5301458359157003 0.04295146206079158 0.39576704327443674 -0.18637866572807776 0.18613936469027878 -0.3577488633604303 -0.0035342917346255468 0.9935286765114036 -0.004319689897875668 -0.40251655866568725 0.3243694414223002 -0.528 -15.84 -1.408 -5.316 0.188 -0.076 -0.128
-0.9345777950191884 -0.45520879880499654 -0.016106798272796843 1.5401167110369554 0.043334957257762936 0.388480634531981 -0.1829272089553356 0.21480639764890821 -0.329474529483426 0.01021017612225158 1.021410311306783 -0.00510508806112579 -0.43982297142006804 0.30277099193292184 -0.56 -15.716 -1.44 -5.316 0.172 -0.316 -0.112
-0.9318933286403889 -0.457893265183796 -0.015339807878854137 1.5512380717491248 0.043334957257762936 0.38004374019861126 -0.18062623777350748 0.20145462887365617 -0.3239767423406751 0.01610066234662749 1.0598948213060388 -0.005497787142750851 -0.6880087910071064 0.3000220983615464 -0.404 -15.776 -1.308 -5.652 0.172 0.016 -0.112
-0.9295923574585607 -0.46172821715350953 -0.016490293469768196 1.562359432461294 0.04295146206079158 0.36930587468341336 -0.17717478100076528 0.18456856836377855 -0.31455196438167365 0.009424777959001457 1.105447914774546 0.006283185306000972 -0.9126326656966411 0.29648780662692087 -0.464 -15.872 -1.308 -5.776 0.18 0.18 -0.084
-0.9284418718676467 -0.4636456931383663 -0.01572330307582549 1.5734807931734631 0.04295146206079158 0.36201946594095763 -0.17410681942499445 0.17789268397615252 -0.2988440011166712 -0.02081305132612822 1.105055215692921 -0.003141592653000486 -0.9322676197778942 0.3208351496876746 -0.528 -15.872 -1.24 -5.716 0.18 0.18 -0.084
-0.9265243958827899 -0.46748064510807985 -0.016106798272796843 1.5849856490826038 0.043334957257762936 0.3535825716075879 -0.17065536265225228 0.21087940683265763 -0.28156524152516854 -0.01060287520387664 1.0752100854894162 0.0007853981632501215 -0.8462665209020059 0.31062497356542307 -0.464 -15.904 -1.276 -5.408 0.172 0.18 -0.112
-0.9249904150949045 -0.47016511148687934 -0.016490293469768196 1.5945730290068876 0.043334957257762936 0.3474466484560462 -0.16643691548556738 0.19360064724115494 -0.271747764484542 0.00510508806112579 0.9876381902870277 -0.014922565101752308 -0.7441647596794901 0.3015928946880466 -0.776 -16.0 -1.308 -4.98 0.18 0.2 -0.112
-0.9226894439130764 -0.47284957786567877 -0.016490293469768196 1.604927399325114 0.04295146206079158 0.34054373491056183 -0.16375244910676792 0.19988383254715592 -0.2733185608110423 -0.005890486224375911 0.9683959352873998 0.0023561944897503642 -0.6884014900887315 0.3243694414223002 -0.592 -15.936 -1.172 -4.552 0.164 0.192 -0.092
-0.9200049775342769 -0.4751505490475069 -0.017257283863710903 1.6141312840524267 0.043334957257762936 0.33325732616810616 -0.1606844875309971 0.21362830040403305 -0.2599667920357902 -0.0007853981632501215 0.9852819957972774 0.012173671530376884 -0.6503096791711006 0.3220132469325498 -0.716 -15.872 -1.208 -4.4 0.172 0.18 -0.12
-0.9180875015494201 -0.4786020058202491 -0.016490293469768196 1.6248691495676244 0.04295146206079158 0.32597091742565043 -0.15684953556128356 0.21755529122028364 -0.2572178984644148 -0.006283185306000972 1.0355474782452851 -0.0011780972448751821 -0.7268860000879874 0.3015928946880466 -0.652 -15.716 -1.24 -4.4 0.18 0.192 -0.112
-0.9165535207615347 -0.4812864721990486 -0.01687378866673955 1.636374005476765 0.04256796686382023 0.3160000423043952 -0.15454856437945544 0.20577431877153182 -0.2670353755050413 0.0019634954081253035 1.0642145112039145 -0.00039269908162506076 -0.8050331173313745 0.297273204790171 0.028 -15.46 -1.14 -4.524 0.188 0.18 -0.112
-0.9127185687918212 -0.48397093857784806 -0.01687378866673955 1.6463448805980203 0.04371845245473429 0.30833013836496814 -0.15186409800065595 0.1888882582616542 -0.27528205621916757 -0.006283185306000972 1.0571459277346635 0.005497787142750851 -0.801498825596749 0.303949089177797 0.84 -15.46 -1.24 -4.86 0.18 0.18 -0.092
-0.9111845880039358 -0.48627190975967616 -0.017257283863710903 1.6559322605223041 0.04371845245473429 0.30181072001645515 -0.14841264122791378 0.2238384765262846 -0.24465152785241284 -0.0047123889795007284 1.0269080984495338 -0.003926990816250607 -0.7590873247812424 0.3180862561162992 1.056 -15.46 -1.14 -5.072 0.2 0.2 -0.12
-0.9081166264281649 -0.48895637613847565 -0.017257283863710903 1.666670126037502 0.043334957257762936 0.29605829206188483 -0.1449611844551716 0.23640484713828655 -0.25839599570928995 -0.03455751918300534 1.027300797531159 -0.018849555918002914 -0.6671957396809782 0.3318307239731763 1.432 -15.364 -0.836 -4.796 0.2 0.18 -0.12
-0.9058156552463368 -0.49049035692636106 -0.01802427425765361 1.6774079915527 0.043334957257762936 0.29107285450125725 -0.14227671807637213 0.23129975907716077 -0.23326325448528606 -0.05026548244800778 1.0041315517152802 0.008246680714126275 -0.5639158812135873 0.33261612213642644 1.804 -15.208 -0.668 -4.552 0.18 0.18 -0.12
-0.9031311888675373 -0.4931748233051605 -0.01917475984856767 1.686228381083041 0.04256796686382023 0.286470912137601 -0.1384417661066586 0.25839599570928995 -0.23876104162803694 -0.04790928795825741 0.9833185003891521 -0.012566370612001944 -0.4688827034603225 0.3082687790756727 1.588 -15.396 -0.368 -4.4 0.18 -0.076 -0.12
-0.9008302176857093 -0.49547579448698864 -0.01917475984856767 1.6946652754164109 0.043334957257762936 0.28033498898605935 -0.13690778531877318 0.29845130203504616 -0.22540927285278486 -0.0750055245903866 0.9134180638598913 -0.0035342917346255468 -0.4987278336638271 0.29648780662692087 1.212 -15.268 -0.536 -4.492 0.2 -0.112 -0.12
-0.8977622561099384 -0.4973932704718454 -0.020708740636453084 1.70578663612858 0.04295146206079158 0.2715145994557182 -0.1365242901218018 0.329867228565051 -0.22226768019978438 -0.06754424203951044 0.9723229261036503 0.01688606050987761 -0.6821183047827305 0.16297011887440022 0.216 -15.08 -0.4 -4.432 0.2 0.152 -0.112
-0.8943107993371963 -0.49969424165367354 -0.019941750242510378 1.7161410064468066 0.04295146206079158 0.2646116859102339 -0.1357572997278591 0.3070906818307975 -0.21951878662840896 -0.06675884387626033 0.9962775700827791 -0.008246680714126275 -0.7967864366172482 0.07814711724338709 -0.496 -15.016 -0.536 -4.4 0.152 0.192 -0.168
-0.8912428377614254 -0.5016117176385303 -0.019941750242510378 1.724194405583205 0.041033986075934815 0.2584757627586922 -0.13614079492483047 0.27449665805591744 -0.2061670178531569 -0.034164820101380285 0.9774280141647762 -0.03534291734625546 -0.7744025889646198 0.01767145867312773 -0.56 -14.952 -0.568 -4.524 0.108 0.2 -0.176
-0.88970885697354 -0.5039126888203584 -0.020708740636453084 1.7326312999165747 0.04065049087896346 0.2527233348041219 -0.13614079492483047 0.28941922315766977 -0.2120575040775328 -0.009817477040626518 0.9628981481446489 -0.07618362183526178 -0.6781913139664799 -0.027881634795379313 -0.496 -14.984 -0.568 -4.276 0.136 0.172 -0.184
-0.8866408953977691 -0.5062136600021865 -0.019941750242510378 1.7429856702348014 0.03911651009107805 0.24658741165258025 -0.13614079492483047 0.2737112598926673 -0.19949113346553085 0.0 0.9075275776355154 -0.14372786387477224 -0.5533130060097106 -0.012173671530376884 -0.464 -14.888 -0.604 -4.032 0.136 0.2 -0.176
-0.883189438625027 -0.5073641455931006 -0.019558255045539024 1.7521895549621138 0.037582529303192634 0.24236896448589537 -0.13614079492483047 0.2411172361177873 -0.2042035224450316 0.02631083846887907 0.8839656327380118 -0.16571901244577564 -0.4826271713171996 -0.011780972448751823 -0.496 -14.92 -0.604 -3.88 0.116 0.172 -0.204
-0.882038953034113 -0.5096651167749288 -0.018791264651596317 1.762160430083369 0.03604854851530722 0.23776702212223913 -0.1365242901218018 0.2505420140767888 -0.18142697571077807 0.0659734457130102 0.8874999244726373 -0.1531526418337737 -0.4315762907059417 -0.00510508806112579 -0.776 -14.824 -0.536 -3.696 0.06 0.112 -0.184
-0.8805049722462275 -0.5104321071688714 -0.01802427425765361 1.769830334022796 0.033364082136507746 0.2339320701525256 -0.1392087565006013 0.2360121480566615 -0.14333516479314717 0.07657632091688685 0.87297005845251 -0.1771072858129024 -0.43785947601194275 -0.04358959806038174 -2.46 -14.668 -0.468 -3.636 0.036 0.028 -0.26
-0.8770535154734853 -0.5131165735476709 -0.01572330307582549 1.7798012091440514 0.028762139772851508 0.2281796421979553 -0.14419419406122888 0.19438604540440507 -0.17749998489452745 0.12291481254864402 0.8804313410033862 -0.2760674543824177 -0.4841979676436999 -0.2945243112187956 -4.08 -14.604 -0.804 -3.512 0.152 0.152 -0.268
-0.8770535154734853 -0.5150340495325276 -0.014956312681882784 1.788238103477421 0.02569417819708068 0.22127672865247094 -0.14764565083397108 0.16964600326202625 -0.18142697571077807 0.13980087305852162 0.8937831097786383 -0.37974001193143375 -0.5372123436630831 -0.44374996223631863 -4.704 -14.732 -1.644 -3.392 0.264 0.192 -0.224
-0.8755195346855998 -0.5169515255173844 -0.012655341500054663 1.7962915026138195 0.02339320701525256 0.21705828148578604 -0.15263108839459866 0.17671458673127732 -0.20381082336340653 0.16179202162952502 0.8894634198807626 -0.33536501570780186 -0.5745187564174639 -0.46652650897057213 -5.516 -14.792 -2.552 -3.544 0.252 0.192 -0.212
-0.8739855538977145 -0.5181020111082985 -0.010354370318226542 1.8058788825381034 0.0222427214243385 0.21207284392515846 -0.15684953556128356 0.09071348785538903 -0.18064157754752794 0.24268803244428755 0.8713992621260098 -0.21637719397540847 -0.5116869033574541 -0.44885505029744444 -5.984 -14.636 -3.356 -3.604 0.008 0.2 -0.224
-0.8743690490946858 -0.5200194870931553 -0.007669903939427069 1.812014805689645 0.02032524543948173 0.20938837754635897 -0.1606844875309971 0.06754424203951044 -0.1480475537726479 0.2250165737711598 0.8278096640656281 -0.1692533041804012 -0.426863901726441 -0.41390483203281403 -6.512 -14.636 -3.996 -3.452 -0.116 0.2 -0.252
-0.8732185635037718 -0.5215534678810406 -0.005368932757598948 1.8223691760078715 0.016490293469768196 0.20747090156150222 -0.16375244910676792 0.027881634795379313 -0.13744467856877127 0.22933626366903548 0.7979645338621234 -0.24661502326053814 -0.30355639009617197 -0.3828816045844342 -6.2 -14.984 -4.868 -3.116 -0.008 0.076 -0.224
-0.8743690490946858 -0.5219369630780121 -0.0030679615757708274 1.8296555847503273 0.013038836697026017 0.20325245439481732 -0.16835439147042416 -0.005497787142750851 -0.14647675744614766 0.226194671016035 0.8250607704942526 -0.33772121019755225 -0.2631083846887907 -0.33575771478942695 -6.42 -14.856 -4.968 -2.932 0.072 -0.064 -0.224
-0.8747525442916572 -0.5230874486689261 -0.0015339807878854137 1.838092479083697 0.010354370318226542 0.19865051203116108 -0.17027186745528092 -0.027488935713754253 -0.1370519794871462 0.21637719397540847 0.8219191778412521 -0.31926435336117437 -0.36089045601343084 -0.3059125845859223 -6.48 -14.572 -4.768 -2.992 0.008 0.028 -0.232
-0.8755195346855998 -0.5246214294568115 0.0 1.8469128686140381 0.007669903939427069 0.19328157927356213 -0.1729563338340804 -0.023954643979128706 -0.1299833960178951 0.16571901244577564 0.8183848861066266 -0.2890265240760447 -0.4637776153991967 -0.2666426764234162 -6.824 -14.7 -4.832 -3.148 -0.016 0.172 -0.232
-0.8755195346855998 -0.5261554102446969 0.0007669903939427069 1.8553497629474078 0.004218447166684887 0.18829614171293454 -0.17602429540985123 -0.036913713672755706 -0.11427543275289267 0.14333516479314717 0.7861835614133716 -0.271747764484542 -0.49990593090870233 -0.2631083846887907 -6.948 -14.92 -4.496 -3.36 -0.044 0.192 -0.252
-0.876670020276514 -0.5276893910325823 0.0023009711818281204 1.8626361716898636 0.0007669903939427069 0.18484468494019235 -0.17832526659167935 -0.0860010988758883 -0.1390154748952715 0.11545352999776785 0.7838273669236212 -0.3220132469325498 -0.433147087032442 -0.2599667920357902 -7.448 -14.668 -4.264 -3.36 0.1 0.008 -0.232
-0.8782040010643993 -0.5288398766234964 0.004218447166684887 1.8703060756292906 -0.003451456772742181 0.18062623777350748 -0.18062623777350748 -0.11034844193664206 -0.12370021071189413 0.10524335387551628 0.7327764863123634 -0.35342917346255465 -0.36285395142155613 -0.23719024530153668 -7.384 -14.316 -3.724 -3.392 0.124 -0.124 -0.224
-0.8801214770492561 -0.5296068670174391 0.004601942363656241 1.878359474765689 -0.006902913545484362 0.17640779060682257 -0.18331070415230694 -0.13548118316064595 -0.10917034469176688 0.10013826581439049 0.7257079028431123 -0.3659955440745566 -0.3762057201968082 -0.23836834254641187 -7.228 -14.252 -3.388 -3.332 0.1 -0.036 -0.252
-0.882038953034113 -0.5303738574113818 0.006135923151541655 1.8856458835081449 -0.009587379924283835 0.1695048770613382 -0.18599517053110642 -0.1959568417309053 -0.09228428418188928 0.12291481254864402 0.7323837872307383 -0.3290818304018009 -0.47870018050094904 -0.25878869479091504 -7.228 -14.604 -3.424 -3.36 0.088 0.096 -0.224
-0.8862574002007978 -0.5315243430022959 0.006902913545484362 1.8921653018566578 -0.013805827090968724 0.16528642989465334 -0.18829614171293454 -0.25250550948491407 -0.1009236639776406 0.1299833960178951 0.7076437450883595 -0.3090541772389228 -0.5423174317242089 -0.22933626366903548 -7.044 -14.572 -3.692 -3.24 0.072 0.144 -0.232
-0.88970885697354 -0.5322913333962386 0.008436894333369775 1.8986847202051709 -0.016490293469768196 0.1614514779249398 -0.190980608091734 -0.310232274483798 -0.10327985846739098 0.10249446030414085 0.6636614479463526 -0.33025992764667605 -0.4390375732568179 -0.25446900489303936 -6.7 -14.224 -3.388 -2.872 0.06 0.0 -0.252
-0.8920098281553681 -0.5334418189871526 0.009587379924283835 1.9055876337506552 -0.01917475984856767 0.15684953556128356 -0.19404856966750483 -0.31180307081029823 -0.08835729336563866 0.12370021071189413 0.6291039287633473 -0.3063052836675474 -0.41390483203281403 -0.24740042142378826 -6.512 -14.128 -3.356 -2.476 0.044 -0.036 -0.232
-0.8966117705190243 -0.5342088093810954 0.010737865515197896 1.9124905472961395 -0.02339320701525256 0.15033011721277054 -0.19634954084933295 -0.329474529483426 -0.0860010988758883 0.11152653918151725 0.6585563598852269 -0.336543112952677 -0.5124723015207042 -0.2470077223421632 -6.356 -14.224 -3.424 -2.292 0.072 0.2 -0.212
-0.8996797320947951 -0.5361262853659521 0.011888351106111956 1.9197769560385953 -0.026461168591023387 0.1457281748491143 -0.19865051203116108 -0.41429753111443907 -0.09935286765114036 0.10563605295714133 0.653058572742476 -0.3738495257070578 -0.601222293967968 -0.23954643979128706 -6.2 -14.348 -3.66 -2.2 0.072 0.22 -0.26
-0.9046651696554228 -0.5361262853659521 0.011504855909140603 1.9247623935992229 -0.029912625363765568 0.13959225169757264 -0.2009514832129892 -0.40016036417593687 -0.10406525663064109 0.10131636305926567 0.6644468461096028 -0.37699111836005833 -0.5635231821319622 -0.2379756434647868 -6.012 -14.284 -3.592 -2.228 0.052 0.2 -0.26
-0.9085001216251363 -0.5376602661538376 0.012655341500054663 1.9308983167507645 -0.0337475773334791 0.1349903093339164 -0.20325245439481732 -0.4319689897875668 -0.08089601081476251 0.07539822367201165 0.6243915397838465 -0.35539266887067994 -0.5250386721327062 -0.24465152785241284 -5.92 -13.904 -3.388 -2.2 0.06 0.192 -0.24
-0.9146360447766779 -0.5380437613508089 0.013805827090968724 1.9370342399023062 -0.03834951969713534 0.12962137657631745 -0.20555342557664544 -0.4959789400924517 -0.0679369411211355 0.06990043652926081 0.5996514976414677 -0.36992253489080723 -0.4751658887663235 -0.24622232417891307 -5.732 -13.776 -2.952 -2.016 0.016 0.18 -0.24
-0.9188544919433629 -0.5388107517447516 0.01342233189399737 1.9435536582508193 -0.042184471666848876 0.12616991980357528 -0.20823789195544493 -0.5364269454998329 -0.08482300163101313 0.045160394386881984 0.5957245068252172 -0.4087997439716882 -0.42332960999181546 -0.25682519938278975 -5.452 -13.936 -3.052 -1.892 0.152 0.212 -0.252
-0.9242234247009617 -0.540344732532637 0.014189322287940077 1.9485390958114468 -0.046402918833533764 0.12233496783386175 -0.2109223583342444 -0.5010840281535776 -0.10013826581439049 0.04751658887663235 0.5741260573358388 -0.4311835916243167 -0.39780416968618654 -0.26742807458666634 -5.236 -13.872 -3.02 -1.772 0.144 0.192 -0.232
-0.9303593478525034 -0.5407282277296084 0.01457281748491143 1.954291523766017 -0.04947088040930459 0.11965050145506227 -0.21360682471304387 -0.5552765014178359 -0.08168140897801264 0.02591813938725401 0.542710130805834 -0.38798669264556 -0.375027622951933 -0.26114488928066537 -5.14 -13.776 -2.852 -1.588 0.044 0.2 -0.232
-0.9368787662010164 -0.5418787133205224 0.01457281748491143 1.9604274469175587 -0.05330583237901813 0.11543205428837738 -0.21705828148578604 -0.6059346829474688 -0.06675884387626033 0.014529866020127248 0.5701990665195882 -0.32868913132017585 -0.35460727070742987 -0.2627156856071656 -4.736 -13.556 -2.616 -1.496 0.052 0.2 -0.252
-0.9426311941555867 -0.5426457037144651 0.014956312681882784 1.965029389281215 -0.05714078434873166 0.11083011192472114 -0.21897575747064282 -0.6090762756004692 -0.09581857591651483 0.011780972448751823 0.5537057050913357 -0.3667809422378067 -0.3805254100946839 -0.2737112598926673 -4.612 -13.208 -2.516 -1.528 0.088 0.18 -0.224
-0.9495341077010712 -0.5430291989114364 0.015339807878854137 1.9707818172357854 -0.06212622190935926 0.10661166475803625 -0.22204371904641365 -0.6016149930495931 -0.084037603467763 0.012566370612001944 0.5364269454998329 -0.4300054943794415 -0.39858956784943667 -0.2572178984644148 -4.424 -13.208 -2.18 -1.496 0.164 0.164 -0.224
-0.9556700308526128 -0.5445631796993219 0.014956312681882784 1.976917740387327 -0.06596117387907278 0.10277671278832272 -0.2239611950312704 -0.6695519341707286 -0.08482300163101313 0.012173671530376884 0.530536459275457 -0.40016036417593687 -0.42332960999181546 -0.24190263428103742 -4.144 -13.332 -2.08 -1.372 0.116 0.172 -0.224
-0.9629564395950685 -0.5445631796993219 0.01457281748491143 1.9819031779479546 -0.07056311624272903 0.09702428483375242 -0.2266456614100699 -0.6813329066194804 -0.07932521448826227 -0.0070685834692510935 0.5607742885605868 -0.3742422247886829 -0.42804199897131623 -0.24347343060753765 -4.052 -13.208 -2.148 -1.312 0.072 0.18 -0.224
-0.9694758579435815 -0.5457136652902359 0.01457281748491143 1.9872721107055535 -0.07286408742455715 0.09318933286403888 -0.228946632591898 -0.6797621102929802 -0.08717919612076348 -0.01060287520387664 0.5376050427447081 -0.3966260724413113 -0.46574111080732206 -0.24582962509728803 -3.768 -13.048 -1.98 -1.192 0.108 0.18 -0.224
-0.9771457618830085 -0.5457136652902359 0.01457281748491143 1.9930245386601237 -0.07746602978821339 0.08782040010643993 -0.23124760377372613 -0.717853921210611 -0.0789325154066372 -0.01767145867312773 0.530536459275457 -0.4241150081550656 -0.49048115294970085 -0.24661502326053814 -3.396 -12.792 -1.812 -1.16 0.144 0.18 -0.224
-0.984048675428493 -0.5472476460781214 0.014189322287940077 1.9972429858268086 -0.08168447695489828 0.08321845774278369 -0.2339320701525256 -0.7677267045769938 -0.06872233928438563 -0.01688606050987761 0.5552765014178359 -0.4370740778486926 -0.4790928795825741 -0.2360121480566615 -3.24 -12.54 -1.712 -1.192 0.136 0.2 -0.212
-0.99171857936792 -0.5476311412750927 0.015339807878854137 2.0033789089783505 -0.08705340971249723 0.07861651537912745 -0.23700003172829642 -0.7712609963116193 -0.0789325154066372 -0.004319689897875668 0.49323004652107627 -0.42961279529781643 -0.4920519492762011 -0.2599667920357902 -2.74 -12.54 -1.576 -1.22 0.116 0.2 -0.224
-1.0001554737012897 -0.5487816268660067 0.014956312681882784 2.0079808513420065 -0.09012137128826805 0.0732475826215285 -0.23930100291012454 -0.7343472826388636 -0.06283185306000971 0.024740042142378828 0.4853760648885751 -0.4421791659098184 -0.47870018050094904 -0.25172011132166394 -2.552 -12.76 -1.576 -1.1 0.116 0.18 -0.24
-1.0089758632316308 -0.5487816268660067 0.013805827090968724 2.0125827937056626 -0.09625729443980971 0.06902913545484361 -0.24236896448589537 -0.781863871515496 -0.06872233928438563 -0.005890486224375911 0.4830198703988247 -0.44060836958331817 -0.44139376774656824 -0.24308073152591259 -2.368 -12.728 -1.776 -0.944 0.124 0.2 -0.224
-1.0170292623680293 -0.5499321124569209 0.014189322287940077 2.0164177456753762 -0.09970875121255189 0.06519418348513008 -0.24390294527378079 -0.8054258164129996 -0.05654866775400875 -0.01767145867312773 0.4661338098889471 -0.43039819346106656 -0.4158683274409393 -0.23954643979128706 -2.272 -12.54 -1.644 -0.732 0.172 0.2 -0.224
-1.024315671110485 -0.5506991028508635 0.014189322287940077 2.0229371640238893 -0.10431069357620813 0.06059224112147384 -0.24658741165258025 -0.8344855484532541 -0.06754424203951044 -0.01767145867312773 0.4472842539709442 -0.44257186499144346 -0.43353978611406707 -0.22737276826091016 -2.148 -12.572 -1.476 -0.516 0.1 0.328 -0.252
-1.031985575049912 -0.5514660932448062 0.013805827090968724 2.0263886207966317 -0.10814564554592167 0.05675728915176031 -0.24888838283440837 -0.7857908623317466 -0.07264933010063623 -0.01727875959150267 0.43353978611406707 -0.4480696521341943 -0.42568580448156584 -0.25682519938278975 -1.588 -12.476 -1.576 -0.304 0.136 0.492 -0.224
-1.040422469383282 -0.5514660932448062 0.014189322287940077 2.030990563160288 -0.1119805975156352 0.055223308363874894 -0.2515728492132078 -0.8101382053925003 -0.07225663101901117 0.006283185306000972 0.4410010686649432 -0.4410010686649432 -0.33065262672830115 -0.24543692601566297 -1.712 -12.348 -1.44 -0.12 0.144 0.396 -0.224
-1.0484758685196802 -0.5526165788357204 0.014189322287940077 2.0340585247360585 -0.1169660350762628 0.05292233718204677 -0.25349032519806464 -0.833700150290004 -0.051443579692882956 -0.027096236632129192 0.4123340357063138 -0.4292200962161914 -0.22580197193440993 -0.24975661591353862 -1.368 -12.252 -1.24 -0.06 0.152 0.248 -0.224
-1.0569127628530501 -0.5537670644266344 0.013038836697026017 2.038660467099715 -0.12080098704597633 0.05138835639416136 -0.25617479157686407 -0.8655087759016339 -0.050658181529632834 -0.039662607244131134 0.42175881366531526 -0.4386448741751928 -0.18260507295565323 -0.2481858195870384 -1.276 -12.252 -1.172 -0.028 0.108 0.22 -0.232
-1.0657331523833913 -0.5530000740326917 0.011888351106111956 2.043262409463371 -0.12540292940963257 0.048703890015361885 -0.2584757627586922 -0.8474446181468811 -0.06950773744763575 -0.01649336142825255 0.4311835916243167 -0.4249004063183157 -0.2100940086694075 -0.24779312050541333 -1.212 -12.064 -1.04 -0.028 0.136 0.26 -0.224
-1.0749370371107037 -0.5541505596236057 0.01227184630308331 2.0470973614330847 -0.12962137657631745 0.045252433242619704 -0.26154372433446305 -0.8466592199836309 -0.05890486224375911 -0.07225663101901117 0.4429645640730685 -0.4150829292776892 -0.2631083846887907 -0.24033183795453716 -0.872 -11.872 -0.94 -0.06 0.116 0.328 -0.224
-1.081839950656188 -0.5549175500175484 0.01227184630308331 2.052082798993712 -0.13307283334905964 0.04256796686382023 -0.26307770512234846 -0.8297731594737533 -0.0510508806112579 -0.0750055245903866 0.4300054943794415 -0.394662577033186 -0.2921681167290452 -0.25368360672978923 -0.964 -11.744 -0.872 -0.028 0.088 0.288 -0.224
-1.0918108257774433 -0.5553010452145197 0.01112136071216925 2.0559177509634257 -0.1384417661066586 0.03911651009107805 -0.26576217150114795 -0.8250607704942526 -0.04476769530525693 -0.02081305132612822 0.4433572631546936 -0.4190099200939398 -0.29099001948417 -0.24308073152591259 -0.776 -11.712 -0.636 -0.06 0.1 0.248 -0.232
-1.099097234519899 -0.5556845404114912 0.01112136071216925 2.060519693327082 -0.14266021327334347 0.03681553890924993 -0.2676796474860047 -0.8549059006977572 -0.0530143760193832 -0.02552544030562895 0.41429753111443907 -0.4362886796854425 -0.2968805057085459 -0.2230530783630345 -0.9 -11.712 -0.468 -0.088 0.152 0.248 -0.232
-1.1083011192472114 -0.5556845404114912 0.010737865515197896 2.0643546452967954 -0.14687866044002837 0.0337475773334791 -0.27113110425874687 -0.898888197839764 -0.05026548244800778 -0.059690260407009234 0.4190099200939398 -0.4300054943794415 -0.31651545978979895 -0.25132741224003885 -0.748 -11.84 -0.5 -0.028 0.088 0.24 -0.224
-1.1163545183836099 -0.5568350260024052 0.009203884727312482 2.068189597266509 -0.15109710760671324 0.029529130166794215 -0.273432075440575 -0.8391979374327548 -0.051443579692882956 -0.06990043652926081 0.42529310539994075 -0.4480696521341943 -0.31219576989192327 -0.25132741224003885 -0.652 -11.904 -0.536 -0.12 0.116 0.26 -0.224
-1.1259418983078937 -0.5568350260024052 0.008820389530341128 2.0731750348271367 -0.15531555477339815 0.02684466378799474 -0.27611654181937445 -0.8285950622288781 -0.039662607244131134 -0.08482300163101313 0.40565815131868777 -0.45121124478719477 -0.27763825070891796 -0.24543692601566297 -0.592 -11.712 -0.5 -0.152 0.072 0.26 -0.224
-1.1336118022473207 -0.5568350260024052 0.007669903939427069 2.0770099867968503 -0.16106798272796843 0.024160197409195266 -0.27880100819817394 -0.8254534695758776 -0.022776546734253524 -0.06754424203951044 0.4060508504003128 -0.4610287218278213 -0.27056966723966686 -0.2619302874439155 -0.684 -11.556 -0.468 -0.152 0.136 0.212 -0.232
-1.1424321917776619 -0.5576020163963479 0.007286408742455715 2.0804614435695923 -0.16605342028859604 0.02147573103039579 -0.2814854745769734 -0.8372344420246295 -0.04476769530525693 -0.04830198703988247 0.3832743036660593 -0.4841979676436999 -0.2921681167290452 -0.2552544030562895 -0.652 -11.556 -0.536 -0.088 0.164 0.212 -0.224
-1.1497186005201177 -0.5576020163963479 0.007669903939427069 2.084296395539306 -0.16912138186436687 0.018407769454624964 -0.28455343615274425 -0.8046404182497494 -0.029059732040254495 -0.06322455214163478 0.3648174468296814 -0.45160394386881986 -0.2807798433619184 -0.23758294438316174 -0.56 -11.46 -0.668 -0.088 0.108 0.228 -0.224
-1.1577719996565161 -0.5579855115933192 0.006135923151541655 2.0885148427059907 -0.1737233242280231 0.016106798272796843 -0.28608741694062967 -0.8293804603921283 -0.012173671530376884 -0.06126105673350948 0.38563049815580963 -0.4386448741751928 -0.3066979827491724 -0.2560398012195396 -0.652 -11.46 -0.436 -0.028 0.116 0.248 -0.232
-1.1673593795808 -0.5572185211993765 0.006519418348513008 2.0931167850696473 -0.17909225698562206 0.013038836697026017 -0.2891553785164005 -0.8643306786567587 -0.02081305132612822 -0.08443030254938806 0.38641589631905976 -0.4362886796854425 -0.2784236488721681 -0.22344577744465957 -0.56 -11.556 -0.468 -0.028 0.088 0.248 -0.24
-1.1746457883232555 -0.5583690067902906 0.004985437560627594 2.096184746645418 -0.18331070415230694 0.010737865515197896 -0.29107285450125725 -0.8482300163101312 -0.007853981632501214 -0.018456856836377853 0.3522510762176795 -0.4732023933581982 -0.25368360672978923 -0.2320851572404109 -0.528 -11.428 -0.536 -0.06 0.124 0.212 -0.232
-1.183849673050568 -0.5576020163963479 0.005752427954570301 2.09963620341816 -0.18791264651596318 0.009203884727312482 -0.2933738256830854 -0.8364490438613794 -0.02081305132612822 -0.03769911183600583 0.3510729789728043 -0.48066367590907433 -0.20341812428178146 -0.23169245815878584 -0.56 -11.396 -0.368 -0.028 0.124 0.212 -0.252
-1.1919030721869666 -0.5583690067902906 0.004985437560627594 2.101937174599988 -0.1936650744705335 0.005752427954570301 -0.29605829206188483 -0.8195629833515018 0.003141592653000486 -0.02631083846887907 0.30748338091242255 -0.46534841172569696 -0.23679754621991161 -0.2399391388729121 -0.496 -11.428 -0.604 -0.028 0.136 0.228 -0.24
-1.1999564713233648 -0.5576020163963479 0.004601942363656241 2.1046216409787877 -0.19673303604630432 0.005368932757598948 -0.298359263243713 -0.8364490438613794 0.008639379795751335 -0.07068583469251093 0.2697842690764167 -0.39152098438018557 -0.21048670775103256 -0.2709623663212919 -0.528 -11.428 -0.536 -0.028 0.116 0.472 -0.252
-1.2103108416415915 -0.5579855115933192 0.0038349519697135344 2.107306107357587 -0.2001844928190465 0.006902913545484362 -0.3029612056073692 -0.8517643080447568 -0.012566370612001944 -0.03926990816250607 0.24897121775028852 -0.35185837713605445 -0.03887720908088101 -0.3090541772389228 -0.56 -11.524 -0.4 -0.028 0.116 0.356 -0.24
-1.2168302599901044 -0.5579855115933192 0.003451456772742181 2.1088400881454725 -0.2017184736069319 0.008820389530341128 -0.30679615757708273 -0.8407687337592551 0.006283185306000972 -0.029452431121879556 0.2179479903019087 -0.30080749652479655 0.10759954836526664 -0.34478979366680335 -0.592 -11.524 -0.604 -0.424 0.228 0.316 -0.232
-1.2256506495204456 -0.5583690067902906 0.004218447166684887 2.1092235833424438 -0.20286895919784598 0.013038836697026017 -0.3106311095467963 -0.7979645338621234 0.007853981632501214 -0.030237829285129678 0.14883295193589802 -0.17789268397615252 0.30080749652479655 -0.4170464246858145 -0.464 -11.556 -0.468 -1.1 0.208 0.2 -0.196
-1.2340875438538152 -0.5579855115933192 0.0038349519697135344 2.110757564130329 -0.2017184736069319 0.01917475984856767 -0.3148495567134812 -0.8352709466165041 0.009424777959001457 0.0023561944897503642 0.09464047867163963 -0.04358959806038174 0.420188017338815 -0.3911282852985605 -0.56 -11.712 -0.468 -1.128 0.208 0.192 -0.232
-1.2421409429902137 -0.5568350260024052 0.0030679615757708274 2.110374068933358 -0.2009514832129892 0.026077673394052033 -0.32060198466805145 -0.8329147521267538 0.01649336142825255 -0.005890486224375911 0.04673119071338223 0.04280419989713162 0.5537057050913357 -0.4519966429504449 -0.56 -11.744 -0.5 -1.464 0.188 0.18 -0.224
-1.2501943421266122 -0.5560680356084625 0.0030679615757708274 2.1099905737363867 -0.20056798801601786 0.03298058693953639 -0.3252039270317077 -0.8132797980455008 0.03180862561162992 -0.03180862561162992 -0.014529866020127248 0.0420188017338815 0.6738716240686042 -0.48576876397020013 0.28 -11.872 -0.568 -1.344 0.208 0.192 -0.212
-1.257480750869068 -0.5568350260024052 0.002684466378799474 2.1084565929485013 -0.2001844928190465 0.04141748127290617 -0.33018936459233533 -0.7956083393723731 0.0420188017338815 -0.021991148571003403 -0.06558074663138515 0.056941366835633805 0.7806857742706207 -0.4971570373373269 1.028 -12.064 -0.468 -1.128 0.208 0.192 -0.224
-1.2655341500054664 -0.5568350260024052 0.0030679615757708274 2.1076896025545584 -0.20133497840996056 0.051004861197190006 -0.3351748021529629 -0.7948229412091229 0.019634954081253035 0.008246680714126275 -0.10249446030414085 0.024740042142378828 0.8721846602892599 -0.517184690500205 1.868 -12.22 -0.436 -1.1 0.2 0.18 -0.204
-1.2724370635509508 -0.5568350260024052 0.0019174759848567672 2.105772126569702 -0.19980099762207515 0.05905826033358843 -0.3401602397135905 -0.7747952880462449 0.014529866020127248 -0.043982297142006806 -0.13351768775252065 0.023561944897503646 0.8812167391666363 -0.5187554868267052 2.304 -12.16 -0.604 -1.1 0.208 0.192 -0.224
-1.2789564818994636 -0.5564515308054339 0.0011504855909140602 2.1038546505848448 -0.20056798801601786 0.06711165946998685 -0.3451456772742181 -0.737096176210239 0.018064157754752792 -0.08089601081476251 -0.17632188764965226 0.01727875959150267 0.8702211648811345 -0.5199335840715804 2.492 -12.064 -0.468 -1.436 0.188 0.18 -0.212
-1.2850924050510053 -0.5564515308054339 0.0003834951969713534 2.101553679403017 -0.19941750242510378 0.07669903939427068 -0.3501311148348457 -0.6935065781498573 0.0310232274483798 -0.11270463642639243 -0.20655971693478195 0.051443579692882956 0.885929128146137 -0.5022621253984527 2.584 -12.032 -0.604 -1.404 0.484 0.192 -0.24
-1.2916118233995184 -0.5560680356084625 -0.0015339807878854137 2.0992527082211887 -0.19404856966750483 0.08666991451552587 -0.35550004759244463 -0.6503096791711006 0.019634954081253035 -0.10681415020201653 -0.21048670775103256 0.19988383254715592 0.9083129757987655 -0.48655416213345026 2.18 -12.0 0.736 -1.312 0.484 0.212 -0.212
-1.2969807561571174 -0.5549175500175484 -0.002684466378799474 2.096184746645418 -0.18676216092504913 0.09510680884889565 -0.3604854851530722 -0.6346017159060982 0.013744467856877126 -0.14215706754827198 -0.2528982085665391 0.4684900043786975 0.924413638145393 -0.5289656629489569 2.116 -11.652 1.476 -1.588 0.18 0.18 -0.212
-1.3046506600965444 -0.5553010452145197 -0.003451456772742181 2.0927332898726756 -0.18177672336442152 0.10661166475803625 -0.3654709227136998 -0.581587339886715 0.043196898978756684 -0.11349003458964255 -0.3451824927484284 0.5984734003965926 0.9680032362057747 -0.48341256948044975 1.744 -11.492 2.216 -1.436 0.164 0.18 -0.232
-1.3100195928541434 -0.5556845404114912 -0.0030679615757708274 2.0885148427059907 -0.1802427425765361 0.11734953027323415 -0.37045636027432743 -0.6020076921312181 0.023954643979128706 -0.034950218264630406 -0.368744437645932 0.4759512869295736 1.0359401773269101 -0.4987278336638271 1.776 -11.428 2.448 -1.464 0.172 0.192 -0.232
-1.316155516005685 -0.5549175500175484 -0.004218447166684887 2.0839129003423347 -0.17755827619773665 0.1277039005914607 -0.37582529303192636 -0.601222293967968 0.029452431121879556 -0.005497787142750851 -0.41154863754306364 0.271355065402917 1.0712830946731657 -0.504225620806578 1.836 -11.204 2.216 -1.312 0.472 0.18 -0.184
-1.3219079439602552 -0.5549175500175484 -0.002684466378799474 2.0785439675847357 -0.1737233242280231 0.13767477571271589 -0.3804272353955826 -0.6424556975385993 0.01649336142825255 0.006675884387626033 -0.46966810162357264 0.21245020315915786 1.0626437148774144 -0.5128650006023293 1.96 -11.3 2.148 -1.192 0.564 -0.008 -0.176
-1.328043867111797 -0.5537670644266344 -0.0023009711818281204 2.074325520418051 -0.1687378866673955 0.146495165243057 -0.3857961681531816 -0.6043638866209685 0.04280419989713162 0.043196898978756684 -0.4802709768274493 0.394662577033186 0.9471901848796465 -0.49165925019457607 2.212 -11.176 1.912 -1.436 0.252 -0.056 -0.224
-1.3334127998693959 -0.5537670644266344 -0.0019174759848567672 2.069340082857423 -0.16298545871282522 0.15224759319762732 -0.39078160571380915 -0.5372123436630831 0.03534291734625546 0.039662607244131134 -0.43746677693031766 0.5270021675408315 0.7677267045769938 -0.47673668509282374 2.368 -11.048 1.644 -1.74 0.18 0.192 -0.212
-1.3387817326269948 -0.5526165788357204 -0.0007669903939427069 2.063971150099824 -0.1587670115461403 0.1572330307582549 -0.39576704327443674 -0.5199335840715804 0.0510508806112579 0.08128870989638758 -0.45631633284832057 0.536034246418208 0.5678428720298379 -0.5089380097860787 2.272 -10.92 1.24 -2.136 0.18 0.18 -0.196
-1.3437671701876224 -0.5518495884417776 -0.0003834951969713534 2.058985712539197 -0.15569904997036949 0.16260196351585385 -0.39998549044112164 -0.5442809271323342 0.04162610265225644 0.07539822367201165 -0.4940154446843264 0.4249004063183157 0.523860574887831 -0.47948557866419916 2.088 -10.792 1.004 -2.352 0.18 0.192 -0.212
-1.3472186269603645 -0.5514660932448062 0.0003834951969713534 2.054000274978569 -0.15224759319762732 0.16835439147042416 -0.4045874328047779 -0.45553093468507044 0.060475658570259355 0.0679369411211355 -0.523467875806206 0.3059125845859223 0.5356415473365829 -0.4959789400924517 1.9 -10.76 0.804 -2.504 0.188 0.2 -0.196
-1.3525875597179635 -0.5503156076538922 0.0011504855909140602 2.047864351827027 -0.1514806028036846 0.17410681942499445 -0.4103398607593482 -0.4598506245829461 0.06832964020276057 0.09424777959001458 -0.5780530481520894 0.2709623663212919 0.5584180940708364 -0.504618319888203 1.652 -11.016 0.604 -2.444 0.18 0.192 -0.204
-1.3560390164907057 -0.5495486172599495 0.0015339807878854137 2.040961438281543 -0.1499466220157992 0.17985924737956477 -0.4153252983199758 -0.45238934203207 0.10681415020201653 0.04476769530525693 -0.6287112296817222 0.20066923071040604 0.6000441967230928 -0.5073672134595785 1.432 -11.08 0.568 -2.228 0.2 0.192 -0.212
-1.360640958854362 -0.5483981316690354 0.002684466378799474 2.0340585247360585 -0.14879613642488512 0.18599517053110642 -0.4206942310775747 -0.40290925774731234 0.1252710070383944 0.07736171908013696 -0.6503096791711006 0.10445795571226615 0.5953318077435921 -0.4983351345822021 1.308 -11.048 0.736 -2.136 0.244 0.376 -0.224
-1.3644759108240756 -0.5472476460781214 0.0038349519697135344 2.027155611190574 -0.14687866044002837 0.1928980840765908 -0.42529617344123094 -0.4107632393798135 0.10445795571226615 0.11859512265076834 -0.698611666210983 0.1441205629563973 0.6259623361103468 -0.4920519492762011 1.152 -10.888 0.804 -1.864 0.392 0.548 -0.212
-1.3679273675968178 -0.5460971604872072 0.004985437560627594 2.0183352216602333 -0.14419419406122888 0.2024854640008746 -0.43104860139580126 -0.3805254100946839 0.13233959050764546 0.10288715938576591 -0.7740098898829947 0.15354534091539876 0.7539822367201167 -0.4948008428475765 1.088 -11.048 0.736 -1.464 0.4 0.404 -0.212
-1.3717623195665312 -0.5441796845023505 0.005752427954570301 2.009514832129892 -0.14112623248545805 0.21053886313727305 -0.4356505437594575 -0.39348447978831086 0.135873882242271 0.05576326959075863 -0.801891524678374 0.23876104162803694 0.8289877613105032 -0.4948008428475765 0.996 -11.332 0.5 -1.128 0.28 0.356 -0.212
-1.3752137763392733 -0.5430291989114364 0.005752427954570301 2.0026119185844076 -0.13767477571271589 0.2174417766827574 -0.4406359813200851 -0.31651545978979895 0.13626658132389607 0.07343472826388636 -0.8121017008006256 0.31887165427954933 0.7846127650868714 -0.5132576996839544 0.996 -11.144 0.568 -1.068 0.216 0.472 -0.196
-1.3775147475211016 -0.5418787133205224 0.006902913545484362 1.9926410434631525 -0.1349903093339164 0.22511168062218448 -0.44600491407768406 -0.329474529483426 0.1472621556093978 0.06911503836601068 -0.8168140897801264 0.3400774046873026 0.7084291432516095 -0.4963716391740768 0.808 -11.016 0.604 -0.976 0.208 0.616 -0.204
-1.380199213899901 -0.5407282277296084 0.007286408742455715 1.9842041491297826 -0.13268933815208828 0.23201459416766884 -0.45022336124436896 -0.33261612213642644 0.14647675744614766 0.06440264938650996 -0.8219191778412521 0.265071880096916 0.7103926386597349 -0.48498336580695 0.872 -11.112 0.772 -1.068 0.3 0.636 -0.204
-1.3836506706726432 -0.5395777421386942 0.008436894333369775 1.9765342451903556 -0.13077186216723152 0.24083498369800996 -0.4555922940019679 -0.3070906818307975 0.14215706754827198 0.06675884387626033 -0.8305585576370035 0.24386612968916271 0.7795076770257455 -0.49283734743945123 0.56 -11.048 0.772 -1.192 0.38 0.528 -0.176
-1.3871021274453854 -0.5357427901689807 0.009203884727312482 1.9673303604630432 -0.12655341500054662 0.2504223636222938 -0.46057773156259546 -0.2827433387700437 0.16650441060902577 0.05811946408050899 -0.8391979374327548 0.2580032966276649 0.8293804603921283 -0.4987278336638271 0.528 -10.856 0.804 -1.312 0.328 0.472 -0.176
-1.3901700890211561 -0.5345923045780667 0.009587379924283835 1.959660456523616 -0.12233496783386175 0.2577087723647495 -0.4651796739262517 -0.271355065402917 0.17435839224152697 0.07461282550876154 -0.8525497062080069 0.3671736413194318 0.8568693961058825 -0.49244464835782614 0.464 -10.856 0.704 -1.464 0.28 0.46 -0.184
-1.3928545553999556 -0.5330583237901813 0.009587379924283835 1.949689581402361 -0.11888351106111957 0.26576217150114795 -0.4705486066838507 -0.24465152785241284 0.16886060509877612 0.05458517234588344 -0.8655087759016339 0.38798669264556 0.8250607704942526 -0.4543528374401953 0.216 -11.144 0.804 -1.708 0.228 0.54 -0.168
-1.3940050409908697 -0.5307573526083531 0.010737865515197896 1.942019677462934 -0.1169660350762628 0.27381557063754636 -0.4743835586535642 -0.2360121480566615 0.19988383254715592 0.06636614479463526 -0.8843583318196367 0.3161227607081739 0.8022842237599991 -0.46259951815432154 0.308 -10.952 1.208 -1.772 0.28 0.528 -0.176
-1.3959225169757266 -0.5292233718204677 0.012655341500054663 1.9331992879325928 -0.11389807350049197 0.28301945536485884 -0.47821851062327775 -0.22815816642416029 0.1869247628535289 0.10485065479389122 -0.9028151886560146 0.27488935713754253 0.8156359925352511 -0.4531747401953201 0.28 -10.856 1.44 -1.956 0.38 0.472 -0.176
-1.3982234881575546 -0.5257719150477256 0.01342233189399737 1.9232284128113375 -0.11159710231866385 0.2914563496982286 -0.48320394818390533 -0.23169245815878584 0.21991148571003402 0.11466813183451774 -0.9110618693701409 0.2532909076481642 0.8619744841670083 -0.4614214209094464 0.372 -11.268 1.208 -1.984 0.484 0.396 -0.184
-1.400907954536354 -0.5246214294568115 0.014956312681882784 1.9124905472961395 -0.10737865515197896 0.30027673922856973 -0.48742239535059023 -0.2010619297920311 0.21323560132240799 0.14097897030339682 -0.9130253647782662 0.30277099193292184 0.8368417429430044 -0.44139376774656824 0.308 -11.396 0.836 -2.26 0.364 0.46 -0.156
-1.402825430521211 -0.5223204582749834 0.016106798272796843 1.9029031673718557 -0.10316020798529407 0.3090971287589109 -0.4931748233051605 -0.19634954081253037 0.1912444527514046 0.11820242356914328 -0.9263771335535183 0.3824889055028092 0.8454811227387558 -0.4370740778486926 0.28 -11.396 0.3 -2.536 0.264 0.48 -0.196
-1.405126401703039 -0.5196359918961839 0.017257283863710903 1.893315787447572 -0.09855826562163783 0.317917518289252 -0.49700977527487405 -0.19988383254715592 0.2179479903019087 0.13037609509952017 -0.944441291308271 0.42372230907344055 0.8607963869221331 -0.4410010686649432 0.216 -11.46 0.132 -2.72 0.18 0.444 -0.196
-1.4070438776878957 -0.5173350207143558 0.018407769454624964 1.882577921932374 -0.09587379924283836 0.32750489821353584 -0.501228222441559 -0.19634954081253037 0.23169245815878584 0.1060287520387664 -0.9672178380425246 0.3911282852985605 0.8301658585553784 -0.42529310539994075 0.216 -11.588 0.1 -2.748 0.188 0.412 -0.204
-1.4078108680818384 -0.514267059138585 0.019941750242510378 1.8729905420080901 -0.09242234247009617 0.3344078117590202 -0.5054466696082438 -0.16061392438464983 0.2631083846887907 0.11231193734476737 -0.9746791205934008 0.336150413871052 0.8199556824331268 -0.41665372560418945 0.28 -11.556 0.164 -2.812 0.18 0.452 -0.212
-1.4089613536727525 -0.5119660879567568 0.02032524543948173 1.861869181295921 -0.09050486648523941 0.34246121089541864 -0.5100486119719001 -0.1460840583645226 0.2662499773417912 0.09346238142676445 -1.009629338858031 0.27960174611704325 0.8030696219232492 -0.42136611458369017 0.248 -11.872 -0.232 -2.812 0.2 0.492 -0.184
-1.4108788296576094 -0.5092816215779573 0.02147573103039579 1.8522818013716371 -0.08820389530341129 0.3508981052287884 -0.515417544729499 -0.14765485469102282 0.2411172361177873 0.08443030254938806 -1.0241592048781585 0.21245020315915786 0.7983572329437485 -0.4292200962161914 -0.152 -12.064 -0.332 -2.748 0.344 0.5 -0.196
-1.4120293152485233 -0.5065971551991579 0.021859226227367145 1.8407769454624965 -0.0847524385306691 0.3589515043651868 -0.5184855063052698 -0.12919799785464497 0.271747764484542 0.07775441816176203 -1.0327985846739098 0.26860617183154156 0.7999280292702488 -0.44885505029744444 -0.248 -12.16 -0.368 -2.688 0.28 0.508 -0.196
-1.4124128104454947 -0.5039126888203584 0.021092235833424438 1.8296555847503273 -0.08091748656095557 0.3670049035015852 -0.5230874486689261 -0.09935286765114036 0.2666426764234162 0.014529866020127248 -1.0622510157957894 0.36363934958480626 0.7967864366172482 -0.39780416968618654 -0.464 -12.38 -0.332 -2.78 0.188 0.54 -0.196
-1.4131798008394374 -0.5008447272445876 0.021092235833424438 1.8181507288411867 -0.07669903939427068 0.37582529303192636 -0.5269224006386396 -0.07422012642713648 0.26860617183154156 -0.003926990816250607 -1.0889545533462934 0.3828816045844342 0.7728317926381195 -0.38641589631905976 -0.464 -12.348 -0.232 -2.72 0.18 0.568 -0.212
-1.4143302864303515 -0.49777676566881673 0.0222427214243385 1.8081798537199314 -0.07363107781849985 0.3831117017743821 -0.5307573526083531 -0.04673119071338223 0.2858849314230442 -0.01649336142825255 -1.112123799162172 0.368351738564307 0.7508406440671161 -0.3891647898904352 -0.528 -12.22 0.232 -2.78 0.18 0.588 -0.212
-1.4143302864303515 -0.49547579448698864 0.021092235833424438 1.7966749978107908 -0.07133010663667173 0.39078160571380915 -0.5342088093810954 -0.051443579692882956 0.2996293992799213 0.01531526418337737 -1.0913107478360438 0.2929535148922953 0.736703477128614 -0.3671736413194318 -0.62 -12.284 0.604 -2.964 0.252 0.624 -0.196
-1.4147137816273228 -0.4920243377142465 0.02147573103039579 1.7855536370986216 -0.06979612584878632 0.3996019952441503 -0.5380437613508089 -0.050658181529632834 0.29334621397392036 0.011388273367126762 -1.0661780066120399 0.20538161968990676 0.7810784733522458 -0.3730641275438077 -0.62 -12.284 0.704 -3.116 0.456 0.56 -0.196
-1.4147137816273228 -0.48857288094150425 0.0222427214243385 1.7744322763864524 -0.06596117387907278 0.4084223847744914 -0.5418787133205224 -0.02552544030562895 0.2807798433619184 -0.014529866020127248 -1.085420261611668 0.19556414264928024 0.8301658585553784 -0.36167585417668097 -0.436 -12.192 0.5 -3.36 0.456 0.472 -0.184
-1.4154807720212654 -0.4855049193657335 0.021859226227367145 1.7625439252803403 -0.06327670750027331 0.4157087935169471 -0.5457136652902359 -0.031415926530004856 0.30237829285129675 0.0011780972448751821 -1.0834567662035426 0.2831360378516688 0.8242753723310025 -0.37227872938055756 -0.464 -12.22 0.536 -3.668 0.308 0.46 -0.212
-1.4154807720212654 -0.482820452986934 0.02032524543948173 1.7514225645681711 -0.05905826033358843 0.4249126782442596 -0.5495486172599495 -0.06008295948863429 0.28863382499441964 0.0011780972448751821 -1.1066260120194211 0.3589269606053055 0.7944302421274979 -0.35460727070742987 -0.404 -12.284 0.436 -3.76 0.208 0.492 -0.196
-1.4154807720212654 -0.4801359866081345 0.0222427214243385 1.7410681942499446 -0.057524279545703015 0.43258258218368667 -0.5530000740326917 -0.04908738520313259 0.28667032958629435 0.009817477040626518 -1.1258682670190492 0.3082687790756727 0.8156359925352511 -0.3573561642788053 -0.464 -12.192 0.536 -3.912 0.216 0.46 -0.212
-1.4173982480061222 -0.47668452983539233 0.02147573103039579 1.7284128527498899 -0.05560680356084625 0.4414029717140278 -0.5560680356084625 -0.03534291734625546 0.28195794060679363 0.022383847652628464 -1.1195850817130482 0.22972896275066054 0.8191702842698767 -0.36756634040105685 -0.56 -12.252 0.232 -4.064 0.364 0.508 -0.176
-1.4173982480061222 -0.4736165682596215 0.023009711818281205 1.7180584824316634 -0.05330583237901813 0.44983986604739756 -0.5602864827751474 -0.01688606050987761 0.3137665662184235 0.018849555918002914 -1.1600330871204294 0.2230530783630345 0.8439103264122555 -0.3691371367275571 -0.496 -12.284 0.064 -4.096 0.408 0.5 -0.196
-1.417014752809151 -0.470932101880822 0.02147573103039579 1.7050196457346374 -0.04908738521233324 0.45904375077471005 -0.5645049299418322 0.005890486224375911 0.3031636910145469 0.0011780972448751821 -1.1364711422229257 0.2870630286679194 0.8462665209020059 -0.368744437645932 -0.404 -12.38 0.3 -3.972 0.264 0.5 -0.176
-1.4162477624152083 -0.4670971499111085 0.021859226227367145 1.6946652754164109 -0.04486893804564835 0.4663301595171658 -0.567572891517603 -0.01021017612225158 0.297273204790171 -0.003141592653000486 -1.1808461384465576 0.35185837713605445 0.8384125392695047 -0.3385066083608024 -1.12 -12.316 0.332 -4.064 0.244 0.54 -0.176
-1.4166312576121796 -0.464412683532309 0.02147573103039579 1.6812429435224134 -0.04295146206079158 0.4751505490475069 -0.5702573578964025 -0.007461282550876154 0.30983957540217294 0.0007853981632501215 -1.182809633854683 0.33536501570780186 0.8297731594737533 -0.3569634651971802 -1.276 -12.316 -0.064 -4.064 0.264 0.54 -0.168
-1.4166312576121796 -0.46172821715350953 0.0222427214243385 1.6689710972193301 -0.04065049087896346 0.48397093857784806 -0.5737088146691447 -0.01767145867312773 0.29530970938204565 0.0035342917346255468 -1.182809633854683 0.271355065402917 0.8399833355960049 -0.32672563591205056 -1.464 -12.348 0.0 -4.156 0.316 0.548 -0.184
-1.4166312576121796 -0.45750976998682463 0.022626216621309852 1.6555487653253327 -0.03719903410622128 0.49279132810818915 -0.577160271441887 -0.0023561944897503642 0.3314380248915513 0.027096236632129192 -1.1887001200790588 0.2666426764234162 0.8639379795751336 -0.31141037172867314 -1.524 -12.316 -0.132 -4.248 0.328 0.492 -0.176
-1.4162477624152083 -0.4544418084110538 0.022626216621309852 1.6436604142192208 -0.03413107253045045 0.501228222441559 -0.5806117282146291 -0.001570796326500243 0.32868913132017585 -0.0007853981632501215 -1.2232576392620642 0.28941922315766977 0.8486227153917563 -0.29373891305554545 -1.62 -12.444 -0.368 -4.492 0.244 0.48 -0.204
-1.4166312576121796 -0.45099035163831164 0.0222427214243385 1.6313885679161375 -0.03106311095467963 0.5092816215779573 -0.5829126993964572 -0.0019634954081253035 0.3369358120343021 0.006675884387626033 -1.2177598521193134 0.29373891305554545 0.8372344420246295 -0.2921681167290452 -2.088 -12.54 -0.468 -4.676 0.244 0.472 -0.212
-1.4173982480061222 -0.44753889486556947 0.023009711818281205 1.6191167216130542 -0.02914563496982286 0.5181020111082985 -0.584830175381314 -0.003141592653000486 0.34478979366680335 -0.006283185306000972 -1.273130422628447 0.27056966723966686 0.8109236035557504 -0.2560398012195396 -2.024 -12.728 -0.332 -4.492 0.244 0.412 -0.184
-1.417014752809151 -0.4437039428958559 0.02339320701525256 1.6053108945220855 -0.02684466378799474 0.5238544390628688 -0.5852136705782853 -0.011780972448751823 0.3310453258099262 0.0023561944897503642 -1.2570297602818195 0.23758294438316174 0.7665486073321186 -0.14215706754827198 -1.496 -13.176 -0.4 -4.124 0.28 0.48 -0.184
-1.417014752809151 -0.4406359813200851 0.021859226227367145 1.5941895338099161 -0.024927187803137973 0.5299903622144104 -0.5852136705782853 -0.01060287520387664 0.3451824927484284 0.028667032958629435 -1.2205087456906887 0.20341812428178146 0.6353871140693482 -0.06008295948863429 -1.244 -13.3 -0.4 -3.728 0.292 0.692 -0.204
-1.4166312576121796 -0.43756801974431425 0.021859226227367145 1.583068173097747 -0.022626216621309852 0.5349757997750381 -0.584830175381314 0.00510508806112579 0.35382187254417974 -0.02042035224450316 -1.1871293237525586 0.21951878662840896 0.5525276078464605 0.0019634954081253035 -0.808 -13.524 -0.4 -3.268 0.308 0.76 -0.156
-1.4162477624152083 -0.4341165629715721 0.0222427214243385 1.572330307582549 -0.02032524543948173 0.5391942469417229 -0.5844466801843426 0.009032078877376396 0.3243694414223002 -0.014529866020127248 -1.0850275625300427 0.23169245815878584 0.46652650897057213 0.014529866020127248 -0.496 -13.84 -0.4 -3.148 0.272 0.856 -0.072
-1.417014752809151 -0.431815591789744 0.02147573103039579 1.5619759372643225 -0.01917475984856767 0.5414952181235511 -0.5840631849873713 0.012566370612001944 0.28431413509654396 -0.02631083846887907 -1.060680219469289 0.1971349389757805 0.37463492387030795 0.0047123889795007284 -0.464 -13.872 -0.5 -3.24 0.292 0.828 -0.112
-1.4158642672182369 -0.42874763021397316 0.0222427214243385 1.551621566946096 -0.017640779060682257 0.5449466748962932 -0.584830175381314 -0.00039269908162506076 0.2874557277495445 -0.015707963265002428 -1.0571459277346635 0.13744467856877127 0.3070906818307975 0.01021017612225158 -0.716 -13.808 -0.468 -3.452 0.336 0.8 -0.112
-1.4166312576121796 -0.42567966863820234 0.022626216621309852 1.5428011774157548 -0.016106798272796843 0.54686415088115 -0.5840631849873713 0.004319689897875668 0.29845130203504616 -0.01060287520387664 -0.989601685695153 0.13626658132389607 0.25878869479091504 0.014529866020127248 -0.592 -13.84 -0.4 -3.76 0.336 0.712 -0.036
-1.4162477624152083 -0.4233786974563742 0.020708740636453084 1.5335972926884425 -0.01457281748491143 0.5495486172599495 -0.5779272618358297 0.008639379795751335 0.2627156856071656 -0.036913713672755706 -0.8670795722281341 0.13980087305852162 0.21441369856728315 0.2591813938725401 -0.62 -13.936 -0.4 -4.216 0.364 0.656 -0.044
-1.4166312576121796 -0.4210777262745461 0.021092235833424438 1.525543893552044 -0.013805827090968724 0.5503156076538922 -0.571791338684288 -0.003926990816250607 0.23129975907716077 -0.021991148571003403 -0.8321293539635037 0.11741702540589316 0.17671458673127732 0.4991205327454522 -0.308 -13.84 -0.468 -4.828 0.328 0.576 -0.008
-1.4162477624152083 -0.4191602502896893 0.02147573103039579 1.517106999218674 -0.012655341500054663 0.5514660932448062 -0.5660389107297177 -0.0027488935713754254 0.20381082336340653 -0.009032078877376396 -0.7999280292702488 0.10995574285501701 0.1299833960178951 0.5753041545807139 1.244 -13.808 -0.4 -5.164 0.292 0.54 0.0
-1.4150972768242942 -0.4168592791078612 0.02032524543948173 1.509437095279247 -0.011504855909140603 0.5530000740326917 -0.56105347316909 0.06126105673350948 0.24072453703616223 -0.019242254999627974 -0.8042477191681244 0.14451326203802234 0.1119192382631423 0.5800165435602147 2.336 -13.968 -0.332 -5.316 0.228 0.508 -0.016
-1.4143302864303515 -0.4141748127290617 0.01917475984856767 1.500616705748906 -0.009203884727312482 0.5541505596236057 -0.5549175500175484 0.09385508050838952 0.21991148571003402 -0.06872233928438563 -0.7928594458009977 0.14647675744614766 0.12095131714051871 0.5446736262139592 3.084 -13.872 -0.3 -5.256 0.252 0.644 0.008
-1.4131798008394374 -0.4118738415472336 0.017640779060682257 1.4933302970064504 -0.007669903939427069 0.5560680356084625 -0.5499321124569209 0.11623892816101798 0.23247785632203596 -0.11741702540589316 -0.8026769228416242 0.15825772989489947 0.13783737765039633 0.5611669876422118 3.272 -13.84 -0.3 -5.104 0.236 0.624 0.0
-1.4097283440666952 -0.4099563655623768 0.015339807878854137 1.485276897870052 -0.006135923151541655 0.5583690067902906 -0.5445631796993219 0.1531526418337737 0.20577431877153182 -0.1829977720372783 -0.7830419687603711 0.16886060509877612 0.1912444527514046 0.523860574887831 3.552 -14.064 -0.3 -4.952 0.188 0.616 -0.044
-1.4074273728848672 -0.40727189918357737 0.012655341500054663 1.477606993930625 -0.004985437560627594 0.5602864827751474 -0.5395777421386942 0.22894356458741041 0.1720021977517766 -0.25172011132166394 -0.7590873247812424 0.17946348030265274 0.19792033713903062 0.4728096942765731 3.304 -14.032 -0.064 -5.072 0.188 0.624 -0.028
-1.4058933920969816 -0.40573791839569195 0.009970875121255189 1.4710875755821118 -0.003451456772742181 0.5618204635630328 -0.5353592949720094 0.24661502326053814 0.1790707812210277 -0.2733185608110423 -0.7080364441699845 0.1507964473440233 0.1881028600984041 0.47163159703169794 2.928 -13.716 1.072 -5.256 0.188 0.636 -0.008
-1.4020584401272682 -0.4045874328047779 0.007286408742455715 1.4641846620366274 -0.004601942363656241 0.5648884251388037 -0.5311408478053246 0.2470077223421632 0.18928095734327927 -0.2689988709131666 -0.6613052534566023 0.03769911183600583 0.20852321234290724 0.43079089254269165 2.96 -13.524 2.348 -5.44 0.4 0.608 -0.016
-1.4001409641424114 -0.4026699568199211 0.004985437560627594 1.4572817484911431 -0.005368932757598948 0.567572891517603 -0.5265389054416683 0.2627156856071656 0.14844025285427295 -0.24779312050541333 -0.6495242810078504 -0.04555309346850705 0.2450442269340379 0.4158683274409393 3.02 -13.652 2.684 -5.56 0.664 0.528 -0.016
-1.3978399929605834 -0.4019029664259784 0.003451456772742181 1.4515293205365727 -0.0038349519697135344 0.5702573578964025 -0.5230874486689261 0.2666426764234162 0.14372786387477224 -0.19242254999627975 -0.6825110038643556 -0.045945792550132106 0.26350108377041576 0.39780416968618654 3.208 -13.46 3.052 -5.836 0.692 0.492 -0.008
-1.3943885361878412 -0.3996019952441503 0.0023009711818281204 1.4450099021880598 -0.004218447166684887 0.572941824275202 -0.5192524966992126 0.24465152785241284 0.16571901244577564 -0.16964600326202625 -0.6542366699873512 0.03534291734625546 0.2980586029534211 0.3738495257070578 3.488 -13.3 2.852 -5.776 0.656 0.452 0.008
-1.393238050596927 -0.3984515096532362 0.0007669903939427069 1.4384904838395467 -0.0023009711818281204 0.5763932810479442 -0.515417544729499 0.2619302874439155 0.15825772989489947 -0.12959069693627004 -0.6444191929467247 0.07932521448826227 0.3066979827491724 0.40251655866568725 3.676 -13.556 2.484 -5.836 0.584 0.412 0.0
-1.389786593824185 -0.39653403366837947 0.0003834951969713534 1.4315875702940624 -0.0023009711818281204 0.5786942522297723 -0.5119660879567568 0.25250550948491407 0.1390154748952715 -0.11780972448751822 -0.653058572742476 0.10917034469176688 0.2882411259127946 0.4099778412165634 3.924 -13.716 2.012 -5.836 0.536 0.472 0.008
-1.386718632248414 -0.3953835480774654 -0.0007669903939427069 1.4258351423394922 -0.0003834951969713534 0.5821457090025145 -0.5073641455931006 0.2737112598926673 0.15590153540514912 -0.0789325154066372 -0.6287112296817222 0.12095131714051871 0.28627763050466926 0.42097341550206513 4.176 -13.62 1.608 -5.716 0.528 0.508 -0.016
-1.3836506706726432 -0.3942330624865513 -0.0019174759848567672 1.4204662095818932 0.0015339807878854137 0.5840631849873713 -0.5031456984264157 0.32122784876929966 0.15158184550727344 -0.08128870989638758 -0.6098616737637194 0.14372786387477224 0.28863382499441964 0.41469023019606416 4.176 -13.62 1.208 -5.624 0.492 0.54 -0.036
-1.3798157187029296 -0.39231558650169457 -0.0030679615757708274 1.4143302864303515 0.0030679615757708274 0.5867476513661708 -0.5000777368506448 0.3012001956064216 0.1480475537726479 -0.08757189520238855 -0.6177156553962205 0.1751437904047771 0.2548617039746644 0.42961279529781643 4.112 -13.84 1.24 -5.592 0.38 0.48 -0.036
-1.376747757127159 -0.3911651009107805 -0.003451456772742181 1.4078108680818384 0.005368932757598948 0.5894321177449703 -0.4947088040930459 0.368351738564307 0.13391038683414572 -0.11034844193664206 -0.588263224274341 0.1888882582616542 0.24622232417891307 0.420188017338815 3.956 -13.872 1.14 -5.684 0.364 0.56 -0.028
-1.3717623195665312 -0.3900146153198664 -0.005368932757598948 1.4016749449302968 0.006902913545484362 0.591349593729827 -0.49049035692636106 0.40644354948193784 0.14097897030339682 -0.11938052081401847 -0.562345084887087 0.18064157754752794 0.2269800691792851 0.4190099200939398 3.896 -13.62 1.24 -5.716 0.38 0.548 -0.028
-1.3679273675968178 -0.387330148941067 -0.005752427954570301 1.397456497763612 0.007286408742455715 0.5944175553055978 -0.4855049193657335 0.41154863754306364 0.15158184550727344 -0.1170243263242681 -0.5533130060097106 0.14333516479314717 0.23561944897503645 0.43079089254269165 3.676 -13.716 1.172 -5.928 0.472 0.576 0.0
-1.36294193003619 -0.387330148941067 -0.006902913545484362 1.392087565006013 0.009203884727312482 0.596718526487426 -0.4812864721990486 0.4319689897875668 0.15707963265002428 -0.10485065479389122 -0.5163992923369549 0.09817477040626518 0.2619302874439155 0.4362886796854425 3.612 -13.808 1.004 -6.144 0.508 0.52 -0.016
-1.3587234828695052 -0.3854126729562102 -0.007286408742455715 1.3874856226423566 0.010737865515197896 0.6001699832601681 -0.47821851062327775 0.42332960999181546 0.1401935721401467 -0.1021017612225158 -0.5179700886634551 0.12487830795676931 0.30473448734104713 0.4178318228490646 3.552 -13.652 1.072 -6.356 0.484 0.396 -0.008
-1.3541215405058489 -0.3834951969713534 -0.008053399136398421 1.381349699490815 0.011888351106111956 0.6036214400329103 -0.4736165682596215 0.48498336580695 0.14529866020127247 -0.08757189520238855 -0.5156138941737047 0.15982852622139973 0.2980586029534211 0.3923063825434357 3.676 -13.428 1.376 -6.508 0.4 0.328 -0.028
-1.3495195981421928 -0.38234471138043935 -0.009970875121255189 1.3763642619301875 0.011888351106111956 0.6059224112147384 -0.46901462589596526 0.4480696521341943 0.1311614932627703 -0.09071348785538903 -0.5167919914185799 0.11741702540589316 0.2925608158106702 0.41469023019606416 3.428 -13.684 1.108 -6.632 0.392 0.432 -0.008
-1.345301150975508 -0.38081073059255394 -0.010354370318226542 1.37137882436956 0.013038836697026017 0.6089903727905093 -0.4655631691232231 0.49244464835782614 0.1119192382631423 -0.07814711724338709 -0.49048115294970085 0.06675884387626033 0.28627763050466926 0.4158683274409393 3.364 -13.808 0.704 -6.752 0.508 0.46 -0.016
-1.3387817326269948 -0.38004374019861126 -0.01112136071216925 1.366009891611961 0.014956312681882784 0.6128253247602228 -0.4613447219565382 0.49244464835782614 0.135873882242271 -0.07579092275363672 -0.5191481859083303 0.06675884387626033 0.3133738671367985 0.40644354948193784 3.208 -13.428 0.736 -6.752 0.52 0.384 -0.028
-1.3349467806572812 -0.37850975941072584 -0.012655341500054663 1.360640958854362 0.01687378866673955 0.6158932863359936 -0.45674277959288195 0.5030475235617028 0.14333516479314717 -0.09267698326351434 -0.5081526116228285 0.1189878217323934 0.3173008579530491 0.4292200962161914 3.116 -13.332 0.972 -6.632 0.436 0.356 -0.016
-1.3288108575057396 -0.3762087882288977 -0.01227184630308331 1.3560390164907057 0.017640779060682257 0.6197282383057071 -0.451373846835283 0.5262167693775814 0.15982852622139973 -0.10170906214089073 -0.5211116813164556 0.1480475537726479 0.32162054785092475 0.42961279529781643 2.896 -13.744 1.24 -6.572 0.344 0.396 -0.016
-1.3234419247481408 -0.3746748074410123 -0.013805827090968724 1.349903093339164 0.018407769454624964 0.6220292094875353 -0.44753889486556947 0.5348561491733327 0.1621847207111501 -0.07382742734551141 -0.5246459730510812 0.12134401622214377 0.31141037172867314 0.4272566008080661 2.648 -13.84 0.904 -6.632 0.456 0.452 -0.016
-1.3173060015965992 -0.3727573314561555 -0.01457281748491143 1.344534160581565 0.018791264651596317 0.6254806662602774 -0.44332044769888457 0.575696853662339 0.13744467856877127 -0.0659734457130102 -0.5034402226433279 0.09621127499813988 0.2854922323414192 0.4194026191755649 2.616 -13.684 0.536 -6.572 0.52 0.46 -0.008
-1.3115535736420287 -0.37160684586524145 -0.015339807878854137 1.339932218217909 0.021092235833424438 0.6285486278360483 -0.4398689909261424 0.5772676499888393 0.16846790601715106 -0.07775441816176203 -0.5207189822348305 0.1021017612225158 0.2902046213209199 0.3891647898904352 2.368 -13.808 0.536 -6.54 0.5 0.472 -0.028
-1.3065681360814012 -0.37045636027432743 -0.015339807878854137 1.33456328546031 0.022626216621309852 0.6312330942148477 -0.4371845245473429 0.6024003912128432 0.17239489683340167 -0.0769690199985119 -0.5270021675408315 0.1390154748952715 0.30512718642267217 0.3923063825434357 2.116 -14.096 0.704 -6.632 0.4 0.412 -0.056
-1.2992817273389454 -0.3685388842894706 -0.016106798272796843 1.329194352702711 0.023009711818281205 0.6335340653966759 -0.43219908698671533 0.6110397710085945 0.17789268397615252 -0.05183627877450802 -0.5203262831532055 0.13037609509952017 0.3176935570346741 0.38837939172718505 1.932 -14.064 0.636 -6.784 0.4 0.452 -0.064
-1.2946797849752891 -0.3654709227136998 -0.016490293469768196 1.323825419945112 0.023776702212223912 0.6377525125633607 -0.42836413501700177 0.5851216316213405 0.16768250785390093 -0.024740042142378828 -0.5179700886634551 0.08364490438613793 0.3290818304018009 0.4123340357063138 1.836 -13.904 0.4 -6.816 0.508 0.46 -0.016
-1.2885438618237475 -0.3647039323197571 -0.01687378866673955 1.3188399823844845 0.02454369260616662 0.6415874645330742 -0.4241456878503169 0.6471680865181001 0.17749998489452745 -0.027096236632129192 -0.54938601519346 0.04673119071338223 0.37070793305405736 0.41390483203281403 1.836 -14.252 -0.064 -6.784 0.5 0.376 -0.028
-1.2804904626873492 -0.362402961137929 -0.01687378866673955 1.3138545448238568 0.026077673394052033 0.6446554261088451 -0.4206942310775747 0.6499169800894755 0.16571901244577564 -0.007853981632501214 -0.530536459275457 0.1021017612225158 0.3392920065240525 0.3875939935639349 1.68 -14.348 -0.268 -6.908 0.408 0.404 -0.036
-1.2743545395358076 -0.36125247554701495 -0.017257283863710903 1.3088691072632292 0.027611654181937447 0.6473398924876446 -0.41609228871391846 0.5957245068252172 0.17357299407827684 -0.02552544030562895 -0.49990593090870233 0.1539380399970238 0.297273204790171 0.39073558621693544 1.556 -13.968 -0.3 -7.06 0.264 0.508 -0.044
-1.2678351211872945 -0.3589515043651868 -0.01802427425765361 1.3015826985207735 0.0279951493789088 0.6515583396543295 -0.4118738415472336 0.6255696370287217 0.17043140142527635 -0.0200276531628781 -0.5262167693775814 0.12487830795676931 0.2925608158106702 0.4111559384614386 1.276 -14.064 -0.332 -7.06 0.3 0.46 -0.028
-1.2624661884296955 -0.3578010187742728 -0.01802427425765361 1.296597260960146 0.0279951493789088 0.6546263012301003 -0.406888403986606 0.6349944149877232 0.17632188764965226 -0.03534291734625546 -0.55017141335671 0.04908738520313259 0.3671736413194318 0.4052654522370627 1.4 -14.284 -0.332 -7.028 0.428 0.412 -0.044
-1.2559467700811826 -0.35550004759244463 -0.017257283863710903 1.2916118233995184 0.028762139772851508 0.6596117387907279 -0.4034369472138638 0.6389214058039738 0.16375551703765032 -0.012173671530376884 -0.5376050427447081 0.014922565101752308 0.394269877951561 0.41861722101231474 1.088 -13.968 -0.332 -7.12 0.52 0.404 -0.028
-1.2482768661417554 -0.35319907641061654 -0.017257283863710903 1.2862428906419194 0.03029612056073692 0.66306319556347 -0.39883500485020756 0.6483461837629753 0.19360064724115494 0.02081305132612822 -0.5372123436630831 0.08678649703913842 0.38680859540068485 0.420188017338815 1.152 -13.936 -0.232 -7.18 0.444 0.404 -0.036
-1.2421409429902137 -0.3516650956227311 -0.01687378866673955 1.2797234722934063 0.03183010134862233 0.6661311571392409 -0.3953835480774654 0.6962554717212327 0.1841758692821535 -0.018456856836377853 -0.5572399968259611 0.15433073907864886 0.36089045601343084 0.41626102652256436 0.932 -14.192 -0.332 -7.212 0.316 0.412 -0.028
-1.2352380294447294 -0.3501311148348457 -0.018407769454624964 1.2739710443388361 0.03183010134862233 0.6711165946998685 -0.39078160571380915 0.6495242810078504 0.1912444527514046 -0.024740042142378828 -0.5772676499888393 0.15668693356839924 0.40290925774731234 0.43982297142006804 0.56 -13.936 -0.332 -7.244 0.264 0.376 -0.056
-1.2291021062931877 -0.3466796580621035 -0.01802427425765361 1.268218616384266 0.032213596545593685 0.6745680514726107 -0.38656315854712425 0.6884014900887315 0.21166480499590773 -0.02591813938725401 -0.5399612372344585 0.07264933010063623 0.37659841927843324 0.40487275315543764 0.528 -13.872 -0.3 -7.212 0.372 0.396 -0.028
-1.2233496783386175 -0.3451456772742181 -0.017640779060682257 1.2632331788236382 0.03259709174256504 0.6780195082453528 -0.3831117017743821 0.7021459579456086 0.19792033713903062 -0.0070685834692510935 -0.542710130805834 0.014137166938502187 0.3659955440745566 0.4154756283593143 0.34 -14.252 -0.2 -7.336 0.508 0.444 -0.056
-1.2168302599901044 -0.3432282012893613 -0.01687378866673955 1.2578642460660392 0.0337475773334791 0.681470965018095 -0.37850975941072584 0.6774059158032297 0.19163715183302965 0.02591813938725401 -0.5859070297845906 0.03220132469325498 0.368744437645932 0.4197953182571899 0.248 -14.316 -0.4 -7.428 0.5 0.452 -0.056
-1.2091603560506774 -0.34131072530450457 -0.01802427425765361 1.2505778373235836 0.03604854851530722 0.6860729073817513 -0.3746748074410123 0.6750497213134794 0.21755529122028364 0.011388273367126762 -0.5996514976414677 0.11545352999776785 0.394662577033186 0.42843469805294127 0.152 -14.252 -0.268 -7.336 0.344 0.412 -0.036
-1.2018739473082216 -0.33977674451661916 -0.01802427425765361 1.2448254093690132 0.03719903410622128 0.6906748497454075 -0.37007286507735604 0.6817256057011054 0.22540927285278486 -0.01021017612225158 -0.6114324700902196 0.14922565101752308 0.4127267347879388 0.4131194338695639 0.0 -14.348 -0.232 -7.336 0.236 0.424 -0.064
-1.1949710337627373 -0.33709227813781967 -0.01687378866673955 1.239072981414443 0.03719903410622128 0.6945098017151211 -0.36508742751672846 0.6832964020276057 0.22658737009766006 0.006675884387626033 -0.6212499471308461 0.07107853377413599 0.41429753111443907 0.44139376774656824 -0.216 -14.38 -0.3 -7.152 0.336 0.48 -0.072
-1.1873011298233103 -0.33402431656204884 -0.017640779060682257 1.2329370582629013 0.03719903410622128 0.6994952392757486 -0.3604854851530722 0.6644468461096028 0.24308073152591259 0.029845130203504617 -0.5969026040700923 0.03259402377488004 0.4103705402981885 0.4197953182571899 -0.248 -14.224 -0.804 -7.12 0.408 0.508 -0.056
-1.1811652066717686 -0.33133985018324935 -0.01802427425765361 1.2268011351113597 0.03796602450016399 0.7037136864424336 -0.3566505331833587 0.665624943354478 0.22776546734253522 0.02670353755050413 -0.5643085802952122 0.04358959806038174 0.40762164672681306 0.4040873549921875 -0.464 -14.348 -1.44 -7.212 0.372 0.508 -0.064
-1.175029283520227 -0.32980586939536394 -0.017257283863710903 1.220665211959818 0.0395000052880494 0.7071651432151758 -0.35319907641061654 0.6707300314156037 0.22423117560790967 -0.005890486224375911 -0.5568472977443362 0.08482300163101313 0.40644354948193784 0.39780416968618654 -0.436 -14.192 -1.44 -7.52 0.252 0.46 -0.064
-1.1681263699747426 -0.32750489821353584 -0.017257283863710903 1.2145292888082764 0.041033986075934815 0.7121505807758033 -0.349364124440903 0.6734789249869791 0.21362830040403305 -0.009424777959001457 -0.6153594609064702 0.13744467856877127 0.4429645640730685 0.38641589631905976 -0.436 -14.0 -1.376 -7.7 0.188 0.396 -0.072
-1.1623739420201722 -0.32482043183473636 -0.017640779060682257 1.208776860853706 0.04141748127290617 0.7175195135334023 -0.3451456772742181 0.6758351194767296 0.22855086550578535 -0.02042035224450316 -0.6102543728453443 0.13783737765039633 0.47163159703169794 0.37738381744168337 -0.496 -14.064 -1.408 -7.732 0.228 0.344 -0.072
-1.1550875332777166 -0.32213596545593687 -0.018407769454624964 1.202257442505193 0.04180097646987752 0.7213544655031158 -0.34131072530450457 0.6829037029459806 0.2210895829549092 -0.03063052836675474 -0.6020076921312181 0.07382742734551141 0.4661338098889471 0.39269908162506073 -0.34 -13.968 -1.812 -7.732 0.356 0.376 -0.044
-1.1466506389443467 -0.3198349942741088 -0.018407769454624964 1.1949710337627373 0.04295146206079158 0.7259564078667721 -0.33709227813781967 0.7080364441699845 0.24740042142378826 -0.03730641275438077 -0.6263550351919719 0.0200276531628781 0.44178646682819334 0.4091924430533133 -0.372 -13.904 -1.644 -7.792 0.316 0.404 -0.044
-1.1401312205958338 -0.31676703269833795 -0.02032524543948173 1.1888351106111956 0.04371845245473429 0.7305583502304283 -0.33287383097113477 0.7170685230473609 0.27763825070891796 -0.056941366835633805 -0.6609125543749772 0.04476769530525693 0.4127267347879388 0.3911282852985605 -0.496 -14.316 -1.508 -7.792 0.272 0.432 -0.056
-1.1324613166564066 -0.3148495567134812 -0.020708740636453084 1.1815487018687398 0.04410194765170564 0.7343933022001419 -0.3286553838044499 0.7190320184554863 0.2532909076481642 -0.07422012642713648 -0.6385287067223487 0.09424777959001458 0.4539601383585702 0.41154863754306364 -0.404 -14.572 -1.208 -7.428 0.264 0.424 -0.072
-1.1270923838988078 -0.3121650903346817 -0.02147573103039579 1.1765632643081123 0.044485442848677 0.737844758972884 -0.3252039270317077 0.6942919763131074 0.22423117560790967 -0.08953539061051385 -0.6114324700902196 0.0730420291822613 0.4036946559105624 0.3526437752993045 -0.528 -15.208 -0.94 -6.356 0.316 0.364 -0.056
-1.118655489565438 -0.31024761434982495 -0.021092235833424438 1.1723448171414275 0.044485442848677 0.737844758972884 -0.3229029558498796 0.6538439709057261 0.19674223989415543 -0.06361725122325984 -0.5348561491733327 0.024740042142378828 0.22933626366903548 0.3349723166261768 -1.152 -16.224 -0.904 -5.928 0.372 0.492 -0.064
-1.1125195664138963 -0.30986411915285356 -0.02147573103039579 1.1700438459595994 0.044485442848677 0.7355437877910559 -0.32060198466805145 0.6770132167216047 0.1602212253030248 -0.03730641275438077 -0.4021238595840622 -0.00510508806112579 -0.03848450999925595 0.2666426764234162 -1.96 -16.888 -1.004 -5.868 0.372 0.856 -0.056
-1.1052331576714407 -0.30986411915285356 -0.02147573103039579 1.1685098651717138 0.044485442848677 0.7317088358213424 -0.3171505278953093 0.6770132167216047 0.08128870989638758 -0.015707963265002428 -0.22737276826091016 -0.0007853981632501215 -0.30512718642267217 0.25643250030116466 -2.524 -17.144 -1.376 -5.988 0.356 0.992 -0.044
-1.0994807297168703 -0.3090971287589109 -0.02147573103039579 1.1681263699747426 0.044485442848677 0.7271068934576861 -0.31523305191045253 0.6479534846813502 0.03926990816250607 0.05733406591725887 -0.09149888601863915 -0.011780972448751823 -0.3612831550950559 0.2807798433619184 -3.084 -17.556 -1.744 -6.324 0.336 0.808 -0.056
-1.0933448065653286 -0.30986411915285356 -0.02147573103039579 1.1692768555656565 0.04486893804564835 0.7240389318819153 -0.3121650903346817 0.6353871140693482 0.009817477040626518 0.034164820101380285 0.01610066234662749 0.01610066234662749 -0.35578536795230503 0.23483405081178632 -3.396 -17.652 -2.216 -6.876 0.272 0.472 -0.056
-1.0860583978228728 -0.31024761434982495 -0.019558255045539024 1.1715778267474848 0.045252433242619704 0.7175195135334023 -0.3090971287589109 0.6169302572329705 -0.027096236632129192 0.07147123285576105 0.09778207132464012 0.05183627877450802 -0.4429645640730685 0.2411172361177873 -3.768 -17.524 -2.384 -7.548 0.2 0.396 -0.072
-1.07953897947436 -0.31101460474376763 -0.02032524543948173 1.1734953027323416 0.046402918833533764 0.711767085578832 -0.3071796527740541 0.6306747250898476 -0.062439153978384655 0.013351768775252066 0.17435839224152697 0.08482300163101313 -0.5317145565203323 0.24033183795453716 -3.924 -17.332 -2.552 -8.036 0.188 0.268 -0.072
-1.0745535419137324 -0.31139809994073897 -0.019558255045539024 1.1754127787171982 0.04716990922747647 0.7048641720333476 -0.3052621767891973 0.6004368958047178 -0.0801106126515124 0.03809181091763089 0.20655971693478195 0.07461282550876154 -0.640099503048849 0.21873338846515883 -4.176 -17.428 -2.584 -8.284 0.188 0.268 -0.072
-1.0699515995500761 -0.31254858553165304 -0.019941750242510378 1.177330254702055 0.04793689962141918 0.6979612584878633 -0.3029612056073692 0.5470298207037096 -0.08285950622288782 0.02081305132612822 0.2191260875467839 0.07775441816176203 -0.6938992772314824 0.23287055540366103 -4.392 -17.332 -2.92 -8.008 0.2 0.2 -0.092
-1.0641991715955057 -0.3144660615165098 -0.019941750242510378 1.1811652066717686 0.04832039481839053 0.6891408689575221 -0.30104372962251247 0.581587339886715 -0.1130973355080175 -0.009032078877376396 0.27056966723966686 0.06950773744763575 -0.7516260422303662 0.23012166183228558 -4.488 -17.46 -2.716 -7.764 0.208 0.288 -0.084
-1.0584467436409355 -0.3160000423043952 -0.018407769454624964 1.1846166634445108 0.049854375606275945 0.6807039746241523 -0.298359263243713 0.5760895527439641 -0.13783737765039633 0.027488935713754253 0.31965705244279946 0.06518804754976008 -0.8230972750861273 0.23640484713828655 -4.612 -17.556 -2.552 -7.428 0.188 0.432 -0.092
-1.0523108204893938 -0.317917518289252 -0.01917475984856767 1.1873011298233103 0.04908738521233324 0.6718835850938112 -0.29529130166794215 0.5859070297845906 -0.1460840583645226 0.03180862561162992 0.310232274483798 0.048694686121507534 -0.8474446181468811 0.2411172361177873 -4.548 -17.208 -2.684 -7.152 0.2 0.52 -0.064
-1.0473253829287663 -0.31830101348622336 -0.018791264651596317 1.191519576989995 0.04832039481839053 0.6634466907604415 -0.292990330486114 0.5246459730510812 -0.1602212253030248 0.001570796326500243 0.368744437645932 0.02042035224450316 -0.8674722713097591 0.2580032966276649 -4.612 -16.984 -2.684 -6.844 0.2 0.568 -0.072
-1.0423399453681386 -0.32098547986502285 -0.01802427425765361 1.196888509747594 0.04908738521233324 0.6546263012301003 -0.29107285450125725 0.5250386721327062 -0.19438604540440507 0.007853981632501214 0.4500331475423196 -0.019242254999627974 -0.853727803452882 0.22737276826091016 -4.488 -17.24 -2.552 -6.784 0.188 0.548 -0.064
-1.0369710126105396 -0.32482043183473636 -0.01802427425765361 1.2030244328991357 0.04947088040930459 0.6454224165027879 -0.28838838812245776 0.4900884538680758 -0.22894356458741041 0.02552544030562895 0.4893030557048257 0.010995574285501701 -0.8556912988610074 0.24150993519941236 -4.456 -16.824 -2.616 -6.936 0.18 0.492 -0.056
-1.031985575049912 -0.3267379078195931 -0.018407769454624964 1.2091603560506774 0.04947088040930459 0.6366020269724467 -0.28570392174365833 0.4900884538680758 -0.2709623663212919 0.023561944897503646 0.5682355711114628 -0.001570796326500243 -0.8458738218203808 0.24308073152591259 -4.58 -16.668 -2.752 -7.092 0.2 0.396 -0.072
-1.0273836326862558 -0.32980586939536394 -0.017257283863710903 1.2149127840052476 0.04832039481839053 0.6285486278360483 -0.2837864457588015 0.44924774937906947 -0.28667032958629435 0.02591813938725401 0.5972953031517174 0.008246680714126275 -0.8113163026373755 0.23561944897503645 -4.516 -16.732 -2.752 -7.212 0.172 0.28 -0.072
-1.0235486807165424 -0.3324903357741634 -0.017640779060682257 1.221815697550732 0.049854375606275945 0.6197282383057071 -0.2811019793800021 0.4339324851956921 -0.2882411259127946 0.023561944897503646 0.6047565857025935 0.012566370612001944 -0.8250607704942526 0.24661502326053814 -4.612 -16.476 -2.652 -7.244 0.188 0.248 -0.064
-1.018946738352886 -0.33670878294084833 -0.017640779060682257 1.2291021062931877 0.049854375606275945 0.610907848775366 -0.2784175130012026 0.4551382356034454 -0.31062497356542307 0.036128315509505585 0.6868306937622313 0.003926990816250607 -0.8462665209020059 0.2631083846887907 -4.392 -16.38 -2.652 -7.12 0.2 0.248 -0.072
-1.0162622719740866 -0.3393932493196478 -0.01687378866673955 1.2356215246417008 0.04947088040930459 0.6020874592450249 -0.27534955142543177 0.4260785035631909 -0.30355639009617197 0.024347343060753767 0.685652596517356 0.00510508806112579 -0.8969247024316387 0.24857851866866346 -4.392 -16.412 -2.852 -6.908 0.188 0.356 -0.064
-1.0116603296104303 -0.34284470609239 -0.016490293469768196 1.2429079333841564 0.04947088040930459 0.5925000793207411 -0.2730485802436036 0.4084070448900632 -0.3322234230548014 0.01021017612225158 0.7190320184554863 -0.031415926530004856 -0.9102764712068908 0.2399391388729121 -4.112 -16.604 -2.82 -6.816 0.18 0.424 -0.084
-1.0066748920498028 -0.3466796580621035 -0.017257283863710903 1.2509613325205549 0.0502378708032473 0.5836796897904 -0.27074760906177553 0.39073558621693544 -0.32358404325905005 0.005890486224375911 0.7272786991696125 0.02120575040775328 -0.8753262529422604 0.24072453703616223 -4.144 -16.54 -2.28 -6.632 0.2 0.384 -0.072
-1.0043739208679747 -0.349364124440903 -0.016490293469768196 1.2586312364599819 0.04947088040930459 0.5756262906540015 -0.2684466378799474 0.3993749660126868 -0.3251548395855503 -0.008639379795751335 0.7571238293731171 0.018849555918002914 -0.8262388677391278 0.22894356458741041 -3.988 -16.636 -2.416 -6.416 0.188 0.344 -0.084
-1.0009224640952326 -0.3535825716075879 -0.01687378866673955 1.2678351211872945 0.0502378708032473 0.5668059011236604 -0.26576217150114795 0.368744437645932 -0.3573561642788053 0.023954643979128706 0.7869689595766217 -0.003926990816250607 -0.8293804603921283 0.24268803244428755 -3.864 -16.7 -2.448 -6.448 0.208 0.432 -0.072
-0.9959370265346049 -0.35703402838033005 -0.01687378866673955 1.2762720155206642 0.049854375606275945 0.558752501987262 -0.2623107147284057 0.33457961754455173 -0.3581415624420554 0.01767145867312773 0.8258461686575027 0.005497787142750851 -0.8439103264122555 0.2646791810152909 -3.832 -16.668 -2.448 -6.448 0.18 0.5 -0.072
-0.9936360553527768 -0.3604854851530722 -0.016490293469768196 1.2854759002479768 0.049854375606275945 0.5518495884417776 -0.26039323874354897 0.3601050578501807 -0.35146567805442935 0.022776546734253524 0.860403687840508 0.012959069693627005 -0.7728317926381195 0.27528205621916757 -3.644 -16.732 -2.248 -6.664 0.2 0.376 -0.084
-0.9894176081860918 -0.3647039323197571 -0.01572330307582549 1.294296289778318 0.0502378708032473 0.5453301700932646 -0.2577087723647495 0.33300882121805153 -0.37070793305405736 0.014922565101752308 0.8949612070235134 -0.034164820101380285 -0.6895795873336067 0.26075219019904033 -3.644 -16.604 -2.448 -6.784 0.2 0.2 -0.1
-0.9871166370042638 -0.36930587468341336 -0.016106798272796843 1.3038836697026017 0.051004861197190006 0.5384272565477802 -0.25502430598595005 0.3015928946880466 -0.3930917807066858 -0.012959069693627005 0.9216647445740176 0.01021017612225158 -0.6558074663138515 0.2670353755050413 -3.428 -16.476 -2.348 -6.968 0.2 0.18 -0.084
-0.9828981898375788 -0.3727573314561555 -0.01572330307582549 1.3146215352177997 0.049854375606275945 0.5307573526083531 -0.2511893540162365 0.3176935570346741 -0.3895574889720603 0.029059732040254495 0.9428704949817708 0.015707963265002428 -0.6660176424361031 0.29845130203504616 -3.148 -16.444 -2.08 -7.028 0.188 0.18 -0.072
-0.9809807138527221 -0.3765922834258691 -0.01572330307582549 1.3230584295511694 0.04908738521233324 0.5246214294568115 -0.24888838283440837 0.2870630286679194 -0.3711006321356824 0.03220132469325498 0.9519025738591472 -0.014529866020127248 -0.6648395451912278 0.297273204790171 -3.148 -16.412 -2.248 -7.028 0.136 0.192 -0.084
-0.9782962474739226 -0.38081073059255394 -0.015339807878854137 1.3326458094754532 0.04947088040930459 0.5184855063052698 -0.24505343086469483 0.3000220983615464 -0.3820962064211841 0.004319689897875668 0.9428704949817708 -0.036913713672755706 -0.6428483966202244 0.3082687790756727 -2.96 -16.38 -2.28 -7.028 0.016 0.192 -0.092
-0.9759952762920945 -0.38426218736529616 -0.01687378866673955 1.3426166845967085 0.04832039481839053 0.5127330783506996 -0.24236896448589537 0.28627763050466926 -0.4017311605024371 0.01727875959150267 0.9358019115125198 -0.05929756132538417 -0.61378866457997 0.29530970938204565 -2.74 -16.444 -2.112 -6.816 0.008 0.18 -0.072
-0.972160324322381 -0.3888641297289524 -0.016106798272796843 1.3525875597179635 0.046402918833533764 0.5065971551991579 -0.23930100291012454 0.27567475530079266 -0.40251655866568725 -0.0035342917346255468 0.9338384161043944 -0.09699667316139 -0.5705917656012133 0.29766590387179603 -2.804 -16.476 -2.148 -6.388 0.116 0.192 -0.084
-0.9702428483375242 -0.3926990816986659 -0.016106798272796843 1.3602574636573905 0.045252433242619704 0.5008447272445876 -0.23661653653132508 0.2623229865255406 -0.38445240091093447 0.003141592653000486 0.9291260271248937 -0.13626658132389607 -0.5588107931524614 0.2945243112187956 -2.648 -16.38 -2.18 -6.144 0.2 0.18 -0.056
-0.9679418771556961 -0.39500005288049406 -0.015339807878854137 1.3698448435816746 0.04563592843959106 0.4935583185021319 -0.2339320701525256 0.265071880096916 -0.3875939935639349 -0.0070685834692510935 0.9193085500842672 -0.08717919612076348 -0.6133959654983449 0.29099001948417 -2.552 -16.316 -2.012 -6.112 0.188 0.192 -0.072
-0.9652574107768966 -0.39998549044112164 -0.016106798272796843 1.3809662042938438 0.04486893804564835 0.4866554049566475 -0.23048061337978343 0.24425882877078778 -0.38170350733955904 0.001570796326500243 0.9727156251852754 0.00510508806112579 -0.6880087910071064 0.31180307081029823 -2.336 -16.256 -1.776 -6.02 0.172 0.18 -0.084
-0.9633399347920398 -0.40420393760780654 -0.016106798272796843 1.3913205746120703 0.04563592843959106 0.47821851062327775 -0.22779614700098394 0.24229533336266248 -0.3970187715229364 -0.006283185306000972 1.014341727837532 0.0035342917346255468 -0.7461282550876154 0.2968805057085459 -2.304 -16.348 -1.676 -6.02 0.164 0.192 -0.072
-0.9618059540041545 -0.4076553943805487 -0.014956312681882784 1.400907954536354 0.04563592843959106 0.470932101880822 -0.2247281854252131 0.22658737009766006 -0.40722894764518797 -0.012566370612001944 1.0335839828371598 -0.00039269908162506076 -0.8113163026373755 0.303949089177797 -2.212 -16.284 -1.812 -6.02 0.208 0.18 -0.056
-0.9583544972314122 -0.4118738415472336 -0.014956312681882784 1.4120293152485233 0.044485442848677 0.46172821715350953 -0.22089323345549958 0.21048670775103256 -0.3820962064211841 0.01060287520387664 1.0363328764085353 0.001570796326500243 -0.8446957245755057 0.3086614781572977 -2.024 -16.284 -1.712 -6.02 0.164 0.24 -0.112
-0.9568205164435268 -0.41647578391088985 -0.016490293469768196 1.4239176663546353 0.045252433242619704 0.4536748180171111 -0.21782527187972875 0.2010619297920311 -0.37856191468655853 0.029845130203504617 1.0363328764085353 -0.02120575040775328 -0.8458738218203808 0.3066979827491724 -1.68 -16.316 -1.776 -6.02 0.18 0.412 -0.072
-0.9545195452616987 -0.4195437454866607 -0.01572330307582549 1.4342720366728618 0.04563592843959106 0.44600491407768406 -0.21552430069790063 0.18928095734327927 -0.34950218264630406 -0.018456856836377853 1.0453649552859117 0.012566370612001944 -0.7531968385568665 0.3078760799940476 -1.652 -16.128 -1.744 -5.868 0.136 0.364 -0.072
-0.952602069276842 -0.4241456878503169 -0.016106798272796843 1.4446264069910884 0.045252433242619704 0.4406359813200851 -0.2124563391221298 0.20263272611853134 -0.35617806703393007 -0.01727875959150267 1.033976681918785 -0.01060287520387664 -0.61378866457997 0.2831360378516688 -1.368 -16.16 -1.676 -5.592 0.108 0.18 -0.12
-0.9510680884889565 -0.42721364942608775 -0.016490293469768196 1.4549807773093149 0.044485442848677 0.4348835533655148 -0.20862138715241627 0.22933626366903548 -0.3691371367275571 0.009032078877376396 1.0426160617145364 -0.01727875959150267 -0.5647012793768373 0.3082687790756727 -1.12 -15.968 -1.544 -5.56 0.088 0.192 -0.092
-0.9487671173071284 -0.4314320965927726 -0.01572330307582549 1.466869128415427 0.044485442848677 0.42836413501700177 -0.20555342557664544 0.20695241601640701 -0.38641589631905976 -0.0070685834692510935 1.0555751314081632 -0.06636614479463526 -0.5992587985598427 0.3086614781572977 -1.088 -16.0 -1.44 -5.716 0.1 0.18 -0.092
-0.9456991557313575 -0.4348835533655148 -0.015339807878854137 1.4783739843245676 0.043334957257762936 0.4222282118654601 -0.20210196880390327 0.21402099948565811 -0.37974001193143375 -0.012959069693627005 1.0964158358971696 -0.08678649703913842 -0.6428483966202244 0.30473448734104713 -0.9 -15.84 -1.376 -5.988 0.164 0.192 -0.112
-0.9437816797465008 -0.43910200053219967 -0.015339807878854137 1.4883448594458226 0.04295146206079158 0.4153252983199758 -0.19865051203116108 0.19752763805740556 -0.35617806703393007 -0.023561944897503646 1.0834567662035426 -0.0769690199985119 -0.627140433355222 0.31965705244279946 -0.9 -15.84 -1.508 -6.172 0.216 0.18 -0.092
-0.9426311941555867 -0.4421699621079705 -0.016106798272796843 1.4990827249610206 0.043334957257762936 0.4099563655623768 -0.19558255045539025 0.21519909673053328 -0.34950218264630406 -0.024740042142378828 1.0681415020201652 -0.027881634795379313 -0.5741260573358388 0.31455196438167365 -0.9 -15.84 -1.44 -6.172 0.2 0.192 -0.084
-0.94071371817073 -0.4456214188807127 -0.01687378866673955 1.5090536000822758 0.04295146206079158 0.406888403986606 -0.1928980840765908 0.20145462887365617 -0.3388993074424274 -0.029452431121879556 1.0316204874290344 0.0007853981632501215 -0.4594579255013211 0.29648780662692087 -0.62 -15.776 -1.376 -5.988 0.172 0.172 -0.1
-0.9380292517919305 -0.4494563708504262 -0.016106798272796843 1.519024475203531 0.042184471666848876 0.4034369472138638 -0.18983012250081996 0.19320794815952988 -0.336543112952677 -0.008246680714126275 0.9990264636541545 -0.00510508806112579 -0.3667809422378067 0.3000220983615464 -0.528 -15.872 -1.24 -5.624 0.188 0.124 -0.12
-0.9372622613979879 -0.4521408372292257 -0.017257283863710903 1.5301458359157003 0.04295146206079158 0.39730102406232215 -0.18637866572807776 0.18378317020052842 -0.3459678909116785 0.0035342917346255468 1.002168056307155 -0.01531526418337737 -0.3789546137681836 0.3161227607081739 -0.528 -15.84 -1.24 -5.44 0.208 -0.404 -0.112
-0.934194299822217 -0.4555922940019679 -0.017257283863710903 1.540883701430898 0.04295146206079158 0.38809713933500967 -0.1836941993492783 0.20930861050615737 -0.3459678909116785 0.008246680714126275 1.041437964469661 0.0019634954081253035 -0.6232134425389714 0.3078760799940476 -0.62 -15.716 -1.276 -5.592 0.188 -0.112 -0.1
-0.9326603190343316 -0.45904375077471005 -0.017257283863710903 1.5531555477339813 0.04256796686382023 0.37735927381981177 -0.1802427425765361 0.1888882582616542 -0.3200497515244245 -0.01649336142825255 1.085420261611668 0.011780972448751823 -0.9373727078390199 0.29059732040254493 -0.684 -15.84 -1.308 -5.868 0.18 0.18 -0.1
-0.9295923574585607 -0.4613447219565382 -0.016106798272796843 1.5638934132491793 0.04256796686382023 0.3673883986985566 -0.17679128580379394 0.20930861050615737 -0.29570240846367074 0.029845130203504617 1.0940596414074193 0.0047123889795007284 -1.009236639776406 0.32633293683042547 -0.56 -15.936 -1.14 -5.808 0.18 0.192 -0.084
-0.9280583766706754 -0.46479617872928036 -0.01687378866673955 1.5746312787643773 0.042184471666848876 0.3589515043651868 -0.1737233242280231 0.19634954081253037 -0.28235063968841867 0.014529866020127248 1.0759954836526664 -0.012173671530376884 -0.9322676197778942 0.3173008579530491 -0.592 -15.872 -1.34 -5.624 0.188 0.192 -0.092
-0.9265243958827899 -0.4670971499111085 -0.01687378866673955 1.5846021538856323 0.04256796686382023 0.3524320860166738 -0.17027186745528092 0.19163715183302965 -0.29845130203504616 -0.009817477040626518 1.034762080082035 0.006675884387626033 -0.8046404182497494 0.3110176726470481 -0.592 -16.064 -1.476 -5.38 0.172 0.18 -0.092
-0.9238399295039904 -0.46978161628990794 -0.016106798272796843 1.594956524203859 0.04256796686382023 0.3451456772742181 -0.1672039058795101 0.21284290224078292 -0.27449665805591744 -0.02081305132612822 0.995492171919529 -0.014137166938502187 -0.6860452955989811 0.3176935570346741 -0.56 -16.064 -1.108 -4.888 0.18 0.18 -0.084
-0.9219224535191337 -0.4720825874717361 -0.016490293469768196 1.6045439041281429 0.04295146206079158 0.3386262589257051 -0.16336895390979655 0.22540927285278486 -0.24229533336266248 0.007853981632501214 0.975857217838276 -0.015707963265002428 -0.6691592350891035 0.31690815887142404 -0.592 -15.968 -1.172 -4.432 0.188 0.18 -0.12
-0.9196214823373056 -0.4759175394414496 -0.017640779060682257 1.614514779249398 0.04256796686382023 0.330956354986278 -0.16030099233402573 0.19988383254715592 -0.27449665805591744 -0.008639379795751335 0.9813550049810268 0.01688606050987761 -0.6679811378442283 0.30944687632054785 -0.62 -16.064 -1.108 -4.34 0.208 0.172 -0.1
-0.9177040063524488 -0.4793689962141918 -0.017257283863710903 1.6248691495676244 0.04256796686382023 0.3240534414407937 -0.1572330307582549 0.20027653162878098 -0.28195794060679363 -0.006675884387626033 1.033976681918785 0.00039269908162506076 -0.7406304679448645 0.31965705244279946 -0.56 -15.776 -1.24 -4.308 0.208 0.192 -0.092
-0.915786530367592 -0.4812864721990486 -0.016490293469768196 1.6367575006737365 0.042184471666848876 0.3144660615165098 -0.15454856437945544 0.2269800691792851 -0.27449665805591744 0.008246680714126275 1.0547897332449132 0.0200276531628781 -0.8050331173313745 0.3082687790756727 -0.092 -15.492 -1.172 -4.524 0.208 0.172 -0.1
-0.9131020639887926 -0.48473792897179074 -0.016106798272796843 1.6474953661889344 0.04256796686382023 0.3056456719861687 -0.1507136124097419 0.21048670775103256 -0.26153758836229046 -0.00510508806112579 1.0626437148774144 -0.01688606050987761 -0.8297731594737533 0.3086614781572977 0.684 -15.524 -1.04 -4.828 0.2 0.18 -0.112
-0.9104175976099931 -0.48703890015361884 -0.017640779060682257 1.6570827461132183 0.04256796686382023 0.29950974883462705 -0.14764565083397108 0.23012166183228558 -0.26546457917854105 -0.023169245815878585 1.046935751612412 -0.01060287520387664 -0.7755806862094949 0.3090541772389228 1.212 -15.332 -1.208 -5.044 0.188 0.2 -0.112
-0.9081166264281649 -0.4897233665324183 -0.017640779060682257 1.667820611628416 0.04256796686382023 0.2941408160770281 -0.14457768925820025 0.24425882877078778 -0.25643250030116466 -0.0200276531628781 1.0053096489601554 0.013351768775252066 -0.6679811378442283 0.3149446634632987 1.524 -15.144 -0.772 -4.92 0.188 0.18 -0.128
-0.9050486648523941 -0.49125734732030374 -0.01802427425765361 1.6781749819466427 0.043334957257762936 0.28877188331942916 -0.1407427372884867 0.24268803244428755 -0.2210895829549092 -0.03926990816250607 0.9927432783481536 0.012566370612001944 -0.5537057050913357 0.3440043955035532 1.776 -15.24 -0.436 -4.616 0.208 0.18 -0.128
-0.9035146840645087 -0.4939418136991032 -0.018791264651596317 1.6866118762800124 0.04295146206079158 0.28455343615274425 -0.13882526130362993 0.25132741224003885 -0.24033183795453716 -0.045160394386881984 0.9605419536548986 0.013351768775252066 -0.4610287218278213 0.32122784876929966 1.588 -15.3 -0.536 -4.368 0.216 0.192 -0.112
-0.8992962368978238 -0.4962427848809313 -0.018791264651596317 1.696966246598239 0.04295146206079158 0.2807184841830307 -0.13690778531877318 0.2898119222392948 -0.21519909673053328 -0.06283185306000971 0.8949612070235134 -0.01727875959150267 -0.394662577033186 0.2599667920357902 0.932 -15.208 -0.568 -4.188 0.2 0.18 -0.148
-0.8966117705190243 -0.49854375606275947 -0.019558255045539024 1.70578663612858 0.04256796686382023 0.2768835322133172 -0.1365242901218018 0.3070906818307975 -0.2238384765262846 -0.07971791356988733 0.9032078877376397 -0.0047123889795007284 -0.35657076611555516 0.13508848407902088 0.152 -15.112 -0.604 -3.88 0.208 0.212 -0.128
-0.8931603137462821 -0.5008447272445876 -0.019558255045539024 1.7157575112498353 0.043334957257762936 0.2726650850466323 -0.13614079492483047 0.310232274483798 -0.19988383254715592 -0.03573561642788053 0.944441291308271 -0.0070685834692510935 -0.37974001193143375 0.051443579692882956 -0.684 -14.952 -0.468 -3.668 0.144 0.18 -0.168
-0.8912428377614254 -0.5027622032294443 -0.019558255045539024 1.7261118815680618 0.04141748127290617 0.2676796474860047 -0.1357572997278591 0.27646015346404273 -0.2159844948937834 -0.021598449489378342 0.9515098747775221 -0.03652101459113065 -0.4033019568289374 -0.00510508806112579 -0.436 -14.92 -0.5 -3.848 0.1 0.048 -0.156
-0.8877913809886832 -0.5050631744112725 -0.02032524543948173 1.734932271098403 0.04026699568199211 0.2623107147284057 -0.1365242901218018 0.2670353755050413 -0.23561944897503645 -0.013351768775252066 0.9699667316139 -0.09896016856951531 -0.4948008428475765 -0.018849555918002914 -0.652 -14.792 -0.536 -3.94 0.124 0.016 -0.196
-0.8858739050038265 -0.5073641455931006 -0.018791264651596317 1.744903146219658 0.03911651009107805 0.25502430598595005 -0.1365242901218018 0.2599667920357902 -0.22855086550578535 0.02670353755050413 0.989601685695153 -0.14215706754827198 -0.5929756132538417 -0.028667032958629435 -0.684 -14.668 -0.4 -4.308 0.116 0.112 -0.176
-0.8824224482310843 -0.5085146311840146 -0.018407769454624964 1.7552575165378848 0.03719903410622128 0.2500388684253224 -0.1365242901218018 0.27646015346404273 -0.22030418479165909 0.0640099503048849 0.9864600930421525 -0.14215706754827198 -0.6118251691718446 -0.005497787142750851 -0.56 -14.572 -0.668 -4.524 0.08 0.112 -0.204
-0.8808884674431988 -0.5104321071688714 -0.017640779060682257 1.7636944108712544 0.03528155812136451 0.2446699356677235 -0.13690778531877318 0.23954643979128706 -0.1578650308132744 0.05458517234588344 0.9416923977368956 -0.16454091520090044 -0.5658793766217125 0.006283185306000972 -1.184 -14.572 -0.4 -4.432 0.06 -0.016 -0.184
-0.8785874962613707 -0.5127330783506996 -0.01572330307582549 1.7721313052046241 0.032213596545593685 0.2389175077131532 -0.1407427372884867 0.21087940683265763 -0.1692533041804012 0.09621127499813988 0.9024224895743895 -0.23483405081178632 -0.5364269454998329 -0.09346238142676445 -2.68 -14.636 -0.736 -4.308 0.08 -0.064 -0.204
-0.8774370106704567 -0.514267059138585 -0.015339807878854137 1.781718685128908 0.02914563496982286 0.2331650797585829 -0.1449611844551716 0.20538161968990676 -0.1920298509146547 0.12487830795676931 0.8894634198807626 -0.3000220983615464 -0.5635231821319622 -0.3208351496876746 -4.08 -14.732 -1.34 -4.124 0.236 0.056 -0.232
-0.8751360394886285 -0.5158010399264704 -0.014189322287940077 1.7901555794622779 0.026461168591023387 0.2266456614100699 -0.1499466220157992 0.16886060509877612 -0.17749998489452745 0.11270463642639243 0.8505862107998815 -0.3204424506060496 -0.5862997288662157 -0.44689155488931914 -4.984 -14.792 -2.18 -3.848 0.244 0.124 -0.24
-0.8743690490946858 -0.5169515255173844 -0.011888351106111956 1.7985924737956476 0.023776702212223912 0.22204371904641365 -0.15416506918248407 0.14333516479314717 -0.14372786387477224 0.17553648948640216 0.8085674090660001 -0.25878869479091504 -0.5674501729482128 -0.45670903192994566 -5.484 -14.952 -2.684 -3.76 0.072 0.144 -0.224
-0.8736020587007431 -0.5184855063052698 -0.009587379924283835 1.8070293681290175 0.021092235833424438 0.2166747862888147 -0.15761652595522627 0.1401935721401467 -0.12959069693627004 0.2179479903019087 0.828202363147253 -0.2250165737711598 -0.536034246418208 -0.4197953182571899 -6.264 -15.016 -3.456 -3.512 -0.024 0.084 -0.252
-0.8732185635037718 -0.5207864774870979 -0.007669903939427069 1.8146992720684445 0.017640779060682257 0.21130585353121575 -0.16183497312191114 0.036128315509505585 -0.15747233173164935 0.21362830040403305 0.8093528072292502 -0.26546457917854105 -0.5270021675408315 -0.39584067427806124 -6.42 -15.016 -4.028 -3.392 0.044 0.096 -0.252
-0.8736020587007431 -0.5211699726840693 -0.004985437560627594 1.8231361664018142 0.015339807878854137 0.2051699303796741 -0.16566992509162468 0.04751658887663235 -0.14451326203802234 0.2360121480566615 0.8069966127394999 -0.3173008579530491 -0.5065818152963284 -0.3671736413194318 -6.576 -15.016 -4.532 -3.208 0.088 0.132 -0.24
-0.8732185635037718 -0.5223204582749834 -0.0023009711818281204 1.8311895655382127 0.01227184630308331 0.20133497840996056 -0.1679708962734528 -0.02081305132612822 -0.1280199006097698 0.2309070599955357 0.8121017008006256 -0.2792090470354182 -0.4900884538680758 -0.3392920065240525 -6.668 -14.984 -4.732 -3.148 0.008 0.124 -0.212
-0.8747525442916572 -0.5242379342598401 -0.0011504855909140602 1.8396264598715824 0.009970875121255189 0.19558255045539025 -0.17065536265225228 -0.008246680714126275 -0.1319468914260204 0.18339047111890336 0.8077820109027499 -0.26114488928066537 -0.4991205327454522 -0.2792090470354182 -6.792 -15.08 -4.768 -3.116 -0.044 0.096 -0.252
-0.8751360394886285 -0.5250049246537829 0.0 1.8472963638110096 0.006902913545484362 0.190980608091734 -0.1737233242280231 -0.07539822367201165 -0.13430308591577078 0.17749998489452745 0.7924667467193726 -0.2697842690764167 -0.49165925019457607 -0.271355065402917 -7.072 -14.952 -4.8 -3.148 -0.036 0.152 -0.224
-0.8755195346855998 -0.5269224006386396 0.0015339807878854137 1.8538157821595225 0.003451456772742181 0.18637866572807776 -0.17640779060682257 -0.03652101459113065 -0.1252710070383944 0.14961835009914815 0.7575165284547422 -0.30944687632054785 -0.4688827034603225 -0.27724555162729286 -7.072 -14.732 -4.464 -3.116 0.08 0.096 -0.224
-0.876670020276514 -0.5276893910325823 0.002684466378799474 1.8626361716898636 0.0 0.18254371375836423 -0.1787087617886507 -0.0730420291822613 -0.11938052081401847 0.12684180336489462 0.7312056899858631 -0.3381139092791773 -0.43668137876706753 -0.2560398012195396 -7.26 -14.476 -4.228 -3.056 0.1 0.064 -0.26
-0.877820505867428 -0.5284563814265251 0.003451456772742181 1.869539085235348 -0.0030679615757708274 0.17717478100076528 -0.18139322816745018 -0.12684180336489462 -0.11977321989564353 0.11663162724264303 0.7213882129452366 -0.3290818304018009 -0.4669192080521972 -0.239153740709662 -7.508 -14.604 -3.828 -3.056 0.08 0.124 -0.24
-0.8805049722462275 -0.5299903622144104 0.005368932757598948 1.8768254939778037 -0.006135923151541655 0.1729563338340804 -0.18407769454624964 -0.17239489683340167 -0.12723450244651968 0.12095131714051871 0.736703477128614 -0.31887165427954933 -0.46966810162357264 -0.25368360672978923 -7.168 -14.668 -3.66 -3.024 0.072 0.144 -0.232
-0.883189438625027 -0.5307573526083531 0.006135923151541655 1.8833449123263166 -0.008820389530341128 0.16912138186436687 -0.18599517053110642 -0.24622232417891307 -0.10563605295714133 0.11623892816101798 0.7068583469251093 -0.310232274483798 -0.4319689897875668 -0.24190263428103742 -7.072 -14.252 -3.592 -2.78 0.088 0.028 -0.252
-0.884339924215941 -0.5326748285932099 0.006519418348513008 1.8902478258718012 -0.013038836697026017 0.16413594430373926 -0.18906313210687725 -0.2210895829549092 -0.09267698326351434 0.09424777959001458 0.6699446332523536 -0.3310453258099262 -0.4429645640730685 -0.23679754621991161 -7.012 -14.252 -3.66 -2.596 0.06 0.084 -0.24
-0.8885583713826259 -0.5334418189871526 0.008820389530341128 1.896767244220314 -0.016490293469768196 0.15838351634916897 -0.190980608091734 -0.25839599570928995 -0.09778207132464012 0.10013826581439049 0.6742643231502293 -0.3471459881565537 -0.47752208325607387 -0.2580032966276649 -6.76 -14.412 -3.592 -2.476 0.052 0.172 -0.224
-0.8916263329583968 -0.5338253141841239 0.009970875121255189 1.9048206433567125 -0.019558255045539024 0.15378157398551273 -0.1936650744705335 -0.3149446634632987 -0.10877764561014182 0.13548118316064595 0.6931138790682322 -0.3569634651971802 -0.49048115294970085 -0.25878869479091504 -6.48 -14.412 -3.288 -2.444 0.06 0.2 -0.26
-0.8954612849281103 -0.5349757997750381 0.01112136071216925 1.9113400617052256 -0.023776702212223912 0.1491796316218565 -0.19634954084933295 -0.34478979366680335 -0.10445795571226615 0.11545352999776785 0.685652596517356 -0.3730641275438077 -0.49048115294970085 -0.2399391388729121 -6.356 -14.096 -3.388 -2.292 0.1 0.18 -0.232
-0.9004467224887379 -0.5361262853659521 0.011888351106111956 1.91824297525071 -0.028378644575880154 0.14534467965214296 -0.19865051203116108 -0.41390483203281403 -0.10642145112039146 0.09346238142676445 0.6522731745792258 -0.39152098438018557 -0.459065226419696 -0.24582962509728803 -6.296 -13.808 -3.524 -2.2 0.108 0.132 -0.232
-0.9031311888675373 -0.5376602661538376 0.011888351106111956 1.9239954032052802 -0.03106311095467963 0.14112623248545805 -0.20056798801601786 -0.4343251842773172 -0.08128870989638758 0.08089601081476251 0.6440264938650996 -0.3899501880536853 -0.42332960999181546 -0.25839599570928995 -6.012 -13.716 -3.556 -2.168 0.06 0.124 -0.232
-0.909267112019079 -0.5384272565477802 0.01342233189399737 1.9301313263568218 -0.03528155812136451 0.1349903093339164 -0.2044029399857314 -0.43668137876706753 -0.11349003458964255 0.0679369411211355 0.6554147672322264 -0.3451824927484284 -0.43943027233844295 -0.2505420140767888 -5.764 -13.84 -3.288 -2.2 0.044 0.164 -0.252
-0.9142525495797066 -0.5391942469417229 0.01342233189399737 1.936650744705335 -0.03834951969713534 0.13115535736420286 -0.2059369207736168 -0.49165925019457607 -0.10013826581439049 0.07029313561088588 0.6444191929467247 -0.33457961754455173 -0.46456301356244684 -0.25682519938278975 -5.608 -13.776 -2.92 -2.228 0.072 0.18 -0.24
-0.9192379871403342 -0.540344732532637 0.014189322287940077 1.9435536582508193 -0.04256796686382023 0.126936910197518 -0.20862138715241627 -0.48066367590907433 -0.0911061869370141 0.06086835765188441 0.6298893269265974 -0.3801327110130588 -0.43353978611406707 -0.23326325448528606 -5.328 -13.556 -2.92 -2.108 0.116 0.112 -0.224
-0.9234564343070191 -0.5407282277296084 0.014189322287940077 1.9485390958114468 -0.04601942363656241 0.1234854534247758 -0.2116893487281871 -0.510901505194204 -0.07971791356988733 0.04162610265225644 0.5980807013149675 -0.40722894764518797 -0.394269877951561 -0.25172011132166394 -5.236 -13.208 -2.988 -1.924 0.136 0.096 -0.26
-0.9311263382464462 -0.5407282277296084 0.014189322287940077 1.9546750189629885 -0.049854375606275945 0.11850001586414821 -0.2151408055009293 -0.5847289325397155 -0.056941366835633805 0.029059732040254495 0.5870851270294658 -0.3601050578501807 -0.39034288713531035 -0.27724555162729286 -5.14 -13.236 -2.784 -1.864 0.024 0.104 -0.224
-0.9364952710040451 -0.5422622085174937 0.014189322287940077 1.96081094211453 -0.05330583237901813 0.11389807350049197 -0.21705828148578604 -0.6149667618248451 -0.08364490438613793 0.021598449489378342 0.5910121178457164 -0.3506802798911792 -0.4641703144808218 -0.2599667920357902 -4.644 -13.556 -2.684 -1.864 0.088 0.192 -0.24
-0.9426311941555867 -0.5430291989114364 0.015339807878854137 1.966179874872129 -0.05714078434873166 0.10967962633380708 -0.21897575747064282 -0.6035784884577183 -0.09149888601863915 0.02552544030562895 0.5705917656012133 -0.40722894764518797 -0.4802709768274493 -0.24779312050541333 -4.58 -13.716 -2.384 -1.68 0.072 0.18 -0.24
-0.9491506125040997 -0.5441796845023505 0.014956312681882784 1.970398322038814 -0.0617427267123879 0.10661166475803625 -0.222427214243385 -0.640099503048849 -0.06675884387626033 0.01021017612225158 0.5760895527439641 -0.4300054943794415 -0.42764929988969114 -0.24543692601566297 -4.392 -13.46 -2.08 -1.528 0.136 0.2 -0.252
-0.9572040116404982 -0.5445631796993219 0.014956312681882784 1.9765342451903556 -0.06519418348513008 0.10162622719740866 -0.22434469022824177 -0.6624833507014775 -0.07029313561088588 -0.011388273367126762 0.5352488482549578 -0.40565815131868777 -0.4170464246858145 -0.2548617039746644 -4.176 -12.952 -2.08 -1.404 0.144 0.172 -0.232
-0.9621894492011258 -0.5453301700932646 0.01457281748491143 1.9815196827509831 -0.06941263065181497 0.09740778003072377 -0.22702915660704123 -0.6746570222318543 -0.0911061869370141 0.009817477040626518 0.5348561491733327 -0.3828816045844342 -0.43079089254269165 -0.2501493149951637 -3.832 -12.76 -2.048 -1.22 0.08 0.2 -0.224
-0.9698593531405528 -0.5464806556841787 0.01572330307582549 1.986888615508582 -0.07286408742455715 0.09280583766706753 -0.22971362298584072 -0.67897671212973 -0.0730420291822613 0.0011780972448751821 0.5277875657040816 -0.36246125233993104 -0.4319689897875668 -0.23679754621991161 -3.612 -13.236 -1.88 -1.1 0.052 0.212 -0.26
-0.97752925707998 -0.54686415088115 0.014956312681882784 1.9926410434631525 -0.07746602978821339 0.08782040010643993 -0.23163109897069747 -0.7398450697816145 -0.06086835765188441 -0.0011780972448751821 0.5270021675408315 -0.3734568266254328 -0.446106156726069 -0.24150993519941236 -3.488 -13.588 -2.048 -1.068 0.088 0.212 -0.232
-0.9836651802315216 -0.5476311412750927 0.015339807878854137 1.99762648102378 -0.08130098175792692 0.08321845774278369 -0.23354857495555426 -0.736703477128614 -0.07186393193738612 -0.00510508806112579 0.5250386721327062 -0.4229369109101904 -0.4637776153991967 -0.25446900489303936 -3.084 -13.208 -1.776 -1.16 0.136 0.192 -0.232
-0.9905680937770059 -0.548014636472064 0.01572330307582549 2.0026119185844076 -0.08628641931855452 0.0790000105760988 -0.23661653653132508 -0.7261006019247374 -0.0620464548967596 -0.01727875959150267 0.5270021675408315 -0.45553093468507044 -0.48066367590907433 -0.24582962509728803 -2.896 -13.08 -1.676 -1.068 0.124 0.212 -0.252
-0.9993884833073471 -0.5487816268660067 0.01572330307582549 2.0083643465389778 -0.09012137128826805 0.0724805922275858 -0.2381505173192105 -0.7323837872307383 -0.0730420291822613 -0.0007853981632501215 0.5006913290719525 -0.4476769530525692 -0.48616146305182517 -0.24936391683191356 -2.616 -12.92 -1.44 -1.068 0.144 0.2 -0.268
-1.0074418824437454 -0.5499321124569209 0.014189322287940077 2.0125827937056626 -0.0947233136519243 0.0682621450609009 -0.24083498369800996 -0.7940375430458728 -0.084037603467763 -0.014922565101752308 0.5073672134595785 -0.4402156705016931 -0.504618319888203 -0.24386612968916271 -2.46 -12.7 -1.508 -1.1 0.116 0.2 -0.232
-1.0162622719740866 -0.5499321124569209 0.01457281748491143 2.0164177456753762 -0.09855826562163783 0.06366020269724466 -0.2446699356677235 -0.8427322291673803 -0.05772676499888393 -0.03926990816250607 0.4900884538680758 -0.42254421182856533 -0.4539601383585702 -0.22776546734253522 -2.336 -12.572 -1.576 -0.916 0.136 0.2 -0.268
-1.0235486807165424 -0.5503156076538922 0.013805827090968724 2.022170173629947 -0.10316020798529407 0.06020874592450249 -0.24658741165258025 -0.8101382053925003 -0.04987278336638271 -0.02552544030562895 0.44964044846069456 -0.3966260724413113 -0.43039819346106656 -0.2733185608110423 -1.96 -12.572 -1.408 -0.792 0.08 0.2 -0.252
-1.030835089458998 -0.5514660932448062 0.01457281748491143 2.0263886207966317 -0.10737865515197896 0.05560680356084625 -0.24850488763743703 -0.8069966127394999 -0.06008295948863429 -0.023169245815878585 0.45553093468507044 -0.433147087032442 -0.4229369109101904 -0.25368360672978923 -1.836 -12.412 -1.24 -0.64 0.172 0.268 -0.232
-1.0381214982014537 -0.5522330836387489 0.013805827090968724 2.0306070679633166 -0.11083011192472114 0.052155346788104066 -0.25080585881926515 -0.7897178531479971 -0.0640099503048849 0.0011780972448751821 0.4421791659098184 -0.4449280594811938 -0.40565815131868777 -0.24072453703616223 -1.68 -12.316 -1.208 -0.456 0.136 0.404 -0.212
-1.0477088781257375 -0.5522330836387489 0.013038836697026017 2.0348255151300014 -0.11504855909140603 0.0502378708032473 -0.253873820395036 -0.860403687840508 -0.043196898978756684 -0.018849555918002914 0.4362886796854425 -0.45827982825644586 -0.32554753866717534 -0.23719024530153668 -1.4 -12.444 -1.108 -0.152 0.108 0.336 -0.252
-1.055762277262136 -0.5526165788357204 0.012655341500054663 2.0382769719027434 -0.11965050145506227 0.04832039481839053 -0.2554078011829214 -0.865901474983259 -0.043982297142006806 -0.04241150081550656 0.4260785035631909 -0.42568580448156584 -0.26821347274991647 -0.23129975907716077 -1.184 -12.412 -1.24 -0.028 0.116 0.26 -0.232
-1.0638156763985345 -0.5541505596236057 0.013038836697026017 2.0428789142664 -0.12425244381871851 0.045252433242619704 -0.2584757627586922 -0.827416964984003 -0.07461282550876154 -0.045160394386881984 0.4080143458084381 -0.42764929988969114 -0.239153740709662 -0.24386612968916271 -0.996 -12.348 -1.004 -0.06 0.136 0.26 -0.212
-1.0722525707319042 -0.5537670644266344 0.013038836697026017 2.0467138662361135 -0.1284708909854034 0.04141748127290617 -0.2611602291374917 -0.8109236035557504 -0.0640099503048849 -0.010995574285501701 0.41469023019606416 -0.4358959806038174 -0.2666426764234162 -0.2693915699947917 -0.9 -12.128 -0.804 -0.06 0.116 0.296 -0.24
-1.07953897947436 -0.5549175500175484 0.01227184630308331 2.0513158085997696 -0.13153885256117423 0.039883500485020755 -0.2626942099253771 -0.8325220530451287 -0.043196898978756684 -0.023954643979128706 0.4221515127469403 -0.44060836958331817 -0.2737112598926673 -0.2411172361177873 -0.84 -11.872 -0.804 -0.028 0.124 0.356 -0.252
-1.0898933497925865 -0.5556845404114912 0.011504855909140603 2.055150760569483 -0.13767477571271589 0.03796602450016399 -0.26576217150114795 -0.8902488180440127 -0.060475658570259355 -0.036913713672755706 0.41469023019606416 -0.4131194338695639 -0.26153758836229046 -0.23679754621991161 -0.652 -11.744 -0.972 -0.028 0.108 0.288 -0.224
-1.0983302441259561 -0.5556845404114912 0.01112136071216925 2.058218722145254 -0.1407427372884867 0.03604854851530722 -0.2684466378799474 -0.9004589941662643 -0.08246680714126275 -0.05851216316213405 0.42843469805294127 -0.4339324851956921 -0.20773781417965714 -0.2580032966276649 -0.84 -11.588 -0.94 -0.028 0.108 0.228 -0.232
-1.1083011192472114 -0.5564515308054339 0.010737865515197896 2.063587654902853 -0.1457281748491143 0.033364082136507746 -0.27074760906177553 -0.8619744841670083 -0.056155968672383684 -0.043982297142006806 0.39741147060456145 -0.43039819346106656 -0.21951878662840896 -0.239153740709662 -0.528 -11.364 -0.668 -0.028 0.1 0.24 -0.252
-1.1152040327926958 -0.5568350260024052 0.009970875121255189 2.0685730924634806 -0.15109710760671324 0.03029612056073692 -0.273432075440575 -0.853727803452882 -0.05026548244800778 -0.04673119071338223 0.3938771788699359 -0.45081854570556973 -0.21519909673053328 -0.24386612968916271 -0.62 -11.204 -0.568 -0.028 0.108 0.192 -0.204
-1.1247914127169796 -0.5572185211993765 0.008820389530341128 2.072408044433194 -0.15569904997036949 0.027228158984966094 -0.27611654181937445 -0.8285950622288781 -0.03220132469325498 -0.07186393193738612 0.40958514213493835 -0.47359509243982323 -0.28195794060679363 -0.252112810403289 -0.592 -11.3 -0.5 -0.06 0.136 0.28 -0.24
-1.1332283070503495 -0.5576020163963479 0.008436894333369775 2.075859501205936 -0.1606844875309971 0.02454369260616662 -0.2784175130012026 -0.8101382053925003 -0.03455751918300534 -0.07579092275363672 0.3758130211151831 -0.46534841172569696 -0.28195794060679363 -0.22776546734253522 -0.56 -11.396 -0.468 -0.028 0.116 0.24 -0.24
-1.1412817061867477 -0.5579855115933192 0.008436894333369775 2.080077948372621 -0.16566992509162468 0.0222427214243385 -0.2814854745769734 -0.8195629833515018 -0.02120575040775328 -0.06479534846813502 0.37070793305405736 -0.4790928795825741 -0.25682519938278975 -0.24897121775028852 -0.652 -11.556 -0.468 -0.028 0.116 0.2 -0.224
-1.1485681149292035 -0.5583690067902906 0.008053399136398421 2.0839129003423347 -0.16988837225830958 0.019941750242510378 -0.2837864457588015 -0.8062112145762497 0.00039269908162506076 -0.054977871427508505 0.3640320486664313 -0.49165925019457607 -0.2509347131584138 -0.2481858195870384 -0.62 -11.588 -0.5 0.0 0.136 0.22 -0.252
-1.1562380188686305 -0.5572185211993765 0.006519418348513008 2.0873643571150766 -0.17449031462196582 0.01687378866673955 -0.28608741694062967 -0.8073893118211248 0.001570796326500243 -0.08364490438613793 0.3801327110130588 -0.4712388979500729 -0.2591813938725401 -0.2505420140767888 -0.776 -11.556 -0.568 -0.028 0.116 0.212 -0.232
-1.1650584083989717 -0.5579855115933192 0.005752427954570301 2.090815813887819 -0.17832526659167935 0.013038836697026017 -0.28877188331942916 -0.847051919065256 -0.02042035224450316 -0.062439153978384655 0.3663882431561817 -0.4300054943794415 -0.28431413509654396 -0.2230530783630345 -0.776 -11.46 -0.604 -0.028 0.088 0.228 -0.212
-1.1742622931262843 -0.5576020163963479 0.004985437560627594 2.094267270660561 -0.18407769454624964 0.010354370318226542 -0.29107285450125725 -0.827416964984003 -0.011780972448751823 -0.06126105673350948 0.33536501570780186 -0.4594579255013211 -0.2870630286679194 -0.2505420140767888 -0.684 -11.428 -0.536 -0.028 0.108 0.248 -0.24
-1.1819321970657113 -0.5583690067902906 0.004601942363656241 2.0977187274333033 -0.18791264651596318 0.008820389530341128 -0.2933738256830854 -0.8415541319225052 -0.013744467856877126 -0.05811946408050899 0.34950218264630406 -0.49519354192920156 -0.20970130958778244 -0.23287055540366103 -0.62 -11.46 -0.5 -0.028 0.152 0.228 -0.232
-1.1888351106111956 -0.5576020163963479 0.004601942363656241 2.1000196986151316 -0.19213109368264808 0.006902913545484362 -0.2956747968649135 -0.8505862107998815 0.003926990816250607 -0.04555309346850705 0.32868913132017585 -0.4433572631546936 -0.19477874448603014 -0.24975661591353862 -0.436 -11.46 -0.5 -0.028 0.136 0.2 -0.224
-1.1972720049445655 -0.5583690067902906 0.005368932757598948 2.1023206697969594 -0.19596604565236161 0.005752427954570301 -0.29950974883462705 -0.8435176273306305 0.0007853981632501215 -0.04241150081550656 0.27488935713754253 -0.3981968687678116 -0.20773781417965714 -0.26546457917854105 -0.652 -11.556 -0.536 -0.028 0.1 0.328 -0.232
-1.2060923944749065 -0.5576020163963479 0.004218447166684887 2.105772126569702 -0.2001844928190465 0.005752427954570301 -0.3029612056073692 -0.8407687337592551 0.014529866020127248 -0.0310232274483798 0.2509347131584138 -0.3659955440745566 -0.1401935721401467 -0.3173008579530491 -0.496 -11.588 -0.468 -0.028 0.144 0.444 -0.252
-1.2149127840052476 -0.5572185211993765 0.004218447166684887 2.107306107357587 -0.2017184736069319 0.007286408742455715 -0.30602916718314005 -0.8423395300857552 0.005497787142750851 -0.02513274122400389 0.21441369856728315 -0.34871678448305393 0.030237829285129678 -0.34636058999330355 -0.528 -11.428 -0.568 0.0 0.236 0.336 -0.24
-1.2241166687325602 -0.5579855115933192 0.0030679615757708274 2.1084565929485013 -0.20286895919784598 0.010737865515197896 -0.3106311095467963 -0.8238826732493775 0.0 0.003926990816250607 0.18496126744540362 -0.2399391388729121 0.20930861050615737 -0.394269877951561 -0.592 -11.524 -0.468 -0.06 0.208 0.336 -0.204
-1.2310195822780445 -0.5576020163963479 0.0030679615757708274 2.1099905737363867 -0.20325245439481732 0.015339807878854137 -0.3148495567134812 -0.8301658585553784 0.018849555918002914 -0.018849555918002914 0.1480475537726479 -0.04712388979500729 0.32162054785092475 -0.41390483203281403 -0.464 -11.556 -0.568 -0.088 0.216 0.404 -0.232
-1.2398399718083857 -0.5568350260024052 0.003451456772742181 2.111141059327301 -0.2024854640008746 0.021092235833424438 -0.31945149907713744 -0.8435176273306305 0.015707963265002428 -0.02591813938725401 0.11741702540589316 0.0329867228565051 0.45592363376669554 -0.43668137876706753 -0.528 -11.556 -0.5 -0.488 0.228 0.376 -0.212
-1.2478933709447841 -0.5576020163963479 0.003451456772742181 2.110757564130329 -0.20210196880390327 0.0279951493789088 -0.3236699462438223 -0.8368417429430044 0.003141592653000486 -0.02631083846887907 0.056941366835633805 0.062439153978384655 0.5768749509072142 -0.45749443009319574 -0.404 -11.62 -0.5 -1.16 0.208 0.28 -0.204
-1.2563302652781538 -0.5572185211993765 0.0038349519697135344 2.110757564130329 -0.20210196880390327 0.03719903410622128 -0.3282718886074785 -0.8242753723310025 0.021598449489378342 0.005497787142750851 0.022776546734253524 0.024740042142378828 0.7524114403936164 -0.4598506245829461 0.372 -11.684 -0.568 -1.62 0.216 0.2 -0.224
-1.2655341500054664 -0.5564515308054339 0.003451456772742181 2.1099905737363867 -0.20133497840996056 0.04832039481839053 -0.3347913069559916 -0.7987499320253736 0.012959069693627005 -0.012566370612001944 -0.04358959806038174 0.012566370612001944 0.9189158510026422 -0.4900884538680758 1.496 -11.808 -0.468 -1.864 0.216 0.192 -0.224
-1.2724370635509508 -0.5560680356084625 0.0023009711818281204 2.1076896025545584 -0.2009514832129892 0.06020874592450249 -0.3401602397135905 -0.8089601081476251 0.021598449489378342 -0.01688606050987761 -0.10720684928364158 0.029845130203504617 1.0689269001834154 -0.530536459275457 2.148 -11.84 -0.4 -1.772 0.208 0.192 -0.232
-1.281257453081292 -0.5564515308054339 0.0015339807878854137 2.105772126569702 -0.19980099762207515 0.07401457301547121 -0.34476218207724674 -0.7473063523324905 0.049480084284757656 -0.024347343060753767 -0.19360064724115494 0.036913713672755706 1.2063715787521865 -0.503832921724953 2.584 -11.84 -0.436 -1.62 0.264 0.2 -0.232
-1.2870098810358621 -0.5553010452145197 0.0011504855909140602 2.102704164993931 -0.19711653124327566 0.08551942892461181 -0.3497476196378743 -0.7151050276392356 0.036128315509505585 -0.07461282550876154 -0.25250550948491407 0.11466813183451774 1.2397510006903167 -0.5010840281535776 2.584 -12.032 -0.5 -1.344 0.5 -0.192 -0.212
-1.2927623089904325 -0.5556845404114912 -0.0003834951969713534 2.100403193812103 -0.1917475984856767 0.09357282806101024 -0.35473305719850196 -0.665624943354478 0.009424777959001457 -0.10759954836526664 -0.26742807458666634 0.3341869184629267 1.124690169774174 -0.4940154446843264 2.584 -12.16 0.332 -1.464 0.336 -0.212 -0.204
-1.2981312417480313 -0.5556845404114912 -0.0023009711818281204 2.098485717827246 -0.18637866572807776 0.10085923680346595 -0.3604854851530722 -0.6322455214163478 0.022776546734253524 -0.13783737765039633 -0.239153740709662 0.5175773895818301 0.8525497062080069 -0.5152211950920796 2.524 -11.872 1.576 -1.832 0.172 0.18 -0.204
-1.304267164899573 -0.554534054820577 -0.0030679615757708274 2.0946507658575326 -0.18254371375836423 0.10699515995500761 -0.3654709227136998 -0.5509568115199602 0.04280419989713162 -0.13823007673202137 -0.2548617039746644 0.5705917656012133 0.685652596517356 -0.510901505194204 2.368 -11.652 2.112 -1.892 0.164 0.192 -0.212
-1.3092526024602007 -0.5537670644266344 -0.0030679615757708274 2.090815813887819 -0.17909225698562206 0.11504855909140603 -0.36930587468341336 -0.5694136683563381 0.06008295948863429 -0.08207410805963769 -0.33732851111592715 0.4571017310115707 0.7139269303943604 -0.5034402226433279 2.18 -11.684 2.82 -2.016 0.18 0.192 -0.204
-1.3173060015965992 -0.5541505596236057 -0.0030679615757708274 2.0862138715241625 -0.17679128580379394 0.1257864246066039 -0.3762087882288977 -0.6212499471308461 0.030237829285129678 -0.043196898978756684 -0.40055306325756196 0.2689988709131666 0.8749335538606353 -0.510508806112579 2.116 -11.556 2.716 -1.864 0.484 0.164 -0.212
-1.322674934354198 -0.5537670644266344 -0.0030679615757708274 2.0816119291605064 -0.17487380981893716 0.13460681413694506 -0.38004374019861126 -0.6247842388654716 0.034164820101380285 0.0 -0.4249004063183157 0.2269800691792851 0.9381581060022701 -0.504618319888203 2.024 -11.364 2.416 -1.588 0.62 -0.152 -0.176
-1.326893381520883 -0.553383569229663 -0.0030679615757708274 2.0762429964029074 -0.1687378866673955 0.14189322287940076 -0.3857961681531816 -0.5760895527439641 0.04162610265225644 0.005497787142750851 -0.4739877915214483 0.37267142846218265 0.8494081135550063 -0.4802709768274493 2.272 -11.428 2.384 -1.648 0.292 -0.064 -0.212
-1.3337962950663673 -0.5526165788357204 -0.0023009711818281204 2.0720245492362226 -0.16183497312191114 0.14764565083397108 -0.3903981105168378 -0.5568472977443362 0.04123340357063138 0.0620464548967596 -0.47045349978682277 0.5203262831532055 0.6648395451912278 -0.4948008428475765 2.304 -11.112 1.944 -1.772 0.188 0.212 -0.26
-1.3387817326269948 -0.5522330836387489 -0.0011504855909140602 2.0666556164786236 -0.1580000211521976 0.15224759319762732 -0.3953835480774654 -0.5643085802952122 0.03887720908088101 0.09856746948789025 -0.48184177315394955 0.5030475235617028 0.5383904409079583 -0.5073672134595785 2.212 -10.984 1.508 -1.892 0.2 0.192 -0.204
-1.3437671701876224 -0.5514660932448062 0.0007669903939427069 2.0609031885240534 -0.1564660403643122 0.15838351634916897 -0.4007524808350643 -0.4889103566232006 0.06950773744763575 0.11270463642639243 -0.5215043803980807 0.3899501880536853 0.5226824776429558 -0.504225620806578 2.336 -11.016 1.072 -2.048 0.208 0.192 -0.204
-1.347602122157336 -0.5510825980478349 0.0003834951969713534 2.055150760569483 -0.15416506918248407 0.16260196351585385 -0.40535442319872056 -0.48851765754157556 0.06636614479463526 0.08089601081476251 -0.5650939784584624 0.2760674543824177 0.510901505194204 -0.49519354192920156 2.272 -11.3 0.568 -2.108 0.2 0.212 -0.224
-1.3525875597179635 -0.5491651220629781 0.0019174759848567672 2.048247847023999 -0.15186409800065595 0.16682041068253875 -0.41072335595631954 -0.46534841172569696 0.06479534846813502 0.06361725122325984 -0.5937610114170918 0.2379756434647868 0.46731190713382226 -0.5018694263168276 1.804 -11.364 0.5 -2.136 0.188 0.412 -0.224
-1.3556555212937345 -0.5487816268660067 0.003451456772742181 2.040961438281543 -0.14956312681882783 0.17525730501590853 -0.41609228871391846 -0.40722894764518797 0.1119192382631423 0.08128870989638758 -0.6518804754976009 0.1841758692821535 0.5544911032545857 -0.5014767272352025 1.524 -11.144 0.536 -1.924 0.188 0.576 -0.196
-1.360640958854362 -0.5472476460781214 0.002684466378799474 2.0336750295390873 -0.1491796316218565 0.1836941993492783 -0.42031073588060336 -0.42843469805294127 0.1021017612225158 0.07657632091688685 -0.7139269303943604 0.1260564052016445 0.7335618844756134 -0.49323004652107627 1.12 -11.016 0.436 -1.588 0.188 0.396 -0.212
-1.3640924156271041 -0.5464806556841787 0.004218447166684887 2.02600512559966 -0.14802914603094242 0.19328157927356213 -0.4260631638351737 -0.38837939172718505 0.11074114101826713 0.07343472826388636 -0.763014315597493 0.11584622907939292 0.8965320033500137 -0.46652650897057213 1.028 -11.144 0.5 -1.252 0.38 0.268 -0.204
-1.3686943579907604 -0.5453301700932646 0.004218447166684887 2.0191022120541757 -0.14534467965214296 0.20056798801601786 -0.4306651061988299 -0.3479313863198038 0.10681415020201653 0.08364490438613793 -0.7512333431487412 0.12370021071189413 0.8765043501871356 -0.503832921724953 0.776 -11.364 0.668 -1.22 0.436 0.384 -0.204
-1.3709953291725885 -0.5441796845023505 0.006135923151541655 2.0110488129177773 -0.14266021327334347 0.20862138715241627 -0.4356505437594575 -0.3577488633604303 0.10995574285501701 0.05851216316213405 -0.7484844495773658 0.20773781417965714 0.7905032513112472 -0.5014767272352025 0.776 -10.984 0.872 -1.28 0.316 0.528 -0.212
-1.374830281142302 -0.5430291989114364 0.006519418348513008 2.0026119185844076 -0.1392087565006013 0.21629129109184334 -0.4398689909261424 -0.3392920065240525 0.10642145112039146 0.08246680714126275 -0.7850054641684964 0.3314380248915513 0.7724390935564944 -0.4869468612150753 0.652 -10.696 0.872 -1.344 0.244 0.56 -0.212
-1.3778982427180728 -0.5414952181235511 0.006519418348513008 1.9934080338570952 -0.1365242901218018 0.22549517581915582 -0.4456214188807127 -0.3070906818307975 0.11466813183451774 0.0659734457130102 -0.8030696219232492 0.33575771478942695 0.820741080596377 -0.4967643382557018 0.592 -10.888 0.736 -1.312 0.252 0.424 -0.184
-1.3805827090968723 -0.540344732532637 0.008053399136398421 1.9865051203116109 -0.13345632854603098 0.23354857495555426 -0.45022336124436896 -0.342826298258678 0.13862277581364643 0.04987278336638271 -0.8391979374327548 0.3137665662184235 0.827416964984003 -0.47241699519494806 0.592 -10.888 0.468 -1.372 0.3 0.404 -0.204
-1.3832671754756718 -0.5388107517447516 0.008436894333369775 1.9784517211752124 -0.13038836697026016 0.24006799330406725 -0.45520879880499654 -0.30041479744317146 0.14254976662989705 0.06872233928438563 -0.8372344420246295 0.29766590387179603 0.7979645338621234 -0.4959789400924517 0.404 -10.604 0.568 -1.528 0.3 0.472 -0.232
-1.3859516418544713 -0.5376602661538376 0.008820389530341128 1.9692478364478998 -0.1257864246066039 0.24927187803137973 -0.4598107411686528 -0.2807798433619184 0.1500110491807732 0.09424777959001458 -0.8439103264122555 0.29845130203504616 0.7767587834543701 -0.4896957547864507 0.464 -10.604 0.872 -1.464 0.308 0.508 -0.212
-1.3882526130362995 -0.5342088093810954 0.009203884727312482 1.96081094211453 -0.1234854534247758 0.2577087723647495 -0.4655631691232231 -0.28156524152516854 0.16768250785390093 0.0769690199985119 -0.8427322291673803 0.323191344177425 0.789325154066372 -0.4944081437659515 0.28 -10.92 0.804 -1.62 0.308 0.508 -0.212
-1.3917040698090417 -0.5334418189871526 0.010354370318226542 1.9508400669932748 -0.12003399665203363 0.2661456666981193 -0.4705486066838507 -0.2666426764234162 0.1829977720372783 0.05929756132538417 -0.8686503685546344 0.3220132469325498 0.788539755903122 -0.4688827034603225 0.436 -10.888 0.536 -1.74 0.308 0.5 -0.212
-1.393238050596927 -0.5307573526083531 0.010737865515197896 1.9408691918720198 -0.11658253987929144 0.27381557063754636 -0.47553404424447826 -0.22187498111815931 0.19988383254715592 0.059690260407009234 -0.9189158510026422 0.3502875808095542 0.7975718347804983 -0.46770460621544735 0.092 -10.984 0.568 -1.772 0.236 0.472 -0.204
-1.3959225169757266 -0.5288398766234964 0.01227184630308331 1.9324322975386499 -0.11389807350049197 0.2826359601678875 -0.4789855010172204 -0.2411172361177873 0.21755529122028364 0.08285950622288782 -0.9299114252881439 0.33261612213642644 0.8160286916168762 -0.4571017310115707 0.028 -11.144 0.772 -1.8 0.272 0.528 -0.196
-1.3982234881575546 -0.5261554102446969 0.013805827090968724 1.9224614224173948 -0.11044661672774979 0.29107285450125725 -0.4843544337748194 -0.22069688387328412 0.19831303622065566 0.10877764561014182 -0.9240209390637679 0.2760674543824177 0.828202363147253 -0.4610287218278213 0.248 -11.236 1.072 -1.984 0.344 0.508 -0.212
-1.39975746894544 -0.5242379342598401 0.01457281748491143 1.9121070520991683 -0.10891263593986437 0.29950974883462705 -0.48857288094150425 -0.2049889206082817 0.21755529122028364 0.11859512265076834 -0.9409069995736455 0.26742807458666634 0.8234899741677524 -0.46063602274619625 0.028 -11.176 1.24 -2.136 0.408 0.48 -0.176
-1.402825430521211 -0.5223204582749834 0.014956312681882784 1.9032866625688272 -0.10584467436409355 0.30871363356193954 -0.49279132810818915 -0.2042035224450316 0.2100940086694075 0.08521570071263818 -0.9538660692672726 0.2638937828520408 0.8474446181468811 -0.4476769530525692 0.152 -11.204 1.172 -2.32 0.428 0.452 -0.176
-1.403975916112125 -0.5196359918961839 0.01687378866673955 1.893315787447572 -0.10200972239438001 0.3160000423043952 -0.4966262800779027 -0.19477874448603014 0.2320851572404109 0.12212941438539389 -0.9652543426343992 0.3015928946880466 0.8285950622288781 -0.43943027233844295 0.028 -11.332 0.668 -2.412 0.336 0.452 -0.196
-1.406276887293953 -0.5169515255173844 0.017640779060682257 1.883728407523288 -0.09779127522769512 0.3252039270317077 -0.501228222441559 -0.2061670178531569 0.24936391683191356 0.11780972448751822 -0.9774280141647762 0.38798669264556 0.8242753723310025 -0.4221515127469403 0.184 -11.556 -0.1 -2.564 0.244 0.412 -0.196
-1.4066603824909245 -0.5146505543355563 0.018791264651596317 1.8741410275990042 -0.09395632325798159 0.3321068405771921 -0.5058301648052151 -0.17592918856802722 0.23679754621991161 0.11506083091614279 -0.9735010233485256 0.3981968687678116 0.8230972750861273 -0.40565815131868777 0.28 -11.712 -0.332 -2.628 0.2 0.432 -0.196
-1.4089613536727525 -0.5119660879567568 0.020708740636453084 1.864170152477749 -0.0897378760912967 0.3393932493196478 -0.5100486119719001 -0.18613936469027878 0.25446900489303936 0.13155419234439536 -0.9990264636541545 0.40722894764518797 0.7622289174342429 -0.4111559384614386 0.28 -12.0 -0.332 -2.656 0.18 0.56 -0.176
-1.4101118392636667 -0.5100486119719001 0.02032524543948173 1.854199277356494 -0.08628641931855452 0.3470631532590749 -0.5135000687446423 -0.15590153540514912 0.25564710213791453 0.08443030254938806 -1.0182687186537824 0.4060508504003128 0.7422012642713648 -0.4158683274409393 0.0 -12.064 -0.604 -2.628 0.188 0.568 -0.196
-1.411645820051552 -0.5069806503961293 0.019941750242510378 1.8430779166443245 -0.08206797215186963 0.35550004759244463 -0.5173350207143558 -0.12723450244651968 0.2627156856071656 0.0510508806112579 -1.0300496911025343 0.3911282852985605 0.7995353301886237 -0.394662577033186 -0.152 -12.192 -0.368 -2.688 0.188 0.52 -0.196
-1.4120293152485233 -0.5039126888203584 0.021092235833424438 1.8334905367200407 -0.07938350577307016 0.36393694192581444 -0.5207864774870979 -0.09738937224301507 0.27253316264779215 0.012173671530376884 -1.0516481405919127 0.3789546137681836 0.801891524678374 -0.38837939172718505 -0.372 -12.252 -0.132 -2.78 0.188 0.528 -0.176
-1.4124128104454947 -0.5016117176385303 0.021859226227367145 1.8208351952199862 -0.07631554419729933 0.3727573314561555 -0.5246214294568115 -0.1021017612225158 0.26585727826016614 0.009817477040626518 -1.0775662799791668 0.2929535148922953 0.834092849371629 -0.39348447978831086 -0.528 -12.22 0.332 -2.812 0.188 0.5 -0.204
-1.4135632960364088 -0.49854375606275947 0.02147573103039579 1.808946844113874 -0.07478156340941391 0.38004374019861126 -0.5292233718204677 -0.08128870989638758 0.28431413509654396 0.005890486224375911 -1.112123799162172 0.22855086550578535 0.8007134274334988 -0.3895574889720603 -0.436 -12.316 0.5 -2.872 0.18 0.48 -0.204
-1.4143302864303515 -0.49547579448698864 0.02147573103039579 1.797825483401705 -0.07401457301547121 0.388480634531981 -0.5334418189871526 -0.05183627877450802 0.2878484268311695 0.0011780972448751821 -1.0752100854894162 0.1252710070383944 0.7551603339649918 -0.4111559384614386 -0.496 -12.284 0.5 -2.964 0.42 0.596 -0.176
-1.4150972768242942 -0.4924078329112178 0.02032524543948173 1.788238103477421 -0.07209709703061444 0.3961505384714081 -0.5368932757598948 -0.05183627877450802 0.28156524152516854 0.01021017612225158 -1.0756027845710414 0.12841259969139487 0.7622289174342429 -0.41469023019606416 -0.464 -12.22 0.704 -3.148 0.508 0.664 -0.204
-1.4154807720212654 -0.4897233665324183 0.02147573103039579 1.7755827619773663 -0.06864564025787226 0.4049709280017492 -0.5411117229265797 -0.03926990816250607 0.3063052836675474 0.009817477040626518 -1.1093749055907967 0.23679754621991161 0.8097455063108753 -0.3573561642788053 -0.528 -12.252 0.568 -3.3 0.4 0.5 -0.184
-1.4166312576121796 -0.48742239535059023 0.021092235833424438 1.7659953820530825 -0.06442719309118737 0.4126408319411763 -0.5441796845023505 -0.03377212101975522 0.30983957540217294 0.0047123889795007284 -1.1081968083459215 0.3483240854014289 0.859618289677258 -0.37149333121730743 -0.404 -12.192 0.704 -3.544 0.228 0.424 -0.204
-1.4162477624152083 -0.48397093857784806 0.021092235833424438 1.7541070309469706 -0.060975736318445196 0.4222282118654601 -0.5483981316690354 -0.04555309346850705 0.2850995332597941 0.022776546734253524 -1.1156580908967975 0.37699111836005833 0.8356636456981292 -0.3573561642788053 -0.496 -12.316 0.636 -3.728 0.208 0.5 -0.224
-1.4158642672182369 -0.48090297700207724 0.022626216621309852 1.7429856702348014 -0.05829126993964572 0.4306651061988299 -0.5518495884417776 -0.045160394386881984 0.28352873693329383 0.006675884387626033 -1.0956304377339194 0.29530970938204565 0.8011061265151239 -0.3718860302989325 -0.528 -12.316 0.332 -3.76 0.344 0.528 -0.184
-1.4166312576121796 -0.4778350154263064 0.021859226227367145 1.7307138239317181 -0.05560680356084625 0.438335010138257 -0.5556845404114912 -0.043196898978756684 0.2768528525456678 0.012959069693627005 -1.1062333129377961 0.2528982085665391 0.8254534695758776 -0.3730641275438077 -0.464 -12.252 0.368 -3.848 0.328 0.548 -0.168
-1.4173982480061222 -0.4743835586535642 0.021859226227367145 1.7184419776286348 -0.05292233718204677 0.44753889486556947 -0.5602864827751474 -0.028667032958629435 0.2854922323414192 0.019242254999627974 -1.1482521146716775 0.2709623663212919 0.8454811227387558 -0.37031523397243227 -0.496 -12.192 0.3 -3.912 0.328 0.472 -0.184
-1.4177817432030937 -0.470932101880822 0.022626216621309852 1.7073206169164654 -0.04908738521233324 0.45674277959288195 -0.5633544443509182 -0.0070685834692510935 0.31690815887142404 0.03455751918300534 -1.144717822937052 0.3082687790756727 0.8631525814118834 -0.3577488633604303 -0.528 -12.128 0.064 -3.88 0.28 0.52 -0.156
-1.4173982480061222 -0.4678641403050512 0.022626216621309852 1.6938982850224682 -0.046402918833533764 0.4663301595171658 -0.5668059011236604 -0.022776546734253524 0.30551988550429726 0.0070685834692510935 -1.1706359623243061 0.3227986450957999 0.834092849371629 -0.3412555019321778 -0.528 -12.38 -0.032 -4.096 0.244 0.548 -0.156
-1.417014752809151 -0.464412683532309 0.02147573103039579 1.6820099339163561 -0.043334957257762936 0.4747670538505356 -0.5706408530933739 -0.01688606050987761 0.2988440011166712 0.009032078877376396 -1.1985175971196853 0.2992367001982963 0.8289877613105032 -0.34243359917705296 -0.996 -12.38 -0.1 -4.124 0.244 0.5 -0.156
-1.4177817432030937 -0.46057773156259546 0.021859226227367145 1.6689710972193301 -0.04026699568199211 0.48397093857784806 -0.5737088146691447 0.0035342917346255468 0.3063052836675474 -0.008639379795751335 -1.162781980691805 0.3208351496876746 0.8344855484532541 -0.3322234230548014 -1.34 -12.22 -0.1 -4.216 0.292 0.548 -0.176
-1.4173982480061222 -0.45827676038076737 0.022626216621309852 1.6570827461132183 -0.037582529303192634 0.4931748233051605 -0.577160271441887 0.007461282550876154 0.34636058999330355 -0.00039269908162506076 -1.162781980691805 0.2580032966276649 0.8643306786567587 -0.3031636910145469 -1.464 -12.444 -0.132 -4.248 0.344 0.528 -0.204
-1.417014752809151 -0.45405831321408247 0.0222427214243385 1.6436604142192208 -0.03413107253045045 0.5016117176385303 -0.5802282330176578 0.005497787142750851 0.33261612213642644 0.024347343060753767 -1.2295408245680652 0.28863382499441964 0.8521570071263818 -0.2792090470354182 -1.588 -12.54 -0.032 -4.492 0.336 0.492 -0.212
-1.4177817432030937 -0.4506068564413403 0.022626216621309852 1.631772063113109 -0.03106311095467963 0.5096651167749288 -0.5829126993964572 0.0035342917346255468 0.3459678909116785 -0.0011780972448751821 -1.2570297602818195 0.30080749652479655 0.8364490438613794 -0.297273204790171 -1.9 -12.604 -0.436 -4.552 0.292 0.492 -0.196
-1.4173982480061222 -0.44830588525951215 0.021859226227367145 1.6195002168100257 -0.028762139772851508 0.5173350207143558 -0.584830175381314 -0.006283185306000972 0.33457961754455173 -0.013744467856877126 -1.2397510006903167 0.2988440011166712 0.8360563447797543 -0.25957409295416517 -1.868 -12.856 -0.368 -4.492 0.208 0.424 -0.184
-1.4173982480061222 -0.4440874380928273 0.0222427214243385 1.6068448753099709 -0.026077673394052033 0.5238544390628688 -0.584830175381314 -0.003926990816250607 0.3247621405039252 -0.0027488935713754254 -1.2181525512009383 0.2803871442802934 0.7590873247812424 -0.1610066234662749 -1.556 -13.048 -0.4 -4.248 0.236 0.508 -0.184
-1.4173982480061222 -0.43948549572917106 0.021859226227367145 1.5945730290068876 -0.024160197409195266 0.5311408478053246 -0.5852136705782853 -0.001570796326500243 0.3593196596869306 0.014922565101752308 -1.1977321989564353 0.24072453703616223 0.6671957396809782 -0.051443579692882956 -1.4 -13.268 -0.268 -3.94 0.228 0.636 -0.156
-1.417014752809151 -0.43756801974431425 0.021092235833424438 1.584218658688661 -0.022626216621309852 0.5357427901689807 -0.584830175381314 -0.007461282550876154 0.3506802798911792 0.008246680714126275 -1.1816315366098078 0.1739656931599019 0.5741260573358388 0.018456856836377853 -1.12 -13.588 -0.536 -3.484 0.3 0.712 -0.084
-1.417014752809151 -0.4333495725776294 0.0222427214243385 1.573097297976492 -0.020708740636453084 0.5391942469417229 -0.584830175381314 -0.013351768775252066 0.30473448734104713 -0.0070685834692510935 -1.1156580908967975 0.16454091520090044 0.47634398601119865 0.023169245815878585 -0.62 -13.808 -0.332 -3.36 0.3 0.792 -0.092
-1.4173982480061222 -0.4314320965927726 0.020708740636453084 1.5608254516734086 -0.018791264651596317 0.5426457037144651 -0.5852136705782853 -0.0047123889795007284 0.3019855937696717 -0.019242254999627974 -1.0626437148774144 0.21087940683265763 0.37974001193143375 0.014922565101752308 -0.592 -13.808 -0.5 -3.3 0.272 0.8 -0.072
-1.417014752809151 -0.42721364942608775 0.021092235833424438 1.5512380717491248 -0.017257283863710903 0.5457136652902359 -0.5852136705782853 0.018849555918002914 0.3149446634632987 -0.021991148571003403 -1.0288715938576591 0.1739656931599019 0.3019855937696717 0.012173671530376884 -0.56 -13.808 -0.332 -3.512 0.308 0.808 -0.1
-1.417014752809151 -0.4241456878503169 0.022626216621309852 1.5416506918248407 -0.016106798272796843 0.5472476460781214 -0.5806117282146291 0.043982297142006806 0.29530970938204565 -0.01610066234662749 -0.9660397407976494 0.1472621556093978 0.2379756434647868 0.04633849163175717 -0.62 -13.968 -0.468 -3.76 0.316 0.772 -0.028
-1.4162477624152083 -0.42299520225940285 0.02147573103039579 1.533213797491471 -0.014956312681882784 0.5499321124569209 -0.5760097858509728 0.036913713672755706 0.24150993519941236 0.006675884387626033 -0.8871072253910122 0.10327985846739098 0.19674223989415543 0.3483240854014289 -0.56 -13.936 -0.4 -4.188 0.344 0.676 0.044
-1.4154807720212654 -0.4210777262745461 0.021092235833424438 1.5247769031581013 -0.014189322287940077 0.5510825980478349 -0.5706408530933739 0.019634954081253035 0.23365595356691113 -0.01060287520387664 -0.8301658585553784 0.0899280896921389 0.17160949867015154 0.5281802647857067 -0.372 -13.744 -0.4 -4.676 0.336 0.528 0.028
-1.4154807720212654 -0.41800976469877527 0.021092235833424438 1.5167235040217029 -0.01342233189399737 0.5514660932448062 -0.5645049299418322 -0.006675884387626033 0.21441369856728315 -0.008639379795751335 -0.781863871515496 0.08482300163101313 0.12134401622214377 0.5486006170302099 1.088 -14.0 -0.368 -5.104 0.3 0.52 0.008
-1.4150972768242942 -0.41609228871391846 0.020708740636453084 1.5090536000822758 -0.012655341500054663 0.5526165788357204 -0.5602864827751474 0.03730641275438077 0.21834068938353376 -0.036913713672755706 -0.795215640290748 0.1119192382631423 0.08246680714126275 0.5552765014178359 2.304 -14.0 -0.3 -5.348 0.28 0.636 0.016
-1.4143302864303515 -0.41379131753209036 0.01917475984856767 1.5002332105519347 -0.009970875121255189 0.5541505596236057 -0.553383569229663 0.07107853377413599 0.22069688387328412 -0.05340707510100826 -0.7963937375356231 0.14176436846664692 0.084037603467763 0.536819644581458 2.992 -13.968 -0.332 -5.196 0.272 0.676 0.0
-1.4127963056424662 -0.41225733674420495 0.01802427425765361 1.492946801809479 -0.008053399136398421 0.5564515308054339 -0.5487816268660067 0.1602212253030248 0.2238384765262846 -0.12919799785464497 -0.7928594458009977 0.15865042897652454 0.17435839224152697 0.5403539363160835 3.364 -13.936 -0.436 -5.044 0.236 0.596 -0.016
-1.4108788296576094 -0.40957287036540546 0.015339807878854137 1.4856603930670231 -0.006135923151541655 0.558752501987262 -0.5437961893053792 0.16650441060902577 0.20970130958778244 -0.18142697571077807 -0.7728317926381195 0.2010619297920311 0.21480639764890821 0.5101161070309539 3.428 -14.0 -0.2 -5.012 0.228 0.56 0.008
-1.4070438776878957 -0.40727189918357737 0.011888351106111956 1.4772234987336534 -0.004601942363656241 0.5602864827751474 -0.5384272565477802 0.20145462887365617 0.1959568417309053 -0.25839599570928995 -0.7363107780469889 0.2320851572404109 0.22266037928140944 0.49048115294970085 3.176 -13.968 -0.4 -5.132 0.2 0.636 -0.008
-1.4055098969000104 -0.40535442319872056 0.009587379924283835 1.4707040803851403 -0.0030679615757708274 0.5629709491539469 -0.5342088093810954 0.22266037928140944 0.1959568417309053 -0.26821347274991647 -0.7064656478434843 0.1720021977517766 0.18496126744540362 0.45553093468507044 3.24 -13.684 1.208 -5.348 0.208 0.636 -0.028
-1.4032089257181821 -0.40420393760780654 0.007669903939427069 1.4645681572335987 -0.0030679615757708274 0.5648884251388037 -0.5307573526083531 0.2619302874439155 0.18260507295565323 -0.25839599570928995 -0.659734457130102 0.07853981632501214 0.21087940683265763 0.4182245219306897 3.148 -13.716 2.148 -5.532 0.344 0.596 0.0
-1.4001409641424114 -0.40228646162294973 0.006135923151541655 1.4568982532941717 -0.0038349519697135344 0.5683398819115458 -0.5265389054416683 0.24072453703616223 0.13862277581364643 -0.21245020315915786 -0.665624943354478 -0.03730641275438077 0.26350108377041576 0.3962333733596863 3.116 -13.62 2.852 -5.684 0.62 0.5 0.008
-1.397456497763612 -0.40151947122900705 0.003451456772742181 1.4511458253396015 -0.0038349519697135344 0.5714078434873167 -0.5215534678810406 0.26114488928066537 0.15825772989489947 -0.2030254252001564 -0.6726935268237291 -0.045945792550132106 0.3059125845859223 0.4060508504003128 3.24 -13.332 3.088 -5.808 0.692 0.424 -0.016
-1.3951555265817839 -0.3992185000471789 0.0019174759848567672 1.4442429117941171 -0.002684466378799474 0.5748593002600588 -0.5184855063052698 0.2941316121371705 0.17043140142527635 -0.17867808213940264 -0.659341758048477 0.008246680714126275 0.3251548395855503 0.3970187715229364 3.332 -13.46 2.784 -5.808 0.628 0.384 0.0
-1.3928545553999556 -0.3980680144562649 0.0007669903939427069 1.437723493445604 -0.0015339807878854137 0.5763932810479442 -0.514267059138585 0.23719024530153668 0.13783737765039633 -0.13940817397689656 -0.6510950773343507 0.0801106126515124 0.2788163479537931 0.3981968687678116 3.74 -13.62 2.516 -5.928 0.592 0.492 -0.008
-1.3894030986272135 -0.3969175288653508 0.0003834951969713534 1.4327380558849765 -0.0007669903939427069 0.5798447378206864 -0.5108156023658428 0.25957409295416517 0.12173671530376882 -0.10995574285501701 -0.6157521599880952 0.09189158510026421 0.2399391388729121 0.3993749660126868 4.112 -13.62 2.216 -5.868 0.52 0.508 -0.028
-1.3859516418544713 -0.39500005288049406 -0.0003834951969713534 1.4254516471425207 0.0 0.5821457090025145 -0.5069806503961293 0.2850995332597941 0.15433073907864886 -0.08717919612076348 -0.614181363661595 0.11349003458964255 0.2591813938725401 0.37856191468655853 4.204 -13.588 1.676 -5.744 0.492 0.444 -0.008
-1.3840341658696145 -0.3942330624865513 -0.0007669903939427069 1.4189322287940078 0.0019174759848567672 0.5852136705782853 -0.5027622032294443 0.3180862561162992 0.16375551703765032 -0.07814711724338709 -0.6126105673350948 0.10170906214089073 0.2532909076481642 0.4040873549921875 4.144 -13.776 1.24 -5.716 0.492 0.5 -0.008
-1.379048728308987 -0.39193209130472323 -0.0015339807878854137 1.4143302864303515 0.002684466378799474 0.5867476513661708 -0.4989272512597308 0.3369358120343021 0.13862277581364643 -0.07618362183526178 -0.6149667618248451 0.1280199006097698 0.24268803244428755 0.4060508504003128 3.988 -13.872 1.004 -5.684 0.436 0.54 -0.036
-1.3755972715362448 -0.3900146153198664 -0.004218447166684887 1.4078108680818384 0.004985437560627594 0.5890486225479988 -0.4939418136991032 0.3549999697890549 0.13548118316064595 -0.09267698326351434 -0.5615596867238368 0.16139932254789996 0.19792033713903062 0.4021238595840622 4.08 -13.62 1.172 -5.716 0.436 0.624 -0.008
-1.3717623195665312 -0.38924762492592374 -0.004985437560627594 1.4016749449302968 0.006902913545484362 0.5917330889267983 -0.49010686172938966 0.394269877951561 0.15275994275214863 -0.09935286765114036 -0.5709844646828384 0.19870573530228072 0.24150993519941236 0.41429753111443907 3.896 -13.652 1.34 -5.776 0.428 0.588 0.0
-1.3675438723998463 -0.38809713933500967 -0.004985437560627594 1.3963060121726978 0.009203884727312482 0.5951845456995405 -0.4855049193657335 0.39858956784943667 0.15707963265002428 -0.1288052987730199 -0.5564545986627111 0.18653206377190384 0.2784236488721681 0.45081854570556973 3.832 -13.84 1.172 -5.9 0.428 0.48 -0.036
-1.3625584348392188 -0.3854126729562102 -0.007286408742455715 1.3909370794150988 0.009970875121255189 0.5982525072753113 -0.4812864721990486 0.4751658887663235 0.14176436846664692 -0.12644910428326955 -0.5391758390712084 0.14765485469102282 0.2768528525456678 0.4421791659098184 3.74 -13.62 1.276 -6.172 0.428 0.5 -0.008
-1.3575729972785913 -0.3854126729562102 -0.008820389530341128 1.3863351370514427 0.01112136071216925 0.6005534784571395 -0.47668452983539233 0.44453536039956876 0.14647675744614766 -0.11270463642639243 -0.5222897785613307 0.12919799785464497 0.2784236488721681 0.4170464246858145 3.428 -13.492 1.24 -6.324 0.472 0.432 0.0
-1.3541215405058489 -0.3831117017743821 -0.008820389530341128 1.3805827090968723 0.011888351106111956 0.603237944835939 -0.47323307306265017 0.45238934203207 0.11938052081401847 -0.11427543275289267 -0.5328926537652074 0.10917034469176688 0.2737112598926673 0.41390483203281403 3.396 -13.776 1.376 -6.54 0.484 0.404 -0.016
-1.3479856173543072 -0.381961216183468 -0.009970875121255189 1.3752137763392733 0.013038836697026017 0.6066894016086811 -0.4686311306989939 0.4610287218278213 0.12959069693627004 -0.11427543275289267 -0.5152211950920796 0.08639379795751337 0.30473448734104713 0.41154863754306364 3.428 -13.652 1.04 -6.572 0.492 0.452 -0.008
-1.344534160581565 -0.38004374019861126 -0.009970875121255189 1.37137882436956 0.01342233189399737 0.6101408583814233 -0.46479617872928036 0.47870018050094904 0.13076879418114523 -0.06479534846813502 -0.4900884538680758 0.08914269152888879 0.32672563591205056 0.41429753111443907 3.24 -13.332 1.04 -6.664 0.464 0.364 -0.016
-1.3395487230209375 -0.3788932546076972 -0.01112136071216925 1.3648594060210468 0.015339807878854137 0.6124418295632514 -0.4601942363656241 0.503832921724953 0.1519745445888985 -0.048694686121507534 -0.5010840281535776 0.1060287520387664 0.3408628028505527 0.42961279529781643 3.332 -13.428 0.904 -6.664 0.464 0.356 -0.016
-1.33456328546031 -0.3781262642137545 -0.011888351106111956 1.360640958854362 0.016106798272796843 0.6147428007450796 -0.45674277959288195 0.4940154446843264 0.16139932254789996 -0.0640099503048849 -0.5415320335609588 0.10838494652851677 0.3161227607081739 0.420188017338815 3.24 -13.84 0.94 -6.632 0.42 0.412 -0.016
-1.3284273623087683 -0.3765922834258691 -0.012655341500054663 1.3548885308997918 0.016490293469768196 0.6197282383057071 -0.45175734203225437 0.5321072556019573 0.13233959050764546 -0.07618362183526178 -0.5030475235617028 0.1299833960178951 0.2949170103004206 0.4197953182571899 3.148 -13.968 0.736 -6.6 0.408 0.444 -0.028
-1.3230584295511694 -0.3739078170470696 -0.013805827090968724 1.3495195981421928 0.018407769454624964 0.6227961998814779 -0.4463884092746554 0.5450663252955843 0.16532631336415057 -0.08521570071263818 -0.5136503987655795 0.10720684928364158 0.31690815887142404 0.4229369109101904 2.804 -13.588 0.704 -6.54 0.428 0.396 -0.028
-1.3176894967935704 -0.3723738362591842 -0.01457281748491143 1.3437671701876224 0.019941750242510378 0.6262476566542201 -0.44293695250191323 0.5709844646828384 0.1790707812210277 -0.10170906214089073 -0.5215043803980807 0.1252710070383944 0.2996293992799213 0.426863901726441 2.428 -13.936 0.736 -6.508 0.464 0.48 -0.036
-1.3111700784450575 -0.3712233506682701 -0.015339807878854137 1.3391652278239663 0.02147573103039579 0.6285486278360483 -0.4398689909261424 0.5776603490704644 0.15550883632352405 -0.08717919612076348 -0.5364269454998329 0.1429424657115221 0.30551988550429726 0.4021238595840622 2.368 -14.284 0.872 -6.6 0.436 0.472 -0.028
-1.305417650490487 -0.3696893698803847 -0.01572330307582549 1.3349467806572812 0.02147573103039579 0.6316165894118191 -0.43603403895642884 0.5984734003965926 0.14137166938502185 -0.06322455214163478 -0.5057964171330782 0.10327985846739098 0.30080749652479655 0.39348447978831086 2.056 -13.936 0.904 -6.692 0.456 0.444 -0.028
-1.2996652225359169 -0.3670049035015852 -0.016490293469768196 1.3288108575057396 0.022626216621309852 0.6354515413815326 -0.4314320965927726 0.6279258315184721 0.168075206935526 -0.05458517234588344 -0.510508806112579 0.084037603467763 0.32122784876929966 0.39976766509431183 1.9 -13.716 0.636 -6.724 0.492 0.452 -0.036
-1.2927623089904325 -0.3670049035015852 -0.017640779060682257 1.3234419247481408 0.023009711818281205 0.6385195029573034 -0.42721364942608775 0.5961172059068423 0.1912444527514046 -0.054977871427508505 -0.5293583620305818 0.07971791356988733 0.37659841927843324 0.3872012944823099 1.9 -14.224 0.468 -6.816 0.508 0.364 -0.036
-1.2870098810358621 -0.3643204371227858 -0.017640779060682257 1.318456487187513 0.024927187803137973 0.6412039693361029 -0.4233786974563742 0.6287112296817222 0.16964600326202625 -0.05537057050913356 -0.5183627877450802 0.09385508050838952 0.3436116964219281 0.39348447978831086 1.744 -14.252 0.0 -6.876 0.464 0.432 -0.016
-1.2808739578843205 -0.36278645633490036 -0.016490293469768196 1.3127040592329429 0.026077673394052033 0.6446554261088451 -0.4191602502896893 0.6526658736608509 0.16571901244577564 0.007853981632501214 -0.5230751767245809 0.12370021071189413 0.2960951075452958 0.4194026191755649 1.652 -13.776 -0.064 -7.0 0.364 0.492 -0.056
-1.2743545395358076 -0.3608689803500436 -0.017640779060682257 1.3081021168692866 0.02684466378799474 0.6477233876846159 -0.41609228871391846 0.6216426462124711 0.16297011887440022 -0.007853981632501214 -0.5336780519284575 0.12919799785464497 0.3224059460141749 0.426863901726441 1.524 -14.064 0.032 -6.968 0.328 0.432 -0.064
-1.2678351211872945 -0.35856800916821546 -0.016490293469768196 1.3023496889147164 0.027228158984966094 0.6519418348513009 -0.4111068511532909 0.6526658736608509 0.1841758692821535 0.003141592653000486 -0.5317145565203323 0.08796459428401361 0.3506802798911792 0.40487275315543764 1.464 -14.444 -0.3 -7.0 0.4 0.396 -0.036
-1.2616991980357528 -0.3574175235773014 -0.017257283863710903 1.2969807561571174 0.0279951493789088 0.6557767868210144 -0.406888403986606 0.6349944149877232 0.1621847207111501 0.006283185306000972 -0.5379977418263332 0.06008295948863429 0.3227986450957999 0.3938771788699359 1.276 -14.032 -0.436 -7.18 0.444 0.492 -0.028
-1.2547962844902685 -0.355883542789416 -0.017640779060682257 1.2916118233995184 0.029529130166794215 0.6599952339876992 -0.40382044241083515 0.6389214058039738 0.181034276629153 -0.009032078877376396 -0.5293583620305818 0.1009236639776406 0.3510729789728043 0.42254421182856533 1.212 -13.84 -0.368 -7.212 0.436 0.432 -0.084
-1.249810846929641 -0.3535825716075879 -0.017257283863710903 1.285859395444948 0.03106311095467963 0.6642136811543842 -0.3992185000471789 0.6338163177428481 0.18024887846590287 -0.00039269908162506076 -0.5611669876422118 0.135873882242271 0.3860231972374347 0.4300054943794415 1.056 -14.252 -0.332 -7.152 0.356 0.376 -0.056
-1.2417574477932425 -0.3516650956227311 -0.017257283863710903 1.2801069674903778 0.03259709174256504 0.667281642730155 -0.39461655768352266 0.6569855635587266 0.17946348030265274 -0.01688606050987761 -0.5666647747849627 0.11623892816101798 0.38641589631905976 0.4319689897875668 0.932 -13.968 -0.3 -7.244 0.328 0.412 -0.056
-1.2356215246417008 -0.3497476196378743 -0.01802427425765361 1.2747380347327788 0.03259709174256504 0.6707330995028972 -0.39078160571380915 0.691935781823357 0.19045905458815446 -0.00039269908162506076 -0.5662720757033376 0.09424777959001458 0.3981968687678116 0.42097341550206513 0.808 -13.744 -0.332 -7.272 0.4 0.404 -0.044
-1.2291021062931877 -0.34783014365301756 -0.01802427425765361 1.2686021115812371 0.03298058693953639 0.6757185370635248 -0.3861796633501529 0.6526658736608509 0.20341812428178146 -0.01649336142825255 -0.5729479600909636 0.07775441816176203 0.3781692156049335 0.4241150081550656 0.592 -14.16 -0.332 -7.152 0.456 0.396 -0.064
-1.2221991927477034 -0.3451456772742181 -0.017257283863710903 1.262849683626667 0.03413107253045045 0.679169993836267 -0.38272820657741075 0.7147123285576106 0.20459622152665666 0.011388273367126762 -0.5643085802952122 0.06086835765188441 0.3923063825434357 0.39544797519643615 0.34 -14.192 -0.4 -7.272 0.444 0.452 -0.044
-1.2156797743991905 -0.34399519168330406 -0.017257283863710903 1.2582477412630106 0.03489806292439316 0.6833884410029518 -0.3781262642137545 0.6809402075378553 0.22972896275066054 0.004319689897875668 -0.5686282701930879 0.09385508050838952 0.3581415624420554 0.4060508504003128 0.184 -14.064 -0.268 -7.336 0.372 0.472 -0.036
-1.208776860853706 -0.3416942205014759 -0.01802427425765361 1.2513448277175263 0.03566505331833587 0.6860729073817513 -0.3739078170470696 0.6915430827417319 0.21362830040403305 -0.009032078877376396 -0.5737333582542138 0.10249446030414085 0.375027622951933 0.42175881366531526 0.092 -14.412 -0.4 -7.272 0.3 0.412 -0.056
-1.2014904521112504 -0.3393932493196478 -0.016490293469768196 1.2440584189750705 0.03604854851530722 0.6902913545484362 -0.3696893698803847 0.6616979525382274 0.19477874448603014 0.009817477040626518 -0.5902267196824663 0.0679369411211355 0.39780416968618654 0.4060508504003128 -0.028 -14.476 -0.368 -7.364 0.344 0.424 -0.064
-1.1953545289597087 -0.3378592685317624 -0.016490293469768196 1.2398399718083857 0.036432043712278574 0.6945098017151211 -0.3658544179106712 0.6840818001908558 0.20970130958778244 0.03573561642788053 -0.6043638866209685 0.040448005407381256 0.40016036417593687 0.4197953182571899 -0.184 -14.128 -0.536 -7.244 0.372 0.46 -0.056
-1.1884516154142244 -0.3347913069559916 -0.01687378866673955 1.2329370582629013 0.036432043712278574 0.6979612584878633 -0.36201946594095763 0.6514877764159758 0.20695241601640701 0.02552544030562895 -0.5839435343764653 0.015707963265002428 0.4300054943794415 0.3993749660126868 -0.496 -14.252 -1.108 -7.152 0.364 0.5 -0.044
-1.1819321970657113 -0.3324903357741634 -0.016106798272796843 1.227184630308331 0.037582529303192634 0.7021797056545481 -0.3574175235773014 0.6797621102929802 0.23876104162803694 0.003926990816250607 -0.5906194187640913 0.05379977418263332 0.4123340357063138 0.3919136834618106 -0.464 -14.128 -1.376 -7.304 0.3 0.52 -0.044
-1.175029283520227 -0.33018936459233533 -0.017257283863710903 1.2210487071567893 0.03834951969713534 0.7067816480182044 -0.35281558121364515 0.6907576845784819 0.23876104162803694 -0.009424777959001457 -0.6055419838658437 0.07461282550876154 0.4154756283593143 0.41626102652256436 -0.464 -14.0 -1.508 -7.488 0.264 0.472 -0.064
-1.1688933603686853 -0.32750489821353584 -0.01687378866673955 1.215296279202219 0.038733014894106695 0.7113835903818606 -0.3485971340469603 0.704502152435359 0.252112810403289 -0.012959069693627005 -0.6110397710085945 0.1079922474468917 0.4732023933581982 0.4300054943794415 -0.528 -14.192 -1.308 -7.548 0.308 0.384 -0.084
-1.1616069516262295 -0.3255874222286791 -0.01687378866673955 1.2095438512476488 0.04065049087896346 0.7171360183364309 -0.34476218207724674 0.7021459579456086 0.2210895829549092 -0.024740042142378828 -0.6024003912128432 0.13508848407902088 0.4519966429504449 0.40958514213493835 -0.496 -13.904 -1.276 -7.608 0.364 0.384 -0.064
-1.1539370476868025 -0.3236699462438223 -0.017257283863710903 1.202257442505193 0.04256796686382023 0.7213544655031158 -0.34092723010753323 0.6942919763131074 0.22030418479165909 -0.03848450999925595 -0.5933683123354667 0.09817477040626518 0.45160394386881986 0.3852377990741846 -0.404 -13.872 -1.308 -7.672 0.328 0.444 -0.064
-1.1466506389443467 -0.3198349942741088 -0.018407769454624964 1.1961215193536514 0.04371845245473429 0.7259564078667721 -0.337475773334791 0.685259897435731 0.2360121480566615 -0.048694686121507534 -0.6381360076407236 0.12212941438539389 0.4339324851956921 0.3730641275438077 -0.496 -14.0 -1.34 -7.672 0.3 0.432 -0.072
-1.1401312205958338 -0.317917518289252 -0.019558255045539024 1.1896021010051383 0.044485442848677 0.7309418454273996 -0.33325732616810616 0.7135342313127354 0.26860617183154156 -0.06479534846813502 -0.6259623361103468 0.10720684928364158 0.45238934203207 0.38877209080881014 -0.436 -14.096 -1.208 -7.64 0.308 0.46 -0.072
-1.1320778214594354 -0.31523305191045253 -0.01917475984856767 1.182699187459654 0.04486893804564835 0.7351602925940846 -0.3294223741983926 0.6868306937622313 0.24347343060753765 -0.059690260407009234 -0.6338163177428481 0.0730420291822613 0.44689155488931914 0.39348447978831086 -0.528 -14.54 -1.14 -7.428 0.308 0.404 -0.056
-1.1255584031109223 -0.31254858553165304 -0.020708740636453084 1.1769467595050838 0.045252433242619704 0.7374612637759127 -0.32635441262262177 0.7139269303943604 0.23287055540366103 -0.05379977418263332 -0.614181363661595 0.05890486224375911 0.4052654522370627 0.3542145716258048 -0.464 -15.24 -1.072 -6.448 0.328 0.356 -0.084
-1.118655489565438 -0.3106311095467963 -0.019558255045539024 1.1723448171414275 0.045252433242619704 0.7382282541698554 -0.32328645104685094 0.6499169800894755 0.22894356458741041 -0.05379977418263332 -0.5419247326425838 0.02670353755050413 0.2379756434647868 0.31219576989192327 -1.368 -16.16 -1.276 -5.868 0.344 0.492 -0.064
-1.1106020904290395 -0.30986411915285356 -0.019941750242510378 1.170810836353542 0.04486893804564835 0.7343933022001419 -0.32060198466805145 0.673086225905354 0.13783737765039633 -0.029059732040254495 -0.3711006321356824 -0.006283185306000972 -0.11545352999776785 0.2760674543824177 -1.932 -16.604 -1.308 -5.808 0.344 0.936 -0.056
-1.1044661672774978 -0.3094806239558822 -0.02032524543948173 1.1685098651717138 0.04486893804564835 0.7320923310183137 -0.3171505278953093 0.685259897435731 0.09660397407976494 0.0027488935713754254 -0.22148228203653425 -0.00510508806112579 -0.2898119222392948 0.2760674543824177 -2.648 -17.208 -1.508 -5.928 0.364 1.052 -0.072
-1.0994807297168703 -0.3090971287589109 -0.019941750242510378 1.1688933603686853 0.04486893804564835 0.7290243694425429 -0.3156165471074239 0.6546293690689763 0.06479534846813502 0.028667032958629435 -0.11977321989564353 0.0 -0.31651545978979895 0.2591813938725401 -3.272 -17.428 -1.776 -6.204 0.316 0.74 -0.036
-1.0937283017623 -0.30986411915285356 -0.019941750242510378 1.1700438459595994 0.04563592843959106 0.7251894174728294 -0.3133155759255958 0.6059346829474688 -0.0019634954081253035 0.03730641275438077 -0.006283185306000972 -0.0011780972448751821 -0.3510729789728043 0.2269800691792851 -3.364 -17.3 -2.148 -6.6 0.28 0.444 -0.044
-1.0864418930198443 -0.31024761434982495 -0.018791264651596317 1.1711943315505133 0.04563592843959106 0.7190534943212877 -0.31024761434982495 0.6393141048855989 -0.04987278336638271 0.034164820101380285 0.10720684928364158 0.06361725122325984 -0.4111559384614386 0.23640484713828655 -3.956 -17.492 -2.28 -7.58 0.244 0.344 -0.072
-1.080689465065274 -0.31139809994073897 -0.018791264651596317 1.1731118075353701 0.047553404424447825 0.7129175711697461 -0.3079466431679968 0.6518804754976009 -0.06479534846813502 0.034164820101380285 0.18339047111890336 0.08521570071263818 -0.5768749509072142 0.2509347131584138 -3.988 -17.364 -2.552 -8.404 0.208 0.308 -0.084
-1.0749370371107037 -0.31178159513771037 -0.018407769454624964 1.175029283520227 0.04793689962141918 0.7067816480182044 -0.3056456719861687 0.5988660994782177 -0.0750055245903866 0.03337942193813016 0.2049889206082817 0.06675884387626033 -0.6459899892732249 0.252112810403289 -4.176 -17.396 -2.516 -8.312 0.2 0.192 -0.084
-1.068801113959162 -0.3129320807286244 -0.018407769454624964 1.1777137498990264 0.04832039481839053 0.6983447536848346 -0.3029612056073692 0.5678428720298379 -0.09267698326351434 0.045160394386881984 0.22266037928140944 0.05537057050913356 -0.685652596517356 0.2191260875467839 -4.456 -17.364 -2.784 -8.036 0.18 0.2 -0.112
-1.0641991715955057 -0.3148495567134812 -0.01802427425765361 1.1800147210808545 0.04908738521233324 0.6895243641544935 -0.30104372962251247 0.588263224274341 -0.11977321989564353 0.011780972448751823 0.23758294438316174 0.048694686121507534 -0.7740098898829947 0.21951878662840896 -4.548 -17.46 -2.952 -7.764 0.188 0.192 -0.084
-1.0576797532469928 -0.31523305191045253 -0.018791264651596317 1.1842331682475393 0.04908738521233324 0.6795534890332383 -0.298359263243713 0.5678428720298379 -0.12212941438539389 -0.007461282550876154 0.28627763050466926 0.03848450999925595 -0.8965320033500137 0.23483405081178632 -4.548 -17.556 -3.02 -7.488 0.2 0.412 -0.064
-1.0526943156863653 -0.3171505278953093 -0.01802427425765361 1.1876846250202815 0.049854375606275945 0.6703496043059258 -0.2956747968649135 0.5556692004994609 -0.1401935721401467 0.006675884387626033 0.3479313863198038 0.0400553063257562 -0.9197012491658922 0.2572178984644148 -4.8 -17.492 -2.82 -7.18 0.188 0.644 -0.084
-1.0469418877317949 -0.3186845086831947 -0.01802427425765361 1.191519576989995 0.049854375606275945 0.660762224381642 -0.29375732088005674 0.5376050427447081 -0.16336281795602528 0.012959069693627005 0.38877209080881014 0.03652101459113065 -0.9177377537577669 0.23444135173016126 -4.548 -17.24 -2.652 -6.968 0.172 0.636 -0.084
-1.0411894597772247 -0.32175247025896553 -0.017640779060682257 1.1976555001415368 0.04947088040930459 0.6534758156391862 -0.29107285450125725 0.5344634500917077 -0.20224002703690627 0.03337942193813016 0.41469023019606416 0.0007853981632501215 -0.814850594372001 0.23129975907716077 -4.516 -17.112 -2.652 -6.664 0.18 0.432 -0.092
-1.035053536625683 -0.324436936637765 -0.017640779060682257 1.2018739473082216 0.04947088040930459 0.6442719309118737 -0.28877188331942916 0.49283734743945123 -0.23876104162803694 0.0329867228565051 0.47870018050094904 -0.008639379795751335 -0.8128870989638757 0.25957409295416517 -4.36 -16.888 -2.82 -6.692 0.188 0.344 -0.092
-1.0316020798529408 -0.32750489821353584 -0.01687378866673955 1.2091603560506774 0.049854375606275945 0.6339175605936472 -0.28608741694062967 0.4712388979500729 -0.2709623663212919 0.01649336142825255 0.5733406591725887 0.02120575040775328 -0.892605012533763 0.2379756434647868 -4.612 -16.668 -2.784 -7.06 0.18 0.396 -0.084
-1.0273836326862558 -0.330956354986278 -0.017257283863710903 1.2160632695961617 0.04947088040930459 0.6258641614572488 -0.2834029505618302 0.4390375732568179 -0.2619302874439155 0.0007853981632501215 0.6322455214163478 0.013351768775252066 -0.9464047867163964 0.23679754621991161 -4.548 -16.636 -2.884 -7.336 0.188 0.452 -0.064
-1.023165185519571 -0.33287383097113477 -0.016490293469768196 1.2221991927477034 0.049854375606275945 0.6166602767299363 -0.2811019793800021 0.4229369109101904 -0.2878484268311695 0.005890486224375911 0.6562001653954765 0.015707963265002428 -0.9067421794722652 0.265071880096916 -4.392 -16.508 -2.616 -7.428 0.188 0.364 -0.084
-1.0181797479589434 -0.33709227813781967 -0.016490293469768196 1.2294856014901592 0.04947088040930459 0.6086068775935379 -0.27765052260725986 0.44649885580769405 -0.32829643223855076 0.022776546734253524 0.658949058966852 0.005890486224375911 -0.8199556824331268 0.24308073152591259 -4.176 -16.412 -2.652 -7.12 0.208 0.212 -0.084
-1.0147282911862012 -0.3401602397135905 -0.017257283863710903 1.2363885150356435 0.0502378708032473 0.6001699832601681 -0.27496605622846043 0.43471788335894224 -0.3110176726470481 0.0027488935713754254 0.6848671983541059 0.0023561944897503642 -0.7740098898829947 0.2619302874439155 -4.112 -16.476 -2.616 -6.752 0.208 0.268 -0.064
-1.010126348822545 -0.3432282012893613 -0.016106798272796843 1.2440584189750705 0.05062136600021865 0.5894321177449703 -0.2726650850466323 0.39152098438018557 -0.3157300616265488 0.02631083846887907 0.6993970643742332 -0.009424777959001457 -0.8655087759016339 0.23758294438316174 -4.112 -16.508 -2.684 -6.724 0.2 0.384 -0.072
-1.0066748920498028 -0.3470631532590749 -0.016490293469768196 1.2528788085054117 0.05138835639416136 0.5817622138055432 -0.27074760906177553 0.3911282852985605 -0.3176935570346741 0.034164820101380285 0.7323837872307383 -0.0023561944897503642 -0.8949612070235134 0.25250550948491407 -4.052 -16.636 -2.584 -6.54 0.188 0.54 -0.064
-1.0028399400800891 -0.3497476196378743 -0.016490293469768196 1.259781722050896 0.0502378708032473 0.5721748338812593 -0.26806314268297604 0.38680859540068485 -0.3392920065240525 0.014529866020127248 0.7535895376384916 0.009817477040626518 -0.8317366548818786 0.2505420140767888 -3.988 -16.54 -2.552 -6.416 0.208 0.492 -0.064
-1.0001554737012897 -0.3535825716075879 -0.015339807878854137 1.2686021115812371 0.05062136600021865 0.5671893963206317 -0.26576217150114795 0.36049775693180575 -0.3290818304018009 0.01531526418337737 0.7799003761073706 0.010995574285501701 -0.7810784733522458 0.23483405081178632 -3.8 -16.476 -2.448 -6.356 0.2 0.336 -0.092
-0.9963205217315763 -0.3574175235773014 -0.01572330307582549 1.2766555107176356 0.05062136600021865 0.5583690067902906 -0.2626942099253771 0.32868913132017585 -0.3440043955035532 0.036128315509505585 0.8191702842698767 -0.019242254999627974 -0.7351326808021137 0.25643250030116466 -3.768 -16.604 -2.484 -6.416 0.188 0.344 -0.084
-0.9932525601558054 -0.3604854851530722 -0.01572330307582549 1.2850924050510053 0.04947088040930459 0.5506991028508635 -0.26000974354657763 0.3522510762176795 -0.38680859540068485 0.015707963265002428 0.8529424052896319 -0.03534291734625546 -0.7473063523324905 0.25643250030116466 -3.708 -16.636 -2.516 -6.724 0.18 0.396 -0.084
-0.9898011033830633 -0.3643204371227858 -0.015339807878854137 1.2946797849752891 0.04947088040930459 0.5453301700932646 -0.2577087723647495 0.336150413871052 -0.36952983580918214 0.018849555918002914 0.9283406289616436 0.013744467856877126 -0.730812990904238 0.2737112598926673 -3.676 -16.604 -2.448 -6.784 0.2 0.344 -0.064
-0.9871166370042638 -0.368922379486442 -0.015339807878854137 1.304267164899573 0.04947088040930459 0.5395777421386942 -0.2542573155920073 0.3318307239731763 -0.3962333733596863 -0.0019634954081253035 0.9236282399821428 0.006283185306000972 -0.6554147672322264 0.28352873693329383 -3.456 -16.444 -2.448 -6.968 0.2 0.172 -0.072
-0.984048675428493 -0.37314082665312687 -0.016106798272796843 1.3134710496268855 0.049854375606275945 0.5338253141841239 -0.2515728492132078 0.31062497356542307 -0.4052654522370627 -0.009817477040626518 0.9628981481446489 0.007461282550876154 -0.6016149930495931 0.30512718642267217 -3.456 -16.38 -2.384 -6.936 0.188 0.192 -0.084
-0.9813642090496935 -0.3765922834258691 -0.01572330307582549 1.323825419945112 0.0502378708032473 0.5265389054416683 -0.24850488763743703 0.29570240846367074 -0.40565815131868777 -0.015707963265002428 0.9464047867163964 0.001570796326500243 -0.5996514976414677 0.3063052836675474 -3.396 -16.38 -2.18 -6.968 0.2 0.192 -0.072
-0.9779127522769513 -0.3804272353955826 -0.01572330307582549 1.3337962950663673 0.04947088040930459 0.5204029822901266 -0.24505343086469483 0.303949089177797 -0.3781692156049335 0.005890486224375911 0.9259844344718933 -0.007853981632501214 -0.5902267196824663 0.2968805057085459 -2.96 -16.38 -2.08 -7.0 0.1 0.164 -0.092
-0.9759952762920945 -0.3846456825622675 -0.015339807878854137 1.3433836749906511 0.04947088040930459 0.5146505543355563 -0.24236896448589537 0.271355065402917 -0.3923063825434357 0.007853981632501214 0.9126326656966411 -0.03455751918300534 -0.5721625619277135 0.31847895519792424 -2.896 -16.38 -2.148 -6.816 0.008 0.192 -0.084
-0.9729273147163237 -0.3888641297289524 -0.015339807878854137 1.3522040645209923 0.04678641403050512 0.5085146311840146 -0.23930100291012454 0.26153758836229046 -0.3981968687678116 0.01727875959150267 0.9428704949817708 -0.09267698326351434 -0.5776603490704644 0.2768528525456678 -2.68 -16.38 -2.08 -6.48 0.088 0.192 -0.084
-0.971009838731467 -0.3926990816986659 -0.016106798272796843 1.3617914444452761 0.04563592843959106 0.5031456984264157 -0.23700003172829642 0.25446900489303936 -0.38563049815580963 -0.003141592653000486 0.9585784582467732 -0.12566370612001942 -0.5544911032545857 0.2760674543824177 -2.68 -16.348 -2.18 -6.324 0.152 0.192 -0.12
-0.9675583819587247 -0.3961505384714081 -0.015339807878854137 1.3717623195665312 0.04563592843959106 0.49700977527487405 -0.2331650797585829 0.2501493149951637 -0.3789546137681836 -0.014529866020127248 0.937765406920645 -0.09621127499813988 -0.5737333582542138 0.3220132469325498 -2.428 -16.412 -2.248 -6.264 0.164 0.192 -0.084
-0.9652574107768966 -0.4011359760320357 -0.014956312681882784 1.3817331946877864 0.04563592843959106 0.48857288094150425 -0.22971362298584072 0.25250550948491407 -0.3824889055028092 0.009424777959001457 0.9593638564100234 -0.01021017612225158 -0.6188937526410957 0.28863382499441964 -2.304 -16.348 -2.112 -6.172 0.136 0.18 -0.072
-0.9633399347920398 -0.4045874328047779 -0.014956312681882784 1.392087565006013 0.04563592843959106 0.482820452986934 -0.22702915660704123 0.22658737009766006 -0.39584067427806124 -0.014529866020127248 0.9931359774297787 -0.007853981632501214 -0.6715154295788539 0.29530970938204565 -2.244 -16.38 -1.608 -6.08 0.164 0.18 -0.092
-0.9610389636102117 -0.4076553943805487 -0.01572330307582549 1.4024419353242394 0.04486893804564835 0.4747670538505356 -0.2239611950312704 0.22226768019978438 -0.37974001193143375 -0.01649336142825255 1.0049169498785304 -0.014922565101752308 -0.7182466202922361 0.29530970938204565 -1.96 -16.316 -1.88 -5.988 0.136 0.18 -0.064
-0.9583544972314122 -0.4114903463502622 -0.014956312681882784 1.4131798008394374 0.044485442848677 0.4655631691232231 -0.22089323345549958 0.23129975907716077 -0.37227872938055756 0.003141592653000486 1.0068804452866558 -0.01610066234662749 -0.7716536953932444 0.3070906818307975 -1.868 -16.284 -1.608 -5.928 0.2 0.172 -0.044
-0.9572040116404982 -0.4157087935169471 -0.016106798272796843 1.4239176663546353 0.04563592843959106 0.457893265183796 -0.21782527187972875 0.19556414264928024 -0.3663882431561817 -0.007461282550876154 1.0422233626329112 0.007853981632501214 -0.8152432934536261 0.31887165427954933 -1.62 -16.256 -1.576 -6.052 0.18 0.18 -0.084
-0.9545195452616987 -0.419927240683632 -0.01572330307582549 1.4346555318698333 0.04486893804564835 0.45022336124436896 -0.21475731030395792 0.21402099948565811 -0.3828816045844342 -0.03063052836675474 1.074031988244541 0.0200276531628781 -0.8333074512083789 0.30473448734104713 -1.524 -16.16 -1.744 -6.112 0.116 0.18 -0.092
-0.9522185740798705 -0.4233786974563742 -0.015339807878854137 1.445393397385031 0.045252433242619704 0.4410194765170565 -0.21053886313727305 0.2171625921386586 -0.36560284499293155 0.012173671530376884 1.054004335081663 -0.009032078877376396 -0.8423395300857552 0.2898119222392948 -1.276 -16.032 -1.544 -6.112 0.072 0.192 -0.1
-0.9499176028980425 -0.4275971446230591 -0.015339807878854137 1.4557477677032578 0.04410194765170564 0.43373306777460074 -0.20747090156150222 0.19792033713903062 -0.37149333121730743 -0.00510508806112579 1.0598948213060388 -0.06636614479463526 -0.8062112145762497 0.2980586029534211 -1.184 -16.096 -1.912 -6.08 0.1 0.18 -0.092
-0.9480001269131857 -0.4306651061988299 -0.016106798272796843 1.4661021380214843 0.04410194765170564 0.42567966863820234 -0.20555342557664544 0.1739656931599019 -0.36363934958480626 0.005497787142750851 1.0638218121222895 -0.0750055245903866 -0.7755806862094949 0.2949170103004206 -1.184 -16.0 -1.712 -6.02 0.116 0.2 -0.112
-0.947233136519243 -0.4348835533655148 -0.01572330307582549 1.4779904891275961 0.043334957257762936 0.419927240683632 -0.20210196880390327 0.20538161968990676 -0.36049775693180575 -0.005890486224375911 1.0701049974282906 -0.06008295948863429 -0.750055245903866 0.297273204790171 -0.84 -16.0 -1.676 -6.052 0.172 0.18 -0.092
-0.9441651749434722 -0.438335010138257 -0.016490293469768196 1.4879613642488514 0.043334957257762936 0.41072335595631954 -0.19941750242510378 0.20577431877153182 -0.34910948356467897 -0.011780972448751823 1.0371182745717855 -0.036913713672755706 -0.6746570222318543 0.3019855937696717 -0.716 -16.032 -1.508 -5.928 0.18 0.172 -0.112
-0.9422476989586154 -0.4414029717140278 -0.016490293469768196 1.498315734567078 0.04295146206079158 0.40573791839569195 -0.1951990552584189 0.2191260875467839 -0.3440043955035532 -0.012173671530376884 1.0229811076332833 -0.03573561642788053 -0.6660176424361031 0.3063052836675474 -0.776 -16.0 -1.376 -5.836 0.152 0.192 -0.128
-0.9414807085646727 -0.44447093328979864 -0.016106798272796843 1.5082866096883332 0.04295146206079158 0.39998549044112164 -0.19328157927356213 0.19634954081253037 -0.3310453258099262 -0.022383847652628464 1.0100220379396563 0.008246680714126275 -0.6133959654983449 0.3000220983615464 -0.62 -16.032 -1.308 -5.836 0.172 0.18 -0.092
-0.9384127469889019 -0.4479223900625408 -0.016490293469768196 1.519024475203531 0.04371845245473429 0.3942330624865513 -0.18983012250081996 0.19281524907790482 -0.31690815887142404 -0.01649336142825255 1.0300496911025343 -0.001570796326500243 -0.5733406591725887 0.2949170103004206 -0.592 -16.064 -1.276 -5.532 0.172 0.18 -0.1
-0.9364952710040451 -0.451373846835283 -0.016106798272796843 1.5297623407187289 0.04180097646987752 0.3888641297289524 -0.18676216092504913 0.17749998489452745 -0.3388993074424274 -0.02513274122400389 1.0005972599806547 -0.015707963265002428 -0.5379977418263332 0.32829643223855076 -0.592 -16.0 -1.24 -5.316 0.172 0.2 -0.12
-0.9345777950191884 -0.4544418084110538 -0.016490293469768196 1.5405002062339268 0.04295146206079158 0.3831117017743821 -0.1836941993492783 0.1990984343839058 -0.3432189973403031 -0.01610066234662749 1.0131636305926568 -0.014529866020127248 -0.55017141335671 0.30748338091242255 -0.56 -15.968 -1.072 -5.256 0.172 0.192 -0.092
-0.9326603190343316 -0.457893265183796 -0.01687378866673955 1.5504710813551819 0.04256796686382023 0.37697577862284043 -0.1802427425765361 0.19556414264928024 -0.32672563591205056 0.012959069693627005 1.0288715938576591 -0.0035342917346255468 -0.5419247326425838 0.3078760799940476 -0.464 -15.904 -1.24 -5.044 0.164 0.192 -0.092
-0.9311263382464462 -0.4613447219565382 -0.016490293469768196 1.5619759372643225 0.04295146206079158 0.37045636027432743 -0.17717478100076528 0.20577431877153182 -0.3031636910145469 0.003141592653000486 1.0449722562042867 -0.007853981632501214 -0.5804092426418398 0.3043417882594221 -0.56 -15.776 -1.24 -5.104 0.188 0.028 -0.112
-0.9295923574585607 -0.464412683532309 -0.016106798272796843 1.5719468123855778 0.042184471666848876 0.36278645633490036 -0.17449031462196582 0.18653206377190384 -0.3157300616265488 0.012173671530376884 1.0952377386522945 0.02042035224450316 -0.659734457130102 0.31926435336117437 -0.62 -15.716 -1.24 -5.316 0.188 0.076 -0.1
-0.9272913862767326 -0.46748064510807985 -0.01687378866673955 1.5826846779007757 0.04256796686382023 0.3551165523954733 -0.17103885784922362 0.19870573530228072 -0.3180862561162992 0.0027488935713754254 1.0744246873261663 0.0023561944897503642 -0.7398450697816145 0.32829643223855076 -0.62 -15.716 -1.376 -5.408 0.144 0.124 -0.092
-0.9253739102918759 -0.46978161628990794 -0.016490293469768196 1.5930390482190022 0.043334957257762936 0.3482136388499889 -0.16835439147042416 0.20027653162878098 -0.27056966723966686 -0.012173671530376884 1.0579313258979137 -0.0007853981632501215 -0.7775441816176203 0.3063052836675474 -0.592 -15.684 -1.004 -5.316 0.172 0.124 -0.128
-0.9230729391100477 -0.4720825874717361 -0.017257283863710903 1.6041604089311714 0.043334957257762936 0.34054373491056183 -0.16528642989465334 0.1900663555065294 -0.28431413509654396 -0.006675884387626033 1.0382963718166607 0.0027488935713754254 -0.7151050276392356 0.31219576989192327 -0.592 -15.748 -1.108 -4.952 0.188 0.18 -0.092
-0.9207719679282196 -0.4759175394414496 -0.01687378866673955 1.6148982744463694 0.04256796686382023 0.3336408213650775 -0.1606844875309971 0.20341812428178146 -0.2741039589742924 -0.0047123889795007284 1.0182687186537824 0.0035342917346255468 -0.7076437450883595 0.3227986450957999 -0.684 -15.684 -1.376 -4.616 0.2 0.164 -0.12
-0.9184709967463914 -0.4789855010172204 -0.016490293469768196 1.6256361399615673 0.042184471666848876 0.32597091742565043 -0.1580000211521976 0.19281524907790482 -0.2831360378516688 -0.004319689897875668 1.0300496911025343 0.005890486224375911 -0.7135342313127354 0.33732851111592715 -0.56 -15.62 -1.308 -4.524 0.2 0.192 -0.148
-0.915786530367592 -0.4816699673960199 -0.017257283863710903 1.6371409958707077 0.04295146206079158 0.3171505278953093 -0.15454856437945544 0.20930861050615737 -0.2831360378516688 -0.023169245815878585 1.047328450694037 0.011388273367126762 -0.7575165284547422 0.3200497515244245 0.124 -15.396 -1.004 -4.552 0.188 0.192 -0.12
-0.9138690543827352 -0.48320394818390533 -0.01687378866673955 1.6467283757949918 0.04295146206079158 0.3106311095467963 -0.1514806028036846 0.19477874448603014 -0.2532909076481642 -0.018456856836377853 1.0575386268162885 0.01060287520387664 -0.7551603339649918 0.31415926530004856 0.84 -15.24 -0.94 -4.768 0.208 0.192 -0.12
-0.9119515783978784 -0.48627190975967616 -0.017257283863710903 1.6566992509162468 0.042184471666848876 0.3029612056073692 -0.14841264122791378 0.2399391388729121 -0.24975661591353862 -0.006675884387626033 1.033976681918785 -0.01767145867312773 -0.730812990904238 0.3227986450957999 1.308 -15.3 -0.904 -4.98 0.2 0.18 -0.14
-0.9096506072160504 -0.489339871335447 -0.017640779060682257 1.6674371164314448 0.04256796686382023 0.298359263243713 -0.1449611844551716 0.22580197193440993 -0.26075219019904033 0.003926990816250607 1.0206249131435328 -0.0027488935713754254 -0.6526658736608509 0.32829643223855076 1.524 -15.364 -0.772 -4.952 0.18 0.172 -0.112
-0.9061991504433081 -0.4916408425172751 -0.01802427425765361 1.6777914867496713 0.04295146206079158 0.29260683528914266 -0.14112623248545805 0.24033183795453716 -0.25172011132166394 -0.05733406591725887 0.9958848710011541 -0.01021017612225158 -0.5682355711114628 0.33025992764667605 1.868 -15.176 -0.636 -4.796 0.216 -0.096 -0.112
-0.9035146840645087 -0.4935583185021319 -0.018407769454624964 1.6885293522648692 0.04295146206079158 0.28570392174365833 -0.13882526130362993 0.27253316264779215 -0.22423117560790967 -0.0620464548967596 0.9841038985524022 -0.01021017612225158 -0.5698063674379631 0.31965705244279946 1.68 -15.268 -0.604 -4.796 0.216 -0.104 -0.14
-0.9004467224887379 -0.4962427848809313 -0.02032524543948173 1.6961992562042962 0.04295146206079158 0.2784175130012026 -0.13690778531877318 0.2925608158106702 -0.23247785632203596 -0.06636614479463526 0.9644689444711492 -0.01767145867312773 -0.6880087910071064 0.26821347274991647 1.088 -15.24 -0.536 -4.828 0.208 0.104 -0.12
-0.8977622561099384 -0.4989272512597308 -0.02032524543948173 1.708087607310408 0.043334957257762936 0.2699806186678328 -0.13729128051574452 0.32594023774880043 -0.2238384765262846 -0.08953539061051385 0.9848892967156523 0.029845130203504617 -0.7363107780469889 0.1119192382631423 0.124 -15.144 -0.436 -4.552 0.2 0.192 -0.128
-0.8939273041402248 -0.501228222441559 -0.02032524543948173 1.716524501643778 0.042184471666848876 0.26384469551629114 -0.13690778531877318 0.31455196438167365 -0.2171625921386586 -0.07186393193738612 0.9609346527365237 -0.006283185306000972 -0.7233517083533619 0.014922565101752308 -0.684 -14.952 -0.368 -4.248 0.136 0.18 -0.176
-0.8912428377614254 -0.502378708032473 -0.021859226227367145 1.7261118815680618 0.04141748127290617 0.2584757627586922 -0.13729128051574452 0.2992367001982963 -0.20695241601640701 -0.0019634954081253035 0.9259844344718933 -0.04358959806038174 -0.6216426462124711 -0.009032078877376396 -0.464 -15.016 -0.436 -4.096 0.1 0.164 -0.204
-0.8893253617765686 -0.5042961840173298 -0.02032524543948173 1.7356992614923457 0.04026699568199211 0.25233983960715056 -0.13767477571271589 0.2619302874439155 -0.18967365642490433 -0.010995574285501701 0.9224501427372677 -0.09464047867163963 -0.5592034922340865 -0.019242254999627974 -0.56 -15.048 -0.436 -3.82 0.144 0.132 -0.196
-0.8866408953977691 -0.5069806503961293 -0.02032524543948173 1.744903146219658 0.038733014894106695 0.24658741165258025 -0.13729128051574452 0.2591813938725401 -0.19163715183302965 0.02042035224450316 0.9126326656966411 -0.14333516479314717 -0.5737333582542138 -0.019242254999627974 -0.592 -14.984 -0.4 -3.728 0.136 0.18 -0.184
-0.8839564290189696 -0.5073641455931006 -0.019941750242510378 1.754490526143942 0.036432043712278574 0.24006799330406725 -0.13767477571271589 0.2741039589742924 -0.17043140142527635 0.05222897785613308 0.9000662950846392 -0.15433073907864886 -0.5827654371315901 0.009032078877376396 -0.684 -14.952 -0.536 -3.82 0.088 0.18 -0.184
-0.8808884674431988 -0.508898126380986 -0.01917475984856767 1.7636944108712544 0.034514567727421806 0.2346990605464683 -0.1365242901218018 0.24897121775028852 -0.17239489683340167 0.04987278336638271 0.9083129757987655 -0.17671458673127732 -0.5847289325397155 -0.009032078877376396 -0.964 -14.952 -0.5 -3.76 0.06 0.192 -0.176
-0.8797379818522848 -0.5115825927597855 -0.017640779060682257 1.7725148004015956 0.03183010134862233 0.22933012778886935 -0.14266021327334347 0.23326325448528606 -0.1888882582616542 0.08246680714126275 0.9000662950846392 -0.22933626366903548 -0.5313218574387072 -0.10170906214089073 -2.74 -14.888 -0.536 -3.636 0.08 0.2 -0.196
-0.8782040010643993 -0.5131165735476709 -0.016106798272796843 1.7824856755228509 0.0279951493789088 0.22549517581915582 -0.14534467965214296 0.19242254999627975 -0.18496126744540362 0.1370519794871462 0.8977101005948889 -0.29099001948417 -0.4790928795825741 -0.3239767423406751 -4.02 -14.604 -0.668 -3.604 0.208 0.192 -0.268
-0.8755195346855998 -0.5146505543355563 -0.014956312681882784 1.790539074659249 0.024927187803137973 0.22127672865247094 -0.1499466220157992 0.1649336142825255 -0.16886060509877612 0.17435839224152697 0.879253243758511 -0.34871678448305393 -0.4190099200939398 -0.4390375732568179 -4.828 -14.76 -1.308 -3.576 0.244 0.124 -0.212
-0.8751360394886285 -0.5169515255173844 -0.011504855909140603 1.798975968992619 0.022626216621309852 0.21629129109184334 -0.15378157398551273 0.12487830795676931 -0.18142697571077807 0.18928095734327927 0.8364490438613794 -0.2988440011166712 -0.4190099200939398 -0.4221515127469403 -5.64 -14.888 -2.484 -3.728 0.244 0.076 -0.232
-0.8736020587007431 -0.5188690015022412 -0.009203884727312482 1.8085633489169028 0.02147573103039579 0.2116893487281871 -0.15838351634916897 0.08757189520238855 -0.18142697571077807 0.2470077223421632 0.8348782475348792 -0.19477874448603014 -0.41861722101231474 -0.4131194338695639 -5.764 -14.668 -3.356 -3.696 -0.044 0.076 -0.232
-0.8743690490946858 -0.5204029822901266 -0.006519418348513008 1.8162332528563299 0.018791264651596317 0.20862138715241627 -0.1622184683188825 0.049480084284757656 -0.1720021977517766 0.25878869479091504 0.8372344420246295 -0.19674223989415543 -0.3962333733596863 -0.39780416968618654 -6.044 -14.636 -4.296 -3.636 -0.088 0.028 -0.24
-0.8739855538977145 -0.5211699726840693 -0.003451456772742181 1.8239031567957569 0.015339807878854137 0.20478643518270273 -0.16490293469768197 -0.001570796326500243 -0.14529866020127247 0.2631083846887907 0.8329147521267538 -0.25368360672978923 -0.39858956784943667 -0.36952983580918214 -6.388 -14.76 -4.936 -3.576 -0.016 0.028 -0.252
-0.8743690490946858 -0.5219369630780121 -0.0019174759848567672 1.8323400511291268 0.011888351106111956 0.20056798801601786 -0.1687378866673955 0.003141592653000486 -0.14333516479314717 0.23876104162803694 0.820741080596377 -0.3271183349936756 -0.39269908162506073 -0.33300882121805153 -6.452 -14.92 -5.304 -3.452 0.044 0.028 -0.232
-0.8732185635037718 -0.5242379342598401 0.0 1.8400099550685538 0.009970875121255189 0.19558255045539025 -0.171422353046195 0.009032078877376396 -0.12919799785464497 0.19870573530228072 0.7853981632501215 -0.32868913132017585 -0.39073558621693544 -0.2960951075452958 -6.7 -14.636 -5.136 -3.3 -0.008 0.056 -0.232
-0.8751360394886285 -0.5253884198507542 0.0019174759848567672 1.8476798590079808 0.006902913545484362 0.19136410328870537 -0.17410681942499445 -0.01531526418337737 -0.09346238142676445 0.19320794815952988 0.743772060597865 -0.239153740709662 -0.39858956784943667 -0.26821347274991647 -7.104 -14.604 -4.936 -3.208 -0.088 0.048 -0.26
-0.8755195346855998 -0.5269224006386396 0.0023009711818281204 1.8545827725534652 0.003451456772742181 0.18752915131899184 -0.17679128580379394 -0.04437499622363186 -0.11466813183451774 0.1370519794871462 0.7461282550876154 -0.28156524152516854 -0.4441426613179437 -0.27449665805591744 -7.2 -14.76 -4.664 -2.992 -0.024 0.112 -0.24
-0.8770535154734853 -0.5280728862295537 0.0038349519697135344 1.8634031620838063 -0.0003834951969713534 0.1821602185613929 -0.17909225698562206 -0.1119192382631423 -0.14254976662989705 0.10681415020201653 0.763014315597493 -0.3239767423406751 -0.4504258466239447 -0.25172011132166394 -7.604 -14.792 -4.228 -2.932 0.116 0.132 -0.224
-0.8782040010643993 -0.5288398766234964 0.004601942363656241 1.8691555900383767 -0.0038349519697135344 0.1794757521825934 -0.18177672336442152 -0.08678649703913842 -0.10720684928364158 0.10131636305926567 0.756338431209867 -0.38170350733955904 -0.45827982825644586 -0.23012166183228558 -7.54 -14.284 -3.892 -2.932 0.144 0.132 -0.224
-0.8797379818522848 -0.5296068670174391 0.005752427954570301 1.8775924843717464 -0.006519418348513008 0.17449031462196582 -0.18407769454624964 -0.12487830795676931 -0.10053096489601555 0.09032078877376397 0.7264933010063623 -0.34636058999330355 -0.4453207585628189 -0.2627156856071656 -7.384 -14.16 -3.592 -2.932 0.108 0.036 -0.24
-0.882038953034113 -0.5315243430022959 0.006519418348513008 1.8852623883111734 -0.009970875121255189 0.16912138186436687 -0.18637866572807776 -0.20970130958778244 -0.10406525663064109 0.1252710070383944 0.6970408698844828 -0.2784236488721681 -0.4390375732568179 -0.2210895829549092 -7.416 -14.508 -3.22 -2.872 0.016 0.096 -0.232
-0.8854904098068551 -0.5315243430022959 0.007286408742455715 1.8910148162657439 -0.01342233189399737 0.16490293469768197 -0.18791264651596318 -0.22658737009766006 -0.1119192382631423 0.1130973355080175 0.6907576845784819 -0.2980586029534211 -0.4708461988684478 -0.23129975907716077 -7.2 -14.476 -3.324 -2.872 0.024 0.144 -0.24
-0.8893253617765686 -0.5330583237901813 0.009203884727312482 1.8979177298112282 -0.01687378866673955 0.15953400194008302 -0.1917475984856767 -0.31062497356542307 -0.1189878217323934 0.1119192382631423 0.6864379946806062 -0.34675328907492864 -0.46966810162357264 -0.2501493149951637 -6.76 -14.128 -3.524 -2.628 0.144 0.096 -0.252
-0.8912428377614254 -0.5338253141841239 0.009587379924283835 1.9040536529627698 -0.02032524543948173 0.15569904997036949 -0.1936650744705335 -0.3510729789728043 -0.08482300163101313 0.10956304377339195 0.6616979525382274 -0.36560284499293155 -0.4386448741751928 -0.25446900489303936 -6.608 -13.936 -3.492 -2.536 0.1 0.104 -0.24
-0.8954612849281103 -0.5349757997750381 0.01112136071216925 1.9109565665082542 -0.023776702212223912 0.1507136124097419 -0.19634954084933295 -0.2992367001982963 -0.09071348785538903 0.11938052081401847 0.6605198552933521 -0.3593196596869306 -0.4500331475423196 -0.23679754621991161 -6.296 -14.096 -3.492 -2.32 0.036 0.164 -0.232
-0.8992962368978238 -0.5357427901689807 0.012655341500054663 1.9186264704476812 -0.02684466378799474 0.14611167004608566 -0.19788352163721837 -0.3966260724413113 -0.10131636305926567 0.09974556673276543 0.6648395451912278 -0.33732851111592715 -0.48184177315394955 -0.2481858195870384 -6.264 -14.316 -3.492 -2.32 0.036 0.18 -0.26
-0.902747693670566 -0.5365097805629234 0.013038836697026017 1.9247623935992229 -0.03144660615165098 0.14112623248545805 -0.2009514832129892 -0.41390483203281403 -0.11231193734476737 0.10013826581439049 0.6605198552933521 -0.3659955440745566 -0.4830198703988247 -0.24150993519941236 -5.952 -14.128 -3.492 -2.228 0.036 0.144 -0.252
-0.9085001216251363 -0.5384272565477802 0.014956312681882784 1.9308983167507645 -0.03489806292439316 0.13614079492483047 -0.20363594959178868 -0.4370740778486926 -0.09699667316139 0.10131636305926567 0.6420629984569743 -0.3781692156049335 -0.45592363376669554 -0.25682519938278975 -5.856 -13.652 -3.556 -2.168 0.116 0.124 -0.24
-0.9134855591857639 -0.5391942469417229 0.01457281748491143 1.9374177350992776 -0.03834951969713534 0.13153885256117423 -0.20632041597058814 -0.46966810162357264 -0.07068583469251093 0.07932521448826227 0.614181363661595 -0.37227872938055756 -0.44453536039956876 -0.2670353755050413 -5.704 -13.556 -3.424 -2.108 0.052 0.18 -0.252
-0.9180875015494201 -0.5388107517447516 0.014956312681882784 1.9427866678568766 -0.042184471666848876 0.1277039005914607 -0.20823789195544493 -0.5313218574387072 -0.06950773744763575 0.045160394386881984 0.6106470719269694 -0.34950218264630406 -0.44453536039956876 -0.2572178984644148 -5.516 -13.588 -3.088 -1.984 0.036 0.18 -0.26
-0.9226894439130764 -0.5395777421386942 0.015339807878854137 1.9485390958114468 -0.04563592843959106 0.12386894862174716 -0.21207284392515846 -0.5120796024390792 -0.09738937224301507 0.03848450999925595 0.6059346829474688 -0.38680859540068485 -0.42804199897131623 -0.23719024530153668 -5.328 -13.588 -2.852 -1.892 0.108 0.2 -0.252
-0.9295923574585607 -0.5407282277296084 0.016106798272796843 1.954291523766017 -0.0502378708032473 0.11965050145506227 -0.21360682471304387 -0.5482079179485848 -0.0679369411211355 0.03926990816250607 0.6122178682534697 -0.3966260724413113 -0.42332960999181546 -0.2560398012195396 -5.108 -13.556 -2.684 -1.8 0.1 0.144 -0.224
-0.935344785413131 -0.5418787133205224 0.01572330307582549 1.9600439517205874 -0.05483981316690354 0.11466506389443468 -0.21705828148578604 -0.627533132436847 -0.06990043652926081 0.005497787142750851 0.5733406591725887 -0.4190099200939398 -0.420188017338815 -0.26742807458666634 -4.8 -13.62 -2.652 -1.62 0.108 0.192 -0.252
-0.9410972133677014 -0.5430291989114364 0.01572330307582549 1.9657963796751576 -0.05714078434873166 0.1112136071216925 -0.21897575747064282 -0.5792311453969646 -0.08953539061051385 0.006675884387626033 0.5537057050913357 -0.4033019568289374 -0.4272566008080661 -0.26821347274991647 -4.456 -13.556 -2.716 -1.556 0.108 0.2 -0.24
-0.948383622110157 -0.5434126941084079 0.016106798272796843 1.971548807629728 -0.060975736318445196 0.10661166475803625 -0.22127672865247094 -0.6122178682534697 -0.08796459428401361 0.011388273367126762 0.5419247326425838 -0.3691371367275571 -0.4433572631546936 -0.24543692601566297 -4.456 -13.3 -2.316 -1.556 0.08 0.192 -0.24
-0.9552865356556414 -0.5441796845023505 0.016490293469768196 1.976917740387327 -0.06481068828815872 0.10277671278832272 -0.2247281854252131 -0.6762278185583546 -0.08443030254938806 0.012959069693627005 0.5654866775400874 -0.36246125233993104 -0.4390375732568179 -0.26350108377041576 -4.204 -13.144 -2.248 -1.344 0.08 0.18 -0.232
-0.9618059540041545 -0.5445631796993219 0.01572330307582549 1.9811361875540119 -0.06941263065181497 0.09894176081860918 -0.2266456614100699 -0.717461222128986 -0.0659734457130102 -0.01531526418337737 0.5376050427447081 -0.3895574889720603 -0.41469023019606416 -0.24857851866866346 -3.896 -12.952 -2.08 -1.192 0.108 0.192 -0.232
-0.9683253723526675 -0.5457136652902359 0.016106798272796843 1.9876556059025248 -0.0732475826215285 0.09395632325798159 -0.228946632591898 -0.6954700735579825 -0.07147123285576105 -0.00510508806112579 0.5348561491733327 -0.42843469805294127 -0.43039819346106656 -0.22855086550578535 -3.768 -12.92 -1.844 -1.1 0.152 0.192 -0.224
-0.9767622666860372 -0.5460971604872072 0.01572330307582549 1.992257548266181 -0.07746602978821339 0.08858739050038264 -0.23163109897069747 -0.7005751616191084 -0.08207410805963769 0.003926990816250607 0.5533130060097106 -0.40683624856356293 -0.45631633284832057 -0.2552544030562895 -3.488 -13.08 -1.744 -1.192 0.136 0.192 -0.212
-0.9836651802315216 -0.54686415088115 0.015339807878854137 1.9983934714177227 -0.08091748656095557 0.0839854481367264 -0.2339320701525256 -0.7473063523324905 -0.07579092275363672 -0.012173671530376884 0.5215043803980807 -0.39073558621693544 -0.5097234079493288 -0.239153740709662 -3.24 -13.144 -1.812 -1.192 0.08 0.2 -0.232
-0.9909515889739773 -0.5476311412750927 0.015339807878854137 2.0033789089783505 -0.08628641931855452 0.07938350577307016 -0.235466050940411 -0.7292421945777378 -0.07264933010063623 -0.02120575040775328 0.5112942042758291 -0.42332960999181546 -0.4802709768274493 -0.22737276826091016 -3.02 -12.888 -1.712 -1.22 0.1 0.212 -0.24
-0.9986214929134043 -0.5483981316690354 0.01572330307582549 2.0083643465389778 -0.09088836168221076 0.07554855380335662 -0.2389175077131532 -0.7704755981483692 -0.043982297142006806 -0.03887720908088101 0.5077599125412036 -0.45592363376669554 -0.45867252733807096 -0.2697842690764167 -2.772 -12.636 -1.712 -1.192 0.144 0.192 -0.224
-1.0066748920498028 -0.5483981316690354 0.014956312681882784 2.0125827937056626 -0.09433981845495294 0.06979612584878632 -0.24160197409195266 -0.7838273669236212 -0.04633849163175717 0.0 0.4739877915214483 -0.4441426613179437 -0.433147087032442 -0.25446900489303936 -2.552 -12.348 -1.608 -1.068 0.116 0.192 -0.232
-1.0147282911862012 -0.5495486172599495 0.015339807878854137 2.017184736069319 -0.09932525601558054 0.06672816427301549 -0.24428644047075213 -0.7956083393723731 -0.06361725122325984 0.013744467856877126 0.45081854570556973 -0.39780416968618654 -0.3832743036660593 -0.23679754621991161 -2.336 -12.604 -1.508 -0.916 0.124 0.2 -0.24
-1.023165185519571 -0.5503156076538922 0.01457281748491143 2.021403183236004 -0.10392719837923678 0.06212622190935926 -0.2462039164556089 -0.8415541319225052 -0.06832964020276057 -0.013351768775252066 0.45356743927694515 -0.4319689897875668 -0.3970187715229364 -0.26075219019904033 -2.088 -12.92 -1.608 -0.672 0.088 0.2 -0.232
-1.0312185846559694 -0.5510825980478349 0.015339807878854137 2.026772115993603 -0.10737865515197896 0.05675728915176031 -0.24965537322835107 -0.820741080596377 -0.06086835765188441 -0.00039269908162506076 0.4362886796854425 -0.43236168886919185 -0.43550328152219236 -0.24582962509728803 -1.804 -12.888 -1.608 -0.548 0.164 0.2 -0.232
-1.040422469383282 -0.5514660932448062 0.01457281748491143 2.030990563160288 -0.11159710231866385 0.05330583237901813 -0.2511893540162365 -0.808174709984375 -0.07382742734551141 -0.011388273367126762 0.4598506245829461 -0.43079089254269165 -0.4500331475423196 -0.22580197193440993 -1.62 -12.476 -1.508 -0.424 0.116 0.452 -0.224
-1.048092373322709 -0.5510825980478349 0.014189322287940077 2.0348255151300014 -0.11581554948534874 0.05062136600021865 -0.2542573155920073 -0.8230972750861273 -0.04437499622363186 -0.03809181091763089 0.4708461988684478 -0.41626102652256436 -0.38798669264556 -0.22815816642416029 -1.464 -12.412 -1.476 -0.304 0.116 0.452 -0.212
-1.0569127628530501 -0.5526165788357204 0.013038836697026017 2.0394274574936575 -0.12003399665203363 0.04908738521233324 -0.25579129637989273 -0.8498008126366314 -0.05379977418263332 -0.02631083846887907 0.40290925774731234 -0.43039819346106656 -0.2552544030562895 -0.25368360672978923 -1.464 -12.316 -1.376 -0.152 0.088 0.26 -0.252
-1.0661166475803625 -0.553383569229663 0.013038836697026017 2.0436459046603423 -0.1250194342126612 0.04716990922747647 -0.25885925795566356 -0.87297005845251 -0.0530143760193832 -0.04162610265225644 0.3828816045844342 -0.45631633284832057 -0.1649336142825255 -0.23483405081178632 -1.212 -11.872 -1.004 -0.06 0.18 0.2 -0.224
-1.074170046716761 -0.553383569229663 0.01342233189399737 2.047864351827027 -0.1284708909854034 0.04486893804564835 -0.2607767339405203 -0.860403687840508 -0.061653755815134534 -0.050658181529632834 0.3962333733596863 -0.43982297142006804 -0.18613936469027878 -0.25172011132166394 -1.056 -11.808 -0.772 -0.06 0.124 0.212 -0.224
-1.0814564554592168 -0.5537670644266344 0.01227184630308331 2.0513158085997696 -0.13307283334905964 0.04141748127290617 -0.2634612003193198 -0.8635452804935085 -0.06008295948863429 -0.05851216316213405 0.42058071642044004 -0.39780416968618654 -0.27646015346404273 -0.2320851572404109 -0.996 -12.0 -0.568 -0.028 0.06 0.26 -0.232
-1.0906603401865291 -0.554534054820577 0.01112136071216925 2.0555342557664544 -0.13690778531877318 0.037582529303192634 -0.2665291618950906 -0.8262388677391278 -0.05262167693775814 -0.06950773744763575 0.4300054943794415 -0.4410010686649432 -0.3381139092791773 -0.24543692601566297 -0.716 -11.808 -0.836 0.0 0.152 0.344 -0.224
-1.099097234519899 -0.554534054820577 0.011504855909140603 2.059369207736168 -0.14227671807637213 0.03604854851530722 -0.2688301330769188 -0.8619744841670083 -0.04358959806038174 -0.05851216316213405 0.4182245219306897 -0.4421791659098184 -0.3078760799940476 -0.2619302874439155 -0.748 -11.712 -0.668 -0.028 0.088 0.288 -0.224
-1.106767138459326 -0.554534054820577 0.010737865515197896 2.0632041597058817 -0.14687866044002837 0.0337475773334791 -0.27074760906177553 -0.8580474933507577 -0.03573561642788053 -0.05851216316213405 0.3754203220335581 -0.46966810162357264 -0.23836834254641187 -0.24033183795453716 -0.56 -11.684 -0.536 -0.028 0.144 0.228 -0.232
-1.1159710231866384 -0.5553010452145197 0.009587379924283835 2.067039111675595 -0.15033011721277054 0.03183010134862233 -0.273432075440575 -0.8501935117182565 -0.039662607244131134 -0.04987278336638271 0.37659841927843324 -0.46063602274619625 -0.21991148571003402 -0.2269800691792851 -0.716 -11.62 -0.536 -0.06 0.164 0.212 -0.224
-1.1232574319290942 -0.5564515308054339 0.009203884727312482 2.070107073251366 -0.15531555477339815 0.028378644575880154 -0.2757330466224031 -0.8580474933507577 -0.04358959806038174 -0.06754424203951044 0.37267142846218265 -0.4272566008080661 -0.2638937828520408 -0.25446900489303936 -0.592 -11.524 -0.604 -0.028 0.08 0.2 -0.204
-1.1324613166564066 -0.5556845404114912 0.008436894333369775 2.073942025221079 -0.15915050674311168 0.02569417819708068 -0.27765052260725986 -0.8380198401878796 -0.027488935713754253 -0.08482300163101313 0.3593196596869306 -0.42568580448156584 -0.29373891305554545 -0.24386612968916271 -0.808 -11.396 -0.4 -0.06 0.072 0.26 -0.212
-1.140514715792805 -0.5568350260024052 0.007669903939427069 2.0781604723877645 -0.16490293469768197 0.023009711818281205 -0.2807184841830307 -0.8498008126366314 -0.02513274122400389 -0.060475658570259355 0.3730641275438077 -0.4708461988684478 -0.303949089177797 -0.22894356458741041 -0.684 -11.396 -0.5 -0.028 0.124 0.296 -0.232
-1.1497186005201177 -0.5564515308054339 0.007286408742455715 2.080844938766564 -0.16912138186436687 0.019941750242510378 -0.2837864457588015 -0.8344855484532541 -0.022776546734253524 -0.056941366835633805 0.3663882431561817 -0.47673668509282374 -0.27763825070891796 -0.2638937828520408 -0.528 -11.492 -0.568 -0.028 0.136 0.26 -0.204
-1.156621514065602 -0.5568350260024052 0.006519418348513008 2.084679890736277 -0.17333982903105175 0.01687378866673955 -0.28608741694062967 -0.8234899741677524 -0.018064157754752792 -0.0659734457130102 0.35342917346255465 -0.4429645640730685 -0.2411172361177873 -0.25368360672978923 -0.56 -11.684 -0.4 -0.06 0.088 0.192 -0.212
-1.1658253987929144 -0.5568350260024052 0.005752427954570301 2.088898337902962 -0.1787087617886507 0.014956312681882784 -0.28838838812245776 -0.8529424052896319 -0.005890486224375911 -0.05537057050913356 0.38131080825793395 -0.45670903192994566 -0.23326325448528606 -0.23365595356691113 -0.56 -11.744 -0.468 -0.028 0.08 0.2 -0.232
-1.1734953027323416 -0.5568350260024052 0.006902913545484362 2.0927332898726756 -0.18254371375836423 0.013038836697026017 -0.2914563496982286 -0.8258461686575027 -0.012566370612001944 -0.06086835765188441 0.34478979366680335 -0.4869468612150753 -0.23169245815878584 -0.23365595356691113 -0.56 -11.684 -0.4 -0.028 0.088 0.2 -0.212
-1.1830826826566254 -0.5568350260024052 0.005752427954570301 2.0958012514484463 -0.18791264651596318 0.010354370318226542 -0.292990330486114 -0.8380198401878796 0.006283185306000972 -0.039662607244131134 0.31455196438167365 -0.4944081437659515 -0.24033183795453716 -0.24857851866866346 -0.592 -11.556 -0.536 -0.028 0.144 0.2 -0.224
-1.1907525865960524 -0.5568350260024052 0.005368932757598948 2.098485717827246 -0.19251458887961942 0.006902913545484362 -0.29605829206188483 -0.8482300163101312 -0.02120575040775328 -0.05890486224375911 0.30237829285129675 -0.46495571264407193 -0.2501493149951637 -0.21676989305703354 -0.496 -11.556 -0.468 -0.028 0.136 0.22 -0.232
-1.1995729761263936 -0.5576020163963479 0.004601942363656241 2.101553679403017 -0.19634954084933295 0.005752427954570301 -0.298359263243713 -0.8395906365143798 0.001570796326500243 -0.07853981632501214 0.29766590387179603 -0.4084070448900632 -0.25839599570928995 -0.2481858195870384 -0.528 -11.524 -0.436 -0.028 0.108 0.452 -0.252
-1.207626375262792 -0.5576020163963479 0.004218447166684887 2.1038546505848448 -0.2001844928190465 0.005368932757598948 -0.3021942152134265 -0.8498008126366314 -0.007853981632501214 -0.05222897785613308 0.24229533336266248 -0.3832743036660593 -0.13665928040552114 -0.30355639009617197 -0.528 -11.556 -0.5 -0.028 0.164 0.5 -0.232
-1.2164467647931332 -0.5560680356084625 0.004218447166684887 2.105005136175759 -0.20210196880390327 0.009203884727312482 -0.3056456719861687 -0.8289877613105032 -0.0027488935713754254 -0.003926990816250607 0.20695241601640701 -0.2988440011166712 0.11034844193664206 -0.3471459881565537 -0.592 -11.556 -0.536 -0.028 0.244 0.308 -0.24
-1.2256506495204456 -0.5572185211993765 0.004218447166684887 2.106922612160616 -0.20210196880390327 0.012655341500054663 -0.31024761434982495 -0.8431249282490054 0.008246680714126275 -0.029845130203504617 0.1661117115274007 -0.17789268397615252 0.2921681167290452 -0.394662577033186 -0.528 -11.556 -0.5 0.0 0.236 0.24 -0.224
-1.2329370582629013 -0.5568350260024052 0.003451456772742181 2.106922612160616 -0.2024854640008746 0.016490293469768196 -0.3144660615165098 -0.8227045760045022 0.01649336142825255 -0.013351768775252066 0.12487830795676931 -0.04790928795825741 0.36089045601343084 -0.43746677693031766 -0.592 -11.62 -0.4 -0.028 0.188 0.412 -0.196
-1.2421409429902137 -0.5568350260024052 0.002684466378799474 2.1084565929485013 -0.20210196880390327 0.02147573103039579 -0.31945149907713744 -0.8317366548818786 0.003926990816250607 -0.014137166938502187 0.10877764561014182 0.034164820101380285 0.4260785035631909 -0.42764929988969114 -0.28 -11.652 -0.5 -0.06 0.172 0.46 -0.252
-1.249810846929641 -0.5560680356084625 0.0023009711818281204 2.1099905737363867 -0.20210196880390327 0.027611654181937447 -0.3229029558498796 -0.8187775851882516 0.0007853981632501215 -0.03377212101975522 0.08717919612076348 0.02670353755050413 0.5006913290719525 -0.43746677693031766 0.592 -11.684 -0.436 -0.028 0.208 0.432 -0.224
-1.2563302652781538 -0.5564515308054339 0.002684466378799474 2.1096070785394154 -0.20133497840996056 0.03489806292439316 -0.3278883934105072 -0.814850594372001 0.023169245815878585 -0.0420188017338815 0.05379977418263332 0.018849555918002914 0.6404922021304741 -0.4692754025419476 1.368 -11.712 -0.436 -0.608 0.216 0.376 -0.204
-1.2640001692175808 -0.5560680356084625 0.0019174759848567672 2.1084565929485013 -0.2017184736069319 0.043334957257762936 -0.3324903357741634 -0.7944302421274979 0.029845130203504617 -0.04633849163175717 -0.008246680714126275 0.001570796326500243 0.7728317926381195 -0.48616146305182517 1.9 -11.776 -0.604 -1.588 0.208 0.22 -0.212
-1.270519587566094 -0.5568350260024052 0.0007669903939427069 2.1088400881454725 -0.20133497840996056 0.05368932757598948 -0.337475773334791 -0.7535895376384916 -0.0023561944897503642 -0.05222897785613308 -0.045945792550132106 0.0329867228565051 0.9224501427372677 -0.5120796024390792 2.244 -11.84 -0.436 -1.864 0.2 0.192 -0.232
-1.2774225011115783 -0.5560680356084625 -0.0003834951969713534 2.106922612160616 -0.19980099762207515 0.06596117387907278 -0.34399519168330406 -0.7253152037614872 0.009424777959001457 -0.05851216316213405 -0.10327985846739098 0.07657632091688685 1.0834567662035426 -0.510508806112579 2.272 -11.808 -0.4 -1.984 0.188 0.2 -0.224
-1.284708909854034 -0.5556845404114912 -0.0007669903939427069 2.1038546505848448 -0.19865051203116108 0.07861651537912745 -0.34783014365301756 -0.6993970643742332 0.007461282550876154 -0.10131636305926567 -0.1668971096906508 0.09149888601863915 1.1816315366098078 -0.5152211950920796 2.212 -11.84 0.436 -2.168 0.4 0.192 -0.224
-1.2908448330055757 -0.5556845404114912 -0.0011504855909140602 2.1011701842060453 -0.19404856966750483 0.09395632325798159 -0.3535825716075879 -0.6471680865181001 0.03730641275438077 -0.06911503836601068 -0.25839599570928995 0.22226768019978438 1.3453870536474581 -0.5179700886634551 2.088 -11.776 1.14 -1.832 0.492 -0.016 -0.212
-1.2973642513540886 -0.5549175500175484 -0.002684466378799474 2.097335232236332 -0.1894466273038486 0.10584467436409355 -0.35971849475912954 -0.6263550351919719 0.02631083846887907 -0.08874999244726373 -0.29099001948417 0.37934731284980866 1.3917255452792152 -0.5376050427447081 1.804 -11.652 1.676 -1.588 0.308 -0.656 -0.204
-1.3038836697026017 -0.5541505596236057 -0.002684466378799474 2.094267270660561 -0.1829272089553356 0.11159710231866385 -0.3654709227136998 -0.5902267196824663 0.04633849163175717 -0.09032078877376397 -0.3161227607081739 0.49519354192920156 0.9974556673276542 -0.5340707510100826 1.9 -11.684 2.316 -2.048 0.172 -0.112 -0.232
-1.3100195928541434 -0.554534054820577 -0.002684466378799474 2.0923497946757044 -0.18062623777350748 0.11734953027323415 -0.3708398554712988 -0.614181363661595 0.045945792550132106 -0.054192473264258384 -0.28627763050466926 0.5006913290719525 0.6314601232530976 -0.5093307088677038 1.9 -11.556 2.384 -2.108 0.208 0.18 -0.24
-1.316155516005685 -0.5541505596236057 -0.0030679615757708274 2.0877478523120483 -0.177941771394708 0.12310195822780445 -0.3746748074410123 -0.6126105673350948 0.034950218264630406 -0.006283185306000972 -0.31258846897354836 0.3388993074424274 0.5497787142750851 -0.5258240702959563 2.148 -11.524 2.484 -2.26 0.408 0.192 -0.212
-1.3222914391572267 -0.553383569229663 -0.0023009711818281204 2.0831459099483918 -0.1737233242280231 0.13192234775814557 -0.38004374019861126 -0.6605198552933521 0.030237829285129678 0.03848450999925595 -0.4099778412165634 0.31690815887142404 0.658949058966852 -0.517184690500205 2.212 -11.684 1.88 -2.136 0.444 0.18 -0.184
-1.326893381520883 -0.5530000740326917 -0.0011504855909140602 2.0785439675847357 -0.16912138186436687 0.1407427372884867 -0.3846456825622675 -0.6177156553962205 0.04633849163175717 0.04908738520313259 -0.4755585878479486 0.3644247477480564 0.7889324549847471 -0.4983351345822021 2.46 -11.524 1.476 -1.864 0.264 0.192 -0.196
-1.3334127998693959 -0.5522330836387489 -0.0003834951969713534 2.072408044433194 -0.16336895390979655 0.14956312681882783 -0.3903981105168378 -0.5399612372344585 0.04712388979500729 0.07264933010063623 -0.5034402226433279 0.4983351345822021 0.8678649703913842 -0.4853760648885751 2.552 -11.492 1.108 -1.648 0.188 0.212 -0.232
-1.3387817326269948 -0.5522330836387489 -0.0007669903939427069 2.0662721212816524 -0.15915050674311168 0.1572330307582549 -0.3953835480774654 -0.5851216316213405 0.06479534846813502 0.09856746948789025 -0.5466371216220846 0.5372123436630831 0.8368417429430044 -0.48576876397020013 2.212 -11.428 0.836 -1.528 0.172 0.18 -0.204
-1.3430001797936797 -0.5510825980478349 0.0007669903939427069 2.0612866837210246 -0.15454856437945544 0.16413594430373926 -0.3996019952441503 -0.4889103566232006 0.05811946408050899 0.04987278336638271 -0.5650939784584624 0.44846235121581934 0.7476990514141156 -0.4889103566232006 2.024 -11.268 0.704 -1.588 0.2 0.2 -0.252
-1.3483691125512787 -0.5506991028508635 0.0015339807878854137 2.0547672653725115 -0.1514806028036846 0.16988837225830958 -0.40573791839569195 -0.45160394386881986 0.05222897785613308 0.07618362183526178 -0.5827654371315901 0.35617806703393007 0.640099503048849 -0.5128650006023293 1.712 -11.048 0.668 -1.74 0.2 0.18 -0.212
-1.3522040645209923 -0.5495486172599495 0.0023009711818281204 2.0490148374179413 -0.1491796316218565 0.17525730501590853 -0.4099563655623768 -0.459065226419696 0.06872233928438563 0.07382742734551141 -0.5733406591725887 0.30041479744317146 0.5505641124383351 -0.5081526116228285 1.62 -11.048 0.804 -1.864 0.208 0.172 -0.212
-1.3564225116876771 -0.5483981316690354 0.0019174759848567672 2.0413449334785145 -0.14764565083397108 0.17985924737956477 -0.4157087935169471 -0.4013384614208121 0.10131636305926567 0.056155968672383684 -0.6196791508043459 0.23012166183228558 0.4959789400924517 -0.48144907407232446 1.152 -11.176 0.736 -2.076 0.2 0.192 -0.224
-1.3614079492483047 -0.5472476460781214 0.0030679615757708274 2.035592505523944 -0.14687866044002837 0.1836941993492783 -0.419927240683632 -0.4154756283593143 0.10013826581439049 0.04712388979500729 -0.6389214058039738 0.12252211346701895 0.4107632393798135 -0.49362274560270136 0.964 -11.268 1.004 -2.228 0.188 0.172 -0.204
-1.363708920430133 -0.5460971604872072 0.003451456772742181 2.0286895919784595 -0.14687866044002837 0.1894466273038486 -0.42567966863820234 -0.41665372560418945 0.09621127499813988 0.0329867228565051 -0.6707300314156037 0.059690260407009234 0.43039819346106656 -0.47359509243982323 1.184 -11.048 0.804 -2.26 0.2 0.704 -0.196
-1.368310862793789 -0.5449466748962932 0.004218447166684887 2.0198692024481186 -0.14611167004608566 0.19788352163721837 -0.4306651061988299 -0.39976766509431183 0.11270463642639243 0.0801106126515124 -0.7315983890674882 0.004319689897875668 0.5957245068252172 -0.4991205327454522 1.088 -10.92 0.736 -1.864 0.356 0.56 -0.204
-1.37137882436956 -0.5437961893053792 0.005752427954570301 2.0121992985086914 -0.14534467965214296 0.20785439675847356 -0.43526704856248616 -0.3589269606053055 0.13076879418114523 0.12134401622214377 -0.7960010384539982 0.049480084284757656 0.8549059006977572 -0.503832921724953 1.056 -11.204 0.536 -1.312 0.556 0.316 -0.176
-1.374830281142302 -0.5426457037144651 0.005752427954570301 2.0033789089783505 -0.1407427372884867 0.21705828148578604 -0.44025248612311374 -0.34910948356467897 0.11820242356914328 0.08128870989638758 -0.8376271411062546 0.2250165737711598 0.944048592226646 -0.49558624101082666 1.088 -11.268 0.536 -1.068 0.344 0.328 -0.176
-1.3782817379150443 -0.5411117229265797 0.007286408742455715 1.9934080338570952 -0.13537380453088776 0.2247281854252131 -0.4456214188807127 -0.30080749652479655 0.13391038683414572 0.08482300163101313 -0.8348782475348792 0.40683624856356293 0.8230972750861273 -0.4889103566232006 0.84 -10.856 0.636 -1.008 0.2 0.56 -0.212
-1.3805827090968723 -0.5391942469417229 0.007286408742455715 1.9861216251146394 -0.13077186216723152 0.23163109897069747 -0.44983986604739756 -0.30983957540217294 0.1700387023436513 0.07147123285576105 -0.8521570071263818 0.48655416213345026 0.7414158661081147 -0.49244464835782614 0.716 -10.92 0.772 -1.008 0.2 0.704 -0.204
-1.3840341658696145 -0.5384272565477802 0.008820389530341128 1.976917740387327 -0.1277039005914607 0.24045148850103862 -0.4559757891989392 -0.2945243112187956 0.14686945652777272 0.04123340357063138 -0.8478373172285061 0.39741147060456145 0.7677267045769938 -0.4959789400924517 0.436 -11.176 0.94 -1.1 0.2 0.684 -0.184
-1.386718632248414 -0.5353592949720094 0.008820389530341128 1.9673303604630432 -0.126936910197518 0.2504223636222938 -0.46057773156259546 -0.26546457917854105 0.12448560887514426 0.0530143760193832 -0.8541205025345071 0.2689988709131666 0.8674722713097591 -0.4826271713171996 0.404 -10.888 0.5 -1.1 0.216 0.5 -0.204
-1.387869117839328 -0.5349757997750381 0.009203884727312482 1.9592769613266448 -0.12463593901568987 0.25885925795566356 -0.4655631691232231 -0.271747764484542 0.1472621556093978 0.06361725122325984 -0.8733627575341351 0.1888882582616542 0.931089522533019 -0.4798782777458242 0.248 -10.668 0.368 -1.22 0.428 0.356 -0.204
-1.3913205746120703 -0.5326748285932099 0.009970875121255189 1.9508400669932748 -0.12041749184900498 0.2676796474860047 -0.4705486066838507 -0.2638937828520408 0.17749998489452745 0.07657632091688685 -0.8749335538606353 0.22069688387328412 0.8835729336563867 -0.48498336580695 0.152 -10.984 0.668 -1.556 0.456 0.46 -0.176
-1.3940050409908697 -0.5307573526083531 0.010737865515197896 1.9404856966750483 -0.11543205428837738 0.27611654181937445 -0.4747670538505356 -0.21834068938353376 0.1739656931599019 0.09149888601863915 -0.8710065630443847 0.3734568266254328 0.7869689595766217 -0.46966810162357264 0.184 -11.016 1.004 -1.892 0.308 0.596 -0.176
-1.395539021778755 -0.5284563814265251 0.01112136071216925 1.931281811947736 -0.1119805975156352 0.2849369313497156 -0.48051948180510584 -0.21951878662840896 0.18142697571077807 0.06832964020276057 -0.8867145263093872 0.4358959806038174 0.7846127650868714 -0.45788712917482083 0.092 -10.792 0.904 -2.048 0.216 0.508 -0.184
-1.397456497763612 -0.5265389054416683 0.011888351106111956 1.9220779272204234 -0.10929613113683573 0.29260683528914266 -0.4843544337748194 -0.21519909673053328 0.20145462887365617 0.06636614479463526 -0.9177377537577669 0.3919136834618106 0.8556912988610074 -0.4547455365218203 0.028 -11.048 0.736 -2.2 0.228 0.412 -0.204
-1.39975746894544 -0.5246214294568115 0.014189322287940077 1.9132575376900822 -0.10584467436409355 0.3025777104103979 -0.48895637613847565 -0.18613936469027878 0.20734511509803208 0.08835729336563866 -0.9165596565128917 0.31690815887142404 0.9039932859008898 -0.4480696521341943 0.124 -11.268 0.972 -2.292 0.336 0.328 -0.176
-1.400907954536354 -0.5223204582749834 0.01457281748491143 1.9032866625688272 -0.10392719837923678 0.31024761434982495 -0.4931748233051605 -0.19988383254715592 0.22933626366903548 0.10995574285501701 -0.9460120876347713 0.2737112598926673 0.8713992621260098 -0.43785947601194275 0.152 -11.144 1.14 -2.656 0.372 0.424 -0.196
-1.4043594113090963 -0.5196359918961839 0.01687378866673955 1.893315787447572 -0.10009224640952324 0.31906800388016604 -0.49700977527487405 -0.19438604540440507 0.24308073152591259 0.1531526418337737 -0.9574003610018981 0.28863382499441964 0.7928594458009977 -0.42961279529781643 0.248 -11.428 0.904 -2.536 0.328 0.46 -0.196
-1.4066603824909245 -0.5177185159113271 0.017257283863710903 1.882577921932374 -0.09664078963678106 0.3271214030165645 -0.5016117176385303 -0.20577431877153182 0.21166480499590773 0.11938052081401847 -0.9833185003891521 0.3385066083608024 0.7881470568214969 -0.41626102652256436 0.34 -11.776 0.064 -2.536 0.3 0.452 -0.204
-1.4078108680818384 -0.5150340495325276 0.018407769454624964 1.8729905420080901 -0.09280583766706753 0.3344078117590202 -0.5058301648052151 -0.18574666560865372 0.24190263428103742 0.09306968234513939 -0.995492171919529 0.3479313863198038 0.7810784733522458 -0.4111559384614386 0.372 -11.744 -0.1 -2.536 0.18 0.46 -0.204
-1.408577858475781 -0.5119660879567568 0.019558255045539024 1.8614856860989495 -0.08935438089432535 0.3416942205014759 -0.5100486119719001 -0.1519745445888985 0.25172011132166394 0.08757189520238855 -1.0269080984495338 0.3671736413194318 0.7339545835572385 -0.420188017338815 0.28 -12.064 -0.332 -2.536 0.188 0.56 -0.184
-1.4101118392636667 -0.508898126380986 0.02032524543948173 1.8522818013716371 -0.08590292412158317 0.3501311148348457 -0.5146505543355563 -0.1449059611196474 0.2831360378516688 0.06911503836601068 -1.0123782324294066 0.368351738564307 0.7429866624346149 -0.4174391237674396 0.06 -12.096 -0.468 -2.656 0.2 0.624 -0.168
-1.4112623248545806 -0.5065971551991579 0.019941750242510378 1.8407769454624965 -0.08245146734884098 0.3589515043651868 -0.5188690015022412 -0.11388273367126761 0.2560398012195396 0.04830198703988247 -1.0327985846739098 0.3251548395855503 0.7771514825359952 -0.42136611458369017 -0.216 -12.192 -0.232 -2.72 0.18 0.528 -0.204
-1.4124128104454947 -0.5031456984264157 0.019941750242510378 1.8296555847503273 -0.08053399136398422 0.36623791310764253 -0.5227039534719548 -0.11466813183451774 0.26742807458666634 0.036913713672755706 -1.034762080082035 0.29766590387179603 0.7877543577398718 -0.4154756283593143 -0.464 -12.38 -0.032 -2.78 0.18 0.528 -0.204
-1.4127963056424662 -0.501228222441559 0.020708740636453084 1.819684709629072 -0.0782330201821561 0.3750583026379837 -0.5265389054416683 -0.08835729336563866 0.27017696815804176 0.02591813938725401 -1.0681415020201652 0.23640484713828655 0.7991426311069986 -0.38798669264556 -0.464 -12.22 0.132 -2.964 0.308 0.528 -0.176
-1.41394679123338 -0.49816026086578813 0.021092235833424438 1.808946844113874 -0.07593204900032798 0.38272820657741075 -0.5311408478053246 -0.05929756132538417 0.2792090470354182 0.013351768775252066 -1.1046625166112958 0.2030254252001564 0.7948229412091229 -0.38170350733955904 -0.496 -12.252 0.064 -3.084 0.356 0.52 -0.196
-1.4147137816273228 -0.4947088040930459 0.021092235833424438 1.795908007416848 -0.07209709703061444 0.3911651009107805 -0.5349757997750381 -0.0420188017338815 0.2870630286679194 -0.0019634954081253035 -1.1266536651822991 0.2693915699947917 0.8168140897801264 -0.3824889055028092 -0.496 -12.284 0.4 -3.208 0.344 0.52 -0.196
-1.4143302864303515 -0.49279132810818915 0.019941750242510378 1.7867041226895357 -0.06941263065181497 0.3984515096532362 -0.5384272565477802 -0.03887720908088101 0.29530970938204565 -0.009424777959001457 -1.085812960693293 0.3322234230548014 0.8003207283518737 -0.3762057201968082 -0.592 -12.22 0.332 -3.208 0.264 0.56 -0.204
-1.4147137816273228 -0.489339871335447 0.02032524543948173 1.774048781189481 -0.06557767868210143 0.4076553943805487 -0.5414952181235511 -0.0420188017338815 0.2980586029534211 0.014137166938502187 -1.0909180487544188 0.3349723166261768 0.8219191778412521 -0.3667809422378067 -0.56 -12.22 0.368 -3.36 0.28 0.508 -0.204
-1.4147137816273228 -0.48627190975967616 0.019941750242510378 1.763310915674283 -0.06289321230330196 0.41494180312300444 -0.5453301700932646 -0.054977871427508505 0.3066979827491724 -0.004319689897875668 -1.1172288872232978 0.30983957540217294 0.8062112145762497 -0.37463492387030795 -0.528 -12.252 0.436 -3.3 0.316 0.48 -0.196
-1.4158642672182369 -0.48358744338087667 0.02147573103039579 1.7525730501590853 -0.06059224112147384 0.42299520225940285 -0.5483981316690354 -0.03573561642788053 0.2941316121371705 0.0 -1.1301879569169249 0.28156524152516854 0.7944302421274979 -0.36521014591130646 -0.592 -12.348 0.232 -3.452 0.308 0.56 -0.168
-1.4158642672182369 -0.4801359866081345 0.021092235833424438 1.740301203856002 -0.05829126993964572 0.43104860139580126 -0.5530000740326917 -0.04241150081550656 0.2792090470354182 0.010995574285501701 -1.1081968083459215 0.27763825070891796 0.7806857742706207 -0.3824889055028092 -0.464 -12.284 0.368 -3.636 0.3 0.588 -0.196
-1.4154807720212654 -0.4778350154263064 0.02032524543948173 1.7310973191286894 -0.054072822772960834 0.43948549572917106 -0.5560680356084625 -0.03337942193813016 0.29059732040254493 0.012566370612001944 -1.1113384009989218 0.3012001956064216 0.7967864366172482 -0.3471459881565537 -0.528 -12.284 0.132 -3.728 0.252 0.508 -0.196
-1.4158642672182369 -0.4743835586535642 0.021092235833424438 1.7180584824316634 -0.05062136600021865 0.4494563708504262 -0.5595194923812047 -0.001570796326500243 0.2945243112187956 0.004319689897875668 -1.1282244615087995 0.3059125845859223 0.8384125392695047 -0.3612831550950559 -0.528 -12.316 0.232 -4.004 0.308 0.5 -0.168
-1.417014752809151 -0.47131559707779336 0.019941750242510378 1.7061701313255515 -0.04908738521233324 0.45750976998682463 -0.5645049299418322 -0.024740042142378828 0.30944687632054785 0.014137166938502187 -1.1368638413045509 0.30277099193292184 0.8607963869221331 -0.362068553258306 -0.592 -12.252 0.2 -4.156 0.308 0.5 -0.176
-1.4166312576121796 -0.4678641403050512 0.021092235833424438 1.6931312946285255 -0.04601942363656241 0.4655631691232231 -0.566422405926689 -0.011780972448751823 0.3129811680551734 -0.027096236632129192 -1.2079423750786868 0.271747764484542 0.8517643080447568 -0.35185837713605445 -1.088 -12.316 0.132 -4.188 0.3 0.5 -0.176
-1.4166312576121796 -0.46479617872928036 0.021092235833424438 1.6831604195072702 -0.04295146206079158 0.4736165682596215 -0.5694903675024598 0.015707963265002428 0.29138271856579506 0.001570796326500243 -1.2114766668133123 0.28235063968841867 0.8549059006977572 -0.310232274483798 -1.432 -12.444 0.164 -4.188 0.28 0.444 -0.156
-1.417014752809151 -0.46172821715350953 0.02147573103039579 1.6701215828102443 -0.039883500485020755 0.48320394818390533 -0.572941824275202 -0.008246680714126275 0.3019855937696717 0.027488935713754253 -1.1242974706925488 0.2784236488721681 0.827416964984003 -0.3208351496876746 -1.496 -12.316 -0.132 -4.308 0.28 0.568 -0.168
-1.4166312576121796 -0.457893265183796 0.020708740636453084 1.6574662413101895 -0.03719903410622128 0.4916408425172751 -0.5760097858509728 0.0019634954081253035 0.32633293683042547 0.006675884387626033 -1.1902709164055592 0.26153758836229046 0.828202363147253 -0.310232274483798 -1.744 -12.476 -0.1 -4.34 0.272 0.528 -0.212
-1.4162477624152083 -0.4544418084110538 0.021092235833424438 1.644810899810135 -0.03566505331833587 0.5008447272445876 -0.5802282330176578 -0.0019634954081253035 0.3436116964219281 -0.0011780972448751821 -1.2248284355885644 0.26035949111741524 0.847051919065256 -0.3063052836675474 -1.62 -12.476 -0.232 -4.4 0.28 0.548 -0.184
-1.417014752809151 -0.45099035163831164 0.021092235833424438 1.6329225487040229 -0.03259709174256504 0.5092816215779573 -0.5832961945934286 -0.02670353755050413 0.35539266887067994 0.007853981632501214 -1.2456414869146926 0.24740042142378826 0.8498008126366314 -0.29570240846367074 -1.712 -12.508 -0.368 -4.492 0.292 0.548 -0.204
-1.417014752809151 -0.44830588525951215 0.02147573103039579 1.6187332264160827 -0.029529130166794215 0.5173350207143558 -0.5840631849873713 -0.0070685834692510935 0.3432189973403031 0.00039269908162506076 -1.2527100703839438 0.2599667920357902 0.8443030254938806 -0.26114488928066537 -1.744 -12.888 -0.4 -4.432 0.28 0.46 -0.224
-1.4166312576121796 -0.44447093328979864 0.021092235833424438 1.6060778849160282 -0.027228158984966094 0.5246214294568115 -0.584830175381314 0.014922565101752308 0.3290818304018009 -0.0011780972448751821 -1.2574224593634444 0.25957409295416517 0.8085674090660001 -0.17946348030265274 -1.4 -13.112 -0.4 -4.156 0.272 0.508 -0.168
-1.4166312576121796 -0.4421699621079705 0.020708740636453084 1.5957235145978017 -0.024160197409195266 0.5307573526083531 -0.584830175381314 -0.007461282550876154 0.329474529483426 -0.011388273367126762 -1.2067642778338117 0.2548617039746644 0.7261006019247374 -0.05183627877450802 -1.152 -13.208 -0.468 -3.76 0.244 0.624 -0.176
-1.417014752809151 -0.43795151494128565 0.020708740636453084 1.5846021538856323 -0.0222427214243385 0.5365097805629234 -0.5844466801843426 0.003141592653000486 0.33968470560567754 0.03337942193813016 -1.1718140595691813 0.22462387468953474 0.6027930902944683 0.01531526418337737 -0.932 -13.588 -0.436 -3.392 0.28 0.712 -0.112
-1.4158642672182369 -0.43526704856248616 0.021092235833424438 1.5727138027795204 -0.020708740636453084 0.5399612373356656 -0.5840631849873713 -0.009032078877376396 0.30277099193292184 0.013744467856877126 -1.125475567937424 0.1841758692821535 0.46966810162357264 0.01767145867312773 -0.592 -13.652 -0.332 -3.208 0.28 0.8 -0.092
-1.4158642672182369 -0.4314320965927726 0.021092235833424438 1.5627429276582652 -0.01917475984856767 0.5426457037144651 -0.5844466801843426 0.01531526418337737 0.30277099193292184 0.01060287520387664 -1.0583240249795387 0.19752763805740556 0.37070793305405736 0.009424777959001457 -0.652 -13.716 -0.436 -3.24 0.316 0.828 -0.072
-1.4150972768242942 -0.42874763021397316 0.021092235833424438 1.5523885573400387 -0.017257283863710903 0.5453301700932646 -0.584830175381314 0.011780972448751823 0.29766590387179603 -0.04358959806038174 -0.9978483664092793 0.181034276629153 0.28235063968841867 -0.009032078877376396 -0.592 -13.808 -0.368 -3.452 0.316 0.792 -0.092
-1.4162477624152083 -0.42567966863820234 0.019558255045539024 1.5435681678096975 -0.016490293469768196 0.5476311412750927 -0.5817622138055432 0.009817477040626518 0.29648780662692087 -0.023561944897503646 -0.9676105371241497 0.18181967479240313 0.22815816642416029 0.0023561944897503642 -0.592 -13.652 -0.332 -3.94 0.308 0.712 0.044
-1.4158642672182369 -0.4237621926533455 0.02147573103039579 1.5351312734763278 -0.014956312681882784 0.5491651220629781 -0.5763932810479442 -0.001570796326500243 0.26350108377041576 0.003926990816250607 -0.8929977116153881 0.13744467856877127 0.2210895829549092 0.3090541772389228 -0.592 -13.904 -0.4 -4.368 0.328 0.616 0.008
-1.4158642672182369 -0.4218447166684888 0.021092235833424438 1.5266943791429581 -0.013805827090968724 0.5503156076538922 -0.5714078434873167 0.0070685834692510935 0.23287055540366103 -0.0007853981632501215 -0.827416964984003 0.10367255754901604 0.1519745445888985 0.5207189822348305 -0.528 -13.936 -0.468 -4.796 0.316 0.568 0.016
-1.4162477624152083 -0.4195437454866607 0.020708740636453084 1.5182574848095882 -0.011888351106111956 0.5514660932448062 -0.5648884251388037 0.005497787142750851 0.2238384765262846 0.006675884387626033 -0.8152432934536261 0.11545352999776785 0.09699667316139 0.5717698628460884 0.84 -13.872 -0.5 -5.196 0.28 0.548 0.016
-1.4147137816273228 -0.4168592791078612 0.02032524543948173 1.509437095279247 -0.01112136071216925 0.5522330836387489 -0.5595194923812047 0.04751658887663235 0.2210895829549092 -0.029059732040254495 -0.8179921870250015 0.13665928040552114 0.10249446030414085 0.5611669876422118 1.9 -14.032 -0.4 -5.348 0.272 0.548 0.016
-1.4135632960364088 -0.4141748127290617 0.01917475984856767 1.5013836961428486 -0.009587379924283835 0.553383569229663 -0.554534054820577 0.07186393193738612 0.2179479903019087 -0.06832964020276057 -0.7908959503928723 0.13155419234439536 0.11820242356914328 0.5246459730510812 2.928 -14.0 -0.368 -5.224 0.244 0.624 0.008
-1.4120293152485233 -0.4118738415472336 0.01802427425765361 1.4933302970064504 -0.007669903939427069 0.5549175500175484 -0.5491651220629781 0.12252211346701895 0.21991148571003402 -0.09738937224301507 -0.7806857742706207 0.13744467856877127 0.13508848407902088 0.5116869033574541 3.24 -13.904 -0.368 -5.072 0.244 0.636 0.008
-1.4101118392636667 -0.4103398607593482 0.01572330307582549 1.4864273834609658 -0.006135923151541655 0.5576020163963479 -0.5449466748962932 0.1519745445888985 0.21284290224078292 -0.17160949867015154 -0.7712609963116193 0.15550883632352405 0.1798561793842778 0.49087385203132594 3.52 -13.872 -0.268 -4.952 0.208 0.608 0.028
-1.4078108680818384 -0.4084223847744914 0.01227184630308331 1.4787574795215388 -0.004218447166684887 0.559902987578176 -0.5395777421386942 0.1881028600984041 0.1881028600984041 -0.239153740709662 -0.737488875291864 0.17435839224152697 0.19674223989415543 0.4987278336638271 3.396 -14.064 -0.4 -5.044 0.188 0.656 -0.016
-1.4055098969000104 -0.40650490878963463 0.010354370318226542 1.4726215563699971 -0.004601942363656241 0.56105347316909 -0.5357427901689807 0.24779312050541333 0.17632188764965226 -0.2619302874439155 -0.7272786991696125 0.14176436846664692 0.20538161968990676 0.46063602274619625 3.176 -13.808 0.904 -5.256 0.188 0.636 -0.008
-1.4032089257181821 -0.40535442319872056 0.007669903939427069 1.4657186428245128 -0.004601942363656241 0.5637379395478895 -0.5319078381992672 0.22894356458741041 0.181034276629153 -0.23876104162803694 -0.6793694112113551 0.05851216316213405 0.2179479903019087 0.4111559384614386 3.052 -13.428 1.98 -5.38 0.4 0.588 0.0
-1.4005244593393829 -0.4034369472138638 0.005752427954570301 1.4595827196729712 -0.004601942363656241 0.567572891517603 -0.5284563814265251 0.25446900489303936 0.15550883632352405 -0.23051436091391064 -0.6479534846813502 -0.01060287520387664 0.26035949111741524 0.41626102652256436 3.148 -13.46 2.616 -5.472 0.584 0.5 0.008
-1.3982234881575546 -0.4019029664259784 0.004218447166684887 1.4522963109305154 -0.003451456772742181 0.5698738626994312 -0.5242379342598401 0.2737112598926673 0.1519745445888985 -0.21441369856728315 -0.666410341517728 -0.00510508806112579 0.2768528525456678 0.3950552761148111 3.02 -13.556 3.02 -5.716 0.648 0.508 -0.008
-1.3947720313848124 -0.4007524808350643 0.0030679615757708274 1.4465438829759452 -0.003451456772742181 0.5725583290782307 -0.5207864774870979 0.2591813938725401 0.14254976662989705 -0.16139932254789996 -0.6491315819262254 0.027881634795379313 0.27449665805591744 0.3891647898904352 3.396 -13.428 2.92 -5.744 0.648 0.472 0.008
-1.3936215457938983 -0.3996019952441503 0.0019174759848567672 1.4404079598244035 -0.002684466378799474 0.5752427954570302 -0.5165680303204131 0.2693915699947917 0.15707963265002428 -0.15275994275214863 -0.6538439709057261 0.03573561642788053 0.2741039589742924 0.3899501880536853 3.428 -13.428 2.484 -5.868 0.648 0.444 0.008
-1.3901700890211561 -0.3976845192592935 0.0007669903939427069 1.4338885414758904 -0.0019174759848567672 0.5786942522297723 -0.5119660879567568 0.2159844948937834 0.14254976662989705 -0.10524335387551628 -0.6365652113142235 0.059690260407009234 0.29334621397392036 0.4036946559105624 3.768 -13.652 2.148 -5.776 0.548 0.444 -0.008
-1.387869117839328 -0.3953835480774654 0.0 1.4266021327334348 -0.0007669903939427069 0.5806117282146291 -0.5085146311840146 0.278030949790543 0.15550883632352405 -0.06322455214163478 -0.6188937526410957 0.09896016856951531 0.26546457917854105 0.4017311605024371 4.3 -13.684 1.844 -5.776 0.472 0.52 0.008
-1.384417661066586 -0.39461655768352266 -0.0007669903939427069 1.4204662095818932 0.0011504855909140602 0.5829126993964572 -0.5042961840173298 0.3314380248915513 0.15747233173164935 -0.10131636305926567 -0.614181363661595 0.1401935721401467 0.24425882877078778 0.40644354948193784 4.236 -13.62 1.172 -5.744 0.464 0.52 -0.008
-1.3809662042938438 -0.39308257689563725 -0.0019174759848567672 1.4154807720212654 0.003451456772742181 0.585980660972228 -0.5000777368506448 0.310232274483798 0.1472621556093978 -0.10327985846739098 -0.6228207434573463 0.16454091520090044 0.2399391388729121 0.4229369109101904 4.236 -13.776 1.14 -5.684 0.428 0.5 -0.028
-1.3771312523241301 -0.39154859610775183 -0.0030679615757708274 1.4093448488697238 0.004601942363656241 0.5886651273510275 -0.4950922992900173 0.3663882431561817 0.15865042897652454 -0.10485065479389122 -0.5894413215192161 0.16768250785390093 0.25878869479091504 0.426863901726441 4.112 -13.716 1.24 -5.716 0.42 0.52 -0.036
-1.3725293099604738 -0.3900146153198664 -0.0030679615757708274 1.403975916112125 0.005752427954570301 0.5909660985328556 -0.49125734732030374 0.3789546137681836 0.15433073907864886 -0.07225663101901117 -0.5588107931524614 0.17357299407827684 0.22894356458741041 0.43785947601194275 4.08 -13.716 1.476 -5.744 0.436 0.596 -0.016
-1.368310862793789 -0.388480634531981 -0.004985437560627594 1.397456497763612 0.007669903939427069 0.5936505649116551 -0.4858884145627048 0.41351213295118894 0.14883295193589802 -0.1119192382631423 -0.5399612372344585 0.16728980877227587 0.24543692601566297 0.42647120264481597 3.74 -13.716 1.24 -5.9 0.464 0.52 0.0
-1.3644759108240756 -0.38656315854712425 -0.006519418348513008 1.392087565006013 0.009587379924283835 0.5974855168813686 -0.4816699673960199 0.4370740778486926 0.16257741979277515 -0.13430308591577078 -0.5364269454998329 0.15629423448677418 0.29845130203504616 0.43039819346106656 3.644 -13.652 1.04 -6.08 0.492 0.46 0.0
-1.3594904732634479 -0.3857961681531816 -0.007286408742455715 1.387869117839328 0.01227184630308331 0.5997864880631968 -0.47821851062327775 0.4170464246858145 0.12212941438539389 -0.11113384009989219 -0.5163992923369549 0.17632188764965226 0.310232274483798 0.4123340357063138 3.612 -13.62 1.308 -6.324 0.436 0.412 0.0
-1.3545050357028203 -0.38387869216832476 -0.008820389530341128 1.3828836802787006 0.01227184630308331 0.6024709544419963 -0.47323307306265017 0.4940154446843264 0.15275994275214863 -0.09778207132464012 -0.5250386721327062 0.1500110491807732 0.310232274483798 0.4245077072366907 3.488 -13.62 1.308 -6.572 0.408 0.444 -0.028
-1.3491361029452213 -0.38234471138043935 -0.008820389530341128 1.3771312523241301 0.013038836697026017 0.6074563920026238 -0.46901462589596526 0.45867252733807096 0.1500110491807732 -0.08168140897801264 -0.4963716391740768 0.10720684928364158 0.2902046213209199 0.41194133662468874 3.364 -13.716 0.94 -6.664 0.472 0.444 -0.016
-1.345301150975508 -0.38119422578952533 -0.010354370318226542 1.3709953291725885 0.01457281748491143 0.6101408583814233 -0.46479617872928036 0.49244464835782614 0.12841259969139487 -0.07539822367201165 -0.5093307088677038 0.08639379795751337 0.31847895519792424 0.40722894764518797 3.332 -13.776 0.736 -6.692 0.484 0.336 -0.008
-1.339932218217909 -0.3796602450016399 -0.010354370318226542 1.3667768820059036 0.01572330307582549 0.6128253247602228 -0.4601942363656241 0.4810563749906994 0.14883295193589802 -0.06832964020276057 -0.5372123436630831 0.10131636305926567 0.3388993074424274 0.41626102652256436 3.272 -13.524 0.804 -6.724 0.42 0.376 -0.028
-1.3349467806572812 -0.3777427690167831 -0.011504855909140603 1.3610244540513334 0.01687378866673955 0.6158932863359936 -0.4559757891989392 0.5144357969288296 0.1441205629563973 -0.07579092275363672 -0.5277875657040816 0.12762720152814475 0.31887165427954933 0.42843469805294127 3.208 -13.556 1.04 -6.664 0.392 0.364 -0.016
-1.3288108575057396 -0.3765922834258691 -0.011888351106111956 1.3560390164907057 0.017257283863710903 0.6189612479117644 -0.45175734203225437 0.5313218574387072 0.1449059611196474 -0.07264933010063623 -0.5152211950920796 0.10720684928364158 0.2941316121371705 0.4272566008080661 3.116 -13.684 0.972 -6.54 0.436 0.384 -0.016
-1.3230584295511694 -0.37429131224404094 -0.012655341500054663 1.349903093339164 0.01802427425765361 0.6220292094875353 -0.44715539966859813 0.5250386721327062 0.1700387023436513 -0.062439153978384655 -0.49323004652107627 0.06675884387626033 0.26546457917854105 0.42568580448156584 2.96 -13.872 0.704 -6.54 0.52 0.48 -0.028
-1.3176894967935704 -0.37314082665312687 -0.01457281748491143 1.345301150975508 0.01917475984856767 0.6250971710633061 -0.44332044769888457 0.5674501729482128 0.168075206935526 -0.08128870989638758 -0.4967643382557018 0.06322455214163478 0.2721404635661671 0.4021238595840622 2.648 -13.968 0.5 -6.508 0.5 0.5 -0.016
-1.3111700784450575 -0.3712233506682701 -0.014189322287940077 1.3406992086118517 0.021092235833424438 0.6277816374421056 -0.4398689909261424 0.569020969274713 0.1621847207111501 -0.07853981632501214 -0.5273948666224566 0.12330751163026907 0.3161227607081739 0.3711006321356824 2.368 -13.84 0.604 -6.572 0.428 0.432 -0.028
-1.3069516312783724 -0.37007286507735604 -0.01457281748491143 1.3341797902633385 0.0222427214243385 0.6304661038209051 -0.43641753415340023 0.6212499471308461 0.16768250785390093 -0.054192473264258384 -0.5297510611122069 0.1480475537726479 0.2988440011166712 0.37856191468655853 2.244 -14.032 0.836 -6.664 0.372 0.472 -0.016
-1.2996652225359169 -0.36777189389552795 -0.01572330307582549 1.3288108575057396 0.022626216621309852 0.6343010557906186 -0.43258258218368667 0.6165375581513454 0.18142697571077807 -0.054192473264258384 -0.5552765014178359 0.13076879418114523 0.34164820101380283 0.40055306325756196 1.992 -14.064 0.636 -6.752 0.472 0.46 -0.056
[truncated: 4,450 more rows]
