# Supplementary material for: Bidirectional recurrent learning of inverse dynamic models for robots with elastic joints: a real-time real-world implementation
Source: Front Neurorobot. 2023 Jun 16;17:1166911. doi: 10.3389/fnbot.2023.1166911 (PMC10311998; doi:10.3389/fnbot.2023.1166911)
Supplement: Supplementary file 2 [file Data_Sheet_1.ZIP › Dataset/Training/spiral_XYZ_ang_vel_torq.csv]

ang_left_s0 ang_left_s1 ang_left_e0 ang_left_e1 ang_left_w0 ang_left_w1 ang_left_w2 vel_left_s0 vel_left_s1 vel_left_e0 vel_left_e1 vel_left_w0 vel_left_w1 vel_left_w2 torq_left_s0 torq_left_s1 torq_left_e0 torq_left_e1 torq_left_w0 torq_left_w1 torq_left_w2
-1.0193302335498575 -1.0841409218380162 -0.19865051203116108 1.9646458940842437 0.0502378708032473 0.8371700149884646 -0.7186699991243164 0.5800165435602147 -0.35617806703393007 -0.135873882242271 0.7257079028431123 -0.23954643979128706 -0.10327985846739098 0.504225620806578 -1.588 -21.208 -3.592 -8.068 0.052 0.724 0.128
-1.0131943103983159 -1.088359369004701 -0.2009514832129892 1.971548807629728 0.04832039481839053 0.8356360342005792 -0.7125340759727747 0.5705917656012133 -0.38641589631905976 -0.1519745445888985 0.7119634349862352 -0.22815816642416029 -0.10485065479389122 0.5054037180514531 -1.62 -21.016 -3.66 -8.036 -0.044 0.732 0.084
-1.0070583872467742 -1.092577816171386 -0.20286895919784598 1.9788352163721836 0.04601942363656241 0.8356360342005792 -0.7071651432151758 0.5745187564174639 -0.426863901726441 -0.1449059611196474 0.6962554717212327 -0.18731746193515397 -0.08050331173313745 0.5030475235617028 -1.276 -20.856 -3.456 -7.884 -0.144 0.76 0.1
-1.0013059592922038 -1.0967962633380708 -0.2044029399857314 1.9857381299176682 0.04486893804564835 0.8360195293975505 -0.7010292200636341 0.5595961913157116 -0.42764929988969114 -0.17160949867015154 0.7194247175371112 -0.16139932254789996 -0.019634954081253035 0.569020969274713 -1.244 -20.636 -3.424 -7.732 -0.144 0.724 0.084
-0.9967040169285476 -1.1017817008986983 -0.20555342557664544 1.9930245386601237 0.04256796686382023 0.8348690438066364 -0.6952767921090638 0.5957245068252172 -0.44649885580769405 -0.19360064724115494 0.7131415322311103 -0.16768250785390093 -0.02081305132612822 0.5784457472337144 -0.964 -20.7 -3.02 -7.672 -0.08 0.684 0.072
-0.9898011033830633 -1.1063836432623546 -0.20785439675847356 2.001077937796522 0.04065049087896346 0.8360195293975505 -0.6879903833666081 0.5953318077435921 -0.46063602274619625 -0.18928095734327927 0.7099999395781098 -0.20381082336340653 -0.04673119071338223 0.6216426462124711 -0.872 -20.572 -3.052 -7.608 -0.044 0.664 0.064
-0.9844321706254643 -1.110985585626011 -0.20900488234938763 2.0075973561450353 0.03834951969713534 0.833335063018751 -0.6818544602150665 0.5898340206008412 -0.47163159703169794 -0.16139932254789996 0.7088218423332346 -0.23876104162803694 -0.04987278336638271 0.6342090168244731 -0.932 -20.476 -2.684 -7.732 -0.016 0.704 0.1
-0.978679742670894 -1.1163545183836099 -0.21130585353121575 2.015267260084462 0.03528155812136451 0.8325680726248084 -0.674951546669582 0.575696853662339 -0.48773225937832543 -0.12684180336489462 0.697826268047733 -0.2379756434647868 -0.07579092275363672 0.646775387436475 -0.592 -20.32 -2.752 -7.732 0.08 0.76 0.072
-0.972160324322381 -1.12210694633818 -0.2116893487281871 2.022170173629947 0.03413107253045045 0.8329515678217797 -0.6688156235180404 0.5717698628460884 -0.5022621253984527 -0.12055861805889365 0.717461222128986 -0.21480639764890821 -0.08953539061051385 0.6793694112113551 -0.56 -20.224 -2.716 -7.764 0.088 0.8 0.064
-0.9671748867617533 -1.1267088887018364 -0.21360682471304387 2.0294565823724025 0.032213596545593685 0.8318010822308656 -0.6603787291846707 0.5933683123354667 -0.5124723015207042 -0.1602212253030248 0.7135342313127354 -0.18771016101677904 -0.06715154295788539 0.717853921210611 -0.528 -19.968 -2.516 -7.608 -0.016 0.732 0.072
-0.961422458807183 -1.1320778214594354 -0.21437381510698658 2.035592505523944 0.03144660615165098 0.8314175870338942 -0.6534758156391862 0.5391758390712084 -0.5395685381528335 -0.11466813183451774 0.7017532588639835 -0.15825772989489947 -0.01767145867312773 0.7394523706999894 -0.372 -19.684 -2.516 -7.52 -0.044 0.676 0.044
-0.9564370212465555 -1.1370632590200629 -0.215907795894872 2.042495419069428 0.02914563496982286 0.8302671014429802 -0.6458059116997592 0.5246459730510812 -0.536819644581458 -0.09542587683488976 0.6774059158032297 -0.14451326203802234 -0.031415926530004856 0.7736171908013697 -0.56 -19.492 -2.652 -7.456 -0.024 0.704 0.044
-0.9506845932919852 -1.1416652013837192 -0.21629129109184334 2.0490148374179413 0.028378644575880154 0.8298836062460089 -0.6385195029573034 0.562345084887087 -0.5285729638673318 -0.09856746948789025 0.6954700735579825 -0.1610066234662749 -0.05654866775400875 0.7901105522296222 -0.56 -19.364 -2.716 -7.364 -0.008 0.792 0.036
-0.9464661461253003 -1.1485681149292035 -0.21629129109184334 2.0555342557664544 0.026461168591023387 0.8291166158520661 -0.6304661038209051 0.543102829887459 -0.5592034922340865 -0.09542587683488976 0.67897671212973 -0.16375551703765032 -0.07775441816176203 0.7916813485561225 -0.528 -19.048 -2.752 -7.428 -0.024 0.856 0.056
-0.94071371817073 -1.1531700572928598 -0.21705828148578604 2.0620536741149675 0.024927187803137973 0.8298836062460089 -0.6220292094875353 0.5505641124383351 -0.5489933161118349 -0.05654866775400875 0.6903649854968568 -0.1578650308132744 -0.0329867228565051 0.801891524678374 -0.56 -18.888 -2.448 -7.428 -0.052 0.792 0.072
-0.9364952710040451 -1.156621514065602 -0.21782527187972875 2.068189597266509 0.023776702212223912 0.8302671014429802 -0.6147428007450796 0.5226824776429558 -0.5540984041729607 -0.05654866775400875 0.67897671212973 -0.14844025285427295 0.034164820101380285 0.8509789098815066 -0.56 -18.732 -2.584 -7.364 -0.024 0.692 0.028
-0.9292088622615894 -1.1635244276110863 -0.21782527187972875 2.0766264915998787 0.0222427214243385 0.8295001110490375 -0.604388430426853 0.5607742885605868 -0.5442809271323342 -0.059690260407009234 0.6891868882519816 -0.15472343816027392 0.01531526418337737 0.8835729336563867 -0.464 -18.476 -2.484 -7.396 0.052 0.644 0.036
-0.9238399295039904 -1.1692768555656565 -0.21935925266761416 2.083529405145363 0.020708740636453084 0.8291166158520661 -0.5951845456995405 0.5678428720298379 -0.5709844646828384 -0.06558074663138515 0.6962554717212327 -0.15275994275214863 -0.054192473264258384 0.892605012533763 -0.464 -18.256 -2.584 -7.548 0.08 0.676 0.064
-0.9177040063524488 -1.1757962739141696 -0.22012624306155687 2.089665328296905 0.019941750242510378 0.8279661302611521 -0.585980660972228 0.5379977418263332 -0.6071127801923439 -0.051443579692882956 0.6840818001908558 -0.10720684928364158 -0.07657632091688685 0.8733627575341351 -0.592 -17.936 -2.348 -7.64 0.024 0.692 0.036
-0.9123350735948498 -1.1823156922626827 -0.22050973825852824 2.0969517370393604 0.019941750242510378 0.8279661302611521 -0.5775437666388583 0.5780530481520894 -0.6161448590697203 -0.049480084284757656 0.6585563598852269 -0.06086835765188441 -0.0530143760193832 0.892212313452138 0.028 -17.716 -1.944 -7.7 -0.152 0.692 0.036
-0.9058156552463368 -1.188068120217253 -0.22089323345549958 2.1038546505848448 0.017640779060682257 0.8271991398672094 -0.5668059011236604 0.5953318077435921 -0.5753041545807139 -0.06872233928438563 0.6569855635587266 -0.0899280896921389 -0.05733406591725887 0.9326603188595193 0.808 -17.46 -1.576 -7.64 -0.136 0.684 0.008
-0.9004467224887379 -1.1926700625809092 -0.22089323345549958 2.1099905737363867 0.016106798272796843 0.8264321494732667 -0.5583690067902906 0.6126105673350948 -0.5552765014178359 -0.060475658570259355 0.640099503048849 -0.15236724367052357 -0.056941366835633805 0.9263771335535183 1.244 -17.3 -1.544 -7.58 0.044 0.692 0.008
-0.8946942945341676 -1.198805985732451 -0.22204371904641365 2.1153595064939856 0.01457281748491143 0.8264321494732667 -0.5495486172599495 0.6200718498859709 -0.5321072556019573 -0.03887720908088101 0.601222293967968 -0.19792033713903062 -0.03887720908088101 0.936980008757395 1.184 -17.272 -1.544 -7.52 0.152 0.712 0.028
-0.8881748761856546 -1.2034079280961072 -0.222427214243385 2.1207284392515846 0.013038836697026017 0.8264321494732667 -0.5384272565477802 0.620857248049221 -0.5462444225404595 -0.045160394386881984 0.5906194187640913 -0.14097897030339682 -0.04437499622363186 0.9515098747775221 1.028 -17.048 -1.276 -7.456 0.136 0.74 0.016
-0.8812719626401702 -1.2091603560506774 -0.22127672865247094 2.126864362403126 0.012655341500054663 0.8252816638823526 -0.5280728862295537 0.6287112296817222 -0.5336780519284575 -0.029452431121879556 0.5721625619277135 -0.10720684928364158 -0.034164820101380285 0.9982410654909044 1.056 -16.952 -0.872 -7.304 0.06 0.76 -0.028
-0.8743690490946858 -1.2145292888082764 -0.2231942046373277 2.131849799963754 0.010737865515197896 0.8260486542762953 -0.5192524966992126 0.6318528223347227 -0.536034246418208 -0.022383847652628464 0.5513495106015853 -0.11034844193664206 -0.01060287520387664 0.9872454912054027 1.184 -16.92 -0.972 -7.244 0.06 0.732 0.0
-0.8690001163370868 -1.2198982215658754 -0.22166022384944228 2.138369218312267 0.009203884727312482 0.826815644670238 -0.5081311359870433 0.6412776002937242 -0.5705917656012133 -0.007461282550876154 0.5482079179485848 -0.11466813183451774 -0.003141592653000486 1.0221957094700331 0.684 -16.824 -0.872 -7.212 0.136 0.74 0.016
-0.8620972027916025 -1.226034144717417 -0.22127672865247094 2.143738151069866 0.008820389530341128 0.8252816638823526 -0.49585928968396 0.6440264938650996 -0.5580253949892113 0.013351768775252066 0.5595961913157116 -0.11859512265076834 0.011780972448751823 1.0598948213060388 0.748 -16.792 -1.108 -7.212 0.1 0.732 0.0
-0.8544272988521755 -1.2310195822780445 -0.22204371904641365 2.149490579024436 0.008053399136398421 0.8256651590793239 -0.48473792897179074 0.6613052534566023 -0.5018694263168276 0.03926990816250607 0.5423174317242089 -0.07264933010063623 0.013351768775252066 1.1034844193664206 0.308 -16.636 -1.072 -7.364 -0.016 0.74 -0.016
-0.8479078805036625 -1.2375390006265576 -0.22050973825852824 2.154092521388092 0.008053399136398421 0.8256651590793239 -0.47246608266870743 0.6817256057011054 -0.5116869033574541 0.030237829285129678 0.5179700886634551 -0.0510508806112579 0.0200276531628781 1.1176215863049228 0.248 -16.54 -0.904 -7.364 -0.08 0.724 -0.028
-0.8413884621551494 -1.240223467005357 -0.22012624306155687 2.158310968554777 0.007286408742455715 0.826815644670238 -0.4628787027444236 0.6750497213134794 -0.5344634500917077 0.028667032958629435 0.4959789400924517 -0.049480084284757656 0.04555309346850705 1.0846348634484178 0.152 -16.348 -0.872 -7.456 -0.024 0.724 0.016
-0.8341020534126937 -1.2463593901568986 -0.21974274786458553 2.163679901312376 0.006135923151541655 0.8271991398672094 -0.451373846835283 0.6966481708028578 -0.47438049060307336 0.045945792550132106 0.48616146305182517 -0.08050331173313745 0.03063052836675474 1.079922474468917 -0.248 -16.224 -0.904 -7.52 0.08 0.656 0.028
-0.826815644670238 -1.2517283229144975 -0.21974274786458553 2.1682818436760325 0.006135923151541655 0.8287331206550947 -0.4406359813200851 0.6832964020276057 -0.4712388979500729 0.08639379795751337 0.47045349978682277 -0.07343472826388636 0.02513274122400389 1.0881691551830432 -0.372 -16.064 -0.94 -7.608 0.108 0.692 0.008
-0.8206797215186964 -1.2563302652781538 -0.21820876707670012 2.1721167956457457 0.005752427954570301 0.8295001110490375 -0.4302816110018586 0.673086225905354 -0.47163159703169794 0.08678649703913842 0.44178646682819334 -0.027096236632129192 0.05890486224375911 1.1109457019172968 -0.436 -15.968 -0.836 -7.7 0.124 0.74 -0.008
-0.8133933127762406 -1.259781722050896 -0.21820876707670012 2.1759517476154593 0.005368932757598948 0.8291166158520661 -0.41762626950180387 0.6872233928438563 -0.46966810162357264 0.09660397407976494 0.38877209080881014 -0.012566370612001944 0.09424777959001458 1.1156580908967975 -0.56 -16.0 -0.836 -7.58 0.088 0.624 -0.044
-0.8064903992307563 -1.2640001692175808 -0.2151408055009293 2.180170194782144 0.005752427954570301 0.8314175870338942 -0.40573791839569195 0.6962554717212327 -0.4362886796854425 0.12252211346701895 0.38366700274768434 0.012959069693627005 0.08757189520238855 1.1372565403861759 -0.436 -16.0 -1.208 -7.488 0.052 0.656 0.008
-0.7995874856852719 -1.268218616384266 -0.21399031991001521 2.1836216515548865 0.006135923151541655 0.8302671014429802 -0.39500005288049406 0.6950773744763575 -0.43236168886919185 0.14451326203802234 0.3667809422378067 -0.0023561944897503642 0.08207410805963769 1.1305806559985498 -0.56 -16.0 -1.276 -7.64 0.024 0.732 -0.028
-0.7926845721397876 -1.2724370635509508 -0.21283983431910117 2.1866896131306572 0.005368932757598948 0.8318010822308656 -0.3831117017743821 0.6895795873336067 -0.42961279529781643 0.1460840583645226 0.3479313863198038 0.008639379795751335 0.04908738520313259 1.1439324247738019 -0.528 -16.0 -1.24 -7.764 0.044 0.78 -0.036
-0.786548648988246 -1.2770390059146068 -0.21053886313727305 2.1901410699033996 0.005752427954570301 0.833335063018751 -0.37045636027432743 0.6825110038643556 -0.41626102652256436 0.1841758692821535 0.3220132469325498 -0.014922565101752308 0.10288715938576591 1.1887001200790588 -0.56 -15.872 -1.476 -7.884 0.052 0.84 -0.028
-0.7781117546548761 -1.2804904626873492 -0.20900488234938763 2.192825536282199 0.005752427954570301 0.8379370053824072 -0.3566505331833587 0.6860452955989811 -0.4013384614208121 0.14137166938502185 0.271747764484542 -0.008639379795751335 0.1959568417309053 1.2311116208945654 -0.56 -15.748 -1.208 -7.884 0.044 0.684 -0.036
-0.7723593267003058 -1.284708909854034 -0.20708740636453085 2.1943595170700845 0.005752427954570301 0.8402379765642354 -0.3451456772742181 0.6848671983541059 -0.36952983580918214 0.1500110491807732 0.24975661591353862 0.014922565101752308 0.27017696815804176 1.2778428116079477 -0.528 -15.62 -1.24 -7.856 0.008 0.56 -0.056
-0.7643059275639074 -1.2885438618237475 -0.2059369207736168 2.196276993054941 0.005368932757598948 0.8413884621551494 -0.330956354986278 0.6640541470279777 -0.3581415624420554 0.181034276629153 0.2018473279552812 0.0047123889795007284 0.29177541764742015 1.2747012189549471 -0.496 -15.588 -1.172 -8.008 0.016 0.588 -0.044
-0.7581700044123657 -1.291228328202547 -0.20363594959178868 2.197427478645855 0.005752427954570301 0.8448399189278917 -0.317917518289252 0.6801548093746052 -0.3310453258099262 0.1692533041804012 0.1700387023436513 -0.023954643979128706 0.2619302874439155 1.266847237322446 -0.592 -15.716 -1.004 -8.252 0.06 0.704 -0.072
-0.752034081260824 -1.294296289778318 -0.2017184736069319 2.1997284498276835 0.005368932757598948 0.8482913757006338 -0.30449518639525464 0.6848671983541059 -0.3400774046873026 0.17828538305777758 0.13665928040552114 -0.018849555918002914 0.27763825070891796 1.2566370612001942 -0.372 -15.904 -0.94 -8.404 0.052 0.704 -0.092
-0.7451311677153397 -1.2973642513540886 -0.19865051203116108 2.199344954630712 0.005368932757598948 0.851742832473376 -0.2914563496982286 0.6318528223347227 -0.3110176726470481 0.22894356458741041 0.11074114101826713 -0.001570796326500243 0.29766590387179603 1.3088660390563274 -1.34 -15.968 -1.276 -8.62 0.052 0.664 -0.064
-0.7397622349577407 -1.3008157081268308 -0.19558255045539025 2.1989614594337406 0.005368932757598948 0.8555777844430895 -0.27765052260725986 0.5764822518255892 -0.3063052836675474 0.27763825070891796 0.03887720908088101 0.001570796326500243 0.3612831550950559 1.3210397105867042 -1.776 -16.256 -1.744 -8.772 0.06 0.588 -0.072
-0.7343933022001419 -1.3035001745056303 -0.1936650744705335 2.1989614594337406 0.005368932757598948 0.8597962316097744 -0.26384469551629114 0.5713771637644633 -0.26350108377041576 0.2760674543824177 -0.018456856836377853 0.029452431121879556 0.42058071642044004 1.351277539871834 -2.336 -16.38 -1.98 -8.528 0.072 0.588 -0.084
-0.7305583502304283 -1.305417650490487 -0.18983012250081996 2.198194469039798 0.005368932757598948 0.8643981739734307 -0.24927187803137973 0.5419247326425838 -0.29530970938204565 0.32554753866717534 -0.023561944897503646 0.012173671530376884 0.42372230907344055 1.3422454609944576 -2.492 -16.256 -2.516 -8.68 0.044 0.656 -0.072
-0.7244224270788866 -1.3081021168692866 -0.18637866572807776 2.197043983448884 0.006519418348513008 0.8690001163370868 -0.235466050940411 0.49754973641895195 -0.26114488928066537 0.329474529483426 -0.07579092275363672 0.034164820101380285 0.41390483203281403 1.3206470115050792 -2.46 -16.064 -2.884 -8.984 -0.024 0.676 -0.084
-0.7186699991243164 -1.3100195928541434 -0.1836941993492783 2.1955100026609986 0.006902913545484362 0.8732185635037718 -0.2239611950312704 0.5006913290719525 -0.20970130958778244 0.30748338091242255 -0.1472621556093978 0.061653755815134534 0.4170464246858145 1.3084733399747024 -2.804 -15.904 -2.616 -9.2 -0.1 0.644 -0.064
-0.7152185423515741 -1.3123205640359714 -0.18100973297047881 2.192825536282199 0.008053399136398421 0.8801214770492561 -0.2116893487281871 0.5230751767245809 -0.23561944897503645 0.2792090470354182 -0.19360064724115494 0.0640099503048849 0.510901505194204 1.248783079567693 -2.836 -15.46 -2.884 -9.232 -0.116 0.56 -0.084
-0.7086991240030611 -1.3138545448238568 -0.17832526659167935 2.190524565100371 0.008053399136398421 0.8851069146098838 -0.2009514832129892 0.46495571264407193 -0.19320794815952988 0.28235063968841867 -0.22658737009766006 0.04358959806038174 0.5411393344793337 1.1411835312024265 -2.992 -14.856 -2.616 -9.2 -0.036 0.472 -0.092
-0.7048641720333476 -1.3157720208087136 -0.17525730501590853 2.1870731083276285 0.008820389530341128 0.88970885697354 -0.1917475984856767 0.4841979676436999 -0.15982852622139973 0.27646015346404273 -0.27449665805591744 0.03337942193813016 0.5423174317242089 1.0465430525307868 -3.116 -14.412 -2.448 -9.108 0.052 0.472 -0.12
-0.7006457248666628 -1.3153885256117424 -0.17180584824316633 2.1840051467518578 0.009203884727312482 0.8943107993371963 -0.1821602185613929 0.4531747401953201 -0.13469578499739585 0.26546457917854105 -0.3015928946880466 0.04712388979500729 0.5022621253984527 0.9385508050838952 -2.992 -13.968 -2.416 -9.14 0.136 0.56 -0.092
-0.6971942680939206 -1.3173060015965992 -0.16988837225830958 2.179786699585173 0.009970875121255189 0.8996797320947951 -0.1737233242280231 0.4080143458084381 -0.08757189520238855 0.27567475530079266 -0.3762057201968082 0.04751658887663235 0.4543528374401953 0.8258461686575027 -2.992 -13.588 -2.552 -9.108 0.1 0.576 -0.092
-0.6937428113211783 -1.3169225063996277 -0.16643691548556738 2.174801262024545 0.010737865515197896 0.9038981792614801 -0.1672039058795101 0.3569634651971802 -0.07539822367201165 0.271747764484542 -0.4190099200939398 0.08835729336563866 0.4755585878479486 0.7799003761073706 -2.772 -13.492 -2.516 -9.016 0.036 0.576 -0.1
-0.6902913545484362 -1.3169225063996277 -0.16375244910676792 2.170199319660889 0.01227184630308331 0.909267112019079 -0.16106798272796843 0.30551988550429726 0.018849555918002914 0.30551988550429726 -0.46259951815432154 0.13273228958927052 0.48773225937832543 0.685259897435731 -2.46 -13.332 -2.652 -8.984 -0.024 0.54 -0.092
-0.6872233929726653 -1.3176894967935704 -0.16106798272796843 2.1640633965093476 0.013805827090968724 0.9146360447766779 -0.15531555477339815 0.30473448734104713 0.013351768775252066 0.27488935713754253 -0.504225620806578 0.1299833960178951 0.5034402226433279 0.614181363661595 -2.492 -13.492 -2.616 -8.892 -0.06 0.54 -0.092
-0.6853059169878086 -1.3153885256117424 -0.15953400194008302 2.158310968554777 0.014189322287940077 0.9196214823373056 -0.1507136124097419 0.2697842690764167 0.06008295948863429 0.25407630581141427 -0.54938601519346 0.1130973355080175 0.4712388979500729 0.5132576996839544 -2.428 -13.684 -2.448 -8.892 -0.052 0.568 -0.084
-0.6837719361999232 -1.3142380400208282 -0.15684953556128356 2.152942035797178 0.01572330307582549 0.9238399295039904 -0.14611167004608566 0.24425882877078778 0.09817477040626518 0.2030254252001564 -0.6016149930495931 0.11584622907939292 0.44846235121581934 0.4661338098889471 -2.212 -13.936 -2.416 -9.048 -0.024 0.664 -0.092
-0.679169993836267 -1.3146215352177997 -0.15531555477339815 2.147189607842608 0.01687378866673955 0.9276748814737039 -0.14342720366728617 0.24543692601566297 0.09817477040626518 0.20145462887365617 -0.6067200811107188 0.11113384009989219 0.44139376774656824 0.4013384614208121 -2.272 -14.096 -2.012 -9.048 0.06 0.596 -0.072
-0.6780195082453528 -1.310786583248086 -0.15378157398551273 2.1399031991001523 0.017257283863710903 0.9326603190343316 -0.13959225169757264 0.25878869479091504 0.1449059611196474 0.2179479903019087 -0.6601271562117271 0.08914269152888879 0.45749443009319574 0.3432189973403031 -2.336 -14.224 -1.98 -9.168 0.108 0.568 -0.1
-0.6768690226544388 -1.3092526024602007 -0.15109710760671324 2.132233295160725 0.01802427425765361 0.9372622613979879 -0.13729128051574452 0.21676989305703354 0.17946348030265274 0.22580197193440993 -0.7021459579456086 0.07618362183526178 0.45631633284832057 0.3251548395855503 -2.304 -14.252 -2.012 -9.14 0.144 0.568 -0.092
-0.6741845562756393 -1.3069516312783724 -0.14879613642488512 2.1253303816152407 0.019558255045539024 0.9414807085646727 -0.1349903093339164 0.1460840583645226 0.19477874448603014 0.20695241601640701 -0.737096176210239 0.09228428418188928 0.4708461988684478 0.2619302874439155 -2.304 -14.604 -1.98 -9.108 0.124 0.588 -0.084
-0.6734175658816967 -1.305417650490487 -0.146495165243057 2.116893487281871 0.020708740636453084 0.9464661461253003 -0.13345632854603098 0.13823007673202137 0.2576105975460398 0.2100940086694075 -0.7579092275363672 0.11859512265076834 0.4441426613179437 0.21676989305703354 -2.336 -14.92 -2.08 -9.168 0.1 0.624 -0.112
-0.6730340706847253 -1.3015826985207735 -0.1449611844551716 2.1088400881454725 0.02147573103039579 0.9510680884889565 -0.13153885256117423 0.10485065479389122 0.2697842690764167 0.2269800691792851 -0.7771514825359952 0.1170243263242681 0.43236168886919185 0.20027653162878098 -2.336 -14.984 -2.348 -9.232 0.016 0.656 -0.1
-0.6718835850938112 -1.2985147369450027 -0.14227671807637213 2.1000196986151316 0.023009711818281205 0.95490304045867 -0.13038836697026016 0.10249446030414085 0.3110176726470481 0.2269800691792851 -0.8423395300857552 0.10288715938576591 0.4531747401953201 0.16375551703765032 -2.46 -15.24 -2.216 -9.232 0.0 0.664 -0.084
-0.6722670802907825 -1.2954467753692318 -0.14112623248545805 2.0915828042817615 0.024160197409195266 0.9598884780192977 -0.12885438618237474 0.10956304377339195 0.3204424506060496 0.19399334632278 -0.8678649703913842 0.11663162724264303 0.4712388979500729 0.13980087305852162 -2.428 -15.524 -2.416 -9.108 0.024 0.644 -0.084
-0.6707330995028972 -1.2919953185964896 -0.13882526130362993 2.081228433963535 0.02454369260616662 0.9652574107768966 -0.1277039005914607 0.056155968672383684 0.33340152029967657 0.1900663555065294 -0.9059567813090151 0.0911061869370141 0.48498336580695 0.12095131714051871 -2.552 -15.62 -2.552 -9.048 0.088 0.664 -0.084
-0.6703496043059258 -1.2866263858388909 -0.13805827090968723 2.0720245492362226 0.02569417819708068 0.9690923627466101 -0.12732040539448933 0.04712388979500729 0.3691371367275571 0.17671458673127732 -0.9271625317167684 0.0640099503048849 0.4692754025419476 0.08168140897801264 -2.648 -15.776 -2.348 -8.956 0.1 0.676 -0.084
-0.6699661091089545 -1.2831749290661485 -0.1357572997278591 2.0620536741149675 0.027228158984966094 0.9744612955042091 -0.12616991980357528 0.039662607244131134 0.39348447978831086 0.1720021977517766 -0.9738937224301506 0.08796459428401361 0.43550328152219236 0.06558074663138515 -2.616 -15.84 -2.552 -8.956 0.072 0.76 -0.084
-0.6703496043059258 -1.2801069674903778 -0.13345632854603098 2.052082798993712 0.027611654181937447 0.9790632378678653 -0.1257864246066039 0.03769911183600583 0.38563049815580963 0.1621847207111501 -0.9483682821245217 0.09621127499813988 0.45670903192994566 0.05772676499888393 -2.68 -15.968 -2.552 -8.892 0.024 0.752 -0.084
-0.6711165946998685 -1.2751215299297503 -0.13192234775814557 2.0417284286754858 0.028762139772851508 0.9832816850345502 -0.1257864246066039 -0.015707963265002428 0.3966260724413113 0.181034276629153 -0.9652543426343992 0.07971791356988733 0.45238934203207 0.036128315509505585 -2.804 -15.968 -2.516 -8.864 0.008 0.684 -0.064
-0.6703496043059258 -1.2712865779600366 -0.13077186216723152 2.0317575535542307 0.028762139772851508 0.9878836273982065 -0.1257864246066039 -0.02591813938725401 0.4017311605024371 0.14451326203802234 -0.9746791205934008 0.0801106126515124 0.43746677693031766 0.005890486224375911 -2.46 -16.0 -2.216 -8.892 0.052 0.712 -0.112
-0.6703496043059258 -1.2655341500054664 -0.12885438618237474 2.0210196880390328 0.02914563496982286 0.9921020745648913 -0.12616991980357528 -0.023169245815878585 0.44649885580769405 0.11977321989564353 -0.975857217838276 0.07422012642713648 0.426863901726441 0.0019634954081253035 -2.4 -15.872 -2.012 -8.924 0.06 0.724 -0.1
-0.6715000898968398 -1.2601652172478675 -0.1284708909854034 2.010281822523835 0.03029612056073692 0.9963205217315763 -0.1257864246066039 -0.04241150081550656 0.47477318968469845 0.13626658132389607 -1.0037388526336553 0.0769690199985119 0.420188017338815 0.02081305132612822 -2.368 -15.904 -2.112 -8.924 0.024 0.772 -0.092
-0.6718835850938112 -1.2559467700811826 -0.1277039005914607 1.9995439570086369 0.030679615757708275 1.0009224640952326 -0.1257864246066039 -0.04084070448900632 0.4614214209094464 0.08521570071263818 -0.9931359774297787 0.06440264938650996 0.420188017338815 -0.013744467856877126 -2.368 -16.096 -1.776 -8.924 0.044 0.74 -0.112
-0.6730340706847253 -1.2509613325205549 -0.1257864246066039 1.9884225962964677 0.03106311095467963 1.0051409112619174 -0.12540292940963257 -0.061653755815134534 0.5018694263168276 0.12173671530376882 -1.0288715938576591 0.04633849163175717 0.42764929988969114 -0.00039269908162506076 -2.4 -16.096 -1.712 -8.984 0.088 0.792 -0.1
-0.6741845562756393 -1.2455923997629559 -0.12540292940963257 1.9788352163721836 0.030679615757708275 1.010126348822545 -0.1257864246066039 -0.10877764561014182 0.5077599125412036 0.13037609509952017 -1.0304423901841593 -0.014529866020127248 0.44885505029744444 0.007461282550876154 -2.4 -16.38 -1.98 -8.892 0.136 0.732 -0.12
-0.6741845562756393 -1.2406069622023284 -0.12386894862174716 1.9688643412509286 0.03029612056073692 1.0143447959892298 -0.1250194342126612 -0.1189878217323934 0.5376050427447081 0.08443030254938806 -1.0634291130406646 -0.018064157754752792 0.45867252733807096 0.018064157754752792 -2.648 -16.508 -1.844 -8.924 0.144 0.76 -0.14
-0.6764855274574675 -1.2356215246417008 -0.1227184630308331 1.9581264757357306 0.03144660615165098 1.0185632431559146 -0.1257864246066039 -0.1079922474468917 0.5544911032545857 0.11584622907939292 -1.0445795571226615 0.015707963265002428 0.4221515127469403 0.0027488935713754254 -2.524 -16.7 -1.98 -8.924 0.144 0.76 -0.12
-0.6772525178514102 -1.228335115899245 -0.12080098704597633 1.9473886102205327 0.03183010134862233 1.0223981951256282 -0.1257864246066039 -0.1331249886708956 0.5262167693775814 0.14137166938502185 -1.0532189369184128 0.0640099503048849 0.4127267347879388 -0.014529866020127248 -2.336 -16.888 -1.88 -8.984 0.136 0.792 -0.168
-0.6784030034423242 -1.2248836591265029 -0.12003399665203363 1.9374177350992776 0.03298058693953639 1.0262331470953419 -0.1250194342126612 -0.15040374826239827 0.5662720757033376 0.11623892816101798 -1.0587167240611637 0.06283185306000971 0.42372230907344055 -0.007853981632501214 -2.524 -16.984 -2.012 -9.048 0.136 0.8 -0.156
-0.6810874698211237 -1.2183642407779898 -0.11888351106111957 1.9262963743871082 0.0337475773334791 1.0316020798529408 -0.12540292940963257 -0.17082410050690142 0.5529203069280855 0.09699667316139 -1.0693195992650404 0.06322455214163478 0.42058071642044004 0.0047123889795007284 -2.428 -17.208 -2.08 -9.32 0.136 0.808 -0.168
-0.6826214506090091 -1.2133788032173622 -0.11811652066717686 1.914024528084025 0.03413107253045045 1.036204022216597 -0.1250194342126612 -0.16061392438464983 0.562737783968712 0.08717919612076348 -1.0748173864077912 0.07461282550876154 0.46652650897057213 0.001570796326500243 -2.584 -17.396 -1.98 -9.628 0.124 0.772 -0.148
-0.6849224217908373 -1.2057088992779352 -0.11734953027323415 1.902136176977913 0.03604854851530722 1.0415729549741959 -0.1284708909854034 -0.1610066234662749 0.5843362334580904 0.10170906214089073 -1.086205659774918 0.0950331777532647 0.4987278336638271 -0.015707963265002428 -2.524 -17.428 -1.912 -9.628 0.124 0.624 -0.268
-0.6872233929726653 -1.2007234617173077 -0.11619904468232009 1.8917818066596865 0.036432043712278574 1.0461748973378522 -0.13192234775814557 -0.23561944897503645 0.594546409580342 0.1299833960178951 -1.1062333129377961 0.1130973355080175 0.47359509243982323 -0.2450442269340379 -2.616 -17.652 -2.012 -9.536 0.136 0.644 -0.204
-0.6887573737605508 -1.1949710337627373 -0.11504855909140603 1.8821944267354027 0.03796602450016399 1.0500098493075658 -0.13460681413694506 -0.23483405081178632 0.6016149930495931 0.09346238142676445 -1.1066260120194211 0.09542587683488976 0.4429645640730685 -0.35185837713605445 -2.616 -17.872 -2.18 -9.444 0.144 0.704 -0.212
-0.6910583449423789 -1.1896021010051383 -0.11389807350049197 1.8703060756292906 0.038733014894106695 1.0538448012772792 -0.1384417661066586 -0.20655971693478195 0.588263224274341 0.09974556673276543 -1.0948450395706693 0.10720684928364158 0.4131194338695639 -0.3734568266254328 -2.74 -18.128 -2.484 -9.32 0.124 0.828 -0.196
-0.6937428113211783 -1.182699187459654 -0.11313108310654926 1.8580342293262073 0.039883500485020755 1.058830238837907 -0.14189322287940076 -0.22069688387328412 0.5811946408050899 0.12448560887514426 -1.1101603037540466 0.13391038683414572 0.3923063825434357 -0.36756634040105685 -2.616 -18.192 -2.248 -9.32 0.124 0.84 -0.184
-0.6971942680939206 -1.175029283520227 -0.11274758790957791 1.8461458782200955 0.04180097646987752 1.0638156763985345 -0.1449611844551716 -0.25368360672978923 0.6338163177428481 0.07422012642713648 -1.1333295495699254 0.1519745445888985 0.42058071642044004 -0.3483240854014289 -2.68 -18.38 -2.216 -9.26 0.124 0.808 -0.168
-0.6991117440787773 -1.1692768555656565 -0.11159710231866385 1.8350245175079263 0.043334957257762936 1.0672671331712766 -0.14802914603094242 -0.27646015346404273 0.6620906516198524 0.06832964020276057 -1.1282244615087995 0.14844025285427295 0.44885505029744444 -0.3078760799940476 -2.708 -18.796 -2.148 -9.26 0.136 0.74 -0.176
-0.7017962104575768 -1.1627574372171436 -0.11006312153077843 1.822752671204843 0.04410194765170564 1.0714855803379615 -0.15109710760671324 -0.27017696815804176 0.659734457130102 0.08521570071263818 -1.144325123855427 0.13351768775252065 0.4339324851956921 -0.27449665805591744 -2.772 -19.208 -2.384 -9.384 0.136 0.78 -0.168
-0.705247667230319 -1.1570050092625732 -0.10929613113683573 1.812014805689645 0.04563592843959106 1.0757040275046463 -0.15378157398551273 -0.2921681167290452 0.6322455214163478 0.08560839979426324 -1.1345076468148005 0.15275994275214863 0.4229369109101904 -0.2898119222392948 -2.648 -19.492 -2.316 -9.536 0.124 0.792 -0.184
-0.7090826192000325 -1.1508690861110316 -0.10852914074289302 1.8008934449774758 0.04716990922747647 1.0799224746713312 -0.15569904997036949 -0.3031636910145469 0.6114324700902196 0.08639379795751337 -1.1235120725292989 0.17239489683340167 0.40565815131868777 -0.271747764484542 -2.584 -19.716 -2.28 -9.72 0.124 0.792 -0.196
-0.7121505807758033 -1.1439661725655472 -0.10737865515197896 1.788238103477421 0.04908738521233324 1.0841409218380162 -0.1580000211521976 -0.32633293683042547 0.6263550351919719 0.11663162724264303 -1.1160507899784227 0.17160949867015154 0.4017311605024371 -0.22148228203653425 -2.524 -19.872 -2.248 -9.964 0.052 0.74 -0.196
-0.7156020375485456 -1.1378302494140056 -0.10699515995500761 1.7771167427652519 0.05062136600021865 1.0875923786107584 -0.1614514779249398 -0.329867228565051 0.6114324700902196 0.0899280896921389 -1.1364711422229257 0.13823007673202137 0.40016036417593687 -0.2379756434647868 -2.772 -20.064 -2.384 -10.176 -0.1 0.712 -0.184
-0.7186699991243164 -1.131694326262464 -0.1054611791671222 1.7659953820530825 0.049854375606275945 1.0918108257774433 -0.16375244910676792 -0.3349723166261768 0.6082908774372191 0.08089601081476251 -1.1423616284473017 0.059690260407009234 0.3734568266254328 -0.27646015346404273 -2.68 -20.256 -2.684 -10.24 -0.116 0.724 -0.196
-0.7225049510940299 -1.125174907913951 -0.10431069357620813 1.754490526143942 0.04947088040930459 1.0952622825501854 -0.16643691548556738 -0.33065262672830115 0.6075054792739689 0.11152653918151725 -1.137649239467801 -0.036913713672755706 0.3805254100946839 -0.27017696815804176 -2.928 -20.32 -2.652 -10.176 -0.008 0.78 -0.204
-0.7259564078667721 -1.1194224799593806 -0.10392719837923678 1.7429856702348014 0.04947088040930459 1.0994807297168703 -0.16988837225830958 -0.34871678448305393 0.6534512718241011 0.07186393193738612 -1.1242974706925488 -0.04712388979500729 0.39034288713531035 -0.2741039589742924 -2.992 -20.572 -2.584 -10.148 0.016 0.732 -0.212
-0.7297913598364856 -1.1125195664138963 -0.10316020798529407 1.7310973191286894 0.04908738521233324 1.1029321864896124 -0.17333982903105175 -0.35382187254417974 0.6279258315184721 0.0620464548967596 -1.156498795385804 -0.03887720908088101 0.38680859540068485 -0.3043417882594221 -2.96 -20.828 -2.316 -10.24 0.06 0.74 -0.204
-0.7332428166092277 -1.1060001480653834 -0.10239321759135137 1.7176749872346921 0.04947088040930459 1.1071506336562973 -0.17640779060682257 -0.3640320486664313 0.6306747250898476 0.06008295948863429 -1.1490375128349277 -0.0027488935713754254 0.3549999697890549 -0.3000220983615464 -3.084 -20.888 -2.416 -10.176 0.024 0.732 -0.224
-0.7363107781849986 -1.100247720110813 -0.10277671278832272 1.7069371217194942 0.04908738521233324 1.1106020904290395 -0.17909225698562206 -0.37227872938055756 0.6185010535594707 0.0659734457130102 -1.16317467977343 0.0011780972448751821 0.33968470560567754 -0.29530970938204565 -3.176 -20.984 -2.552 -10.24 0.052 0.78 -0.212
-0.7401457301547121 -1.0941117969592713 -0.10277671278832272 1.6938982850224682 0.04832039481839053 1.1136700520048104 -0.18254371375836423 -0.3852377990741846 0.594546409580342 0.04476769530525693 -1.1847731292628083 0.005497787142750851 0.3227986450957999 -0.3110176726470481 -3.396 -21.176 -2.616 -10.148 0.0 0.8 -0.212
-0.7462816533062537 -1.0879758738077296 -0.1004757416064946 1.6820099339163561 0.04832039481839053 1.118655489565438 -0.18561167533413506 -0.41626102652256436 0.5839435343764653 0.08128870989638758 -1.1733848558956814 -0.003141592653000486 0.3671736413194318 -0.3161227607081739 -3.02 -21.24 -2.552 -10.116 0.044 0.752 -0.204
-0.749733110078996 -1.081839950656188 -0.09932525601558054 1.6712720684011584 0.04832039481839053 1.1209564607472662 -0.1894466273038486 -0.45238934203207 0.5917975160089666 0.09542587683488976 -1.1093749055907967 -0.0027488935713754254 0.3471459881565537 -0.3290818304018009 -3.02 -21.428 -2.416 -10.148 0.044 0.8 -0.184
-0.7547185476396235 -1.075320532307675 -0.09855826562163783 1.6597672124920178 0.04832039481839053 1.124024422323037 -0.1928980840765908 -0.4429645640730685 0.5870851270294658 0.10053096489601555 -1.0928815441625441 -0.0007853981632501215 0.3243694414223002 -0.329474529483426 -2.96 -21.492 -2.884 -10.268 0.1 0.84 -0.196
-0.7593204900032798 -1.0695681043531047 -0.09817477042466648 1.6474953661889344 0.04947088040930459 1.1286263646866932 -0.19634954084933295 -0.4194026191755649 0.6082908774372191 0.04476769530525693 -1.1231193734476737 0.03455751918300534 0.3200497515244245 -0.3530364743809296 -2.928 -21.588 -2.752 -10.424 0.06 0.808 -0.212
-0.7635389371699647 -1.0638156763985345 -0.09740778003072377 1.6348400246888797 0.0502378708032473 1.1320778214594354 -0.2009514832129892 -0.452782041113695 0.5992587985598427 0.028667032958629435 -1.157284193549054 0.04987278336638271 0.34910948356467897 -0.36756634040105685 -2.864 -21.652 -2.584 -10.696 -0.008 0.692 -0.196
-0.7677573843366495 -1.0572962580500214 -0.09779127522769512 1.6225681783857964 0.051004861197190006 1.135145783035206 -0.20401944478876002 -0.45592363376669554 0.5654866775400874 0.03220132469325498 -1.1725994577324315 0.05851216316213405 0.375027622951933 -0.36992253489080723 -2.96 -21.872 -2.28 -10.788 0.024 0.644 -0.184
-0.7731263170942485 -1.0515438300954512 -0.09664078963678106 1.6122138080675699 0.049854375606275945 1.138213744610977 -0.20862138715241627 -0.4708461988684478 0.5886559233559661 0.03769911183600583 -1.1529645036511784 0.0007853981632501215 0.3459678909116785 -0.3742422247886829 -2.896 -21.904 -2.148 -10.728 0.116 0.684 -0.184
-0.7788787450488188 -1.0457914021408807 -0.09740778003072377 1.5991749713705439 0.049854375606275945 1.1416652013837192 -0.2124563391221298 -0.46770460621544735 0.5713771637644633 0.08050331173313745 -1.1415762302840515 -0.021598449489378342 0.30748338091242255 -0.3671736413194318 -2.68 -22.128 -2.552 -10.576 0.136 0.74 -0.196
-0.7834806874124751 -1.0400389741863105 -0.09664078963678106 1.5888206010523174 0.0502378708032473 1.14473316295949 -0.21629129109184334 -0.49558624101082666 0.5698063674379631 0.06126105673350948 -1.1529645036511784 -0.009817477040626518 0.2902046213209199 -0.40487275315543764 -2.896 -22.192 -2.552 -10.208 0.124 0.808 -0.212
-0.7880826297761313 -1.0354370318226542 -0.09587379924283836 1.5780827355371194 0.051004861197190006 1.1462671437473755 -0.22012624306155687 -0.5061891162147033 0.5446736262139592 0.043982297142006806 -1.1301879569169249 0.03730641275438077 0.27528205621916757 -0.3993749660126868 -2.68 -22.128 -2.752 -10.024 0.124 0.868 -0.204
-0.7938350577307016 -1.029684603868084 -0.09587379924283836 1.5650438988400934 0.05292233718204677 1.1497186005201177 -0.2247281854252131 -0.4881249584599505 0.5379977418263332 0.0310232274483798 -1.1494302119165527 0.11545352999776785 0.26350108377041576 -0.42175881366531526 -2.836 -22.096 -2.684 -9.932 0.124 0.972 -0.168
-0.7984370000943578 -1.0250826615044277 -0.09510680884889565 1.5550730237188382 0.05445631796993219 1.1524030668989171 -0.228946632591898 -0.5022621253984527 0.5317145565203323 0.034950218264630406 -1.1227266743660487 0.13744467856877127 0.2729258617294172 -0.42136611458369017 -2.772 -21.968 -2.384 -9.872 0.124 0.876 -0.204
-0.8041894280489281 -1.0193302335498575 -0.0947233136519243 1.5435681678096975 0.05445631796993219 1.1558545236716593 -0.2339320701525256 -0.5258240702959563 0.5250386721327062 0.043196898978756684 -1.0968085349787946 0.13823007673202137 0.2945243112187956 -0.43275438795081694 -2.928 -21.748 -2.552 -9.932 0.044 0.856 -0.196
-0.8084078752156131 -1.0143447959892298 -0.0947233136519243 1.5335972926884425 0.05560680356084625 1.1593059804444015 -0.23853401251618184 -0.5419247326425838 0.517184690500205 0.006675884387626033 -1.060287520387664 0.08207410805963769 0.30041479744317146 -0.44139376774656824 -3.148 -21.684 -2.348 -10.116 0.044 0.84 -0.212
-0.8153107887610974 -1.0089758632316308 -0.0947233136519243 1.522475931976273 0.05560680356084625 1.161990446823201 -0.24313595487983808 -0.5352488482549578 0.49951323182707724 0.03534291734625546 -1.027300797531159 0.05733406591725887 0.2878484268311695 -0.47359509243982323 -2.96 -21.588 -2.484 -10.36 0.072 0.808 -0.184
-0.8210632167156677 -1.0043739208679747 -0.09357282806101024 1.512505056855018 0.056373793954788955 1.1650584083989717 -0.24773789724349432 -0.5615596867238368 0.5061891162147033 0.05929756132538417 -1.0174833204905325 0.043196898978756684 0.32633293683042547 -0.48459066672532497 -2.896 -21.524 -2.652 -10.452 0.124 0.76 -0.176
-0.8264321494732667 -1.0001554737012897 -0.09242234247009617 1.5029176769307342 0.057524279545703015 1.1688933603686853 -0.2527233348041219 -0.5682355711114628 0.5081526116228285 0.05811946408050899 -1.0225884085516581 -0.007853981632501214 0.3388993074424274 -0.48498336580695 -2.928 -21.588 -2.652 -10.576 0.144 0.712 -0.212
-0.8318010822308656 -0.9947865409436908 -0.09318933286403888 1.492946801809479 0.05714078434873166 1.1723448171414275 -0.2577087723647495 -0.5537057050913357 0.5124723015207042 0.02631083846887907 -1.0355474782452851 -0.01688606050987761 0.3451824927484284 -0.49951323182707724 -3.052 -21.652 -2.752 -10.636 0.136 0.664 -0.184
-0.8375535101854359 -0.9882671225951778 -0.09280583766706753 1.481058450703367 0.05790777474267437 1.1746457883232555 -0.2649951811072052 -0.5839435343764653 0.5328926537652074 0.009817477040626518 -1.0182687186537824 0.049480084284757656 0.3279037331569257 -0.5537057050913357 -3.24 -21.684 -2.752 -10.82 0.116 0.684 -0.196
-0.8429224429430349 -0.9832816850345502 -0.09242234247009617 1.4710875755821118 0.05829126993964572 1.1780972450959977 -0.2703641138648042 -0.562737783968712 0.5324999546835824 0.0019634954081253035 -1.0261227002862836 0.09621127499813988 0.31415926530004856 -0.5925829141722166 -3.148 -21.844 -2.752 -10.972 0.116 0.644 -0.176
-0.8490583660945765 -0.9782962474739226 -0.09165535207615347 1.4603497100669138 0.05944175553055978 1.1807817114747972 -0.27765052260725986 -0.58198003896834 0.5242532739694561 0.018849555918002914 -1.0202322140619078 0.07814711724338709 0.26782077366829143 -0.6247842388654716 -3.396 -21.936 -2.348 -11.124 0.06 0.724 -0.184
-0.8548107940491468 -0.973310809913295 -0.09203884727312482 1.4511458253396015 0.05829126993964572 1.1842331682475393 -0.28455343615274425 -0.5847289325397155 0.5187554868267052 0.05026548244800778 -1.0002045608990298 0.04437499622363186 0.28627763050466926 -0.6338163177428481 -3.304 -22.0 -2.516 -11.096 0.072 0.704 -0.176
-0.8601797268067457 -0.9683253723526675 -0.09203884727312482 1.4419419406122889 0.058674765136617076 1.1861506442323961 -0.28953887371337184 -0.6236061416205965 0.504618319888203 0.05929756132538417 -1.0186614177354076 0.029059732040254495 0.3227986450957999 -0.6683738369258534 -3.676 -22.0 -2.884 -10.972 0.1 0.616 -0.184
-0.8670826403522301 -0.9633399347920398 -0.09012137128826805 1.430053589506177 0.05829126993964572 1.189218605808167 -0.29797576804674164 -0.6239988407022216 0.4900884538680758 0.048694686121507534 -1.0174833204905325 -0.009817477040626518 0.3012001956064216 -0.6762278185583546 -3.708 -22.0 -2.82 -10.944 0.1 0.596 -0.176
-0.8739855538977145 -0.9583544972314122 -0.08935438089432535 1.4204662095818932 0.05944175553055978 1.1922865673839378 -0.3056456719861687 -0.6632687488647275 0.4991205327454522 0.06558074663138515 -1.009629338858031 -0.009032078877376396 0.23954643979128706 -0.717853921210611 -3.864 -21.872 -2.884 -10.728 0.06 0.636 -0.196
-0.8816554578371415 -0.9522185740798705 -0.09012137128826805 1.4101118392636667 0.05905826033358843 1.1942040433687946 -0.3133155759255958 -0.666410341517728 0.4983351345822021 0.05929756132538417 -0.9899943847767781 0.029452431121879556 0.20381082336340653 -0.7390596716183643 -4.08 -21.872 -2.82 -10.544 0.108 0.76 -0.224
-0.8877913809886832 -0.9480001269131857 -0.08935438089432535 1.4001409641424114 0.05944175553055978 1.19573802415668 -0.32060198466805145 -0.6726935268237291 0.5144357969288296 0.009817477040626518 -0.9833185003891521 0.012173671530376884 0.17828538305777758 -0.7476990514141156 -4.144 -21.936 -3.22 -10.424 0.124 0.772 -0.196
-0.8943107993371963 -0.9426311941555867 -0.088970885697354 1.3913205746120703 0.059825250727531136 1.1972720049445655 -0.32750489821353584 -0.6542366699873512 0.5002986299903274 0.018849555918002914 -0.9609346527365237 0.03887720908088101 0.1869247628535289 -0.7618362183526178 -4.268 -22.096 -3.22 -10.24 0.116 0.724 -0.148
-0.9004467224887379 -0.9387962421858732 -0.0897378760912967 1.3817331946877864 0.059825250727531136 1.1980389953385082 -0.33670878294084833 -0.6774059158032297 0.49165925019457607 0.0400553063257562 -0.9625054490630238 0.04712388979500729 0.16532631336415057 -0.7787222788624955 -4.424 -22.192 -3.288 -10.116 0.088 0.732 -0.168
-0.9085001216251363 -0.9345777950191884 -0.0897378760912967 1.3732963003544167 0.060975736318445196 1.1991894809294221 -0.34399519168330406 -0.6632687488647275 0.4790928795825741 0.0329867228565051 -0.9083129757987655 0.07932521448826227 0.12959069693627004 -0.8038550200864993 -4.36 -22.412 -3.188 -10.088 0.08 0.772 -0.204
-0.9150195399736493 -0.928825367064618 -0.08858739050038264 1.3648594060210468 0.06327670750027331 1.1991894809294221 -0.35281558121364515 -0.7096072404964847 0.48459066672532497 -0.00039269908162506076 -0.8627598823302585 0.0750055245903866 0.062439153978384655 -0.8022842237599991 -4.36 -22.668 -3.088 -10.176 0.1 0.792 -0.196
-0.9226894439130764 -0.9238399295039904 -0.08858739050038264 1.3560390164907057 0.06366020269724466 1.1999564713233648 -0.3608689803500436 -0.6935065781498573 0.4551382356034454 0.03259402377488004 -0.8262388677391278 0.09228428418188928 0.018456856836377853 -0.8077820109027499 -4.456 -22.796 -3.256 -10.36 0.1 0.82 -0.156
-0.9295923574585607 -0.9188544919433629 -0.08858739050038264 1.3487526077482501 0.06442719309118737 1.1991894809294221 -0.368922379486442 -0.7264933010063623 0.48380526856207484 0.003141592653000486 -0.7806857742706207 0.11074114101826713 0.015707963265002428 -0.8073893118211248 -4.392 -22.828 -3.22 -10.484 0.06 0.772 -0.156
-0.9376457565949592 -0.9142525495797066 -0.08705340971249723 1.3410827038088229 0.06596117387907278 1.1995729761263936 -0.3765922834258691 -0.7700828990667441 0.4712388979500729 0.013351768775252066 -0.7551603339649918 0.1260564052016445 0.023169245815878585 -0.7850054641684964 -4.3 -23.016 -3.356 -10.696 0.008 0.752 -0.14
-0.9453156605343862 -0.9096506072160504 -0.08820389530341129 1.3337962950663673 0.06711165946998685 1.2003399665203363 -0.38426218736529616 -0.7649778110056183 0.4551382356034454 0.021598449489378342 -0.7476990514141156 0.12134401622214377 0.03259402377488004 -0.7418085651897397 -4.204 -23.24 -3.12 -10.728 0.0 0.76 -0.168
-0.952602069276842 -0.9050486648523941 -0.08743690490946858 1.3265098863239115 0.06672816427301549 1.2007234617173077 -0.39231558650169457 -0.7901105522296222 0.4421791659098184 0.019242254999627974 -0.7072510460067344 0.07579092275363672 0.018064157754752792 -0.7441647596794901 -3.956 -23.46 -3.02 -10.696 0.072 0.752 -0.156
-0.9618059540041545 -0.9012137128826806 -0.08820389530341129 1.3207574583693413 0.0674951546669582 1.2003399665203363 -0.3984515096532362 -0.7634070146791181 0.42254421182856533 0.00510508806112579 -0.6648395451912278 0.04751658887663235 -0.0019634954081253035 -0.7315983890674882 -3.644 -23.62 -2.82 -10.668 0.144 0.732 -0.14
-0.9687088675496388 -0.8969952657159956 -0.08782040010643993 1.3127040592329429 0.06787864986392955 1.1995729761263936 -0.406888403986606 -0.7771514825359952 0.3820962064211841 0.009424777959001457 -0.6086835765188442 0.04673119071338223 -0.02552544030562895 -0.7170685230473609 -3.52 -23.62 -2.884 -10.696 0.152 0.808 -0.14
-0.9782962474739226 -0.8931603137462821 -0.08820389530341129 1.3081021168692866 0.06902913545484361 1.1991894809294221 -0.41302432713814763 -0.7810784733522458 0.37738381744168337 -0.0047123889795007284 -0.6212499471308461 0.05772676499888393 -0.029059732040254495 -0.7194247175371112 -3.02 -23.78 -2.716 -10.576 0.136 0.84 -0.14
-0.9848156658224356 -0.8900923521705113 -0.08782040010643993 1.3027331841116876 0.06941263065181497 1.1995729761263936 -0.42031073588060336 -0.788539755903122 0.3989822669310617 -0.008246680714126275 -0.556061899581086 0.06008295948863429 -0.045160394386881984 -0.7041094533537339 -2.74 -23.844 -2.28 -10.484 0.116 0.856 -0.156
-0.9921020745648913 -0.8862574002007978 -0.08858739050038264 1.2981312417480313 0.07056311624272903 1.1999564713233648 -0.42721364942608775 -0.7999280292702488 0.33457961754455173 0.019634954081253035 -0.5018694263168276 0.028667032958629435 -0.0035342917346255468 -0.7123561340678601 -2.46 -23.78 -2.216 -10.604 0.144 0.888 -0.148
-1.0009224640952326 -0.883189438625027 -0.08858739050038264 1.2919953185964896 0.06941263065181497 1.1991894809294221 -0.4348835533655148 -0.7956083393723731 0.3420409000954279 0.019242254999627974 -0.5069745143779534 0.004319689897875668 0.013744467856877126 -0.7076437450883595 -1.96 -23.844 -2.08 -10.424 0.144 0.76 -0.148
-1.0089758632316308 -0.8805049722462275 -0.08743690490946858 1.2885438618237475 0.06979612584878632 1.1991894809294221 -0.4421699621079705 -0.7736171908013697 0.31926435336117437 -0.014529866020127248 -0.4755585878479486 -0.01610066234662749 0.018849555918002914 -0.6848671983541059 -1.588 -23.936 -1.844 -10.516 0.124 0.724 -0.14
-1.0170292623680293 -0.8770535154734853 -0.08705340971249723 1.285859395444948 0.06902913545484361 1.1991894809294221 -0.4490728756534549 -0.7724390935564944 0.30748338091242255 0.012566370612001944 -0.37856191468655853 -0.011780972448751823 -0.06872233928438563 -0.6746570222318543 -1.184 -23.904 -1.644 -10.636 0.136 0.732 -0.148
-1.024315671110485 -0.8751360394886285 -0.088970885697354 1.2831749290661485 0.06902913545484361 1.1965050145506226 -0.45520879880499654 -0.8073893118211248 0.27724555162729286 -0.0019634954081253035 -0.297273204790171 0.014529866020127248 -0.12330751163026907 -0.672300827742104 -0.84 -23.904 -1.844 -10.852 0.116 0.772 -0.168
-1.0327525654438547 -0.8728350683068005 -0.08858739050038264 1.2804904626873492 0.06941263065181497 1.1953545289597087 -0.46172821715350953 -0.801498825596749 0.24661502326053814 -0.028274333877004374 -0.25839599570928995 -0.014922565101752308 -0.14058627122177175 -0.6428483966202244 -0.592 -23.904 -1.576 -11.032 0.136 0.828 -0.14
-1.0411894597772247 -0.870150601928001 -0.08858739050038264 1.278189491505521 0.06941263065181497 1.193437052974852 -0.4678641403050512 -0.8105309044741253 0.2505420140767888 -0.014529866020127248 -0.24190263428103742 0.001570796326500243 -0.14058627122177175 -0.6291039287633473 -0.404 -23.844 -1.644 -11.156 0.444 0.704 -0.156
-1.0488593637166517 -0.8674661355492015 -0.08820389530341129 1.2766555107176356 0.07094661143970038 1.1930535577778805 -0.4743835586535642 -0.7861835614133716 0.23444135173016126 0.02081305132612822 -0.2159844948937834 0.03063052836675474 -0.1539380399970238 -0.6094689746820943 -0.436 -23.936 -1.308 -11.188 0.584 0.52 -0.148
-1.058063248443964 -0.865932154761316 -0.08705340971249723 1.2755050251267215 0.07363107781849985 1.1896021010051383 -0.48090297700207724 -0.7791149779441205 0.1971349389757805 0.0 -0.16964600326202625 0.1888882582616542 -0.19045905458815446 -0.6008295948863429 -0.436 -23.936 -1.004 -11.188 0.536 0.616 -0.14
-1.0641991715955057 -0.8640146787764593 -0.08782040010643993 1.2751215299297503 0.07516505860638527 1.1869176346263388 -0.4866554049566475 -0.8160286916168762 0.17278759591502674 0.005497787142750851 -0.13744467856877127 0.2481858195870384 -0.2481858195870384 -0.6102543728453443 -0.216 -23.748 -0.94 -11.124 0.392 0.752 -0.148
-1.0730195611258468 -0.8632476883825165 -0.088970885697354 1.272820558747922 0.07784952498518474 1.1834661778535966 -0.4920243377142465 -0.789325154066372 0.1602212253030248 -0.03534291734625546 -0.08639379795751337 0.23719024530153668 -0.29334621397392036 -0.6161448590697203 -0.496 -24.0 -1.04 -10.972 0.264 0.676 -0.168
-1.0810729602622453 -0.8617137075946312 -0.08782040010643993 1.2739710443388361 0.08015049616701286 1.180398216277826 -0.4989272512597308 -0.7665486073321186 0.13469578499739585 0.014922565101752308 -0.051443579692882956 0.2171625921386586 -0.3133738671367985 -0.5835508352948403 -0.152 -23.968 -1.04 -10.788 0.228 0.656 -0.168
-1.0875923786107584 -0.8605632220037172 -0.08782040010643993 1.2735875491418647 0.08130098175792692 1.1765632643081123 -0.5039126888203584 -0.8144578952903759 0.13665928040552114 0.02670353755050413 -0.013351768775252066 0.17160949867015154 -0.35342917346255465 -0.594939108661967 0.9 -23.904 -1.004 -11.064 0.216 0.772 -0.168
-1.0941117969592713 -0.8597962316097744 -0.08820389530341129 1.2732040539448934 0.08245146734884098 1.1731118075353701 -0.5096651167749288 -0.7590873247812424 0.13391038683414572 0.008639379795751335 -0.014137166938502187 0.15590153540514912 -0.3483240854014289 -0.6181083544778456 2.088 -23.968 -0.804 -11.216 0.188 0.712 -0.156
-1.1025486912926412 -0.8586457460188603 -0.08743690490946858 1.2743545395358076 0.08283496254581234 1.1685098651717138 -0.5169515255173844 -0.7465209541692405 0.11349003458964255 -0.015707963265002428 0.04830198703988247 0.1009236639776406 -0.3730641275438077 -0.6169302572329705 2.772 -24.0 -0.704 -11.032 0.244 0.664 -0.148
-1.109068109641154 -0.8578787556249177 -0.08935438089432535 1.275888520323693 0.08245146734884098 1.1650584083989717 -0.5234709438658974 -0.7414158661081147 0.08482300163101313 -0.043196898978756684 0.10367255754901604 0.03573561642788053 -0.3895574889720603 -0.6031857893760932 3.176 -24.0 -0.436 -11.432 0.364 0.676 -0.168
-1.1152040327926958 -0.8578787556249177 -0.09050486648523941 1.2770390059146068 0.08245146734884098 1.1608399612322868 -0.5284563814265251 -0.6636614479463526 0.04908738520313259 -0.07932521448826227 0.1449059611196474 0.014137166938502187 -0.375027622951933 -0.61457406274322 3.272 -24.256 -0.4 -11.372 0.456 0.576 -0.176
-1.1217234511412089 -0.858262250821889 -0.09203884727312482 1.2797234722934063 0.08360195293975504 1.156621514065602 -0.5345923045780667 -0.6043638866209685 0.0659734457130102 -0.12330751163026907 0.17475109132315203 0.021598449489378342 -0.4300054943794415 -0.6090762756004692 3.332 -24.476 -0.368 -11.372 0.436 0.576 -0.148
-1.1259418983078937 -0.8567282700340035 -0.09318933286403888 1.281257453081292 0.08513593372764046 1.1516360765049745 -0.5411117229265797 -0.5811946408050899 0.03377212101975522 -0.14254976662989705 0.18064157754752794 0.056941366835633805 -0.44178646682819334 -0.5984734003965926 3.02 -24.476 -0.468 -11.552 0.356 0.616 -0.156
-1.1309273358685212 -0.8563447748370322 -0.095490304045867 1.2831749290661485 0.08360195293975504 1.1470341341413182 -0.54686415088115 -0.5733406591725887 0.007853981632501214 -0.17592918856802722 0.2030254252001564 0.045945792550132106 -0.48616146305182517 -0.6102543728453443 2.804 -24.288 -0.064 -11.372 0.356 0.636 -0.168
-1.1389807350049197 -0.8567282700340035 -0.09625729443980971 1.2866263858388909 0.0847524385306691 1.1416652013837192 -0.5541505596236057 -0.5442809271323342 0.001570796326500243 -0.16532631336415057 0.2269800691792851 0.008246680714126275 -0.4779147823376989 -0.6098616737637194 2.836 -24.224 0.904 -11.248 0.484 0.684 -0.176
-1.14473316295949 -0.8571117652309749 -0.09587379924283836 1.2896943474146616 0.08283496254581234 1.1374467542170343 -0.5591359971842333 -0.5925829141722166 -0.009424777959001457 -0.07225663101901117 0.2670353755050413 -0.028667032958629435 -0.46338491631757167 -0.5937610114170918 3.272 -24.0 1.408 -11.216 0.684 0.656 -0.14
-1.1504855909140603 -0.8578787556249177 -0.09664078963678106 1.292378813793461 0.08436894333369775 1.132844811853378 -0.5641214347448609 -0.5969026040700923 -0.01060287520387664 -0.021598449489378342 0.26860617183154156 -0.07186393193738612 -0.4531747401953201 -0.5273948666224566 3.552 -23.968 1.34 -11.156 0.756 0.588 -0.148
-1.1558545236716593 -0.8578787556249177 -0.09664078963678106 1.2954467753692318 0.0847524385306691 1.127475879095779 -0.5691068723054885 -0.5768749509072142 -0.03377212101975522 -0.014137166938502187 0.3082687790756727 0.01021017612225158 -0.45631633284832057 -0.5061891162147033 3.956 -23.652 1.34 -11.188 0.692 0.56 -0.176
-1.1612234564292583 -0.8586457460188603 -0.09587379924283836 1.2988982321419742 0.08590292412158317 1.1224904415351515 -0.5744758050630875 -0.5925829141722166 -0.05026548244800778 0.013744467856877126 0.32554753866717534 0.07814711724338709 -0.5030475235617028 -0.49990593090870233 4.424 -23.272 1.24 -11.064 0.592 0.576 -0.148
-1.1669758843838285 -0.859412736412803 -0.09664078963678106 1.3035001745056303 0.08743690490946858 1.1171215087775526 -0.5798447378206864 -0.5395685381528335 -0.04280419989713162 0.007853981632501214 0.37934731284980866 0.16061392438464983 -0.5262167693775814 -0.4987278336638271 4.58 -23.112 0.94 -10.852 0.436 0.588 -0.148
-1.1711943315505133 -0.8597962316097744 -0.09625729443980971 1.307335126475344 0.08858739050038264 1.112136071216925 -0.5844466801843426 -0.5489933161118349 -0.05654866775400875 -0.004319689897875668 0.37659841927843324 0.13626658132389607 -0.5285729638673318 -0.4900884538680758 4.488 -23.08 1.072 -10.852 0.344 0.644 -0.176
-1.1754127787171982 -0.8605632220037172 -0.09587379924283836 1.3111700784450575 0.08743690490946858 1.106767138459326 -0.5890486225479988 -0.48341256948044975 -0.06361725122325984 0.001570796326500243 0.4154756283593143 0.06872233928438563 -0.5478152188669597 -0.4920519492762011 4.424 -22.984 1.14 -10.696 0.392 0.636 -0.176
-1.1800147210808545 -0.8605632220037172 -0.09702428483375242 1.3173060015965992 0.08820389530341129 1.1010147105047556 -0.5944175553055978 -0.40958514213493835 -0.09581857591651483 0.009032078877376396 0.46770460621544735 0.005890486224375911 -0.5450663252955843 -0.5199335840715804 4.3 -22.796 1.04 -10.576 0.564 0.624 -0.14
-1.1842331682475393 -0.8624806979885739 -0.09625729443980971 1.322674934354198 0.088970885697354 1.0952622825501854 -0.6009369736541108 -0.42372230907344055 -0.10170906214089073 -0.018064157754752792 0.5215043803980807 0.02513274122400389 -0.5489933161118349 -0.5576326959075862 3.896 -23.08 0.804 -10.696 0.656 0.576 -0.148
-1.1873011298233103 -0.8632476883825165 -0.09625729443980971 1.328043867111797 0.08935438089432535 1.0895098545956152 -0.6055389160177671 -0.4084070448900632 -0.13469578499739585 0.007461282550876154 0.5486006170302099 0.06126105673350948 -0.5694136683563381 -0.5599888903973366 3.8 -23.272 1.04 -10.82 0.612 0.56 -0.156
-1.1911360817930239 -0.864781669170402 -0.09625729443980971 1.33456328546031 0.09050486648523941 1.0833739314440736 -0.6120583343662801 -0.3872012944823099 -0.14647675744614766 0.0047123889795007284 0.5611669876422118 0.09346238142676445 -0.5866924279478407 -0.5827654371315901 3.676 -22.888 1.072 -10.728 0.556 0.52 -0.156
-1.1949710337627373 -0.8666991451552588 -0.09664078963678106 1.3406992086118517 0.09165535207615347 1.077238008292532 -0.6185777527147931 -0.36049775693180575 -0.14961835009914815 0.0019634954081253035 0.5859070297845906 0.09306968234513939 -0.6161448590697203 -0.5603815894789617 3.488 -22.604 0.872 -10.668 0.472 0.46 -0.168
-1.198805985732451 -0.8686166211401155 -0.09510680884889565 1.3472186269603645 0.09203884727312482 1.0695681043531047 -0.6235631902754207 -0.3577488633604303 -0.13980087305852162 0.02081305132612822 0.6287112296817222 0.07971791356988733 -0.6848671983541059 -0.5729479600909636 3.396 -22.984 0.436 -10.544 0.42 0.528 -0.168
-1.202257442505193 -0.871301087518915 -0.09625729443980971 1.355272026096763 0.09242234247009617 1.061131210019735 -0.6296991134269624 -0.3581415624420554 -0.18731746193515397 0.02120575040775328 0.673086225905354 0.0400553063257562 -0.7339545835572385 -0.5788384463153395 3.208 -23.144 0.368 -10.3 0.408 0.596 -0.148
-1.204558413687021 -0.871301087518915 -0.09625729443980971 1.3617914444452761 0.09242234247009617 1.053461306080308 -0.6354515413815326 -0.3078760799940476 -0.2018473279552812 0.012566370612001944 0.7257079028431123 0.03573561642788053 -0.7590873247812424 -0.5776603490704644 3.052 -22.764 0.368 -10.116 0.4 0.624 -0.168
-1.208776860853706 -0.8743690490946858 -0.09625729443980971 1.3702283387786458 0.09242234247009617 1.045024411746938 -0.6419709597300457 -0.2854922323414192 -0.17553648948640216 -0.009424777959001457 0.7335618844756134 0.0310232274483798 -0.7865762604949966 -0.5894413215192161 2.68 -22.888 0.536 -10.088 0.392 0.568 -0.14
-1.20992734644462 -0.876670020276514 -0.09625729443980971 1.3778982427180728 0.09280583766706753 1.0365875174135684 -0.6469563972906732 -0.2670353755050413 -0.1888882582616542 0.023561944897503646 0.7838273669236212 0.012566370612001944 -0.8046404182497494 -0.5619523858054619 2.68 -22.984 0.604 -9.996 0.408 0.588 -0.148
-1.2118448224294769 -0.8785874962613707 -0.09625729443980971 1.387869117839328 0.09242234247009617 1.0270001374892845 -0.6534758156391862 -0.2501493149951637 -0.21245020315915786 -0.019634954081253035 0.8246680714126275 -0.009817477040626518 -0.8690430676362594 -0.6157521599880952 2.492 -22.764 0.5 -9.932 0.428 0.616 -0.14
-1.2145292888082764 -0.8801214770492561 -0.09625729443980971 1.3966895073696692 0.09203884727312482 1.0181797479589434 -0.6588447483967852 -0.22776546734253522 -0.22423117560790967 0.013351768775252066 0.8607963869221331 -0.012566370612001944 -0.8886780217175124 -0.5890486224375912 2.304 -22.828 0.5 -9.904 0.428 0.692 -0.112
-1.2160632695961617 -0.883189438625027 -0.09587379924283836 1.4055098969000104 0.09203884727312482 1.0097428536255737 -0.6649806715483269 -0.22069688387328412 -0.22855086550578535 0.02081305132612822 0.9283406289616436 -0.014529866020127248 -0.8867145263093872 -0.5902267196824663 2.148 -22.888 0.4 -9.872 0.428 0.676 -0.112
-1.2179807455810185 -0.8858739050038265 -0.09625729443980971 1.4162477624152083 0.09242234247009617 1.000538968898261 -0.6707330995028972 -0.1920298509146547 -0.22580197193440993 -0.005890486224375911 0.924806337227018 0.003926990816250607 -0.8717919612076348 -0.5470298207037096 2.212 -22.604 0.332 -9.688 0.428 0.676 -0.14
-1.219514726368904 -0.8877913809886832 -0.09625729443980971 1.4262186375364634 0.09318933286403888 0.9932525601558054 -0.6757185370635248 -0.1602212253030248 -0.24268803244428755 -0.014922565101752308 0.9731083242669005 0.019634954081253035 -0.8568693961058825 -0.5540984041729607 1.9 -22.604 0.0 -9.596 0.42 0.624 -0.128
-1.2214322023537607 -0.8904758473674826 -0.09510680884889565 1.4365730078546899 0.09242234247009617 0.9844321706254643 -0.6810874698211237 -0.14844025285427295 -0.2269800691792851 -0.01060287520387664 1.0488992470205372 0.02513274122400389 -0.872577359370885 -0.5383904409079583 1.836 -22.508 -0.032 -9.748 0.408 0.656 -0.12
-1.2221991927477034 -0.8931603137462821 -0.09625729443980971 1.4476943685668593 0.09318933286403888 0.9752282858981518 -0.68568941218478 -0.14215706754827198 -0.26782077366829143 0.006675884387626033 1.0952377386522945 0.003926990816250607 -0.8898561189623876 -0.5116869033574541 1.932 -22.288 0.064 -9.964 0.372 0.624 -0.128
-1.2237331735355887 -0.8958447801250816 -0.095490304045867 1.4599662148699426 0.09280583766706753 0.966791391564782 -0.6918253353363216 -0.1288052987730199 -0.29099001948417 0.011780972448751823 1.1199777807946731 0.024740042142378828 -0.8054258164129996 -0.4708461988684478 1.9 -22.128 -0.1 -10.148 0.38 0.48 -0.12
-1.2241166687325602 -0.8985292465038811 -0.09587379924283836 1.4726215563699971 0.09242234247009617 0.9587379924283836 -0.6948932969120925 -0.1311614932627703 -0.29138271856579506 -0.01021017612225158 1.1258682670190492 -0.007853981632501214 -0.7991426311069986 -0.4457134576444439 1.9 -21.716 0.0 -10.424 0.356 0.432 -0.1
-1.2264176399143882 -0.9015972080796519 -0.095490304045867 1.4825924314912524 0.09242234247009617 0.9510680884889565 -0.6991117440787773 -0.1060287520387664 -0.2811725424435435 0.01688606050987761 1.1333295495699254 -0.03337942193813016 -0.7802930751889957 -0.40762164672681306 2.056 -21.652 0.0 -10.544 0.356 0.396 -0.128
-1.2264176399143882 -0.9038981792614801 -0.09625729443980971 1.495247772991307 0.09318933286403888 0.941864203761644 -0.7021797056545481 -0.08482300163101313 -0.26350108377041576 0.00510508806112579 1.1313660541618 0.0023561944897503642 -0.7830419687603711 -0.37738381744168337 2.272 -21.46 0.1 -10.576 0.364 0.344 -0.12
-1.227184630308331 -0.9065826456402796 -0.09587379924283836 1.5048351529155908 0.09242234247009617 0.9345777950191884 -0.7060146576242616 -0.0679369411211355 -0.27056966723966686 -0.019242254999627974 1.1156580908967975 0.001570796326500243 -0.7897178531479971 -0.3432189973403031 2.524 -21.364 0.132 -10.668 0.38 0.336 -0.112
-1.2275681255053024 -0.9088836168221076 -0.09664078963678106 1.5163400088247314 0.09203884727312482 0.9261409006858186 -0.7094661143970039 -0.051443579692882956 -0.23012166183228558 -0.011780972448751823 1.0697122983466654 0.03455751918300534 -0.8034623210048742 -0.3322234230548014 2.772 -21.46 0.2 -10.484 0.356 0.328 -0.128
-1.227184630308331 -0.9115680832009071 -0.09702428483375242 1.5274613695369008 0.09242234247009617 0.9177040063524488 -0.711767085578832 -0.003141592653000486 -0.22580197193440993 -0.031415926530004856 1.0418306635512862 0.008639379795751335 -0.7869689595766217 -0.3059125845859223 2.4 -21.524 0.2 -10.116 0.356 0.336 -0.156
-1.2275681255053024 -0.9138690543827352 -0.09702428483375242 1.5378157398551273 0.09318933286403888 0.9100341024130217 -0.7152185423515741 0.00510508806112579 -0.22226768019978438 -0.010995574285501701 1.0693195992650404 -0.04162610265225644 -0.8325220530451287 -0.28627763050466926 2.244 -21.492 0.1 -9.78 0.356 0.336 -0.12
-1.2268011351113597 -0.9154030351706206 -0.09587379924283836 1.5497040909612392 0.09280583766706753 0.9004467224887379 -0.7175195135334023 0.0011780972448751821 -0.19870573530228072 -0.01767145867312773 1.0979866322236698 -0.004319689897875668 -0.90477868406414 -0.271747764484542 1.836 -21.652 0.1 -9.568 0.364 0.596 -0.128
-1.227184630308331 -0.9180875015494201 -0.09664078963678106 1.5612089468703798 0.09318933286403888 0.890859342564454 -0.7198204847152304 -0.00039269908162506076 -0.2120575040775328 0.01021017612225158 1.0838494652851676 0.001570796326500243 -0.9087056748803906 -0.24268803244428755 2.056 -21.968 0.132 -9.444 0.364 0.76 -0.12
-1.226034144717417 -0.9200049775342769 -0.09587379924283836 1.573097297976492 0.09280583766706753 0.883189438625027 -0.7225049510940299 0.027488935713754253 -0.2049889206082817 0.006675884387626033 1.1396127348759262 0.01727875959150267 -0.853335104371257 -0.2320851572404109 1.744 -21.844 -0.064 -9.384 0.336 0.676 -0.12
-1.2264176399143882 -0.9219224535191337 -0.09587379924283836 1.5838351634916896 0.09357282806101024 0.876670020276514 -0.7240389318819153 0.024347343060753767 -0.21637719397540847 0.0023561944897503642 1.1462886192635522 0.027096236632129192 -0.7524114403936164 -0.23719024530153668 1.776 -21.78 -0.164 -9.32 0.328 0.444 -0.112
-1.2252671543234743 -0.9230729391100477 -0.09625729443980971 1.5953400194008303 0.09280583766706753 0.8690001163370868 -0.7259564078667721 0.04437499622363186 -0.18967365642490433 0.01727875959150267 1.1219412762027985 0.014922565101752308 -0.6781913139664799 -0.2399391388729121 1.776 -21.812 0.0 -9.536 0.328 0.396 -0.12
-1.2248836591265029 -0.9257574054888472 -0.09587379924283836 1.6068448753099709 0.09280583766706753 0.8613302123976598 -0.7286408742455716 0.06911503836601068 -0.24150993519941236 0.018456856836377853 1.1345076468148005 -0.012959069693627005 -0.7029313561088587 -0.1990984343839058 1.712 -21.62 -0.132 -9.812 0.336 0.48 -0.128
-1.2237331735355887 -0.9292088622615894 -0.09625729443980971 1.61796623602214 0.09357282806101024 0.8551942892461182 -0.7297913598364856 0.06322455214163478 -0.20773781417965714 0.029845130203504617 1.1133018964070471 -0.014529866020127248 -0.7135342313127354 -0.1829977720372783 1.652 -21.304 -0.164 -9.596 0.316 0.492 -0.148
-1.2237331735355887 -0.9299758526555321 -0.095490304045867 1.6298545871282522 0.09242234247009617 0.8479078805036625 -0.7317088358213424 0.10288715938576591 -0.19360064724115494 -0.0023561944897503642 1.0979866322236698 0.0035342917346255468 -0.672300827742104 -0.12841259969139487 1.556 -21.336 -0.064 -9.352 0.336 0.452 -0.14
-1.2225826879446748 -0.9307428430494747 -0.09510680884889565 1.6402089574464787 0.09280583766706753 0.8417719573521208 -0.7324758262152851 0.13469578499739585 -0.15943582713977467 0.013351768775252066 1.0763881827342914 -0.0019634954081253035 -0.6499169800894755 -0.13744467856877127 1.556 -21.396 -0.132 -9.2 0.328 0.452 -0.128
-1.2198982215658754 -0.9330438142313029 -0.09587379924283836 1.6513303181586478 0.09318933286403888 0.8348690438066364 -0.7340098070031704 0.10720684928364158 -0.18613936469027878 0.009424777959001457 1.0995574285501701 0.012959069693627005 -0.6817256057011054 -0.1130973355080175 1.308 -21.396 -0.164 -9.14 0.316 0.492 -0.148
-1.219514726368904 -0.934194299822217 -0.09587379924283836 1.6616846884768743 0.09280583766706753 0.8283496254581234 -0.7340098070031704 0.15550883632352405 -0.15550883632352405 -0.009032078877376396 1.1290098596720497 0.027096236632129192 -0.704502152435359 -0.08717919612076348 1.432 -21.272 -0.132 -9.26 0.328 0.548 -0.14
-1.2164467647931332 -0.9361117758070737 -0.0947233136519243 1.673189544386015 0.09318933286403888 0.8210632167156677 -0.7340098070031704 0.12016591897726858 -0.12173671530376882 0.009032078877376396 1.085420261611668 -0.01060287520387664 -0.6742643231502293 -0.050658181529632834 1.4 -21.364 -0.164 -9.292 0.328 0.5 -0.156
-1.215296279202219 -0.9361117758070737 -0.09510680884889565 1.6843109050981844 0.09242234247009617 0.8141603031701834 -0.7347767973971132 0.14529866020127247 -0.1280199006097698 0.014922565101752308 1.0618583167141642 0.0027488935713754254 -0.6220353452940962 -0.05458517234588344 1.432 -21.588 -0.3 -9.32 0.336 0.432 -0.148
-1.2137622984143337 -0.9380292517919305 -0.0947233136519243 1.6938982850224682 0.09357282806101024 0.8099418560034984 -0.7355437877910559 0.1720021977517766 -0.1170243263242681 0.011388273367126762 1.0123782324294066 -0.023561944897503646 -0.6059346829474688 -0.0640099503048849 1.308 -21.492 -0.3 -9.352 0.308 0.404 -0.156
-1.2126118128234196 -0.9395632325798159 -0.0947233136519243 1.70578663612858 0.09357282806101024 0.8030389424580141 -0.7363107781849986 0.16297011887440022 -0.13862277581364643 0.005497787142750851 1.0555751314081632 -0.008639379795751335 -0.5827654371315901 -0.06990043652926081 1.496 -21.304 -0.368 -9.26 0.328 0.46 -0.14
-1.2103108416415915 -0.9403302229737587 -0.0947233136519243 1.7169079968407492 0.09318933286403888 0.7969030193064724 -0.7363107781849986 0.17946348030265274 -0.12330751163026907 0.007461282550876154 1.0744246873261663 0.00039269908162506076 -0.6063273820290938 -0.023169245815878585 1.276 -21.428 -0.332 -9.108 0.316 0.52 -0.14
-1.2083933656567347 -0.943014689352558 -0.09433981845495294 1.727262367158976 0.09242234247009617 0.7911505913519021 -0.7363107781849986 0.17160949867015154 -0.13665928040552114 0.022383847652628464 1.0575386268162885 0.03180862561162992 -0.5717698628460884 -0.022776546734253524 1.244 -21.524 -0.368 -9.2 0.316 0.568 -0.14
-1.2057088992779352 -0.9437816797465008 -0.09433981845495294 1.7387672230681164 0.09280583766706753 0.7857816585943032 -0.7359272829880272 0.21519909673053328 -0.11820242356914328 0.018064157754752792 1.0496846451837873 0.01767145867312773 -0.5313218574387072 -0.00510508806112579 1.056 -21.336 -0.4 -9.168 0.3 0.472 -0.112
-1.2041749184900499 -0.9456991557313575 -0.09395632325798159 1.749121593386343 0.09357282806101024 0.782330201821561 -0.7366942733819699 0.24425882877078778 -0.1009236639776406 0.003141592653000486 1.0453649552859117 -0.003926990816250607 -0.47438049060307336 0.012959069693627005 1.028 -21.304 -0.2 -8.984 0.28 0.396 -0.12
-1.2007234617173077 -0.9453156605343862 -0.09433981845495294 1.7594759637045696 0.09242234247009617 0.7773447642609335 -0.7355437877910559 0.2309070599955357 -0.1189878217323934 -0.02120575040775328 1.0108074361029062 -0.0027488935713754254 -0.41194133662468874 -0.0019634954081253035 0.776 -21.336 -0.232 -9.016 0.28 0.396 -0.112
-1.1980389953385082 -0.947233136519243 -0.0947233136519243 1.7694468388258247 0.09280583766706753 0.7712088411093918 -0.7363107781849986 0.26075219019904033 -0.09699667316139 -0.009424777959001457 0.9793915095729014 -0.008246680714126275 -0.504618319888203 0.008246680714126275 0.652 -21.492 -0.232 -9.016 0.272 0.432 -0.072
-1.1953545289597087 -0.947233136519243 -0.09357282806101024 1.7798012091440514 0.09280583766706753 0.7650729179578502 -0.7359272829880272 0.23954643979128706 -0.10131636305926567 0.02631083846887907 0.9884235884502779 -0.006675884387626033 -0.510901505194204 0.004319689897875668 0.464 -21.556 -0.164 -8.864 0.252 0.452 -0.064
-1.193437052974852 -0.9476166317162144 -0.09395632325798159 1.7890050938713637 0.09280583766706753 0.7608544707911652 -0.7363107781849986 0.271355065402917 -0.11427543275289267 0.06126105673350948 0.9750718196750258 -0.021991148571003403 -0.5442809271323342 0.0007853981632501215 0.528 -21.428 -0.332 -8.648 0.272 0.46 -0.072
-1.1911360817930239 -0.9495341077010712 -0.09242234247009617 1.7993594641895903 0.09318933286403888 0.7543350524426522 -0.7359272829880272 0.23640484713828655 -0.09032078877376397 0.0510508806112579 0.9958848710011541 -0.0011780972448751821 -0.5721625619277135 0.013351768775252066 0.248 -21.304 -0.4 -8.556 0.244 0.452 -0.064
-1.1876846250202815 -0.9503010980950138 -0.09127185687918211 1.8093303393108455 0.09318933286403888 0.7493496148820246 -0.7355437877910559 0.20224002703690627 -0.07029313561088588 0.08364490438613793 0.9715375279404003 0.01531526418337737 -0.5721625619277135 0.008639379795751335 0.62 -21.524 -0.332 -8.648 0.208 0.452 -0.028
-1.1861506442323961 -0.9510680884889565 -0.09088836168221076 1.8200682048260435 0.09242234247009617 0.7412962157456262 -0.7363107781849986 0.24622232417891307 -0.09385508050838952 0.084037603467763 0.9711448288587752 -0.018849555918002914 -0.5631304830503371 -0.007461282550876154 0.652 -21.748 -0.3 -8.68 0.164 0.432 -0.036
-1.183849673050568 -0.9518350788828992 -0.08858739050038264 1.8300390799472985 0.09242234247009617 0.7359272829880272 -0.7355437877910559 0.22187498111815931 -0.1130973355080175 0.10995574285501701 0.9577930600835232 -0.01688606050987761 -0.5831581362132152 0.004319689897875668 0.56 -21.396 -0.332 -8.68 0.2 0.432 0.016
-1.1815487018687398 -0.9533690596707847 -0.08782040010643993 1.838092479083697 0.09165535207615347 0.7309418454273996 -0.7351602925940846 0.2238384765262846 -0.10288715938576591 0.14765485469102282 0.9672178380425246 -0.03652101459113065 -0.5941537104987169 0.012173671530376884 0.9 -21.08 -0.332 -8.556 0.164 0.444 0.016
-1.1792477306869118 -0.953752554867756 -0.08666991451552587 1.8469128686140381 0.09088836168221076 0.7244224270788866 -0.7359272829880272 0.271747764484542 -0.08717919612076348 0.1288052987730199 0.924806337227018 -0.04162610265225644 -0.6098616737637194 -0.011780972448751823 0.776 -20.764 -0.604 -8.528 0.144 0.432 -0.008
-1.177330254702055 -0.9552865356556414 -0.08551942892461181 1.8568837437352934 0.09165535207615347 0.7182865039273449 -0.7359272829880272 0.2890265240760447 -0.12841259969139487 0.12095131714051871 0.9185231519210171 -0.054192473264258384 -0.6475607855997252 0.010995574285501701 0.496 -21.016 -1.04 -8.376 0.144 0.46 0.0
-1.1723448171414275 -0.9564370212465555 -0.08513593372764046 1.8660876284626058 0.09127185687918211 0.7110000951848893 -0.7347767973971132 0.31141037172867314 -0.10917034469176688 0.07971791356988733 0.8965320033500137 0.028274333877004374 -0.5961172059068423 -0.01021017612225158 0.092 -21.272 -1.108 -8.16 0.164 0.452 0.016
-1.169660350762628 -0.9579710020344409 -0.08436894333369775 1.8752915131899184 0.09203884727312482 0.7048641720333476 -0.7320923310183137 0.3043417882594221 -0.11545352999776785 0.06479534846813502 0.8949612070235134 0.012959069693627005 -0.6298893269265974 0.1449059611196474 -0.124 -20.952 -1.14 -7.916 0.152 0.472 0.036
-1.1662088939898858 -0.9598884780192977 -0.08436894333369775 1.883728407523288 0.09242234247009617 0.6975777632908919 -0.7278738838516289 0.3224059460141749 -0.10445795571226615 0.05929756132538417 0.872577359370885 -0.005497787142750851 -0.6648395451912278 0.34439709458517825 -0.404 -20.732 -1.308 -7.7 0.152 0.452 0.072
-1.1627574372171436 -0.9595049828223263 -0.08321845774278369 1.8925487970536292 0.09203884727312482 0.6910583449423789 -0.7232719414879726 0.3644247477480564 -0.11820242356914328 0.034950218264630406 0.8749335538606353 -0.028274333877004374 -0.6805475084562302 0.433147087032442 -0.404 -20.856 -1.108 -7.456 0.164 0.52 0.092
-1.1581554948534873 -0.961422458807183 -0.0839854481367264 1.9025196721748845 0.09127185687918211 0.6830049458059805 -0.7175195135334023 0.3337942193813016 -0.11506083091614279 0.01727875959150267 0.8886780217175124 -0.0070685834692510935 -0.7151050276392356 0.45867252733807096 -0.436 -21.048 -0.904 -7.272 0.144 0.608 0.1
-1.1547040380807452 -0.9629564395950685 -0.08283496254581234 1.9105730713112827 0.09050486648523941 0.6757185370635248 -0.7133010663667174 0.38798669264556 -0.11938052081401847 0.030237829285129678 0.8910342162072629 -0.04790928795825741 -0.7182466202922361 0.459065226419696 -0.56 -20.604 -0.872 -7.18 -0.088 0.608 0.084
-1.1520195717019457 -0.9633399347920398 -0.08321845774278369 1.9197769560385953 0.08935438089432535 0.6691991187150117 -0.7086991240030611 0.3436116964219281 -0.12448560887514426 0.05458517234588344 0.8867145263093872 -0.09267698326351434 -0.7072510460067344 0.472024296113323 -0.496 -20.444 -0.804 -6.936 -0.124 0.54 0.072
-1.1485681149292035 -0.9660244011708393 -0.08130098175792692 1.9293643359628792 0.08590292412158317 0.661912709972556 -0.7029466960484908 0.33732851111592715 -0.14137166938502185 0.06950773744763575 0.865901474983259 -0.1869247628535289 -0.6754424203951045 0.4771293841744488 -0.528 -20.54 -0.872 -6.784 0.016 0.548 0.084
-1.1443496677625187 -0.9679418771556961 -0.08053399136398422 1.9378012302962488 0.08168447695489828 0.6534758156391862 -0.698728248881806 0.3381139092791773 -0.16964600326202625 0.07853981632501214 0.8906415171256378 -0.2980586029534211 -0.7406304679448645 0.47870018050094904 -0.56 -20.508 -0.94 -6.876 0.152 0.568 0.092
-1.1408982109897765 -0.9690923627466101 -0.07976700097004151 1.9473886102205327 0.07861651537912745 0.6458059116997592 -0.6929758209272356 0.35617806703393007 -0.15747233173164935 0.08678649703913842 0.9161669574312667 -0.3593196596869306 -0.7571238293731171 0.5089380097860787 -0.56 -20.128 -1.004 -6.908 0.172 0.54 0.092
-1.1374467542170343 -0.9706263435344955 -0.0782330201821561 1.9565924949478453 0.0790000105760988 0.6381360077603321 -0.6872233929726653 0.3569634651971802 -0.15943582713977467 0.08168140897801264 0.8949612070235134 -0.2450442269340379 -0.7425939633529899 0.5482079179485848 -0.592 -19.872 -0.972 -7.06 0.172 0.5 0.072
-1.135145783035206 -0.9717768291254096 -0.07861651537912745 1.965029389281215 0.07669903939427068 0.6308495990178764 -0.6826214506090091 0.368744437645932 -0.1739656931599019 0.084037603467763 0.9004589941662643 -0.14372786387477224 -0.7740098898829947 0.5521349087648354 -1.152 -20.096 -1.072 -6.936 0.18 0.444 0.092
-1.13054384067155 -0.9736943051102663 -0.07708253459124204 1.9742332740085275 0.07554855380335662 0.6231796950784493 -0.6757185370635248 0.3612831550950559 -0.1590431280581496 0.10367255754901604 0.8906415171256378 -0.08717919612076348 -0.782256570597121 0.6031857893760932 -1.496 -19.872 -1.04 -6.784 0.0 0.472 0.064
-1.1282428694897217 -0.9752282858981518 -0.07593204900032798 1.9830536635388687 0.07401457301547121 0.6143593055481082 -0.6680486331240977 0.3388993074424274 -0.14922565101752308 0.10131636305926567 0.8965320033500137 -0.12016591897726858 -0.7948229412091229 0.6243915397838465 -1.588 -19.588 -1.072 -6.54 -0.052 0.528 0.056
-1.125174907913951 -0.97752925707998 -0.07401457301547121 1.9930245386601237 0.07133010663667173 0.6051554208207958 -0.6622962051695274 0.3176935570346741 -0.18378317020052842 0.12723450244651968 0.9039932859008898 -0.16532631336415057 -0.8462665209020059 0.6318528223347227 -1.776 -19.684 -1.508 -6.324 0.088 0.608 0.064
-1.1224904415351515 -0.979830228261808 -0.0732475826215285 2.000694442599551 0.06941263065181497 0.596718526487426 -0.655393291624043 0.3031636910145469 -0.21127210591428267 0.15825772989489947 0.8918196143705129 -0.23719024530153668 -0.8446957245755057 0.6726935268237291 -1.556 -19.716 -1.944 -6.324 0.188 0.568 0.064
-1.118655489565438 -0.9809807138527221 -0.07171360183364309 2.011432308114749 0.06979612584878632 0.5886651273510275 -0.6469563972906732 0.27724555162729286 -0.20813051326128218 0.14647675744614766 0.9020297904927645 -0.1692533041804012 -0.8529424052896319 0.7390596716183643 -1.652 -19.208 -1.644 -6.388 0.108 0.5 0.008
-1.1167380135805811 -0.9848156658224356 -0.07017962104575767 2.0191022120541757 0.06902913545484361 0.5809952234116005 -0.6392864933512462 0.30237829285129675 -0.1649336142825255 0.15354534091539876 0.8898561189623876 -0.05733406591725887 -0.821133779678002 0.7873616586582468 -1.432 -19.144 -1.544 -6.356 -0.008 0.412 0.016
-1.113286556807839 -0.9859661514133496 -0.06864564025787226 2.0290730871754312 0.06787864986392955 0.5698738626994312 -0.6296991134269624 0.2996293992799213 -0.21127210591428267 0.11741702540589316 0.8871072253910122 -0.036913713672755706 -0.8348782475348792 0.847051919065256 -1.244 -19.24 -1.608 -6.296 -0.072 0.472 0.056
-1.1086846144441829 -0.9882671225951778 -0.06711165946998685 2.038660467099715 0.06711165946998685 0.5606699779721187 -0.6193447431087358 0.3129811680551734 -0.21559179581215834 0.10681415020201653 0.90556408222739 -0.07422012642713648 -0.9039932859008898 0.8937831097786383 -1.276 -18.796 -1.608 -6.02 -0.044 0.528 0.044
-1.1063836432623546 -0.9901845985800346 -0.06596117387907278 2.047480856630056 0.06557767868210143 0.5522330836387489 -0.6086068775935379 0.31180307081029823 -0.19949113346553085 0.11427543275289267 0.9032078877376397 -0.11938052081401847 -0.8965320033500137 0.9605419536548986 -0.996 -18.572 -1.208 -5.652 0.044 0.492 0.028
-1.103315681686584 -0.9928690649588341 -0.06519418348513008 2.0566847413573686 0.06404369789421602 0.5422622085174937 -0.5986360024722828 0.3314380248915513 -0.2250165737711598 0.13076879418114523 0.9016370914111395 -0.13233959050764546 -0.9283406289616436 1.0485065479389122 -1.056 -18.764 -0.94 -5.472 0.1 0.48 0.036
-1.0998642249138417 -0.9944030457467194 -0.06481068828815872 2.0655051308877095 0.06327670750027331 0.5326748285932099 -0.5871311465631421 0.33536501570780186 -0.2411172361177873 0.1009236639776406 0.9232355409005178 -0.11584622907939292 -0.9656470417160243 1.0972012340604198 -0.62 -18.476 -1.14 -5.472 0.08 0.52 0.064
-1.0971797585350422 -0.9959370265346049 -0.06327670750027331 2.0750925108119933 0.0625097171063306 0.5227039534719548 -0.5752427954570302 0.323191344177425 -0.22226768019978438 0.07814711724338709 0.9456193885531462 -0.09346238142676445 -1.0037388526336553 1.1608184852836796 -0.872 -18.38 -0.872 -5.196 -0.052 0.528 0.056
-1.0944952921562427 -0.9986214929134043 -0.06289321230330196 2.085063385933249 0.060975736318445196 0.5119660879567568 -0.5614369683660614 0.3063052836675474 -0.21284290224078292 0.10249446030414085 0.9546514674305226 -0.12212941438539389 -1.021803010388408 1.2660618391591958 -0.62 -18.54 -0.772 -5.132 -0.08 0.548 0.028
-1.0910438353835006 -1.0013059592922038 -0.06059224112147384 2.0946507658575326 0.05829126993964572 0.5004612320476163 -0.5472476460781214 0.3015928946880466 -0.2505420140767888 0.13391038683414572 0.9699667316139 -0.18456856836377855 -1.0567532286530383 1.3163273216072036 -0.372 -18.38 -0.736 -5.072 0.116 0.588 0.064
-1.0868253882168157 -1.003606930474032 -0.059825250727531136 2.105005136175759 0.05714078434873166 0.49049035692636106 -0.5338253141841239 0.3015928946880466 -0.2560398012195396 0.1370519794871462 0.9562222637570229 -0.19360064724115494 -1.0453649552859117 1.396830633340341 -0.464 -18.348 -0.668 -4.92 0.18 0.528 0.0
-1.084907912231959 -1.0066748920498028 -0.05790777474267437 2.1149760112970144 0.05560680356084625 0.47821851062327775 -0.5169515255173844 0.3180862561162992 -0.2379756434647868 0.1252710070383944 0.9872454912054027 -0.17318029499665177 -1.0693195992650404 1.4985396954812318 -0.592 -18.444 -0.836 -4.92 0.18 0.5 -0.008
-1.0822234458531594 -1.0097428536255737 -0.057524279545703015 2.1241798960243266 0.055223308363874894 0.46824763550202253 -0.49969424165367354 0.29334621397392036 -0.26782077366829143 0.13155419234439536 0.9719302270220254 -0.09267698326351434 -1.1042698175296708 1.5986779612956223 -0.528 -18.288 -0.668 -5.012 0.008 0.452 -0.008
-1.0799224746713312 -1.012427320004373 -0.055223308363874894 2.134150771145582 0.054072822772960834 0.457893265183796 -0.4816699673960199 0.310232274483798 -0.2580032966276649 0.1319468914260204 0.976249916919901 -0.06715154295788539 -1.1274390633455493 1.7486890104763955 -0.496 -18.16 -0.604 -5.012 -0.08 0.432 -0.016
-1.0757040275046463 -1.0151117863831725 -0.05292233718204677 2.1464226174486654 0.05330583237901813 0.4440874380928273 -0.4613447219565382 0.31062497356542307 -0.26153758836229046 0.1429424657115221 1.0202322140619078 -0.13233959050764546 -1.1835950320179331 1.9093029348610453 0.0 -18.224 -0.704 -4.98 0.06 0.424 -0.036
-1.0722525707319042 -1.0174127575650007 -0.05445631796993219 2.1556265021759775 0.05138835639416136 0.43219908698671533 -0.4398689909261424 0.3502875808095542 -0.2662499773417912 0.10917034469176688 1.0547897332449132 -0.1920298509146547 -1.228755426404815 2.03693013638919 1.212 -18.224 -0.436 -5.012 0.18 0.492 -0.044
-1.0684176187621908 -1.0204807191407714 -0.054072822772960834 2.164446891706319 0.04947088040930459 0.4195437454866607 -0.4183932598957466 0.4084070448900632 -0.27646015346404273 0.03063052836675474 1.0382963718166607 -0.13469578499739585 -1.22914812548644 2.146100481080957 2.336 -18.288 -0.4 -5.104 0.1 0.452 -0.036
-1.0622816956106491 -1.023165185519571 -0.054072822772960834 2.1759517476154593 0.05062136600021865 0.406888403986606 -0.39384956728958 0.48851765754157556 -0.31180307081029823 0.012959069693627005 1.0194468158986576 -0.0679369411211355 -1.2130474631398127 2.2580197193440994 2.772 -18.064 -0.468 -5.288 0.024 0.396 -0.028
-1.055762277262136 -1.0254661567013992 -0.05560680356084625 2.185922622736715 0.04947088040930459 0.39500005288049406 -0.3673883986985566 0.5328926537652074 -0.29059732040254493 -0.05458517234588344 1.014734426919157 -0.03730641275438077 -1.2000883934461857 2.3699389576072414 2.896 -17.84 -0.436 -5.38 -0.036 0.336 0.0
-1.0507768397015085 -1.02853411827717 -0.05675728915176031 2.195126507464027 0.04832039481839053 0.3834951969713534 -0.34284470609239 0.5741260573358388 -0.2729258617294172 -0.12723450244651968 0.9880308893686528 -0.06911503836601068 -1.1655308742631802 2.5128814233187637 2.836 -17.684 0.0 -5.472 0.016 0.336 0.0
-1.0442574213529954 -1.031985575049912 -0.05714078434873166 2.2054808777822537 0.04716990922747647 0.3727573314561555 -0.31523305191045253 0.6031857893760932 -0.2980586029534211 -0.11977321989564353 0.9770353150831511 -0.09621127499813988 -1.1352930449780505 2.605951105663903 2.992 -16.952 1.376 -5.776 0.108 0.328 -0.036
-1.0377380030044825 -1.0339030510347689 -0.057524279545703015 2.2139177721156234 0.04486893804564835 0.36125247554701495 -0.28838838812245776 0.626747734273597 -0.30512718642267217 -0.030237829285129678 0.9416923977368956 -0.13391038683414572 -1.0638218121222895 2.613019689133154 3.208 -16.316 2.28 -6.144 0.18 0.336 -0.092
-1.0304515942620267 -1.0369710126105396 -0.057524279545703015 2.223121656842936 0.04256796686382023 0.35434956200153056 -0.2611602291374917 0.6342090168244731 -0.2576105975460398 -0.02591813938725401 0.8713992621260098 -0.19831303622065566 -0.9385508050838952 2.594562832296776 3.552 -15.62 2.484 -6.508 0.172 0.328 -0.112
-1.0239321759135136 -1.039655478989339 -0.05790777474267437 2.2300245703884203 0.03834951969713534 0.34783014365301756 -0.23661653653132508 0.6448118920283498 -0.25446900489303936 -0.00039269908162506076 0.8073893118211248 -0.28667032958629435 -0.7445574587611151 2.530552881991891 3.832 -14.604 2.448 -6.816 0.172 0.328 -0.092
-1.0174127575650007 -1.0419564501711673 -0.05560680356084625 2.2353935031460193 0.03719903410622128 0.3459126676681608 -0.215907795894872 0.6412776002937242 -0.239153740709662 0.04358959806038174 0.6848671983541059 -0.3400774046873026 -0.5167919914185799 2.4343416069937516 4.268 -13.492 1.912 -7.06 0.52 0.22 -0.028
-1.0108933392164876 -1.0431069357620812 -0.0559902987578176 2.2407624359036182 0.03911651009107805 0.34361169648633266 -0.19404856966750483 0.6644468461096028 -0.17435839224152697 0.10131636305926567 0.556061899581086 -0.12173671530376882 -0.271355065402917 2.2258183946508443 4.02 -12.824 1.644 -7.092 0.648 -0.444 -0.064
-1.003606930474032 -1.0438739261560241 -0.05483981316690354 2.24421389267636 0.04295146206079158 0.3401602397135905 -0.17832526659167935 0.7300275927409879 -0.1331249886708956 0.03769911183600583 0.48851765754157556 0.17357299407827684 -0.23051436091391064 1.9803814686351813 3.768 -11.84 1.744 -7.396 0.328 -0.344 -0.092
-0.9959370265346049 -1.0442574213529954 -0.055223308363874894 2.248432339843045 0.04793689962141918 0.3351748021529629 -0.16375244910676792 0.7810784733522458 -0.08325220530451288 0.005497787142750851 0.4178318228490646 0.426863901726441 -0.39073558621693544 1.634806276805128 3.176 -11.808 1.576 -7.456 0.144 0.2 -0.092
-0.9875001322012351 -1.0442574213529954 -0.055223308363874894 2.250349815827902 0.051004861197190006 0.3344078117590202 -0.15339807878854136 0.808174709984375 -0.05026548244800778 0.015707963265002428 0.3479313863198038 0.4732023933581982 -0.3549999697890549 1.3273228958927052 2.272 -11.936 1.576 -7.12 0.144 0.308 -0.092
-0.979830228261808 -1.0434904309590527 -0.054072822772960834 2.2518837966157874 0.05330583237901813 0.336325287743877 -0.14611167004608566 0.8415541319225052 -0.007853981632501214 0.03573561642788053 0.21676989305703354 0.3805254100946839 -0.08639379795751337 1.008451241613156 1.776 -11.524 1.24 -6.48 0.136 0.296 -0.1
-0.971009838731467 -1.0434904309590527 -0.05368932757598948 2.25265078700973 0.05292233718204677 0.33977674451661916 -0.1407427372884867 0.8117090017190005 0.04476769530525693 0.08050331173313745 0.08796459428401361 0.17435839224152697 0.1920298509146547 0.6891868882519816 1.056 -11.872 0.772 -5.808 0.136 -0.104 -0.084
-0.9648739155799253 -1.0423399453681386 -0.051004861197190006 2.2522672918127586 0.05368932757598948 0.34054373491056183 -0.13805827090968723 0.8077820109027499 0.0730420291822613 0.1060287520387664 0.050658181529632834 0.03259402377488004 0.26035949111741524 0.45592363376669554 0.464 -12.284 0.132 -5.472 0.18 0.008 -0.072
-0.9545195452616987 -1.0400389741863105 -0.04947088040930459 2.2522672918127586 0.054072822772960834 0.34131072530450457 -0.13767477571271589 0.8443030254938806 0.11349003458964255 0.17632188764965226 0.007853981632501214 0.009032078877376396 0.12055861805889365 0.23954643979128706 -0.06 -12.316 -0.3 -5.348 0.436 0.328 -0.084
-0.9453156605343862 -1.0392719837923678 -0.048703890015361885 2.251500301418816 0.05675728915176031 0.34207771569844725 -0.1365242901218018 0.8203483815147519 0.17828538305777758 0.1649336142825255 -0.03730641275438077 0.07539822367201165 0.07225663101901117 0.09464047867163963 -0.436 -12.316 -0.468 -5.104 0.38 0.328 -0.12
-0.9387962421858732 -1.0365875174135684 -0.04678641403050512 2.249582825433959 0.05905826033358843 0.34361169648633266 -0.13690778531877318 0.8262388677391278 0.1990984343839058 0.17318029499665177 -0.09660397407976494 0.22266037928140944 0.084037603467763 0.021598449489378342 -0.496 -12.572 -0.2 -4.98 0.144 0.336 -0.112
-0.9307428430494747 -1.0346700414287116 -0.046402918833533764 2.248048844646074 0.0617427267123879 0.34552917247118947 -0.13614079492483047 0.8541205025345071 0.2250165737711598 0.1429424657115221 -0.16728980877227587 0.2670353755050413 0.14765485469102282 -0.011780972448751823 -0.404 -12.476 -0.468 -5.072 0.164 0.328 -0.112
-0.9211554631251909 -1.0300680990650553 -0.04410194765170564 2.243830397479389 0.06289321230330196 0.3497476196378743 -0.13690778531877318 0.8490154144733814 0.29570240846367074 0.15354534091539876 -0.23640484713828655 0.22030418479165909 0.24622232417891307 -0.01060287520387664 -0.436 -12.316 -0.268 -5.56 0.164 0.316 -0.128
-0.9131020639887926 -1.026616642292313 -0.04141748127290617 2.2419129214945324 0.06212622190935926 0.35319907641061654 -0.13460681413694506 0.8289877613105032 0.3581415624420554 0.1888882582616542 -0.3153373625449238 0.10053096489601555 0.362068553258306 0.06911503836601068 -0.436 -12.444 -0.368 -5.776 0.18 0.316 -0.092
-0.9061991504433081 -1.0216312047316856 -0.039883500485020755 2.2357769983429905 0.0617427267123879 0.35971849475912954 -0.13192234775814557 0.7877543577398718 0.40722894764518797 0.20341812428178146 -0.3891647898904352 0.015707963265002428 0.4830198703988247 0.17357299407827684 -0.528 -12.54 -0.772 -5.836 0.228 0.316 -0.064
-0.8969952657159956 -1.016645767171058 -0.03911651009107805 2.2304080655853915 0.06289321230330196 0.3670049035015852 -0.12885438618237474 0.8144578952903759 0.45749443009319574 0.17043140142527635 -0.5061891162147033 -0.008639379795751335 0.6310674241714727 0.2560398012195396 -0.404 -12.728 -1.24 -5.716 0.28 0.396 -0.084
-0.8874078857917118 -1.0108933392164876 -0.038733014894106695 2.221971171252022 0.06442719309118737 0.3781262642137545 -0.1257864246066039 0.8517643080447568 0.5156138941737047 0.1119192382631423 -0.614181363661595 0.056941366835633805 0.8144578952903759 0.32868913132017585 -0.528 -12.7 -1.34 -5.744 0.152 0.328 -0.084
-0.8793544866553135 -1.0055244064588886 -0.03796602450016399 2.2150682577065375 0.06519418348513008 0.38809713933500967 -0.12310195822780445 0.8694357667178845 0.5254313712143313 0.0679369411211355 -0.704502152435359 0.12330751163026907 0.9676105371241497 0.31219576989192327 -0.56 -12.604 -1.508 -5.716 0.152 0.336 -0.084
-0.871301087518915 -1.000538968898261 -0.036432043712278574 2.208165344161053 0.06711165946998685 0.3996019952441503 -0.11926700625809092 0.8592255905956329 0.5615596867238368 0.04358959806038174 -0.7583019266179923 0.14254976662989705 1.060680219469289 0.32868913132017585 -1.9 -12.54 -1.544 -5.684 0.124 0.316 -0.092
-0.863631183579488 -0.9940195505497481 -0.036432043712278574 2.199344954630712 0.06672816427301549 0.4114903463502622 -0.11658253987929144 0.7889324549847471 0.5976880022333424 0.06322455214163478 -0.8007134274334988 0.13980087305852162 1.1482521146716775 0.2898119222392948 -3.052 -12.476 -1.576 -5.716 0.152 0.296 -0.072
-0.8567282700340035 -0.9871166370042638 -0.03566505331833587 2.1893740795094567 0.06711165946998685 0.42529617344123094 -0.11389807350049197 0.7559457321282419 0.5980807013149675 0.06675884387626033 -0.8474446181468811 0.040448005407381256 1.2016591897726858 0.27253316264779215 -3.896 -12.16 -1.544 -5.928 0.144 0.212 -0.072
-0.8494418612915479 -0.9802137234587793 -0.0337475773334791 2.179786699585173 0.06672816427301549 0.43603403895642884 -0.11236409271260656 0.7245298055982371 0.6404922021304741 0.09464047867163963 -0.9063494803906402 -0.0400553063257562 1.1989102962013105 0.23169245815878584 -4.58 -11.84 -1.98 -6.112 0.136 -0.296 -0.072
-0.8433059381400062 -0.9736943051102663 -0.03298058693953639 2.169815824463918 0.0674951546669582 0.44293695250191323 -0.11083011192472114 0.6750497213134794 0.6777986148848548 0.10917034469176688 -0.9507244766142721 -0.04123340357063138 1.0178760195721575 0.18024887846590287 -4.86 -11.872 -2.348 -6.54 0.144 -0.132 -0.084
-0.8375535101854359 -0.9652574107768966 -0.030679615757708275 2.15907795894872 0.06711165946998685 0.44983986604739756 -0.10929613113683573 0.6106470719269694 0.7221736111084867 0.14137166938502185 -0.9939213755930287 -0.006283185306000972 0.7480917504957407 0.135873882242271 -4.644 -11.904 -2.988 -6.876 0.144 0.28 -0.084
-0.8306505966399516 -0.9572040116404982 -0.029912625363765568 2.147573103039579 0.0674951546669582 0.4586602555777387 -0.11006312153077843 0.5961172059068423 0.7614435192709927 0.13980087305852162 -1.0783516781424167 0.040448005407381256 0.6699446332523536 0.07225663101901117 -4.828 -12.22 -2.884 -6.784 0.164 0.316 -0.128
-0.8256651590793239 -0.9491506125040997 -0.02914563496982286 2.1345342663425533 0.06787864986392955 0.4678641403050512 -0.10967962633380708 0.5670574738665877 0.8278096640656281 0.14097897030339682 -1.2150109585479378 0.04437499622363186 0.801891524678374 0.006283185306000972 -4.456 -12.7 -3.12 -6.356 0.144 0.228 -0.148
-0.8199127311247536 -0.94071371817073 -0.028378644575880154 2.121495429645527 0.06864564025787226 0.476301034638421 -0.11044661672774979 0.5639158812135873 0.8631525814118834 0.10485065479389122 -1.2703815290570715 0.056941366835633805 0.9306968234513939 -0.024740042142378828 -4.736 -13.048 -3.156 -5.776 0.144 0.112 -0.148
-0.8164612743520114 -0.9311263382464462 -0.0279951493789088 2.1088400881454725 0.07017962104575767 0.48397093857784806 -0.10967962633380708 0.5289656629489569 0.8992808969213891 0.05458517234588344 -1.3520629380350841 0.11741702540589316 0.9173450546761419 -0.015707963265002428 -4.828 -13.46 -3.22 -5.472 0.136 0.212 -0.12
-0.8107088463974411 -0.9203884727312482 -0.02569417819708068 2.0938837754635897 0.07209709703061444 0.49125734732030374 -0.10967962633380708 0.4983351345822021 0.9538660692672726 0.0911061869370141 -1.35716802609621 0.13783737765039633 0.7598727229444925 0.019242254999627974 -4.768 -13.84 -3.052 -5.38 0.152 0.336 -0.14
-0.8061069040337849 -0.9111845880039358 -0.02569417819708068 2.0785439675847357 0.07286408742455715 0.49700977527487405 -0.11044661672774979 0.4410010686649432 0.9577930600835232 0.05222897785613308 -1.4046846149728422 0.13233959050764546 0.6526658736608509 0.00510508806112579 -4.612 -14.316 -3.188 -5.408 0.144 0.316 -0.12
-0.8026554472610428 -0.9000632272917665 -0.026077673394052033 2.063587654902853 0.07401457301547121 0.5019952128355016 -0.11006312153077843 0.4194026191755649 0.9844965976340273 0.05929756132538417 -1.4490596111964742 0.1130973355080175 0.5643085802952122 0.0035342917346255468 -4.516 -14.572 -2.852 -5.472 0.164 0.316 -0.176
-0.7988204952913293 -0.8904758473674826 -0.024927187803137973 2.0497818278118842 0.07401457301547121 0.5062136600021865 -0.10929613113683573 0.3530364743809296 0.9966702691644042 0.060475658570259355 -1.4537720001759749 0.08285950622288782 0.4614214209094464 -0.01531526418337737 -4.456 -14.856 -2.92 -5.56 0.152 0.364 -0.14
-0.7957525337155584 -0.8816554578371415 -0.02454369260616662 2.035592505523944 0.07478156340941391 0.5100486119719001 -0.10967962633380708 0.3224059460141749 1.0057023480417806 0.06126105673350948 -1.4557354955841002 0.054192473264258384 0.40644354948193784 0.001570796326500243 -4.236 -14.984 -2.82 -5.592 0.072 0.84 -0.156
-0.794218552927673 -0.8709175923219437 -0.02454369260616662 2.0191022120541757 0.07401457301547121 0.5192524966992126 -0.10967962633380708 0.2721404635661671 0.9805696068177766 0.0750055245903866 -1.5150330569094843 0.01531526418337737 0.5285729638673318 0.003926990816250607 -4.236 -15.176 -3.02 -5.316 -0.024 0.908 -0.168
-0.7923010769428162 -0.8605632220037172 -0.023776702212223912 2.0014614329934934 0.07363107781849985 0.5292233718204677 -0.11044661672774979 0.23719024530153668 1.0127709315110316 0.05929756132538417 -1.6084954383362489 -0.04241150081550656 0.7889324549847471 -0.006283185306000972 -4.112 -15.364 -2.952 -4.676 -0.08 0.472 -0.168
-0.7911505913519021 -0.8505923468824619 -0.023009711818281205 1.9842041491297826 0.0732475826215285 0.5372767709568662 -0.11006312153077843 0.21755529122028364 0.9943140746746538 0.04358959806038174 -1.6010341557853727 -0.06950773744763575 0.9118472675333911 0.0011780972448751821 -4.02 -15.46 -2.416 -4.4 -0.036 0.376 -0.156
-0.78769913457916 -0.839854481367264 -0.022626216621309852 1.968097350856986 0.07209709703061444 0.5441796845023505 -0.10929613113683573 0.18496126744540362 0.9939213755930287 0.06715154295788539 -1.590038581499871 -0.0899280896921389 0.7606581211077427 -0.003141592653000486 -4.332 -15.364 -2.012 -4.584 0.1 0.664 -0.176
-0.7869321441852173 -0.8295001110490375 -0.023009711818281205 1.9504565717963036 0.07133010663667173 0.5503156076538922 -0.1112136071216925 0.14097897030339682 1.0127709315110316 0.05929756132538417 -1.5778649099694941 -0.10249446030414085 0.666410341517728 -0.027488935713754253 -4.144 -15.492 -2.148 -4.552 0.172 0.936 -0.224
-0.7857816585943032 -0.8176117599429256 -0.021092235833424438 1.9339662783265354 0.07094661143970038 0.558752501987262 -0.11504855909140603 0.11977321989564353 1.040652566306411 0.029845130203504617 -1.6344135777235027 -0.09424777959001458 0.6624833507014775 -0.20027653162878098 -4.236 -15.46 -2.552 -4.616 0.136 0.848 -0.204
-0.7850146682003605 -0.8080243800186417 -0.02147573103039579 1.9178594800537385 0.07133010663667173 0.5679563867145745 -0.11811652066717686 0.1119192382631423 1.0532189369184128 0.02552544030562895 -1.6501215409885053 -0.013744467856877126 0.8034623210048742 -0.3526437752993045 -4.612 -15.492 -2.516 -4.796 0.052 0.664 -0.196
-0.7850146682003605 -0.7969030193064724 -0.02032524543948173 1.9002187009930562 0.07171360183364309 0.577160271441887 -0.12233496783386175 0.08207410805963769 1.067356103856915 0.04830198703988247 -1.6638660088453823 0.030237829285129678 0.9000662950846392 -0.3824889055028092 -4.768 -15.776 -2.716 -4.98 0.08 0.54 -0.176
-0.7846311730033891 -0.78769913457916 -0.02032524543948173 1.8841119027202595 0.07017962104575767 0.584830175381314 -0.12616991980357528 0.05026548244800778 1.0430087607961613 0.0400553063257562 -1.6815374675185102 -0.013744467856877126 0.8733627575341351 -0.3711006321356824 -4.672 -15.936 -2.852 -5.224 0.08 0.596 -0.168
-0.7842476778064178 -0.775810783473048 -0.019558255045539024 1.8660876284626058 0.07133010663667173 0.5928835745177125 -0.12962137657631745 0.0011780972448751821 1.0233738067149083 0.06126105673350948 -1.661509814355632 -0.014922565101752308 0.782649269678746 -0.37267142846218265 -5.08 -16.032 -3.12 -5.408 0.06 0.712 -0.196
-0.7846311730033891 -0.7658399083517928 -0.018791264651596317 1.849980830189809 0.07133010663667173 0.6009369736541108 -0.13345632854603098 -0.01649336142825255 1.0563605295714134 0.051443579692882956 -1.6619025134372571 0.015707963265002428 0.7571238293731171 -0.35853426152368045 -5.048 -16.096 -3.12 -5.624 0.044 0.74 -0.196
-0.7857816585943032 -0.7547185476396235 -0.019941750242510378 1.8323400511291268 0.07133010663667173 0.6105243535783946 -0.13729128051574452 -0.04084070448900632 1.0716757937547907 0.05654866775400875 -1.6988162271100127 0.01060287520387664 0.8584401924323828 -0.3569634651971802 -4.672 -16.224 -3.088 -5.836 0.008 0.576 -0.196
-0.7861651537912745 -0.744364177321397 -0.018407769454624964 1.8154662624623872 0.07094661143970038 0.6189612479117644 -0.1407427372884867 -0.04673119071338223 1.0811005717137923 0.03926990816250607 -1.7145241903750152 -0.005890486224375911 0.8745408547790102 -0.3648174468296814 -4.612 -16.348 -2.988 -5.744 0.036 0.472 -0.204
-0.78769913457916 -0.7324758262152851 -0.017640779060682257 1.7966749978107908 0.07171360183364309 0.6266311518511916 -0.1449611844551716 -0.056941366835633805 1.0508627424286625 0.03377212101975522 -1.7545794967007713 -0.0047123889795007284 0.8372344420246295 -0.3573561642788053 -4.736 -16.476 -2.92 -5.808 -0.008 0.528 -0.196
-0.7892331153670453 -0.7228884462910012 -0.018407769454624964 1.7801847043410226 0.07056311624272903 0.6327670750027332 -0.14802914603094242 -0.084037603467763 1.046935751612412 0.013744467856877126 -1.7357299407827684 -0.01531526418337737 0.7351326808021137 -0.37699111836005833 -4.644 -16.572 -2.852 -5.96 0.008 0.704 -0.176
-0.7892331153670453 -0.7113835903818606 -0.01802427425765361 1.7617769348863976 0.07017962104575767 0.6415874645330742 -0.15224759319762732 -0.12095131714051871 1.0233738067149083 -0.001570796326500243 -1.7380861352725188 -0.022776546734253524 0.7088218423332346 -0.35657076611555516 -4.8 -16.7 -2.952 -5.868 -0.06 0.732 -0.176
-0.7907670961549308 -0.7033301912454623 -0.01802427425765361 1.744903146219658 0.06941263065181497 0.64887387327553 -0.15569904997036949 -0.1390154748952715 1.0186614177354076 0.01649336142825255 -1.7408350288438943 -0.027488935713754253 0.7476990514141156 -0.38445240091093447 -4.828 -16.732 -2.92 -5.744 -0.052 0.692 -0.204
-0.7923010769428162 -0.6918253353363216 -0.01802427425765361 1.7268788719620045 0.06941263065181497 0.6576942628058712 -0.15953400194008302 -0.1460840583645226 1.028086195694409 0.008246680714126275 -1.726305162823767 -0.06636614479463526 0.7865762604949966 -0.362068553258306 -4.828 -16.764 -2.852 -5.684 -0.044 0.656 -0.204
-0.7946020481246443 -0.6799369842302097 -0.01802427425765361 1.708087607310408 0.0674951546669582 0.6645971763513555 -0.16336895390979655 -0.1578650308132744 1.0386890708982857 -0.003141592653000486 -1.7490817095580204 -0.09306968234513939 0.7908959503928723 -0.38445240091093447 -4.984 -16.952 -2.784 -5.624 -0.008 0.636 -0.212
-0.7969030193064724 -0.6711165946998685 -0.017257283863710903 1.6908303234466973 0.06711165946998685 0.6715000898968398 -0.1672039058795101 -0.18535396652702868 1.0626437148774144 -0.004319689897875668 -1.791100511291902 -0.11034844193664206 0.7445574587611151 -0.39073558621693544 -5.172 -17.016 -2.716 -5.744 0.008 0.704 -0.212
-0.7988204952913293 -0.6592282435937565 -0.017640779060682257 1.6735730395829864 0.06672816427301549 0.6772525178514102 -0.17103885784922362 -0.2309070599955357 1.0382963718166607 0.02042035224450316 -1.740442329762269 -0.08207410805963769 0.6542366699873512 -0.37267142846218265 -5.14 -17.08 -2.82 -5.744 0.016 0.8 -0.196
-0.8015049616701286 -0.6496408636694727 -0.017640779060682257 1.6559322605223041 0.06672816427301549 0.6845389265938658 -0.17602429540985123 -0.2360121480566615 1.0579313258979137 0.0 -1.7239489683340166 -0.03926990816250607 0.6715154295788539 -0.38877209080881014 -5.236 -17.332 -3.052 -5.9 0.024 0.808 -0.204
-0.8034224376549854 -0.6392864933512462 -0.017257283863710903 1.6382914814616218 0.06672816427301549 0.692208830533293 -0.1802427425765361 -0.265071880096916 1.0327985846739098 0.0070685834692510935 -1.7659677700678982 -0.03455751918300534 0.6915430827417319 -0.43550328152219236 -5.36 -17.332 -2.884 -5.868 0.016 0.82 -0.212
-0.8057234088368136 -0.6289321230330196 -0.01802427425765361 1.6206507024009396 0.06557767868210143 0.6991117440787773 -0.184461189743221 -0.28195794060679363 1.0166979223272823 -0.019634954081253035 -1.7490817095580204 -0.01610066234662749 0.6825110038643556 -0.41626102652256436 -5.264 -17.272 -2.952 -6.236 0.008 0.772 -0.212
-0.8099418560034984 -0.6197282383057071 -0.018407769454624964 1.6045439041281429 0.06596117387907278 0.7063981528212331 -0.18867963690990588 -0.2882411259127946 1.0053096489601554 -0.00510508806112579 -1.751437904047771 0.008246680714126275 0.6931138790682322 -0.4292200962161914 -5.328 -17.46 -2.82 -6.448 -0.06 0.732 -0.184
-0.8126263223822979 -0.609757363184452 -0.017640779060682257 1.5876701154614032 0.06519418348513008 0.7125340759727747 -0.19251458887961942 -0.33457961754455173 1.0060950471234056 -0.009817477040626518 -1.7408350288438943 -0.019634954081253035 0.730812990904238 -0.4370740778486926 -5.296 -17.396 -2.952 -6.356 -0.052 0.664 -0.212
-0.8164612743520114 -0.5997864880631968 -0.017640779060682257 1.5681118604158641 0.06481068828815872 0.7186699991243164 -0.19750002644024703 -0.3381139092791773 0.9809623058994017 0.02552544030562895 -1.7408350288438943 -0.056155968672383684 0.672300827742104 -0.4896957547864507 -5.328 -17.492 -2.988 -6.08 -0.044 0.74 -0.196
-0.8210632167156677 -0.590199108138913 -0.017640779060682257 1.5520050621430674 0.06481068828815872 0.7255729126698007 -0.2024854640008746 -0.375027622951933 0.9782134123280263 0.019242254999627974 -1.7624334783332727 -0.04712388979500729 0.659341758048477 -0.49244464835782614 -5.392 -17.46 -3.22 -5.836 -0.044 0.868 -0.168
-0.8245146734884099 -0.5802282330176578 -0.017640779060682257 1.5347477782793564 0.06404369789421602 0.731325340624371 -0.20823789195544493 -0.3872012944823099 0.9644689444711492 0.013744467856877126 -1.6815374675185102 -0.034950218264630406 0.5847289325397155 -0.4759512869295736 -5.328 -17.428 -3.22 -5.532 -0.08 0.972 -0.204
-0.8298836062460089 -0.5706408530933739 -0.017640779060682257 1.5167235040217029 0.06481068828815872 0.7382282541698554 -0.2124563391221298 -0.3989822669310617 0.9283406289616436 0.009424777959001457 -1.6846790601715105 -0.034950218264630406 0.5489933161118349 -0.49087385203132594 -5.296 -17.396 -3.256 -5.716 -0.1 1.004 -0.224
-0.8344855486096651 -0.5602864827751474 -0.017257283863710903 1.499466220157992 0.06366020269724466 0.7439806821244257 -0.21859226227367146 -0.4249004063183157 0.9397289023287704 0.003926990816250607 -1.654833929968006 -0.040448005407381256 0.6330309195795979 -0.4959789400924517 -5.204 -17.272 -3.288 -5.744 -0.116 0.924 -0.184
-0.8375535101854359 -0.5514660932448062 -0.01687378866673955 1.4845099074761092 0.06289321230330196 0.7512670908668814 -0.22357769983429907 -0.4288273971345663 0.9754645187566509 -0.009032078877376396 -1.6194910126217505 -0.07461282550876154 0.6585563598852269 -0.5120796024390792 -5.14 -17.24 -3.22 -5.9 -0.052 0.808 -0.212
-0.8421554525490922 -0.5422622085174937 -0.01802427425765361 1.4676361188093696 0.0617427267123879 0.757403014018423 -0.22933012778886935 -0.4480696521341943 0.9420850968185207 -0.01060287520387664 -1.570796326500243 -0.07186393193738612 0.6432410957018495 -0.5324999546835824 -5.08 -17.3 -3.052 -6.572 0.0 0.8 -0.176
-0.847524385306691 -0.5322913333962386 -0.01802427425765361 1.4515293205365727 0.0617427267123879 0.7635389371699647 -0.23431556534949696 -0.4504258466239447 0.9334457170227694 0.006283185306000972 -1.5947509704793716 -0.04476769530525693 0.6365652113142235 -0.5128650006023293 -5.14 -17.428 -3.156 -7.0 0.036 0.82 -0.168
-0.8525098228673187 -0.5238544390628688 -0.017640779060682257 1.4358060174607472 0.0617427267123879 0.770441850715449 -0.23930100291012454 -0.46770460621544735 0.9012443923295144 -0.010995574285501701 -1.5982852622139971 -0.005890486224375911 0.6114324700902196 -0.5018694263168276 -5.08 -17.748 -3.188 -7.212 0.008 0.684 -0.184
-0.8574952604279463 -0.5138835639416136 -0.01802427425765361 1.418165238400065 0.06135923151541655 0.776961269063962 -0.2454369260616662 -0.510508806112579 0.9000662950846392 -0.0011780972448751821 -1.5939655723161215 -0.007461282550876154 0.6067200811107188 -0.5336780519284575 -5.048 -17.716 -3.088 -7.152 -0.008 0.724 -0.176
-0.8628641931855452 -0.5054466696082438 -0.01802427425765361 1.403975916112125 0.06135923151541655 0.782330201821561 -0.2504223636222938 -0.5572399968259611 0.9075275776355154 -0.01727875959150267 -1.5727598219083683 -0.0035342917346255468 0.6420629984569743 -0.5540984041729607 -5.172 -17.556 -3.156 -6.936 0.016 0.724 -0.156
-0.8682331259431442 -0.4962427848809313 -0.017640779060682257 1.387869117839328 0.0617427267123879 0.7869321441852173 -0.25655828677383546 -0.5348561491733327 0.8918196143705129 -0.012173671530376884 -1.5177819504808598 0.0019634954081253035 0.5089380097860787 -0.510901505194204 -4.984 -17.62 -3.052 -6.844 0.0 0.76 -0.204
-0.8751360394886285 -0.48742239535059023 -0.017257283863710903 1.3721458147635026 0.0625097171063306 0.7907670961549308 -0.2619272195314344 -0.5698063674379631 0.8710065630443847 0.014922565101752308 -1.5008958899709821 0.012566370612001944 0.45081854570556973 -0.5537057050913357 -5.016 -17.46 -3.288 -6.844 -0.016 0.916 -0.196
-0.8801214770492561 -0.4793689962141918 -0.017257283863710903 1.3587234828695052 0.0617427267123879 0.7965195241095011 -0.2676796474860047 -0.5721625619277135 0.8183848861066266 0.013744467856877126 -1.4785120423183538 0.0019634954081253035 0.45121124478719477 -0.5650939784584624 -5.108 -17.208 -2.988 -6.816 -0.044 0.896 -0.184
-0.8862574002007978 -0.46978161628990794 -0.01802427425765361 1.3430001797936797 0.06289321230330196 0.8015049616701286 -0.2741990658345177 -0.5835508352948403 0.8525497062080069 -0.013351768775252066 -1.4792974404816037 0.01060287520387664 0.4669192080521972 -0.5804092426418398 -4.892 -17.112 -3.156 -6.784 -0.024 0.876 -0.184
-0.8927768185493108 -0.46172821715350953 -0.017257283863710903 1.329194352702711 0.0617427267123879 0.8061069040337849 -0.2795679985921167 -0.5961172059068423 0.8619744841670083 -0.003926990816250607 -1.4451326203802235 -0.023561944897503646 0.5077599125412036 -0.5784457472337144 -4.828 -17.048 -3.12 -6.784 -0.016 0.84 -0.168
-0.8985292465038811 -0.4536748180171111 -0.017257283863710903 1.3157720208087136 0.06135923151541655 0.8103253512004698 -0.28532042654668693 -0.620464548967596 0.8128870989638757 -0.007853981632501214 -1.3720905911979622 -0.027096236632129192 0.4759512869295736 -0.5717698628460884 -4.892 -17.112 -3.02 -6.816 -0.016 0.84 -0.168
-0.9046651696554228 -0.44600491407768406 -0.01802427425765361 1.3015826985207735 0.06212622190935926 0.8149272935641261 -0.29030586410731457 -0.6133959654983449 0.7967864366172482 -0.0027488935713754254 -1.3846569618099642 -0.03180862561162992 0.4343251842773172 -0.5517422096832103 -4.86 -17.208 -3.052 -7.028 0.008 0.856 -0.176
-0.9104175976099931 -0.438335010138257 -0.018407769454624964 1.2885438618237475 0.0617427267123879 0.8187622455338396 -0.2956747968649135 -0.6373506094774736 0.7877543577398718 -0.008246680714126275 -1.4046846149728422 0.009032078877376396 0.4103705402981885 -0.5226824776429558 -4.768 -17.3 -3.256 -7.18 -0.016 0.808 -0.176
-0.9169370159585061 -0.4314320965927726 -0.01802427425765361 1.275888520323693 0.06135923151541655 0.8225971975035531 -0.30104372962251247 -0.6381360076407236 0.763014315597493 -0.027096236632129192 -1.3555972297697096 0.005497787142750851 0.4150829292776892 -0.5568472977443362 -4.58 -17.24 -3.156 -7.092 -0.008 0.82 -0.184
-0.9238399295039904 -0.42452918304728826 -0.018407769454624964 1.2632331788236382 0.06135923151541655 0.8248981686853812 -0.30679615757708273 -0.6679811378442283 0.7402377688632394 0.01767145867312773 -1.2892310849750743 0.00510508806112579 0.336543112952677 -0.5796238444785896 -4.516 -17.272 -2.988 -7.364 -0.016 0.82 -0.176
-0.9307428430494747 -0.41609228871391846 -0.01802427425765361 1.249043856535698 0.0617427267123879 0.8306505966399516 -0.3136990711225671 -0.6766205176399797 0.7429866624346149 -0.01610066234662749 -1.2680253345673211 0.006675884387626033 0.3593196596869306 -0.6047565857025935 -4.392 -17.396 -3.088 -7.672 -0.016 0.868 -0.184
-0.9380292517919305 -0.4084223847744914 -0.018791264651596317 1.2371555054295862 0.06212622190935926 0.8329515678217797 -0.3198349942741088 -0.6880087910071064 0.7614435192709927 0.005497787142750851 -1.2711669272203217 -0.00039269908162506076 0.3711006321356824 -0.601222293967968 -4.3 -17.556 -3.12 -7.608 -0.024 0.692 -0.168
-0.9445486701404435 -0.40151947122900705 -0.01802427425765361 1.226034144717417 0.06212622190935926 0.8375535101854359 -0.3255874222286791 -0.7009678607007335 0.7520187413119913 -0.029452431121879556 -1.2546735657920691 -0.018064157754752792 0.3824889055028092 -0.6075054792739689 -4.204 -17.556 -2.988 -7.52 -0.06 0.692 -0.14
-0.9518350788828992 -0.3942330624865513 -0.018407769454624964 1.2122283176264481 0.059825250727531136 0.8383205005793786 -0.3321068405771921 -0.7198174166187363 0.7123561340678601 -0.011388273367126762 -1.1973394998748101 -0.043196898978756684 0.278030949790543 -0.6031857893760932 -3.988 -17.556 -3.052 -7.64 -0.088 0.848 -0.168
-0.9587379924283836 -0.3869466537440956 -0.018791264651596317 1.2003399665203363 0.059825250727531136 0.8406214717612067 -0.3390097541226764 -0.7076437450883595 0.6801548093746052 0.005890486224375911 -1.1769191476303071 -0.0659734457130102 0.24465152785241284 -0.6173229563145954 -4.052 -17.556 -3.02 -7.488 -0.036 0.888 -0.168
-0.9679418771556961 -0.38004374019861126 -0.018791264651596317 1.1896021010051383 0.058674765136617076 0.8433059381400062 -0.3443786868802754 -0.736703477128614 0.6742643231502293 -0.0027488935713754254 -1.1427543275289267 -0.06990043652926081 0.22580197193440993 -0.6330309195795979 -3.924 -17.46 -3.052 -7.52 -0.044 0.868 -0.176
-0.9740778003072377 -0.37352432185009826 -0.019941750242510378 1.1784807402929691 0.05829126993964572 0.8456069093218344 -0.35051461003181705 -0.7162831248841108 0.6475607855997252 -0.023561944897503646 -1.0889545533462934 -0.05733406591725887 0.20773781417965714 -0.6287112296817222 -3.8 -17.272 -2.884 -7.548 -0.036 0.8 -0.184
-0.9817477042466648 -0.3673883986985566 -0.019941750242510378 1.1692768555656565 0.05829126993964572 0.846373899715777 -0.3574175235773014 -0.74337936151624 0.6534512718241011 -0.06518804754976008 -1.0426160617145364 -0.05811946408050899 0.17789268397615252 -0.5894413215192161 -3.74 -17.112 -2.884 -7.732 -0.036 0.724 -0.168
-0.9882671225951778 -0.3616359707439863 -0.02032524543948173 1.15892248524743 0.05714078434873166 0.8471408901097197 -0.36355344672884304 -0.7378815743734891 0.6283185306000971 -0.050658181529632834 -1.0009899590622797 -0.0640099503048849 0.14529866020127247 -0.6224280443757213 -3.708 -17.08 -2.584 -7.916 0.0 0.8 -0.168
-0.9963205217315763 -0.35550004759244463 -0.020708740636453084 1.148951610126175 0.05714078434873166 0.8486748708976052 -0.37007286507735604 -0.7414158661081147 0.6016149930495931 -0.05851216316213405 -0.9691813334506499 -0.051443579692882956 0.09896016856951531 -0.6495242810078504 -3.584 -17.016 -2.384 -7.916 0.052 0.732 -0.156
-1.003606930474032 -0.3501311148348457 -0.020708740636453084 1.140514715792805 0.05790777474267437 0.8498253564885192 -0.3765922834258691 -0.7747952880462449 0.5804092426418398 -0.04476769530525693 -0.9432631940633959 -0.03730641275438077 0.0730420291822613 -0.6381360076407236 -3.552 -17.048 -2.08 -7.916 0.06 0.712 -0.148
-1.0120438248074017 -0.34399519168330406 -0.021092235833424438 1.1313108310654927 0.05675728915176031 0.8494418612915479 -0.3834951969713534 -0.7795076770257455 0.5529203069280855 -0.01727875959150267 -0.9094910730436406 -0.045945792550132106 0.049480084284757656 -0.6263550351919719 -3.332 -17.016 -2.112 -7.856 0.1 0.772 -0.148
-1.0200972239438002 -0.3386262589257051 -0.021859226227367145 1.1217234511412089 0.05675728915176031 0.8486748708976052 -0.3888641297289524 -0.7535895376384916 0.5254313712143313 -0.02670353755050413 -0.8827875354931365 -0.031415926530004856 -0.005890486224375911 -0.6251769379470967 -3.116 -17.048 -2.316 -7.824 0.108 0.876 -0.156
-1.02853411827717 -0.33325732616810616 -0.0222427214243385 1.1136700520048104 0.05675728915176031 0.8482913757006338 -0.3961505384714081 -0.801498825596749 0.5348561491733327 -0.04162610265225644 -0.821526478759627 0.011388273367126762 -0.030237829285129678 -0.6090762756004692 -3.052 -17.08 -2.348 -7.884 0.044 0.956 -0.168
-1.0358205270196257 -0.3282718886074785 -0.0222427214243385 1.105616652868412 0.05714078434873166 0.8498253564885192 -0.4019029664259784 -0.8242753723310025 0.5187554868267052 -0.015707963265002428 -0.8113163026373755 0.01060287520387664 0.0007853981632501215 -0.6067200811107188 -2.772 -17.08 -2.448 -7.764 0.06 0.868 -0.176
-1.045024411746938 -0.3236699462438223 -0.023009711818281205 1.097946748928985 0.05675728915176031 0.8494418612915479 -0.4084223847744914 -0.7999280292702488 0.5144357969288296 -0.027488935713754253 -0.7634070146791181 -0.005497787142750851 0.049480084284757656 -0.6118251691718446 -2.584 -17.016 -2.348 -7.824 0.08 0.76 -0.184
-1.0526943156863653 -0.31906800388016604 -0.022626216621309852 1.0910438353835006 0.057524279545703015 0.8498253564885192 -0.4141748127290617 -0.7971791356988733 0.46299221723594663 -0.05772676499888393 -0.7099999395781098 -0.008639379795751335 0.0011780972448751821 -0.6118251691718446 -2.492 -16.952 -2.348 -8.008 0.072 0.82 -0.196
-1.0607477148227635 -0.3136990711225671 -0.02339320701525256 1.0860583978228728 0.0559902987578176 0.8498253564885192 -0.4210777262745461 -0.8227045760045022 0.44139376774656824 -0.03220132469325498 -0.6671957396809782 0.005890486224375911 -0.01767145867312773 -0.6039711875393434 -2.244 -16.984 -2.112 -8.284 0.016 0.868 -0.184
-1.0691846091561334 -0.30986411915285356 -0.024160197409195266 1.0787719890804173 0.05675728915176031 0.8494418612915479 -0.426446659032145 -0.8117090017190005 0.4260785035631909 -0.03730641275438077 -0.6165375581513454 -0.02042035224450316 0.027881634795379313 -0.6479534846813502 -2.148 -17.112 -2.048 -8.404 0.0 0.792 -0.168
-1.0757040275046463 -0.30602916718314005 -0.02454369260616662 1.0730195611258468 0.0559902987578176 0.8505923468824619 -0.43219908698671533 -0.801498825596749 0.4107632393798135 -0.05772676499888393 -0.6283185306000971 -0.0310232274483798 0.006675884387626033 -0.6605198552933521 -2.148 -17.208 -1.88 -8.312 -0.008 0.644 -0.168
-1.0841409218380162 -0.3025777104103979 -0.02454369260616662 1.0676506283682479 0.054072822772960834 0.8490583660945765 -0.43910200053219967 -0.8219191778412521 0.3738495257070578 -0.0510508806112579 -0.5737333582542138 -0.07736171908013696 0.0035342917346255468 -0.6216426462124711 -2.116 -17.08 -1.744 -8.344 0.0 0.636 -0.156
-1.0933448065653286 -0.29912625363765566 -0.02569417819708068 1.063432181201563 0.05368932757598948 0.8479078805036625 -0.4463884092746554 -0.8238826732493775 0.37267142846218265 -0.03926990816250607 -0.5089380097860787 -0.12487830795676931 -0.08914269152888879 -0.6263550351919719 -2.056 -16.984 -1.812 -8.284 0.1 0.664 -0.12
-1.1029321864896124 -0.29605829206188483 -0.02684466378799474 1.0584467436409355 0.052155346788104066 0.8456069093218344 -0.4521408372292257 -0.8270242659023779 0.32829643223855076 -0.0510508806112579 -0.44178646682819334 -0.08560839979426324 -0.16650441060902577 -0.6326382204979728 -1.9 -16.952 -1.644 -8.284 0.124 0.808 -0.168
-1.110985585626011 -0.29260683528914266 -0.02684466378799474 1.0549952868681933 0.052155346788104066 0.8433059381400062 -0.45942724597168144 -0.866294174064884 0.3031636910145469 -0.04830198703988247 -0.4013384614208121 -0.06715154295788539 -0.20145462887365617 -0.6192864517227208 -1.776 -16.888 -1.844 -8.284 0.08 0.752 -0.14
-1.118655489565438 -0.2899223689103432 -0.027228158984966094 1.0511603348984797 0.052155346788104066 0.839854481367264 -0.4663301595171658 -0.833700150290004 0.2792090470354182 -0.056941366835633805 -0.3667809422378067 -0.07264933010063623 -0.21951878662840896 -0.5969026040700923 -1.62 -16.732 -1.776 -8.284 0.044 0.576 -0.184
-1.1270923838988078 -0.28723790253154374 -0.0279951493789088 1.0484758685196802 0.0502378708032473 0.8375535101854359 -0.47169909227476475 -0.8003207283518737 0.25682519938278975 -0.05733406591725887 -0.3082687790756727 -0.04751658887663235 -0.27567475530079266 -0.6126105673350948 -1.588 -16.604 -1.44 -8.312 0.052 0.712 -0.176
-1.1347622878382349 -0.28532042654668693 -0.028762139772851508 1.0465583925348236 0.05062136600021865 0.8325680726248084 -0.4786020058202491 -0.8191702842698767 0.2450442269340379 -0.023169245815878585 -0.24425882877078778 -0.06990043652926081 -0.34047010376892767 -0.614181363661595 -1.464 -16.54 -1.34 -8.252 0.136 0.692 -0.168
-1.1428156869746333 -0.2834029505618302 -0.027228158984966094 1.045024411746938 0.04947088040930459 0.8287331206550947 -0.48397093857784806 -0.8246680714126275 0.20695241601640701 -0.03534291734625546 -0.20341812428178146 -0.03809181091763089 -0.4099778412165634 -0.6302820260082225 -1.4 -16.38 -1.308 -8.376 0.172 0.74 -0.12
-1.1508690861110316 -0.2807184841830307 -0.02914563496982286 1.0438739261560241 0.04947088040930459 0.8252816638823526 -0.49010686172938966 -0.8458738218203808 0.2179479903019087 -0.02631083846887907 -0.15747233173164935 -0.03887720908088101 -0.44846235121581934 -0.6153594609064702 -1.308 -16.256 -1.44 -8.376 0.116 0.644 -0.168
-1.1600729708383442 -0.2791845033951453 -0.028762139772851508 1.0431069357620812 0.049854375606275945 0.8199127311247536 -0.4962427848809313 -0.8219191778412521 0.21087940683265763 -0.04476769530525693 -0.13037609509952017 -0.01767145867312773 -0.4433572631546936 -0.6098616737637194 -1.056 -16.256 -1.544 -8.16 0.016 0.596 -0.148
-1.1685098651717138 -0.2784175130012026 -0.028762139772851508 1.04272344056511 0.04793689962141918 0.813776807973212 -0.5019952128355016 -0.872577359370885 0.17278759591502674 -0.018849555918002914 -0.0899280896921389 -0.04123340357063138 -0.5199335840715804 -0.5760895527439641 -1.028 -16.064 -1.44 -8.1 -0.008 0.74 -0.128
-1.177330254702055 -0.27650003701634585 -0.02914563496982286 1.04272344056511 0.047553404424447825 0.8076408848216703 -0.507747640790072 -0.8454811227387558 0.12487830795676931 0.01767145867312773 -0.021991148571003403 -0.08246680714126275 -0.5709844646828384 -0.5941537104987169 -0.776 -16.032 -1.44 -8.22 0.016 0.792 -0.168
-1.1850001586414822 -0.27496605622846043 -0.029529130166794215 1.0431069357620812 0.046402918833533764 0.8022719520640714 -0.5135000687446423 -0.8234899741677524 0.11506083091614279 -0.015707963265002428 0.029845130203504617 -0.10956304377339195 -0.5643085802952122 -0.5961172059068423 -0.652 -16.096 -1.476 -8.22 0.124 0.704 -0.148
-1.193437052974852 -0.27496605622846043 -0.029529130166794215 1.0446409165499668 0.04563592843959106 0.7965195241095011 -0.5184855063052698 -0.8034623210048742 0.09581857591651483 -0.0510508806112579 0.06283185306000971 -0.06950773744763575 -0.54938601519346 -0.5497787142750851 -0.592 -16.192 -1.408 -8.556 0.06 0.608 -0.148
-1.202257442505193 -0.27381557063754636 -0.029529130166794215 1.045024411746938 0.04563592843959106 0.7903836009579595 -0.5253884198507542 -0.8121017008006256 0.0659734457130102 -0.01688606050987761 0.09778207132464012 -0.04751658887663235 -0.569020969274713 -0.54938601519346 -0.62 -16.38 -1.172 -8.556 0.0 0.508 -0.156
-1.2103108416415915 -0.27381557063754636 -0.03029612056073692 1.0473253829287663 0.044485442848677 0.7846311730033891 -0.5303738574113818 -0.8541205025345071 0.04673119071338223 -0.02670353755050413 0.1370519794871462 -0.062439153978384655 -0.5599888903973366 -0.5568472977443362 -0.684 -16.54 -1.04 -8.464 0.044 0.528 -0.168
-1.2187477359749612 -0.2730485802436036 -0.03029612056073692 1.0484758685196802 0.042184471666848876 0.7777282594579048 -0.5365097805629234 -0.853335104371257 0.02670353755050413 -0.014922565101752308 0.1751437904047771 -0.11663162724264303 -0.5701990665195882 -0.5332853528468324 -0.496 -16.348 -0.872 -8.192 0.108 0.568 -0.156
-1.2275681255053024 -0.273432075440575 -0.03029612056073692 1.0519273252924224 0.041033986075934815 0.770441850715449 -0.5418787133205224 -0.8344855484532541 0.03180862561162992 -0.001570796326500243 0.2018473279552812 -0.1661117115274007 -0.6620906516198524 -0.5399612372344585 -0.248 -16.348 -1.172 -8.344 0.152 0.616 -0.168
-1.2356215246417008 -0.273432075440575 -0.029912625363765568 1.0546117916712219 0.0395000052880494 0.762771946776022 -0.5472476460781214 -0.8038550200864993 -0.00039269908162506076 -0.014137166938502187 0.28941922315766977 -0.15707963265002428 -0.7182466202922361 -0.5615596867238368 -0.404 -16.444 -0.94 -8.312 0.1 0.644 -0.156
-1.2440584189750705 -0.2741990658345177 -0.03029612056073692 1.0576797532469928 0.03796602450016399 0.7535680620487095 -0.553383569229663 -0.8132797980455008 -0.027488935713754253 -0.008246680714126275 0.2882411259127946 -0.18260507295565323 -0.7378815743734891 -0.5548838023362108 -0.308 -16.256 -0.736 -8.1 0.06 0.576 -0.168
-1.252111818111469 -0.27458256103148904 -0.03029612056073692 1.0615147052167062 0.03604854851530722 0.7474321388971679 -0.5583690067902906 -0.8360563447797543 -0.05851216316213405 0.003141592653000486 0.3337942193813016 -0.1700387023436513 -0.749662546822241 -0.5454590243772094 -0.436 -16.0 -0.736 -7.884 0.08 0.548 -0.168
-1.2601652172478675 -0.27611654181937445 -0.03106311095467963 1.0649661619894486 0.03413107253045045 0.7393787397607694 -0.5641214347448609 -0.8293804603921283 -0.05026548244800778 0.003926990816250607 0.35617806703393007 -0.17828538305777758 -0.7689048018218689 -0.5246459730510812 -0.28 -16.0 -1.004 -7.732 0.108 0.548 -0.148
-1.2686021115812371 -0.2768835322133172 -0.029529130166794215 1.0699515995500761 0.03298058693953639 0.731325340624371 -0.5683398819115458 -0.8309512567186286 -0.07579092275363672 0.02081305132612822 0.40055306325756196 -0.1720021977517766 -0.8007134274334988 -0.5002986299903274 -0.436 -16.032 -0.836 -7.608 0.072 0.596 -0.156
-1.2774225011115783 -0.27803401780423126 -0.029912625363765568 1.0749370371107037 0.03106311095467963 0.7209709703061444 -0.5744758050630875 -0.8431249282490054 -0.08050331173313745 -0.012566370612001944 0.45670903192994566 -0.15707963265002428 -0.8391979374327548 -0.47673668509282374 -0.34 -15.748 -0.804 -7.52 -0.016 0.624 -0.168
-1.2854759002479768 -0.2784175130012026 -0.03029612056073692 1.0803059698683026 0.02914563496982286 0.7136845615636888 -0.5786942522297723 -0.7869689595766217 -0.09699667316139 -0.010995574285501701 0.491266551112951 -0.17121679958852648 -0.860010988758883 -0.5089380097860787 -0.464 -16.096 -0.568 -7.488 0.044 0.664 -0.14
-1.2931458041874038 -0.28033498898605935 -0.03106311095467963 1.0864418930198443 0.026461168591023387 0.7044806768363763 -0.5829126993964572 -0.821133779678002 -0.13862277581364643 0.01649336142825255 0.5525276078464605 -0.2250165737711598 -0.847051919065256 -0.44964044846069456 -0.372 -16.16 -0.568 -7.428 0.124 0.588 -0.128
-1.300048717732888 -0.28186896977394477 -0.029912625363765568 1.0933448065653286 0.024160197409195266 0.6960437825030065 -0.5871311465631421 -0.7944302421274979 -0.16964600326202625 0.023954643979128706 0.582372738049965 -0.23287055540366103 -0.9032078877376397 -0.42804199897131623 -0.372 -15.748 -0.568 -7.488 0.108 0.568 -0.168
-1.3092526024602007 -0.2822524649709161 -0.029912625363765568 1.0998642249138417 0.0222427214243385 0.6864564025787226 -0.591349593729827 -0.8242753723310025 -0.14254976662989705 -0.011388273367126762 0.6165375581513454 -0.19517144356765517 -0.8906415171256378 -0.4033019568289374 -0.372 -15.684 -0.4 -7.364 0.08 0.528 -0.148
-1.3165390112026563 -0.28570392174365833 -0.029529130166794215 1.105616652868412 0.021092235833424438 0.6768690226544388 -0.5948010505025692 -0.8254534695758776 -0.13940817397689656 0.0019634954081253035 0.6353871140693482 -0.18339047111890336 -0.9240209390637679 -0.4052654522370627 -0.308 -16.316 -0.4 -7.52 0.044 0.54 -0.128
-1.3245924103390547 -0.28685440733457235 -0.028762139772851508 1.1129030616108677 0.018407769454624964 0.6680486331240977 -0.5982525072753113 -0.7912886494744974 -0.19831303622065566 0.0047123889795007284 0.6825110038643556 -0.19477874448603014 -0.9519025738591472 -0.37856191468655853 -0.28 -16.0 -0.468 -7.548 0.052 0.596 -0.148
-1.3322623142784817 -0.28877188331942916 -0.029912625363765568 1.1205729655502947 0.01572330307582549 0.6584612531998139 -0.6028544496389676 -0.789325154066372 -0.20773781417965714 0.04555309346850705 0.7539822367201167 -0.24268803244428755 -0.9102764712068908 -0.37463492387030795 -0.184 -15.748 -0.4 -7.364 0.06 0.452 -0.14
-1.3403157134148802 -0.29107285450125725 -0.02914563496982286 1.1297768502776073 0.013038836697026017 0.6469563972906732 -0.6051554208207958 -0.7905032513112472 -0.17828538305777758 0.0019634954081253035 0.7586946256996173 -0.25643250030116466 -0.9354092124308947 -0.3581415624420554 0.684 -16.128 -0.5 -7.364 0.072 0.444 -0.156
-1.3468351317633933 -0.292990330486114 -0.02914563496982286 1.1370632590200629 0.010737865515197896 0.6369855221694181 -0.6078398871995953 -0.769690199985119 -0.1841758692821535 -0.0007853981632501215 0.7865762604949966 -0.2689988709131666 -0.9986337645725295 -0.3239767423406751 1.056 -16.064 -0.332 -7.548 0.06 0.548 -0.156
-1.355272026096763 -0.2949078064709708 -0.029529130166794215 1.145883648550404 0.008053399136398421 0.6277816374421056 -0.6120583343662801 -0.749662546822241 -0.2120575040775328 0.013744467856877126 0.8227045760045022 -0.265071880096916 -1.0296569920209093 -0.2968805057085459 1.432 -15.872 -0.4 -7.52 0.016 0.508 -0.168
-1.3625584348392188 -0.2964417872588562 -0.029912625363765568 1.1539370476868025 0.004985437560627594 0.6170437719269076 -0.6147428007450796 -0.7571238293731171 -0.20734511509803208 -0.022383847652628464 0.8191702842698767 -0.28352873693329383 -0.9801769077361516 -0.28431413509654396 1.432 -16.16 -0.368 -7.272 0.016 0.404 -0.168
-1.3709953291725885 -0.29950974883462705 -0.029529130166794215 1.1635244276110863 0.0 0.6070728968056525 -0.6166602767299363 -0.7422012642713648 -0.21166480499590773 -0.02670353755050413 0.8647233777383837 -0.34950218264630406 -0.9750718196750258 -0.26821347274991647 1.496 -16.0 -0.3 -7.12 0.172 0.432 -0.168
-1.376747757127159 -0.30181072001645515 -0.029529130166794215 1.1723448171414275 -0.0038349519697135344 0.5963350312904546 -0.6185777527147931 -0.7516260422303662 -0.23326325448528606 -0.012173671530376884 0.918130452839392 -0.4052654522370627 -1.0504700433470375 -0.23483405081178632 1.588 -15.808 0.736 -6.936 0.172 0.492 -0.156
-1.3848011562635572 -0.3041116911982833 -0.02914563496982286 1.1823156922626827 -0.008436894333369775 0.584830175381314 -0.6201117335026785 -0.7257079028431123 -0.2532909076481642 0.02081305132612822 0.9511171756958972 -0.40762164672681306 -1.1093749055907967 -0.21166480499590773 1.836 -15.84 1.072 -6.968 0.164 0.528 -0.148
-1.392087565006013 -0.3071796527740541 -0.028762139772851508 1.1919030721869666 -0.01227184630308331 0.5748593002600588 -0.6224127046845066 -0.7473063523324905 -0.26742807458666634 0.034164820101380285 0.9683959352873998 -0.4390375732568179 -1.1015209239582953 -0.1751437904047771 2.088 -15.62 1.308 -6.908 0.172 0.54 -0.156
-1.4005244593393829 -0.3090971287589109 -0.028762139772851508 1.2034079280961072 -0.017257283863710903 0.5629709491539469 -0.6231796950784493 -0.7543749358017416 -0.2827433387700437 0.04987278336638271 1.0178760195721575 -0.452782041113695 -1.041045265388036 -0.14333516479314717 2.244 -15.332 1.476 -6.664 0.18 0.46 -0.148
-1.4070438776878957 -0.3121650903346817 -0.027611654181937447 1.2137622984143337 -0.021859226227367145 0.5530000740326917 -0.6247136758663347 -0.7414158661081147 -0.2591813938725401 0.06086835765188441 1.0190541168170326 -0.4920519492762011 -1.0653926084487897 -0.1370519794871462 2.46 -15.208 1.676 -6.752 0.18 0.432 -0.128
-1.4143302864303515 -0.31523305191045253 -0.026461168591023387 1.2241166687325602 -0.027611654181937447 0.5426457037144651 -0.6250971710633061 -0.7253152037614872 -0.26821347274991647 0.08560839979426324 1.0614656176325392 -0.543495528969084 -1.067356103856915 -0.1130973355080175 2.648 -15.08 1.476 -6.572 0.18 0.404 -0.14
-1.421616695172807 -0.317917518289252 -0.025310683000109326 1.2352380294447294 -0.034514567727421806 0.5315243430022959 -0.6262476566542201 -0.7586946256996173 -0.30277099193292184 0.13037609509952017 1.0767808818159166 -0.5753041545807139 -1.072461191918041 -0.045945792550132106 2.68 -15.016 1.44 -6.236 0.18 0.452 -0.176
-1.4292865991122343 -0.32213596545593687 -0.022626216621309852 1.24674288535387 -0.04026699568199211 0.5184855063052698 -0.6250971710633061 -0.7418085651897397 -0.3070906818307975 0.1539380399970238 1.1109457019172968 -0.5988660994782177 -1.1148726927335475 -0.04555309346850705 2.836 -14.792 1.24 -6.204 0.18 0.48 -0.14
-1.4350390270668045 -0.32482043183473636 -0.021859226227367145 1.2590147316569533 -0.04601942363656241 0.507747640790072 -0.6258641614572488 -0.6997897634558582 -0.3090541772389228 0.13665928040552114 1.1616038834469296 -0.6071127801923439 -1.1360784431413007 -0.04633849163175717 2.992 -14.7 1.108 -6.02 0.272 0.5 -0.128
-1.4423254358092603 -0.32750489821353584 -0.020708740636453084 1.2720535683539793 -0.049854375606275945 0.4966262800779027 -0.6254806662602774 -0.6993970643742332 -0.29099001948417 0.1429424657115221 1.176133749467057 -0.5167919914185799 -1.1274390633455493 0.00039269908162506076 2.836 -14.54 1.276 -5.836 0.356 0.46 -0.148
-1.4499953397486873 -0.3305728597893067 -0.019558255045539024 1.2843254146570626 -0.05177185159113271 0.48397093857784806 -0.6266311518511916 -0.6825110038643556 -0.2925608158106702 0.11545352999776785 1.1934125090585597 -0.31926435336117437 -1.1400054339575514 0.00039269908162506076 2.772 -14.476 1.544 -6.02 0.18 0.472 -0.12
-1.456131262900229 -0.33402431656204884 -0.018791264651596317 1.29774774655106 -0.054072822772960834 0.4720825874717361 -0.6254806662602774 -0.6558074663138515 -0.28470683417816905 0.10367255754901604 1.228755426404815 -0.22030418479165909 -1.1152653918151725 -0.00510508806112579 2.804 -14.476 1.544 -6.204 0.188 0.384 -0.072
-1.4630341764457133 -0.33670878294084833 -0.017257283863710903 1.310786583248086 -0.05560680356084625 0.46096122675956686 -0.6258641614572488 -0.6609125543749772 -0.29373891305554545 0.1170243263242681 1.2452487878330676 -0.1971349389757805 -1.093274243244169 -0.003141592653000486 2.864 -14.348 1.744 -6.204 0.172 0.328 -0.016
-1.4695535947942264 -0.33977674451661916 -0.015339807878854137 1.3242089151420835 -0.05829126993964572 0.4506068564413403 -0.6262476566542201 -0.5957245068252172 -0.3043417882594221 0.1311614932627703 1.2527100703839438 -0.18535396652702868 -1.0595021222244139 0.008246680714126275 2.992 -14.316 1.944 -6.112 0.2 0.336 -0.008
-1.475689517945768 -0.34284470609239 -0.013805827090968724 1.3357137710512241 -0.06135923151541655 0.43948549572917106 -0.6262476566542201 -0.6373506094774736 -0.2878484268311695 0.1539380399970238 1.233860514465941 -0.23012166183228558 -1.0441868580410365 0.014137166938502187 2.992 -14.252 1.812 -5.9 -0.18 0.328 -0.008
-1.4814419459003383 -0.3459126676681608 -0.012655341500054663 1.347602122157336 -0.06787864986392955 0.4298981158048872 -0.6254806662602774 -0.6538439709057261 -0.2788163479537931 0.14333516479314717 1.2385729034454416 -0.36992253489080723 -1.0528262378367879 0.007853981632501214 3.052 -14.224 1.308 -5.652 -0.28 0.328 -0.036
-1.4883448594458226 -0.3485971340469603 -0.010354370318226542 1.3614079492483047 -0.07708253459124204 0.41800976469877527 -0.6254806662602774 -0.626747734273597 -0.26821347274991647 0.17632188764965226 1.286482191403699 -0.6927211799866071 -1.0547897332449132 -0.01060287520387664 3.332 -14.284 1.14 -5.592 0.152 0.316 -0.016
-1.4937137922034216 -0.35051461003181705 -0.008820389530341128 1.3744467859453307 -0.08628641931855452 0.40727189918357737 -0.6250971710633061 -0.6294966278449724 -0.2528982085665391 0.20577431877153182 1.3029755528319515 -0.9059567813090151 -1.0944523404890443 0.012566370612001944 3.676 -14.224 1.208 -5.744 0.172 0.328 -0.016
-1.4998497153549633 -0.35281558121364515 -0.007669903939427069 1.3871021274453854 -0.09395632325798159 0.3969175288653508 -0.6258641614572488 -0.5988660994782177 -0.25407630581141427 0.16886060509877612 1.3029755528319515 -0.9189158510026422 -1.1015209239582953 -0.00510508806112579 3.456 -14.284 1.308 -5.988 0.172 0.336 -0.008
-1.5052186481125622 -0.3551165523954733 -0.006135923151541655 1.39975746894544 -0.1004757416064946 0.3869466537440956 -0.6216457142905639 -0.5639158812135873 -0.23247785632203596 0.13508848407902088 1.2648837419143206 -0.8191702842698767 -1.0430087607961613 0.08050331173313745 3.456 -14.348 1.308 -6.112 0.172 0.308 0.016
-1.5098205904762185 -0.35703402838033005 -0.006135923151541655 1.4124128104454947 -0.10776215034895031 0.3781262642137545 -0.6178107623208504 -0.5093307088677038 -0.20695241601640701 0.10327985846739098 1.2240430374253144 -0.6974335689661079 -0.9597565554916484 0.3290818304018009 3.396 -14.348 1.744 -5.868 0.18 0.328 0.036
-1.5140390376429034 -0.3593349995621582 -0.003451456772742181 1.4239176663546353 -0.11274758790957791 0.37007286507735604 -0.6143593055481082 -0.4802709768274493 -0.20734511509803208 0.10053096489601555 1.1875220228341836 -0.6126105673350948 -0.8768970492687607 0.37267142846218265 3.396 -14.444 2.112 -5.56 0.152 0.328 0.072
-1.519024475203531 -0.36125247554701495 -0.0038349519697135344 1.4358060174607472 -0.11734953027323415 0.3631699515318717 -0.6112913439723374 -0.45356743927694515 -0.18496126744540362 0.08443030254938806 1.176133749467057 -0.5399612372344585 -0.7602654220261176 0.4087997439716882 3.332 -14.444 2.316 -5.348 0.3 0.328 0.064
-1.5228594271732445 -0.362402961137929 -0.003451456772742181 1.4476943685668593 -0.12003399665203363 0.35550004759244463 -0.6074563920026238 -0.4390375732568179 -0.1771072858129024 0.06361725122325984 1.182416934773058 -0.47870018050094904 -0.7166758239657358 0.3738495257070578 3.304 -14.444 2.28 -5.072 0.38 0.28 0.056
-1.5270778743399294 -0.36508742751672846 -0.0015339807878854137 1.4603497100669138 -0.1227184630308331 0.3470631532590749 -0.603237944835939 -0.4692754025419476 -0.19085175366977952 0.08874999244726373 1.2032299860991862 -0.2784236488721681 -0.7245298055982371 0.3711006321356824 3.332 -14.412 2.716 -5.104 0.2 0.084 0.028
-1.5324468070975283 -0.3673883986985566 -0.0007669903939427069 1.4737720419609113 -0.1234854534247758 0.33709227813781967 -0.5994029928662254 -0.45670903192994566 -0.1900663555065294 0.08128870989638758 1.2311116208945654 -0.12448560887514426 -0.8227045760045022 0.3805254100946839 3.428 -14.192 2.884 -5.532 0.172 0.296 0.036
-1.5366652542642132 -0.3681553890924993 -0.0003834951969713534 1.4848934026730805 -0.1234854534247758 0.33018936459233533 -0.5959515360934833 -0.4339324851956921 -0.17789268397615252 0.10327985846739098 1.2197233475274387 -0.07225663101901117 -0.8847510309012618 0.35342917346255465 3.676 -14.064 2.516 -5.744 0.188 0.328 0.064
-1.5405002062339268 -0.36930587468341336 0.0015339807878854137 1.4967817537791925 -0.12386894862174716 0.32213596545593687 -0.5925000793207411 -0.4190099200939398 -0.15275994275214863 0.1252710070383944 1.1663162724264304 -0.029059732040254495 -0.7787222788624955 0.3180862561162992 3.8 -14.0 2.384 -5.868 0.172 0.164 0.084
-1.5447186534006117 -0.3712233506682701 0.0023009711818281204 1.5090536000822758 -0.12425244381871851 0.3160000423043952 -0.5890486225479988 -0.3809181091763089 -0.1370519794871462 0.11427543275289267 1.1368638413045509 0.0047123889795007284 -0.6652322442728529 0.3385066083608024 4.052 -14.192 2.316 -5.744 0.124 -0.036 0.044
-1.5474031197794111 -0.3727573314561555 0.004218447166684887 1.5197914655974736 -0.12655341500054662 0.30833013836496814 -0.5844466801843426 -0.36167585417668097 -0.13273228958927052 0.11466813183451774 1.1176215863049228 -0.06990043652926081 -0.6393141048855989 0.36246125233993104 4.112 -14.252 2.516 -5.716 -0.38 0.016 0.016
-1.5504710813551819 -0.37429131224404094 0.005368932757598948 1.5324468070975283 -0.13383982374300235 0.30104372962251247 -0.5809952234116005 -0.31847895519792424 -0.14058627122177175 0.12212941438539389 1.0850275625300427 -0.31141037172867314 -0.7041094533537339 0.38131080825793395 4.112 -14.128 2.08 -5.288 -0.052 0.192 0.044
-1.554689528521867 -0.3750583026379837 0.006902913545484362 1.5424176822187836 -0.1407427372884867 0.2933738256830854 -0.577160271441887 -0.31258846897354836 -0.10445795571226615 0.12566370612001942 1.0846348634484178 -0.6059346829474688 -0.7484844495773658 0.36363934958480626 3.988 -14.064 1.576 -4.828 0.2 0.296 0.056
-1.5562235093097523 -0.375441797834955 0.008436894333369775 1.5527720525370101 -0.1457281748491143 0.286470912137601 -0.572941824275202 -0.2878484268311695 -0.08835729336563866 0.15550883632352405 1.0783516781424167 -0.7147123285576106 -0.7634070146791181 0.3938771788699359 3.864 -14.16 1.712 -4.552 0.172 0.28 0.064
-1.5596749660824945 -0.3762087882288977 0.008820389530341128 1.5642769084461507 -0.15109710760671324 0.2791845033951453 -0.5683398819115458 -0.2399391388729121 -0.06675884387626033 0.12134401622214377 1.086205659774918 -0.6157521599880952 -0.7162831248841108 0.42058071642044004 3.644 -14.412 2.148 -4.276 0.18 0.248 0.028
-1.5608254516734086 -0.37735927381981177 0.009587379924283835 1.5746312787643773 -0.15493205957642678 0.2715145994557182 -0.5641214347448609 -0.25132741224003885 -0.09267698326351434 0.09542587683488976 1.1211558780395483 -0.4893030557048257 -0.7068583469251093 0.4457134576444439 3.488 -14.348 2.316 -4.308 0.172 0.248 0.016
-1.5631264228552366 -0.3781262642137545 0.009970875121255189 1.5857526394765464 -0.1587670115461403 0.26422819071326253 -0.558752501987262 -0.20813051326128218 -0.08207410805963769 0.05340707510100826 1.1129091973254222 -0.4084070448900632 -0.7335618844756134 0.44689155488931914 3.396 -14.0 2.048 -4.156 0.18 0.268 0.044
-1.5631264228552366 -0.3792767498046685 0.01227184630308331 1.5984079809766012 -0.1599174971370544 0.2554078011829214 -0.553383569229663 -0.15550883632352405 -0.07579092275363672 0.07029313561088588 1.0960231368155444 -0.2992367001982963 -0.7531968385568665 0.4712388979500729 3.428 -13.872 2.384 -4.188 0.044 0.248 0.056
-1.5665778796279788 -0.3788932546076972 0.011888351106111956 1.609145846491799 -0.16490293469768197 0.24773789724349432 -0.5483981316690354 -0.1390154748952715 -0.08835729336563866 0.07618362183526178 1.0579313258979137 -0.29099001948417 -0.8105309044741253 0.5423174317242089 3.428 -13.744 2.316 -4.064 -0.216 0.248 0.008
-1.5688788508098068 -0.3804272353955826 0.013038836697026017 1.6206507024009396 -0.171422353046195 0.23930100291012454 -0.5422622085174937 -0.1798561793842778 -0.07107853377413599 0.07971791356988733 1.1081968083459215 -0.41469023019606416 -0.8066039136578748 0.5462444225404595 3.488 -13.808 2.148 -3.88 0.016 0.22 0.056
-1.567728365218893 -0.38119422578952533 0.013805827090968724 1.6313885679161375 -0.17679128580379394 0.23086410857675477 -0.5372767709568662 -0.10563605295714133 -0.09699667316139 0.07618362183526178 1.1517864064063033 -0.575696853662339 -0.8077820109027499 0.5878705251927159 3.676 -13.904 1.744 -3.88 0.172 0.212 0.036
-1.5684953556128356 -0.38157772098649667 0.014189322287940077 1.6421264334313355 -0.18177672336442152 0.222427214243385 -0.5307573526083531 -0.04437499622363186 -0.061653755815134534 0.03887720908088101 1.09877203038692 -0.5874778261110909 -0.8552985997793823 0.5733406591725887 3.584 -13.588 1.88 -4.032 0.172 0.26 0.016
-1.5681118604158641 -0.3831117017743821 0.014956312681882784 1.6509468229616766 -0.184461189743221 0.21437381510698658 -0.5261554102446969 -0.04437499622363186 -0.050658181529632834 0.08128870989638758 1.0940596414074193 -0.4798782777458242 -0.8721846602892599 0.6020076921312181 3.116 -13.396 2.18 -4.248 0.144 0.132 0.028
-1.5688788508098068 -0.38272820657741075 0.014956312681882784 1.6620681836738458 -0.18791264651596318 0.2059369207736168 -0.5181020111082985 -0.014529866020127248 -0.04908738520313259 0.07461282550876154 1.0508627424286625 -0.35539266887067994 -0.8443030254938806 0.620464548967596 2.896 -13.268 2.552 -4.032 -0.024 -0.008 0.036
-1.5681118604158641 -0.38272820657741075 0.01457281748491143 1.6747235251739006 -0.1936650744705335 0.1951990552584189 -0.5104321071688714 -0.003926990816250607 -0.04712388979500729 0.008246680714126275 1.0595021222244139 -0.36246125233993104 -0.8902488180440127 0.7166758239657358 2.96 -13.08 2.012 -3.604 -0.116 -0.096 -0.008
-1.5684953556128356 -0.3834951969713534 0.015339807878854137 1.6843109050981844 -0.2001844928190465 0.1829272089553356 -0.5000777368506448 0.008639379795751335 -0.06283185306000971 0.019242254999627974 1.0979866322236698 -0.5383904409079583 -1.0284788947760342 0.814850594372001 3.116 -12.7 1.944 -3.148 0.088 0.028 -0.008
-1.5665778796279788 -0.38426218736529616 0.01572330307582549 1.695815761007325 -0.20785439675847356 0.1672039058795101 -0.489339871335447 0.043982297142006806 -0.03455751918300534 0.06126105673350948 1.0712830946731657 -0.6699446332523536 -1.273523121710072 0.9786061114096514 3.52 -12.54 1.712 -2.656 0.152 0.144 -0.008
-1.565810889234036 -0.3846456825622675 0.016106798272796843 1.708854597704351 -0.21360682471304387 0.1514806028036846 -0.47668452983539233 0.10563605295714133 -0.03926990816250607 0.02631083846887907 1.1349003458964255 -0.6860452955989811 -1.4977542973179816 1.118014285386548 3.896 -12.316 1.108 -2.108 0.088 0.26 0.008
-1.564660403643122 -0.38426218736529616 0.01572330307582549 1.7207429488104629 -0.22089323345549958 0.13153885256117423 -0.4621117123504809 0.11977321989564353 -0.03809181091763089 0.003141592653000486 1.1918417127320593 -0.6357798131509733 -1.6536558327231308 1.2939434739545752 4.488 -11.936 1.24 -1.924 -0.08 0.288 0.016
-1.5631264228552366 -0.38426218736529616 0.01572330307582549 1.731864309522632 -0.2274126518040126 0.11236409271260656 -0.44753889486556947 0.10445795571226615 -0.03180862561162992 -0.018456856836377853 1.2370021071189414 -0.6455972901915998 -1.8005252892509034 1.4070408094625926 4.956 -11.62 1.276 -1.62 0.0 0.268 -0.016
-1.5612089468703798 -0.38502917775923884 0.014956312681882784 1.747971107795429 -0.2346990605464683 0.0947233136519243 -0.4306651061988299 0.1390154748952715 -0.015707963265002428 -0.012959069693627005 1.2586005566083196 -0.6950773744763575 -1.9163715183302965 1.486366023950855 5.484 -11.016 1.576 -1.372 0.164 0.28 0.016
-1.558140985294609 -0.3857961681531816 0.01342233189399737 1.7590924685075982 -0.24160197409195266 0.0724805922275858 -0.4153252983199758 0.1900663555065294 -0.011780972448751823 -0.0530143760193832 1.299833960178951 -0.736703477128614 -1.9839157603698068 1.6214545080298757 6.2 -10.636 1.34 -1.312 0.188 0.26 -0.008
-1.5550730237188382 -0.3854126729562102 0.012655341500054663 1.7709808196137102 -0.2469709068495516 0.05292233718204677 -0.3984515096532362 0.3110176726470481 -0.03809181091763089 -0.14765485469102282 1.312400330790953 -0.6825110038643556 -2.093871503224824 1.6591536198658816 6.824 -10.128 1.576 -1.192 0.052 0.296 0.0
-1.5512380717491248 -0.38502917775923884 0.009970875121255189 1.7855536370986216 -0.2519563444101792 0.03029612056073692 -0.3804272353955826 0.336543112952677 -0.012173671530376884 -0.16297011887440022 1.3120076317093279 -0.5953318077435921 -2.129607119652704 1.725519764660517 7.104 -9.46 1.912 -0.916 -0.052 0.328 0.016
-1.5466361293854685 -0.38502917775923884 0.008053399136398421 1.7993594641895903 -0.2580922675617209 0.008053399136398421 -0.36355344672884304 0.40251655866568725 0.03377212101975522 -0.18456856836377855 1.317898117933704 -0.5556692004994609 -2.161415745264334 1.7231635701707666 7.448 -8.92 2.248 -1.008 0.152 0.356 -0.016
-1.540883701430898 -0.38387869216832476 0.006902913545484362 1.8108643200987309 -0.26154372433446305 -0.011504855909140603 -0.34898062924393164 0.5057964171330782 0.05379977418263332 -0.2042035224450316 1.2990485620157008 -0.4971570373373269 -2.133534110468955 1.6371624712948782 7.384 -8.824 2.516 -1.1 0.172 0.328 -0.056
-1.5358982638702705 -0.3831117017743821 0.004601942363656241 1.825053642386671 -0.2646116859102339 -0.03144660615165098 -0.3347913069559916 0.504618319888203 0.05772676499888393 -0.23051436091391064 1.2892310849750743 -0.3522510762176795 -2.0015872190429347 1.4847952276243546 7.104 -8.92 2.92 -1.22 0.172 0.344 -0.056
-1.5297623407187289 -0.38234471138043935 0.0015339807878854137 1.8377089838867258 -0.26384469551629114 -0.04947088040930459 -0.32251946065290826 0.5183627877450802 0.06675884387626033 -0.22894356458741041 1.2527100703839438 -0.14333516479314717 -1.7730363535371492 1.273915820791697 6.916 -8.728 3.02 -1.312 0.188 0.328 -0.056
-1.5228594271732445 -0.38081073059255394 -0.0007669903939427069 1.848830344598895 -0.2634612003193198 -0.06135923151541655 -0.3133155759255958 0.6220353452940962 0.09346238142676445 -0.20577431877153182 1.1953760044666848 0.00039269908162506076 -1.584148095275495 1.1274390633455493 6.732 -8.252 3.052 -1.312 0.18 0.328 -0.056
-1.5159565136277602 -0.3788932546076972 -0.0019174759848567672 1.8603352005080356 -0.2626942099253771 -0.0724805922275858 -0.304878681592226 0.6805475084562302 0.11466813183451774 -0.18928095734327927 1.1270463642639243 0.06911503836601068 -1.3222178078315796 0.9389435041655202 6.324 -8.38 2.852 -1.128 0.18 0.308 -0.056
-1.509437095279247 -0.37850975941072584 -0.0030679615757708274 1.8703060756292906 -0.2626942099253771 -0.08015049616701286 -0.298359263243713 0.6609125543749772 0.1578650308132744 -0.1460840583645226 1.0622510157957894 0.0510508806112579 -1.060287520387664 0.8042477191681244 6.012 -8.824 2.484 -1.008 0.172 0.336 -0.056
-1.5029176769307342 -0.37735927381981177 -0.0030679615757708274 1.8798934555535745 -0.26307770512234846 -0.08666991451552587 -0.2922233400921713 0.6675884387626032 0.1401935721401467 -0.12016591897726858 1.001382658143905 0.03377212101975522 -0.7979645338621234 0.6605198552933521 5.608 -8.92 2.112 -0.608 0.18 0.328 -0.056
-1.4944807825973643 -0.375441797834955 -0.005752427954570301 1.8898643306748297 -0.2626942099253771 -0.09088836168221076 -0.2880048929254864 0.7382742734551142 0.16139932254789996 -0.1009236639776406 0.9467974857980215 0.01649336142825255 -0.5242532739694561 0.5344634500917077 5.204 -8.444 1.408 -0.244 0.164 0.28 -0.044
-1.4864273834609658 -0.37352432185009826 -0.005368932757598948 1.8990682154021423 -0.2623107147284057 -0.09357282806101024 -0.2837864457588015 0.788539755903122 0.16532631336415057 -0.08757189520238855 0.9373727078390199 0.039662607244131134 -0.37934731284980866 0.4441426613179437 4.768 -8.696 1.308 -0.06 0.172 -0.064 -0.056
-1.477606993930625 -0.37160684586524145 -0.006519418348513008 1.9090390905233974 -0.2607767339405203 -0.10085923680346595 -0.2795679985921167 0.7881470568214969 0.17082410050690142 -0.05890486224375911 0.9389435041655202 0.08285950622288782 -0.3840597018293094 0.3911282852985605 4.08 -9.016 0.836 -0.028 0.456 0.0 -0.056
-1.4699370899911977 -0.37007286507735604 -0.006902913545484362 1.9186264704476812 -0.2554078011829214 -0.1054611791671222 -0.27611654181937445 0.8607963869221331 0.19281524907790482 -0.05851216316213405 0.9593638564100234 0.19674223989415543 -0.536819644581458 0.3479313863198038 3.456 -8.664 0.772 -0.088 0.372 0.328 -0.044
-1.461500195657828 -0.36777189389552795 -0.007669903939427069 1.9266798695840797 -0.2504223636222938 -0.10929613113683573 -0.2730485802436036 0.8796459428401361 0.17121679958852648 -0.08050331173313745 0.9263771335535183 0.42647120264481597 -0.5379977418263332 0.3381139092791773 2.648 -8.664 0.368 -0.244 0.144 0.328 -0.064
-1.4515293205365727 -0.3654709227136998 -0.008436894333369775 1.9351167639174494 -0.24428644047075213 -0.11083011192472114 -0.2684466378799474 0.9197012491658922 0.1869247628535289 -0.048694686121507534 0.8804313410033862 0.5674501729482128 -0.3455751918300535 0.35578536795230503 2.244 -8.92 0.3 -0.336 0.164 0.328 -0.072
-1.4415584454153176 -0.3631699515318717 -0.007669903939427069 1.9431701630538478 -0.2389175077131532 -0.11159710231866385 -0.2623107147284057 0.9621127499813988 0.1959568417309053 -0.040448005407381256 0.8203483815147519 0.562345084887087 -0.13430308591577078 0.4594579255013211 2.428 -8.508 0.1 -0.18 0.136 -0.144 -0.072
-1.432354560688005 -0.36125247554701495 -0.008436894333369775 1.9512235621902463 -0.235466050940411 -0.11466506389443468 -0.25732527716777814 0.9864600930421525 0.20695241601640701 -0.03063052836675474 0.7979645338621234 0.4991205327454522 -0.0860010988758883 0.5592034922340865 2.836 -8.412 -0.164 -0.12 0.136 -0.384 -0.072
-1.4220001903697785 -0.3589515043651868 -0.008436894333369775 1.9588934661296733 -0.2331650797585829 -0.12003399665203363 -0.24965537322835107 1.002168056307155 0.22266037928140944 -0.009032078877376396 0.7983572329437485 0.4111559384614386 -0.3110176726470481 0.6628760497831025 3.396 -8.412 -0.164 -0.12 0.152 0.008 -0.072
-1.4127963056424662 -0.3566505331833587 -0.009203884727312482 1.966179874872129 -0.22856313739492665 -0.1257864246066039 -0.24121847889498133 0.9947067737562788 0.23051436091391064 -0.028274333877004374 0.7920740476377475 0.35539266887067994 -0.5529203069280855 0.7594800238628675 4.052 -8.156 -0.232 -0.088 0.508 0.288 -0.056
-1.4016749449302968 -0.35473305719850196 -0.009587379924283835 1.973849778811556 -0.21897575747064282 -0.1292378813793461 -0.23124760377372613 1.0386890708982857 0.2320851572404109 -0.06558074663138515 0.7712609963116193 0.4948008428475765 -0.5643085802952122 0.8513716089631317 4.672 -8.096 -0.164 -0.06 0.456 0.2 -0.036
-1.3894030986272135 -0.35204859081970247 -0.010737865515197896 1.9807526923570404 -0.20708740636453085 -0.13345632854603098 -0.22089323345549958 1.1231193734476737 0.24779312050541333 -0.06636614479463526 0.6907576845784819 0.8796459428401361 -0.4457134576444439 0.9401216014103954 5.296 -7.968 -0.164 -0.06 0.152 0.008 -0.1
-1.3771312523241301 -0.3497476196378743 -0.011888351106111956 1.9872721107055535 -0.19634954084933295 -0.13767477571271589 -0.2109223583342444 1.1729921568140564 0.24857851866866346 -0.07971791356988733 0.6770132167216047 1.118406984468173 -0.3659955440745566 0.9809623058994017 5.576 -7.872 0.2 -0.028 0.144 -0.048 -0.112
-1.3644759108240756 -0.3470631532590749 -0.01227184630308331 1.9934080338570952 -0.18407769454624964 -0.14304370847031483 -0.20286895919784598 1.235431310792441 0.25172011132166394 -0.06086835765188441 0.6577709617219767 1.1816315366098078 -0.4229369109101904 0.9306968234513939 5.296 -7.872 0.636 -0.028 0.136 0.096 -0.072
-1.352971054914935 -0.34476218207724674 -0.013038836697026017 1.9987769666146942 -0.17410681942499445 -0.1457281748491143 -0.1951990552584189 1.2707742281386964 0.25407630581141427 -0.1009236639776406 0.6039711875393434 1.1129091973254222 -0.44374996223631863 0.8498008126366314 4.924 -7.936 1.108 -0.06 0.136 0.132 -0.064
-1.3391652278239663 -0.3416942205014759 -0.013805827090968724 2.004145899372293 -0.16336895390979655 -0.1491796316218565 -0.18791264651596318 1.2849113950771986 0.25564710213791453 -0.10288715938576591 0.5328926537652074 1.0583240249795387 -0.3337942193813016 0.788539755903122 4.112 -7.904 1.376 -0.028 0.144 0.0 -0.084
-1.3242089151420835 -0.3390097541226764 -0.014956312681882784 2.0087478417359494 -0.15263108839459866 -0.15186409800065595 -0.18062623777350748 1.3222178078315796 0.2505420140767888 -0.0950331777532647 0.48851765754157556 1.0551824323265382 -0.271747764484542 0.7068583469251093 3.364 -7.84 1.276 -0.06 0.1 -0.008 -0.072
-1.3115535736420287 -0.33709227813781967 -0.01457281748491143 2.0129662889026343 -0.14534467965214296 -0.15339807878854136 -0.17679128580379394 1.346172451810708 0.25564710213791453 -0.05576326959075863 0.4249004063183157 0.9232355409005178 -0.2532909076481642 0.6118251691718446 2.804 -7.776 1.476 -0.06 -0.024 0.112 -0.092
-1.2973642513540886 -0.3344078117590202 -0.015339807878854137 2.015650755281434 -0.1407427372884867 -0.15454856437945544 -0.17027186745528092 1.3363549747700816 0.24740042142378826 0.0011780972448751821 0.375027622951933 0.7154977267208606 -0.15433073907864886 0.5533130060097106 2.368 -7.84 1.072 -0.028 0.152 0.152 -0.112
-1.2824079386722058 -0.33172334538022075 -0.014956312681882784 2.0187187168572045 -0.13614079492483047 -0.15301458359157002 -0.16605342028859604 1.3489213453820836 0.252112810403289 0.0070685834692510935 0.310232274483798 0.5073672134595785 -0.011388273367126762 0.4708461988684478 1.868 -7.968 0.668 -0.028 0.144 -0.036 -0.064
-1.2670681307933518 -0.3294223741983926 -0.013805827090968724 2.02025269764509 -0.13230584295511694 -0.15186409800065595 -0.16183497312191114 1.435315143339597 0.22933626366903548 0.02670353755050413 0.22069688387328412 0.40448005407381254 0.1021017612225158 0.3970187715229364 1.244 -8.22 0.232 0.0 0.152 0.0 -0.072
-1.2536457988993543 -0.3267379078195931 -0.01342233189399737 2.022170173629947 -0.12885438618237474 -0.1507136124097419 -0.1587670115461403 1.4180363837480943 0.24582962509728803 0.04751658887663235 0.15865042897652454 0.3271183349936756 0.13469578499739585 0.336150413871052 0.684 -8.252 -0.064 0.336 0.136 0.104 -0.064
-1.2406069622023284 -0.324436936637765 -0.012655341500054663 2.0229371640238893 -0.126936910197518 -0.1499466220157992 -0.15608254516734085 1.396045235177091 0.23444135173016126 0.08089601081476251 0.12330751163026907 0.2784236488721681 0.12370021071189413 0.33261612213642644 0.216 -8.38 -0.368 1.892 0.272 0.192 -0.084
-1.226034144717417 -0.3229029558498796 -0.01112136071216925 2.0237041544178322 -0.12118448224294769 -0.14841264122791378 -0.15263108839459866 1.4345297451763468 0.20930861050615737 0.1021017612225158 0.09778207132464012 0.28667032958629435 0.08796459428401361 0.3129811680551734 -0.152 -8.252 -0.268 2.932 0.692 0.328 -0.028
-1.2106943368385628 -0.32098547986502285 -0.009970875121255189 2.0263886207966317 -0.11313108310654926 -0.15033011721277054 -0.1499466220157992 1.4435618240537234 0.17121679958852648 0.12212941438539389 0.11741702540589316 0.5509568115199602 -0.0047123889795007284 0.29177541764742015 -0.248 -7.968 -0.4 3.208 0.364 0.336 -0.036
-1.19573802415668 -0.31945149907713744 -0.009587379924283835 2.026772115993603 -0.1004757416064946 -0.15263108839459866 -0.14611167004608566 1.403899216809592 0.15590153540514912 0.06086835765188441 0.13548118316064595 0.9467974857980215 -0.14215706754827198 0.3310453258099262 -0.216 -7.808 -0.4 2.812 0.164 0.432 -0.072
-1.1823156922626827 -0.31830101348622336 -0.008436894333369775 2.0275391063875454 -0.09050486648523941 -0.15033011721277054 -0.14304370847031483 1.3866204572180894 0.12448560887514426 0.08128870989638758 0.12959069693627004 1.0567532286530383 -0.08717919612076348 0.30355639009617197 -0.308 -7.46 -0.268 2.2 0.172 1.224 -0.084
-1.1681263699747426 -0.3175340230922806 -0.007286408742455715 2.027922601584517 -0.08360195293975504 -0.14304370847031483 -0.1392087565006013 1.4113604993604683 0.10053096489601555 0.1331249886708956 0.07068583469251093 0.9990264636541545 0.23679754621991161 0.30512718642267217 -0.404 -7.08 -0.5 2.076 0.152 0.888 -0.1
-1.1539370476868025 -0.31676703269833795 -0.005752427954570301 2.027155611190574 -0.07554855380335662 -0.13307283334905964 -0.13690778531877318 1.403899216809592 0.07657632091688685 0.10877764561014182 -0.005890486224375911 0.8839656327380118 0.7645851119239933 0.32594023774880043 -0.404 -6.76 -0.268 2.292 0.172 0.336 -0.092
-1.1401312205958338 -0.3171505278953093 -0.004601942363656241 2.0263886207966317 -0.06864564025787226 -0.1227184630308331 -0.13345632854603098 1.4408129304823478 0.03377212101975522 0.13351768775252065 -0.0659734457130102 0.7850054641684964 1.0426160617145364 0.2929535148922953 -0.216 -6.284 -0.368 2.564 0.136 0.336 -0.084
-1.126325393504865 -0.3163835375013666 -0.002684466378799474 2.0263886207966317 -0.06289321230330196 -0.11351457830352062 -0.13038836697026016 1.4070408094625926 0.029059732040254495 0.17632188764965226 -0.06440264938650996 0.6880087910071064 1.014734426919157 0.31062497356542307 -0.62 -5.588 -0.4 2.32 0.144 0.344 -0.092
-1.112136071216925 -0.3160000423043952 -0.0007669903939427069 2.024854640008746 -0.057524279545703015 -0.10584467436409355 -0.1277039005914607 1.4243195690540953 0.01060287520387664 0.18024887846590287 -0.050658181529632834 0.5419247326425838 0.8937831097786383 0.28941922315766977 -1.588 -4.572 -0.972 1.984 0.152 0.344 -0.084
-1.0975632537320135 -0.3156165471074239 0.0 2.0237041544178322 -0.054072822772960834 -0.09779127522769512 -0.12463593901568987 1.4172509855848443 0.02552544030562895 0.14529866020127247 -0.06008295948863429 0.4390375732568179 0.7641924128423682 0.2760674543824177 -2.648 -4.188 -1.072 1.436 0.152 0.336 -0.084
-1.0841409218380162 -0.3163835375013666 0.0015339807878854137 2.022553668826918 -0.052155346788104066 -0.09127185687918211 -0.12310195822780445 1.410575101197218 0.02670353755050413 0.1280199006097698 -0.12370021071189413 0.33300882121805153 0.7198174166187363 0.2666426764234162 -3.396 -4.22 -1.408 1.068 0.144 0.344 -0.112
-1.0707185899440188 -0.3163835375013666 0.002684466378799474 2.020636192842061 -0.0502378708032473 -0.08321845774278369 -0.12041749184900498 1.4003649250749666 0.019634954081253035 0.12487830795676931 -0.1602212253030248 0.2030254252001564 0.6966481708028578 0.23051436091391064 -4.3 -4.476 -2.08 1.068 0.252 0.328 -0.072
-1.055762277262136 -0.3156165471074239 0.0038349519697135344 2.0183352216602333 -0.046402918833533764 -0.07593204900032798 -0.11811652066717686 1.3504921417085838 0.028667032958629435 0.1280199006097698 -0.19752763805740556 0.1790707812210277 0.7048948515169841 0.21245020315915786 -4.828 -4.728 -2.416 1.008 0.764 0.344 -0.064
-1.0438739261560241 -0.3156165471074239 0.006519418348513008 2.015650755281434 -0.03796602450016399 -0.06902913545484361 -0.11543205428837738 1.3320352848722061 0.03926990816250607 0.1449059611196474 -0.252112810403289 0.4728096942765731 0.6982189671293579 0.21991148571003402 -5.236 -4.92 -2.584 1.036 0.364 0.404 -0.072
-1.0300680990650553 -0.3148495567134812 0.006519418348513008 2.01181580331172 -0.0279951493789088 -0.06059224112147384 -0.11351457830352062 1.2817698024241984 0.04712388979500729 0.12055861805889365 -0.30277099193292184 0.8250607704942526 0.7272786991696125 0.21755529122028364 -5.484 -5.14 -2.616 1.192 0.164 0.664 -0.092
-1.0174127575650007 -0.31408256631953846 0.008436894333369775 2.0079808513420065 -0.019558255045539024 -0.049854375606275945 -0.1119805975156352 1.247212283241193 0.04241150081550656 0.1441205629563973 -0.3758130211151831 0.9389435041655202 0.847051919065256 0.17867808213940264 -5.64 -5.332 -2.716 1.312 0.172 0.608 -0.092
-1.0055244064588886 -0.3136990711225671 0.008820389530341128 2.0026119185844076 -0.01227184630308331 -0.0395000052880494 -0.11006312153077843 1.228755426404815 0.03180862561162992 0.10917034469176688 -0.42254421182856533 0.8588328915140079 1.0009899590622797 0.14333516479314717 -5.828 -5.556 -2.952 1.588 0.152 0.432 -0.084
-0.9947865409436908 -0.3133155759255958 0.010737865515197896 1.9972429858268086 -0.006135923151541655 -0.029529130166794215 -0.10967962633380708 1.1808461384465576 0.029845130203504617 0.10485065479389122 -0.47477318968469845 0.7382742734551142 1.0555751314081632 0.14844025285427295 -5.796 -5.648 -2.852 1.62 0.164 0.384 -0.092
-0.9836651802315216 -0.3129320807286244 0.010737865515197896 1.9926410434631525 -0.0015339807878854137 -0.02032524543948173 -0.10814564554592167 1.1478594155900526 0.049480084284757656 0.1021017612225158 -0.4830198703988247 0.6259623361103468 1.0292642929392841 0.13783737765039633 -5.576 -5.68 -2.884 1.588 0.136 0.5 -0.084
-0.9729273147163237 -0.31254858553165304 0.013038836697026017 1.986888615508582 0.0023009711818281204 -0.011504855909140603 -0.10661166475803625 1.1133018964070471 0.05340707510100826 0.09817477040626518 -0.4790928795825741 0.4779147823376989 0.9409069995736455 0.1401935721401467 -5.296 -5.776 -2.652 1.496 0.136 0.664 -0.1
-0.9621894492011258 -0.31178159513771037 0.013038836697026017 1.9819031779479546 0.004601942363656241 -0.0007669903939427069 -0.1054611791671222 1.0814932707954172 0.021991148571003403 0.09660397407976494 -0.5258240702959563 0.3239767423406751 0.918130452839392 0.1170243263242681 -5.264 -5.808 -2.552 1.344 0.144 0.664 -0.084
-0.9510680884889565 -0.3121650903346817 0.01342233189399737 1.9753837595994415 0.006519418348513008 0.01227184630308331 -0.10392719837923678 1.0261227002862836 0.034950218264630406 0.06283185306000971 -0.5611669876422118 0.17553648948640216 1.0261227002862836 0.10327985846739098 -5.108 -5.744 -2.416 1.16 0.152 0.54 -0.084
-0.94071371817073 -0.31139809994073897 0.014956312681882784 1.9696313316448713 0.005752427954570301 0.023776702212223912 -0.10431069357620813 1.027693496612784 0.031415926530004856 0.06950773744763575 -0.5965099049884672 0.043196898978756684 1.0814932707954172 0.06715154295788539 -5.08 -5.84 -1.844 1.008 0.152 0.432 -0.1
-0.9307428430494747 -0.31178159513771037 0.015339807878854137 1.9615779325084728 0.005752427954570301 0.03489806292439316 -0.10316020798529407 0.9813550049810268 0.0310232274483798 0.08246680714126275 -0.6436337947834746 -0.019634954081253035 1.1227266743660487 0.04162610265225644 -5.14 -5.872 -1.44 0.7 0.272 0.508 -0.072
-0.9207719679282196 -0.31101460474376763 0.01687378866673955 1.9554420093569311 0.007669903939427069 0.046402918833533764 -0.10200972239438001 0.943655893145021 0.05026548244800778 0.09346238142676445 -0.6860452955989811 0.029845130203504617 1.092096145999294 0.05262167693775814 -4.892 -5.648 -1.544 0.516 0.656 0.548 -0.084
-0.9119515783978784 -0.3106311095467963 0.017257283863710903 1.9477721054175041 0.01342233189399737 0.058674765136617076 -0.10085923680346595 0.9358019115125198 0.03377212101975522 0.11231193734476737 -0.6742643231502293 0.25643250030116466 1.1294025587536747 0.12016591897726858 -4.924 -5.68 -2.148 0.364 0.42 0.5 -0.084
-0.9038981792614801 -0.31024761434982495 0.01802427425765361 1.940102201478077 0.021092235833424438 0.06979612584878632 -0.1004757416064946 0.9087056748803906 0.02552544030562895 0.03652101459113065 -0.7351326808021137 0.5859070297845906 1.1345076468148005 0.09032078877376397 -4.768 -5.968 -2.112 0.244 0.144 0.508 -0.092
-0.896228275322053 -0.3106311095467963 0.018407769454624964 1.9308983167507645 0.02684466378799474 0.08245146734884098 -0.09970875121255189 0.788539755903122 0.021598449489378342 0.03848450999925595 -0.7810784733522458 0.698611666210983 1.1655308742631802 0.09738937224301507 -4.924 -5.68 -2.616 0.304 0.152 0.5 -0.092
-0.8877913809886832 -0.3090971287589109 0.017257283863710903 1.9220779272204234 0.033364082136507746 0.09510680884889565 -0.10009224640952324 0.769690199985119 0.034164820101380285 0.028667032958629435 -0.8121017008006256 0.6503096791711006 1.1604257862020544 0.0620464548967596 -4.828 -5.68 -2.416 0.272 0.164 0.54 -0.084
-0.8812719626401702 -0.3090971287589109 0.017640779060682257 1.9132575376900822 0.03834951969713534 0.1054611791671222 -0.09855826562163783 0.7606581211077427 0.045160394386881984 0.01688606050987761 -0.8494081135550063 0.54938601519346 1.1537499018144284 0.03377212101975522 -4.672 -5.904 -2.552 0.272 0.152 0.616 -0.092
-0.8728350683068005 -0.30871363356193954 0.018407769454624964 1.904437148159741 0.04180097646987752 0.1177330254702055 -0.09817477042466648 0.7390596716183643 0.04241150081550656 0.01688606050987761 -0.8576547942691326 0.48341256948044975 1.162781980691805 0.04555309346850705 -4.704 -5.648 -2.348 0.272 0.1 0.608 -0.1
-0.8663156499582874 -0.3079466431679968 0.018407769454624964 1.8963837490233428 0.043334957257762936 0.1292378813793461 -0.09779127522769512 0.7288494954961128 0.045160394386881984 0.01688606050987761 -0.8918196143705129 0.36363934958480626 1.1411835312024265 0.034164820101380285 -4.644 -5.46 -2.484 0.244 -0.016 0.568 -0.1
-0.8597962316097744 -0.30756314797102546 0.018407769454624964 1.8856458835081449 0.04410194765170564 0.14150972768242942 -0.09740778003072377 0.6868306937622313 0.060475658570259355 -0.013744467856877126 -0.9471901848796465 0.15354534091539876 1.1808461384465576 0.01531526418337737 -4.612 -5.46 -2.348 0.244 0.18 0.596 -0.1
-0.851742832473376 -0.3064126623801114 0.017640779060682257 1.874908017992947 0.04371845245473429 0.15378157398551273 -0.09779127522769512 0.7013605597823585 0.084037603467763 -0.006675884387626033 -0.9672178380425246 0.008246680714126275 1.1796680412016824 0.018849555918002914 -4.768 -5.616 -2.484 0.272 0.172 0.664 -0.112
-0.846373899715777 -0.304878681592226 0.01917475984856767 1.8657041332656346 0.043334957257762936 0.16413594430373926 -0.09817477042466648 0.6573782626403517 0.07971791356988733 0.0019634954081253035 -0.9597565554916484 -0.04555309346850705 1.1301879569169249 0.01531526418337737 -4.86 -5.904 -2.516 0.244 0.164 0.772 -0.1
-0.8413884621551494 -0.3037281960013119 0.018407769454624964 1.8561167533413507 0.04371845245473429 0.17525730501590853 -0.09740778003072377 0.6181083544778456 0.07382742734551141 0.009032078877376396 -0.9852819957972774 -0.01531526418337737 1.149822910998178 -0.010995574285501701 -5.016 -5.936 -2.112 0.244 0.164 0.74 -0.084
-0.8348690438066364 -0.30334470080434056 0.01802427425765361 1.8449953926291813 0.043334957257762936 0.18791264651596318 -0.09855826562163783 0.5533130060097106 0.10524335387551628 -0.03220132469325498 -1.021803010388408 -0.023954643979128706 1.1525718045695532 -0.014922565101752308 -5.048 -5.68 -2.348 0.272 0.18 0.724 -0.092
-0.8306505966399516 -0.3021942152134265 0.018791264651596317 1.8342575271139834 0.04295146206079158 0.2001844928190465 -0.09817477042466648 0.556061899581086 0.13469578499739585 -0.022776546734253524 -1.0394744690615358 -0.005890486224375911 1.1757410503854318 0.012173671530376884 -4.924 -5.68 -2.316 0.244 0.172 0.732 -0.112
-0.8260486542762953 -0.3006602344255411 0.017640779060682257 1.8231361664018142 0.043334957257762936 0.2124563391221298 -0.09779127522769512 0.4920519492762011 0.11545352999776785 0.01767145867312773 -1.0681415020201652 0.0027488935713754254 1.2181525512009383 0.015707963265002428 -5.016 -6.156 -2.516 0.06 0.164 0.792 -0.084
-0.8210632167156677 -0.2998932440315984 0.017257283863710903 1.8131652912805591 0.043334957257762936 0.22511168062218448 -0.09779127522769512 0.4708461988684478 0.11623892816101798 -0.01649336142825255 -1.1023063221215454 0.004319689897875668 1.1851658283444333 0.03180862561162992 -4.86 -6.188 -2.616 -1.252 0.164 0.752 -0.084
-0.8164612743520114 -0.298359263243713 0.017640779060682257 1.7993594641895903 0.043334957257762936 0.2396844981070959 -0.09702428483375242 0.4441426613179437 0.12959069693627004 -0.007461282550876154 -1.182416934773058 0.021991148571003403 1.306509844566577 0.05890486224375911 -4.86 -6.032 -2.448 -1.832 0.172 0.424 -0.112
-0.8130098175792693 -0.2964417872588562 0.017640779060682257 1.7878546082804496 0.043334957257762936 0.2527233348041219 -0.09587379924283836 0.4343251842773172 0.15747233173164935 0.01531526418337737 -1.1812388375281826 0.008639379795751335 1.3764102810958379 0.03848450999925595 -4.86 -6.316 -2.616 -1.956 0.236 0.344 -0.084
-0.8095583608065271 -0.2949078064709708 0.018407769454624964 1.775199266780395 0.04410194765170564 0.2649951811072052 -0.09625729443980971 0.34636058999330355 0.1661117115274007 0.013744467856877126 -1.2212941438539389 0.024740042142378828 1.3410673637495825 0.001570796326500243 -4.704 -6.792 -2.652 -2.26 0.38 0.396 -0.064
-0.8064903992307563 -0.2933738256830854 0.01802427425765361 1.763310915674283 0.04716990922747647 0.27650003701634585 -0.09587379924283836 0.37659841927843324 0.16728980877227587 -0.02120575040775328 -1.2440706905881924 0.1060287520387664 1.2362167089556912 0.005497787142750851 -4.516 -6.728 -2.516 -2.412 0.292 0.5 -0.084
-0.8030389424580141 -0.2906893593042859 0.016490293469768196 1.7495050885833143 0.04947088040930459 0.29030586410731457 -0.09664078963678106 0.3381139092791773 0.21166480499590773 -0.0200276531628781 -1.3210397105867042 0.21676989305703354 1.1945906063034348 0.01649336142825255 -4.612 -6.952 -2.616 -2.048 0.144 0.596 -0.128
-0.7999709808822433 -0.28877188331942916 0.017257283863710903 1.734932271098403 0.051004861197190006 0.3021942152134265 -0.09664078963678106 0.28627763050466926 0.23444135173016126 -0.021598449489378342 -1.364629308647086 0.21362830040403305 1.2016591897726858 -0.02042035224450316 -4.644 -7.364 -2.852 -1.832 0.164 0.636 -0.128
-0.7972865145034438 -0.28570392174365833 0.01687378866673955 1.7184419776286348 0.05138835639416136 0.31408256631953846 -0.09664078963678106 0.2697842690764167 0.21991148571003402 -0.021991148571003403 -1.3932963416057156 0.14372786387477224 1.2059788796705615 -0.008246680714126275 -4.488 -7.364 -2.82 -1.772 0.172 0.684 -0.176
-0.7949855433216156 -0.28301945536485884 0.016106798272796843 1.7042526553406947 0.05138835639416136 0.3271214030165645 -0.09625729443980971 0.23640484713828655 0.26035949111741524 -0.01688606050987761 -1.4439545231353483 0.054192473264258384 1.2279700282415649 -0.02042035224450316 -4.704 -7.588 -2.716 -1.404 0.172 0.608 -0.168
-0.794218552927673 -0.2807184841830307 0.01687378866673955 1.6900633330527546 0.05177185159113271 0.337475773334791 -0.09625729443980971 0.21245020315915786 0.28156524152516854 -0.03730641275438077 -1.4624113799717262 0.015707963265002428 1.1792753421200575 0.0070685834692510935 -4.672 -7.968 -2.988 -1.344 0.228 0.772 -0.176
-0.7919175817458448 -0.2772670274102885 0.016106798272796843 1.6747235251739006 0.05138835639416136 0.3485971340469603 -0.09664078963678106 0.18339047111890336 0.2729258617294172 -0.021598449489378342 -1.4188217819113444 0.0023561944897503642 1.0598948213060388 -0.018849555918002914 -4.704 -7.84 -2.988 -1.496 0.244 1.032 -0.176
-0.7900001057609881 -0.27381557063754636 0.01572330307582549 1.6609176980829317 0.052155346788104066 0.3608689803500436 -0.09587379924283836 0.1771072858129024 0.271355065402917 -0.03534291734625546 -1.3991868278300914 0.043982297142006806 1.0877764561014183 -0.022776546734253524 -4.768 -8.0 -2.92 -1.648 0.188 0.916 -0.176
-0.7884661249731026 -0.2715145994557182 0.014956312681882784 1.6463448805980203 0.05292233718204677 0.3739078170470696 -0.1012427320004373 0.13037609509952017 0.28627763050466926 -0.04830198703988247 -1.4686945652777272 0.054192473264258384 1.242107195180067 -0.1288052987730199 -4.86 -8.22 -2.82 -1.74 0.164 0.692 -0.168
-0.7873156393821886 -0.26806314268297604 0.015339807878854137 1.6298545871282522 0.05253884198507542 0.38656315854712425 -0.10469418877317949 0.11034844193664206 0.2532909076481642 -0.027096236632129192 -1.4820463340529793 0.03848450999925595 1.2393583016086918 -0.3224059460141749 -5.048 -8.22 -2.852 -1.956 0.164 0.704 -0.184
-0.78769913457916 -0.2665291618950906 0.013805827090968724 1.6152817696433406 0.05292233718204677 0.3976845192592935 -0.10929613113683573 0.10563605295714133 0.2799944451986683 -0.043196898978756684 -1.493041908338481 -0.012173671530376884 1.1816315366098078 -0.37070793305405736 -5.08 -8.128 -2.752 -2.504 0.152 0.84 -0.184
-0.78769913457916 -0.2623107147284057 0.01342233189399737 1.6003254569614578 0.05368932757598948 0.4111068511532909 -0.11236409271260656 0.05851216316213405 0.2858849314230442 -0.05929756132538417 -1.5169965523176097 -0.003141592653000486 1.1989102962013105 -0.3667809422378067 -5.14 -8.348 -3.12 -2.688 0.164 0.712 -0.168
-0.7873156393821886 -0.2596262483496063 0.01342233189399737 1.5849856490826038 0.05292233718204677 0.42299520225940285 -0.11619904468232009 0.0329867228565051 0.2996293992799213 -0.054192473264258384 -1.5550883632352406 -0.0023561944897503642 1.2311116208945654 -0.33968470560567754 -5.108 -8.476 -3.256 -2.688 0.164 0.664 -0.212
-0.7873156393821886 -0.25655828677383546 0.01342233189399737 1.5692623460067783 0.054072822772960834 0.4345000581685434 -0.11811652066717686 -0.008246680714126275 0.3015928946880466 -0.027096236632129192 -1.5672620347656174 0.014922565101752308 1.2393583016086918 -0.3381139092791773 -5.016 -8.476 -3.388 -2.656 0.164 0.676 -0.212
-0.78769913457916 -0.25310683000109324 0.012655341500054663 1.5508545765521533 0.05253884198507542 0.4463884092746554 -0.12195147263689039 0.008639379795751335 0.32868913132017585 -0.034164820101380285 -1.5503759742557397 0.0019634954081253035 1.158069591712304 -0.33772121019755225 -4.984 -8.476 -3.12 -2.656 0.172 0.792 -0.204
-0.7873156393821886 -0.24965537322835107 0.011504855909140603 1.535514768673299 0.05292233718204677 0.45750976998682463 -0.12463593901568987 -0.003926990816250607 0.3251548395855503 -0.049480084284757656 -1.5947509704793716 -0.007461282550876154 1.086205659774918 -0.2921681167290452 -5.048 -8.572 -3.188 -2.596 0.164 0.924 -0.224
-0.7892331153670453 -0.24658741165258025 0.011504855909140603 1.5205584559914165 0.05330583237901813 0.4678641403050512 -0.1277039005914607 -0.05654866775400875 0.32868913132017585 -0.07107853377413599 -1.5700109283369927 0.012173671530376884 1.0756027845710414 -0.31965705244279946 -4.612 -8.636 -3.052 -2.656 0.172 0.936 -0.212
-0.7896166105640168 -0.24236896448589537 0.009970875121255189 1.5033011721277054 0.05292233718204677 0.4801359866081345 -0.13077186216723152 -0.08717919612076348 0.31141037172867314 -0.06361725122325984 -1.565298539357492 0.009032078877376396 1.086598358856543 -0.2878484268311695 -4.828 -8.412 -3.22 -3.056 0.164 0.876 -0.224
-0.7892331153670453 -0.24006799330406725 0.009970875121255189 1.4891118498397653 0.05368932757598948 0.4920243377142465 -0.13345632854603098 -0.06558074663138515 0.3220132469325498 -0.08089601081476251 -1.5696182292553678 0.023169245815878585 1.1470740174268024 -0.28627763050466926 -4.8 -8.38 -3.12 -3.148 0.172 0.732 -0.224
-0.7915340865488735 -0.23623304133435372 0.008820389530341128 1.4730050515669686 0.05253884198507542 0.5031456984264157 -0.1365242901218018 -0.08089601081476251 0.34871678448305393 -0.08796459428401361 -1.5994633594588723 -0.0200276531628781 1.1887001200790588 -0.29570240846367074 -4.924 -8.412 -2.784 -3.42 0.144 0.712 -0.232
-0.7926845721397876 -0.2331650797585829 0.007669903939427069 1.4572817484911431 0.05330583237901813 0.5127330783506996 -0.14035924209151535 -0.11623892816101798 0.3479313863198038 -0.06754424203951044 -1.5880750860917456 -0.011388273367126762 1.156498795385804 -0.297273204790171 -5.108 -8.316 -2.684 -3.76 0.164 0.792 -0.224
-0.7930680673367589 -0.228946632591898 0.006135923151541655 1.440024464627432 0.05292233718204677 0.5246214294568115 -0.14342720366728617 -0.13783737765039633 0.36049775693180575 -0.0911061869370141 -1.622632605274751 -0.010995574285501701 1.1074114101826713 -0.3279037331569257 -5.016 -8.412 -2.752 -4.004 0.152 0.82 -0.212
-0.7957525337155584 -0.22587867101612719 0.005368932757598948 1.423534171157664 0.05253884198507542 0.5368932757598948 -0.14687866044002837 -0.12959069693627004 0.37463492387030795 -0.1170243263242681 -1.6607244161923818 -0.0047123889795007284 1.1521791054879282 -0.3549999697890549 -4.8 -8.636 -2.852 -3.94 0.172 0.636 -0.204
-0.7976700097004151 -0.22204371904641365 0.004985437560627594 1.4081943632788099 0.05292233718204677 0.548014636472064 -0.15033011721277054 -0.19085175366977952 0.38445240091093447 -0.08914269152888879 -1.6835009629266353 -0.00510508806112579 1.1800607402833074 -0.3762057201968082 -5.108 -8.824 -2.852 -3.696 0.172 0.692 -0.204
-0.7984370000943578 -0.21820876707670012 0.005368932757598948 1.3905535842181276 0.05330583237901813 0.5583690067902906 -0.15493205957642678 -0.2238384765262846 0.38798669264556 -0.05733406591725887 -1.6367697722132533 0.0023561944897503642 1.0826713680402924 -0.38131080825793395 -4.984 -8.952 -2.716 -3.604 0.172 0.848 -0.184
-0.8022719520640714 -0.21360682471304387 0.004601942363656241 1.3732963003544167 0.05253884198507542 0.5683398819115458 -0.1587670115461403 -0.24425882877078778 0.39034288713531035 -0.045160394386881984 -1.6190983135401253 0.00510508806112579 0.982925801307527 -0.4040873549921875 -4.892 -9.172 -2.784 -3.36 0.164 1.04 -0.184
-0.8045729232458995 -0.20977187274333034 0.0038349519697135344 1.3579564924755625 0.05368932757598948 0.5786942522297723 -0.16260196351585385 -0.2509347131584138 0.4150829292776892 -0.045160394386881984 -1.6520850363966306 -0.001570796326500243 0.982925801307527 -0.41154863754306364 -4.736 -9.332 -2.852 -3.392 0.172 1.08 -0.212
-0.807257389624699 -0.2051699303796741 0.002684466378799474 1.3403157134148802 0.054072822772960834 0.5890486225479988 -0.1672039058795101 -0.27449665805591744 0.4040873549921875 -0.03848450999925595 -1.6438383556825042 -0.001570796326500243 1.0245519039597835 -0.4221515127469403 -4.86 -9.236 -3.324 -3.452 0.172 1.052 -0.204
-0.8110923415944126 -0.2024854640008746 0.0030679615757708274 1.3257428959299689 0.05330583237901813 0.5990194976692541 -0.171422353046195 -0.2870630286679194 0.39780416968618654 -0.059690260407009234 -1.6124224291524993 0.039662607244131134 1.0178760195721575 -0.41861722101231474 -4.736 -9.144 -3.624 -3.512 0.152 1.02 -0.196
-0.8149272935641261 -0.19788352163721837 0.0015339807878854137 1.3088691072632292 0.054072822772960834 0.6105243535783946 -0.17640779060682257 -0.3059125845859223 0.3820962064211841 -0.0530143760193832 -1.5696182292553678 0.028667032958629435 1.0744246873261663 -0.4386448741751928 -5.016 -9.016 -3.388 -3.848 0.164 0.888 -0.196
-0.8179952551398969 -0.19404856966750483 0.0015339807878854137 1.2931458041874038 0.05483981316690354 0.6212622190935926 -0.18062623777350748 -0.3015928946880466 0.3789546137681836 -0.06715154295788539 -1.5939655723161215 0.056941366835633805 1.0783516781424167 -0.41469023019606416 -4.924 -8.952 -3.156 -4.124 0.164 0.896 -0.212
-0.820296226321725 -0.18983012250081996 0.0003834951969713534 1.2774225011115783 0.055223308363874894 0.6308495990178764 -0.18522818013716372 -0.35342917346255465 0.39976766509431183 -0.07618362183526178 -1.5578372568066159 0.08953539061051385 1.0331912837555348 -0.4421791659098184 -4.86 -8.76 -2.988 -4.616 0.164 0.868 -0.204
-0.8245146734884099 -0.18561167533413506 0.0 1.2613157028387814 0.055223308363874894 0.6419709597300457 -0.1894466273038486 -0.3451824927484284 0.38798669264556 -0.08246680714126275 -1.5201381449706102 0.04476769530525693 0.9884235884502779 -0.45356743927694515 -4.892 -8.888 -3.188 -5.072 0.164 0.808 -0.212
-0.8287331206550947 -0.18139322816745018 -0.0011504855909140602 1.2455923997629559 0.056373793954788955 0.6527088252452435 -0.1951990552584189 -0.36285395142155613 0.39780416968618654 -0.08364490438613793 -1.5448781871129889 0.031415926530004856 1.0225884085516581 -0.478307481419324 -5.016 -8.984 -3.356 -5.408 0.152 0.724 -0.196
-0.8325680726248084 -0.17679128580379394 -0.0019174759848567672 1.2291021062931877 0.0559902987578176 0.6638301859574128 -0.19980099762207515 -0.3809181091763089 0.420188017338815 -0.07971791356988733 -1.6018195539486229 0.022776546734253524 1.0563605295714134 -0.4983351345822021 -5.048 -9.08 -3.156 -5.164 0.124 0.644 -0.184
-0.8367865197914932 -0.1729563338340804 -0.002684466378799474 1.2137622984143337 0.05560680356084625 0.6722670802907825 -0.20555342557664544 -0.40722894764518797 0.43746677693031766 -0.049480084284757656 -1.5609788494596164 -0.01060287520387664 1.0068804452866558 -0.49754973641895195 -4.956 -9.144 -2.92 -5.012 0.144 0.724 -0.184
-0.8410049669581781 -0.16835439147042416 -0.003451456772742181 1.1991894809294221 0.05560680356084625 0.680320479427181 -0.20938837754635897 -0.42136611458369017 0.44178646682819334 -0.056941366835633805 -1.5425219926232385 0.0 0.9063494803906402 -0.510508806112579 -4.956 -9.144 -3.052 -4.86 0.164 0.956 -0.196
-0.8456069093218344 -0.16375244910676792 -0.003451456772742181 1.1830826826566254 0.05675728915176031 0.6876068881696367 -0.2151408055009293 -0.42058071642044004 0.45553093468507044 -0.06518804754976008 -1.5417365944599886 -0.0007853981632501215 0.7834346678419962 -0.5120796024390792 -4.892 -9.3 -3.088 -4.796 0.152 1.128 -0.176
-0.8502088516854905 -0.15953400194008302 -0.004601942363656241 1.1692768555656565 0.05560680356084625 0.6968107728969491 -0.21974274786458553 -0.44060836958331817 0.44374996223631863 -0.06322455214163478 -1.5091425706851085 0.003926990816250607 0.8219191778412521 -0.4920519492762011 -4.984 -9.428 -3.088 -4.736 0.164 1.052 -0.196
-0.8548107940491468 -0.15493205957642678 -0.004218447166684887 1.1550875332777166 0.05714078434873166 0.7060146576242616 -0.22549517581915582 -0.5199335840715804 0.4249004063183157 -0.04123340357063138 -1.5087498716034833 0.014922565101752308 0.8933904106970132 -0.49362274560270136 -4.612 -9.62 -3.188 -4.888 0.164 0.944 -0.224
-0.8597962316097744 -0.1507136124097419 -0.004985437560627594 1.1393642302018911 0.05675728915176031 0.7152185423515741 -0.23048061337978343 -0.5034402226433279 0.4111559384614386 -0.059690260407009234 -1.4557354955841002 0.027488935713754253 0.8992808969213891 -0.5203262831532055 -4.672 -9.744 -3.256 -5.012 0.152 0.868 -0.196
-0.8651651643673733 -0.146495165243057 -0.005752427954570301 1.1255584031109223 0.05714078434873166 0.7225049510940299 -0.23623304133435372 -0.5073672134595785 0.420188017338815 -0.051443579692882956 -1.4529866020127247 0.03180862561162992 0.8509789098815066 -0.5419247326425838 -4.644 -9.712 -3.188 -5.164 0.152 0.972 -0.184
-0.870150601928001 -0.14227671807637213 -0.006519418348513008 1.1125195664138963 0.05675728915176031 0.7301748550334569 -0.24160197409195266 -0.5187554868267052 0.41861722101231474 -0.06715154295788539 -1.416858286503219 0.06715154295788539 0.7967864366172482 -0.5285729638673318 -4.672 -9.68 -3.12 -5.56 0.152 0.956 -0.212
-0.8751360394886285 -0.1384417661066586 -0.007669903939427069 1.099097234519899 0.05829126993964572 0.7374612637759127 -0.24582042125863754 -0.5211116813164556 0.4249004063183157 -0.0801106126515124 -1.3591315215043351 0.05537057050913356 0.8046404182497494 -0.542710130805834 -4.736 -9.712 -2.988 -5.96 0.164 0.888 -0.184
-0.8812719626401702 -0.1342233189399737 -0.008053399136398421 1.084907912231959 0.05790777474267437 0.7470486437001965 -0.25233983960715056 -0.55017141335671 0.40958514213493835 -0.06872233928438563 -1.357560725177835 0.05576326959075863 0.8458738218203808 -0.5509568115199602 -4.644 -9.84 -3.188 -6.264 0.152 0.8 -0.196
-0.8854904098068551 -0.12962137657631745 -0.009203884727312482 1.0711020851409903 0.058674765136617076 0.7551020428365949 -0.25732527716777814 -0.5548838023362108 0.42568580448156584 -0.10642145112039146 -1.3987941287484664 0.004319689897875668 0.8478373172285061 -0.55017141335671 -4.58 -10.032 -3.052 -6.508 0.152 0.644 -0.196
-0.8912428377614254 -0.12616991980357528 -0.010354370318226542 1.058063248443964 0.05829126993964572 0.762771946776022 -0.2623107147284057 -0.5611669876422118 0.43471788335894224 -0.10838494652851677 -1.4058627122177174 0.02552544030562895 0.827416964984003 -0.5509568115199602 -4.612 -10.16 -2.82 -6.54 0.164 0.692 -0.196
-0.8981457513069098 -0.12118448224294769 -0.010354370318226542 1.0446409165499668 0.05905826033358843 0.7689078699275637 -0.2684466378799474 -0.5886559233559661 0.43943027233844295 -0.06872233928438563 -1.3885839526262147 0.06283185306000971 0.7229590092717368 -0.5796238444785896 -4.644 -10.316 -2.552 -6.172 0.172 0.848 -0.184
-0.9031311888675373 -0.11734953027323415 -0.010737865515197896 1.030835089458998 0.05944175553055978 0.7750437930791053 -0.2741990658345177 -0.5733406591725887 0.4052654522370627 -0.043196898978756684 -1.3139711271174532 0.004319689897875668 0.6499169800894755 -0.5639158812135873 -4.612 -10.476 -2.616 -5.96 0.144 1.02 -0.184
-0.9088836168221076 -0.11351457830352062 -0.011504855909140603 1.0197137287468288 0.05905826033358843 0.7807962210336756 -0.279951493789088 -0.6086835765188442 0.40251655866568725 -0.0510508806112579 -1.2896237840566995 -0.012173671530376884 0.5890486224375912 -0.5874778261110909 -4.516 -10.668 -3.12 -5.9 0.1 1.06 -0.184
-0.9165535207615347 -0.11044661672774979 -0.01227184630308331 1.0070583872467742 0.059825250727531136 0.7861651537912745 -0.28608741694062967 -0.620464548967596 0.39780416968618654 -0.08168140897801264 -1.2366094080373162 -0.008246680714126275 0.5250386721327062 -0.5741260573358388 -4.268 -10.76 -3.388 -5.988 -0.052 1.004 -0.184
-0.922305948716105 -0.1062281695610649 -0.01227184630308331 0.9963205217315763 0.05829126993964572 0.7915340865488735 -0.29107285450125725 -0.6436337947834746 0.36521014591130646 -0.06832964020276057 -1.2004810925278107 -0.02513274122400389 0.5387831399895834 -0.5611669876422118 -4.052 -10.668 -3.188 -6.204 -0.108 0.916 -0.176
-0.9284418718676467 -0.10277671278832272 -0.01342233189399737 0.9848156658224356 0.05714078434873166 0.7980535048973865 -0.298359263243713 -0.6475607855997252 0.3459678909116785 -0.06322455214163478 -1.138041938549426 -0.05851216316213405 0.543102829887459 -0.5784457472337144 -4.052 -10.54 -3.156 -6.48 -0.016 0.924 -0.176
-0.9345777950191884 -0.09894176081860918 -0.01342233189399737 0.9740778003072377 0.057524279545703015 0.8018884568671001 -0.3041116911982833 -0.6573782626403517 0.34164820101380283 -0.05890486224375911 -1.0877764561014183 -0.084037603467763 0.5540984041729607 -0.5906194187640913 -3.896 -10.54 -2.752 -6.784 0.072 0.84 -0.204
-0.9426311941555867 -0.09625729443980971 -0.015339807878854137 0.9637234299890112 0.056373793954788955 0.8076408848216703 -0.31024761434982495 -0.6644468461096028 0.3440043955035532 -0.0730420291822613 -1.0716757937547907 -0.06911503836601068 0.5309291583570821 -0.6039711875393434 -3.708 -10.668 -2.752 -6.936 0.116 0.792 -0.184
-0.948383622110157 -0.09357282806101024 -0.01572330307582549 0.9533690596707847 0.05675728915176031 0.8126263223822979 -0.3160000423043952 -0.6864379946806062 0.3161227607081739 -0.10642145112039146 -1.0449722562042867 -0.012959069693627005 0.5085453107044536 -0.6216426462124711 -3.864 -10.792 -2.784 -7.12 0.108 0.752 -0.176
-0.95490304045867 -0.08935438089432535 -0.01687378866673955 0.9437816797465008 0.057524279545703015 0.8176117599429256 -0.32251946065290826 -0.6758351194767296 0.3176935570346741 -0.10917034469176688 -1.00256075538878 0.029845130203504617 0.504225620806578 -0.6031857893760932 -3.832 -10.856 -2.716 -7.12 0.108 0.78 -0.184
-0.961422458807183 -0.08705340971249723 -0.018791264651596317 0.934194299822217 0.057524279545703015 0.8210632167156677 -0.32903887900142126 -0.6805475084562302 0.31926435336117437 -0.10877764561014182 -0.9958848710011541 0.023169245815878585 0.42568580448156584 -0.6216426462124711 -3.708 -11.112 -2.448 -7.092 0.08 0.792 -0.176
-0.9687088675496388 -0.0839854481367264 -0.01917475984856767 0.9246069198979331 0.056373793954788955 0.8248981686853812 -0.3336408213650775 -0.7056802496802341 0.30512718642267217 -0.1060287520387664 -0.9526879720223973 -0.001570796326500243 0.3801327110130588 -0.627140433355222 -3.644 -11.204 -2.216 -7.092 0.136 0.908 -0.168
-0.9748447907011805 -0.08130098175792692 -0.02032524543948173 0.9161700255645634 0.056373793954788955 0.826815644670238 -0.3401602397135905 -0.7229590092717368 0.2697842690764167 -0.08364490438613793 -0.9142034620231414 -0.022776546734253524 0.3440043955035532 -0.626747734273597 -3.396 -11.332 -2.316 -7.092 0.136 0.924 -0.168
-0.9832816850345502 -0.07861651537912745 -0.021092235833424438 0.9081166264281649 0.057524279545703015 0.8314175870338942 -0.3470631532590749 -0.7268860000879874 0.25682519938278975 -0.09189158510026421 -0.8635452804935085 0.0019634954081253035 0.3082687790756727 -0.6196791508043459 -3.364 -11.524 -2.552 -7.06 0.1 0.876 -0.176
-0.9909515889739773 -0.07554855380335662 -0.021092235833424438 0.8996797320947951 0.05829126993964572 0.8341020534126937 -0.35319907641061654 -0.7465209541692405 0.3015928946880466 -0.0679369411211355 -0.8238826732493775 0.010995574285501701 0.3157300616265488 -0.6200718498859709 -3.052 -11.428 -2.552 -7.212 0.108 0.876 -0.184
-0.9974710073224903 -0.07363107781849985 -0.023009711818281205 0.8931603137462821 0.05675728915176031 0.8356360342005792 -0.3601019899561009 -0.749662546822241 0.24229533336266248 -0.05537057050913356 -0.7602654220261176 -0.02513274122400389 0.2960951075452958 -0.6357798131509733 -2.928 -11.556 -2.416 -7.428 0.116 0.828 -0.168
-1.0062913968528313 -0.07209709703061444 -0.02339320701525256 0.8858739050038265 0.05714078434873166 0.8383205005793786 -0.3670049035015852 -0.7327764863123634 0.2230530783630345 -0.05379977418263332 -0.6648395451912278 -0.021991148571003403 0.2309070599955357 -0.6200718498859709 -2.804 -11.744 -2.348 -7.792 0.144 0.792 -0.176
-1.0128108152013444 -0.06979612584878632 -0.02339320701525256 0.8801214770492561 0.057524279545703015 0.839854481367264 -0.3723738362591842 -0.7528041394752414 0.1649336142825255 -0.08639379795751337 -0.6679811378442283 0.024347343060753767 0.2159844948937834 -0.6577709617219767 -2.648 -11.84 -2.552 -8.128 0.116 0.704 -0.168
-1.0208642143377429 -0.06864564025787226 -0.024160197409195266 0.8739855538977145 0.057524279545703015 0.8425389477460635 -0.37850975941072584 -0.7830419687603711 0.15040374826239827 -0.08678649703913842 -0.6247842388654716 0.01060287520387664 0.16454091520090044 -0.6365652113142235 -2.46 -12.096 -2.716 -8.16 0.088 0.624 -0.184
-1.0273836326862558 -0.06787864986392955 -0.02569417819708068 0.8690001163370868 0.05714078434873166 0.8429224429430349 -0.38502917775923884 -0.7736171908013697 0.14765485469102282 -0.08443030254938806 -0.5874778261110909 0.02120575040775328 0.14215706754827198 -0.6448118920283498 -2.4 -12.316 -2.82 -8.128 0.072 0.644 -0.176
-1.0354370318226542 -0.06711165946998685 -0.02569417819708068 0.863631183579488 0.057524279545703015 0.8425389477460635 -0.39193209130472323 -0.7327764863123634 0.1119192382631423 -0.09149888601863915 -0.5548838023362108 0.01649336142825255 0.06558074663138515 -0.666410341517728 -2.552 -12.7 -2.716 -8.008 0.044 0.8 -0.176
-1.0434904309590527 -0.06557767868210143 -0.028378644575880154 0.8586457460188603 0.05675728915176031 0.8421554525490922 -0.3976845192592935 -0.7736171908013697 0.08757189520238855 -0.13273228958927052 -0.4963716391740768 -0.02042035224450316 -0.007461282550876154 -0.6503096791711006 -2.46 -12.952 -2.316 -7.976 0.072 0.956 -0.168
-1.0507768397015085 -0.06519418348513008 -0.028762139772851508 0.8551942892461182 0.057524279545703015 0.8417719573521208 -0.40382044241083515 -0.7744025889646198 0.09385508050838952 -0.15472343816027392 -0.4421791659098184 -0.029452431121879556 -0.036128315509505585 -0.6133959654983449 -2.524 -13.176 -1.712 -7.884 0.116 0.936 -0.168
-1.058830238837907 -0.06442719309118737 -0.03029612056073692 0.851742832473376 0.0559902987578176 0.8417719573521208 -0.4099563655623768 -0.7657632091688684 0.04555309346850705 -0.12487830795676931 -0.37227872938055756 -0.04123340357063138 -0.013351768775252066 -0.607898178355594 -2.244 -13.3 -1.608 -7.948 0.164 0.848 -0.156
-1.0661166475803625 -0.06557767868210143 -0.03144660615165098 0.8486748708976052 0.05560680356084625 0.8421554525490922 -0.4168592791078612 -0.749662546822241 0.009032078877376396 -0.09621127499813988 -0.3086614781572977 -0.05811946408050899 -0.0019634954081253035 -0.6173229563145954 -2.148 -13.332 -1.712 -8.16 0.164 0.82 -0.168
-1.0734030563228183 -0.06596117387907278 -0.03144660615165098 0.847524385306691 0.05675728915176031 0.8413884621551494 -0.4226117070624315 -0.7712609963116193 -0.02591813938725401 -0.11034844193664206 -0.24622232417891307 -0.024347343060753767 0.007461282550876154 -0.627533132436847 -2.024 -13.652 -1.98 -8.192 0.188 0.8 -0.176
-1.0822234458531594 -0.06557767868210143 -0.033364082136507746 0.8459904045188057 0.0559902987578176 0.8413884621551494 -0.42874763021397316 -0.789325154066372 -0.04476769530525693 -0.10485065479389122 -0.20145462887365617 -0.01610066234662749 -0.02042035224450316 -0.6318528223347227 -1.96 -13.652 -1.912 -8.252 0.164 0.792 -0.168
-1.0895098545956152 -0.06634466907604414 -0.0337475773334791 0.8444564237309202 0.0559902987578176 0.8410049669581781 -0.4356505437594575 -0.801498825596749 -0.06361725122325984 -0.056941366835633805 -0.15982852622139973 -0.009817477040626518 -0.014137166938502187 -0.6212499471308461 -1.836 -13.808 -2.012 -8.312 0.164 0.664 -0.168
-1.0983302441259561 -0.06864564025787226 -0.03528155812136451 0.8436894333369775 0.056373793954788955 0.839854481367264 -0.4414029717140278 -0.8376271411062546 -0.09581857591651483 -0.07579092275363672 -0.09346238142676445 0.02552544030562895 -0.04908738520313259 -0.6220353452940962 -1.588 -14.16 -1.944 -8.068 0.136 0.616 -0.168
-1.105616652868412 -0.06979612584878632 -0.03489806292439316 0.8436894333369775 0.05560680356084625 0.8379370053824072 -0.4479223900625408 -0.7991426311069986 -0.12055861805889365 -0.08914269152888879 -0.03455751918300534 -0.009424777959001457 -0.11623892816101798 -0.6322455214163478 -1.524 -14.096 -1.912 -8.284 0.08 0.76 -0.156
-1.113286556807839 -0.07133010663667173 -0.03566505331833587 0.8448399189278917 0.05483981316690354 0.8360195293975505 -0.45405831321408247 -0.8270242659023779 -0.1429424657115221 -0.03455751918300534 0.01688606050987761 -0.01610066234662749 -0.18613936469027878 -0.6243915397838465 -1.34 -13.936 -1.608 -8.496 0.044 0.656 -0.168
-1.1224904415351515 -0.0732475826215285 -0.034514567727421806 0.8448399189278917 0.05368932757598948 0.8337185582157224 -0.4613447219565382 -0.8187775851882516 -0.17553648948640216 -0.008639379795751335 0.06911503836601068 -0.05340707510100826 -0.22226768019978438 -0.6232134425389714 -1.088 -14.224 -1.776 -8.528 0.06 0.528 -0.156
-1.13054384067155 -0.07554855380335662 -0.036432043712278574 0.8467573949127484 0.05292233718204677 0.8291166158520661 -0.4678641403050512 -0.8179921870250015 -0.18653206377190384 -0.028274333877004374 0.07382742734551141 -0.10524335387551628 -0.2968805057085459 -0.6424556975385993 -1.088 -14.316 -1.912 -8.74 0.108 0.588 -0.14
-1.1389807350049197 -0.07746602978821339 -0.03681553890924993 0.8479078805036625 0.05253884198507542 0.8256651590793239 -0.47400006345659285 -0.8117090017190005 -0.2010619297920311 -0.0679369411211355 0.1189878217323934 -0.08089601081476251 -0.32358404325905005 -0.620857248049221 -0.9 -14.348 -1.944 -8.404 0.06 0.54 -0.14
-1.1455001533534328 -0.07938350577307016 -0.03719903410622128 0.8502088516854905 0.052155346788104066 0.8210632167156677 -0.4801359866081345 -0.7975718347804983 -0.226194671016035 -0.04987278336638271 0.17318029499665177 -0.05379977418263332 -0.3663882431561817 -0.6102543728453443 -0.84 -14.636 -1.608 -8.068 0.016 0.576 -0.168
-1.1558545236716593 -0.08283496254581234 -0.03796602450016399 0.8536603084582327 0.05062136600021865 0.8156942839580688 -0.48627190975967616 -0.781863871515496 -0.2360121480566615 -0.04241150081550656 0.23129975907716077 -0.07029313561088588 -0.48144907407232446 -0.6106470719269694 -0.84 -14.54 -1.44 -8.344 0.116 0.752 -0.168
-1.1631409324141149 -0.08590292412158317 -0.037582529303192634 0.8571117652309749 0.0502378708032473 0.8099418560034984 -0.49279132810818915 -0.789325154066372 -0.25957409295416517 -0.027488935713754253 0.30512718642267217 -0.11270463642639243 -0.5760895527439641 -0.6102543728453443 -0.684 -14.792 -1.544 -8.22 0.172 0.732 -0.156
-1.1715778267474848 -0.0897378760912967 -0.03834951969713534 0.8613302123976598 0.04908738521233324 0.8041894280489281 -0.4989272512597308 -0.8219191778412521 -0.3063052836675474 -0.04633849163175717 0.32594023774880043 -0.10249446030414085 -0.5281802647857067 -0.5984734003965926 -0.716 -14.856 -1.376 -8.16 0.188 0.684 -0.184
-1.1800147210808545 -0.09318933286403888 -0.03834951969713534 0.8651651643673733 0.04793689962141918 0.7980535048973865 -0.5065971551991579 -0.7944302421274979 -0.31455196438167365 -0.006675884387626033 0.38798669264556 -0.08678649703913842 -0.5297510611122069 -0.6157521599880952 -0.62 -14.824 -1.172 -8.008 0.072 0.704 -0.196
-1.1873011298233103 -0.09664078963678106 -0.03834951969713534 0.8697671067310296 0.04716990922747647 0.7923010769428162 -0.5108156023658428 -0.8058185154946247 -0.3577488633604303 -0.009032078877376396 0.42647120264481597 -0.0640099503048849 -0.5662720757033376 -0.5969026040700923 -0.62 -14.92 -1.308 -8.008 0.052 0.732 -0.168
-1.1949710337627373 -0.10085923680346595 -0.038733014894106695 0.8759030298825713 0.04563592843959106 0.7861651537912745 -0.5161845351234418 -0.7991426311069986 -0.4194026191755649 -0.009817477040626518 0.48576876397020013 -0.11506083091614279 -0.6047565857025935 -0.5804092426418398 -0.464 -14.984 -1.508 -8.036 0.088 0.724 -0.156
-1.2034079280961072 -0.1054611791671222 -0.038733014894106695 0.8801214770492561 0.04563592843959106 0.7804127258367043 -0.5219369630780121 -0.8066039136578748 -0.41390483203281403 -0.006675884387626033 0.5438882280507091 -0.09621127499813988 -0.594546409580342 -0.5894413215192161 -0.528 -15.016 -1.376 -8.036 0.08 0.664 -0.156
-1.20992734644462 -0.10929613113683573 -0.03834951969713534 0.8874078857917118 0.044485442848677 0.7738933074881912 -0.5276893910325823 -0.7775441816176203 -0.4370740778486926 0.005497787142750851 0.5800165435602147 -0.08168140897801264 -0.5701990665195882 -0.5776603490704644 -0.372 -14.984 -1.508 -8.036 0.016 0.596 -0.168
-1.2179807455810185 -0.11466506389443468 -0.03796602450016399 0.8946942945341676 0.043334957257762936 0.7666068987457355 -0.5338253141841239 -0.7846127650868714 -0.4500331475423196 -0.0019634954081253035 0.6616979525382274 -0.06754424203951044 -0.6365652113142235 -0.5403539363160835 -0.404 -14.888 -1.308 -8.068 -0.06 0.608 -0.168
-1.226034144717417 -0.11888351106111957 -0.03911651009107805 0.9015972080796519 0.04180097646987752 0.7604709755941939 -0.5391942469417229 -0.7751879871278698 -0.43471788335894224 0.012566370612001944 0.7041094533537339 -0.13076879418114523 -0.6766205176399797 -0.5348561491733327 -0.436 -15.112 -1.276 -8.128 -0.008 0.636 -0.196
-1.2333205534598726 -0.12425244381871851 -0.03834951969713534 0.9096506072160504 0.0395000052880494 0.752034081260824 -0.5445631796993219 -0.7881470568214969 -0.44964044846069456 0.0070685834692510935 0.7359180789653639 -0.20538161968990676 -0.7190320184554863 -0.5505641124383351 -0.464 -15.268 -1.44 -8.1 0.144 0.56 -0.156
-1.2425244381871852 -0.1292378813793461 -0.03796602450016399 0.9173205111554774 0.037582529303192634 0.7451311677153397 -0.5499321124569209 -0.7806857742706207 -0.4940154446843264 0.01649336142825255 0.7406304679448645 -0.19281524907790482 -0.7186393193738612 -0.5478152188669597 -0.372 -15.46 -1.44 -8.036 0.172 0.54 -0.156
-1.2505778373235836 -0.13537380453088776 -0.038733014894106695 0.9269078910797612 0.036432043712278574 0.7370777685789413 -0.5556845404114912 -0.7755806862094949 -0.5085453107044536 -0.01060287520387664 0.7979645338621234 -0.1390154748952715 -0.7398450697816145 -0.5470298207037096 -0.436 -15.62 -1.24 -7.916 0.044 0.548 -0.168
-1.2578642460660392 -0.14035924209151535 -0.038733014894106695 0.9361117758070737 0.03489806292439316 0.7282573790486002 -0.5606699779721187 -0.7889324549847471 -0.5352488482549578 -0.018456856836377853 0.8615817850853833 -0.135873882242271 -0.7802930751889957 -0.5057964171330782 -0.248 -15.684 -1.004 -7.916 0.036 0.608 -0.168
-1.2659176452024377 -0.14611167004608566 -0.03796602450016399 0.9453156605343862 0.032213596545593685 0.7202039799122018 -0.565271920335775 -0.7551603339649918 -0.5639158812135873 0.018849555918002914 0.9106691702885158 -0.20970130958778244 -0.834092849371629 -0.4920519492762011 -0.496 -15.684 -0.804 -7.824 0.124 0.684 -0.156
-1.2735875491418647 -0.15186409800065595 -0.03796602450016399 0.95490304045867 0.029529130166794215 0.7113835903818606 -0.5698738626994312 -0.7889324549847471 -0.5698063674379631 0.027881634795379313 0.9291260271248937 -0.22815816642416029 -0.8529424052896319 -0.46259951815432154 -0.436 -15.62 -1.04 -7.764 0.144 0.656 -0.168
-1.2824079386722058 -0.1587670115461403 -0.03796602450016399 0.965640905973868 0.028762139772851508 0.7040971816394049 -0.5737088146691447 -0.7681194036586187 -0.5760895527439641 -0.00039269908162506076 0.9577930600835232 -0.1920298509146547 -0.7637997137607432 -0.4099778412165634 -0.34 -15.62 -0.94 -7.456 0.052 0.54 -0.156
-1.288927357020719 -0.16490293469768197 -0.03719903410622128 0.9759952762920945 0.02684466378799474 0.6956602873060351 -0.5779272618358297 -0.781863871515496 -0.6004368958047178 -0.005497787142750851 1.027300797531159 -0.14686945652777272 -0.77597338529112 -0.4362886796854425 -0.464 -15.776 -0.604 -7.364 -0.008 0.54 -0.148
-1.2969807561571174 -0.17065536265225228 -0.03681553890924993 0.9875001322012351 0.024927187803137973 0.6864564025787226 -0.5825292041994858 -0.763014315597493 -0.6283185306000971 0.023169245815878585 1.093666942325794 -0.1720021977517766 -0.8678649703913842 -0.420188017338815 -0.372 -15.748 -0.568 -7.428 0.08 0.676 -0.168
-1.304267164899573 -0.17832526659167935 -0.03681553890924993 0.9993884833073471 0.022626216621309852 0.6761020322604961 -0.5875146417601135 -0.7606581211077427 -0.6558074663138515 0.027488935713754253 1.1486448137533027 -0.22894356458741041 -0.892212313452138 -0.4190099200939398 -0.436 -15.872 -0.5 -7.456 0.108 0.712 -0.14
-1.3123205640359714 -0.18484468494019235 -0.03681553890924993 1.0116603296104303 0.019558255045539024 0.668432128321069 -0.5905826033358843 -0.7724390935564944 -0.6652322442728529 0.040448005407381256 1.1808461384465576 -0.24033183795453716 -0.8572620951875076 -0.4111559384614386 -0.34 -15.968 -0.536 -7.428 0.108 0.576 -0.156
-1.3203739631723699 -0.1917475984856767 -0.03566505331833587 1.0250826615044277 0.017257283863710903 0.6599952339876992 -0.5944175553055978 -0.7559457321282419 -0.6695519341707286 0.04280419989713162 1.1914490136504343 -0.2481858195870384 -0.814850594372001 -0.3777765165233084 -0.436 -15.872 -0.536 -7.336 0.08 0.48 -0.148
-1.3272768767178542 -0.19941750242510378 -0.03604854851530722 1.037354507807511 0.01457281748491143 0.6523253300482722 -0.59786901207834 -0.7881470568214969 -0.6860452955989811 0.02552544030562895 1.2248284355885644 -0.24229533336266248 -0.8195629833515018 -0.3573561642788053 -0.496 -15.808 -0.604 -7.272 0.1 0.46 -0.148
-1.3353302758542527 -0.20708740636453085 -0.03604854851530722 1.050393344504537 0.011888351106111956 0.6419709597300457 -0.6017039640480536 -0.7783295797808704 -0.7209955138636115 0.04280419989713162 1.2794136079344478 -0.2548617039746644 -0.8682576694730093 -0.36521014591130646 -0.372 -15.776 -0.536 -7.152 0.08 0.576 -0.148
-1.3433836749906511 -0.21360682471304387 -0.03566505331833587 1.0641991715955057 0.009203884727312482 0.6331505701997046 -0.604388430426853 -0.7543749358017416 -0.7209955138636115 0.06086835765188441 1.3155419234439534 -0.2662499773417912 -0.944441291308271 -0.342826298258678 -0.152 -15.684 -0.704 -7.028 0.072 0.616 -0.168
-1.3502865885361355 -0.22127672865247094 -0.03298058693953639 1.0791554842773885 0.006519418348513008 0.6239466854723921 -0.6074563920026238 -0.7473063523324905 -0.7382742734551142 0.05458517234588344 1.370912493953087 -0.28352873693329383 -0.9499390784510219 -0.3110176726470481 0.248 -15.652 -0.604 -6.784 0.06 0.588 -0.168
-1.3587234828695052 -0.23009711818281206 -0.03259709174256504 1.0941117969592713 0.002684466378799474 0.6128253247602228 -0.6112913439723374 -0.7414158661081147 -0.7347399817204886 0.1009236639776406 1.4070408094625926 -0.30983957540217294 -0.9039932859008898 -0.3063052836675474 0.62 -15.684 -0.604 -6.936 0.06 0.492 -0.156
-1.3644759108240756 -0.23700003172829642 -0.032213596545593685 1.1075341288532687 -0.0007669903939427069 0.604388430426853 -0.6132088199571941 -0.7838273669236212 -0.7763660843727451 0.07107853377413599 1.429031958033596 -0.31651545978979895 -0.9365873096757699 -0.2788163479537931 1.056 -15.684 -0.536 -7.152 0.1 0.472 -0.184
-1.3721458147635026 -0.24505343086469483 -0.03259709174256504 1.1224904415351515 -0.003451456772742181 0.5948010505025692 -0.6155097911390223 -0.7488771486589908 -0.7747952880462449 0.0310232274483798 1.468301866196102 -0.31887165427954933 -0.9342311151860195 -0.24897121775028852 1.556 -15.556 -0.5 -7.304 0.052 0.424 -0.168
-1.3794322235059584 -0.25349032519806464 -0.032213596545593685 1.1378302494140056 -0.006135923151541655 0.5855971657752567 -0.6174272671238791 -0.7292421945777378 -0.7767587834543701 -0.007461282550876154 1.5075717743586081 -0.2921681167290452 -0.924806337227018 -0.21951878662840896 1.556 -15.684 -0.604 -7.456 -0.024 0.376 -0.168
-1.3859516418544713 -0.26039323874354897 -0.032213596545593685 1.1527865620958884 -0.009587379924283835 0.5779272618358297 -0.6189612479117644 -0.717461222128986 -0.7740098898829947 -0.0011780972448751821 1.481260935889729 -0.30512718642267217 -0.8933904106970132 -0.17082410050690142 1.588 -15.684 -0.5 -7.428 0.008 0.336 -0.168
-1.3936215457938983 -0.2684466378799474 -0.032213596545593685 1.1677428747777712 -0.014956312681882784 0.5679563867145745 -0.6204952286996499 -0.705287550598609 -0.7747952880462449 0.0023561944897503642 1.4883295193589803 -0.3824889055028092 -0.8690430676362594 -0.1449059611196474 1.524 -15.872 0.1 -7.244 0.08 0.336 -0.176
-1.4005244593393829 -0.27650003701634585 -0.03298058693953639 1.1823156922626827 -0.01802427425765361 0.5583690067902906 -0.6212622190935926 -0.6832964020276057 -0.7830419687603711 0.005497787142750851 1.474977750583728 -0.43943027233844295 -0.9169523555945168 -0.11113384009989219 1.464 -15.968 0.836 -6.876 0.172 0.328 -0.168
-1.4070438776878957 -0.28570392174365833 -0.03144660615165098 1.1984224905354794 -0.023776702212223912 0.548014636472064 -0.6227961998814779 -0.6923284809049821 -0.7971791356988733 0.013744467856877126 1.5028593853791075 -0.4798782777458242 -0.9703594306955251 -0.1311614932627703 1.464 -16.064 1.576 -6.664 0.164 0.48 -0.176
-1.4127963056424662 -0.292990330486114 -0.03106311095467963 1.212995308020391 -0.028762139772851508 0.5380437613508089 -0.6231796950784493 -0.6891868882519816 -0.7810784733522458 0.06675884387626033 1.5224943394603605 -0.5289656629489569 -1.009236639776406 -0.11349003458964255 1.744 -16.224 1.644 -6.416 0.172 0.54 -0.168
-1.4196992191879505 -0.30027673922856973 -0.03029612056073692 1.2287186110962165 -0.03604854851530722 0.5284563814265251 -0.6239466854723921 -0.6758351194767296 -0.7928594458009977 0.08796459428401361 1.5554810623168656 -0.5996514976414677 -1.0225884085516581 -0.07147123285576105 1.992 -16.284 1.44 -6.02 0.188 0.528 -0.14
-1.4277526183243487 -0.30833013836496814 -0.028378644575880154 1.2440584189750705 -0.04256796686382023 0.5173350207143558 -0.6239466854723921 -0.705287550598609 -0.8050331173313745 0.1170243263242681 1.5951436695609966 -0.6424556975385993 -1.03436938100041 -0.06636614479463526 2.148 -16.16 1.408 -5.9 0.188 0.52 -0.14
-1.4346555318698333 -0.3175340230922806 -0.026077673394052033 1.2620826932327243 -0.04947088040930459 0.5069806503961293 -0.6247136758663347 -0.7186393193738612 -0.8505862107998815 0.14647675744614766 1.6450164529273794 -0.6931138790682322 -1.0488992470205372 -0.029845130203504617 2.336 -16.064 1.108 -5.776 0.392 0.528 -0.156
-1.440791455021375 -0.3252039270317077 -0.025310683000109326 1.2778059963085497 -0.05292233718204677 0.4966262800779027 -0.6243301806693634 -0.7080364441699845 -0.8415541319225052 0.16532631336415057 1.6780031757838845 -0.6165375581513454 -1.0520408396735377 -0.010995574285501701 2.648 -15.936 1.004 -5.836 0.528 0.548 -0.128
-1.448461358960802 -0.3344078117590202 -0.024160197409195266 1.2962137657631747 -0.05483981316690354 0.4858884145627048 -0.6247136758663347 -0.7001824625374833 -0.8372344420246295 0.13783737765039633 1.6823228656817601 -0.36795903948268194 -1.0422233626329112 -0.006283185306000972 2.804 -16.064 0.972 -6.296 0.2 0.472 -0.128
-1.4553642725062863 -0.34207771569844725 -0.023009711818281205 1.3127040592329429 -0.055223308363874894 0.477451520229335 -0.6243301806693634 -0.6950773744763575 -0.8521570071263818 0.1252710070383944 1.7019578197630132 -0.1590431280581496 -0.9915651811032784 -0.009424777959001457 2.928 -16.0 1.308 -6.448 0.18 0.328 -0.12
-1.4622671860517706 -0.3524320860166738 -0.021092235833424438 1.3303448382936252 -0.0559902987578176 0.46824763550202253 -0.6250971710633061 -0.6605198552933521 -0.8639379795751336 0.10917034469176688 1.7278759591502673 -0.013744467856877126 -0.9267698326351433 -0.02042035224450316 3.084 -15.808 1.544 -6.632 0.172 0.316 -0.044
-1.4676361188093696 -0.3601019899561009 -0.020708740636453084 1.3487526077482501 -0.0559902987578176 0.4598107411686528 -0.6243301806693634 -0.6196791508043459 -0.853335104371257 0.11780972448751822 1.6952819353753872 0.0011780972448751821 -0.8427322291673803 0.008246680714126275 3.456 -15.776 1.608 -6.416 0.08 0.328 0.0
-1.4733885467639398 -0.368922379486442 -0.019558255045539024 1.3648594060210468 -0.058674765136617076 0.4521408372292257 -0.6239466854723921 -0.6224280443757213 -0.8509789098815066 0.12959069693627004 1.6772177776206345 -0.09699667316139 -0.7924667467193726 0.02670353755050413 3.52 -15.748 1.608 -6.144 -0.372 0.316 -0.028
-1.4806749555063956 -0.3781262642137545 -0.01687378866673955 1.3832671754756718 -0.06596117387907278 0.44293695250191323 -0.6243301806693634 -0.6326382204979728 -0.8376271411062546 0.13940817397689656 1.6972454307835125 -0.37463492387030795 -0.8101382053925003 0.021991148571003403 3.584 -15.62 1.276 -5.624 -0.044 0.344 -0.028
-1.4860438882639946 -0.38656315854712425 -0.014956312681882784 1.4016749449302968 -0.07516505860638527 0.4341165629715721 -0.6243301806693634 -0.6259623361103468 -0.8607963869221331 0.19281524907790482 1.720021977517766 -0.7249225046798621 -0.821133779678002 -0.008246680714126275 3.676 -15.62 1.14 -5.256 0.18 0.328 -0.008
-1.4925633066125075 -0.39576704327443674 -0.014189322287940077 1.4196992191879505 -0.08360195293975504 0.42299520225940285 -0.6243301806693634 -0.6035784884577183 -0.8623671832486334 0.16846790601715106 1.7494744086396457 -0.8364490438613794 -0.8902488180440127 -0.00510508806112579 3.864 -15.364 1.108 -5.132 0.18 0.18 -0.016
-1.4979322393701064 -0.40420393760780654 -0.01227184630308331 1.4369565030516613 -0.08935438089432535 0.4111068511532909 -0.6243301806693634 -0.5894413215192161 -0.8639379795751336 0.17082410050690142 1.7804976360880254 -0.7516260422303662 -1.0744246873261663 -0.0007853981632501215 3.708 -15.144 1.308 -5.408 0.18 0.328 -0.016
-1.5029176769307342 -0.4126408319411763 -0.011888351106111956 1.4553642725062863 -0.09395632325798159 0.39883500485020756 -0.6243301806693634 -0.5497787142750851 -0.8647233777383837 0.1429424657115221 1.8236945350667821 -0.6444191929467247 -1.2377875052821914 -0.0023561944897503642 3.708 -14.984 1.544 -5.652 0.18 0.328 -0.008
-1.5075196192943903 -0.42146122147151743 -0.009970875121255189 1.474539032354854 -0.10009224640952324 0.38502917775923884 -0.6197282383057071 -0.5454590243772094 -0.8784678455952609 0.09974556673276543 1.8390097992501595 -0.5776603490704644 -1.2633129455878205 0.17553648948640216 3.456 -14.92 1.912 -5.868 0.172 0.328 0.0
-1.513655542445932 -0.4298981158048872 -0.009587379924283835 1.4937137922034216 -0.10584467436409355 0.3746748074410123 -0.6135923151541655 -0.49087385203132594 -0.8431249282490054 0.1240929097935192 1.8075938727201546 -0.562345084887087 -1.2067642778338117 0.41469023019606416 3.332 -14.668 2.148 -6.172 0.172 0.328 0.0
-1.517873989612617 -0.4387185053352283 -0.007669903939427069 1.5086701048853044 -0.11044661672774979 0.3654709227136998 -0.6093738679874806 -0.46259951815432154 -0.8124943998822507 0.10327985846739098 1.7549721957823965 -0.5207189822348305 -1.0646072102855397 0.5069745143779534 3.272 -14.7 2.384 -6.54 0.172 0.328 0.056
-1.522475931976273 -0.4456214188807127 -0.006519418348513008 1.5263108839459867 -0.11581554948534874 0.3593349995621582 -0.6040049352298816 -0.4708461988684478 -0.7838273669236212 0.11584622907939292 1.6705418932330083 -0.4802709768274493 -0.8105309044741253 0.4826271713171996 3.332 -14.76 2.448 -6.54 0.164 -0.164 0.044
-1.5274613695369008 -0.4529078276231684 -0.004985437560627594 1.5420341870218122 -0.11850001586414821 0.35128160042575973 -0.6009369736541108 -0.44060836958331817 -0.7571238293731171 0.13940817397689656 1.6159567208871248 -0.4457134576444439 -0.7064656478434843 0.46770460621544735 3.456 -14.732 2.416 -6.448 0.18 -0.316 0.056
-1.5316798167035857 -0.46172821715350953 -0.002684466378799474 1.5589079756885518 -0.1227184630308331 0.34054373491056183 -0.5971020216843973 -0.4700608007051977 -0.7598727229444925 0.13783737765039633 1.5955363686426218 -0.4197953182571899 -0.8380198401878796 0.39544797519643615 3.612 -14.732 2.448 -6.752 0.2 0.056 0.064
-1.5351312734763278 -0.46824763550202253 -0.0023009711818281204 1.5746312787643773 -0.1257864246066039 0.33133985018324935 -0.5928835745177125 -0.44689155488931914 -0.7154977267208606 0.16297011887440022 1.5511613724189899 -0.33732851111592715 -0.9723229261036503 0.3542145716258048 3.988 -14.732 2.28 -6.6 0.172 0.296 0.072
-1.5393497206430127 -0.4751505490475069 -0.0015339807878854137 1.58958759144626 -0.12732040539448933 0.324436936637765 -0.5905826033358843 -0.38445240091093447 -0.7107853377413599 0.14176436846664692 1.5048228807872328 -0.2560398012195396 -0.821526478759627 0.3522510762176795 4.3 -14.732 2.216 -6.112 0.18 0.132 0.056
-1.543951663006669 -0.48243695778996265 0.0011504855909140602 1.6033934185372287 -0.12808739578843203 0.31830101348622336 -0.5867476513661708 -0.37699111836005833 -0.685259897435731 0.11977321989564353 1.4097897030339681 -0.13273228958927052 -0.6086835765188442 0.2945243112187956 4.36 -14.636 2.248 -5.408 0.172 -0.048 0.084
-1.546252634188497 -0.489339871335447 0.002684466378799474 1.6171992456281974 -0.12808739578843203 0.31178159513771037 -0.5836796897904 -0.3502875808095542 -0.6660176424361031 0.13155419234439536 1.3634512114022108 -0.043196898978756684 -0.6090762756004692 0.278030949790543 4.424 -14.444 2.28 -4.828 0.172 0.112 0.056
-1.5497040909612392 -0.49585928968396 0.003451456772742181 1.6321555583100802 -0.12885438618237474 0.30334470080434056 -0.5813787186085718 -0.34636058999330355 -0.6514877764159758 0.13430308591577078 1.3811226700753385 0.00039269908162506076 -0.7229590092717368 0.2874557277495445 4.736 -14.224 2.384 -4.4 0.172 0.328 0.056
-1.5535390429309528 -0.502378708032473 0.0038349519697135344 1.6467283757949918 -0.1277039005914607 0.2956747968649135 -0.5775437666388583 -0.2988440011166712 -0.6239988407022216 0.10131636305926567 1.4050773140544672 0.006675884387626033 -0.7853981632501215 0.28863382499441964 4.672 -14.0 2.348 -4.524 0.164 0.308 0.056
-1.5554565189158096 -0.5085146311840146 0.005368932757598948 1.6605342028859604 -0.1284708909854034 0.2876213977285151 -0.5740923098661161 -0.2591813938725401 -0.6243915397838465 0.10170906214089073 1.390154748952715 -0.03063052836675474 -0.7520187413119913 0.3153373625449238 4.488 -13.716 2.516 -4.98 -0.216 0.336 0.028
-1.556990499703695 -0.515417544729499 0.007286408742455715 1.6747235251739006 -0.13383982374300235 0.2826359601678875 -0.5710243482903453 -0.2450442269340379 -0.5925829141722166 0.11623892816101798 1.3269301968110803 -0.2238384765262846 -0.6448118920283498 0.31926435336117437 4.58 -13.62 2.516 -5.072 -0.044 0.328 0.056
-1.559291470885523 -0.5211699726840693 0.008436894333369775 1.687378866673955 -0.13959225169757264 0.279951493789088 -0.567572891517603 -0.18731746193515397 -0.5851216316213405 0.1331249886708956 1.2904091822199495 -0.4300054943794415 -0.4453207585628189 0.31965705244279946 4.36 -13.716 2.348 -4.888 0.152 0.328 0.044
-1.5608254516734086 -0.5253884198507542 0.009203884727312482 1.6988837225830957 -0.14381069886425754 0.27803401780423126 -0.5633544443509182 -0.15433073907864886 -0.5584180940708364 0.12841259969139487 1.2099058704868122 -0.536034246418208 -0.24347343060753765 0.3392920065240525 4.144 -13.744 1.98 -4.644 0.18 0.064 0.036
-1.5604419564764371 -0.5307573526083531 0.009203884727312482 1.7119225592801217 -0.1472621556369997 0.27458256103148904 -0.559902987578176 -0.17121679958852648 -0.510508806112579 0.1288052987730199 1.1784899439568073 -0.4111559384614386 -0.17318029499665177 0.37149333121730743 4.176 -13.776 2.216 -4.308 0.18 -0.376 0.028
-1.562359432461294 -0.5365097805629234 0.010737865515197896 1.7238109103862338 -0.14879613642488512 0.26806314268297604 -0.5568350260024052 -0.0860010988758883 -0.4940154446843264 0.09935286765114036 1.2036226851808112 -0.29845130203504616 -0.3872012944823099 0.36795903948268194 4.112 -13.84 2.584 -4.704 0.164 0.048 0.044
-1.563509918052208 -0.5411117229265797 0.011888351106111956 1.7368497470832598 -0.15033011721277054 0.26039323874354897 -0.5526165788357204 -0.07225663101901117 -0.4594579255013211 0.08089601081476251 1.2370021071189414 -0.2120575040775328 -0.6766205176399797 0.36246125233993104 4.02 -13.968 2.752 -4.828 -0.024 0.316 0.028
-1.5642769084461507 -0.5460971604872072 0.012655341500054663 1.749121593386343 -0.15454856437945544 0.25464081078897866 -0.5472476460781214 -0.04987278336638271 -0.4641703144808218 0.06950773744763575 1.209120472323562 -0.2269800691792851 -0.685652596517356 0.4091924430533133 3.74 -14.192 2.448 -4.828 -0.024 0.328 0.036
-1.5631264228552366 -0.5506991028508635 0.013805827090968724 1.7613934396894264 -0.1587670115461403 0.25080585881926515 -0.5430291989114364 -0.028274333877004374 -0.45827982825644586 0.059690260407009234 1.1663162724264304 -0.3341869184629267 -0.5270021675408315 0.40487275315543764 3.768 -14.252 2.216 -4.704 0.164 0.048 0.056
-1.5631264228552366 -0.5541505596236057 0.01457281748491143 1.7721313052046241 -0.16298545871282522 0.24582042125863754 -0.5391942469417229 0.028667032958629435 -0.4311835916243167 0.10995574285501701 1.0913107478360438 -0.46495571264407193 -0.43275438795081694 0.4386448741751928 3.676 -14.316 2.18 -4.4 0.18 -0.152 0.028
-1.5631264228552366 -0.5583690067902906 0.014956312681882784 1.7844031515077075 -0.16643691548556738 0.23623304133435372 -0.5345923045780667 0.04123340357063138 -0.400945762339187 0.08914269152888879 1.112123799162172 -0.37227872938055756 -0.5595961913157116 0.43982297142006804 3.364 -14.316 2.416 -4.248 0.144 0.104 0.028
-1.5604419564764371 -0.5637379395478895 0.01687378866673955 1.795908007416848 -0.16912138186436687 0.22933012778886935 -0.5296068670174391 0.03887720908088101 -0.42961279529781643 0.10406525663064109 1.1329368504883002 -0.2528982085665391 -0.7653705100872433 0.46024332366457116 3.364 -14.476 2.18 -4.308 0.06 0.328 0.028
-1.5612089468703798 -0.566422405926689 0.017257283863710903 1.8058788825381034 -0.17065536265225228 0.222427214243385 -0.5246214294568115 0.07107853377413599 -0.4080143458084381 0.10917034469176688 1.1297952578352997 -0.23954643979128706 -0.7649778110056183 0.4822344722355746 3.116 -14.508 2.048 -4.156 0.044 0.336 0.016
-1.559291470885523 -0.5710243482903453 0.018791264651596317 1.818534224038158 -0.1737233242280231 0.2174417766827574 -0.5196359918961839 0.08482300163101313 -0.3923063825434357 0.09581857591651483 1.1235120725292989 -0.2642864819336659 -0.6318528223347227 0.4900884538680758 2.96 -14.54 1.476 -3.88 0.06 0.2 0.036
-1.5585244804915803 -0.5744758050630875 0.019558255045539024 1.8296555847503273 -0.17602429540985123 0.21053886313727305 -0.514267059138585 0.12370021071189413 -0.3966260724413113 0.08521570071263818 1.1329368504883002 -0.25839599570928995 -0.5643085802952122 0.4959789400924517 2.804 -14.54 1.308 -3.696 0.1 0.064 0.028
-1.5562235093097523 -0.578310757032801 0.02032524543948173 1.8407769454624965 -0.1787087617886507 0.20286895919784598 -0.5085146311840146 0.18260507295565323 -0.35657076611555516 0.06754424203951044 1.1148726927335475 -0.22658737009766006 -0.620464548967596 0.5183627877450802 2.68 -14.572 1.308 -3.696 0.024 0.18 0.016
-1.553922538127924 -0.5813787186085718 0.020708740636453084 1.8522818013716371 -0.1802427425765361 0.1951990552584189 -0.5031456984264157 0.18967365642490433 -0.31847895519792424 0.06558074663138515 1.0771735808975416 -0.18928095734327927 -0.7272786991696125 0.5478152188669597 2.552 -14.604 1.576 -3.788 0.044 0.28 0.028
-1.5512380717491248 -0.5844466801843426 0.02147573103039579 1.8645536476747204 -0.18254371375836423 0.18867963690990588 -0.49700977527487405 0.17749998489452745 -0.3502875808095542 0.05222897785613308 1.0704976965099156 -0.22030418479165909 -0.6946846753947324 0.5379977418263332 2.212 -14.572 1.508 -3.636 0.08 0.24 0.016
-1.549320595764268 -0.5878981369570848 0.021859226227367145 1.8737575324020328 -0.1836941993492783 0.18254371375836423 -0.4920243377142465 0.23012166183228558 -0.32829643223855076 0.0789325154066372 1.0426160617145364 -0.19556414264928024 -0.6424556975385993 0.5340707510100826 2.244 -14.76 1.276 -3.604 0.108 0.132 0.008
-1.5470196245824397 -0.5909660985328556 0.023009711818281205 1.8833449123263166 -0.18599517053110642 0.17679128580379394 -0.48742239535059023 0.2379756434647868 -0.33300882121805153 0.0510508806112579 1.0206249131435328 -0.1610066234662749 -0.6192864517227208 0.5611669876422118 2.244 -14.984 0.872 -3.452 0.044 0.124 0.0
-1.5431846726127263 -0.5936505649116551 0.02339320701525256 1.893315787447572 -0.18676216092504913 0.1695048770613382 -0.48090297700207724 0.29059732040254493 -0.3153373625449238 0.0659734457130102 1.0127709315110316 -0.13430308591577078 -0.659341758048477 0.562737783968712 2.088 -15.112 0.94 -3.176 -0.016 0.26 0.0
-1.5416506918248407 -0.5971020216843973 0.024160197409195266 1.9040536529627698 -0.18829614171293454 0.16260196351585385 -0.47553404424447826 0.2788163479537931 -0.303949089177797 0.05890486224375911 1.0112001351845314 -0.10170906214089073 -0.6950773744763575 0.55017141335671 2.116 -15.176 1.004 -2.964 0.044 0.336 -0.008
-1.5378157398551273 -0.6009369736541108 0.023009711818281205 1.912874042493111 -0.18867963690990588 0.15684953556128356 -0.4705486066838507 0.3086614781572977 -0.2870630286679194 0.03063052836675474 1.0221957094700331 -0.13744467856877127 -0.6683738369258534 0.5521349087648354 2.056 -15.208 0.904 -2.72 0.136 0.328 0.016
-1.5339807878854137 -0.6036214400329103 0.023776702212223912 1.9232284128113375 -0.18983012250081996 0.1507136124097419 -0.4651796739262517 0.33536501570780186 -0.31455196438167365 0.012566370612001944 0.9966702691644042 -0.10288715938576591 -0.6283185306000971 0.5419247326425838 1.776 -15.268 0.94 -2.72 0.124 0.308 0.036
-1.5312963215066142 -0.6063059064117098 0.024927187803137973 1.9347332687204781 -0.18983012250081996 0.1449611844551716 -0.45904375077471005 0.3671736413194318 -0.310232274483798 0.013351768775252066 1.0198395149802828 -0.0679369411211355 -0.6102543728453443 0.5796238444785896 1.868 -15.112 1.004 -2.812 -0.016 0.268 0.0
-1.5259273887490152 -0.6101408583814233 0.024160197409195266 1.9439371534477905 -0.190980608091734 0.13959225169757264 -0.45405831321408247 0.3663882431561817 -0.3137665662184235 -0.003926990816250607 1.0202322140619078 -0.03926990816250607 -0.5851216316213405 0.5780530481520894 1.776 -14.984 1.004 -3.056 -0.088 0.2 -0.028
-1.5236264175671872 -0.6132088199571941 0.02454369260616662 1.953141038175103 -0.1928980840765908 0.13383982374300235 -0.44830588525951215 0.4103705402981885 -0.3251548395855503 0.018456856836377853 1.0119855333477816 -0.09464047867163963 -0.5513495106015853 0.5764822518255892 1.744 -14.984 1.172 -3.084 0.06 0.124 0.008
-1.5197914655974736 -0.616276781532965 0.024160197409195266 1.9634954084933296 -0.1936650744705335 0.12885438618237474 -0.4421699621079705 0.4319689897875668 -0.323191344177425 0.0027488935713754254 0.9837111994707771 -0.14961835009914815 -0.5615596867238368 0.5399612372344585 1.62 -14.888 0.94 -3.148 0.164 0.164 0.008
-1.5128885520519892 -0.6197282383057071 0.024160197409195266 1.972699293220642 -0.1944320648644762 0.1227184630308331 -0.4356505437594575 0.4669192080521972 -0.31847895519792424 -0.013351768775252066 0.9770353150831511 -0.08717919612076348 -0.5187554868267052 0.5540984041729607 1.496 -14.824 0.736 -2.992 0.1 0.192 -0.008
-1.5090536000822758 -0.6227961998814779 0.02339320701525256 1.9830536635388687 -0.19328157927356213 0.11850001586414821 -0.4302816110018586 0.48066367590907433 -0.31141037172867314 -0.0200276531628781 0.9342311151860195 -0.0310232274483798 -0.5120796024390792 0.5607742885605868 1.056 -14.824 0.904 -2.812 0.06 0.172 -0.008
-1.5044516577186196 -0.6258641614572488 0.024160197409195266 1.9926410434631525 -0.19328157927356213 0.11351457830352062 -0.4241456878503169 0.4708461988684478 -0.30041479744317146 -0.001570796326500243 0.9538660692672726 0.007461282550876154 -0.47045349978682277 0.5800165435602147 1.152 -14.856 0.836 -2.564 0.08 0.132 -0.016
-1.4986992297640491 -0.6293156182299909 0.02339320701525256 2.001844928190465 -0.1936650744705335 0.10814564554592167 -0.4183932598957466 0.46966810162357264 -0.30080749652479655 0.004319689897875668 0.9263771335535183 0.024740042142378828 -0.49990593090870233 0.5992587985598427 1.244 -15.048 0.704 -2.476 0.1 0.22 -0.016
-1.4933302970064504 -0.6320000846087904 0.02339320701525256 2.011432308114749 -0.1928980840765908 0.10162622719740866 -0.4126408319411763 0.5215043803980807 -0.3247621405039252 0.0023561944897503642 0.9358019115125198 0.0023561944897503642 -0.530536459275457 0.5713771637644633 1.368 -15.048 0.368 -2.412 0.144 0.28 -0.008
-1.48757786905188 -0.635835036578504 0.024160197409195266 2.0198692024481186 -0.19251458887961942 0.09740778003072377 -0.406888403986606 0.5344634500917077 -0.32122784876929966 0.012173671530376884 0.9358019115125198 0.009817477040626518 -0.5195408849899553 0.5764822518255892 1.276 -15.08 0.368 -2.444 0.116 0.28 -0.008
-1.4825924314912524 -0.6381360077603321 0.024927187803137973 2.0294565823724025 -0.1928980840765908 0.09242234247009617 -0.400368985638093 0.5603815894789617 -0.3129811680551734 0.02042035224450316 0.90477868406414 0.011388273367126762 -0.4688827034603225 0.5969026040700923 1.368 -15.08 0.3 -2.228 0.136 0.172 -0.036
-1.4764565083397108 -0.6415874645330742 0.02339320701525256 2.037893476705772 -0.19328157927356213 0.08935438089432535 -0.3953835480774654 0.5537057050913357 -0.31926435336117437 -0.007853981632501214 0.905171383145765 0.011780972448751823 -0.45631633284832057 0.6161448590697203 1.184 -15.016 0.0 -2.168 0.124 0.228 -0.028
-1.4695535947942264 -0.6450389213058165 0.023776702212223912 2.047864351827027 -0.1936650744705335 0.08360195293975504 -0.3888641297289524 0.5965099049884672 -0.34675328907492864 -0.0400553063257562 0.9094910730436406 0.0070685834692510935 -0.46456301356244684 0.5910121178457164 1.088 -15.048 0.032 -2.016 0.108 0.288 -0.028
-1.4657186428245128 -0.6484903780785587 0.023776702212223912 2.0566847413573686 -0.1944320648644762 0.08053399136398422 -0.381961216183468 0.594939108661967 -0.3243694414223002 -0.011780972448751823 0.8863218272277621 -0.00510508806112579 -0.4358959806038174 0.6043638866209685 0.996 -15.048 0.164 -1.892 0.164 0.28 -0.028
-1.4580487388850858 -0.6519418348513009 0.02339320701525256 2.0651216356907383 -0.19251458887961942 0.07554855380335662 -0.375441797834955 0.5862997288662157 -0.34243359917705296 -0.01727875959150267 0.8843583318196367 0.0047123889795007284 -0.4131194338695639 0.6071127801923439 1.056 -15.048 0.032 -1.772 0.136 0.22 -0.028
-1.4522963109305154 -0.6557767868210144 0.0222427214243385 2.073558530024108 -0.19328157927356213 0.07171360183364309 -0.3696893698803847 0.6569855635587266 -0.3542145716258048 -0.036913713672755706 0.860403687840508 0.02513274122400389 -0.40487275315543764 0.6126105673350948 1.028 -15.112 -0.064 -1.74 0.164 0.28 -0.016
-1.4450099021880598 -0.6596117387907279 0.0222427214243385 2.0831459099483918 -0.1917475984856767 0.06672816427301549 -0.3631699515318717 0.6679811378442283 -0.3612831550950559 -0.06086835765188441 0.9071348785538903 0.0200276531628781 -0.4087997439716882 0.6243915397838465 0.9 -15.208 -0.1 -1.68 0.172 0.288 -0.016
-1.4373399982486328 -0.6638301859574128 0.021859226227367145 2.0935002802666185 -0.1917475984856767 0.06366020269724466 -0.35473305719850196 0.691935781823357 -0.3966260724413113 -0.04358959806038174 0.8949612070235134 0.01767145867312773 -0.38877209080881014 0.6703373323339786 0.9 -15.208 0.1 -1.74 0.164 0.28 -0.016
-1.4304370847031482 -0.667281642730155 0.02147573103039579 2.101553679403017 -0.19213109368264808 0.060975736318445196 -0.349364124440903 0.7056802496802341 -0.3758130211151831 -0.040448005407381256 0.8871072253910122 0.034164820101380285 -0.3440043955035532 0.6534512718241011 0.748 -15.112 0.0 -1.648 0.164 0.228 -0.008
-1.42238368556675 -0.6711165946998685 0.020708740636453084 2.1099905737363867 -0.19213109368264808 0.057524279545703015 -0.34361169648633266 0.756338431209867 -0.38563049815580963 -0.05654866775400875 0.8572620951875076 0.023561944897503646 -0.3224059460141749 0.6224280443757213 0.776 -15.144 0.064 -1.8 0.136 0.24 -0.028
-1.4162477624152083 -0.6757185370635248 0.020708740636453084 2.117660477675814 -0.1894466273038486 0.054072822772960834 -0.33824276372873374 0.7476990514141156 -0.40251655866568725 -0.03769911183600583 0.8360563447797543 0.04476769530525693 -0.3208351496876746 0.6169302572329705 0.496 -15.144 -0.1 -1.772 0.564 0.228 -0.044
-1.408577858475781 -0.6787864986392956 0.019941750242510378 2.1260973720091836 -0.18561167533413506 0.05292233718204677 -0.3324903357741634 0.7264933010063623 -0.4087997439716882 -0.034164820101380285 0.8317366548818786 0.20027653162878098 -0.2760674543824177 0.594939108661967 0.592 -15.048 -0.2 -1.8 0.5 0.172 -0.016
-1.4005244593393829 -0.6833884410029518 0.01917475984856767 2.1337672759486104 -0.17717478100076528 0.049854375606275945 -0.32597091742565043 0.7567311302914921 -0.4091924430533133 -0.07107853377413599 0.8195629833515018 0.5446736262139592 -0.2179479903019087 0.5827654371315901 0.528 -14.856 -0.2 -2.016 0.124 0.152 -0.036
-1.3924710602029844 -0.6879903833666081 0.018407769454624964 2.1425876654789517 -0.16835439147042416 0.047553404424447825 -0.3202184894710801 0.8050331173313745 -0.4319689897875668 -0.09306968234513939 0.7810784733522458 0.7853981632501215 -0.23522674989341139 0.5486006170302099 0.528 -14.76 -0.2 -1.984 0.124 0.172 -0.056
-1.3836506706726432 -0.6925923257302643 0.018407769454624964 2.149107083827465 -0.16183497312191114 0.046402918833533764 -0.3148495567134812 0.8058185154946247 -0.4358959806038174 -0.03887720908088101 0.7763660843727451 0.7991426311069986 -0.2179479903019087 0.5513495106015853 0.184 -14.636 -0.2 -1.984 0.144 0.18 -0.056
-1.3763642619301875 -0.6968107728969491 0.01802427425765361 2.157160482963863 -0.15454856437945544 0.04563592843959106 -0.3094806239558822 0.7853981632501215 -0.426863901726441 -0.04162610265225644 0.7637997137607432 0.7410231670264896 -0.14097897030339682 0.5324999546835824 0.124 -14.476 0.032 -1.864 0.152 0.192 -0.056
-1.368310862793789 -0.7010292200636341 0.01687378866673955 2.164446891706319 -0.1491796316218565 0.044485442848677 -0.3041116911982833 0.8203483815147519 -0.4421791659098184 -0.05772676499888393 0.7135342313127354 0.6385287067223487 -0.11820242356914328 0.5376050427447081 0.34 -14.444 -0.132 -1.74 0.144 0.212 -0.064
-1.3598739684604193 -0.7060146576242616 0.017257283863710903 2.170966310054832 -0.14419419406122888 0.04371845245473429 -0.29912625363765566 0.8175994879433764 -0.4390375732568179 -0.05222897785613308 0.7182466202922361 0.5529203069280855 -0.07814711724338709 0.49951323182707724 0.372 -14.348 -0.268 -1.496 0.108 0.26 -0.044
-1.3506700837331067 -0.7098496095939753 0.016106798272796843 2.1774857284033446 -0.14112623248545805 0.04410194765170564 -0.2945243112739994 0.8348782475348792 -0.459065226419696 -0.027881634795379313 0.6522731745792258 0.45867252733807096 0.01060287520387664 0.49794243550057704 0.372 -14.224 -0.268 -1.312 0.1 0.24 -0.056
-1.3437671701876224 -0.7159855327455169 0.01572330307582549 2.1840051467518578 -0.13767477571271589 0.044485442848677 -0.2899223689103432 0.8702211648811345 -0.46024332366457116 -0.030237829285129678 0.6298893269265974 0.3349723166261768 0.02552544030562895 0.4641703144808218 0.34 -14.032 -0.164 -1.128 0.144 0.28 -0.056
-1.33456328546031 -0.7194369895182591 0.016490293469768196 2.189757574706428 -0.13729128051574452 0.045252433242619704 -0.28532042654668693 0.8509789098815066 -0.4476769530525692 -0.0023561944897503642 0.627533132436847 0.21873338846515883 0.045160394386881984 0.44139376774656824 0.28 -13.968 -0.2 -0.852 0.152 0.316 -0.056
-1.3253594007329974 -0.7244224270788866 0.016106798272796843 2.196276993054941 -0.1365242901218018 0.045252433242619704 -0.28186896977394477 0.8607963869221331 -0.44060836958331817 -0.023561944897503646 0.6279258315184721 0.1590431280581496 0.027096236632129192 0.426863901726441 0.124 -13.968 -0.132 -0.824 0.164 0.336 -0.036
-1.3169225063996277 -0.7294078646395142 0.016106798272796843 2.2031799066004254 -0.1357572997278591 0.044485442848677 -0.27765052260725986 0.8823948364115115 -0.45553093468507044 -0.031415926530004856 0.6185010535594707 0.05340707510100826 -0.0027488935713754254 0.42332960999181546 0.028 -13.776 -0.332 -0.944 0.144 0.328 -0.028
-1.3065681360814012 -0.7336263118061991 0.015339807878854137 2.2085488393580244 -0.13537380453088776 0.04601942363656241 -0.2730485802436036 0.9098837721252657 -0.4920519492762011 -0.0070685834692510935 0.6039711875393434 0.04084070448900632 -0.009424777959001457 0.43471788335894224 0.06 -13.588 -0.132 -1.036 0.436 0.328 -0.064
-1.2969807561571174 -0.7386117493668267 0.01572330307582549 2.2143012673125946 -0.13153885256117423 0.04601942363656241 -0.2684466378799474 0.8945685079418884 -0.4893030557048257 -0.013351768775252066 0.5572399968259611 0.11977321989564353 0.06518804754976008 0.4197953182571899 -0.028 -13.524 -0.4 -1.192 0.656 0.336 -0.008
-1.2877768714298048 -0.7432136917304829 0.01457281748491143 2.2192867048732223 -0.12310195822780445 0.047553404424447825 -0.2626942099253771 0.9212720454923925 -0.4614214209094464 -0.023954643979128706 0.5658793766217125 0.4614214209094464 0.10642145112039146 0.45160394386881986 0.184 -13.524 -0.268 -1.22 0.344 0.316 -0.044
-1.278189491505521 -0.7485826244880819 0.014189322287940077 2.2250391328277925 -0.11351457830352062 0.049854375606275945 -0.25617479157686407 0.944441291308271 -0.4959789400924517 -0.04280419989713162 0.5266094684592064 0.7814711724338709 0.16375551703765032 0.5438882280507091 0.808 -13.968 -0.3 -1.22 0.152 0.328 -0.044
-1.268218616384266 -0.7539515572456809 0.014189322287940077 2.2300245703884203 -0.10469418877317949 0.05292233718204677 -0.24965537322835107 0.9727156251852754 -0.47634398601119865 -0.04123340357063138 0.49087385203132594 0.9228428418188928 0.20734511509803208 0.6181083544778456 1.34 -14.38 -0.232 -1.28 0.164 0.316 -0.056
-1.2578642460660392 -0.7581700044123657 0.013038836697026017 2.234243017555105 -0.09664078963678106 0.05675728915176031 -0.24160197409195266 0.9880308893686528 -0.48184177315394955 -0.05222897785613308 0.47163159703169794 0.8678649703913842 0.2788163479537931 0.6554147672322264 2.148 -14.824 -0.268 -1.192 0.164 0.692 -0.072
-1.2459758949599273 -0.763922432366936 0.012655341500054663 2.23846146472179 -0.08820389530341129 0.06327670750027331 -0.2346990605464683 1.0324058855922846 -0.4728096942765731 -0.08325220530451288 0.40290925774731234 0.7960010384539982 0.472024296113323 0.7339545835572385 2.584 -15.176 -0.232 -1.036 0.392 0.84 -0.056
-1.2344710390507867 -0.7696748603215063 0.01112136071216925 2.2411459311005895 -0.07708253459124204 0.07631554419729933 -0.22587867101612719 1.0748173864077912 -0.5093307088677038 -0.10288715938576591 0.368351738564307 0.8655087759016339 0.7873616586582468 0.7402377688632394 3.052 -15.46 -0.268 -0.672 0.4 0.52 -0.064
-1.2237331735355887 -0.7742768026851626 0.008436894333369775 2.244980883070303 -0.06596117387907278 0.08628641931855452 -0.2174417766827574 1.1466813183451774 -0.510901505194204 -0.14569135928289753 0.3224059460141749 1.046935751612412 1.0351547791636602 0.8199556824331268 3.428 -15.46 0.536 -0.548 0.188 0.328 -0.1
-1.2110778320355342 -0.7807962210336756 0.006135923151541655 2.248432339843045 -0.05292233718204677 0.09740778003072377 -0.20938837754635897 1.1859512265076835 -0.5309291583570821 -0.18339047111890336 0.2996293992799213 1.2126547640581875 1.138434637631051 0.8317366548818786 3.832 -15.524 1.376 -0.824 0.164 0.444 -0.084
-1.1984224905354794 -0.7857816585943032 0.005368932757598948 2.249966320630931 -0.04256796686382023 0.10814564554592167 -0.20133497840996056 1.1945906063034348 -0.5383904409079583 -0.20027653162878098 0.3043417882594221 1.2000883934461857 1.1038771184480458 0.7975718347804983 4.052 -15.556 2.012 -1.192 0.136 0.624 -0.072
-1.1869176346263388 -0.7911505913519021 0.003451456772742181 2.2534177774036728 -0.0337475773334791 0.1234854534247758 -0.19328157927356213 1.2515319731390686 -0.5540984041729607 -0.21048670775103256 0.27960174611704325 0.9943140746746538 1.2036226851808112 0.7873616586582468 4.204 -15.492 2.348 -1.62 0.18 0.52 -0.092
-1.1738787979293128 -0.7976700097004151 0.0015339807878854137 2.254951758191558 -0.02569417819708068 0.13882526130362993 -0.18561167533413506 1.253888167628819 -0.5709844646828384 -0.16886060509877612 0.239153740709662 0.8843583318196367 1.3830861654834639 0.8077820109027499 4.456 -15.652 2.316 -1.956 0.528 0.356 -0.084
-1.1608399612322868 -0.8034224376549854 -0.0003834951969713534 2.2553352533885294 -0.016490293469768196 0.15416506918248407 -0.17832526659167935 1.3135784280358282 -0.6020076921312181 -0.1881028600984041 0.17160949867015154 0.8827875354931365 1.5499832751741147 0.7830419687603711 4.424 -15.524 2.28 -2.476 0.548 0.316 -0.072
-1.1466506389443467 -0.8091748656095558 -0.0011504855909140602 2.256869234176415 -0.0038349519697135344 0.17333982903105175 -0.16988837225830958 1.3689489985449617 -0.5988660994782177 -0.17318029499665177 0.09542587683488976 1.0449722562042867 1.6823228656817601 0.7418085651897397 4.516 -15.684 2.348 -3.116 0.28 0.328 -0.1
-1.1324613166564066 -0.8156942839580688 -0.003451456772742181 2.2572527293733864 0.008053399136398421 0.19328157927356213 -0.16260196351585385 1.3744467856877125 -0.5729479600909636 -0.13980087305852162 0.036913713672755706 1.1674943696713056 1.8264434286381575 0.7457355560059903 4.644 -15.748 2.08 -3.116 0.144 0.328 -0.084
-1.117505003974524 -0.8218302071096104 -0.005368932757598948 2.254951758191558 0.01802427425765361 0.21552430069790063 -0.15531555477339815 1.403113818646342 -0.6059346829474688 -0.16454091520090044 -0.05733406591725887 1.0905253496727936 1.9705639915945548 0.7221736111084867 4.36 -15.748 1.776 -3.208 0.136 0.316 -0.072
-1.1010147105047556 -0.8283496254581234 -0.006135923151541655 2.25265078700973 0.02684466378799474 0.2381505173192105 -0.14841264122791378 1.4753704496653532 -0.6181083544778456 -0.1319468914260204 -0.13430308591577078 0.9389435041655202 2.124502031591579 0.6754424203951045 4.204 -15.652 1.476 -3.576 0.336 0.28 -0.064
-1.084907912231959 -0.8344855486096651 -0.007669903939427069 2.249582825433959 0.03604854851530722 0.2607767339405203 -0.14227671807637213 1.5236724367052357 -0.607898178355594 -0.12841259969139487 -0.19988383254715592 0.8623671832486334 2.1425661893463315 0.6483461837629753 3.456 -15.332 1.24 -4.004 0.38 -0.152 -0.084
-1.0703350947470474 -0.8402379765642354 -0.010354370318226542 2.2476653494491026 0.04410194765170564 0.2784175130012026 -0.13729128051574452 1.5472343816027394 -0.5800165435602147 -0.1700387023436513 -0.26035949111741524 0.8761116511055105 2.0459622152665666 0.6059346829474688 2.272 -14.984 0.872 -4.492 0.228 -0.096 -0.1
-1.0538448012772792 -0.846373899715777 -0.011888351106111956 2.24421389267636 0.05292233718204677 0.2964417872588562 -0.13307283334905964 1.571974423745118 -0.5914048169273415 -0.18142697571077807 -0.3369358120343021 0.8372344420246295 1.8515761698621613 0.48576876397020013 1.184 -14.668 0.94 -4.952 0.144 0.144 -0.128
-1.0388884885953964 -0.8509758420794333 -0.01227184630308331 2.238844959918761 0.05829126993964572 0.3136990711225671 -0.13000487177328882 1.5888604842549958 -0.5780530481520894 -0.17553648948640216 -0.4033019568289374 0.7445574587611151 1.74594011690502 0.39152098438018557 -0.152 -14.284 0.568 -4.828 0.144 0.268 -0.112
-1.0223981951256282 -0.8571117652309749 -0.01457281748491143 2.2323255415702485 0.06020874592450249 0.33325732616810616 -0.126936910197518 1.5916093778263711 -0.5262167693775814 -0.1429424657115221 -0.5097234079493288 0.48851765754157556 1.7867808213940264 0.3015928946880466 -0.464 -14.0 0.232 -4.524 0.136 0.152 -0.092
-1.0070583872467742 -0.8613302123976598 -0.01457281748491143 2.2261896184187067 0.06135923151541655 0.349364124440903 -0.1257864246066039 1.5759014145613688 -0.5438882280507091 -0.09935286765114036 -0.5635231821319622 0.26350108377041576 1.7749998489452745 0.23954643979128706 -0.528 -14.0 0.0 -4.032 0.152 0.016 -0.112
-0.9905680937770059 -0.8666991451552588 -0.014956312681882784 2.2192867048732223 0.06059224112147384 0.36355344672884304 -0.12425244381871851 1.5806138035408694 -0.5112942042758291 -0.04712388979500729 -0.6346017159060982 0.0789325154066372 1.6179202162952502 0.15275994275214863 -0.436 -13.808 -0.3 -3.88 0.236 0.268 -0.092
-0.9771457618830085 -0.871301087518915 -0.01457281748491143 2.2120002961307668 0.060975736318445196 0.37735927381981177 -0.12425244381871851 1.5558737613984905 -0.4641703144808218 -0.004319689897875668 -0.6907576845784819 0.01060287520387664 1.4404202314007228 0.12841259969139487 -2.116 -13.744 -0.332 -3.604 0.3 0.328 -0.1
-0.9618059540041545 -0.8751360394886285 -0.014189322287940077 2.2054808777822537 0.06212622190935926 0.3888641297289524 -0.1227184630308331 1.4871514221141051 -0.4351105824405673 0.012566370612001944 -0.7363107780469889 -0.01649336142825255 1.2637056446694455 0.05929756132538417 -4.112 -13.716 -0.3 -3.36 0.272 0.316 -0.084
-0.9476166317162144 -0.8793544866553135 -0.013038836697026017 2.196276993054941 0.0617427267123879 0.39883500485020756 -0.12310195822780445 1.429031958033596 -0.4087997439716882 0.05222897785613308 -0.7673340054953687 -0.018849555918002914 1.1007355257950453 0.01531526418337737 -5.548 -13.716 -0.4 -3.36 0.208 0.328 -0.084
-0.9349612902161597 -0.8824224482310843 -0.011504855909140603 2.1882235939185426 0.06059224112147384 0.40727189918357737 -0.12195147263689039 1.383871563646714 -0.3809181091763089 0.12841259969139487 -0.8388052383511297 -0.030237829285129678 0.9530806711040224 0.04908738520313259 -6.576 -13.84 -1.608 -3.484 0.28 0.528 -0.072
-0.9219224535191337 -0.8854904098068551 -0.010737865515197896 2.1778692236003163 0.06059224112147384 0.41762626950180387 -0.12195147263689039 1.304939048240077 -0.36992253489080723 0.16257741979277515 -0.866294174064884 -0.08639379795751337 0.8501935117182565 0.05379977418263332 -7.292 -14.128 -3.256 -3.36 0.372 1.34 -0.072
-0.9085001216251363 -0.8893253617765686 -0.008436894333369775 2.1671313580851184 0.06135923151541655 0.43373306777460074 -0.12195147263689039 1.2432852924249422 -0.3227986450957999 0.1449059611196474 -0.9727156251852754 0.023561944897503646 1.0968085349787946 0.051443579692882956 -7.508 -14.348 -4.868 -2.812 0.172 1.148 -0.072
-0.8973787609129671 -0.8916263329583968 -0.007669903939427069 2.1552430069790063 0.06519418348513008 0.44983986604739756 -0.12118448224294769 1.1879147219158088 -0.2733185608110423 0.1299833960178951 -1.0630364139590394 0.22148228203653425 1.4694799634409772 0.027096236632129192 -7.572 -14.316 -5.436 -2.168 0.164 0.356 -0.064
-0.8854904098068551 -0.8939273041402248 -0.006902913545484362 2.1448886366607796 0.07171360183364309 0.46326219794139495 -0.12080098704597633 1.1392200357943012 -0.2450442269340379 0.06479534846813502 -1.1074114101826713 0.46338491631757167 1.4871514221141051 0.03337942193813016 -7.884 -14.348 -5.672 -2.016 0.18 0.376 -0.092
-0.8747525442916572 -0.896228275322053 -0.008436894333369775 2.134150771145582 0.07708253459124204 0.470932101880822 -0.12003399665203363 1.085812960693293 -0.2230530783630345 -0.006283185306000972 -1.0689269001834154 0.5647012793768373 1.222079542017189 0.0769690199985119 -8.072 -14.192 -5.504 -2.564 -0.492 0.74 -0.14
-0.8655486595643447 -0.8973787609129671 -0.007286408742455715 2.1241798960243266 0.07708253459124204 0.4812864721990486 -0.11965050145506227 1.0771735808975416 -0.20773781417965714 -0.03573561642788053 -1.0430087607961613 0.4194026191755649 0.9432631940633959 0.048694686121507534 -8.104 -14.032 -5.204 -3.024 -0.7 1.204 -0.128
-0.854043803655204 -0.8996797320947951 -0.008053399136398421 2.1130585353121574 0.07516505860638527 0.4931748233051605 -0.12003399665203363 1.0261227002862836 -0.168075206935526 -0.022383847652628464 -1.0504700433470375 0.02042035224450316 0.9801769077361516 0.01531526418337737 -7.916 -14.096 -5.0 -3.332 -0.188 1.04 -0.12
-0.8467573949127484 -0.9004467224887379 -0.008820389530341128 2.100403193812103 0.07056311624272903 0.507747640790072 -0.11965050145506227 0.9522952729407723 -0.1252710070383944 -0.0047123889795007284 -1.079529775387292 -0.27960174611704325 1.2099058704868122 0.006283185306000972 -7.916 -13.968 -5.236 -3.696 0.152 0.576 -0.112
-0.8371700149884646 -0.9008302176857093 -0.009203884727312482 2.0877478523120483 0.06902913545484361 0.5204029822901266 -0.11926700625809092 0.9106691702885158 -0.08835729336563866 -0.0329867228565051 -1.1612111843653046 -0.34871678448305393 1.3237886041580798 -0.004319689897875668 -7.728 -13.968 -4.9 -4.096 0.172 0.396 -0.112
-0.8287331206550947 -0.9015972080796519 -0.009587379924283835 2.0750925108119933 0.06864564025787226 0.5330583237901813 -0.12003399665203363 0.853727803452882 -0.06008295948863429 -0.06636614479463526 -1.176133749467057 -0.16768250785390093 1.2428925933433173 -0.01021017612225158 -7.508 -14.032 -4.496 -4.34 0.172 0.508 -0.168
-0.8222137023065818 -0.9015972080796519 -0.010354370318226542 2.063587654902853 0.06979612584878632 0.5430291989114364 -0.11965050145506227 0.7602654220261176 -0.019634954081253035 -0.04476769530525693 -1.1887001200790588 -0.024347343060753767 1.1133018964070471 -0.009817477040626518 -7.384 -14.16 -4.328 -4.616 0.172 0.808 -0.148
-0.8156942839580688 -0.9008302176857093 -0.010737865515197896 2.0509323134027984 0.06979612584878632 0.5549175500175484 -0.12003399665203363 0.6648395451912278 0.0 -0.049480084284757656 -1.2185452502825636 0.08835729336563866 1.0488992470205372 -0.0023561944897503642 -7.168 -14.224 -4.364 -4.616 0.152 0.868 -0.156
-0.8095583608065271 -0.9004467224887379 -0.010354370318226542 2.038660467099715 0.07094661143970038 0.5668059011236604 -0.12003399665203363 0.6397068039672239 0.029452431121879556 -0.028667032958629435 -1.2511392740574434 0.08874999244726373 1.1466813183451774 -0.0070685834692510935 -6.916 -14.508 -4.396 -4.584 0.152 0.664 -0.176
-0.8049564184428709 -0.8992962368978238 -0.011888351106111956 2.025621630402689 0.07209709703061444 0.5802282330176578 -0.12003399665203363 0.5859070297845906 0.05340707510100826 -0.04084070448900632 -1.267239936404071 0.08835729336563866 1.248783079567693 -0.009032078877376396 -6.608 -14.984 -4.328 -4.616 0.072 0.596 -0.176
-0.8003544760792146 -0.8985292465038811 -0.011888351106111956 2.0129662889026343 0.0724805922275858 0.5905826033358843 -0.12003399665203363 0.5340707510100826 0.08482300163101313 -0.03573561642788053 -1.300226659260576 0.10327985846739098 1.2150109585479378 0.009424777959001457 -6.296 -15.208 -4.464 -4.736 -0.052 0.636 -0.156
-0.7969030193064724 -0.8973787609129671 -0.01227184630308331 1.9995439570086369 0.07286408742455715 0.6024709544419963 -0.12080098704597633 0.4319689897875668 0.12959069693627004 -0.008246680714126275 -1.2794136079344478 0.048694686121507534 1.1368638413045509 -0.005497787142750851 -6.168 -15.684 -4.496 -4.888 -0.06 0.848 -0.176
-0.7919175817458448 -0.8958447801250816 -0.01227184630308331 1.9857381299176682 0.07286408742455715 0.6151262959420509 -0.11965050145506227 0.40722894764518797 0.14058627122177175 -0.02552544030562895 -1.2904091822199495 -0.004319689897875668 1.1372565403861759 0.011388273367126762 -5.952 -16.096 -4.936 -5.164 -0.008 0.84 -0.176
-0.788849620170074 -0.8939273041402248 -0.01342233189399737 1.9711653124327566 0.0724805922275858 0.6285486278360483 -0.12041749184900498 0.40644354948193784 0.13980087305852162 -0.03926990816250607 -1.3237886041580798 -0.007461282550876154 1.1996956943645605 -0.004319689897875668 -5.92 -16.224 -4.664 -5.348 -0.024 0.684 -0.168
-0.7842476778064178 -0.8920098281553681 -0.013805827090968724 1.9577429805387594 0.07209709703061444 0.6415874645330742 -0.1227184630308331 0.3471459881565537 0.17318029499665177 -0.03534291734625546 -1.3387111692598321 0.00039269908162506076 1.240536398853567 -0.05576326959075863 -6.14 -16.412 -4.532 -5.44 -0.044 0.548 -0.196
-0.781179716230647 -0.8893253617765686 -0.014189322287940077 1.9431701630538478 0.07209709703061444 0.6530923204422149 -0.12732040539448933 0.31690815887142404 0.19517144356765517 -0.07736171908013696 -1.3457797527290831 0.0023561944897503642 1.1788826430384323 -0.2792090470354182 -6.108 -16.792 -4.432 -5.684 0.008 0.656 -0.184
-0.7796457354427615 -0.8885583713826259 -0.01457281748491143 1.9308983167507645 0.0724805922275858 0.6638301859574128 -0.13038836697026016 0.27528205621916757 0.2030254252001564 -0.08285950622288782 -1.3343914793619565 -0.003141592653000486 1.1144799936519223 -0.3789546137681836 -6.296 -17.08 -4.632 -5.928 0.024 0.792 -0.204
-0.7781117546548761 -0.8854904098068551 -0.01572330307582549 1.915175013674939 0.0724805922275858 0.674951546669582 -0.1342233189399737 0.21087940683265763 0.2100940086694075 -0.0750055245903866 -1.3689489985449617 -0.02120575040775328 1.1081968083459215 -0.38680859540068485 -6.2 -17.144 -4.532 -6.324 0.0 0.664 -0.232
-0.775810783473048 -0.883189438625027 -0.016490293469768196 1.902136176977913 0.07209709703061444 0.6860729073817513 -0.13805827090968723 0.155116137241899 0.23719024530153668 -0.0769690199985119 -1.3685562994633367 -0.006283185306000972 1.125082868855799 -0.400945762339187 -6.108 -17.396 -4.496 -6.54 0.016 0.596 -0.224
-0.775810783473048 -0.8805049722462275 -0.016490293469768196 1.8871798642960302 0.07209709703061444 0.6991117440787773 -0.14189322287940076 0.09228428418188928 0.265071880096916 -0.048694686121507534 -1.4113604993604683 -0.0007853981632501215 1.1231193734476737 -0.3663882431561817 -6.264 -17.652 -4.496 -6.54 0.0 0.596 -0.204
-0.7754272882760767 -0.877820505867428 -0.016490293469768196 1.8733740372050616 0.0724805922275858 0.7079321336091184 -0.1457281748491143 0.08246680714126275 0.25682519938278975 -0.022383847652628464 -1.415287490176719 0.0035342917346255468 1.0968085349787946 -0.3832743036660593 -6.076 -17.684 -4.464 -6.54 0.016 0.636 -0.232
-0.774660297882134 -0.8751360394886285 -0.01802427425765361 1.85880121972015 0.07286408742455715 0.7194369895182591 -0.14956312681882783 0.02552544030562895 0.2689988709131666 -0.05733406591725887 -1.4337443470130968 0.01688606050987761 1.0783516781424167 -0.38170350733955904 -6.044 -17.936 -4.768 -6.448 -0.024 0.732 -0.212
-0.774660297882134 -0.8720680779128577 -0.01917475984856767 1.8430779166443245 0.0724805922275858 0.7309418454273996 -0.15339807878854136 0.0070685834692510935 0.2799944451986683 -0.08482300163101313 -1.4231414718092201 0.0011780972448751821 1.0155198250824071 -0.37070793305405736 -5.856 -18.096 -4.768 -6.54 -0.1 0.772 -0.204
-0.7754272882760767 -0.8693836115340582 -0.019941750242510378 1.8288885943563846 0.07133010663667173 0.7397622349577407 -0.1572330307582549 -0.014529866020127248 0.2741039589742924 -0.084037603467763 -1.4518085047678495 -0.00510508806112579 1.0119855333477816 -0.3860231972374347 -5.796 -18.032 -4.532 -6.752 -0.08 0.732 -0.212
-0.7765777738669907 -0.8655486595643447 -0.019558255045539024 1.8123983008866162 0.07209709703061444 0.7516505860638527 -0.16106798272796843 -0.03534291734625546 0.2988440011166712 -0.08325220530451288 -1.474977750583728 -0.02120575040775328 1.0575386268162885 -0.36285395142155613 -5.64 -18.128 -4.228 -6.692 -0.036 0.712 -0.196
-0.7777282594579048 -0.8624806979885739 -0.02147573103039579 1.7974419882047337 0.07094661143970038 0.762771946776022 -0.16413594430373926 -0.043982297142006806 0.3082687790756727 -0.08835729336563866 -1.4840098294611046 -0.01767145867312773 1.0288715938576591 -0.362068553258306 -5.392 -18.288 -4.128 -6.816 -0.016 0.704 -0.204
-0.7781117546548761 -0.8601797268067457 -0.022626216621309852 1.7836361611137648 0.07209709703061444 0.7723593267003058 -0.1687378866673955 -0.08364490438613793 0.30237829285129675 -0.0911061869370141 -1.4537720001759749 0.0047123889795007284 1.014734426919157 -0.34636058999330355 -5.516 -18.288 -4.06 -6.936 0.0 0.76 -0.204
-0.7788787450488188 -0.8571117652309749 -0.02339320701525256 1.768679848431882 0.07171360183364309 0.7819467066245896 -0.1721893434401377 -0.11938052081401847 0.31180307081029823 -0.14097897030339682 -1.4659456717063517 0.004319689897875668 1.0057023480417806 -0.36246125233993104 -5.64 -18.348 -4.06 -7.06 0.0 0.78 -0.212
-0.7819467066245896 -0.8532768132612614 -0.02569417819708068 1.754490526143942 0.07171360183364309 0.7926845721397876 -0.17640779060682257 -0.12841259969139487 0.31219576989192327 -0.1260564052016445 -1.4372786387477223 -0.03848450999925595 0.9742864215117757 -0.368744437645932 -5.64 -18.288 -3.592 -7.06 -0.024 0.684 -0.184
-0.7834806874124751 -0.8509758420794333 -0.024927187803137973 1.7395342134620593 0.07094661143970038 0.8015049616701286 -0.1802427425765361 -0.19281524907790482 0.3247621405039252 -0.07225663101901117 -1.4537720001759749 -0.004319689897875668 0.9837111994707771 -0.3777765165233084 -5.392 -18.444 -3.524 -7.18 0.06 0.712 -0.212
-0.7857816585943032 -0.847524385306691 -0.02684466378799474 1.7238109103862338 0.07094661143970038 0.8114758367913839 -0.18407769454624964 -0.24425882877078778 0.32554753866717534 -0.0801106126515124 -1.467909167114477 -0.028667032958629435 0.9844965976340273 -0.3801327110130588 -5.264 -18.636 -3.892 -7.364 0.08 0.74 -0.212
-0.788849620170074 -0.8429224429430349 -0.02684466378799474 1.7077041121134369 0.07171360183364309 0.8225971975035531 -0.18829614171293454 -0.22815816642416029 0.3412555019321778 -0.10131636305926567 -1.4541646992575998 0.0047123889795007284 0.975857217838276 -0.3899501880536853 -5.016 -18.856 -4.296 -7.336 0.036 0.732 -0.224
-0.7911505913519021 -0.8390874909733214 -0.0279951493789088 1.69159731384064 0.07209709703061444 0.8325680726248084 -0.19328157927356213 -0.24347343060753765 0.3569634651971802 -0.08089601081476251 -1.487936820277355 0.010995574285501701 0.9656470417160243 -0.4429645640730685 -5.016 -18.952 -3.996 -7.548 -0.08 0.792 -0.252
-0.7934515625337303 -0.8352525390036077 -0.0279951493789088 1.678558477143614 0.07133010663667173 0.8417719573521208 -0.19788352163721837 -0.2874557277495445 0.37227872938055756 -0.07618362183526178 -1.461233282726851 0.021991148571003403 0.9495463793693969 -0.45749443009319574 -4.86 -19.144 -4.096 -7.52 -0.044 0.792 -0.232
-0.7969030193064724 -0.8321845774278369 -0.029912625363765568 1.66321866926476 0.07133010663667173 0.851742832473376 -0.20286895919784598 -0.3173008579530491 0.38170350733955904 -0.09856746948789025 -1.4113604993604683 -0.0027488935713754254 0.9460120876347713 -0.4622068190726965 -4.892 -19.46 -4.096 -7.52 0.008 0.74 -0.204
-0.8003544760792146 -0.8283496254581234 -0.030679615757708275 1.6497963373707625 0.07133010663667173 0.8597962316097744 -0.20747090156150222 -0.31690815887142404 0.3510729789728043 -0.10367255754901604 -1.4243195690540953 -0.013351768775252066 0.911454568451766 -0.49323004652107627 -4.892 -19.524 -4.228 -7.732 -0.016 0.78 -0.212
-0.8038059328519568 -0.8252816638823526 -0.032213596545593685 1.6356070150828224 0.07171360183364309 0.8693836115340582 -0.2116893487281871 -0.34871678448305393 0.34636058999330355 -0.10877764561014182 -1.4196071800745946 -0.00039269908162506076 0.8741481556973852 -0.4739877915214483 -5.016 -19.492 -3.892 -7.916 -0.044 0.8 -0.204
-0.8076408848216703 -0.8210632167156677 -0.033364082136507746 1.621034197597911 0.07171360183364309 0.8782040010643993 -0.21705828148578604 -0.3310453258099262 0.34871678448305393 -0.11663162724264303 -1.4368859396660973 -0.00039269908162506076 0.8690430676362594 -0.4869468612150753 -4.956 -19.652 -3.692 -8.128 0.0 0.74 -0.204
-0.8107088463974411 -0.8183787503368682 -0.033364082136507746 1.6068448753099709 0.07094661143970038 0.8858739050038265 -0.22204371904641365 -0.39073558621693544 0.3459678909116785 -0.07382742734551141 -1.4470961157883488 -0.05026548244800778 0.8733627575341351 -0.4881249584599505 -4.984 -19.62 -3.76 -8.1 0.052 0.724 -0.212
-0.8153107887610974 -0.8149272935641261 -0.034514567727421806 1.593806038612945 0.07094661143970038 0.8939273041402248 -0.2266456614100699 -0.4174391237674396 0.36167585417668097 -0.05576326959075863 -1.4227487727275951 -0.014922565101752308 0.87297005845251 -0.5199335840715804 -4.924 -19.684 -3.724 -7.884 0.044 0.76 -0.212
-0.8206797215186964 -0.8114758367913839 -0.03528155812136451 1.5800002115219762 0.07171360183364309 0.9023641984735946 -0.23239808936464018 -0.4229369109101904 0.3498948817279291 -0.06872233928438563 -1.363843910483836 0.02631083846887907 0.8435176273306305 -0.4755585878479486 -4.828 -19.684 -3.96 -7.608 0.0 0.8 -0.196
-0.8241311782914386 -0.8084078752156131 -0.03604854851530722 1.5669613748249502 0.07133010663667173 0.909267112019079 -0.23661653653132508 -0.4362886796854425 0.3337942193813016 -0.08874999244726373 -1.3654147068103362 0.01649336142825255 0.7877543577398718 -0.4971570373373269 -4.8 -19.684 -3.86 -7.548 -0.052 0.876 -0.232
-0.8287331206550947 -0.8049564184428709 -0.03681553890924993 1.553922538127924 0.07133010663667173 0.9165535207615347 -0.24236896448589537 -0.4571017310115707 0.3436116964219281 -0.10406525663064109 -1.3929036425240904 -0.014922565101752308 0.7461282550876154 -0.523860574887831 -4.644 -19.684 -3.86 -7.58 0.0 0.964 -0.232
-0.8337185582157224 -0.8015049616701286 -0.038733014894106695 1.5397332158399841 0.07094661143970038 0.9242234247009617 -0.24773789724349432 -0.48616146305182517 0.3451824927484284 -0.11938052081401847 -1.3332133821170813 -0.00039269908162506076 0.7390596716183643 -0.55017141335671 -4.704 -19.748 -3.86 -7.64 0.008 0.956 -0.212
-0.83870399577635 -0.7969030193064724 -0.03911651009107805 1.5259273887490152 0.07094661143970038 0.9334273094282742 -0.25310683000109324 -0.4779147823376989 0.34243359917705296 -0.09581857591651483 -1.2817698024241984 0.013351768775252066 0.7771514825359952 -0.5132576996839544 -4.456 -19.84 -3.96 -7.884 -0.024 0.888 -0.204
-0.8429224429430349 -0.794218552927673 -0.041033986075934815 1.5140390376429034 0.07171360183364309 0.9410972133677014 -0.25885925795566356 -0.4841979676436999 0.3224059460141749 -0.10367255754901604 -1.280591705179323 -0.003926990816250607 0.7908959503928723 -0.523860574887831 -4.488 -19.904 -3.928 -7.916 -0.008 0.78 -0.224
-0.8498253564885192 -0.7911505913519021 -0.04256796686382023 1.5013836961428486 0.0724805922275858 0.9487671173071284 -0.2646116859102339 -0.5258240702959563 0.3220132469325498 -0.11506083091614279 -1.2334678153843157 0.03259402377488004 0.7763660843727451 -0.5650939784584624 -4.516 -20.0 -3.66 -8.1 -0.016 0.82 -0.196
-0.8555777844430895 -0.78769913457916 -0.04295146206079158 1.488728354642794 0.07056311624272903 0.9560535260495842 -0.27074760906177553 -0.5517422096832103 0.35460727070742987 -0.07343472826388636 -1.1949833053850598 -0.04084070448900632 0.7484844495773658 -0.5548838023362108 -4.176 -20.128 -3.592 -8.436 0.0 0.82 -0.176
-0.8605632220037172 -0.7846311730033891 -0.04295146206079158 1.4779904891275961 0.07056311624272903 0.9637234299890112 -0.2757330466224031 -0.5647012793768373 0.3247621405039252 -0.09581857591651483 -1.1977321989564353 -0.036913713672755706 0.7213882129452366 -0.5517422096832103 -4.268 -20.348 -3.624 -8.832 0.008 0.8 -0.212
-0.8666991451552588 -0.7804127258367043 -0.043334957257762936 1.4645681572335987 0.07056311624272903 0.9713933339284383 -0.2811019793800021 -0.5878705251927159 0.3086614781572977 -0.08285950622288782 -1.171421360487556 -0.0019634954081253035 0.7363107780469889 -0.5709844646828384 -4.052 -20.572 -3.996 -9.076 -0.008 0.676 -0.176
-0.8743690490946858 -0.7777282594579048 -0.045252433242619704 1.4522963109305154 0.07171360183364309 0.9782962474739226 -0.2876213977285151 -0.5760895527439641 0.30473448734104713 -0.07853981632501214 -1.2126547640581875 0.0070685834692510935 0.7280640973328626 -0.5709844646828384 -4.08 -20.796 -3.792 -9.232 -0.016 0.644 -0.168
-0.8793544866553135 -0.774660297882134 -0.04563592843959106 1.4411749502183462 0.07133010663667173 0.9848156658224356 -0.2933738256830854 -0.5839435343764653 0.3251548395855503 -0.0950331777532647 -1.169850564161056 0.01060287520387664 0.6938992772314824 -0.5399612372344585 -4.052 -20.952 -3.724 -9.108 0.0 0.656 -0.176
-0.8851069146098838 -0.7715923363063631 -0.046402918833533764 1.4292865991122343 0.07133010663667173 0.9909515889739773 -0.2987427584406843 -0.6110397710085945 0.3176935570346741 -0.07539822367201165 -1.1274390633455493 -0.005497787142750851 0.6373506094774736 -0.5482079179485848 -3.924 -21.112 -3.556 -9.048 0.0 0.8 -0.176
-0.8920098281553681 -0.7685243747305923 -0.04716990922747647 1.418165238400065 0.07094661143970038 0.9978545025194616 -0.3052621767891973 -0.6082908774372191 0.27488935713754253 -0.11388273367126761 -1.105840613856171 -0.00510508806112579 0.5859070297845906 -0.5580253949892113 -3.956 -21.24 -3.556 -8.984 -0.016 0.848 -0.184
-0.8985292465038811 -0.7658399083517928 -0.048703890015361885 1.4081943632788099 0.07133010663667173 1.0032234352770606 -0.31101460474376763 -0.6047565857025935 0.29138271856579506 -0.09267698326351434 -1.067356103856915 0.008639379795751335 0.588263224274341 -0.5929756132538417 -3.924 -21.304 -3.692 -8.892 -0.036 0.84 -0.196
-0.9038981792614801 -0.7631554419729933 -0.049854375606275945 1.3978399929605834 0.07094661143970038 1.0089758632316308 -0.3175340230922806 -0.6338163177428481 0.28627763050466926 -0.10485065479389122 -1.0355474782452851 0.011388273367126762 0.5753041545807139 -0.6153594609064702 -3.988 -21.304 -3.456 -8.892 -0.06 0.828 -0.176
-0.9096506072160504 -0.7604709755941939 -0.05138835639416136 1.387869117839328 0.07017962104575767 1.0147282911862012 -0.32328645104685094 -0.5957245068252172 0.26821347274991647 -0.1189878217323934 -1.0139490287559068 -0.023169245815878585 0.5760895527439641 -0.6126105673350948 -3.768 -21.396 -3.324 -8.864 -0.024 0.82 -0.168
-0.9173205111554774 -0.7577865092153944 -0.05253884198507542 1.3771312523241301 0.06979612584878632 1.018946738352886 -0.3294223741983926 -0.6346017159060982 0.27567475530079266 -0.11113384009989219 -1.0037388526336553 -0.06558074663138515 0.5482079179485848 -0.6035784884577183 -3.708 -21.428 -3.356 -8.924 0.036 0.792 -0.168
-0.9238399295039904 -0.7554855380335662 -0.052155346788104066 1.3686943579907604 0.06979612584878632 1.0239321759135136 -0.3351748021529629 -0.653058572742476 0.2552544030562895 -0.1130973355080175 -0.9448339903898961 -0.0200276531628781 0.504618319888203 -0.6118251691718446 -3.74 -21.748 -3.324 -9.048 0.052 0.808 -0.204
-0.9315098334434175 -0.7531845668517382 -0.05330583237901813 1.3598739684604193 0.07017962104575767 1.0289176134741413 -0.34246121089541864 -0.6632687488647275 0.22266037928140944 -0.0950331777532647 -0.9067421794722652 0.00039269908162506076 0.44374996223631863 -0.6224280443757213 -3.584 -21.936 -3.388 -9.14 0.024 0.868 -0.196
-0.9376457565949592 -0.7505001004729387 -0.05445631796993219 1.3510535789300782 0.07056311624272903 1.0331360606408262 -0.3482136388499889 -0.7076437450883595 0.21166480499590773 -0.09424777959001458 -0.885929128146137 0.029452431121879556 0.42764929988969114 -0.6408849012120992 -3.396 -21.844 -3.256 -9.292 -0.016 0.876 -0.184
-0.9445486701404435 -0.7485826244880819 -0.055223308363874894 1.3426166845967085 0.07094661143970038 1.0377380030044825 -0.35434956200153056 -0.7068583469251093 0.2309070599955357 -0.12016591897726858 -0.8384125392695047 -0.01021017612225158 0.43275438795081694 -0.6361725122325984 -3.208 -22.0 -3.188 -9.352 -0.008 0.792 -0.176
-0.952602069276842 -0.7462816533062537 -0.05675728915176031 1.3337962950663673 0.06902913545484361 1.0423399453681386 -0.36125247554701495 -0.6832964020276057 0.21087940683265763 -0.07775441816176203 -0.8105309044741253 -0.031415926530004856 0.4500331475423196 -0.6236061416205965 -2.96 -22.096 -3.256 -9.476 -0.016 0.772 -0.14
-0.9598884780192977 -0.7447476725183684 -0.05790777474267437 1.3272768767178542 0.06979612584878632 1.0457914021408807 -0.3685388842894706 -0.691150383660107 0.1841758692821535 -0.09228428418188928 -0.788539755903122 -0.03337942193813016 0.39741147060456145 -0.6306747250898476 -2.992 -22.224 -3.456 -9.628 -0.044 0.792 -0.168
-0.9664078963678107 -0.7428301965335116 -0.05944175553055978 1.3199904679753984 0.06902913545484361 1.049242858913623 -0.3746748074410123 -0.7315983890674882 0.19517144356765517 -0.1079922474468917 -0.7363107780469889 -0.018064157754752792 0.39348447978831086 -0.626747734273597 -2.928 -21.968 -3.388 -9.568 -0.116 0.752 -0.176
-0.9740778003072377 -0.7412962157456262 -0.06059224112147384 1.3119370688390002 0.0682621450609009 1.0538448012772792 -0.38081073059255394 -0.7402377688632394 0.17043140142527635 -0.12644910428326955 -0.7225663101901117 -0.036128315509505585 0.3809181091763089 -0.6157521599880952 -2.74 -22.444 -3.088 -9.688 -0.116 0.74 -0.196
-0.9802137234587793 -0.7405292253516835 -0.060975736318445196 1.3061846408844298 0.0674951546669582 1.0561457724591075 -0.3861796633501529 -0.7445574587611151 0.14844025285427295 -0.09542587683488976 -0.6958627726396076 -0.05733406591725887 0.3408628028505527 -0.6220353452940962 -2.428 -22.86 -2.988 -9.812 0.0 0.8 -0.224
-0.9875001322012351 -0.7389952445637981 -0.0617427267123879 1.3008157081268308 0.06711165946998685 1.0592137340348782 -0.39193209130472323 -0.7092145414148597 0.10288715938576591 -0.07618362183526178 -0.6518804754976009 -0.07971791356988733 0.3133738671367985 -0.6149667618248451 -2.428 -23.016 -3.088 -9.904 0.108 0.76 -0.204
-0.9955535313376335 -0.7374612637759127 -0.06327670750027331 1.294296289778318 0.06672816427301549 1.0618982004136777 -0.39883500485020756 -0.7237444074349869 0.08953539061051385 -0.10406525663064109 -0.6173229563145954 -0.08953539061051385 0.30551988550429726 -0.6330309195795979 -2.304 -23.24 -3.356 -9.996 0.164 0.76 -0.176
-1.0032234352770606 -0.737844758972884 -0.06442719309118737 1.2881603666267762 0.06672816427301549 1.0645826667924772 -0.40535442319872056 -0.7457355560059903 0.09306968234513939 -0.11780972448751822 -0.5855143307029655 -0.011780972448751823 0.2870630286679194 -0.6157521599880952 -2.272 -23.272 -2.852 -10.056 0.08 0.772 -0.184
-1.0108933392164876 -0.7370777685789413 -0.06557767868210143 1.2831749290661485 0.06711165946998685 1.0668836379743052 -0.41225733674420495 -0.7543749358017416 0.0620464548967596 -0.1370519794871462 -0.5132576996839544 0.027881634795379313 0.2360121480566615 -0.6432410957018495 -2.148 -23.396 -2.784 -10.24 0.052 0.724 -0.176
-1.0185632431559146 -0.7366942733819699 -0.06711165946998685 1.2785729867024924 0.06672816427301549 1.068801113959162 -0.4195437454866607 -0.7567311302914921 0.05026548244800778 -0.14372786387477224 -0.4688827034603225 0.009032078877376396 0.21637719397540847 -0.6475607855997252 -2.056 -23.812 -2.416 -10.424 0.124 0.74 -0.156
-1.0262331470953419 -0.7363107781849986 -0.06902913545484361 1.2735875491418647 0.06711165946998685 1.0722525707319042 -0.426446659032145 -0.7590873247812424 0.029452431121879556 -0.11663162724264303 -0.45238934203207 -0.01688606050987761 0.1869247628535289 -0.6668030405993531 -2.056 -23.844 -2.752 -10.484 0.152 0.772 -0.156
-1.0323690702468835 -0.7363107781849986 -0.06941263065181497 1.2697525971721513 0.06634466907604414 1.0730195611258468 -0.432966077380658 -0.7465209541692405 0.0011780972448751821 -0.13076879418114523 -0.42136611458369017 -0.005497787142750851 0.18339047111890336 -0.6746570222318543 -1.836 -24.096 -2.716 -10.576 0.116 0.644 -0.176
-1.0411894597772247 -0.7363107781849986 -0.07094661143970038 1.2655341500054664 0.0674951546669582 1.0745535419137324 -0.4398689909261424 -0.7257079028431123 -0.01060287520387664 -0.1331249886708956 -0.40448005407381254 -0.009424777959001457 0.15982852622139973 -0.6660176424361031 -1.804 -23.968 -2.448 -10.452 0.1 0.664 -0.176
-1.048092373322709 -0.7370777685789413 -0.07171360183364309 1.2624661884296955 0.0674951546669582 1.075320532307675 -0.44600491407768406 -0.7398450697816145 -0.02552544030562895 -0.10956304377339195 -0.3667809422378067 0.006283185306000972 0.12919799785464497 -0.6652322442728529 -1.588 -24.0 -2.484 -10.268 0.152 0.772 -0.148
-1.055762277262136 -0.7374612637759127 -0.07209709703061444 1.2601652172478675 0.06672816427301549 1.075320532307675 -0.4529078276231684 -0.7779368806992453 -0.04084070448900632 -0.09621127499813988 -0.33025992764667605 -0.0019634954081253035 0.08128870989638758 -0.6687665360074785 -1.524 -24.352 -2.716 -10.332 0.136 0.78 -0.168
-1.063432181201563 -0.737844758972884 -0.07401457301547121 1.257480750869068 0.06711165946998685 1.076471017898589 -0.45942724597168144 -0.7865762604949966 -0.06950773744763575 -0.10877764561014182 -0.2792090470354182 0.0023561944897503642 0.036913713672755706 -0.6232134425389714 -1.244 -24.412 -2.852 -10.268 0.08 0.772 -0.156
-1.0711020851409903 -0.7393787397607694 -0.07478156340941391 1.2559467700811826 0.06711165946998685 1.076471017898589 -0.46479617872928036 -0.7292421945777378 -0.0750055245903866 -0.11820242356914328 -0.24308073152591259 0.029059732040254495 0.04476769530525693 -0.614181363661595 -1.184 -24.604 -2.584 -10.268 0.06 0.74 -0.168
-1.0780049986864746 -0.7409127205486549 -0.07669903939427068 1.2540292940963258 0.06711165946998685 1.0760875227016178 -0.47131559707779336 -0.7390596716183643 -0.12330751163026907 -0.09817477040626518 -0.18339047111890336 0.00039269908162506076 0.019634954081253035 -0.620464548967596 -1.088 -24.796 -2.316 -10.268 0.1 0.76 -0.184
-1.0875923786107584 -0.7428301965335116 -0.07631554419729933 1.2513448277175263 0.06711165946998685 1.076471017898589 -0.47821851062327775 -0.7783295797808704 -0.13862277581364643 -0.09306968234513939 -0.16846790601715106 -0.02042035224450316 0.007853981632501214 -0.6283185306000971 -0.9 -24.636 -2.616 -10.36 0.144 0.84 -0.168
-1.0952622825501854 -0.744364177321397 -0.0790000105760988 1.2517283229144975 0.0674951546669582 1.0760875227016178 -0.48473792897179074 -0.7720463944748694 -0.17632188764965226 -0.1441205629563973 -0.08874999244726373 0.003926990816250607 -0.012566370612001944 -0.6322455214163478 -1.056 -24.636 -2.784 -10.332 0.124 0.78 -0.168
-1.1029321864896124 -0.7474321388971679 -0.08053399136398422 1.2517283229144975 0.06711165946998685 1.0757040275046463 -0.49010686172938966 -0.7606581211077427 -0.21048670775103256 -0.13940817397689656 -0.049480084284757656 0.023169245815878585 -0.0007853981632501215 -0.6361725122325984 -0.84 -24.764 -2.316 -10.24 0.072 0.76 -0.168
-1.1094516048381255 -0.7489661196850532 -0.08168447695489828 1.2509613325205549 0.06787864986392955 1.0757040275046463 -0.4973932704718454 -0.7791149779441205 -0.2320851572404109 -0.14058627122177175 -0.007461282550876154 0.02042035224450316 0.011388273367126762 -0.620464548967596 -0.716 -24.256 -1.744 -10.332 0.124 0.76 -0.148
-1.117505003974524 -0.7516505860638527 -0.08245146734884098 1.2517283229144975 0.06596117387907278 1.076471017898589 -0.5031456984264157 -0.7673340054953687 -0.226194671016035 -0.11466813183451774 0.008639379795751335 -0.03730641275438077 0.0019634954081253035 -0.6247842388654716 -0.496 -24.32 -1.912 -10.668 0.172 0.732 -0.128
-1.1244079175200083 -0.7551020428365949 -0.08436894333369775 1.2536457988993543 0.06596117387907278 1.0768545130955605 -0.5092816215779573 -0.7422012642713648 -0.22580197193440993 -0.10877764561014182 0.043196898978756684 -0.07971791356988733 0.02591813938725401 -0.6071127801923439 -0.464 -24.444 -2.248 -10.696 0.172 0.676 -0.156
-1.1324613166564066 -0.7577865092153944 -0.0847524385306691 1.2540292940963258 0.06634466907604414 1.077238008292532 -0.5150340495325276 -0.7516260422303662 -0.2576105975460398 -0.1119192382631423 0.07618362183526178 -0.04790928795825741 0.0329867228565051 -0.5474225197853346 -0.34 -24.16 -1.944 -10.852 0.172 0.596 -0.168
-1.140514715792805 -0.7593204900032798 -0.08551942892461181 1.2540292940963258 0.06634466907604414 1.077238008292532 -0.5200194870931553 -0.7571238293731171 -0.2591813938725401 -0.10013826581439049 0.04987278336638271 0.0420188017338815 0.04358959806038174 -0.5242532739694561 -0.404 -24.16 -1.608 -11.216 0.172 0.5 -0.184
-1.1478011245352608 -0.7623884515790507 -0.08782040010643993 1.2547962844902685 0.06596117387907278 1.0780049986864746 -0.5253884198507542 -0.7323837872307383 -0.26075219019904033 -0.11388273367126761 0.062439153978384655 -0.018849555918002914 0.056155968672383684 -0.4802709768274493 -0.308 -24.256 -1.608 -10.944 0.164 0.48 -0.176
-1.156621514065602 -0.7658399083517928 -0.08782040010643993 1.2567137604751253 0.06519418348513008 1.0783884938834458 -0.5299903622144104 -0.7382742734551142 -0.2898119222392948 -0.0801106126515124 0.1240929097935192 -0.05026548244800778 -0.0027488935713754254 -0.4940154446843264 -0.372 -24.192 -2.18 -10.728 0.164 0.56 -0.156
-1.1635244276110863 -0.7685243747305923 -0.08858739050038264 1.2582477412630106 0.06481068828815872 1.0768545130955605 -0.5345923045780667 -0.7539822367201167 -0.28941922315766977 -0.09660397407976494 0.13430308591577078 -0.045160394386881984 -0.0510508806112579 -0.46456301356244684 0.092 -23.968 -2.216 -10.576 0.172 0.644 -0.176
-1.1715778267474848 -0.7723593267003058 -0.09012137128826805 1.259781722050896 0.06481068828815872 1.0757040275046463 -0.5388107517447516 -0.7406304679448645 -0.2737112598926673 -0.08874999244726373 0.14883295193589802 0.011780972448751823 -0.06990043652926081 -0.42058071642044004 1.68 -23.936 -1.644 -10.544 0.152 0.704 -0.176
-1.177330254702055 -0.774660297882134 -0.09127185687918211 1.2620826932327243 0.06519418348513008 1.0757040275046463 -0.5426457037144651 -0.7143196294759855 -0.30277099193292184 -0.084037603467763 0.15707963265002428 0.02081305132612822 -0.06518804754976008 -0.4382521750935678 2.74 -23.748 -1.408 -10.484 0.18 0.636 -0.148
-1.182699187459654 -0.7777282594579048 -0.09280583766706753 1.2636166740206096 0.06672816427301549 1.075320532307675 -0.54686415088115 -0.6762278185583546 -0.3015928946880466 -0.11859512265076834 0.19281524907790482 0.01727875959150267 -0.023954643979128706 -0.4245077072366907 3.488 -23.556 -1.004 -10.268 0.428 0.528 -0.148
-1.190369091399081 -0.7819467066245896 -0.09510680884889565 1.266301140399409 0.06787864986392955 1.0734030563228183 -0.5518495884417776 -0.6652322442728529 -0.3227986450957999 -0.21245020315915786 0.22815816642416029 0.10995574285501701 -0.07264933010063623 -0.44374996223631863 3.924 -23.428 -0.5 -10.424 0.536 0.576 -0.148
-1.1961215193536514 -0.7846311730033891 -0.09817477042466648 1.2693691019751798 0.07094661143970038 1.0722525707319042 -0.5560680356084625 -0.5937610114170918 -0.31965705244279946 -0.2470077223421632 0.2505420140767888 0.19163715183302965 -0.12095131714051871 -0.4370740778486926 3.988 -23.208 -0.3 -10.576 0.436 0.656 -0.168
-1.2003399665203363 -0.7880826297761313 -0.10162622719740866 1.2720535683539793 0.07363107781849985 1.0711020851409903 -0.5606699779721187 -0.5423174317242089 -0.3279037331569257 -0.3129811680551734 0.2532909076481642 0.2599667920357902 -0.1480475537726479 -0.433147087032442 3.864 -23.304 -0.468 -10.452 0.244 0.608 -0.168
-1.2060923944749065 -0.7919175817458448 -0.1054611791671222 1.2743545395358076 0.07516505860638527 1.0699515995500761 -0.5645049299418322 -0.5085453107044536 -0.33300882121805153 -0.32672563591205056 0.297273204790171 0.2670353755050413 -0.10642145112039146 -0.42254421182856533 3.74 -23.048 -0.064 -10.424 0.152 0.452 -0.168
-1.2126118128234196 -0.7957525337155584 -0.10737865515197896 1.2778059963085497 0.07593204900032798 1.0684176187621908 -0.5694903675024598 -0.5136503987655795 -0.35657076611555516 -0.3153373625449238 0.3063052836675474 0.16336281795602528 -0.1060287520387664 -0.42254421182856533 3.644 -22.888 0.804 -10.36 0.292 0.48 -0.176
-1.2172137551870759 -0.7988204952913293 -0.10891263593986437 1.2816409482782631 0.07516505860638527 1.0661166475803625 -0.5744758050630875 -0.5698063674379631 -0.33065262672830115 -0.22423117560790967 0.3337942193813016 0.03220132469325498 -0.18535396652702868 -0.4441426613179437 3.956 -22.92 1.576 -10.176 0.556 0.636 -0.156
-1.2237331735355887 -0.8026554472610428 -0.10891263593986437 1.2866263858388909 0.07439806821244256 1.0638156763985345 -0.5786942522297723 -0.5643085802952122 -0.34753868723817877 -0.12291481254864402 0.36521014591130646 -0.08914269152888879 -0.24936391683191356 -0.43353978611406707 4.392 -22.764 1.544 -10.176 0.848 0.692 -0.148
-1.2294856014901592 -0.8057234088368136 -0.11083011192472114 1.2896943474146616 0.07439806821244256 1.0622816956106491 -0.5821457090025145 -0.5753041545807139 -0.3648174468296814 -0.1009236639776406 0.38563049815580963 -0.03337942193813016 -0.21951878662840896 -0.41194133662468874 4.984 -22.796 1.44 -10.3 0.82 0.568 -0.148
-1.2340875438538152 -0.8091748656095558 -0.1112136071216925 1.2931458041874038 0.07631554419729933 1.0592137340348782 -0.5867476513661708 -0.5584180940708364 -0.35657076611555516 -0.07618362183526178 0.36089045601343084 0.04555309346850705 -0.239153740709662 -0.4036946559105624 5.36 -22.796 1.376 -10.392 0.592 0.52 -0.156
-1.2398399718083857 -0.8130098175792693 -0.1119805975156352 1.2981312417480313 0.07708253459124204 1.0572962580500214 -0.590199108138913 -0.5332853528468324 -0.34950218264630406 -0.06518804754976008 0.3950552761148111 0.10327985846739098 -0.21402099948565811 -0.394662577033186 5.828 -22.828 0.904 -10.332 0.344 0.508 -0.168
-1.2440584189750705 -0.8172282647459542 -0.11159710231866385 1.3035001745056303 0.07746602978821339 1.053461306080308 -0.5955680408965119 -0.4944081437659515 -0.3483240854014289 -0.03730641275438077 0.46534841172569696 0.07775441816176203 -0.24229533336266248 -0.4060508504003128 6.076 -22.952 0.636 -10.392 0.316 0.588 -0.148
-1.2478933709447841 -0.820296226321725 -0.11274758790957791 1.3077186216723151 0.07784952498518474 1.0515438300954512 -0.5990194976692541 -0.4457134576444439 -0.37659841927843324 -0.040448005407381256 0.5124723015207042 0.034164820101380285 -0.2729258617294172 -0.4111559384614386 5.952 -22.952 0.536 -10.392 0.392 0.596 -0.156
-1.2524953133084402 -0.8248981686853812 -0.11389807350049197 1.3134710496268855 0.07746602978821339 1.0484758685196802 -0.6040049352298816 -0.41154863754306364 -0.375027622951933 -0.0899280896921389 0.49362274560270136 0.011388273367126762 -0.2548617039746644 -0.44885505029744444 5.732 -22.86 0.604 -10.36 0.456 0.596 -0.156
-1.2551797796872397 -0.8287331206550947 -0.11466506389443468 1.3207574583693413 0.07746602978821339 1.0461748973378522 -0.6093738679874806 -0.3828816045844342 -0.3659955440745566 -0.09974556673276543 0.5529203069280855 -0.009817477040626518 -0.23640484713828655 -0.45121124478719477 5.484 -22.952 0.772 -10.36 0.472 0.56 -0.148
-1.2590147316569533 -0.8314175870338942 -0.11619904468232009 1.3257428959299689 0.07708253459124204 1.0446409165499668 -0.6132088199571941 -0.34636058999330355 -0.36246125233993104 -0.12212941438539389 0.5776603490704644 -0.03377212101975522 -0.24308073152591259 -0.47673668509282374 5.108 -23.016 0.872 -10.424 0.52 0.528 -0.168
-1.2616991980357528 -0.8356360342005792 -0.11734953027323415 1.331495323884539 0.07746602978821339 1.0423399453681386 -0.6181942575178218 -0.3031636910145469 -0.38798669264556 -0.11663162724264303 0.5937610114170918 0.0047123889795007284 -0.2230530783630345 -0.4822344722355746 4.984 -23.048 0.772 -10.392 0.548 0.48 -0.168
-1.2647671596115235 -0.8406214717612067 -0.1177330254702055 1.3380147422330522 0.07746602978821339 1.0381214982014537 -0.6235631902754207 -0.31455196438167365 -0.4033019568289374 -0.08128870989638758 0.6016149930495931 0.021598449489378342 -0.26782077366829143 -0.48851765754157556 4.924 -23.144 0.94 -10.452 0.564 0.452 -0.148
-1.2686021115812371 -0.8444564237309202 -0.11811652066717686 1.344534160581565 0.07746602978821339 1.0354370318226542 -0.6285486278360483 -0.3015928946880466 -0.40565815131868777 -0.0620464548967596 0.6420629984569743 0.018456856836377853 -0.31926435336117437 -0.5128650006023293 4.736 -23.112 0.736 -10.516 0.592 0.5 -0.128
-1.2686021115812371 -0.8479078805036625 -0.11926700625809092 1.3514370741270496 0.0782330201821561 1.030835089458998 -0.6335340653966759 -0.2799944451986683 -0.4036946559105624 -0.04633849163175717 0.6742643231502293 0.01531526418337737 -0.34910948356467897 -0.517184690500205 4.86 -23.208 0.604 -10.36 0.6 0.596 -0.168
-1.2724370635509508 -0.8521263276703473 -0.11888351106111957 1.358339987672534 0.07938350577307016 1.0277671278832272 -0.6385195029573034 -0.21676989305703354 -0.3930917807066858 -0.045945792550132106 0.6781913139664799 0.050658181529632834 -0.36049775693180575 -0.49754973641895195 4.58 -23.208 0.3 -10.176 0.536 0.568 -0.148
-1.2747380347327788 -0.8563447748370322 -0.12041749184900498 1.366009891611961 0.07976700097004151 1.0246991663074563 -0.6435049405179311 -0.23051436091391064 -0.41194133662468874 -0.10288715938576591 0.7005751616191084 0.11074114101826713 -0.329474529483426 -0.49323004652107627 4.236 -23.336 0.332 -10.024 0.428 0.528 -0.148
-1.2755050251267215 -0.8605632220037172 -0.12195147263689039 1.3744467859453307 0.08130098175792692 1.0208642143377429 -0.6481068828815874 -0.17828538305777758 -0.4033019568289374 -0.09149888601863915 0.7237444074349869 0.10445795571226615 -0.3691371367275571 -0.4614214209094464 3.956 -23.524 0.368 -9.904 0.4 0.588 -0.156
-1.2766555107176356 -0.8643981739734307 -0.12156797743991904 1.3825001850817291 0.08130098175792692 1.015495281580144 -0.654242806033129 -0.1531526418337737 -0.4249004063183157 -0.08128870989638758 0.7928594458009977 0.0730420291822613 -0.40644354948193784 -0.5383904409079583 3.8 -23.78 0.468 -9.84 0.528 0.624 -0.14
-1.278189491505521 -0.8690001163370868 -0.12310195822780445 1.3917040698090417 0.08206797215186963 1.0108933392164876 -0.6599952339876992 -0.12252211346701895 -0.4386448741751928 -0.07932521448826227 0.8395906365143798 0.06715154295788539 -0.4551382356034454 -0.5843362334580904 3.488 -24.0 -0.064 -9.84 0.584 0.676 -0.1
-1.279339977096435 -0.8736020587007431 -0.12463593901568987 1.4016749449302968 0.08360195293975504 1.0066748920498028 -0.6668981475331837 -0.11270463642639243 -0.46534841172569696 -0.0801106126515124 0.8757189520238855 0.0640099503048849 -0.45081854570556973 -0.5898340206008412 3.148 -24.16 -0.2 -10.024 0.536 0.692 -0.14
-1.2789564818994636 -0.8789709914583421 -0.12463593901568987 1.4108788296576094 0.08551942892461181 1.0016894544891752 -0.6718835850938112 -0.05262167693775814 -0.4712388979500729 -0.09071348785538903 0.9487609812061467 0.1288052987730199 -0.43550328152219236 -0.6094689746820943 3.052 -24.224 0.0 -10.116 0.38 0.588 -0.128
-1.2797234722934063 -0.8835729338219983 -0.12540292940963257 1.421616695172807 0.08551942892461181 0.9974710073224903 -0.6784030034423242 -0.048694686121507534 -0.4873395602967004 -0.06636614479463526 0.9522952729407723 0.07343472826388636 -0.4539601383585702 -0.5906194187640913 2.928 -24.064 -0.064 -10.176 0.28 0.5 -0.128
-1.2808739578843205 -0.8889418665795973 -0.1250194342126612 1.4319710654910338 0.0839854481367264 0.9921020745648913 -0.6845389265938658 -0.06008295948863429 -0.5116869033574541 -0.0510508806112579 1.0053096489601554 0.021598449489378342 -0.46574111080732206 -0.5992587985598427 2.864 -24.032 -0.436 -10.3 0.38 0.624 -0.14
-1.2824079386722058 -0.8950777897311389 -0.12616991980357528 1.443092426203203 0.08551942892461181 0.9878836273982065 -0.6899078593514648 -0.05733406591725887 -0.530536459275457 -0.022776546734253524 1.0661780066120399 0.006283185306000972 -0.49323004652107627 -0.5745187564174639 2.992 -23.844 -0.4 -10.36 0.428 0.636 -0.12
-1.2804904626873492 -0.9000632272917665 -0.126936910197518 1.4530633013244583 0.08436894333369775 0.9848156658224356 -0.6945098017151211 -0.03455751918300534 -0.5552765014178359 -0.014137166938502187 1.067356103856915 0.007461282550876154 -0.426863901726441 -0.5344634500917077 3.084 -23.588 -0.368 -10.452 0.38 0.548 -0.1
-1.2804904626873492 -0.9050486648523941 -0.12540292940963257 1.4641846620366274 0.08551942892461181 0.9813642090496935 -0.6994952392757486 -0.009817477040626518 -0.5289656629489569 -0.012959069693627005 1.0704976965099156 0.006283185306000972 -0.37699111836005833 -0.48341256948044975 2.836 -23.208 -0.332 -10.392 0.364 0.452 -0.12
-1.281257453081292 -0.9119515783978784 -0.1257864246066039 1.4764565083397108 0.08551942892461181 0.9763787714890658 -0.7033301912454623 0.02631083846887907 -0.530143760193832 0.01649336142825255 1.0972012340604198 0.009424777959001457 -0.36560284499293155 -0.4519966429504449 3.176 -22.796 -0.4 -10.424 0.428 0.384 -0.112
-1.279339977096435 -0.9165535207615347 -0.12616991980357528 1.48757786905188 0.08551942892461181 0.9725438195193523 -0.7086991240030611 0.04280419989713162 -0.5344634500917077 -0.03220132469325498 1.0759954836526664 0.019634954081253035 -0.38641589631905976 -0.42764929988969114 3.052 -22.604 -0.872 -10.636 0.464 0.424 -0.12
-1.2789564818994636 -0.9219224535191337 -0.12732040539448933 1.498315734567078 0.08666991451552587 0.9690923627466101 -0.7125340759727747 0.09032078877376397 -0.5266094684592064 -0.07461282550876154 1.079137076305667 0.01767145867312773 -0.3781692156049335 -0.4080143458084381 2.68 -22.38 -0.904 -10.76 0.372 0.424 -0.14
-1.278189491505521 -0.9269078910797612 -0.1284708909854034 1.5098205904762185 0.08705340971249723 0.965640905973868 -0.7156020375485456 0.09738937224301507 -0.49362274560270136 -0.05733406591725887 1.0481138488572872 0.06479534846813502 -0.35657076611555516 -0.3451824927484284 2.74 -22.224 -1.172 -10.728 0.316 0.356 -0.12
-1.275888520323693 -0.9318933286403889 -0.1292378813793461 1.5205584559914165 0.08820389530341129 0.9621894492011258 -0.7194369895182591 0.11545352999776785 -0.48851765754157556 -0.08285950622288782 1.0642145112039145 0.06361725122325984 -0.3251548395855503 -0.3436116964219281 2.552 -22.224 -1.308 -10.668 0.264 0.336 -0.12
-1.2743545395358076 -0.9364952710040451 -0.13038836697026016 1.5297623407187289 0.08705340971249723 0.9583544972314122 -0.7217379607000872 0.1460840583645226 -0.4959789400924517 -0.10995574285501701 1.0500773442654123 0.04673119071338223 -0.33261612213642644 -0.33300882121805153 2.616 -22.064 -1.172 -10.452 0.308 0.364 -0.12
-1.2732040539448934 -0.941864203761644 -0.13153885256117423 1.5397332158399841 0.08782040010643993 0.95490304045867 -0.7240389318819153 0.19438604540440507 -0.4963716391740768 -0.14844025285427295 1.0233738067149083 0.0400553063257562 -0.3667809422378067 -0.28863382499441964 2.552 -21.904 -0.872 -10.268 0.308 0.46 -0.128
-1.270519587566094 -0.9464661461253003 -0.1342233189399737 1.5504710813551819 0.088970885697354 0.9514515836859279 -0.7278738838516289 0.20066923071040604 -0.47359509243982323 -0.11663162724264303 1.0155198250824071 0.01649336142825255 -0.35657076611555516 -0.28235063968841867 2.336 -21.62 -0.704 -10.088 0.308 0.548 -0.112
-1.267451625990323 -0.9506845932919852 -0.13383982374300235 1.5604419564764371 0.08743690490946858 0.948383622110157 -0.7297913598364856 0.20145462887365617 -0.4771293841744488 -0.13076879418114523 1.0394744690615358 -0.014529866020127248 -0.3369358120343021 -0.2591813938725401 2.492 -21.588 -0.704 -9.904 0.316 0.444 -0.12
-1.2643836644145523 -0.9560535260495842 -0.1365242901218018 1.5727138027795204 0.08782040010643993 0.9453156605343862 -0.7317088358213424 0.2697842690764167 -0.4751658887663235 -0.14137166938502185 1.053611636000038 0.003141592653000486 -0.33732851111592715 -0.2340486526485362 2.304 -21.396 -0.668 -9.84 0.336 0.472 -0.156
-1.2620826932327243 -0.960271973216269 -0.13690778531877318 1.5846021538856323 0.08820389530341129 0.9414807085646727 -0.7340098070031704 0.27724555162729286 -0.4755585878479486 -0.14647675744614766 1.092096145999294 -0.013351768775252066 -0.3157300616265488 -0.22737276826091016 2.272 -21.176 -0.836 -9.872 0.328 0.492 -0.148
-1.2605487124448387 -0.9652574107768966 -0.13882526130362993 1.5930390482190022 0.08782040010643993 0.9384127469889019 -0.7366942733819699 0.2599667920357902 -0.46534841172569696 -0.14961835009914815 1.0532189369184128 0.009817477040626518 -0.32751103407530063 -0.2505420140767888 2.18 -21.112 -0.704 -9.904 0.316 0.48 -0.128
-1.2570972556720965 -0.9702428483375242 -0.13959225169757264 1.6045439041281429 0.08705340971249723 0.935344785413131 -0.7389952445637981 0.28470683417816905 -0.5073672134595785 -0.10720684928364158 1.0257300012046586 0.0035342917346255468 -0.3066979827491724 -0.26114488928066537 2.244 -20.984 -0.604 -9.812 0.344 0.472 -0.12
-1.2532623037023831 -0.9752282858981518 -0.14112623248545805 1.6148982744463694 0.08743690490946858 0.9326603190343316 -0.7412962157456262 0.29766590387179603 -0.4519966429504449 -0.11074114101826713 1.0371182745717855 -0.018064157754752792 -0.271355065402917 -0.19477874448603014 2.272 -20.636 -0.804 -9.536 0.336 0.432 -0.148
-1.249810846929641 -0.9779127522769513 -0.14227671807637213 1.6256361399615673 0.08743690490946858 0.9292088622615894 -0.7432136917304829 0.3310453258099262 -0.4194026191755649 -0.135873882242271 1.041437964469661 -0.005497787142750851 -0.28352873693329383 -0.18928095734327927 2.212 -20.604 -0.836 -9.352 0.328 0.46 -0.128
-1.2459758949599273 -0.9821311994436361 -0.14266021327334347 1.6348400246888797 0.08858739050038264 0.9257574054888472 -0.7451311677153397 0.35853426152368045 -0.37070793305405736 -0.12134401622214377 1.0221957094700331 0.022776546734253524 -0.34047010376892767 -0.19517144356765517 2.18 -20.572 -1.04 -9.32 0.316 0.508 -0.148
-1.2425244381871852 -0.9867331418072924 -0.14381069886425754 1.6451943950071062 0.08743690490946858 0.9226894439130764 -0.7470486437001965 0.36952983580918214 -0.3832743036660593 -0.0950331777532647 1.002953454470405 0.03220132469325498 -0.3400774046873026 -0.1990984343839058 1.932 -20.572 -0.804 -9.412 0.272 0.616 -0.12
-1.2379224958235289 -0.9886506177921491 -0.14611167004608566 1.6555487653253327 0.08820389530341129 0.9192379871403342 -0.7489661196850532 0.3754203220335581 -0.38680859540068485 -0.1079922474468917 1.0245519039597835 -0.023561944897503646 -0.3408628028505527 -0.17553648948640216 1.96 -20.636 -1.108 -9.568 0.356 0.54 -0.128
-1.2340875438538152 -0.9928690649588341 -0.14802914603094242 1.665519640446588 0.08782040010643993 0.9165535207615347 -0.7501166052759674 0.42254421182856533 -0.3711006321356824 -0.1401935721401467 0.9958848710011541 -0.0007853981632501215 -0.2788163479537931 -0.15943582713977467 1.776 -20.732 -1.24 -9.872 0.28 0.424 -0.14
-1.230636087081073 -0.9967040169285476 -0.14802914603094242 1.6766410011587571 0.08820389530341129 0.9146360447766779 -0.752034081260824 0.38641589631905976 -0.35382187254417974 -0.14215706754827198 0.9856746948789025 0.012173671530376884 -0.2509347131584138 -0.14961835009914815 1.932 -20.604 -1.208 -9.932 0.236 0.364 -0.14
-1.2256506495204456 -0.9997719785043184 -0.1499466220157992 1.6846944002951556 0.08858739050038264 0.9111845880039358 -0.7524175764577954 0.3930917807066858 -0.34047010376892767 -0.11349003458964255 0.9801769077361516 0.01649336142825255 -0.2662499773417912 -0.1252710070383944 1.992 -20.508 -1.108 -9.996 0.252 0.356 -0.12
-1.221815697550732 -1.002456444883118 -0.1507136124097419 1.6946652754164109 0.08743690490946858 0.9081166264281649 -0.7528010716547668 0.4249004063183157 -0.33340152029967657 -0.11506083091614279 0.9216647445740176 -0.005890486224375911 -0.2996293992799213 -0.10249446030414085 1.776 -20.604 -1.308 -9.932 0.28 0.424 -0.128
-1.217597250384047 -1.0062913968528313 -0.15186409800065595 1.7042526553406947 0.08858739050038264 0.9046651696554228 -0.7535680620487095 0.4896957547864507 -0.31219576989192327 -0.13980087305852162 0.9287333280432687 -0.007461282550876154 -0.32751103407530063 -0.08246680714126275 1.744 -20.572 -1.476 -9.872 0.252 0.48 -0.128
-1.2122283176264481 -1.0089758632316308 -0.15416506918248407 1.7130730448710358 0.08935438089432535 0.9023641984735946 -0.7543350524426522 0.4688827034603225 -0.2878484268311695 -0.14844025285427295 0.9428704949817708 0.008246680714126275 -0.3200497515244245 -0.06911503836601068 1.588 -20.7 -1.376 -9.66 0.228 0.5 -0.14
-1.2068593848688494 -1.0120438248074017 -0.15531555477339815 1.7222769295983482 0.08782040010643993 0.8996797320947951 -0.7558690332305377 0.4967643382557018 -0.2996293992799213 -0.15825772989489947 0.9161669574312667 0.009817477040626518 -0.2784236488721681 -0.06479534846813502 1.244 -20.7 -1.108 -9.384 0.236 0.5 -0.128
-1.2014904521112504 -1.0147282911862012 -0.1572330307582549 1.7310973191286894 0.08820389530341129 0.8958447801250816 -0.757403014018423 0.4948008428475765 -0.29099001948417 -0.1507964473440233 0.912239966615016 -0.02631083846887907 -0.25839599570928995 -0.0911061869370141 1.12 -20.764 -1.544 -9.26 0.272 0.508 -0.128
-1.1965050145506226 -1.0174127575650007 -0.1580000211521976 1.7399177086590305 0.08782040010643993 0.8939273041402248 -0.756252528427509 0.5285729638673318 -0.2827433387700437 -0.16728980877227587 0.9075275776355154 -0.03220132469325498 -0.28667032958629435 -0.08285950622288782 0.776 -20.796 -1.408 -9.232 0.252 0.54 -0.128
-1.191519576989995 -1.0193302335498575 -0.1587670115461403 1.7487380981893716 0.08743690490946858 0.8923933233523395 -0.757403014018423 0.5462444225404595 -0.2811725424435435 -0.12762720152814475 0.9134180638598913 -0.008246680714126275 -0.28156524152516854 -0.056941366835633805 0.62 -20.828 -1.44 -9.2 0.228 0.56 -0.128
-1.1861506442323961 -1.0223981951256282 -0.1606844875309971 1.7583254781136555 0.08666991451552587 0.8885583713826259 -0.7566360236244803 0.5399612372344585 -0.2741039589742924 -0.11545352999776785 0.892605012533763 0.021598449489378342 -0.26546457917854105 -0.018456856836377853 0.308 -20.984 -1.776 -9.2 0.244 0.588 -0.128
-1.1807817114747972 -1.0250826615044277 -0.16183497312191114 1.7679128580379393 0.08820389530341129 0.8874078857917118 -0.7570195188214517 0.5725552610093385 -0.26035949111741524 -0.12919799785464497 0.8886780217175124 -0.0035342917346255468 -0.20459622152665666 -0.009424777959001457 0.06 -21.24 -2.148 -9.2 0.236 0.548 -0.128
-1.1738787979293128 -1.0277671278832272 -0.16260196351585385 1.7755827619773663 0.08782040010643993 0.884339924215941 -0.7570195188214517 0.5576326959075862 -0.24465152785241284 -0.11231193734476737 0.8545132016161322 0.0070685834692510935 -0.23287055540366103 -0.009032078877376396 0.06 -21.112 -2.148 -9.108 0.152 0.548 -0.12
-1.1692768555656565 -1.029684603868084 -0.16336895390979655 1.7844031515077075 0.08782040010643993 0.8816554578371415 -0.757403014018423 0.5650939784584624 -0.24386612968916271 -0.11231193734476737 0.8270242659023779 0.030237829285129678 -0.24582962509728803 0.004319689897875668 0.028 -21.144 -2.384 -8.984 0.144 0.548 -0.128
-1.1627574372171436 -1.0316020798529408 -0.16490293469768197 1.7939905314319913 0.08858739050038264 0.8782040010643993 -0.7570195188214517 0.5639158812135873 -0.2501493149951637 -0.10249446030414085 0.8647233777383837 -0.008639379795751335 -0.2591813938725401 -0.006675884387626033 -0.184 -21.112 -2.616 -8.956 0.144 0.608 -0.112
-1.1554710284746879 -1.0342865462317403 -0.1672039058795101 1.8016604353714185 0.08820389530341129 0.8762865250795426 -0.7577865092153944 0.5906194187640913 -0.22855086550578535 -0.10524335387551628 0.8372344420246295 0.006675884387626033 -0.24386612968916271 0.0035342917346255468 -0.184 -21.112 -2.92 -9.108 0.136 0.624 -0.084
-1.1497186005201177 -1.037354507807511 -0.16835439147042416 1.8104808249017597 0.08782040010643993 0.8747525442916572 -0.757403014018423 0.594546409580342 -0.21048670775103256 -0.13351768775252065 0.8419468310041303 0.007461282550876154 -0.20930861050615737 0.007461282550876154 -0.404 -21.112 -2.852 -9.14 0.136 0.568 -0.072
-1.1455001533534328 -1.0385049933984252 -0.16988837225830958 1.8181507288411867 0.08820389530341129 0.872451573109829 -0.757403014018423 0.5725552610093385 -0.21519909673053328 -0.1480475537726479 0.8611890860037582 -0.01021017612225158 -0.2042035224450316 0.0007853981632501215 -0.436 -21.24 -2.784 -9.076 0.136 0.5 -0.036
-1.1389807350049197 -1.0400389741863105 -0.171422353046195 1.827354613568499 0.088970885697354 0.8716845827158863 -0.757403014018423 0.6043638866209685 -0.20930861050615737 -0.15629423448677418 0.8419468310041303 -0.0070685834692510935 -0.19634954081253037 -0.006283185306000972 -0.372 -21.24 -2.652 -9.14 0.136 0.528 -0.028
-1.1320778214594354 -1.04272344056511 -0.17333982903105175 1.8354080127048975 0.08782040010643993 0.8686166211401155 -0.7570195188214517 0.6361725122325984 -0.2179479903019087 -0.1692533041804012 0.8195629833515018 -0.0047123889795007284 -0.21166480499590773 0.012959069693627005 -0.34 -21.272 -2.652 -9.14 0.136 0.588 -0.028
-1.1259418983078937 -1.0454079069439095 -0.17410681942499445 1.8423109262503818 0.08782040010643993 0.8674661355492015 -0.757403014018423 0.6416702993753493 -0.2089159114245323 -0.16414821611927538 0.8073893118211248 -0.01727875959150267 -0.18181967479240313 0.018064157754752792 -0.592 -21.208 -2.384 -9.048 0.052 0.608 0.0
-1.1201894703533233 -1.0473253829287663 -0.17640779060682257 1.8503643253867803 0.08666991451552587 0.8651651643673733 -0.7566360236244803 0.6326382204979728 -0.23758294438316174 -0.1590431280581496 0.7799003761073706 -0.028274333877004374 -0.17357299407827684 0.008639379795751335 -0.528 -21.24 -2.448 -8.956 -0.216 0.636 0.008
-1.1129030616108677 -1.049242858913623 -0.17755827619773665 1.859568210114093 0.08245146734884098 0.864781669170402 -0.7570195188214517 0.6538439709057261 -0.20224002703690627 -0.13351768775252065 0.7457355560059903 -0.1370519794871462 -0.1661117115274007 -0.0070685834692510935 -0.372 -21.364 -2.852 -8.74 -0.172 0.596 0.0
-1.106767138459326 -1.0523108204893938 -0.1787087617886507 1.8664711236595772 0.08015049616701286 0.8624806979885739 -0.7566360236244803 0.6499169800894755 -0.22972896275066054 -0.1401935721401467 0.74337936151624 -0.2839214360149189 -0.13076879418114523 -0.0070685834692510935 -0.436 -21.524 -3.188 -8.648 0.016 0.576 0.0
-1.100247720110813 -1.0538448012772792 -0.17985924737956477 1.8737575324020328 0.0782330201821561 0.8609467172006885 -0.7570195188214517 0.6652322442728529 -0.2360121480566615 -0.14254976662989705 0.7512333431487412 -0.3180862561162992 -0.14961835009914815 -0.0070685834692510935 -0.404 -21.46 -3.02 -8.588 0.136 0.656 0.008
-1.0929613113683574 -1.0572962580500214 -0.18254371375836423 1.8810439411444886 0.07516505860638527 0.8597962316097744 -0.757403014018423 0.653058572742476 -0.2399391388729121 -0.16728980877227587 0.7677267045769938 -0.29845130203504616 -0.1790707812210277 -0.006283185306000972 -0.372 -21.556 -3.02 -8.648 0.108 0.724 -0.008
-1.0864418930198443 -1.0592137340348782 -0.1836941993492783 1.8883303498869444 0.07439806821244256 0.8578787556249177 -0.7566360236244803 0.6974335689661079 -0.24033183795453716 -0.1971349389757805 0.7300275927409879 -0.23954643979128706 -0.14254976662989705 0.01649336142825255 -0.684 -21.62 -2.784 -8.556 0.016 0.676 0.112
-1.0799224746713312 -1.0618982004136777 -0.18599517053110642 1.8960002538263714 0.07209709703061444 0.8574952604279463 -0.7516505860638527 0.685652596517356 -0.24347343060753765 -0.18771016101677904 0.7343472826388636 -0.17043140142527635 -0.14176436846664692 0.2089159114245323 -1.4 -21.364 -2.92 -8.528 -0.036 0.624 0.092
-1.0734030563228183 -1.0638156763985345 -0.18561167533413506 1.9029031673718557 0.06979612584878632 0.8555777844430895 -0.7489661196850532 0.6416702993753493 -0.2470077223421632 -0.15354534091539876 0.7327764863123634 -0.16061392438464983 -0.11349003458964255 0.36246125233993104 -1.868 -21.46 -2.952 -8.404 0.008 0.616 0.092
-1.0672671331712766 -1.0668836379743052 -0.18791264651596318 1.9113400617052256 0.0674951546669582 0.854043803655204 -0.7451311677153397 0.6471680865181001 -0.26742807458666634 -0.11820242356914328 0.7217809120268617 -0.1990984343839058 -0.12448560887514426 0.41154863754306364 -2.272 -21.492 -3.388 -8.376 0.088 0.644 0.1
-1.0622816956106491 -1.0695681043531047 -0.18867963690990588 1.9178594800537385 0.06557767868210143 0.8521263276703473 -0.7405292253516835 0.6188937526410957 -0.271355065402917 -0.09935286765114036 0.737096176210239 -0.2210895829549092 -0.14922565101752308 0.3809181091763089 -2.148 -21.46 -3.892 -8.284 0.088 0.692 0.1
-1.0546117916712219 -1.0730195611258468 -0.18906313210687725 1.9247623935992229 0.06519418348513008 0.8509758420794333 -0.7370777685789413 0.5976880022333424 -0.29766590387179603 -0.09149888601863915 0.7072510460067344 -0.15550883632352405 -0.16650441060902577 0.36795903948268194 -2.212 -21.428 -3.96 -8.312 -0.08 0.732 0.112
-1.048092373322709 -1.076471017898589 -0.190980608091734 1.9324322975386499 0.06442719309118737 0.8494418612915479 -0.7324758262152851 0.6185010535594707 -0.271355065402917 -0.10249446030414085 0.705287550598609 -0.09738937224301507 -0.14097897030339682 0.35342917346255465 -2.212 -21.364 -3.96 -8.192 -0.216 0.676 0.092
-1.04272344056511 -1.0787719890804173 -0.1917475984856767 1.9381847254932203 0.06289321230330196 0.8479078805036625 -0.7286408742455716 0.5878705251927159 -0.28941922315766977 -0.12762720152814475 0.6950773744763575 -0.062439153978384655 -0.11859512265076834 0.3758130211151831 -2.024 -21.364 -4.06 -8.192 -0.216 0.644 0.1
-1.036204022216597 -1.0822234458531594 -0.1928980840765908 1.94662161982659 0.0617427267123879 0.846373899715777 -0.7251894174728294 0.6294966278449724 -0.30512718642267217 -0.15472343816027392 0.691935781823357 -0.09856746948789025 -0.11780972448751822 0.3860231972374347 -2.368 -21.336 -4.06 -8.192 -0.124 0.636 0.12
-1.0304515942620267 -1.0852914074289302 -0.1944320648644762 1.953141038175103 0.060975736318445196 0.8448399189278917 -0.7198204847152304 0.6102543728453443 -0.3137665662184235 -0.14961835009914815 0.6923284809049821 -0.12448560887514426 -0.1189878217323934 0.3777765165233084 -2.336 -21.208 -3.928 -8.284 -0.088 0.692 0.092
-1.0239321759135136 -1.0895098545956152 -0.19634954084933295 1.96081094211453 0.058674765136617076 0.8456069093218344 -0.7159855327455169 0.6357798131509733 -0.2921681167290452 -0.1260564052016445 0.6970408698844828 -0.13823007673202137 -0.15118914642564837 0.4519966429504449 -2.336 -21.016 -3.492 -8.312 -0.116 0.684 0.1
-1.017796252761972 -1.0921943209744145 -0.19788352163721837 1.968097350856986 0.05790777474267437 0.8429224429430349 -0.711767085578832 0.6086835765188442 -0.3549999697890549 -0.1280199006097698 0.6868306937622313 -0.15668693356839924 -0.13626658132389607 0.44689155488931914 -2.336 -21.016 -3.66 -8.16 -0.144 0.644 0.1
-1.0131943103983159 -1.0956457777471567 -0.19980099762207515 1.9746167692054988 0.05483981316690354 0.8421554525490922 -0.7071651432151758 0.5933683123354667 -0.3597123587685556 -0.1480475537726479 0.6801548093746052 -0.20852321234290724 -0.11584622907939292 0.4292200962161914 -2.18 -20.856 -3.86 -8.036 -0.08 0.636 0.064
-1.0066748920498028 -1.0998642249138417 -0.20056798801601786 1.9819031779479546 0.05253884198507542 0.8406214717612067 -0.7017962104575768 0.5866924279478407 -0.36246125233993104 -0.1449059611196474 0.6781913139664799 -0.21323560132240799 -0.16257741979277515 0.4684900043786975 -1.868 -20.796 -3.892 -7.916 -0.044 0.684 0.1
-1.0016894544891752 -1.1029321864896124 -0.20210196880390327 1.988806091493439 0.05138835639416136 0.8379370053824072 -0.6968107728969491 0.5792311453969646 -0.36560284499293155 -0.11074114101826713 0.691935781823357 -0.20459622152665666 -0.155116137241899 0.4759512869295736 -1.588 -20.828 -3.524 -7.856 -0.072 0.74 0.1
-0.9947865409436908 -1.1075341288532687 -0.20325245439481732 1.9960925002358947 0.04793689962141918 0.8364030245945219 -0.6910583449423789 0.5694136683563381 -0.38680859540068485 -0.1119192382631423 0.7076437450883595 -0.19870573530228072 -0.19517144356765517 0.5187554868267052 -1.432 -20.856 -3.556 -7.824 -0.08 0.76 0.092
-0.9886506177921491 -1.1113690808229824 -0.20478643518270273 2.002995413781379 0.04601942363656241 0.8344855486096651 -0.6853059169878086 0.5619523858054619 -0.40683624856356293 -0.15472343816027392 0.6648395451912278 -0.21676989305703354 -0.16728980877227587 0.5721625619277135 -1.244 -20.888 -3.624 -7.732 -0.1 0.74 0.092
-0.984048675428493 -1.1155875279896672 -0.2067039111675595 2.0087478417359494 0.044485442848677 0.8337185582157224 -0.6795534890332383 0.569020969274713 -0.41154863754306364 -0.17946348030265274 0.672300827742104 -0.20263272611853134 -0.13076879418114523 0.5729479600909636 -1.028 -20.764 -3.22 -7.7 -0.116 0.732 0.1
-0.9782962474739226 -1.1205729655502947 -0.20823789195544493 2.016801240872348 0.04256796686382023 0.8318010822308656 -0.672650575487754 0.5309291583570821 -0.43275438795081694 -0.13430308591577078 0.6538439709057261 -0.20459622152665666 -0.08207410805963769 0.6212499471308461 -0.872 -20.7 -2.92 -7.792 -0.1 0.74 0.072
-0.9725438195193523 -1.1247914127169796 -0.20862138715241627 2.0237041544178322 0.039883500485020755 0.8318010822308656 -0.6649806715483269 0.5548838023362108 -0.446106156726069 -0.1260564052016445 0.6970408698844828 -0.21402099948565811 -0.10759954836526664 0.6452045911099747 -0.684 -20.7 -2.852 -7.64 0.016 0.808 0.056
-0.9660244011708393 -1.13054384067155 -0.21053886313727305 2.0298400775693737 0.037582529303192634 0.8306505966399516 -0.6569272724119284 0.5772676499888393 -0.44689155488931914 -0.16297011887440022 0.6726935268237291 -0.23326325448528606 -0.11545352999776785 0.6958627726396076 -0.62 -20.7 -2.884 -7.488 0.072 0.8 0.064
-0.9606554684132403 -1.135145783035206 -0.2132233295160725 2.037509981508801 0.03681553890924993 0.8306505966399516 -0.6492573684725014 0.5792311453969646 -0.5061891162147033 -0.1668971096906508 0.6538439709057261 -0.1700387023436513 -0.06558074663138515 0.7524114403936164 -0.528 -20.54 -2.552 -7.396 0.0 0.74 0.056
-0.9545195452616987 -1.1408982109897765 -0.21437381510698658 2.0447963902512565 0.03413107253045045 0.8295001110490375 -0.6412039693361029 0.5686282701930879 -0.5097234079493288 -0.1519745445888985 0.6671957396809782 -0.15433073907864886 -0.07932521448826227 0.7637997137607432 -0.496 -20.16 -2.148 -7.336 -0.052 0.752 0.036
-0.9499176028980425 -1.1462671437473755 -0.21475731030395792 2.0505488182058267 0.03298058693953639 0.826815644670238 -0.6335340653966759 0.536819644581458 -0.5156138941737047 -0.11270463642639243 0.6813329066194804 -0.17946348030265274 -0.09738937224301507 0.801891524678374 -0.652 -19.936 -2.216 -7.244 0.016 0.792 0.056
-0.9441651749434722 -1.1516360765049745 -0.215907795894872 2.058602217342225 0.03029612056073692 0.8264321494732667 -0.6250971710633061 0.5474225197853346 -0.5167919914185799 -0.0860010988758883 0.6942919763131074 -0.2179479903019087 -0.14097897030339682 0.8034623210048742 -0.496 -19.684 -2.552 -7.364 0.108 0.876 0.1
-0.9376457565949592 -1.1570050092625732 -0.21629129109184334 2.0662721212816524 0.02914563496982286 0.8252816638823526 -0.616276781532965 0.5733406591725887 -0.5454590243772094 -0.10445795571226615 0.6946846753947324 -0.20341812428178146 -0.09228428418188928 0.8262388677391278 -0.56 -19.492 -2.552 -7.336 0.024 0.908 0.064
-0.9330438142313029 -1.1627574372171436 -0.2166747862888147 2.072408044433194 0.0279951493789088 0.8264321494732667 -0.6070728968056525 0.5442809271323342 -0.5607742885605868 -0.06950773744763575 0.6844744992724808 -0.15354534091539876 -0.040448005407381256 0.8635452804935085 -0.372 -19.144 -2.448 -7.364 -0.088 0.8 0.028
-0.9265243958827899 -1.1688933603686853 -0.21782527187972875 2.07969445317565 0.026077673394052033 0.826815644670238 -0.5990194976692541 0.5254313712143313 -0.5776603490704644 -0.0530143760193832 0.7076437450883595 -0.13783737765039633 0.028274333877004374 0.8733627575341351 -0.436 -18.824 -2.584 -7.396 -0.072 0.712 0.016
-0.9203884727312482 -1.1746457883232555 -0.21782527187972875 2.086597366721134 0.024160197409195266 0.8264321494732667 -0.5894321177449703 0.5607742885605868 -0.5741260573358388 -0.0659734457130102 0.6781913139664799 -0.14765485469102282 0.03652101459113065 0.8501935117182565 -0.652 -18.348 -2.248 -7.52 -0.016 0.704 0.044
-0.9165535207615347 -1.1800147210808545 -0.21897575747064282 2.0938837754635897 0.022626216621309852 0.8260486542762953 -0.5809952234116005 0.5309291583570821 -0.5969026040700923 -0.05222897785613308 0.6715154295788539 -0.1869247628535289 0.029845130203504617 0.8509789098815066 -0.496 -18.032 -2.484 -7.608 0.044 0.676 0.064
-0.9108010928069644 -1.185767149035425 -0.21935925266761416 2.1011701842060453 0.021092235833424438 0.8260486542762953 -0.571791338684288 0.5065818152963284 -0.5851216316213405 -0.03534291734625546 0.6974335689661079 -0.1790707812210277 0.013351768775252066 0.8812167391666363 -0.56 -17.716 -2.484 -7.7 0.1 0.684 0.044
-0.9042816744584514 -1.1911360817930239 -0.21897575747064282 2.106922612160616 0.02032524543948173 0.8264321494732667 -0.5629709491539469 0.5713771637644633 -0.5662720757033376 -0.02591813938725401 0.6605198552933521 -0.09621127499813988 -0.001570796326500243 0.8702211648811345 0.06 -17.492 -2.216 -7.792 0.072 0.676 0.016
-0.8989127417008524 -1.1976555001415368 -0.22012624306155687 2.112675040115186 0.019941750242510378 0.826815644670238 -0.5541505596236057 0.5827654371315901 -0.5317145565203323 -0.05811946408050899 0.5957245068252172 -0.05183627877450802 0.0200276531628781 0.847051919065256 0.872 -17.364 -1.712 -7.764 -0.072 0.616 0.008
-0.8935438089432535 -1.2034079280961072 -0.22050973825852824 2.1184274680697563 0.01917475984856767 0.8275826350641807 -0.54686415088115 0.6051492847842186 -0.5631304830503371 -0.0640099503048849 0.5910121178457164 -0.05772676499888393 0.02120575040775328 0.8627598823302585 1.184 -17.176 -1.508 -7.64 -0.1 0.644 0.008
-0.8877913809886832 -1.2080098704597633 -0.22089323345549958 2.1237964008273553 0.01687378866673955 0.8260486542762953 -0.5376602661538376 0.6133959654983449 -0.5533130060097106 -0.07461282550876154 0.5855143307029655 -0.09424777959001458 -0.018064157754752792 0.8867145263093872 1.464 -16.952 -1.508 -7.488 -0.024 0.692 -0.008
-0.8812719626401702 -1.212995308020391 -0.222427214243385 2.1306993143728397 0.016106798272796843 0.8260486542762953 -0.5276893910325823 0.6004368958047178 -0.5156138941737047 -0.043982297142006806 0.5862997288662157 -0.15668693356839924 -0.04437499622363186 0.8914269152888878 1.34 -16.732 -1.276 -7.336 0.124 0.772 -0.016
-0.8755195346855998 -1.217597250384047 -0.22166022384944228 2.1353012567364957 0.014956312681882784 0.8256651590793239 -0.5192524966992126 0.6357798131509733 -0.5446736262139592 -0.03652101459113065 0.5639158812135873 -0.17121679958852648 -0.029452431121879556 0.9130253647782662 1.212 -16.7 -1.04 -7.364 0.172 0.78 -0.008
-0.8678496307461728 -1.2241166687325602 -0.22166022384944228 2.1402866942971235 0.013805827090968724 0.8264321494732667 -0.5081311359870433 0.6196791508043459 -0.5474225197853346 -0.021991148571003403 0.543102829887459 -0.10995574285501701 -0.003141592653000486 0.9420850968185207 1.056 -16.636 -0.94 -7.396 0.188 0.712 -0.008
-0.8624806979885739 -1.2291021062931877 -0.222427214243385 2.1464226174486654 0.01342233189399737 0.826815644670238 -0.4989272512597308 0.6090762756004692 -0.5568472977443362 -0.005890486224375911 0.5489933161118349 -0.08443030254938806 0.018849555918002914 0.9880308893686528 0.62 -16.636 -0.836 -7.364 0.124 0.712 0.028
-0.8551942892461182 -1.233704048656844 -0.22204371904641365 2.1517915502062643 0.01227184630308331 0.826815644670238 -0.48742239535059023 0.6389214058039738 -0.5379977418263332 0.015707963265002428 0.5340707510100826 -0.07422012642713648 0.03259402377488004 1.0386890708982857 0.716 -16.476 -0.772 -7.428 0.052 0.676 0.008
-0.8490583660945765 -1.2398399718083857 -0.22166022384944228 2.156009997372949 0.011504855909140603 0.826815644670238 -0.4778350154263064 0.6628760497831025 -0.5270021675408315 0.024740042142378828 0.5002986299903274 -0.0769690199985119 0.009424777959001457 1.0575386268162885 0.216 -16.38 -1.108 -7.456 0.016 0.712 -0.008
-0.8433059381400062 -1.2448254093690132 -0.22127672865247094 2.1606119397366053 0.011504855909140603 0.8279661302611521 -0.46824763550202253 0.6660176424361031 -0.5124723015207042 0.0200276531628781 0.4991205327454522 -0.06872233928438563 0.009424777959001457 1.072461191918041 0.28 -16.256 -1.004 -7.456 -0.016 0.76 -0.008
-0.8371700149884646 -1.2505778373235836 -0.22050973825852824 2.1663643676911755 0.010354370318226542 0.8279661302611521 -0.4571262747898533 0.673086225905354 -0.5085453107044536 0.043196898978756684 0.47752208325607387 -0.05890486224375911 0.03377212101975522 1.041045265388036 0.0 -16.064 -1.172 -7.488 -0.044 0.752 -0.028
-0.8298836062460089 -1.2540292940963258 -0.22050973825852824 2.169815824463918 0.009587379924283835 0.8287331206550947 -0.4463884092746554 0.6829037029459806 -0.5073672134595785 0.03180862561162992 0.4500331475423196 -0.08050331173313745 0.061653755815134534 1.0465430525307868 -0.34 -16.0 -1.072 -7.456 -0.024 0.704 -0.044
-0.8225971975035531 -1.2590147316569533 -0.21974274786458553 2.1736507764336315 0.008820389530341128 0.8295001110490375 -0.4348835533655148 0.7088218423332346 -0.45356743927694515 0.04633849163175717 0.4182245219306897 -0.0801106126515124 0.084037603467763 1.0382963718166607 -0.404 -15.968 -0.904 -7.456 0.024 0.656 -0.016
-0.8149272935641261 -1.262849683626667 -0.21859226227367146 2.1790197091912304 0.007286408742455715 0.8306505966399516 -0.42299520225940285 0.659734457130102 -0.48616146305182517 0.07264933010063623 0.394269877951561 -0.09621127499813988 0.06911503836601068 1.065785307530415 -0.464 -15.904 -1.172 -7.456 0.136 0.676 -0.016
-0.8080243800186417 -1.268218616384266 -0.2174417766827574 2.1813206803730583 0.007669903939427069 0.8306505966399516 -0.413407822335119 0.6931138790682322 -0.4614214209094464 0.084037603467763 0.4084070448900632 -0.07382742734551141 0.05654866775400875 1.0964158358971696 -0.464 -15.904 -0.836 -7.428 0.152 0.732 -0.036
-0.8026554472610428 -1.2709030827630652 -0.215907795894872 2.185155632342772 0.007669903939427069 0.8318010822308656 -0.4019029664259784 0.6546293690689763 -0.42804199897131623 0.10642145112039146 0.38641589631905976 -0.01688606050987761 0.06008295948863429 1.092096145999294 -0.496 -15.968 -1.04 -7.64 0.124 0.8 -0.016
-0.7949855433216156 -1.275888520323693 -0.21552430069790063 2.1882235939185426 0.008053399136398421 0.8325680726248084 -0.3911651009107805 0.6734789249869791 -0.4194026191755649 0.15982852622139973 0.329867228565051 0.022383847652628464 0.09267698326351434 1.0979866322236698 -0.464 -15.936 -1.24 -7.764 0.116 0.848 -0.008
-0.7892331153670453 -1.2797234722934063 -0.21399031991001521 2.1912915554943133 0.008053399136398421 0.8367865197914932 -0.38004374019861126 0.6777986148848548 -0.3899501880536853 0.12016591897726858 0.3015928946880466 0.03455751918300534 0.21087940683265763 1.1258682670190492 -0.464 -15.904 -1.172 -7.732 0.052 0.74 -0.028
-0.782330201821561 -1.28355842426312 -0.21283983431910117 2.1932090314791703 0.008436894333369775 0.8379370053824072 -0.3681553890924993 0.6884014900887315 -0.37267142846218265 0.12330751163026907 0.29059732040254493 0.03259402377488004 0.23954643979128706 1.151393707324678 -0.436 -15.872 -1.308 -7.64 0.044 0.568 -0.056
-0.775810783473048 -1.2873933762328336 -0.21053886313727305 2.1966604882519123 0.008820389530341128 0.839854481367264 -0.35626703798638737 0.6550220681506013 -0.40251655866568725 0.16139932254789996 0.29099001948417 0.014137166938502187 0.21637719397540847 1.1663162724264304 -0.404 -15.684 -1.308 -7.916 0.06 0.644 -0.036
-0.769291365124535 -1.2916118233995184 -0.20938837754635897 2.1985779642367693 0.008820389530341128 0.8425389477460635 -0.34361169648633266 0.6534512718241011 -0.3989822669310617 0.15590153540514912 0.23876104162803694 -0.006283185306000972 0.2269800691792851 1.171421360487556 -0.56 -15.62 -1.24 -8.036 0.1 0.704 -0.064
-0.7620049563820793 -1.2946797849752891 -0.20708740636453085 2.2001119450246547 0.008053399136398421 0.8456069093218344 -0.3321068405771921 0.67897671212973 -0.39544797519643615 0.135873882242271 0.18496126744540362 0.004319689897875668 0.2638937828520408 1.1612111843653046 -0.436 -15.524 -0.904 -8.192 0.088 0.624 -0.064
-0.756252528427509 -1.29774774655106 -0.20632041597058814 2.2020294210095113 0.008436894333369775 0.8479078805036625 -0.3198349942741088 0.6758351194767296 -0.36521014591130646 0.13980087305852162 0.1920298509146547 0.012566370612001944 0.25643250030116466 1.1769191476303071 -1.212 -15.364 -1.004 -8.344 0.072 0.608 -0.044
-0.7505001004729387 -1.3011992033238022 -0.20325245439481732 2.2031799066004254 0.008436894333369775 0.851742832473376 -0.3079466431679968 0.5874778261110909 -0.2890265240760447 0.21480639764890821 0.1288052987730199 -0.011780972448751823 0.27528205621916757 1.1906636154871841 -1.776 -15.556 -1.576 -8.528 0.108 0.644 -0.072
-0.745514662912311 -1.304267164899573 -0.2009514832129892 2.2035634017973966 0.008436894333369775 0.8559612796400609 -0.2956747968649135 0.5725552610093385 -0.29648780662692087 0.25368360672978923 0.0801106126515124 -0.02631083846887907 0.3279037331569257 1.2138328613030627 -2.336 -15.808 -1.676 -8.68 0.108 0.596 -0.064
-0.7401457301547121 -1.307335126475344 -0.19711653124327566 2.2031799066004254 0.008053399136398421 0.8590292412158317 -0.2822524649709161 0.5517422096832103 -0.2850995332597941 0.2811725424435435 0.0035342917346255468 -0.00039269908162506076 0.38170350733955904 1.235038611710816 -2.428 -15.904 -2.112 -8.924 0.088 0.568 -0.044
-0.7347767973971132 -1.3092526024602007 -0.19328157927356213 2.202412916206483 0.009587379924283835 0.863631183579488 -0.2676796474860047 0.47948557866419916 -0.2733185608110423 0.34243359917705296 -0.005890486224375911 0.022383847652628464 0.40644354948193784 1.280591705179323 -2.4 -16.224 -2.82 -8.588 0.008 0.576 -0.056
-0.7301748550334569 -1.3115535736420287 -0.190980608091734 2.2020294210095113 0.009970875121255189 0.8674661355492015 -0.25617479157686407 0.49323004652107627 -0.25957409295416517 0.2882411259127946 -0.05222897785613308 0.06675884387626033 0.375027622951933 1.299833960178951 -2.584 -16.256 -2.784 -8.588 -0.06 0.712 -0.064
-0.7259564078667721 -1.3134710496268855 -0.18867963690990588 2.200495440221626 0.010354370318226542 0.871301087518915 -0.24160197409195266 0.4948008428475765 -0.22737276826091016 0.27960174611704325 -0.10720684928364158 0.0801106126515124 0.3711006321356824 1.3143638261990782 -2.584 -16.128 -2.852 -8.984 -0.144 0.724 -0.084
-0.7209709703061444 -1.3153885256117424 -0.18676216092504913 2.1985779642367693 0.01112136071216925 0.8762865250795426 -0.23009711818281206 0.45867252733807096 -0.19949113346553085 0.2925608158106702 -0.1390154748952715 0.07029313561088588 0.43668137876706753 1.2711669272203217 -2.648 -16.096 -2.82 -9.108 -0.136 0.588 -0.064
-0.7159855327455169 -1.3180729919905418 -0.18407769454624964 2.19589349785797 0.01112136071216925 0.8805049722462275 -0.21859226227367146 0.44060836958331817 -0.2269800691792851 0.2360121480566615 -0.1912444527514046 0.03730641275438077 0.4802709768274493 1.2004810925278107 -2.896 -15.748 -2.316 -9.352 -0.06 0.596 -0.112
-0.7129175711697461 -1.3203739631723699 -0.18139322816745018 2.1935925266761416 0.01112136071216925 0.8870243905947405 -0.20785439675847356 0.4688827034603225 -0.16964600326202625 0.2532909076481642 -0.21559179581215834 0.0027488935713754254 0.5057964171330782 1.1294025587536747 -2.68 -15.3 -2.384 -9.32 0.044 0.52 -0.1
-0.7083156288060898 -1.3207574583693413 -0.17755827619773665 2.1901410699033996 0.009970875121255189 0.8920098281553681 -0.19865051203116108 0.4170464246858145 -0.1260564052016445 0.26153758836229046 -0.2784236488721681 -0.023169245815878585 0.5399612372344585 1.0320131865106597 -2.772 -14.732 -2.048 -9.412 0.116 0.508 -0.084
-0.705247667230319 -1.3219079439602552 -0.17564080021287987 2.1870731083276285 0.01112136071216925 0.8969952657159956 -0.1902136176977913 0.3526437752993045 -0.12566370612001942 0.26546457917854105 -0.32594023774880043 -0.012959069693627005 0.542710130805834 0.9495463793693969 -2.68 -14.54 -2.112 -9.504 0.164 0.508 -0.092
-0.7014127152606054 -1.3219079439602552 -0.17257283863710904 2.182087670767001 0.011888351106111956 0.9035146840645087 -0.18100973297047881 0.3483240854014289 -0.08128870989638758 0.265071880096916 -0.4036946559105624 0.07579092275363672 0.5348561491733327 0.8890707207991375 -2.304 -14.476 -2.248 -9.476 0.116 0.5 -0.092
-0.6994952392757486 -1.3234419247481408 -0.16912138186436687 2.176335242812431 0.014189322287940077 0.9085001216251363 -0.17333982903105175 0.3043417882594221 -0.06479534846813502 0.297273204790171 -0.4571017310115707 0.1252710070383944 0.5136503987655795 0.7995353301886237 -2.304 -14.224 -2.316 -9.476 0.116 0.54 -0.1
-0.6960437825030065 -1.3222914391572267 -0.1672039058795101 2.1717333004487744 0.01572330307582549 0.9138690543827352 -0.16643691548556738 0.252112810403289 -0.03809181091763089 0.27567475530079266 -0.4959789400924517 0.15629423448677418 0.5482079179485848 0.7312056899858631 -2.212 -14.0 -2.348 -9.352 0.016 0.528 -0.112
-0.6941263065181498 -1.321524448763284 -0.16566992509162468 2.1663643676911755 0.017257283863710903 0.9192379871403342 -0.1606844875309971 0.25682519938278975 0.0047123889795007284 0.2552544030562895 -0.5266094684592064 0.18260507295565323 0.5328926537652074 0.6507023782527256 -2.244 -13.84 -2.148 -9.232 -0.044 0.548 -0.1
-0.6914418401393503 -1.3207574583693413 -0.1622184683188825 2.1598449493426624 0.018791264651596317 0.9238399295039904 -0.15569904997036949 0.26782077366829143 0.04437499622363186 0.21637719397540847 -0.5741260573358388 0.17278759591502674 0.5328926537652074 0.5387831399895834 -2.212 -13.84 -2.216 -9.2 -0.06 0.528 -0.072
-0.6902913545484362 -1.3207574583693413 -0.15953400194008302 2.1533255309941497 0.02032524543948173 0.9292088622615894 -0.15224759319762732 0.24229533336266248 0.07814711724338709 0.2230530783630345 -0.6251769379470967 0.14529866020127247 0.4896957547864507 0.4618141199910714 -2.18 -13.84 -2.18 -9.26 -0.016 0.548 -0.092
-0.6879903833666081 -1.3188399823844845 -0.15838351634916897 2.147189607842608 0.02147573103039579 0.9338108046252456 -0.14802914603094242 0.17592918856802722 0.08364490438613793 0.22737276826091016 -0.6522731745792258 0.12016591897726858 0.48380526856207484 0.4127267347879388 -2.272 -13.936 -2.148 -9.26 0.08 0.576 -0.092
-0.6860729073817513 -1.3173060015965992 -0.15608254516734085 2.1379857231152952 0.021859226227367145 0.9384127469889019 -0.1449611844551716 0.2049889206082817 0.15118914642564837 0.2230530783630345 -0.717853921210611 0.09306968234513939 0.4771293841744488 0.32751103407530063 -2.212 -13.872 -2.216 -9.2 0.144 0.588 -0.064
-0.6837719361999232 -1.3157720208087136 -0.15454856437945544 2.131082809569811 0.024160197409195266 0.9445486701404435 -0.14227671807637213 0.18771016101677904 0.13469578499739585 0.2018473279552812 -0.7575165284547422 0.10131636305926567 0.46534841172569696 0.2839214360149189 -2.272 -14.0 -2.012 -8.984 0.144 0.576 -0.084
-0.6833884410029518 -1.313087554429914 -0.15186409800065595 2.123412905630384 0.02454369260616662 0.948383622110157 -0.1407427372884867 0.14333516479314717 0.1881028600984041 0.1971349389757805 -0.7704755981483692 0.10131636305926567 0.459065226419696 0.22815816642416029 -2.336 -14.316 -1.944 -8.984 0.116 0.568 -0.072
-0.6830049458059805 -1.3104030880511146 -0.1499466220157992 2.1149760112970144 0.026461168591023387 0.9522185740798705 -0.1392087565006013 0.08482300163101313 0.23012166183228558 0.23836834254641187 -0.782649269678746 0.1189878217323934 0.4382521750935678 0.1841758692821535 -2.244 -14.444 -2.112 -9.016 0.124 0.616 -0.084
-0.6818544602150665 -1.3081021168692866 -0.14841264122791378 2.107306107357587 0.027228158984966094 0.9556700308526128 -0.13805827090968723 0.0950331777532647 0.26860617183154156 0.21245020315915786 -0.8325220530451287 0.14097897030339682 0.42568580448156584 0.1590431280581496 -2.272 -14.636 -1.944 -9.048 0.052 0.664 -0.092
-0.681470965018095 -1.305417650490487 -0.14534467965214296 2.0981022226302746 0.0279951493789088 0.9606554684132403 -0.13729128051574452 0.06086835765188441 0.2662499773417912 0.21519909673053328 -0.8615817850853833 0.12291481254864402 0.41469023019606416 0.10327985846739098 -2.272 -14.92 -2.048 -9.076 0.0 0.676 -0.112
-0.6807039746241523 -1.3023496889147164 -0.14342720366728617 2.0892818330999336 0.028378644575880154 0.9644904203829539 -0.13690778531877318 0.04712388979500729 0.3066979827491724 0.23522674989341139 -0.8741481556973852 0.10327985846739098 0.4107632393798135 0.08953539061051385 -2.212 -14.984 -2.416 -8.924 0.052 0.656 -0.084
-0.680320479427181 -1.2981312417480313 -0.14227671807637213 2.077776977190793 0.02914563496982286 0.9694758579435815 -0.13537380453088776 0.07657632091688685 0.37070793305405736 0.1720021977517766 -0.9130253647782662 0.06322455214163478 0.41154863754306364 0.07461282550876154 -2.428 -15.112 -2.18 -8.832 0.08 0.664 -0.092
-0.6795534890332383 -1.2950632801722606 -0.14035924209151535 2.068956587660452 0.03029612056073692 0.9725438195193523 -0.1342233189399737 0.060475658570259355 0.34950218264630406 0.17082410050690142 -0.957007661920273 0.03809181091763089 0.4017311605024371 0.08168140897801264 -2.368 -15.24 -2.28 -8.804 0.072 0.732 -0.092
-0.680320479427181 -1.2904613378086043 -0.13882526130362993 2.0597527029331393 0.029912625363765568 0.9767622666860372 -0.13460681413694506 0.023169245815878585 0.3911282852985605 0.1829977720372783 -0.9801769077361516 0.0530143760193832 0.39073558621693544 0.05458517234588344 -2.4 -15.3 -2.148 -8.74 0.024 0.724 -0.092
-0.6799369842302097 -1.2862428906419194 -0.13729128051574452 2.0501653230088555 0.03029612056073692 0.9813642090496935 -0.1349903093339164 -0.0047123889795007284 0.42175881366531526 0.17121679958852648 -0.9719302270220254 0.03259402377488004 0.3938771788699359 0.006283185306000972 -2.492 -15.652 -2.112 -8.68 0.06 0.78 -0.128
-0.6807039746241523 -1.2820244434752346 -0.13614079492483047 2.0401944478876004 0.03029612056073692 0.9848156658224356 -0.1349903093339164 -0.01649336142825255 0.4033019568289374 0.16846790601715106 -0.9483682821245217 -0.01021017612225158 0.4174391237674396 -0.008246680714126275 -2.46 -15.808 -2.148 -8.68 0.06 0.74 -0.12
-0.6810874698211237 -1.2778059963085497 -0.1342233189399737 2.0298400775693737 0.03029612056073692 0.9886506177921491 -0.13460681413694506 -0.03769911183600583 0.42764929988969114 0.11977321989564353 -0.956614962838648 -0.0019634954081253035 0.39269908162506073 -0.008246680714126275 -2.4 -15.968 -2.08 -8.772 0.08 0.752 -0.12
-0.6807039746241523 -1.271670073157008 -0.13307283334905964 2.0210196880390328 0.029529130166794215 0.9936360553527768 -0.13537380453088776 -0.051443579692882956 0.46652650897057213 0.1288052987730199 -0.950331777532647 0.0035342917346255468 0.3852377990741846 -0.007461282550876154 -2.148 -15.936 -2.012 -8.924 0.044 0.772 -0.112
-0.6810874698211237 -1.2686021115812371 -0.13115535736420286 2.011432308114749 0.030679615757708275 0.9974710073224903 -0.1349903093339164 -0.06126105673350948 0.45592363376669554 0.13233959050764546 -0.9872454912054027 0.009032078877376396 0.4221515127469403 -0.0007853981632501215 -2.212 -16.128 -1.88 -8.984 0.124 0.74 -0.1
-0.6822379554120378 -1.2632331788236382 -0.13077186216723152 2.0014614329934934 0.03029612056073692 1.0020729496861465 -0.1349903093339164 -0.06086835765188441 0.4692754025419476 0.1280199006097698 -1.0033461535520303 0.004319689897875668 0.4476769530525692 0.003926990816250607 -2.304 -16.128 -1.844 -9.14 0.136 0.752 -0.128
-0.6833884410029518 -1.2601652172478675 -0.12962137657631745 1.991107062675267 0.03106311095467963 1.0062913968528313 -0.13537380453088776 -0.07422012642713648 0.4920519492762011 0.11466813183451774 -0.9950994728379039 -0.02081305132612822 0.4531747401953201 0.00039269908162506076 -2.272 -16.316 -1.844 -9.232 0.136 0.704 -0.14
-0.6845389265938658 -1.2536457988993543 -0.1277039005914607 1.9796022067661265 0.030679615757708275 1.011276834413459 -0.1349903093339164 -0.07618362183526178 0.5242532739694561 0.11663162724264303 -1.021410311306783 0.023561944897503646 0.46731190713382226 0.010995574285501701 -2.4 -16.38 -1.508 -9.232 0.136 0.676 -0.14
-0.6864564025787226 -1.2486603613387268 -0.126936910197518 1.9700148268418427 0.030679615757708275 1.015495281580144 -0.1349903093339164 -0.1319468914260204 0.5022621253984527 0.14372786387477224 -1.0449722562042867 0.01021017612225158 0.4519966429504449 0.005890486224375911 -2.492 -16.476 -1.944 -9.232 0.124 0.704 -0.148
-0.6860729073817513 -1.2417574477932425 -0.12655341500054662 1.9588934661296733 0.03029612056073692 1.0200972239438002 -0.13537380453088776 -0.13823007673202137 0.5415320335609588 0.12173671530376882 -1.065785307530415 -0.0027488935713754254 0.43982297142006804 -0.0027488935713754254 -2.368 -16.764 -2.08 -9.168 0.124 0.724 -0.176
-0.6876068881696367 -1.2371555054295862 -0.12425244381871851 1.9485390958114468 0.03106311095467963 1.0239321759135136 -0.13537380453088776 -0.12252211346701895 0.574911455499089 0.07186393193738612 -1.0559678304897884 0.01610066234662749 0.40683624856356293 -0.007461282550876154 -2.524 -16.824 -1.812 -9.108 0.136 0.76 -0.168
-0.6895243641544935 -1.2317865726719872 -0.12310195822780445 1.9385682206901915 0.03183010134862233 1.0270001374892845 -0.13537380453088776 -0.12644910428326955 0.5643085802952122 0.1280199006097698 -1.0587167240611637 0.07736171908013696 0.40722894764518797 -0.0019634954081253035 -2.368 -16.92 -1.844 -9.076 0.316 0.792 -0.176
-0.6914418401393503 -1.2268011351113597 -0.12233496783386175 1.9278303551749938 0.0337475773334791 1.031985575049912 -0.1357572997278591 -0.18731746193515397 0.5521349087648354 0.14451326203802234 -1.0630364139590394 0.13351768775252065 0.3989822669310617 -0.013744467856877126 -2.524 -17.144 -1.98 -9.232 0.364 0.808 -0.168
-0.6929758209272356 -1.2202817167628466 -0.12080098704597633 1.9167089944628244 0.03719903410622128 1.0369710126105396 -0.1349903093339164 -0.18142697571077807 0.5729479600909636 0.07147123285576105 -1.067356103856915 0.1888882582616542 0.4543528374401953 -0.0019634954081253035 -2.492 -17.396 -1.912 -9.444 0.292 0.712 -0.168
-0.6956602873060351 -1.214145793611305 -0.12041749184900498 1.9048206433567125 0.04026699568199211 1.0423399453681386 -0.1392087565006013 -0.16532631336415057 0.5713771637644633 0.0801106126515124 -1.0897399515095436 0.29648780662692087 0.4637776153991967 -0.07814711724338709 -2.552 -17.492 -1.98 -9.66 0.144 0.692 -0.176
-0.6979612584878633 -1.2083933656567347 -0.11965050145506227 1.894466273038486 0.044485442848677 1.0461748973378522 -0.14189322287940076 -0.20341812428178146 0.5870851270294658 0.09542587683488976 -1.0979866322236698 0.35342917346255465 0.46456301356244684 -0.29373891305554545 -2.492 -17.588 -1.776 -9.66 0.124 0.636 -0.184
-0.7002622296696914 -1.201106956914279 -0.11888351106111957 1.8833449123263166 0.04678641403050512 1.0496263541105944 -0.146495165243057 -0.26075219019904033 0.594939108661967 0.1311614932627703 -1.0944523404890443 0.33025992764667605 0.4480696521341943 -0.37934731284980866 -2.46 -17.748 -1.844 -9.596 0.136 0.712 -0.176
-0.7029466960484908 -1.1965050145506226 -0.11658253987929144 1.8718400564171762 0.049854375606275945 1.0553787820651646 -0.15033011721277054 -0.24072453703616223 0.6039711875393434 0.12723450244651968 -1.0846348634484178 0.31965705244279946 0.4150829292776892 -0.3923063825434357 -2.336 -17.936 -2.18 -9.444 0.152 0.752 -0.184
-0.7056311624272903 -1.190369091399081 -0.11619904468232009 1.8591847149171215 0.05330583237901813 1.058830238837907 -0.15416506918248407 -0.23679754621991161 0.5866924279478407 0.10995574285501701 -1.1301879569169249 0.3015928946880466 0.3930917807066858 -0.3734568266254328 -2.616 -18.16 -2.216 -9.444 0.144 0.808 -0.168
-0.7086991240030611 -1.1834661778535966 -0.11619904468232009 1.8480633542049523 0.056373793954788955 1.063432181201563 -0.1572330307582549 -0.27488935713754253 0.6153594609064702 0.09935286765114036 -1.145110522018677 0.32672563591205056 0.43275438795081694 -0.35539266887067994 -2.492 -18.288 -2.384 -9.384 0.052 0.732 -0.184
-0.7102331047909466 -1.176179769111141 -0.11389807350049197 1.8365584982958116 0.058674765136617076 1.0676506283682479 -0.16030099233402573 -0.2591813938725401 0.6452045911099747 0.0789325154066372 -1.1286171605904245 0.2760674543824177 0.42961279529781643 -0.336543112952677 -2.552 -18.412 -1.812 -9.292 -0.316 0.732 -0.196
-0.7136845615636888 -1.1715778267474848 -0.11274758790957791 1.8242866519927283 0.05829126993964572 1.0714855803379615 -0.16260196351585385 -0.27056966723966686 0.6479534846813502 0.09071348785538903 -1.144717822937052 0.19045905458815446 0.4158683274409393 -0.28352873693329383 -2.68 -18.764 -2.248 -9.32 -0.364 0.808 -0.224
-0.7171360183364309 -1.1639079228080578 -0.1119805975156352 1.8135487864775304 0.05714078434873166 1.075320532307675 -0.16490293469768197 -0.29530970938204565 0.6338163177428481 0.13469578499739585 -1.156498795385804 -0.027881634795379313 0.3962333733596863 -0.25564710213791453 -2.74 -19.048 -2.784 -9.232 -0.08 0.848 -0.212
-0.7190534943212877 -1.1585389900504588 -0.11006312153077843 1.8024274257653612 0.0559902987578176 1.07953897947436 -0.1687378866673955 -0.28863382499441964 0.6318528223347227 0.13233959050764546 -1.1329368504883002 -0.15747233173164935 0.3930917807066858 -0.2662499773417912 -2.68 -19.364 -2.92 -9.232 0.116 0.828 -0.196
-0.7225049510940299 -1.1524030668989171 -0.10967962633380708 1.7920730554471347 0.05483981316690354 1.0829904362471021 -0.17103885784922362 -0.3149446634632987 0.6361725122325984 0.1060287520387664 -1.1223339752844237 -0.13744467856877127 0.39858956784943667 -0.27449665805591744 -2.708 -19.428 -2.616 -9.292 0.152 0.8 -0.224
-0.7255729126698007 -1.1455001533534328 -0.10852914074289302 1.7798012091440514 0.05560680356084625 1.087208883413787 -0.1737233242280231 -0.3086614781572977 0.6349944149877232 0.09621127499813988 -1.0897399515095436 -0.02631083846887907 0.39976766509431183 -0.23758294438316174 -2.928 -19.588 -2.112 -9.66 0.1 0.8 -0.212
-0.7286408742455716 -1.1393642302018911 -0.10891263593986437 1.7694468388258247 0.0559902987578176 1.090276844989558 -0.17564080021287987 -0.303949089177797 0.6538439709057261 0.05811946408050899 -1.0877764561014183 0.029452431121879556 0.3762057201968082 -0.24465152785241284 -3.052 -19.84 -2.248 -9.84 0.08 0.74 -0.184
-0.7320923310183137 -1.1336118022473207 -0.10776215034895031 1.7590924685075982 0.0559902987578176 1.0944952921562427 -0.17832526659167935 -0.32829643223855076 0.6432410957018495 0.04555309346850705 -1.1085895074275465 0.022383847652628464 0.36521014591130646 -0.25368360672978923 -3.272 -20.032 -2.552 -10.024 0.08 0.76 -0.224
-0.7359272829880272 -1.1259418983078937 -0.10737865515197896 1.7472041174014863 0.055223308363874894 1.0987137393229276 -0.18139322816745018 -0.33025992764667605 0.6133959654983449 0.07029313561088588 -1.093274243244169 -0.0070685834692510935 0.37031523397243227 -0.2768528525456678 -3.052 -20.32 -2.484 -10.208 0.088 0.712 -0.184
-0.7382282541698554 -1.1201894703533233 -0.10699515995500761 1.7364662518862883 0.0559902987578176 1.1021651960956698 -0.184461189743221 -0.3451824927484284 0.6726935268237291 0.0769690199985119 -1.079137076305667 -0.006283185306000972 0.3809181091763089 -0.3279037331569257 -3.02 -20.38 -2.416 -10.424 0.06 0.676 -0.184
-0.7435971869274544 -1.113286556807839 -0.10469418877317949 1.7261118815680618 0.05560680356084625 1.105616652868412 -0.18791264651596318 -0.3832743036660593 0.6302820260082225 0.10445795571226615 -1.1309733550801748 0.030237829285129678 0.36952983580918214 -0.3157300616265488 -3.02 -20.828 -2.348 -10.544 0.072 0.684 -0.204
-0.7474321388971679 -1.10791762405024 -0.10392719837923678 1.713456540068007 0.0559902987578176 1.1094516048381255 -0.19213109368264808 -0.42843469805294127 0.6287112296817222 0.10524335387551628 -1.1066260120194211 0.005497787142750851 0.37699111836005833 -0.3310453258099262 -3.116 -21.048 -2.616 -10.576 0.1 0.676 -0.212
-0.752034081260824 -1.1006312153077844 -0.10392719837923678 1.702335179355838 0.0559902987578176 1.113286556807839 -0.19596604565236161 -0.39780416968618654 0.6228207434573463 0.07382742734551141 -1.1411835312024265 -0.01610066234662749 0.3542145716258048 -0.36049775693180575 -3.084 -21.208 -2.884 -10.544 0.088 0.752 -0.176
-0.7558690332305377 -1.0941117969592713 -0.10239321759135137 1.6885293522648692 0.0559902987578176 1.1163545183836099 -0.19980099762207515 -0.38877209080881014 0.627533132436847 0.06715154295788539 -1.1623892816101797 -0.0070685834692510935 0.3208351496876746 -0.3919136834618106 -3.272 -21.272 -2.784 -10.424 0.0 0.74 -0.176
-0.7612379659881365 -1.0879758738077296 -0.10200972239438001 1.6781749819466427 0.05675728915176031 1.1205729655502947 -0.20363594959178868 -0.40958514213493835 0.6153594609064702 0.08757189520238855 -1.1262609661006742 0.04162610265225644 0.3483240854014289 -0.35382187254417974 -3.084 -21.364 -2.616 -10.392 -0.024 0.772 -0.168
-0.7643059275639074 -1.0826069410501307 -0.10200972239438001 1.6662866308405306 0.056373793954788955 1.1232574319290942 -0.20708740636453085 -0.4551382356034454 0.6118251691718446 0.07382742734551141 -1.118014285386548 0.02591813938725401 0.34439709458517825 -0.36285395142155613 -3.084 -21.492 -2.448 -10.424 -0.016 0.76 -0.176
-0.768140879533621 -1.0760875227016178 -0.10009224640952324 1.6540147845374473 0.056373793954788955 1.126325393504865 -0.21053886313727305 -0.42961279529781643 0.6106470719269694 0.07539822367201165 -1.1074114101826713 -0.012959069693627005 0.32122784876929966 -0.3789546137681836 -3.052 -21.62 -2.516 -10.392 0.08 0.752 -0.204
-0.7735098122912198 -1.0699515995500761 -0.09970875121255189 1.6425099286283067 0.05675728915176031 1.1301603454745786 -0.215907795894872 -0.4480696521341943 0.5847289325397155 0.061653755815134534 -1.1023063221215454 -0.022383847652628464 0.29648780662692087 -0.3923063825434357 -3.272 -21.684 -2.752 -10.544 0.072 0.772 -0.204
-0.7788787450488188 -1.063432181201563 -0.10009224640952324 1.6313885679161375 0.056373793954788955 1.1332283070503495 -0.21974274786458553 -0.4637776153991967 0.6004368958047178 0.03259402377488004 -1.1403981330391764 0.01021017612225158 0.3110176726470481 -0.39152098438018557 -3.02 -21.936 -2.684 -10.82 0.036 0.752 -0.196
-0.7834806874124751 -1.058063248443964 -0.09970875121255189 1.6191167216130542 0.0559902987578176 1.1374467542170343 -0.22357769983429907 -0.4790928795825741 0.6255696370287217 0.03534291734625546 -1.1741702540589316 0.01649336142825255 0.3400774046873026 -0.3824889055028092 -3.052 -22.096 -2.552 -10.82 0.0 0.664 -0.196
-0.788849620170074 -1.0515438300954512 -0.09855826562163783 1.6072283705069423 0.056373793954788955 1.1408982109897765 -0.2274126518040126 -0.4900884538680758 0.574911455499089 0.06322455214163478 -1.1757410503854318 0.0027488935713754254 0.3498948817279291 -0.3911282852985605 -2.96 -22.192 -2.416 -10.668 0.052 0.676 -0.184
-0.7946020481246443 -1.0461748973378522 -0.09817477042466648 1.5957235145978017 0.0559902987578176 1.1420486965806906 -0.23201459416766884 -0.4987278336638271 0.5572399968259611 0.07853981632501214 -1.1400054339575514 -0.01727875959150267 0.31965705244279946 -0.4245077072366907 -2.992 -22.224 -2.416 -10.36 0.088 0.732 -0.156
-0.7980535048973865 -1.0411894597772247 -0.09817477042466648 1.5846021538856323 0.05675728915176031 1.14473316295949 -0.23661653653132508 -0.49519354192920156 0.5831581362132152 0.0769690199985119 -1.0999501276317951 -0.008639379795751335 0.24622232417891307 -0.41626102652256436 -2.96 -22.288 -2.552 -10.116 0.088 0.848 -0.204
-0.8038059328519568 -1.0346700414287116 -0.09625729443980971 1.5734807931734631 0.05675728915176031 1.1462671437473755 -0.24045148850103862 -0.5222897785613307 0.5647012793768373 0.028667032958629435 -1.105447914774546 0.027488935713754253 0.20734511509803208 -0.42058071642044004 -2.992 -22.412 -2.752 -9.996 0.036 1.004 -0.176
-0.8084078752156131 -1.0300680990650553 -0.09625729443980971 1.5627429276582652 0.057524279545703015 1.1497186005201177 -0.2446699356677235 -0.5144357969288296 0.5450663252955843 0.0510508806112579 -1.1223339752844237 0.02552544030562895 0.22540927285278486 -0.41861722101231474 -3.02 -22.38 -2.584 -9.932 0.024 0.944 -0.176
-0.8141603031701834 -1.024315671110485 -0.09625729443980971 1.5504710813551819 0.057524279545703015 1.1527865620958884 -0.24927187803137973 -0.5218970794797058 0.5407466353977086 0.024347343060753767 -1.1235120725292989 0.007461282550876154 0.29099001948417 -0.452782041113695 -3.176 -22.288 -2.684 -9.932 0.072 0.772 -0.212
-0.8206797215186964 -1.0185632431559146 -0.0947233136519243 1.5416506918248407 0.05675728915176031 1.1558545236716593 -0.253873820395036 -0.5383904409079583 0.5466371216220846 0.009817477040626518 -1.0834567662035426 0.005890486224375911 0.2941316121371705 -0.4402156705016931 -3.332 -22.128 -2.752 -10.056 0.144 0.848 -0.184
-0.8248981686853812 -1.0139613007922585 -0.09510680884889565 1.5305293311126715 0.05714078434873166 1.1581554948534873 -0.2584757627586922 -0.5270021675408315 0.5482079179485848 0.03730641275438077 -1.0500773442654123 0.018456856836377853 0.26821347274991647 -0.45749443009319574 -3.396 -22.0 -2.684 -10.332 0.144 0.868 -0.168
-0.8318010822308656 -1.0089758632316308 -0.09587379924283836 1.520174960794445 0.05790777474267437 1.1612234564292583 -0.2634612003193198 -0.5509568115199602 0.5057964171330782 0.018456856836377853 -1.002953454470405 0.028667032958629435 0.24779312050541333 -0.47045349978682277 -3.428 -22.064 -2.752 -10.516 0.144 0.74 -0.204
-0.8367865197914932 -1.0032234352770606 -0.09510680884889565 1.509437095279247 0.058674765136617076 1.1646749132020005 -0.2692136282738901 -0.5753041545807139 0.47673668509282374 -0.005890486224375911 -0.9841038985524022 0.054977871427508505 0.3063052836675474 -0.5207189822348305 -3.364 -21.936 -2.616 -10.728 0.1 0.712 -0.176
-0.8421554525490922 -0.998237997716433 -0.0947233136519243 1.499466220157992 0.05829126993964572 1.1677428747777712 -0.27458256103148904 -0.5450663252955843 0.5215043803980807 0.02042035224450316 -0.9994191627357796 0.07539822367201165 0.31965705244279946 -0.5317145565203323 -3.304 -21.844 -2.448 -10.82 0.0 0.664 -0.184
-0.8482913757006338 -0.9924855697618626 -0.09510680884889565 1.4891118498397653 0.05829126993964572 1.1704273411565707 -0.2814854745769734 -0.6055419838658437 0.5313218574387072 0.050658181529632834 -0.9821404031442769 0.019634954081253035 0.303949089177797 -0.5666647747849627 -3.208 -21.748 -2.248 -10.944 0.06 0.656 -0.204
-0.8551942892461182 -0.9878836273982065 -0.09357282806101024 1.4795244699154815 0.05829126993964572 1.1734953027323416 -0.28723790253154374 -0.6239988407022216 0.5167919914185799 0.09149888601863915 -1.0041315517152802 -0.023954643979128706 0.29373891305554545 -0.5965099049884672 -3.364 -21.78 -2.316 -11.124 0.124 0.692 -0.184
-0.8613302123976598 -0.9825146946406075 -0.09280583766706753 1.4687866044002837 0.05905826033358843 1.176179769111141 -0.29375732088005674 -0.6165375581513454 0.49519354192920156 0.084037603467763 -0.9880308893686528 -0.03809181091763089 0.29099001948417 -0.5969026040700923 -3.304 -22.0 -2.652 -11.064 0.144 0.608 -0.184
-0.8674661355492015 -0.97752925707998 -0.09280583766706753 1.459199224476 0.05944175553055978 1.1792477306869118 -0.30027673922856973 -0.6294966278449724 0.5144357969288296 0.07343472826388636 -1.0190541168170326 0.04241150081550656 0.3015928946880466 -0.6628760497831025 -3.428 -22.096 -3.02 -11.064 0.072 0.596 -0.196
-0.8747525442916572 -0.9725438195193523 -0.09165535207615347 1.4480778637638305 0.05905826033358843 1.1811652066717686 -0.3079466431679968 -0.6691592350891035 0.5254313712143313 0.05772676499888393 -1.0371182745717855 0.04280419989713162 0.25878869479091504 -0.7029313561088587 -3.552 -22.16 -3.188 -11.004 -0.024 0.644 -0.212
-0.8812719626401702 -0.9671748867617533 -0.09088836168221076 1.4373399982486328 0.06020874592450249 1.183849673050568 -0.3156165471074239 -0.6565928644771015 0.49362274560270136 0.07422012642713648 -1.0139490287559068 0.07068583469251093 0.22423117560790967 -0.7465209541692405 -3.832 -22.192 -3.12 -10.728 -0.016 0.676 -0.196
-0.8877913809886832 -0.9621894492011258 -0.09088836168221076 1.4273691231273775 0.06135923151541655 1.1853836538384535 -0.3236699462438223 -0.6620906516198524 0.4983351345822021 0.034164820101380285 -1.009236639776406 0.07147123285576105 0.1869247628535289 -0.7716536953932444 -3.864 -22.16 -2.988 -10.576 0.08 0.74 -0.184
-0.8954612849281103 -0.9568205164435268 -0.09050486648523941 1.4177817432030937 0.060975736318445196 1.1873011298233103 -0.33287383097113477 -0.6738716240686042 0.459065226419696 0.018456856836377853 -0.9727156251852754 0.03652101459113065 0.18849555918002917 -0.7708682972299943 -4.144 -22.288 -3.324 -10.332 0.152 0.76 -0.176
-0.9008302176857093 -0.9522185740798705 -0.09012137128826805 1.408577858475781 0.06212622190935926 1.1888351106111956 -0.3401602397135905 -0.6318528223347227 0.504225620806578 0.04751658887663235 -0.9326603188595193 0.04555309346850705 0.15943582713977467 -0.7908959503928723 -4.36 -22.256 -3.156 -10.3 0.136 0.752 -0.176
-0.909267112019079 -0.9480001269131857 -0.09012137128826805 1.3989904785514973 0.0625097171063306 1.189218605808167 -0.3485971340469603 -0.7139269303943604 0.46770460621544735 0.02120575040775328 -0.892212313452138 0.0640099503048849 0.13980087305852162 -0.7842200660052463 -4.456 -22.32 -3.22 -10.3 0.136 0.74 -0.184
-0.915786530367592 -0.943014689352558 -0.0897378760912967 1.3901700890211561 0.06404369789421602 1.1907525865960524 -0.355883542789416 -0.7009678607007335 0.44453536039956876 0.023954643979128706 -0.9165596565128917 0.12448560887514426 0.10485065479389122 -0.7987499320253736 -4.488 -22.288 -3.22 -10.268 0.136 0.664 -0.156
-0.9230729391100477 -0.9376457565949592 -0.08935438089432535 1.3817331946877864 0.06519418348513008 1.1907525865960524 -0.3643204371227858 -0.6848671983541059 0.46652650897057213 0.0023561944897503642 -0.8886780217175124 0.16375551703765032 0.0530143760193832 -0.7751879871278698 -4.332 -22.32 -3.052 -10.268 0.044 0.676 -0.128
-0.9318933286403889 -0.9338108046252456 -0.0897378760912967 1.3732963003544167 0.06596117387907278 1.1907525865960524 -0.37199034106221285 -0.7170685230473609 0.48576876397020013 0.019634954081253035 -0.8199556824331268 0.12212941438539389 -0.01021017612225158 -0.7508406440671161 -3.956 -22.476 -2.92 -10.268 -0.024 0.84 -0.168
-0.9395632325798159 -0.928825367064618 -0.09012137128826805 1.3656263964149895 0.06672816427301549 1.190369091399081 -0.38004374019861126 -0.7461282550876154 0.4197953182571899 0.012566370612001944 -0.789325154066372 0.09385508050838952 -0.02552544030562895 -0.7594800238628675 -3.8 -22.732 -3.052 -10.24 0.06 0.896 -0.128
-0.9453156605343862 -0.9238399295039904 -0.088970885697354 1.3575729972785913 0.0674951546669582 1.190369091399081 -0.38809713933500967 -0.7469136532508656 0.4480696521341943 0.008639379795751335 -0.7755806862094949 0.024740042142378828 -0.0047123889795007284 -0.7767587834543701 -3.396 -22.86 -3.02 -10.056 0.144 0.856 -0.148
-0.9533690596707847 -0.9200049775342769 -0.08935438089432535 1.3506700837331067 0.0674951546669582 1.190369091399081 -0.39500005288049406 -0.7618362183526178 0.4759512869295736 0.02120575040775328 -0.7151050276392356 0.01688606050987761 0.0019634954081253035 -0.7300275927409879 -3.364 -22.888 -2.684 -10.116 0.124 0.808 -0.176
-0.961422458807183 -0.9161700255645634 -0.088970885697354 1.3441506653845938 0.0682621450609009 1.190369091399081 -0.40228646162294973 -0.7634070146791181 0.4288273971345663 0.02552544030562895 -0.6616979525382274 0.01531526418337737 0.0035342917346255468 -0.6895795873336067 -2.928 -22.984 -2.448 -10.24 0.136 0.868 -0.168
-0.9683253723526675 -0.9119515783978784 -0.088970885697354 1.3380147422330522 0.06864564025787226 1.190369091399081 -0.4076553943805487 -0.7488771486589908 0.4178318228490646 0.014137166938502187 -0.627533132436847 0.04280419989713162 -0.022776546734253524 -0.6628760497831025 -2.68 -23.112 -2.28 -10.332 0.144 0.856 -0.156
-0.9767622666860372 -0.9085001216251363 -0.08858739050038264 1.3322623142784817 0.06902913545484361 1.190369091399081 -0.41455830792603304 -0.7720463944748694 0.3970187715229364 0.0310232274483798 -0.594546409580342 0.028274333877004374 -0.006675884387626033 -0.6687665360074785 -2.368 -23.24 -2.348 -10.452 0.124 0.82 -0.168
-0.9844321706254643 -0.9042816744584514 -0.08820389530341129 1.328043867111797 0.06902913545484361 1.190369091399081 -0.42031073588060336 -0.7857908623317466 0.3832743036660593 0.03259402377488004 -0.5540984041729607 0.03377212101975522 0.022383847652628464 -0.6491315819262254 -2.056 -23.368 -2.348 -10.636 0.144 0.78 -0.168
-0.9921020745648913 -0.9012137128826806 -0.08858739050038264 1.323825419945112 0.06864564025787226 1.1911360817930239 -0.42683015422911635 -0.7673340054953687 0.37934731284980866 -0.01767145867312773 -0.5246459730510812 0.011388273367126762 0.0310232274483798 -0.6510950773343507 -1.776 -23.492 -2.28 -10.636 0.124 0.76 -0.148
-0.9990049881103757 -0.8977622561099384 -0.08935438089432535 1.3180729919905418 0.07017962104575767 1.190369091399081 -0.43373306777460074 -0.782649269678746 0.33732851111592715 -0.021991148571003403 -0.4779147823376989 -0.0027488935713754254 0.013351768775252066 -0.6687665360074785 -1.524 -23.684 -2.048 -10.696 0.124 0.772 -0.12
-1.0062913968528313 -0.8946942945341676 -0.08820389530341129 1.3134710496268855 0.06941263065181497 1.1907525865960524 -0.44025248612311374 -0.7622289174342429 0.3220132469325498 -0.006283185306000972 -0.46338491631757167 -0.009032078877376396 -0.012566370612001944 -0.6342090168244731 -0.9 -23.652 -1.544 -10.788 0.172 0.792 -0.168
-1.0143447959892298 -0.8916263329583968 -0.08858739050038264 1.3100195928541434 0.06941263065181497 1.190369091399081 -0.4456214188807127 -0.7280640973328626 0.3110176726470481 -0.001570796326500243 -0.39976766509431183 -0.0200276531628781 -0.01727875959150267 -0.6008295948863429 -0.716 -23.748 -1.576 -10.668 0.456 0.772 -0.128
-1.0227816903225997 -0.8885583713826259 -0.08858739050038264 1.3069516312783724 0.07017962104575767 1.1896021010051383 -0.4521408372292257 -0.7673340054953687 0.2968805057085459 -0.008639379795751335 -0.37738381744168337 0.049480084284757656 -0.03652101459113065 -0.6185010535594707 -0.592 -23.78 -1.476 -10.696 0.62 0.684 -0.14
-1.029684603868084 -0.8854904098068551 -0.0897378760912967 1.3046506600965444 0.07171360183364309 1.1888351106111956 -0.45827676038076737 -0.750055245903866 0.29648780662692087 -0.036128315509505585 -0.3137665662184235 0.15236724367052357 -0.06558074663138515 -0.6118251691718446 -0.34 -23.652 -1.108 -10.728 0.548 0.624 -0.156
-1.0377380030044825 -0.883189438625027 -0.0897378760912967 1.3015826985207735 0.07478156340941391 1.1865341394293676 -0.4655631691232231 -0.781863871515496 0.2631083846887907 -0.01531526418337737 -0.2642864819336659 0.2191260875467839 -0.11506083091614279 -0.61378866457997 -0.436 -23.748 -1.04 -10.912 0.356 0.732 -0.14
-1.0454079069439095 -0.8808884674431988 -0.08820389530341129 1.2996652225359169 0.07708253459124204 1.1846166634445108 -0.470932101880822 -0.7838273669236212 0.23365595356691113 0.0007853981632501215 -0.22540927285278486 0.2360121480566615 -0.18849555918002917 -0.6169302572329705 -0.372 -23.844 -0.904 -10.944 0.216 0.692 -0.156
-1.0519273252924224 -0.8801214770492561 -0.08820389530341129 1.29774774655106 0.0782330201821561 1.182699187459654 -0.47668452983539233 -0.7979645338621234 0.2042035224450316 0.0420188017338815 -0.1959568417309053 0.19045905458815446 -0.23365595356691113 -0.6157521599880952 -0.372 -23.844 -1.14 -10.944 0.172 0.656 -0.156
-1.0599807244288209 -0.8774370106704567 -0.08858739050038264 1.2962137657631747 0.0790000105760988 1.1792477306869118 -0.48358744338087667 -0.7716536953932444 0.18967365642490433 0.0200276531628781 -0.1739656931599019 0.12448560887514426 -0.26075219019904033 -0.6224280443757213 -0.34 -23.876 -1.544 -10.972 0.188 0.704 -0.128
-1.0676506283682479 -0.8759030298825713 -0.08782040010643993 1.2958302705662033 0.08015049616701286 1.176179769111141 -0.4897233665324183 -0.7449501578427402 0.19517144356765517 0.029452431121879556 -0.135873882242271 0.09738937224301507 -0.28627763050466926 -0.627533132436847 -0.248 -23.876 -1.376 -10.88 0.272 0.724 -0.156
-1.0745535419137324 -0.8739855538977145 -0.08858739050038264 1.2958302705662033 0.08053399136398422 1.1731118075353701 -0.49585928968396 -0.7276713982512375 0.16336281795602528 -0.0019634954081253035 -0.07618362183526178 0.0860010988758883 -0.30041479744317146 -0.614181363661595 -0.404 -23.78 -1.44 -10.852 0.264 0.664 -0.156
-1.081839950656188 -0.8732185635037718 -0.08935438089432535 1.2950632801722606 0.08091748656095557 1.1688933603686853 -0.502378708032473 -0.7264933010063623 0.12841259969139487 -0.023954643979128706 0.007853981632501214 0.0789325154066372 -0.33340152029967657 -0.601222293967968 0.216 -23.684 -1.276 -10.944 0.244 0.704 -0.168
-1.0887428642016723 -0.8716845827158863 -0.0897378760912967 1.2962137657631747 0.08245146734884098 1.1650584083989717 -0.507747640790072 -0.6817256057011054 0.14529866020127247 -0.03220132469325498 0.04633849163175717 0.06675884387626033 -0.375027622951933 -0.6020076921312181 1.088 -23.62 -0.904 -11.248 0.3 0.676 -0.148
-1.0964127681410996 -0.871301087518915 -0.08935438089432535 1.2973642513540886 0.08245146734884098 1.1604564660353156 -0.5146505543355563 -0.717461222128986 0.10720684928364158 -0.005890486224375911 0.04712388979500729 0.03730641275438077 -0.38131080825793395 -0.5910121178457164 1.776 -23.716 -0.704 -11.372 0.372 0.644 -0.156
-1.1021651960956698 -0.870150601928001 -0.08935438089432535 1.2985147369450027 0.08168447695489828 1.1577719996565161 -0.5204029822901266 -0.7092145414148597 0.0801106126515124 -0.04084070448900632 0.09267698326351434 -0.0023561944897503642 -0.4150829292776892 -0.6236061416205965 2.552 -23.904 -0.604 -11.86 0.428 0.568 -0.14
-1.1075341288532687 -0.8686166211401155 -0.09050486648523941 1.2992817273389454 0.08283496254581234 1.153553552489831 -0.5261554102446969 -0.6322455214163478 0.11270463642639243 -0.07186393193738612 0.1130973355080175 0.01021017612225158 -0.3824889055028092 -0.5937610114170918 2.648 -24.064 -0.4 -11.644 0.42 0.472 -0.168
-1.113286556807839 -0.8686166211401155 -0.09203884727312482 1.3004322129298596 0.08206797215186963 1.1497186005201177 -0.5319078381992672 -0.6086835765188442 0.08914269152888879 -0.08835729336563866 0.08443030254938806 0.03730641275438077 -0.3852377990741846 -0.6153594609064702 2.648 -24.0 -0.332 -11.524 0.392 0.528 -0.156
-1.1201894703533233 -0.8674661355492015 -0.09318933286403888 1.3015826985207735 0.08283496254581234 1.1443496677625187 -0.5384272565477802 -0.6153594609064702 0.0679369411211355 -0.12173671530376882 0.11859512265076834 0.05183627877450802 -0.44060836958331817 -0.5957245068252172 2.772 -24.032 -0.4 -11.156 0.364 0.624 -0.148
-1.1259418983078937 -0.8678496307461728 -0.09395632325798159 1.3035001745056303 0.08283496254581234 1.1393642302018911 -0.5434126941084079 -0.5933683123354667 0.04908738520313259 -0.1390154748952715 0.1602212253030248 0.014529866020127248 -0.4739877915214483 -0.5961172059068423 2.492 -24.192 -0.368 -11.004 0.356 0.704 -0.128
-1.1313108310654927 -0.8670826403522301 -0.095490304045867 1.3061846408844298 0.08360195293975504 1.1343787926412634 -0.5503156076538922 -0.542710130805834 0.034950218264630406 -0.1240929097935192 0.18771016101677904 -0.01727875959150267 -0.5057964171330782 -0.5713771637644633 2.648 -24.128 -0.368 -11.096 0.444 0.792 -0.112
-1.1366797638230917 -0.8682331259431442 -0.09702428483375242 1.308485612066258 0.08283496254581234 1.1293933550806359 -0.5560680356084625 -0.5321072556019573 0.0011780972448751821 -0.1280199006097698 0.2379756434647868 0.01610066234662749 -0.4810563749906994 -0.5733406591725887 2.46 -24.128 0.436 -10.912 0.52 0.676 -0.168
-1.1416652013837192 -0.8686166211401155 -0.09740778003072377 1.3111700784450575 0.08283496254581234 1.125174907913951 -0.5606699779721187 -0.5411393344793337 -0.03377212101975522 -0.11506083091614279 0.27488935713754253 0.028274333877004374 -0.459065226419696 -0.5741260573358388 2.68 -23.936 0.972 -10.912 0.556 0.644 -0.148
-1.1474176293382894 -0.8678496307461728 -0.09740778003072377 1.3157720208087136 0.08321845774278369 1.1194224799593806 -0.5671893963206317 -0.5270021675408315 -0.0200276531628781 -0.05537057050913356 0.2996293992799213 -0.01688606050987761 -0.5014767272352025 -0.54938601519346 2.864 -23.652 1.04 -10.972 0.648 0.616 -0.14
-1.1516360765049745 -0.8686166211401155 -0.09664078963678106 1.318456487187513 0.08245146734884098 1.114437042398753 -0.571791338684288 -0.5474225197853346 -0.01688606050987761 -0.018064157754752792 0.3310453258099262 -0.006283185306000972 -0.5022621253984527 -0.503832921724953 2.864 -23.556 1.004 -10.972 0.636 0.656 -0.148
-1.1570050092625732 -0.8693836115340582 -0.09779127522769512 1.3230584295511694 0.08360195293975504 1.1094516048381255 -0.5763932810479442 -0.5061891162147033 -0.030237829285129678 0.003141592653000486 0.3612831550950559 0.028274333877004374 -0.504225620806578 -0.4948008428475765 3.332 -23.396 0.836 -11.032 0.612 0.596 -0.148
-1.161990446823201 -0.8690001163370868 -0.09664078963678106 1.326893381520883 0.0847524385306691 1.1044661672774978 -0.5809952234116005 -0.4983351345822021 -0.07422012642713648 0.013351768775252066 0.3820962064211841 0.07539822367201165 -0.5132576996839544 -0.4948008428475765 3.208 -23.176 0.668 -10.852 0.536 0.588 -0.128
-1.1669758843838285 -0.8705340971249723 -0.09779127522769512 1.331495323884539 0.08666991451552587 1.0994807297168703 -0.5867476513661708 -0.47045349978682277 -0.0510508806112579 0.021991148571003403 0.4013384614208121 0.1288052987730199 -0.4948008428475765 -0.5081526116228285 3.552 -23.144 0.568 -10.668 0.464 0.5 -0.156
-1.171961321944456 -0.8716845827158863 -0.09740778003072377 1.3360972662481954 0.08820389530341129 1.0929613113683574 -0.5932670697146838 -0.4614214209094464 -0.0801106126515124 0.01531526418337737 0.43550328152219236 0.17082410050690142 -0.5537057050913357 -0.5423174317242089 3.24 -22.952 0.604 -10.516 0.336 0.528 -0.168
-1.1754127787171982 -0.872451573109829 -0.09740778003072377 1.3410827038088229 0.08820389530341129 1.0868253882168157 -0.5982525072753113 -0.47634398601119865 -0.11506083091614279 -0.0023561944897503642 0.4771293841744488 0.1280199006097698 -0.5996514976414677 -0.5462444225404595 3.116 -22.86 0.468 -10.424 0.328 0.596 -0.156
-1.1800147210808545 -0.8739855538977145 -0.09779127522769512 1.3456846461724792 0.0897378760912967 1.0810729602622453 -0.6040049352298816 -0.3993749660126868 -0.13626658132389607 -0.01649336142825255 0.523860574887831 0.07657632091688685 -0.6420629984569743 -0.5556692004994609 3.116 -23.176 0.3 -10.3 0.444 0.656 -0.168
-1.1834661778535966 -0.8747525442916572 -0.09779127522769512 1.3533545501119062 0.08935438089432535 1.0726360659288756 -0.6105243535783946 -0.39741147060456145 -0.1500110491807732 0.0011780972448751821 0.5874778261110909 0.007853981632501214 -0.7115707359046101 -0.5902267196824663 3.02 -22.984 0.2 -10.392 0.508 0.656 -0.14
-1.1865341394293676 -0.8774370106704567 -0.09740778003072377 1.3602574636573905 0.0897378760912967 1.0657331523833913 -0.6155097911390223 -0.3498948817279291 -0.14922565101752308 -0.003141592653000486 0.6573782626403517 -0.01060287520387664 -0.7182466202922361 -0.6106470719269694 2.804 -22.54 0.332 -10.268 0.464 0.624 -0.14
-1.1899855962021098 -0.8789709914583421 -0.09779127522769512 1.3667768820059036 0.08935438089432535 1.058830238837907 -0.6212622190935926 -0.3758130211151831 -0.1299833960178951 0.005890486224375911 0.6550220681506013 0.03769911183600583 -0.6946846753947324 -0.5796238444785896 2.772 -22.508 0.2 -10.424 0.42 0.52 -0.168
-1.1930535577778805 -0.8801214770492561 -0.09855826562163783 1.373679795551388 0.0897378760912967 1.0515438300954512 -0.6270146470481629 -0.36521014591130646 -0.16964600326202625 -0.0011780972448751821 0.6699446332523536 0.06008295948863429 -0.6990043652926081 -0.5698063674379631 2.616 -22.796 0.2 -10.604 0.408 0.472 -0.14
-1.196888509747594 -0.8824224482310843 -0.09855826562163783 1.3809662042938438 0.088970885697354 1.0442574213529954 -0.6320000846087904 -0.3400774046873026 -0.19281524907790482 0.0035342917346255468 0.7351326808021137 0.03534291734625546 -0.7386669725367393 -0.5631304830503371 2.524 -22.54 0.132 -10.576 0.4 0.54 -0.12
-1.198805985732451 -0.8835729338219983 -0.09702428483375242 1.3886361082332708 0.09050486648523941 1.0354370318226542 -0.6381360077603321 -0.32358404325905005 -0.1610066234662749 -0.018064157754752792 0.7418085651897397 -0.05576326959075863 -0.7669413064137436 -0.5568472977443362 2.428 -22.256 0.132 -10.3 0.428 0.548 -0.148
-1.202257442505193 -0.8851069146098838 -0.09855826562163783 1.397456497763612 0.09012137128826805 1.0277671278832272 -0.642354454927017 -0.2874557277495445 -0.1841758692821535 -0.0011780972448751821 0.7622289174342429 -0.006675884387626033 -0.782256570597121 -0.5415320335609588 2.584 -22.572 0.064 -10.116 0.42 0.616 -0.168
-1.2049419088839926 -0.8877913809886832 -0.09779127522769512 1.4055098969000104 0.09012137128826805 1.0200972239438002 -0.6484903780785587 -0.29648780662692087 -0.18024887846590287 -0.009032078877376396 0.8026769228416242 0.02513274122400389 -0.7932521448826226 -0.49951323182707724 2.428 -22.636 -0.1 -9.904 0.42 0.664 -0.12
-1.2072428800658206 -0.8889418665795973 -0.09817477042466648 1.4131798008394374 0.09012137128826805 1.0131943103983159 -0.6534758156391862 -0.24229533336266248 -0.1869247628535289 -0.0047123889795007284 0.8160286916168762 0.011388273367126762 -0.7747952880462449 -0.5372123436630831 2.336 -22.636 0.032 -9.66 0.408 0.616 -0.128
-1.2091603560506774 -0.8912428377614254 -0.09779127522769512 1.421616695172807 0.08935438089432535 1.0055244064588886 -0.6588447483967852 -0.23326325448528606 -0.18339047111890336 -0.003926990816250607 0.833700150290004 -0.018849555918002914 -0.7669413064137436 -0.5466371216220846 2.244 -22.636 0.0 -9.568 0.42 0.676 -0.128
-1.2114613272325054 -0.8943107993371963 -0.09855826562163783 1.4315875702940624 0.09012137128826805 0.9959370265346049 -0.6638301859574128 -0.1990984343839058 -0.22030418479165909 -0.02631083846887907 0.8941758088602633 0.001570796326500243 -0.8085674090660001 -0.5207189822348305 2.088 -22.636 0.032 -9.688 0.436 0.676 -0.14
-1.212995308020391 -0.896228275322053 -0.09894176081860918 1.4411749502183462 0.0897378760912967 0.9886506177921491 -0.668432128321069 -0.2061670178531569 -0.22030418479165909 -0.008639379795751335 0.9621127499813988 0.02591813938725401 -0.8258461686575027 -0.491266551112951 1.992 -22.476 -0.2 -9.872 0.4 0.644 -0.128
-1.2145292888082764 -0.8985292465038811 -0.09894176081860918 1.4519128157335441 0.09012137128826805 0.9802137234587793 -0.6734175658816967 -0.20577431877153182 -0.20577431877153182 -0.015707963265002428 1.0088439406947811 0.01021017612225158 -0.7873616586582468 -0.5010840281535776 1.932 -22.32 -0.132 -9.904 0.42 0.54 -0.148
-1.2164467647931332 -0.9015972080796519 -0.09817477042466648 1.4630341764457133 0.0897378760912967 0.972160324322381 -0.6780195082453528 -0.17592918856802722 -0.24975661591353862 -0.01610066234662749 1.0088439406947811 -0.013744467856877126 -0.7861835614133716 -0.4539601383585702 1.96 -22.288 0.0 -10.148 0.42 0.56 -0.128
-1.219514726368904 -0.902747693670566 -0.09894176081860918 1.4737720419609113 0.09050486648523941 0.965640905973868 -0.6822379554120378 -0.17632188764965226 -0.25878869479091504 0.003141592653000486 1.0422233626329112 0.003141592653000486 -0.7814711724338709 -0.45081854570556973 2.056 -22.064 -0.1 -10.3 0.408 0.54 -0.128
-1.220665211959818 -0.9054321600493654 -0.09894176081860918 1.4841264122791378 0.09050486648523941 0.9575875068374695 -0.6864564025787226 -0.18496126744540362 -0.23640484713828655 -0.00039269908162506076 1.0555751314081632 0.04280419989713162 -0.750055245903866 -0.4091924430533133 1.932 -21.872 0.0 -10.392 0.42 0.452 -0.148
-1.221815697550732 -0.9081166264281649 -0.09779127522769512 1.4948642777943357 0.09088836168221076 0.9503010980950138 -0.6906748497454075 -0.12723450244651968 -0.22933626366903548 0.00039269908162506076 1.0445795571226615 0.012959069693627005 -0.7343472826388636 -0.39584067427806124 2.212 -21.872 -0.164 -10.484 0.444 0.48 -0.128
-1.2221991927477034 -0.9104175976099931 -0.10009224640952324 1.5052186481125622 0.09165535207615347 0.9437816797465008 -0.6937428113211783 -0.09189158510026421 -0.2379756434647868 -0.01021017612225158 1.0382963718166607 0.036913713672755706 -0.7327764863123634 -0.3762057201968082 2.428 -21.748 -0.164 -10.484 0.456 0.364 -0.128
-1.2233496783386175 -0.9131020639887926 -0.09894176081860918 1.5159565136277602 0.09203884727312482 0.9364952710040451 -0.6975777632908919 -0.07853981632501214 -0.21323560132240799 -0.03573561642788053 1.034762080082035 0.045160394386881984 -0.6935065781498573 -0.36756634040105685 2.428 -21.716 -0.064 -10.424 0.4 0.356 -0.148
-1.2225826879446748 -0.9154030351706206 -0.09932525601558054 1.525543893552044 0.09242234247009617 0.9284418718676467 -0.7002622296696914 -0.0659734457130102 -0.2309070599955357 -0.04476769530525693 1.034762080082035 0.022383847652628464 -0.685259897435731 -0.33261612213642644 2.304 -21.812 0.1 -10.332 0.372 0.344 -0.14
-1.222966183141646 -0.9169370159585061 -0.10009224640952324 1.5374322446581559 0.09203884727312482 0.9203884727312482 -0.7033301912454623 -0.05222897785613308 -0.22933626366903548 -0.02670353755050413 1.021017612225158 0.006675884387626033 -0.7107853377413599 -0.30237829285129675 2.148 -21.872 0.1 -10.24 0.4 0.412 -0.112
-1.2241166687325602 -0.9188544919433629 -0.10009224640952324 1.5481701101733538 0.09165535207615347 0.9123350735948498 -0.7063981528212331 -0.06558074663138515 -0.2250165737711598 -0.024740042142378828 1.0288715938576591 -0.011780972448751823 -0.7716536953932444 -0.2850995332597941 2.056 -21.844 0.164 -10.056 0.392 0.48 -0.128
-1.2237331735355887 -0.9203884727312482 -0.1004757416064946 1.5585244804915803 0.09242234247009617 0.9050486648523941 -0.7083156288060898 -0.03848450999925595 -0.1971349389757805 -0.019634954081253035 1.0257300012046586 0.009817477040626518 -0.7716536953932444 -0.2968805057085459 2.212 -21.904 0.0 -9.872 0.38 0.528 -0.12
-1.2245001639295314 -0.9234564343070191 -0.1004757416064946 1.5673448700219215 0.09280583766706753 0.8981457513069098 -0.711767085578832 -0.01060287520387664 -0.17671458673127732 -0.02513274122400389 1.027693496612784 0.03220132469325498 -0.7665486073321186 -0.25839599570928995 2.148 -22.096 0.0 -9.66 0.372 0.568 -0.12
-1.2241166687325602 -0.9249904150949045 -0.10085923680346595 1.5780827355371194 0.09242234247009617 0.8920098281553681 -0.7136845615636888 0.014137166938502187 -0.19556414264928024 -0.01531526418337737 1.0496846451837873 -0.010995574285501701 -0.7414158661081147 -0.2532909076481642 2.056 -22.064 -0.032 -9.504 0.364 0.5 -0.1
-1.2237331735355887 -0.9276748814737039 -0.1004757416064946 1.5888206010523174 0.09203884727312482 0.8835729338219983 -0.7163690279424882 -0.004319689897875668 -0.2309070599955357 0.007461282550876154 1.0928815441625441 -0.023169245815878585 -0.6990043652926081 -0.22972896275066054 1.96 -21.904 -0.1 -9.32 0.364 0.508 -0.12
-1.2233496783386175 -0.9292088622615894 -0.1004757416064946 1.5999419617644866 0.09127185687918211 0.8759030298825713 -0.7182865039273449 0.007853981632501214 -0.21362830040403305 0.0027488935713754254 1.0948450395706693 -0.0007853981632501215 -0.7528041394752414 -0.25132741224003885 2.024 -21.748 -0.268 -9.2 0.38 0.528 -0.1
-1.222966183141646 -0.9318933286403889 -0.1004757416064946 1.6114468176736272 0.09280583766706753 0.8674661355492015 -0.7202039799122018 0.05654866775400875 -0.21402099948565811 -0.008639379795751335 1.1026990212031706 -0.003141592653000486 -0.7488771486589908 -0.1920298509146547 1.776 -21.62 -0.268 -9.016 0.356 0.616 -0.12
-1.222966183141646 -0.9338108046252456 -0.10009224640952324 1.6237186639767105 0.09203884727312482 0.8601797268067457 -0.7221214558970586 0.04476769530525693 -0.2179479903019087 0.01531526418337737 1.1191923826314232 0.029059732040254495 -0.7594800238628675 -0.17789268397615252 1.556 -21.336 -0.232 -8.956 0.364 0.616 -0.14
-1.2214322023537607 -0.935344785413131 -0.09932525601558054 1.6352235198858511 0.09242234247009617 0.8544272988521755 -0.7236554366849439 0.05222897785613308 -0.20145462887365617 0.01610066234662749 1.105055215692921 -0.008639379795751335 -0.7351326808021137 -0.16728980877227587 1.556 -21.364 -0.2 -8.892 0.356 0.528 -0.128
-1.2210487071567893 -0.9376457565949592 -0.09970875121255189 1.647111870991963 0.09318933286403888 0.8459904045188057 -0.7251894174728294 0.08364490438613793 -0.18967365642490433 0.018456856836377853 1.1109457019172968 0.010995574285501701 -0.6970408698844828 -0.168075206935526 1.34 -21.304 -0.332 -8.984 0.336 0.48 -0.128
-1.2202817167628466 -0.9399467277767872 -0.09970875121255189 1.6586167269011036 0.09242234247009617 0.83870399577635 -0.7263399030637434 0.07736171908013696 -0.19163715183302965 -0.001570796326500243 1.1129091973254222 0.036913713672755706 -0.7253152037614872 -0.13980087305852162 1.556 -21.336 -0.232 -9.384 0.336 0.472 -0.148
-1.2183642407779898 -0.94071371817073 -0.09970875121255189 1.6701215828102443 0.09280583766706753 0.8306505966399516 -0.7274903886546574 0.1260564052016445 -0.17043140142527635 0.0070685834692510935 1.1235120725292989 -0.01531526418337737 -0.711178036822985 -0.13508848407902088 1.776 -21.304 -0.2 -9.66 0.344 0.396 -0.12
-1.217597250384047 -0.9433981845495295 -0.09970875121255189 1.6808594483254422 0.09242234247009617 0.8245146734884099 -0.7278738838516289 0.12252211346701895 -0.16454091520090044 0.014529866020127248 1.105055215692921 0.005890486224375911 -0.7001824625374833 -0.10720684928364158 1.588 -21.336 -0.3 -9.872 0.316 0.376 -0.128
-1.2160632695961617 -0.9437816797465008 -0.1004757416064946 1.6900633330527546 0.09242234247009617 0.8176117599429256 -0.7286408742455716 0.11859512265076834 -0.1661117115274007 0.011780972448751823 1.0697122983466654 -0.009032078877376396 -0.6809402075378553 -0.05222897785613308 1.368 -21.272 -0.368 -9.904 0.336 0.328 -0.14
-1.2137622984143337 -0.9456991557313575 -0.09932525601558054 1.7019516841588667 0.09203884727312482 0.8107088463974411 -0.7282573790486002 0.08639379795751337 -0.1331249886708956 0.014137166938502187 1.0453649552859117 -0.024740042142378828 -0.6609125543749772 -0.009817477040626518 1.368 -21.428 -0.268 -9.72 0.336 0.344 -0.128
-1.212995308020391 -0.9476166317162144 -0.09970875121255189 1.7119225592801217 0.09203884727312482 0.8038059328519568 -0.7286408742455716 0.17318029499665177 -0.14844025285427295 0.014922565101752308 1.0748173864077912 -0.018064157754752792 -0.6758351194767296 -0.02552544030562895 1.652 -21.524 -0.332 -9.444 0.336 0.444 -0.128
-1.2114613272325054 -0.9491506125040997 -0.09970875121255189 1.7215099392044055 0.09165535207615347 0.7988204952913293 -0.7286408742455716 0.14922565101752308 -0.1449059611196474 -0.011388273367126762 1.0575386268162885 -0.0027488935713754254 -0.6954700735579825 -0.02513274122400389 1.556 -21.396 -0.268 -9.2 0.356 0.56 -0.092
-1.2095438512476488 -0.9499176028980425 -0.09932525601558054 1.7322478047196035 0.09203884727312482 0.7907670961549308 -0.7290243694425429 0.17553648948640216 -0.13508848407902088 0.028274333877004374 1.0485065479389122 -0.013351768775252066 -0.6636614479463526 -0.012173671530376884 1.088 -21.428 -0.2 -8.956 0.316 0.588 -0.128
-1.207626375262792 -0.9510680884889565 -0.09970875121255189 1.7445196510226868 0.09203884727312482 0.7850146682003605 -0.7290243694425429 0.20577431877153182 -0.12487830795676931 0.010995574285501701 1.0269080984495338 -0.015707963265002428 -0.6094689746820943 -0.007853981632501214 1.276 -21.272 -0.368 -8.68 0.336 0.528 -0.092
-1.2057088992779352 -0.952602069276842 -0.09855826562163783 1.754490526143942 0.09203884727312482 0.7796457354427615 -0.7286408742455716 0.20930861050615737 -0.11780972448751822 -0.00510508806112579 1.028086195694409 0.013744467856877126 -0.5348561491733327 0.001570796326500243 1.152 -21.492 -0.268 -8.648 0.308 0.432 -0.14
-1.2030244328991357 -0.953752554867756 -0.10009224640952324 1.7648448964621686 0.09242234247009617 0.7738933074881912 -0.7286408742455716 0.23365595356691113 -0.14215706754827198 0.00039269908162506076 1.0190541168170326 0.028667032958629435 -0.5643085802952122 -0.02042035224450316 0.84 -21.46 -0.3 -8.68 0.28 0.46 -0.128
-1.2003399665203363 -0.95490304045867 -0.09970875121255189 1.7748157715834236 0.09242234247009617 0.7666068987457355 -0.7286408742455716 0.20734511509803208 -0.12762720152814475 0.019242254999627974 1.0426160617145364 0.009424777959001457 -0.6106470719269694 -0.003926990816250607 0.748 -21.08 -0.332 -8.712 0.264 0.52 -0.12
-1.1980389953385082 -0.9560535260495842 -0.09932525601558054 1.7867041226895357 0.09242234247009617 0.7600874803972225 -0.7290243694425429 0.2100940086694075 -0.13430308591577078 0.007853981632501214 1.0221957094700331 -0.0027488935713754254 -0.6283185306000971 -0.004319689897875668 0.808 -20.984 -0.3 -8.68 0.28 0.588 -0.112
-1.1965050145506226 -0.9583544972314122 -0.09817477042466648 1.795908007416848 0.09242234247009617 0.7551020428365949 -0.7290243694425429 0.21637719397540847 -0.11741702540589316 0.019242254999627974 1.027300797531159 0.019242254999627974 -0.581587339886715 -0.0047123889795007284 0.684 -21.272 -0.368 -8.528 0.272 0.52 -0.1
-1.193437052974852 -0.9583544972314122 -0.09779127522769512 1.806645872932046 0.09242234247009617 0.749733110078996 -0.7290243694425429 0.25564710213791453 -0.12330751163026907 0.06911503836601068 1.0068804452866558 -0.01060287520387664 -0.5721625619277135 -0.0070685834692510935 0.684 -21.336 -0.232 -8.648 0.252 0.46 -0.056
-1.191519576989995 -0.9595049828223263 -0.09664078963678106 1.8162332528563299 0.09242234247009617 0.7447476725183684 -0.7290243694425429 0.24936391683191356 -0.11741702540589316 0.040448005407381256 0.9880308893686528 -0.01531526418337737 -0.5266094684592064 0.01610066234662749 0.496 -21.048 -0.368 -8.496 0.264 0.424 -0.044
-1.189218605808167 -0.9610389636102117 -0.09625729443980971 1.825053642386671 0.09127185687918211 0.7382282541698554 -0.7286408742455716 0.22972896275066054 -0.08914269152888879 0.0530143760193832 0.9844965976340273 -0.009032078877376396 -0.5352488482549578 -0.001570796326500243 0.56 -20.828 -0.164 -8.404 0.236 0.444 -0.064
-1.1861506442323961 -0.9618059540041545 -0.095490304045867 1.835791507901869 0.09165535207615347 0.7328593214122564 -0.7286408742455716 0.26035949111741524 -0.1189878217323934 0.09660397407976494 0.9844965976340273 -0.004319689897875668 -0.5729479600909636 0.014137166938502187 0.748 -20.92 -0.332 -8.376 0.18 0.528 0.0
-1.1846166634445108 -0.9629564395950685 -0.09510680884889565 1.8461458782200955 0.09242234247009617 0.7251894174728294 -0.7286408742455716 0.19242254999627975 -0.10327985846739098 0.09856746948789025 0.9652543426343992 -0.014922565101752308 -0.5988660994782177 0.0023561944897503642 0.776 -21.24 -0.4 -8.22 0.136 0.5 0.008
-1.1823156922626827 -0.9637234299890112 -0.09242234247009617 1.8553497629474078 0.09165535207615347 0.7213544655031158 -0.7286408742455716 0.25132741224003885 -0.10406525663064109 0.10249446030414085 0.9452266894715212 0.014529866020127248 -0.5639158812135873 0.0019634954081253035 0.872 -20.984 -0.668 -8.22 0.152 0.508 -0.008
-1.1792477306869118 -0.9660244011708393 -0.09280583766706753 1.8649371428716917 0.09165535207615347 0.7159855327455169 -0.7290243694425429 0.2623229865255406 -0.14569135928289753 0.09306968234513939 0.937765406920645 -0.05379977418263332 -0.5383904409079583 -0.0019634954081253035 0.652 -20.54 -0.736 -8.128 0.164 0.432 -0.008
-1.1777137498990264 -0.9664078963678107 -0.09203884727312482 1.8737575324020328 0.09050486648523941 0.7090826192000325 -0.7278738838516289 0.25172011132166394 -0.12134401622214377 0.07971791356988733 0.9511171756958972 -0.03652101459113065 -0.5760895527439641 -0.010995574285501701 0.372 -20.256 -1.108 -7.976 0.144 0.412 0.0
-1.1723448171414275 -0.9675583819587247 -0.09165535207615347 1.883728407523288 0.09127185687918211 0.7025632008515195 -0.7286408742455716 0.27449665805591744 -0.11741702540589316 0.07932521448826227 0.9350165133492696 0.019242254999627974 -0.6090762756004692 -0.01767145867312773 0.248 -20.38 -1.24 -8.036 0.136 0.424 -0.016
-1.1688933603686853 -0.9690923627466101 -0.09127185687918211 1.893315787447572 0.09127185687918211 0.6960437825030065 -0.7267233982607147 0.3502875808095542 -0.11820242356914328 0.034164820101380285 0.9318749206962691 0.01060287520387664 -0.6381360076407236 0.024347343060753767 -0.06 -20.604 -1.276 -8.036 0.136 0.46 0.12
-1.1658253987929144 -0.9706263435344955 -0.09050486648523941 1.9036701577657984 0.09127185687918211 0.6891408689575221 -0.7228884462910012 0.37738381744168337 -0.1331249886708956 0.03573561642788053 0.918130452839392 -0.022383847652628464 -0.6294966278449724 0.23640484713828655 -0.404 -20.288 -0.94 -7.792 0.164 0.452 0.112
-1.1608399612322868 -0.9725438195193523 -0.09088836168221076 1.912874042493111 0.09127185687918211 0.6830049458059805 -0.7182865039273449 0.3526437752993045 -0.11584622907939292 0.02513274122400389 0.912239966615016 -0.027096236632129192 -0.6349944149877232 0.36795903948268194 -0.436 -19.936 -0.772 -7.52 0.144 0.472 0.12
-1.1581554948534873 -0.9725438195193523 -0.0897378760912967 1.9216944320234521 0.09012137128826805 0.6761020322604961 -0.7144515519576314 0.32594023774880043 -0.10877764561014182 0.0310232274483798 0.8992808969213891 -0.028274333877004374 -0.6719081286604789 0.4551382356034454 -0.464 -20.256 -0.772 -7.364 -0.044 0.46 0.092
-1.1554710284746879 -0.9736943051102663 -0.0897378760912967 1.9308983167507645 0.08820389530341129 0.6680486331240977 -0.7094661143970039 0.3180862561162992 -0.11545352999776785 0.05654866775400875 0.8710065630443847 -0.10995574285501701 -0.7037167542721089 0.45081854570556973 -0.436 -20.54 -0.836 -7.212 -0.088 0.568 0.092
-1.1508690861110316 -0.9759952762920945 -0.08820389530341129 1.940102201478077 0.08513593372764046 0.6611457195786133 -0.7056311624272903 0.3593196596869306 -0.13430308591577078 0.0860010988758883 0.8780751465136358 -0.20224002703690627 -0.7351326808021137 0.45631633284832057 -0.496 -20.032 -0.872 -7.06 0.008 0.608 0.064
-1.1485681149292035 -0.9771457618830085 -0.08705340971249723 1.9485390958114468 0.08206797215186963 0.6550097964270717 -0.7002622296696914 0.3322234230548014 -0.13076879418114523 0.1079922474468917 0.898888197839764 -0.26860617183154156 -0.6903649854968568 0.45160394386881986 -0.34 -20.096 -1.208 -6.784 0.152 0.492 0.084
-1.14473316295949 -0.9782962474739226 -0.08666991451552587 1.9565924949478453 0.08015049616701286 0.6469563972906732 -0.6960437825030065 0.32829643223855076 -0.12566370612001942 0.09424777959001458 0.8847510309012618 -0.2988440011166712 -0.673086225905354 0.45827982825644586 -0.464 -20.32 -1.276 -6.816 0.172 0.508 0.084
-1.1416652013837192 -0.9802137234587793 -0.08590292412158317 1.966179874872129 0.07861651537912745 0.6389029981542749 -0.6910583449423789 0.3243694414223002 -0.16650441060902577 0.10249446030414085 0.885929128146137 -0.23522674989341139 -0.7154977267208606 0.49323004652107627 -0.496 -20.288 -1.208 -6.968 0.172 0.54 0.072
-1.138213744610977 -0.9805972186557508 -0.08513593372764046 1.9746167692054988 0.07784952498518474 0.6316165894118191 -0.6860729073817513 0.3659955440745566 -0.1401935721401467 0.06715154295788539 0.8816094382482613 -0.12173671530376882 -0.7653705100872433 0.49519354192920156 -0.404 -19.904 -1.208 -6.908 0.0 0.52 0.072
-1.135145783035206 -0.9821311994436361 -0.0847524385306691 1.9842041491297826 0.07593204900032798 0.6243301806693634 -0.679169993836267 0.3640320486664313 -0.1189878217323934 0.04712388979500729 0.8804313410033862 -0.06832964020276057 -0.7535895376384916 0.5273948666224566 -0.496 -19.652 -0.836 -6.908 -0.116 0.472 0.056
-1.1320778214594354 -0.9844321706254643 -0.08321845774278369 1.9926410434631525 0.07401457301547121 0.6166602767299363 -0.6741845562756393 0.3451824927484284 -0.1480475537726479 0.05890486224375911 0.8992808969213891 -0.13155419234439536 -0.7221736111084867 0.5662720757033376 -1.028 -19.904 -0.904 -6.752 0.008 0.452 0.092
-1.1270923838988078 -0.9855826562163783 -0.08245146734884098 2.0014614329934934 0.07209709703061444 0.6082233823965666 -0.667281642730155 0.34675328907492864 -0.17121679958852648 0.11113384009989219 0.8753262529422604 -0.22266037928140944 -0.7571238293731171 0.5717698628460884 -1.308 -19.872 -0.872 -6.572 0.188 0.472 0.12
-1.1255584031109223 -0.9878836273982065 -0.08130098175792692 2.010665317720806 0.06979612584878632 0.6001699832601681 -0.6615292147755847 0.36285395142155613 -0.16454091520090044 0.13626658132389607 0.8788605446768859 -0.265071880096916 -0.8069966127394999 0.6294966278449724 -1.776 -19.332 -1.072 -6.54 0.172 0.508 0.084
-1.1209564607472662 -0.9890341129891205 -0.07938350577307016 2.0194857072511474 0.0682621450609009 0.5909660985328556 -0.6546263012301003 0.2811725424435435 -0.16414821611927538 0.1331249886708956 0.8647233777383837 -0.1959568417309053 -0.866686873146509 0.6507023782527256 -1.868 -19.112 -1.576 -6.416 0.18 0.548 0.064
-1.1182719943684667 -0.99171857936792 -0.07861651537912745 2.0290730871754312 0.0682621450609009 0.5825292041994858 -0.6469563972906732 0.2941316121371705 -0.1920298509146547 0.14333516479314717 0.8890707207991375 -0.08207410805963769 -0.8576547942691326 0.7009678607007335 -1.836 -19.492 -1.508 -6.204 0.172 0.52 0.028
-1.1163545183836099 -0.9936360553527768 -0.07593204900032798 2.0371264863118292 0.06979612584878632 0.5748593002600588 -0.6377525125633607 0.30237829285129675 -0.20224002703690627 0.16650441060902577 0.8871072253910122 -0.012566370612001944 -0.8227045760045022 0.7712609963116193 -1.776 -19.144 -1.376 -6.02 0.152 0.472 0.044
-1.1125195664138963 -0.9951700361406621 -0.07516505860638527 2.0455633806451994 0.06864564025787226 0.5656554155327463 -0.6304661038209051 0.2760674543824177 -0.18731746193515397 0.16375551703765032 0.8788605446768859 0.024740042142378828 -0.8521570071263818 0.8399833355960049 -1.588 -18.796 -1.676 -5.776 -0.016 0.492 0.072
-1.1102185952320682 -0.9970875121255189 -0.07439806821244256 2.053616779781598 0.06787864986392955 0.5568350260024052 -0.6216457142905639 0.3090541772389228 -0.19988383254715592 0.11506083091614279 0.8686503685546344 -0.01649336142825255 -0.892605012533763 0.8631525814118834 -1.588 -19.016 -1.676 -5.624 -0.1 0.576 0.064
-1.10791762405024 -0.9993884833073471 -0.0724805922275858 2.063587654902853 0.06672816427301549 0.54686415088115 -0.6116748391693088 0.2874557277495445 -0.20773781417965714 0.13665928040552114 0.8933904106970132 -0.062439153978384655 -0.944441291308271 0.931089522533019 -1.212 -18.984 -1.912 -5.348 -0.088 0.588 0.044
-1.1048496624744693 -1.0013059592922038 -0.07056311624272903 2.0727915396301655 0.06519418348513008 0.5388107517447516 -0.6017039640480536 0.25682519938278975 -0.22423117560790967 0.17318029499665177 0.9275552307983934 -0.13351768775252065 -0.9255917353902682 0.9915651811032784 -1.244 -18.54 -1.408 -5.104 0.0 0.548 0.036
-1.1021651960956698 -1.003606930474032 -0.06941263065181497 2.0816119291605064 0.06366020269724466 0.5292233718204677 -0.5909660985328556 0.29334621397392036 -0.21245020315915786 0.14922565101752308 0.9464047867163964 -0.17475109132315203 -0.9028151886560146 1.0575386268162885 -1.088 -18.604 -1.476 -4.98 0.08 0.508 0.028
-1.0983302441259561 -1.0066748920498028 -0.06787864986392955 2.0927332898726756 0.0617427267123879 0.5173350207143558 -0.578310757032801 0.31455196438167365 -0.2179479903019087 0.11859512265076834 0.9534733701856475 -0.19674223989415543 -0.9727156251852754 1.1278317624271745 -0.776 -18.796 -1.44 -4.98 0.052 0.596 0.008
-1.094878787353214 -1.0082088728376881 -0.0674951546669582 2.101553679403017 0.06135923151541655 0.5073641455931006 -0.5645049299418322 0.30551988550429726 -0.2379756434647868 0.11427543275289267 0.9915651811032784 -0.13155419234439536 -1.0300496911025343 1.2126547640581875 -0.748 -18.38 -0.872 -5.104 -0.072 0.608 0.0
-1.092577816171386 -1.0108933392164876 -0.06557767868210143 2.111524554524272 0.05829126993964572 0.49777676566881673 -0.5518495884417776 0.29845130203504616 -0.22776546734253522 0.10956304377339195 0.9782134123280263 -0.12762720152814475 -1.0229811076332833 1.2880529877301992 -0.436 -18.348 -0.704 -5.224 0.044 0.508 0.008
-1.0891263593986438 -1.0128108152013444 -0.06481068828815872 2.122645915236441 0.05675728915176031 0.4858884145627048 -0.5372767709568662 0.2960951075452958 -0.2238384765262846 0.09974556673276543 0.9581857591651483 -0.18456856836377855 -1.015912524164032 1.3422454609944576 -0.528 -18.38 -0.704 -5.288 0.116 0.472 0.028
-1.0875923786107584 -1.0162622719740866 -0.06327670750027331 2.1314663047667826 0.05560680356084625 0.476301034638421 -0.5230874486689261 0.2980586029534211 -0.265071880096916 0.11113384009989219 0.9699667316139 -0.20066923071040604 -1.047721149775662 1.4113604993604683 -0.464 -18.16 -0.704 -5.348 0.116 0.424 0.016
-1.0845244170349875 -1.018946738352886 -0.06135923151541655 2.1425876654789517 0.05368932757598948 0.46479617872928036 -0.5050631744112725 0.2689988709131666 -0.2811725424435435 0.16414821611927538 0.9660397407976494 -0.17946348030265274 -1.0488992470205372 1.5315264183377368 -0.56 -18.0 -0.368 -5.288 0.044 0.336 -0.036
-1.080689465065274 -1.021247709534714 -0.05944175553055978 2.1521750454032356 0.052155346788104066 0.45252433242619705 -0.4855049193657335 0.27724555162729286 -0.2599667920357902 0.15472343816027392 1.0221957094700331 -0.15982852622139973 -1.112123799162172 1.7047067133343887 -0.592 -18.16 -0.568 -5.132 0.08 0.404 -0.008
-1.0776215034895031 -1.0239321759135136 -0.05829126993964572 2.162529415721462 0.0502378708032473 0.43948549572917106 -0.46479617872928036 0.2799944451986683 -0.2882411259127946 0.15236724367052357 1.0229811076332833 -0.18496126744540362 -1.1808461384465576 1.881028600984041 -0.528 -18.16 -0.872 -5.196 0.124 0.412 -0.028
-1.075320532307675 -1.0277671278832272 -0.056373793954788955 2.17326728123666 0.04832039481839053 0.426446659032145 -0.4421699621079705 0.2811725424435435 -0.29099001948417 0.1692533041804012 0.9911724820216533 -0.1841758692821535 -1.235038611710816 2.025541863022063 -0.528 -18.192 -0.604 -5.072 0.088 0.432 -0.044
-1.0722525707319042 -1.0304515942620267 -0.05560680356084625 2.1840051467518578 0.04601942363656241 0.4141748127290617 -0.419927240683632 0.3012001956064216 -0.2996293992799213 0.16454091520090044 0.989601685695153 -0.14569135928289753 -1.2138328613030627 2.1358903049587052 0.124 -18.224 -0.636 -4.98 0.036 0.364 -0.008
-1.0676506283682479 -1.0335195558377974 -0.05483981316690354 2.1932090314791703 0.044485442848677 0.4007524808350643 -0.3953835480774654 0.3432189973403031 -0.2902046213209199 0.13233959050764546 0.9939213755930287 -0.17749998489452745 -1.2546735657920691 2.308677900873732 1.524 -18.192 -0.536 -4.952 0.088 0.364 0.008
-1.0638156763985345 -1.0365875174135684 -0.05368932757598948 2.2031799066004254 0.044485442848677 0.388480634531981 -0.3712233506682701 0.38641589631905976 -0.3063052836675474 0.08678649703913842 1.0045242507969054 -0.14569135928289753 -1.2849113950771986 2.4343416069937516 2.304 -18.096 -0.4 -4.92 0.008 0.452 0.036
-1.0592137340348782 -1.0400389741863105 -0.054072822772960834 2.213150781721681 0.04410194765170564 0.3762087882288977 -0.3451456772742181 0.4531747401953201 -0.3227986450957999 0.03337942193813016 1.002168056307155 -0.08914269152888879 -1.299441261097326 2.5372287663795174 2.96 -17.684 -0.332 -5.132 0.024 0.432 -0.036
-1.0530778108833365 -1.0431069357620812 -0.05560680356084625 2.223121656842936 0.04295146206079158 0.3647039323197571 -0.31676703269833795 0.4987278336638271 -0.2850995332597941 -0.036913713672755706 0.9746791205934008 -0.04712388979500729 -1.2303262227313152 2.68409822290729 3.148 -17.112 -0.332 -5.532 0.016 0.344 -0.044
-1.0465583925348236 -1.0461748973378522 -0.056373793954788955 2.2315585511763056 0.04256796686382023 0.35473305719850196 -0.28838838812245776 0.5796238444785896 -0.297273204790171 -0.11034844193664206 0.9389435041655202 -0.05772676499888393 -1.0587167240611637 2.715514149437295 2.96 -16.604 0.132 -6.144 0.152 0.316 -0.092
-1.0400389741863105 -1.0477088781257375 -0.05790777474267437 2.239228455115733 0.042184471666848876 0.34783014365301756 -0.2623107147284057 0.646775387436475 -0.2874557277495445 -0.14333516479314717 0.8545132016161322 -0.021991148571003403 -0.8929977116153881 2.682134727499165 3.084 -15.24 1.44 -7.092 0.124 0.316 -0.064
-1.0339030510347689 -1.050393344504537 -0.05790777474267437 2.2476653494491026 0.041033986075934815 0.3432282012893613 -0.2381505173192105 0.6294966278449724 -0.27488935713754253 -0.06558074663138515 0.7830419687603711 -0.034164820101380285 -0.6291039287633473 2.5764986745420235 2.992 -13.684 2.552 -7.672 0.188 0.316 -0.036
-1.02853411827717 -1.0523108204893938 -0.057524279545703015 2.2522672918127586 0.04026699568199211 0.34552917247118947 -0.21897575747064282 0.633423618661223 -0.21166480499590773 -0.0310232274483798 0.6518804754976009 -0.11977321989564353 -0.29648780662692087 2.3208515724041088 2.992 -12.888 2.716 -7.7 0.152 0.064 -0.044
-1.021247709534714 -1.0546117916712219 -0.05714078434873166 2.255718748585501 0.03719903410622128 0.3443786868802754 -0.2001844928190465 0.5859070297845906 -0.17828538305777758 -0.001570796326500243 0.5120796024390792 -0.19752763805740556 0.005890486224375911 2.010619297920311 3.208 -11.808 2.616 -7.456 0.172 -0.78 -0.12
-1.0158787767771154 -1.0553787820651646 -0.05560680356084625 2.2587867101612717 0.03413107253045045 0.34092723010753323 -0.18791264651596318 0.6389214058039738 -0.1578650308132744 0.07107853377413599 0.39073558621693544 -0.26153758836229046 -0.05026548244800778 1.6218472071115009 3.24 -10.952 1.744 -7.488 0.18 -0.412 -0.112
-1.0089758632316308 -1.0553787820651646 -0.05445631796993219 2.2626216621309854 0.03413107253045045 0.337475773334791 -0.17717478100076528 0.6314601232530976 -0.07853981632501214 0.11623892816101798 0.36756634040105685 -0.21166480499590773 -0.303949089177797 1.2711669272203217 3.052 -11.08 1.14 -7.396 0.648 0.328 -0.064
-1.0009224640952326 -1.0553787820651646 -0.05368932757598948 2.265306128509785 0.038733014894106695 0.33709227813781967 -0.16988837225830958 0.6534512718241011 -0.023561944897503646 0.14647675744614766 0.26546457917854105 0.1060287520387664 -0.2921681167290452 0.9193085500842672 2.772 -10.984 0.772 -7.272 0.5 0.328 -0.064
-0.9947865409436908 -1.0549952868681933 -0.05253884198507542 2.264539138115842 0.044485442848677 0.3401602397135905 -0.16451943950071063 0.6946846753947324 0.028274333877004374 0.08678649703913842 0.14883295193589802 0.3789546137681836 -0.029059732040254495 0.6703373323339786 2.272 -11.016 0.872 -6.876 0.152 0.28 -0.084
-0.9871166370042638 -1.0530778108833365 -0.05253884198507542 2.264539138115842 0.0502378708032473 0.3443786868802754 -0.1614514779249398 0.7194247175371112 0.07107853377413599 0.04987278336638271 -0.01727875959150267 0.5827654371315901 0.3176935570346741 0.4382521750935678 1.4 -11.332 0.804 -6.02 0.144 -0.112 -0.1
[truncated: 27,178 more rows]
