# Supplementary material for: Bidirectional recurrent learning of inverse dynamic models for robots with elastic joints: a real-time real-world implementation
Source: Front Neurorobot. 2023 Jun 16;17:1166911. doi: 10.3389/fnbot.2023.1166911 (PMC10311998; doi:10.3389/fnbot.2023.1166911)
Supplement: Supplementary file 2 [file Data_Sheet_1.ZIP › Dataset/Training/Random_ang_vel_torq.csv]

ang_left_s0 ang_left_s1 ang_left_e0 ang_left_e1 ang_left_w0 ang_left_w1 ang_left_w2 vel_left_s0 vel_left_s1 vel_left_e0 vel_left_e1 vel_left_w0 vel_left_w1 vel_left_w2 torq_left_s0 torq_left_s1 torq_left_e0 torq_left_e1 torq_left_w0 torq_left_w1 torq_left_w2
-0.9004467224887379 -0.5955680408965119 0.011504855909140603 2.04863134222097 0.03413107253045045 0.15301458359157002 -0.18906313210687725 -0.039662607244131134 -0.11780972448751822 -0.04358959806038174 0.07343472826388636 0.009424777959001457 0.0070685834692510935 0.014922565101752308 -1.368 -11.936 -1.208 -0.976 0.124 0.336 -0.092
-0.9019807032766233 -0.5963350312904546 0.009587379924283835 2.0493983326149126 0.0337475773334791 0.1507136124097419 -0.18867963690990588 -0.09974556673276543 -0.11506083091614279 -0.03220132469325498 0.1429424657115221 -0.005890486224375911 -0.1798561793842778 0.010995574285501701 -1.496 -10.636 -1.108 -1.68 0.116 0.336 -0.064
-0.9023641984735946 -0.596718526487426 0.01112136071216925 2.0501653230088555 0.0337475773334791 0.14841264122791378 -0.18906313210687725 -0.07264933010063623 -0.061653755815134534 0.00510508806112579 0.10131636305926567 -0.014922565101752308 -0.22187498111815931 0.012959069693627005 -1.152 -9.776 -1.004 -1.556 0.116 0.356 -0.084
-0.902747693670566 -0.5982525072753113 0.010737865515197896 2.0513158085997696 0.034514567727421806 0.1449611844551716 -0.18906313210687725 -0.10642145112039146 -0.054192473264258384 0.0019634954081253035 0.09071348785538903 0.01727875959150267 -0.26075219019904033 -0.0019634954081253035 -1.028 -8.508 -0.94 -0.732 0.116 0.336 -0.12
-0.902747693670566 -0.5974855168813686 0.009203884727312482 2.0524662941906837 0.03413107253045045 0.13959225169757264 -0.18906313210687725 -0.08560839979426324 -0.043196898978756684 -0.028274333877004374 0.08757189520238855 0.012959069693627005 -0.32554753866717534 0.009817477040626518 -0.872 -6.76 -0.804 -0.424 0.116 0.076 -0.064
-0.9042816744584514 -0.5971020216843973 0.009587379924283835 2.053616779781598 0.03413107253045045 0.1284708909854034 -0.18791264651596318 -0.06990043652926081 -0.0011780972448751821 -0.003926990816250607 0.08521570071263818 -0.019634954081253035 -0.61457406274322 0.03220132469325498 -0.748 -5.712 -0.704 -0.336 0.144 -0.588 -0.084
-0.9054321600493654 -0.5959515360934833 0.009203884727312482 2.057451731751311 0.03489806292439316 0.10776215034895031 -0.18676216092504913 -0.08246680714126275 0.04633849163175717 -0.011388273367126762 0.18535396652702868 -0.0200276531628781 -1.2656691400775708 0.09149888601863915 -0.808 -4.54 -0.872 -0.304 0.152 0.056 -0.064
-0.9065826456402796 -0.5944175553055978 0.009587379924283835 2.0597527029331393 0.03413107253045045 0.08360195293975504 -0.18561167533413506 -0.08325220530451288 0.08796459428401361 -0.009817477040626518 0.2721404635661671 -0.004319689897875668 -2.00433611261431 0.08560839979426324 -0.652 -4.188 -0.736 -0.732 0.136 0.356 -0.064
-0.9073496360342223 -0.5921165841237697 0.010354370318226542 2.0624371693119388 0.033364082136507746 0.05905826033358843 -0.18407769454624964 -0.08089601081476251 0.15275994275214863 0.008639379795751335 0.2803871442802934 -0.001570796326500243 -2.3365595356691116 0.12644910428326955 -0.496 -4.156 -0.704 -0.672 0.152 0.356 -0.064
-0.9081166264281649 -0.590199108138913 0.009203884727312482 2.0643546452967954 0.03489806292439316 0.03566505331833587 -0.1821602185613929 -0.06911503836601068 0.2238384765262846 0.003926990816250607 0.24779312050541333 -0.006675884387626033 -2.3950716988312455 0.15118914642564837 -0.372 -4.124 -0.636 -0.244 0.136 0.336 -0.056
-0.9077331312311936 -0.5867476513661708 0.009203884727312482 2.0651216356907383 0.033364082136507746 0.013038836697026017 -0.18100973297047881 -0.07147123285576105 0.29373891305554545 -0.015707963265002428 0.19242254999627975 0.013351768775252066 -2.4143139538308733 0.17632188764965226 -0.496 -4.092 -0.536 0.0 0.116 0.608 -0.064
-0.9088836168221076 -0.5821457090025145 0.009970875121255189 2.0666556164786236 0.034514567727421806 -0.011504855909140603 -0.17832526659167935 -0.0679369411211355 0.3754203220335581 -0.007853981632501214 0.1472621556093978 0.009817477040626518 -2.371902453015367 0.18378317020052842 -0.464 -4.064 -0.772 0.028 0.116 0.752 -0.056
-0.9100341024130217 -0.578310757032801 0.008820389530341128 2.0666556164786236 0.03298058693953639 -0.03029612056073692 -0.17755827619773665 -0.07147123285576105 0.4107632393798135 -0.0007853981632501215 0.09778207132464012 -0.021991148571003403 -2.218357112099968 0.17318029499665177 -0.592 -3.936 -0.636 0.028 0.1 0.444 -0.072
-0.9108010928069644 -0.572941824275202 0.009587379924283835 2.0674226068725665 0.033364082136507746 -0.048703890015361885 -0.17602429540985123 -0.06950773744763575 0.46299221723594663 -0.02670353755050413 0.054977871427508505 -0.018064157754752792 -2.003943413532685 0.15825772989489947 -0.464 -3.648 -0.468 0.028 0.06 0.328 -0.064
-0.9115680832009071 -0.566422405926689 0.009203884727312482 2.0678061020695377 0.03298058693953639 -0.06902913545484361 -0.17333982903105175 -0.08285950622288782 0.5285729638673318 0.0011780972448751821 0.04123340357063138 -0.018849555918002914 -1.9285451898606734 0.17239489683340167 -0.436 -2.728 -0.4 1.068 0.044 0.316 -0.084
-0.9123350735948498 -0.559902987578176 0.009587379924283835 2.0674226068725665 0.032213596545593685 -0.09050486648523941 -0.17180584824316633 -0.07932521448826227 0.6020076921312181 -0.028667032958629435 0.015707963265002428 -0.056155968672383684 -2.0004091217980595 0.1771072858129024 -0.528 -1.648 -0.568 3.636 0.1 0.344 -0.072
-0.9134855591857639 -0.5518495884417776 0.009970875121255189 2.070107073251366 0.032213596545593685 -0.11965050145506227 -0.17065536265225228 -0.06126105673350948 0.6880087910071064 -0.012566370612001944 0.05890486224375911 -0.03926990816250607 -2.2984677247514806 0.15747233173164935 -0.496 -0.6 -0.5 5.38 0.08 0.336 -0.064
-0.9127185687918212 -0.5430291989114364 0.008820389530341128 2.074325520418051 0.03183010134862233 -0.15454856437945544 -0.1687378866673955 -0.04084070448900632 0.7056802496802341 -0.0019634954081253035 0.21637719397540847 -0.05654866775400875 -2.876128073821945 0.1590431280581496 -0.436 0.22 -0.436 5.776 0.1 1.272 -0.084
-0.9142525495797066 -0.5353592949720094 0.009203884727312482 2.0773934819938216 0.03106311095467963 -0.18407769454624964 -0.1679708962734528 -0.036128315509505585 0.7732244917197446 -0.013351768775252066 0.3290818304018009 -0.06832964020276057 -3.1867530473873678 0.14765485469102282 -0.372 0.444 -0.4 5.776 0.144 2.624 -0.064
-0.9150195399736493 -0.5269224006386396 0.008820389530341128 2.0785439675847357 0.03106311095467963 -0.20210196880390327 -0.16682041068253875 -0.05458517234588344 0.8293804603921283 -0.011780972448751823 0.2949170103004206 -0.029845130203504617 -2.6028095130109024 0.1280199006097698 -0.372 0.728 -0.568 6.416 0.108 1.612 -0.084
-0.9138690543827352 -0.5181020111082985 0.008053399136398421 2.080844938766564 0.03144660615165098 -0.21897575747064282 -0.16490293469768197 -0.04358959806038174 0.8592255905956329 -0.0027488935713754254 0.21951878662840896 -0.019242254999627974 -1.7871735204756514 0.10485065479389122 -0.404 0.952 -0.5 6.752 0.06 0.356 -0.084
-0.9138690543827352 -0.508898126380986 0.008820389530341128 2.084679890736277 0.03029612056073692 -0.2396844981070959 -0.16413594430373926 -0.01610066234662749 0.9063494803906402 -0.03220132469325498 0.25839599570928995 -0.03220132469325498 -1.6823228656817601 0.09267698326351434 -0.308 0.792 -0.4 6.572 0.124 0.396 -0.064
-0.9146360447766779 -0.49547579448698864 0.008436894333369775 2.089665328296905 0.029912625363765568 -0.26576217150114795 -0.16298545871282522 -0.04987278336638271 1.0088439406947811 0.005890486224375911 0.3875939935639349 -0.03573561642788053 -2.1319633141424545 0.12252211346701895 -0.34 0.06 -0.5 5.5 0.08 1.34 -0.072
-0.915786530367592 -0.4866554049566475 0.009587379924283835 2.095034261054504 0.02914563496982286 -0.2837864457588015 -0.16183497312191114 -0.0329867228565051 1.0685342011017902 -0.006283185306000972 0.45867252733807096 -0.03809181091763089 -2.332632544852861 0.09935286765114036 -0.404 -0.476 -0.4 4.796 0.016 1.832 -0.084
-0.915786530367592 -0.4751505490475069 0.008053399136398421 2.0977187274333033 0.028378644575880154 -0.2941408160770281 -0.1622184683188825 -0.04241150081550656 1.1133018964070471 0.0023561944897503642 0.4410010686649432 -0.0679369411211355 -1.8653206377190386 0.07932521448826227 -0.28 -1.712 -0.536 4.584 0.036 1.224 -0.084
-0.9165535207615347 -0.4640291883353377 0.009203884727312482 2.100786689009074 0.0279951493789088 -0.30104372962251247 -0.1606844875309971 -0.04358959806038174 1.144325123855427 -0.001570796326500243 0.37699111836005833 -0.05026548244800778 -1.1674943696713056 0.04358959806038174 -0.464 -2.792 -0.468 4.584 0.108 0.396 -0.064
-0.9165535207615347 -0.45175734203225437 0.008820389530341128 2.1046216409787877 0.027611654181937447 -0.31024761434982495 -0.1614514779249398 -0.034950218264630406 1.1612111843653046 0.011780972448751823 0.32868913132017585 -0.07264933010063623 -0.7853981632501215 0.023954643979128706 -0.436 -4.064 -0.5 4.34 0.152 0.356 -0.084
-0.9169370159585061 -0.43910200053219967 0.007286408742455715 2.1084565929485013 0.027611654181937447 -0.3186845086831947 -0.1606844875309971 -0.048694686121507534 1.1934125090585597 -0.008639379795751335 0.36521014591130646 -0.019634954081253035 -0.7853981632501215 0.03063052836675474 -0.464 -3.968 -0.604 4.004 0.144 0.548 -0.072
-0.9180875015494201 -0.42721364942608775 0.008820389530341128 2.1130585353121574 0.027228158984966094 -0.3240534414407937 -0.1606844875309971 -0.049480084284757656 1.209513171405187 -0.006283185306000972 0.39348447978831086 -0.012173671530376884 -0.769690199985119 0.024740042142378828 -0.464 -3.936 -0.536 3.788 0.152 1.012 -0.064
-0.9173205111554774 -0.4141748127290617 0.008436894333369775 2.116126496887928 0.028378644575880154 -0.324436936637765 -0.1606844875309971 -0.0310232274483798 1.235038611710816 -0.011780972448751823 0.36049775693180575 -0.003926990816250607 -0.44060836958331817 0.015707963265002428 -0.464 -4.0 -0.4 3.94 0.172 0.78 -0.072
-0.9184709967463914 -0.40228646162294973 0.008436894333369775 2.1191944584636992 0.028378644575880154 -0.32213596545593687 -0.16030099233402573 -0.021598449489378342 1.2244357365069394 0.0019634954081253035 0.3322234230548014 0.01688606050987761 -0.009032078877376396 -0.00039269908162506076 -0.28 -4.064 -0.5 4.156 0.144 0.376 -0.072
-0.9173205111554774 -0.3896311201228951 0.009587379924283835 2.122645915236441 0.027611654181937447 -0.31945149907713744 -0.16030099233402573 -0.0007853981632501215 1.2236503383436892 -0.00039269908162506076 0.29766590387179603 0.005890486224375911 0.24268803244428755 0.007853981632501214 -0.404 -6.792 -0.468 4.248 0.164 0.336 -0.064
-0.9180875015494201 -0.3777427690167831 0.008820389530341128 2.1249468864182695 0.027611654181937447 -0.31676703269833795 -0.1599174971370544 -0.022383847652628464 1.2299335236496902 0.019242254999627974 0.29138271856579506 -0.01767145867312773 0.26782077366829143 0.031415926530004856 -0.436 -9.936 -0.468 4.276 0.152 0.316 -0.064
-0.9173205111554774 -0.3647039323197571 0.008820389530341128 2.1303158191758684 0.027611654181937447 -0.3144660615165098 -0.1599174971370544 -0.01767145867312773 1.1784899439568073 -0.027096236632129192 0.3577488633604303 -0.023169245815878585 0.2552544030562895 0.027881634795379313 -0.436 -12.76 -0.436 3.912 0.152 0.328 -0.092
-0.9184709967463914 -0.3535825716075879 0.008820389530341128 2.133383780751639 0.027611654181937447 -0.3106311095467963 -0.1599174971370544 0.013744467856877126 1.1258682670190492 -0.003926990816250607 0.3899501880536853 0.0027488935713754254 0.28431413509654396 0.005497787142750851 -0.372 -14.16 -0.468 3.544 0.152 0.296 -0.092
-0.9184709967463914 -0.34361169648633266 0.008820389530341128 2.1379857231152952 0.027611654181937447 -0.30334470080434056 -0.1599174971370544 -0.003926990816250607 1.092488845080919 0.008246680714126275 0.42372230907344055 0.02042035224450316 0.4504258466239447 -0.00510508806112579 -0.34 -14.888 -0.4 3.056 0.136 0.308 -0.084
-0.9177040063524488 -0.3336408213650775 0.008820389530341128 2.1422041702819805 0.027611654181937447 -0.29529130166794215 -0.1599174971370544 0.00039269908162506076 0.9970629682460292 0.0027488935713754254 0.4339324851956921 0.005890486224375911 0.6876160919254813 0.0 -0.34 -14.92 -0.468 2.688 0.136 -0.492 -0.084
-0.9184709967463914 -0.3252039270317077 0.008053399136398421 2.1468061126456366 0.027228158984966094 -0.29107285450125725 -0.15953400194008302 0.003926990816250607 0.8910342162072629 -0.024347343060753767 0.4182245219306897 -0.011780972448751823 0.7323837872307383 -0.009817477040626518 -0.34 -14.348 -0.268 2.136 0.136 -1.108 -0.072
-0.9173205111554774 -0.31676703269833795 0.008436894333369775 2.154476016585064 0.027611654181937447 -0.2941408160770281 -0.16030099233402573 0.02042035224450316 0.8321293539635037 -0.00039269908162506076 0.5085453107044536 -0.011388273367126762 0.29138271856579506 0.00039269908162506076 -0.528 -13.716 0.3 0.944 0.124 -0.356 -0.092
-0.9180875015494201 -0.31024761434982495 0.008436894333369775 2.158310968554777 0.028378644575880154 -0.2941408160770281 -0.1599174971370544 0.009817477040626518 0.7956083393723731 0.014922565101752308 0.5796238444785896 0.013744467856877126 -0.13233959050764546 0.0070685834692510935 -0.34 -13.236 0.3 0.152 0.1 0.076 -0.092
-0.9177040063524488 -0.30334470080434056 0.009203884727312482 2.1621459205244906 0.027611654181937447 -0.292990330486114 -0.1599174971370544 0.011388273367126762 0.7296348936593628 0.050658181529632834 0.5226824776429558 0.01060287520387664 -0.09228428418188928 0.00510508806112579 -0.308 -12.508 0.268 0.152 0.124 -0.308 -0.092
-0.9180875015494201 -0.298359263243713 0.009970875121255189 2.166747862888147 0.027228158984966094 -0.2906893593042859 -0.1599174971370544 -0.0035342917346255468 0.659341758048477 0.023169245815878585 0.46299221723594663 -0.009817477040626518 0.14844025285427295 0.0047123889795007284 -0.436 -11.556 0.032 0.152 0.124 -0.808 -0.072
-0.9177040063524488 -0.2918398448952 0.009587379924283835 2.170966310054832 0.027228158984966094 -0.2918398448952 -0.16030099233402573 -0.0007853981632501215 0.5866924279478407 0.03534291734625546 0.4060508504003128 -0.0007853981632501215 0.12173671530376882 -0.001570796326500243 -0.464 -10.604 -0.2 0.152 0.136 -0.596 -0.1
-0.9169370159585061 -0.28570392174365833 0.009970875121255189 2.175184757221517 0.0279951493789088 -0.2933738256830854 -0.1599174971370544 0.02081305132612822 0.530143760193832 0.045945792550132106 0.3711006321356824 0.008639379795751335 -0.0789325154066372 -0.0035342917346255468 -0.404 -9.904 -0.232 0.152 0.116 -0.228 -0.084
-0.9165535207615347 -0.2822524649709161 0.010737865515197896 2.1778692236003163 0.027611654181937447 -0.2941408160770281 -0.15953400194008302 0.005890486224375911 0.4893030557048257 0.043196898978756684 0.33968470560567754 0.012173671530376884 -0.1311614932627703 0.0011780972448751821 -0.464 -9.268 -0.332 0.18 0.116 -0.296 -0.092
-0.9173205111554774 -0.2772670274102885 0.010737865515197896 2.179786699585173 0.027228158984966094 -0.29260683528914266 -0.16030099233402573 0.0023561944897503642 0.45867252733807096 0.029452431121879556 0.2874557277495445 0.0011780972448751821 -0.036128315509505585 -0.005497787142750851 -0.34 -8.54 -0.4 0.64 0.116 -0.48 -0.112
-0.9173205111554774 -0.273432075440575 0.011504855909140603 2.1817041755700295 0.0279951493789088 -0.2945243112739994 -0.16030099233402573 0.0019634954081253035 0.39976766509431183 0.027488935713754253 0.2309070599955357 -0.0070685834692510935 -0.0011780972448751821 0.00510508806112579 -0.62 -8.064 -0.5 1.312 0.124 -0.328 -0.092
-0.9173205111554774 -0.27113110425874687 0.010737865515197896 2.1840051467518578 0.028762139772851508 -0.2956747968649135 -0.1599174971370544 0.01649336142825255 0.3412555019321778 0.009817477040626518 0.21480639764890821 -0.001570796326500243 -0.07618362183526178 0.00039269908162506076 -0.404 -7.648 -0.332 2.076 0.116 -0.104 -0.084
-0.9169370159585061 -0.2688301330769188 0.010737865515197896 2.185922622736715 0.027611654181937447 -0.29682528245582757 -0.1599174971370544 0.009424777959001457 0.3082687790756727 0.003926990816250607 0.20224002703690627 0.013351768775252066 -0.12959069693627004 -0.005890486224375911 -0.308 -7.14 -0.4 2.688 0.116 0.112 -0.084
-0.9161700255645634 -0.2661456666981193 0.010737865515197896 2.185922622736715 0.0279951493789088 -0.2972087776527989 -0.1599174971370544 0.02081305132612822 0.23876104162803694 -0.01531526418337737 0.15668693356839924 -0.014529866020127248 -0.10249446030414085 0.0070685834692510935 -0.436 -6.696 -0.268 3.24 0.124 0.096 -0.1
-0.915786530367592 -0.2646116859102339 0.01112136071216925 2.1882235939185426 0.0279951493789088 -0.2972087776527989 -0.1606844875309971 0.01610066234662749 0.20773781417965714 -0.007461282550876154 0.10170906214089073 0.003141592653000486 -0.03809181091763089 0.0023561944897503642 -0.404 -6.22 -0.3 3.82 0.116 0.056 -0.072
-0.9154030351706206 -0.2634612003193198 0.010737865515197896 2.1893740795094567 0.027611654181937447 -0.2987427584406843 -0.1599174971370544 0.0011780972448751821 0.16571901244577564 0.01021017612225158 0.10759954836526664 0.008246680714126275 -0.029452431121879556 0.004319689897875668 -0.404 -5.744 -0.1 4.156 0.108 0.172 -0.072
-0.915786530367592 -0.2619272195314344 0.01112136071216925 2.1901410699033996 0.0279951493789088 -0.2987427584406843 -0.1599174971370544 0.014137166938502187 0.1370519794871462 -0.0007853981632501215 0.11466813183451774 -0.012173671530376884 -0.10406525663064109 -0.0023561944897503642 -0.464 -5.172 -0.132 4.276 0.136 0.336 -0.092
-0.9154030351706206 -0.2607767339405203 0.009970875121255189 2.1912915554943133 0.028378644575880154 -0.29912625363765566 -0.1599174971370544 0.030237829285129678 0.11741702540589316 -0.012959069693627005 0.10485065479389122 -0.004319689897875668 -0.08521570071263818 0.003141592653000486 -0.464 -4.792 -0.1 4.368 0.124 0.296 -0.092
-0.9154030351706206 -0.2611602291374917 0.01112136071216925 2.1912915554943133 0.0279951493789088 -0.29950974883462705 -0.1599174971370544 0.04790928795825741 0.06440264938650996 0.011388273367126762 0.07068583469251093 0.009032078877376396 -0.029059732040254495 -0.0007853981632501215 -0.528 -4.412 -0.2 4.86 0.124 0.26 -0.084
-0.9146360447766779 -0.2607767339405203 0.01112136071216925 2.1935925266761416 0.027228158984966094 -0.30104372962251247 -0.16030099233402573 0.023954643979128706 0.03180862561162992 0.01531526418337737 0.07382742734551141 -0.012173671530376884 -0.0510508806112579 0.007853981632501214 -0.464 -4.032 -0.2 5.5 0.136 0.28 -0.112
-0.9138690543827352 -0.26154372433446305 0.011504855909140603 2.193976021873113 0.027611654181937447 -0.30334470080434056 -0.16030099233402573 0.03730641275438077 0.0 -0.0027488935713754254 0.14097897030339682 -0.005890486224375911 -0.1288052987730199 0.007853981632501214 -0.528 -3.904 -0.2 5.472 0.124 0.328 -0.092
-0.9150195399736493 -0.26154372433446305 0.011888351106111956 2.19589349785797 0.027228158984966094 -0.30756314797102546 -0.1599174971370544 0.02513274122400389 -0.02081305132612822 0.015707963265002428 0.12841259969139487 -0.005890486224375911 -0.271747764484542 0.0019634954081253035 -0.34 -3.84 -0.132 4.796 0.116 0.316 -0.084
-0.915786530367592 -0.2619272195314344 0.011888351106111956 2.197427478645855 0.0279951493789088 -0.3106311095467963 -0.1599174971370544 0.0047123889795007284 -0.03769911183600583 0.034950218264630406 0.16728980877227587 0.0027488935713754254 -0.3436116964219281 -0.0070685834692510935 -0.496 -3.872 -0.132 3.94 0.136 0.316 -0.1
-0.9134855591857639 -0.2626942099253771 0.011888351106111956 2.198194469039798 0.027611654181937447 -0.3121650903346817 -0.1599174971370544 0.005890486224375911 -0.06008295948863429 -0.0070685834692510935 0.13940817397689656 0.009032078877376396 -0.2949170103004206 0.001570796326500243 -0.404 -3.904 -0.332 3.512 0.108 0.308 -0.092
-0.9138690543827352 -0.26422819071326253 0.010737865515197896 2.1997284498276835 0.0279951493789088 -0.3133155759255958 -0.1599174971370544 0.03259402377488004 -0.09385508050838952 -0.023954643979128706 0.1240929097935192 -0.004319689897875668 -0.19438604540440507 0.003141592653000486 -0.528 -3.84 -0.332 3.636 0.136 0.328 -0.092
-0.9142525495797066 -0.2649951811072052 0.011504855909140603 2.199344954630712 0.027611654181937447 -0.31254858553165304 -0.1599174971370544 0.009032078877376396 -0.09974556673276543 0.014137166938502187 0.09267698326351434 0.011388273367126762 -0.0750055245903866 -0.008246680714126275 -0.436 -3.808 -0.2 4.156 0.136 0.328 -0.092
-0.9142525495797066 -0.2661456666981193 0.012655341500054663 2.201262430615569 0.027611654181937447 -0.31178159513771037 -0.16030099233402573 0.02513274122400389 -0.12095131714051871 -0.02513274122400389 0.03887720908088101 -0.022383847652628464 0.05929756132538417 -0.0011780972448751821 -0.496 -3.776 0.0 4.552 0.124 0.296 -0.092
-0.9134855591857639 -0.2676796474860047 0.011888351106111956 2.2008789354185976 0.028378644575880154 -0.31178159513771037 -0.1599174971370544 0.01649336142825255 -0.1441205629563973 0.018064157754752792 0.03259402377488004 0.014529866020127248 0.0789325154066372 -0.0027488935713754254 -0.56 -2.092 0.032 4.552 0.136 0.296 -0.084
-0.9138690543827352 -0.2688301330769188 0.010737865515197896 2.2008789354185976 0.027228158984966094 -0.31178159513771037 -0.16030099233402573 0.021991148571003403 -0.12919799785464497 0.01727875959150267 0.0200276531628781 0.014922565101752308 0.02513274122400389 -0.004319689897875668 -0.56 0.952 -0.064 4.676 0.116 0.376 -0.12
-0.9134855591857639 -0.2692136282738901 0.011504855909140603 2.1997284498276835 0.0279951493789088 -0.3133155759255958 -0.16030099233402573 0.029845130203504617 -0.08364490438613793 -0.01060287520387664 -0.001570796326500243 0.00510508806112579 -0.0510508806112579 0.008246680714126275 -0.496 1.936 -0.132 4.888 0.124 0.54 -0.1
-0.9127185687918212 -0.2699806186678328 0.01227184630308331 2.199344954630712 0.027611654181937447 -0.31408256631953846 -0.16030099233402573 0.03769911183600583 -0.04712388979500729 -0.004319689897875668 -0.045945792550132106 -0.015707963265002428 -0.10367255754901604 -0.006675884387626033 -0.28 1.204 -0.164 5.224 0.124 0.576 -0.084
-0.9123350735948498 -0.2703641138648042 0.011504855909140603 2.199344954630712 0.027228158984966094 -0.3148495567134812 -0.1599174971370544 0.0329867228565051 -0.056155968672383684 0.01727875959150267 -0.06950773744763575 -0.0035342917346255468 -0.08796459428401361 -0.005497787142750851 -0.436 -0.188 -0.1 5.56 0.124 0.664 -0.112
-0.9123350735948498 -0.2703641138648042 0.011504855909140603 2.1985779642367693 0.0279951493789088 -0.3136990711225671 -0.1599174971370544 0.027488935713754253 -0.023561944897503646 0.018849555918002914 -0.07147123285576105 -0.0019634954081253035 -0.019634954081253035 -0.0035342917346255468 -0.464 -1.428 -0.164 6.112 0.136 0.636 -0.084
-0.9119515783978784 -0.27074760906177553 0.011504855909140603 2.1978109738428264 0.0279951493789088 -0.31408256631953846 -0.1599174971370544 0.003926990816250607 0.003141592653000486 0.007461282550876154 -0.09581857591651483 0.007461282550876154 0.048694686121507534 0.0 -0.496 -2.06 -0.332 6.416 0.152 0.644 -0.072
-0.9119515783978784 -0.2703641138648042 0.01227184630308331 2.197427478645855 0.027611654181937447 -0.31408256631953846 -0.1599174971370544 0.012566370612001944 -0.012959069693627005 -0.009817477040626518 -0.06715154295788539 -0.0070685834692510935 0.008639379795751335 0.009032078877376396 -0.652 -2.032 -0.232 6.324 0.136 0.74 -0.092
-0.9123350735948498 -0.27113110425874687 0.01227184630308331 2.19589349785797 0.027228158984966094 -0.3136990711225671 -0.1599174971370544 -0.008639379795751335 -0.02670353755050413 0.0400553063257562 -0.05772676499888393 0.0200276531628781 0.0023561944897503642 -0.0007853981632501215 -0.872 -1.776 -0.132 6.172 0.136 0.724 -0.092
-0.9123350735948498 -0.27113110425874687 0.011504855909140603 2.196276993054941 0.0279951493789088 -0.3133155759255958 -0.16030099233402573 -0.00510508806112579 -0.030237829285129678 0.01688606050987761 -0.056941366835633805 -0.008639379795751335 0.048694686121507534 0.007853981632501214 -1.152 -1.808 -0.332 6.052 0.116 0.608 -0.1
-0.9123350735948498 -0.2703641138648042 0.011504855909140603 2.196276993054941 0.028378644575880154 -0.3133155759255958 -0.15953400194008302 0.012566370612001944 -0.019242254999627974 -0.0070685834692510935 -0.0027488935713754254 -0.0007853981632501215 0.05733406591725887 0.0011780972448751821 -1.12 -1.744 -0.268 5.9 0.144 0.616 -0.092
-0.9111845880039358 -0.27113110425874687 0.011504855909140603 2.1966604882519123 0.027228158984966094 -0.31254858553165304 -0.1599174971370544 -0.00039269908162506076 -0.003141592653000486 -0.018456856836377853 0.012959069693627005 -0.001570796326500243 0.018064157754752792 0.00039269908162506076 -1.184 -1.68 -0.268 5.624 0.136 0.664 -0.112
-0.9119515783978784 -0.27113110425874687 0.01112136071216925 2.1966604882519123 0.027228158984966094 -0.31254858553165304 -0.15953400194008302 0.006675884387626033 -0.01021017612225158 -0.004319689897875668 -0.0023561944897503642 -0.013351768775252066 -0.006283185306000972 -0.0047123889795007284 -1.152 -1.776 -0.164 5.44 0.136 0.636 -0.1
-0.9115680832009071 -0.27113110425874687 0.011504855909140603 2.196276993054941 0.027611654181937447 -0.31178159513771037 -0.1599174971370544 0.005890486224375911 0.008639379795751335 -0.018456856836377853 0.0 -0.0047123889795007284 0.014529866020127248 0.0007853981632501215 -1.056 -1.84 -0.064 5.348 0.136 0.568 -0.084
-0.9123350735948498 -0.27113110425874687 0.011504855909140603 2.1966604882519123 0.028378644575880154 -0.3121650903346817 -0.16030099233402573 -0.0035342917346255468 0.018064157754752792 0.010995574285501701 0.008639379795751335 -0.0023561944897503642 0.027488935713754253 0.007461282550876154 -1.12 -1.904 -0.268 5.224 0.136 0.56 -0.112
-0.9115680832009071 -0.27074760906177553 0.011504855909140603 2.197043983448884 0.0279951493789088 -0.31178159513771037 -0.15953400194008302 -0.0019634954081253035 -0.02552544030562895 0.014922565101752308 0.03063052836675474 0.03534291734625546 0.029059732040254495 0.01060287520387664 -1.212 -1.968 -0.268 5.224 0.136 0.54 -0.1
-0.9123350735948498 -0.2715145994557182 0.01112136071216925 2.197427478645855 0.027611654181937447 -0.3121650903346817 -0.16030099233402573 0.003926990816250607 -0.01688606050987761 -0.023169245815878585 0.004319689897875668 0.01531526418337737 0.0310232274483798 -0.0035342917346255468 -1.152 -2.032 -0.232 5.224 0.144 0.508 -0.084
-0.9123350735948498 -0.27074760906177553 0.01112136071216925 2.1966604882519123 0.027611654181937447 -0.31139809994073897 -0.1599174971370544 0.01060287520387664 0.0070685834692510935 -0.007853981632501214 -0.003141592653000486 -0.012566370612001944 0.012173671530376884 -0.015707963265002428 -0.996 -2.124 -0.2 5.224 0.136 0.528 -0.1
-0.9119515783978784 -0.2715145994557182 0.011888351106111956 2.1955100026609986 0.027228158984966094 -0.31139809994073897 -0.1599174971370544 -0.0007853981632501215 0.02591813938725401 -0.001570796326500243 0.0035342917346255468 -0.01060287520387664 0.004319689897875668 0.007853981632501214 -1.028 -2.156 -0.232 5.256 0.124 0.596 -0.1
-0.9127185687918212 -0.2715145994557182 0.010354370318226542 2.1966604882519123 0.028378644575880154 -0.31139809994073897 -0.15953400194008302 -0.0027488935713754254 -0.0007853981632501215 0.034164820101380285 -0.03259402377488004 -0.004319689897875668 0.01060287520387664 0.014529866020127248 -1.088 -2.188 -0.132 5.224 0.136 0.588 -0.092
-0.9123350735948498 -0.27113110425874687 0.011888351106111956 2.196276993054941 0.027611654181937447 -0.3106311095467963 -0.1599174971370544 -0.014137166938502187 0.0023561944897503642 0.0019634954081253035 0.001570796326500243 -0.0027488935713754254 0.03809181091763089 -0.008639379795751335 -0.9 -2.124 -0.268 5.256 0.136 0.54 -0.084
-0.9123350735948498 -0.27113110425874687 0.01112136071216925 2.196276993054941 0.027611654181937447 -0.31024761434982495 -0.1599174971370544 -0.02042035224450316 -0.007853981632501214 -0.01688606050987761 0.008639379795751335 0.0019634954081253035 0.04790928795825741 -0.022383847652628464 -0.652 -2.188 -0.2 5.224 0.152 0.54 -0.092
-0.9119515783978784 -0.27074760906177553 0.01112136071216925 2.197043983448884 0.027611654181937447 -0.3094806239558822 -0.1606844875309971 -0.022776546734253524 0.0023561944897503642 0.0027488935713754254 0.018064157754752792 0.03220132469325498 0.03769911183600583 0.009032078877376396 -0.716 -2.124 -0.268 5.072 0.136 0.596 -0.112
-0.9123350735948498 -0.27113110425874687 0.010354370318226542 2.1966604882519123 0.027228158984966094 -0.30871363356193954 -0.1599174971370544 -0.03769911183600583 0.0047123889795007284 0.01021017612225158 -0.003141592653000486 -0.00510508806112579 0.06754424203951044 -0.00510508806112579 -0.808 -2.156 -0.064 5.104 0.136 0.56 -0.092
-0.9134855591857639 -0.2715145994557182 0.01112136071216925 2.196276993054941 0.0279951493789088 -0.3079466431679968 -0.15953400194008302 -0.03887720908088101 0.013351768775252066 -0.0019634954081253035 -0.010995574285501701 -0.0070685834692510935 0.11466813183451774 0.001570796326500243 -0.84 -2.092 -0.3 5.288 0.144 0.492 -0.112
-0.9138690543827352 -0.27113110425874687 0.011504855909140603 2.196276993054941 0.027611654181937447 -0.3064126623801114 -0.1606844875309971 -0.01531526418337737 -0.012173671530376884 0.003926990816250607 -0.027488935713754253 -0.011388273367126762 0.11820242356914328 -0.0027488935713754254 -0.592 -2.22 -0.3 5.348 0.136 0.528 -0.092
-0.9131020639887926 -0.27074760906177553 0.011504855909140603 2.196276993054941 0.0279951493789088 -0.30679615757708273 -0.15953400194008302 -0.00510508806112579 0.012566370612001944 -0.012566370612001944 -0.01649336142825255 -0.0023561944897503642 0.07382742734551141 0.0007853981632501215 -0.528 -2.156 -0.2 5.38 0.136 0.588 -0.084
-0.9131020639887926 -0.27113110425874687 0.011504855909140603 2.1966604882519123 0.027228158984966094 -0.3064126623801114 -0.16030099233402573 -0.0027488935713754254 -0.00039269908162506076 -0.0011780972448751821 -0.008246680714126275 0.006283185306000972 0.049480084284757656 0.012173671530376884 -0.748 -2.156 -0.2 5.38 0.136 0.616 -0.092
-0.9134855591857639 -0.27074760906177553 0.010737865515197896 2.1955100026609986 0.027228158984966094 -0.304878681592226 -0.1606844875309971 -0.0035342917346255468 0.0011780972448751821 0.01021017612225158 -0.0019634954081253035 -0.009817477040626518 0.036128315509505585 -0.004319689897875668 -0.776 -2.252 -0.232 5.348 0.136 0.588 -0.092
-0.9134855591857639 -0.27074760906177553 0.012655341500054663 2.19589349785797 0.0279951493789088 -0.30449518639525464 -0.1599174971370544 -0.029452431121879556 -0.0023561944897503642 0.022383847652628464 -0.029845130203504617 0.007461282550876154 0.05851216316213405 -0.0007853981632501215 -0.872 -2.188 -0.132 5.316 0.136 0.528 -0.084
-0.9134855591857639 -0.27113110425874687 0.012655341500054663 2.1955100026609986 0.0279951493789088 -0.3041116911982833 -0.1599174971370544 0.007461282550876154 0.00510508806112579 0.039662607244131134 -0.0070685834692510935 0.01060287520387664 0.03455751918300534 -0.007853981632501214 -0.932 -2.22 -0.332 5.256 0.136 0.5 -0.1
-0.9134855591857639 -0.27113110425874687 0.011888351106111956 2.196276993054941 0.027228158984966094 -0.3052621767891973 -0.15953400194008302 -0.003926990816250607 0.008639379795751335 -0.005497787142750851 0.018456856836377853 -0.003926990816250607 0.018456856836377853 -0.004319689897875668 -1.12 -2.156 -0.468 5.224 0.136 0.548 -0.1
-0.9138690543827352 -0.27074760906177553 0.01227184630308331 2.196276993054941 0.027611654181937447 -0.30449518639525464 -0.15953400194008302 -0.001570796326500243 0.001570796326500243 -0.021991148571003403 0.005890486224375911 -0.013744467856877126 -0.0070685834692510935 0.007461282550876154 -0.932 -2.252 -0.332 5.072 0.136 0.616 -0.112
-0.9142525495797066 -0.27113110425874687 0.011888351106111956 2.19589349785797 0.0279951493789088 -0.3029612056073692 -0.15953400194008302 -0.04476769530525693 -0.00510508806112579 -0.0007853981632501215 -0.0047123889795007284 -0.00039269908162506076 -0.0019634954081253035 -0.008639379795751335 -0.964 -3.076 -0.2 4.492 0.116 0.924 -0.12
-0.9138690543827352 -0.27113110425874687 0.011888351106111956 2.195126507464027 0.027611654181937447 -0.2964417872588562 -0.1599174971370544 -0.012959069693627005 -0.028274333877004374 -0.011388273367126762 -0.05222897785613308 0.0047123889795007284 0.24229533336266248 0.0007853981632501215 -1.028 -3.648 -0.368 4.156 0.136 0.888 -0.072
-0.9142525495797066 -0.2715145994557182 0.011504855909140603 2.192825536282199 0.0279951493789088 -0.28570392174365833 -0.15953400194008302 0.0070685834692510935 -0.04751658887663235 -0.01610066234662749 -0.09817477040626518 0.007853981632501214 0.67897671212973 0.0011780972448751821 -0.872 -3.68 -0.468 3.94 0.136 0.636 -0.092
-0.9146360447766779 -0.2718980946526896 0.011888351106111956 2.1901410699033996 0.0279951493789088 -0.27381557063754636 -0.15953400194008302 -0.001570796326500243 -0.056155968672383684 0.0027488935713754254 -0.17789268397615252 0.005497787142750851 1.0465430525307868 0.014529866020127248 -0.964 -3.712 -0.468 3.728 0.108 0.472 -0.1
-0.9138690543827352 -0.27228158984966094 0.011504855909140603 2.1878400987215714 0.027611654181937447 -0.26039323874354897 -0.1599174971370544 -0.00039269908162506076 -0.040448005407381256 -0.027096236632129192 -0.23522674989341139 0.0023561944897503642 1.2613494501796951 -0.012959069693627005 -1.028 -3.648 -0.3 3.636 0.108 0.508 -0.128
-0.9146360447766779 -0.2741990658345177 0.01112136071216925 2.184388641948829 0.027611654181937447 -0.24390294527378079 -0.1599174971370544 -0.01610066234662749 -0.05458517234588344 -0.018064157754752792 -0.2737112598926673 -0.0027488935713754254 1.4298173561968461 -0.011388273367126762 -1.152 -3.648 -0.4 3.576 0.124 0.704 -0.092
-0.9138690543827352 -0.2741990658345177 0.011888351106111956 2.179786699585173 0.0279951493789088 -0.22434469022824177 -0.15953400194008302 -0.009424777959001457 -0.07422012642713648 0.014137166938502187 -0.3483240854014289 -0.0070685834692510935 1.6383405685397534 -0.0019634954081253035 -0.932 -3.68 -0.4 3.788 0.116 0.74 -0.12
-0.9146360447766779 -0.27611654181937445 0.01112136071216925 2.175184757221517 0.027228158984966094 -0.20325245439481732 -0.16030099233402573 0.001570796326500243 -0.07579092275363672 0.019242254999627974 -0.4410010686649432 -0.012173671530376884 1.9112664302691706 -0.00039269908162506076 -1.056 -7.048 -0.4 4.064 0.116 0.608 -0.12
-0.9154030351706206 -0.27803401780423126 0.01112136071216925 2.171349805251803 0.027611654181937447 -0.18139322816745018 -0.16030099233402573 -0.027096236632129192 -0.12252211346701895 0.0019634954081253035 -0.4433572631546936 -0.009032078877376396 2.1103648646530764 -0.0047123889795007284 -1.212 -10.252 -0.436 4.032 0.108 0.596 -0.128
-0.9150195399736493 -0.28033498898605935 0.01227184630308331 2.1682818436760325 0.027228158984966094 -0.16030099233402573 -0.16030099233402573 -0.03926990816250607 -0.21087940683265763 0.01060287520387664 -0.44374996223631863 0.010995574285501701 2.212859324957217 -0.01060287520387664 -1.12 -12.444 -0.436 3.636 0.108 0.508 -0.156
-0.9150195399736493 -0.2841699409557729 0.01227184630308331 2.163679901312376 0.027611654181937447 -0.1357572997278591 -0.16030099233402573 -0.024740042142378828 -0.28156524152516854 0.014529866020127248 -0.39348447978831086 -0.005890486224375911 2.29532613209848 -0.003141592653000486 -0.9 -13.808 -0.368 3.056 0.088 0.344 -0.156
-0.9154030351706206 -0.2876213977285151 0.01227184630308331 2.15907795894872 0.027228158984966094 -0.11389807350049197 -0.1599174971370544 -0.0023561944897503642 -0.32554753866717534 0.010995574285501701 -0.4084070448900632 0.010995574285501701 2.3118194935267327 0.0035342917346255468 -1.088 -14.348 -0.468 2.26 0.08 0.336 -0.148
-0.9161700255645634 -0.2918398448952 0.013805827090968724 2.156009997372949 0.028762139772851508 -0.0897378760912967 -0.1606844875309971 -0.014529866020127248 -0.4033019568289374 0.0035342917346255468 -0.4087997439716882 0.001570796326500243 2.3526601980157387 0.014922565101752308 -1.12 -14.064 -0.332 1.404 0.088 0.328 -0.148
-0.915786530367592 -0.29759227284977025 0.011888351106111956 2.15064106461535 0.027228158984966094 -0.06289321230330196 -0.16030099233402573 -0.01727875959150267 -0.4594579255013211 -0.02081305132612822 -0.42254421182856533 -0.02591813938725401 2.446122579442503 -0.008639379795751335 -1.212 -13.652 -0.4 0.64 0.088 0.308 -0.14
-0.9165535207615347 -0.30334470080434056 0.01227184630308331 2.144121646266837 0.027611654181937447 -0.0337475773334791 -0.16030099233402573 0.004319689897875668 -0.536034246418208 -0.014529866020127248 -0.48498336580695 -0.003926990816250607 2.611841591888279 -0.001570796326500243 -1.496 -13.208 -0.368 0.396 0.072 0.316 -0.148
-0.9161700255645634 -0.3106311095467963 0.011504855909140603 2.138752713509238 0.027228158984966094 -0.004601942363656241 -0.15953400194008302 -0.03259402377488004 -0.5961172059068423 -0.01649336142825255 -0.5647012793768373 0.00039269908162506076 2.8023006464764335 0.019634954081253035 -1.524 -12.54 -0.332 0.304 0.06 0.172 -0.148
-0.9154030351706206 -0.3171505278953093 0.012655341500054663 2.132233295160725 0.027228158984966094 0.021092235833424438 -0.16183497312191114 -0.01767145867312773 -0.6644468461096028 0.008246680714126275 -0.6314601232530976 -0.006283185306000972 2.8478537399449406 -0.013351768775252066 -1.212 -12.096 -0.536 0.244 0.024 -0.78 -0.184
-0.9161700255645634 -0.32597091742565043 0.011504855909140603 2.1260973720091836 0.02684466378799474 0.0395000052880494 -0.16375244910676792 -0.0027488935713754254 -0.7190320184554863 0.012959069693627005 -0.6075054792739689 -0.001570796326500243 2.404103777708622 -0.15629423448677418 -1.4 -11.556 -0.468 0.244 0.088 -0.18 -0.176
-0.9161700255645634 -0.33402431656204884 0.011504855909140603 2.121495429645527 0.02684466378799474 0.05560680356084625 -0.16566992509162468 -0.027488935713754253 -0.7567311302914921 -0.0011780972448751821 -0.5340707510100826 -0.01649336142825255 1.7671458673127733 -0.2049889206082817 -1.556 -11.332 -0.5 0.272 0.072 0.336 -0.168
-0.9169370159585061 -0.3416942205014759 0.01227184630308331 2.1153595064939856 0.027228158984966094 0.06864564025787226 -0.16643691548556738 -0.01767145867312773 -0.7944302421274979 0.005890486224375911 -0.5419247326425838 -0.021991148571003403 1.4631967781349764 -0.16061392438464983 -1.496 -11.364 -0.5 0.244 0.036 0.336 -0.176
-0.9180875015494201 -0.3508981052287884 0.01227184630308331 2.1088400881454725 0.02684466378799474 0.08590292412158317 -0.16682041068253875 -0.056155968672383684 -0.8172067888617514 0.018064157754752792 -0.5929756132538417 0.0 1.401935721401467 -0.09424777959001458 -1.368 -11.332 -0.604 0.244 0.0 1.032 -0.184
-0.9188544919433629 -0.3581845139712441 0.012655341500054663 2.1011701842060453 0.02569417819708068 0.10584467436409355 -0.16835439147042416 -0.03063052836675474 -0.8556912988610074 0.03573561642788053 -0.6644468461096028 -0.04280419989713162 1.623418003438001 -0.08482300163101313 -1.432 -11.428 -0.5 0.244 0.008 1.032 -0.176
-0.9184709967463914 -0.3685388842894706 0.01227184630308331 2.0923497946757044 0.02454369260616662 0.13000487177328882 -0.16912138186436687 -0.043982297142006806 -0.8800386419217611 0.00039269908162506076 -0.8038550200864993 -0.08835729336563866 2.066775266592695 -0.08953539061051385 -1.368 -11.588 -0.568 0.212 0.072 0.404 -0.176
-0.9188544919433629 -0.37735927381981177 0.01227184630308331 2.0839129003423347 0.023776702212223912 0.1507136124097419 -0.17027186745528092 -0.01531526418337737 -0.9322676197778942 0.0023561944897503642 -0.860403687840508 -0.09935286765114036 2.2533073303645983 -0.08128870989638758 -1.184 -11.556 -0.972 0.244 0.1 0.328 -0.168
-0.9196214823373056 -0.3877136441380383 0.01227184630308331 2.074709015615022 0.02339320701525256 0.171422353046195 -0.16988837225830958 -0.04790928795825741 -0.9475828839612715 0.00510508806112579 -0.8871072253910122 -0.04751658887663235 2.172804018631461 -0.0420188017338815 -1.276 -11.556 -1.108 0.244 -0.008 0.396 -0.168
-0.9200049775342769 -0.3969175288653508 0.011504855909140603 2.065888626084681 0.02339320701525256 0.18867963690990588 -0.1695048770613382 -0.051443579692882956 -0.9668251389608995 -0.028274333877004374 -0.8973174015132638 -0.049480084284757656 1.959568417309053 -0.019634954081253035 -1.368 -11.776 -1.04 0.12 -0.024 0.752 -0.176
-0.9207719679282196 -0.406888403986606 0.011504855909140603 2.055150760569483 0.021859226227367145 0.21015536794030168 -0.16912138186436687 -0.04633849163175717 -0.9628981481446489 -0.040448005407381256 -0.9251990363086431 -0.08285950622288782 1.8716038230250396 0.0007853981632501215 -1.276 -12.096 -1.208 -0.212 0.072 1.032 -0.176
-0.9207719679282196 -0.41800976469877527 0.011888351106111956 2.044029399857314 0.0222427214243385 0.2339320701525256 -0.17027186745528092 -0.02552544030562895 -0.9841038985524022 -0.0400553063257562 -1.00177535722553 -0.07107853377413599 2.0585285858785682 -0.007461282550876154 -1.308 -12.572 -1.04 -0.12 0.136 0.74 -0.168
-0.9196214823373056 -0.42836413501700177 0.010354370318226542 2.032524543948173 0.021859226227367145 0.2577087723647495 -0.17103885784922362 -0.02081305132612822 -0.9856746948789025 -0.04908738520313259 -1.0826713680402924 -0.01531526418337737 2.224640297405969 -0.0400553063257562 -1.464 -12.92 -1.14 0.152 0.136 0.56 -0.196
-0.9207719679282196 -0.438335010138257 0.009970875121255189 2.022170173629947 0.022626216621309852 0.27650003701634585 -0.171422353046195 -0.036128315509505585 -1.0002045608990298 -0.05026548244800778 -1.093666942325794 0.02631083846887907 2.1763383103660865 -0.05183627877450802 -1.652 -13.236 -1.276 0.212 0.164 0.732 -0.176
-0.9211554631251909 -0.4479223900625408 0.009970875121255189 2.011432308114749 0.022626216621309852 0.2949078064709708 -0.17180584824316633 -0.0420188017338815 -1.0123782324294066 -0.06086835765188441 -1.086598358856543 0.004319689897875668 2.0408571272054408 -0.05026548244800778 -1.62 -13.588 -1.276 0.244 0.152 1.08 -0.176
-0.922305948716105 -0.457893265183796 0.009587379924283835 2.001077937796522 0.022626216621309852 0.3144660615165098 -0.1729563338340804 -0.04790928795825741 -1.0335839828371598 -0.051443579692882956 -1.1042698175296708 0.01531526418337737 1.9576049219009277 -0.05222897785613308 -1.62 -13.744 -1.208 0.244 0.152 1.304 -0.196
-0.9219224535191337 -0.4686311306989939 0.009203884727312482 1.988806091493439 0.021859226227367145 0.3359417925469056 -0.17410681942499445 -0.0420188017338815 -1.0441868580410365 -0.050658181529632834 -1.1282244615087995 0.011780972448751823 2.062848275776444 -0.09149888601863915 -1.432 -14.032 -1.04 0.212 0.136 1.072 -0.196
-0.9226894439130764 -0.4801359866081345 0.009587379924283835 1.976917740387327 0.022626216621309852 0.3593349995621582 -0.17449031462196582 -0.04555309346850705 -1.099164729468545 -0.03455751918300534 -1.169457865079431 -0.0019634954081253035 2.197936759855465 -0.0801106126515124 -1.34 -14.284 -0.904 0.212 0.124 0.936 -0.176
-0.9226894439130764 -0.4908738521233324 0.007669903939427069 1.9665633700691003 0.021859226227367145 0.38004374019861126 -0.17449031462196582 -0.03809181091763089 -1.1034844193664206 -0.03730641275438077 -1.1741702540589316 -0.003926990816250607 2.1751602131212113 -0.07107853377413599 -1.276 -14.508 -1.108 0.212 0.136 1.004 -0.184
-0.9242234247009617 -0.5027622032294443 0.007286408742455715 1.9539080285690458 0.021859226227367145 0.400368985638093 -0.17564080021287987 -0.07107853377413599 -1.0889545533462934 -0.06911503836601068 -1.1474667165084276 -0.018849555918002914 2.0385009327156904 -0.059690260407009234 -1.556 -14.668 -1.508 0.244 0.124 1.284 -0.196
-0.9242234247009617 -0.5127330783506996 0.006135923151541655 1.9431701630538478 0.022626216621309852 0.419927240683632 -0.17602429540985123 -0.05262167693775814 -1.1089822065091715 -0.03769911183600583 -1.1290098596720497 -0.004319689897875668 1.9921624410839331 -0.05929756132538417 -1.464 -14.7 -1.476 0.212 0.116 1.428 -0.196
-0.9257574054888472 -0.5250049246537829 0.006519418348513008 1.9316653071447072 0.0222427214243385 0.4425534573049419 -0.17640779060682257 -0.05537057050913356 -1.138041938549426 -0.06636614479463526 -1.1270463642639243 0.0 1.997267529145059 -0.05576326959075863 -1.4 -14.7 -1.14 0.212 0.116 1.352 -0.184
-0.9261409006858186 -0.5365097805629234 0.006519418348513008 1.9201604512355666 0.022626216621309852 0.46479617872928036 -0.17717478100076528 -0.06990043652926081 -1.1502156100798029 -0.054192473264258384 -1.1101603037540466 0.0070685834692510935 2.1095794664898264 -0.06440264938650996 -1.276 -14.444 -1.108 -0.396 0.136 1.252 -0.196
-0.9253739102918759 -0.5491651220629781 0.005368932757598948 1.9094225857203688 0.0222427214243385 0.4851214241687621 -0.177941771394708 -0.06440264938650996 -1.1612111843653046 -0.06361725122325984 -1.0897399515095436 0.009032078877376396 2.1127210591428267 -0.0510508806112579 -1.368 -14.572 -1.04 -1.16 0.116 1.204 -0.184
-0.9276748814737039 -0.5606699779721187 0.004601942363656241 1.8971507394172855 0.0222427214243385 0.5081311359870433 -0.177941771394708 -0.0620464548967596 -1.1549279990593035 -0.07775441816176203 -1.0995574285501701 0.005890486224375911 2.1684843287335855 -0.05379977418263332 -1.496 -14.888 -1.14 -1.864 0.108 1.08 -0.176
-0.9276748814737039 -0.5721748338812593 0.004218447166684887 1.8864128739020876 0.021859226227367145 0.5292233718204677 -0.177941771394708 -0.051443579692882956 -1.156498795385804 -0.06322455214163478 -1.1439324247738019 0.0023561944897503642 2.16573543516221 -0.04633849163175717 -1.496 -15.208 -1.108 -2.352 0.108 1.06 -0.196
-0.9280583766706754 -0.5840631849873713 0.0030679615757708274 1.8729905420080901 0.0222427214243385 0.5526165788357204 -0.17909225698562206 -0.03730641275438077 -1.1584622907939293 -0.04673119071338223 -1.1561060963041787 -0.014529866020127248 2.1559179581215835 -0.05811946408050899 -1.524 -15.684 -1.04 -2.564 0.116 1.1 -0.184
-0.9284418718676467 -0.5936505649116551 0.002684466378799474 1.8622526764928924 0.0222427214243385 0.572941824275202 -0.1802427425765361 -0.05458517234588344 -1.118799683549798 -0.06675884387626033 -1.202444587935936 -0.01649336142825255 2.173589416794711 -0.049480084284757656 -1.276 -16.192 -1.072 -2.504 0.1 1.088 -0.184
-0.9292088622615894 -0.6040049352298816 0.0019174759848567672 1.8507478205837518 0.021859226227367145 0.5932670697146838 -0.18062623777350748 -0.06518804754976008 -1.105840613856171 -0.05379977418263332 -1.1969468007931852 -0.0070685834692510935 2.1629865415908345 -0.06911503836601068 -1.276 -16.856 -1.004 -2.656 0.108 1.236 -0.176
-0.9303593478525034 -0.616276781532965 0.0015339807878854137 1.8373254886897543 0.0222427214243385 0.616276781532965 -0.18100973297047881 -0.06479534846813502 -1.1026990212031706 -0.05222897785613308 -1.1906636154871841 0.003926990816250607 2.1457077819993318 -0.056155968672383684 -1.308 -17.208 -1.172 -2.812 0.1 1.272 -0.196
-0.9307428430494747 -0.6273981422451342 0.0011504855909140602 1.827354613568499 0.02147573103039579 0.6381360077603321 -0.18177672336442152 -0.07107853377413599 -1.1176215863049228 -0.050658181529632834 -1.2048007824256863 -0.013744467856877126 2.1496347728155825 -0.0620464548967596 -1.152 -17.652 -1.34 -3.024 0.044 1.244 -0.184
-0.9315098334434175 -0.6392864933512462 0.0007669903939427069 1.8131652912805591 0.021092235833424438 0.661912709972556 -0.18331070415230694 -0.09817477040626518 -1.1325441514066752 -0.04437499622363186 -1.2503538758941934 -0.014922565101752308 2.212859324957217 -0.11034844193664206 -1.244 -18.0 -1.576 -3.084 0.008 1.156 -0.196
-0.9318933286403889 -0.6504078540634154 0.0003834951969713534 1.8016604353714185 0.021859226227367145 0.6822379554120378 -0.18331070415230694 -0.09856746948789025 -1.1388273367126762 -0.04673119071338223 -1.2747012189549471 -0.021598449489378342 2.2269964918957195 -0.06715154295788539 -0.872 -18.38 -1.644 -3.332 -0.024 1.148 -0.204
-0.9322768238373602 -0.6626797003664987 -0.0007669903939427069 1.7890050938713637 0.02147573103039579 0.7033301912454623 -0.1836941993492783 -0.08128870989638758 -1.1325441514066752 -0.05576326959075863 -1.2228649401804392 -0.018064157754752792 2.1146845545509523 -0.03337942193813016 -0.652 -18.508 -1.208 -3.604 -0.024 1.352 -0.184
-0.9334273094282742 -0.6734175658816967 -0.0007669903939427069 1.7775002379622231 0.019558255045539024 0.7244224270788866 -0.18331070415230694 -0.05379977418263332 -1.1352930449780505 -0.05772676499888393 -1.164352777018305 -0.05340707510100826 2.0581358867969435 -0.0329867228565051 -0.716 -18.764 -0.94 -3.788 0.008 1.42 -0.196
-0.934194299822217 -0.6853059169878086 -0.0019174759848567672 1.7659953820530825 0.019558255045539024 0.7462816533062537 -0.1836941993492783 -0.07736171908013696 -1.1533572027328034 -0.08168140897801264 -1.1902709164055592 -0.09189158510026421 2.1170407490407026 -0.027096236632129192 -1.088 -18.952 -1.24 -4.188 0.088 1.264 -0.204
-0.9349612902161597 -0.6968107728969491 -0.0023009711818281204 1.7525730501590853 0.01802427425765361 0.7700583555184777 -0.18484468494019235 -0.06126105673350948 -1.1258682670190492 -0.08246680714126275 -1.1910563145688091 -0.1009236639776406 2.1563106572032087 -0.009817477040626518 -1.368 -19.208 -1.208 -4.552 0.1 1.156 -0.184
-0.9361117758070737 -0.7079321336091184 -0.0030679615757708274 1.7422186798408588 0.017257283863710903 0.7896166105640168 -0.184461189743221 -0.06126105673350948 -1.1278317624271745 -0.06872233928438563 -1.1859512265076835 -0.09189158510026421 2.146885879244207 -0.006283185306000972 -1.308 -19.556 -1.04 -4.828 0.116 1.176 -0.196
-0.935344785413131 -0.7186699991243164 -0.0038349519697135344 1.729563338340804 0.017640779060682257 0.8084078752156131 -0.18522818013716372 -0.06322455214163478 -1.1223339752844237 -0.06126105673350948 -1.2040153842624362 -0.043196898978756684 2.043606020776816 -0.045945792550132106 -1.152 -19.872 -0.972 -5.132 0.1 1.272 -0.196
-0.9361117758070737 -0.7305583502304283 -0.005752427954570301 1.7157575112498353 0.01687378866673955 0.8318010822308656 -0.18484468494019235 -0.05733406591725887 -1.1089822065091715 -0.09621127499813988 -1.2040153842624362 -0.014137166938502187 2.0396790299605656 -0.07029313561088588 -1.212 -20.096 -0.804 -5.348 0.124 1.388 -0.212
-0.9380292517919305 -0.7420632061395689 -0.005752427954570301 1.7031021697497806 0.016490293469768196 0.8536603084582327 -0.18752915131899184 -0.07107853377413599 -1.1274390633455493 -0.07657632091688685 -1.202051888854311 -0.036128315509505585 2.126858226081329 -0.08717919612076348 -1.152 -20.7 -0.836 -5.348 0.188 1.304 -0.204
-0.9380292517919305 -0.7535680620487095 -0.005368932757598948 1.692747799431554 0.016490293469768196 0.8747525442916572 -0.18791264651596318 -0.07736171908013696 -1.1423616284473017 -0.034950218264630406 -1.2205087456906887 -0.014922565101752308 2.145315082917707 -0.09621127499813988 -1.212 -21.08 -1.24 -5.56 0.188 1.252 -0.196
-0.9399467277767872 -0.7654564131548215 -0.007286408742455715 1.6804759531284708 0.017257283863710903 0.8981457513069098 -0.18829614171293454 -0.06832964020276057 -1.1411835312024265 -0.0510508806112579 -1.1678870687529306 0.018064157754752792 2.1394245966933307 -0.060475658570259355 -1.184 -21.396 -1.276 -5.776 0.172 1.236 -0.212
-0.9399467277767872 -0.7777282594579048 -0.006519418348513008 1.6689710972193301 0.017257283863710903 0.9177040063524488 -0.18791264651596318 -0.07736171908013696 -1.1478594155900526 -0.060475658570259355 -1.1152653918151725 0.030237829285129678 2.086410220673948 -0.01649336142825255 -0.996 -21.24 -1.208 -6.02 0.108 0.888 -0.204
-0.9403302229737587 -0.788849620170074 -0.007669903939427069 1.657849736507161 0.017640779060682257 0.9338108046252456 -0.18829614171293454 -0.0911061869370141 -1.1529645036511784 -0.034164820101380285 -1.1258682670190492 0.0007853981632501215 1.9305086852687985 -0.00510508806112579 -0.62 -20.604 -1.208 -6.236 0.152 0.944 -0.196
-0.941864203761644 -0.8011214664731573 -0.008053399136398421 1.647111870991963 0.017640779060682257 0.9503010980950138 -0.18829614171293454 -0.09032078877376397 -1.1612111843653046 -0.054192473264258384 -1.0575386268162885 0.003141592653000486 1.7031359170078884 -0.0047123889795007284 -0.652 -19.812 -1.208 -6.144 0.124 1.004 -0.212
-0.943014689352558 -0.8118593319883552 -0.008436894333369775 1.6379079862646506 0.017257283863710903 0.9641069251859825 -0.18867963690990588 -0.10524335387551628 -1.1341149477331753 -0.05811946408050899 -1.0390817699799106 0.007853981632501214 1.5150330569094843 -0.029059732040254495 -0.776 -18.824 -1.172 -6.204 0.136 0.888 -0.196
-0.943014689352558 -0.8233641878974959 -0.009587379924283835 1.6271701207494527 0.01687378866673955 0.9767622666860372 -0.1894466273038486 -0.0750055245903866 -1.1156580908967975 -0.05537057050913356 -1.0049169498785304 -0.011388273367126762 1.3269301968110803 -0.014922565101752308 -0.872 -17.936 -1.14 -6.388 0.116 0.772 -0.204
-0.9433981845495295 -0.8329515678217797 -0.010354370318226542 1.61796623602214 0.01687378866673955 0.9848156658224356 -0.18829614171293454 -0.03848450999925595 -1.1125164982437972 -0.04437499622363186 -1.0068804452866558 -0.001570796326500243 1.1411835312024265 -0.04280419989713162 -0.62 -17.272 -0.904 -6.388 0.144 0.82 -0.212
-0.9437816797465008 -0.8444564237309202 -0.009587379924283835 1.6068448753099709 0.017257283863710903 0.9932525601558054 -0.1894466273038486 -0.056941366835633805 -1.072068492836416 -0.06675884387626033 -0.9903870838584031 0.006283185306000972 0.892212313452138 0.0047123889795007284 -0.56 -16.604 -1.172 -6.264 0.172 0.916 -0.204
-0.9437816797465008 -0.8555777844430895 -0.010737865515197896 1.5976409905826585 0.017640779060682257 0.9997719785043184 -0.18906313210687725 -0.06086835765188441 -1.0697122983466654 -0.059690260407009234 -0.9628981481446489 0.009424777959001457 0.7331691853939883 -0.011780972448751823 -0.808 -16.128 -1.276 -6.112 0.1 0.956 -0.184
-0.9456991557313575 -0.865932154761316 -0.012655341500054663 1.588437105855346 0.01687378866673955 1.0051409112619174 -0.1894466273038486 -0.03769911183600583 -1.0269080984495338 -0.05890486224375911 -0.9220574436556426 -0.003926990816250607 0.601222293967968 0.004319689897875668 -0.996 -15.84 -1.14 -5.868 0.124 1.04 -0.212
-0.9460826509283289 -0.8751360394886285 -0.011888351106111956 1.5803837067189475 0.01687378866673955 1.0093593584286022 -0.18906313210687725 -0.08168140897801264 -0.989208986613528 -0.06950773744763575 -0.8737554566157602 -0.005497787142750851 0.5010840281535776 -0.0027488935713754254 -1.056 -15.46 -0.872 -5.744 0.2 1.088 -0.204
-0.9464661461253003 -0.8851069146098838 -0.01227184630308331 1.5704128315976924 0.016490293469768196 1.013577805595287 -0.18906313210687725 -0.07853981632501214 -0.9813550049810268 -0.02631083846887907 -0.8549059006977572 -0.005890486224375911 0.4319689897875668 0.0019634954081253035 -0.748 -15.24 -1.04 -5.836 0.164 1.012 -0.196
-0.947233136519243 -0.8943107993371963 -0.01342233189399737 1.5619759372643225 0.017257283863710903 1.016645767171058 -0.18906313210687725 -0.07029313561088588 -0.9346238142676445 -0.05340707510100826 -0.8234899741677524 -0.014137166938502187 0.3659955440745566 -0.0019634954081253035 -0.592 -15.112 -1.172 -5.868 0.164 0.944 -0.196
-0.9480001269131857 -0.9031311888675373 -0.01342233189399737 1.5543060333248955 0.01802427425765361 1.018946738352886 -0.18983012250081996 -0.07225663101901117 -0.9314822216146441 -0.05890486224375911 -0.7960010384539982 0.010995574285501701 0.29570240846367074 -0.0027488935713754254 -0.684 -14.92 -1.14 -6.144 0.144 1.04 -0.184
-0.9487671173071284 -0.9127185687918212 -0.013805827090968724 1.5485536053703253 0.01687378866673955 1.022014699928657 -0.1894466273038486 -0.056155968672383684 -0.9110618693701409 -0.05222897785613308 -0.7441647596794901 0.014137166938502187 0.25446900489303936 -0.0011780972448751821 -0.464 -14.824 -1.108 -6.324 0.124 1.12 -0.204
-0.9495341077010712 -0.9196214823373056 -0.013805827090968724 1.5412671966278695 0.017257283863710903 1.0258496518983704 -0.1894466273038486 -0.07853981632501214 -0.8419468310041303 -0.02042035224450316 -0.7249225046798621 -0.006675884387626033 0.29059732040254493 0.006675884387626033 -0.776 -14.7 -0.836 -6.54 0.172 0.992 -0.204
-0.9499176028980425 -0.9284418718676467 -0.01457281748491143 1.5335972926884425 0.017257283863710903 1.029684603868084 -0.1902136176977913 -0.06479534846813502 -0.7810784733522458 -0.03730641275438077 -0.6884014900887315 -0.013351768775252066 0.34871678448305393 0.003141592653000486 -0.684 -14.732 -0.94 -6.664 0.172 0.936 -0.204
-0.9503010980950138 -0.935344785413131 -0.016490293469768196 1.5266943791429581 0.017640779060682257 1.0342865462317403 -0.1902136176977913 -0.060475658570259355 -0.7461282550876154 -0.08168140897801264 -0.7021459579456086 -0.009032078877376396 0.4013384614208121 -0.03534291734625546 -0.528 -15.24 -0.836 -6.816 0.164 0.908 -0.204
-0.9514515836859279 -0.943014689352558 -0.016106798272796843 1.520174960794445 0.017257283863710903 1.0381214982014537 -0.1902136176977913 -0.04830198703988247 -0.7143196294759855 -0.08207410805963769 -0.6503096791711006 -0.0019634954081253035 0.42372230907344055 -0.028667032958629435 -0.528 -15.684 -0.704 -6.908 0.144 0.896 -0.224
-0.9510680884889565 -0.9495341077010712 -0.01687378866673955 1.513655542445932 0.017640779060682257 1.0442574213529954 -0.19059711289476267 -0.023561944897503646 -0.6734789249869791 -0.06675884387626033 -0.6322455214163478 -0.009424777959001457 0.45553093468507044 -0.021598449489378342 -0.436 -16.0 -0.568 -7.092 0.18 0.964 -0.204
-0.9522185740798705 -0.9560535260495842 -0.018407769454624964 1.507136124097419 0.017257283863710903 1.049242858913623 -0.19213109368264808 -0.0310232274483798 -0.6322455214163478 -0.02631083846887907 -0.5941537104987169 -0.01021017612225158 0.4987278336638271 -0.07264933010063623 -0.28 -16.444 -0.536 -7.212 0.172 0.964 -0.212
-0.952602069276842 -0.9610389636102117 -0.018791264651596317 1.50176719133982 0.016490293469768196 1.055762277262136 -0.19213109368264808 -0.0530143760193832 -0.58198003896834 -0.04241150081550656 -0.582372738049965 -0.013351768775252066 0.55017141335671 -0.06950773744763575 -0.592 -16.888 -0.804 -7.396 0.188 0.924 -0.224
-0.9529855644738133 -0.966791391564782 -0.018791264651596317 1.4967817537791925 0.017257283863710903 1.061131210019735 -0.19213109368264808 -0.03809181091763089 -0.5737333582542138 -0.04084070448900632 -0.5835508352948403 -0.01767145867312773 0.58198003896834 -0.04790928795825741 -0.62 -17.208 -0.704 -7.824 0.188 0.856 -0.196
-0.952602069276842 -0.9725438195193523 -0.018407769454624964 1.4914128210215936 0.01687378866673955 1.0684176187621908 -0.1928980840765908 -0.07853981632501214 -0.562345084887087 -0.03573561642788053 -0.5293583620305818 0.005890486224375911 0.6397068039672239 -0.03887720908088101 -0.592 -17.556 -1.004 -8.22 0.172 0.848 -0.204
-0.953752554867756 -0.9767622666860372 -0.01802427425765361 1.4868108786579373 0.017640779060682257 1.075320532307675 -0.1928980840765908 -0.05851216316213405 -0.5509568115199602 -0.027881634795379313 -0.49794243550057704 0.028667032958629435 0.67897671212973 -0.018456856836377853 -0.496 -17.78 -0.804 -8.68 0.172 0.78 -0.212
-0.95490304045867 -0.9817477042466648 -0.01917475984856767 1.4814419459003383 0.01687378866673955 1.0833739314440736 -0.1928980840765908 -0.05222897785613308 -0.5136503987655795 -0.022776546734253524 -0.49362274560270136 0.014922565101752308 0.7319910881491132 -0.00510508806112579 -0.308 -17.904 -0.972 -8.984 0.18 0.692 -0.184
-0.9545195452616987 -0.986349646610321 -0.019558255045539024 1.4764565083397108 0.01687378866673955 1.0918108257774433 -0.19251458887961942 -0.07971791356988733 -0.4429645640730685 -0.001570796326500243 -0.491266551112951 -0.02081305132612822 0.8054258164129996 0.007853981632501214 -0.372 -18.0 -1.004 -9.2 0.172 0.616 -0.184
-0.9552865356556414 -0.9905680937770059 -0.019558255045539024 1.4714710707790832 0.01687378866673955 1.100247720110813 -0.1928980840765908 -0.04162610265225644 -0.42332960999181546 -0.050658181529632834 -0.4712388979500729 0.003926990816250607 0.8313439558002536 0.003141592653000486 -0.28 -18.348 -0.904 -9.32 0.18 0.608 -0.204
-0.9564370212465555 -0.9940195505497481 -0.020708740636453084 1.4672526236123982 0.01687378866673955 1.1094516048381255 -0.19251458887961942 -0.018849555918002914 -0.400945762339187 -0.031415926530004856 -0.4410010686649432 0.019634954081253035 0.8446957245755057 -0.0023561944897503642 -0.436 -18.572 -0.772 -9.504 0.164 0.656 -0.184
-0.9560535260495842 -0.9978545025194616 -0.021092235833424438 1.4622671860517706 0.017257283863710903 1.1182719943684667 -0.1928980840765908 -0.03926990816250607 -0.3483240854014289 -0.021991148571003403 -0.45592363376669554 -0.003141592653000486 0.8784678455952609 0.003926990816250607 -0.308 -19.112 -0.772 -9.72 0.18 0.704 -0.196
-0.9560535260495842 -1.0009224640952326 -0.021092235833424438 1.4576652436881143 0.016490293469768196 1.1278593742927505 -0.19213109368264808 -0.028667032958629435 -0.3526437752993045 -0.0530143760193832 -0.4732023933581982 -0.019634954081253035 0.9283406289616436 0.007853981632501214 -0.34 -19.84 -0.836 -9.964 0.164 0.712 -0.184
-0.9568205164435268 -1.0043739208679747 -0.0222427214243385 1.4530633013244583 0.017640779060682257 1.138213744610977 -0.19251458887961942 -0.0047123889795007284 -0.3392920065240525 -0.04830198703988247 -0.4728096942765731 -0.0047123889795007284 0.9668251389608995 -0.004319689897875668 -0.372 -20.572 -0.804 -10.208 0.188 0.664 -0.184
-0.9572040116404982 -1.0066748920498028 -0.02147573103039579 1.4480778637638305 0.01687378866673955 1.1481846197322323 -0.19251458887961942 -0.0011780972448751821 -0.3066979827491724 -0.036913713672755706 -0.46770460621544735 0.0023561944897503642 1.0190541168170326 -0.007461282550876154 -0.464 -21.396 -0.736 -10.3 0.172 0.432 -0.176
-0.9560535260495842 -1.0097428536255737 -0.021859226227367145 1.4438594165971457 0.01687378866673955 1.1585389900504588 -0.1928980840765908 -0.03848450999925595 -0.28627763050466926 -0.039662607244131134 -0.4194026191755649 -0.010995574285501701 0.9974556673276542 0.01060287520387664 -0.436 -21.684 -0.736 -10.332 0.18 0.432 -0.212
-0.9560535260495842 -1.0131943103983159 -0.0222427214243385 1.440024464627432 0.016490293469768196 1.1673593795808 -0.19251458887961942 -0.03455751918300534 -0.31219576989192327 -0.018849555918002914 -0.40448005407381254 -0.019242254999627974 0.9032078877376397 0.0027488935713754254 -0.464 -21.588 -0.704 -10.424 0.2 0.412 -0.196
-0.9568205164435268 -1.0158787767771154 -0.022626216621309852 1.4373399982486328 0.01687378866673955 1.1738787979293128 -0.1928980840765908 -0.03455751918300534 -0.29530970938204565 -0.014922565101752308 -0.3663882431561817 -0.023561944897503646 0.8003207283518737 0.005890486224375911 -0.528 -21.364 -0.736 -10.576 0.2 0.344 -0.176
-0.9579710020344409 -1.0181797479589434 -0.0222427214243385 1.4338885414758904 0.016490293469768196 1.1788642354899406 -0.1944320648644762 -0.022776546734253524 -0.2890265240760447 -0.036128315509505585 -0.34243359917705296 -0.003141592653000486 0.6750497213134794 -0.0329867228565051 -0.592 -20.984 -1.04 -10.544 0.18 0.336 -0.24
-0.9583544972314122 -1.021247709534714 -0.023009711818281205 1.4319710654910338 0.016106798272796843 1.1823156922626827 -0.19750002644024703 -0.01021017612225158 -0.2902046213209199 -0.014137166938502187 -0.29845130203504616 0.008639379795751335 0.536819644581458 -0.19556414264928024 -1.276 -20.256 -1.172 -9.84 0.2 0.328 -0.24
-0.9595049828223263 -1.0239321759135136 -0.0222427214243385 1.4292865991122343 0.01687378866673955 1.1850001586414822 -0.20363594959178868 -0.08207410805963769 -0.26585727826016614 0.0329867228565051 -0.23954643979128706 0.018849555918002914 0.36089045601343084 -0.3762057201968082 -2.244 -19.428 -1.208 -8.984 0.188 0.336 -0.232
-0.9598884780192977 -1.0270001374892845 -0.021859226227367145 1.4277526183243487 0.01687378866673955 1.1842331682475393 -0.21207284392515846 -0.05654866775400875 -0.2599667920357902 0.05222897785613308 -0.181034276629153 0.027096236632129192 0.17082410050690142 -0.6228207434573463 -2.524 -18.604 -1.376 -8.556 0.18 -0.016 -0.212
-0.960271973216269 -1.029684603868084 -0.020708740636453084 1.4277526183243487 0.017640779060682257 1.1777137498990264 -0.22357769983429907 -0.09699667316139 -0.28195794060679363 0.022383847652628464 -0.10956304377339195 0.0530143760193832 -0.18064157754752794 -0.8863218272277621 -3.456 -17.556 -1.812 -8.436 0.088 -0.424 -0.204
-0.9618059540041545 -1.0323690702468835 -0.019941750242510378 1.4296700943092056 0.017640779060682257 1.1658253987929144 -0.2373835269252678 -0.09542587683488976 -0.2949170103004206 0.08168140897801264 0.023561944897503646 0.028274333877004374 -0.7225663101901117 -1.1623892816101797 -4.236 -16.284 -2.348 -8.832 0.08 -0.104 -0.184
-0.9652574107768966 -1.035053536625683 -0.019558255045539024 1.4315875702940624 0.018407769454624964 1.148951610126175 -0.25310683000109324 -0.12448560887514426 -0.265071880096916 0.07343472826388636 0.15707963265002428 0.027881634795379313 -1.2464268850779427 -1.376802980177463 -5.296 -15.208 -2.82 -9.232 0.06 0.316 -0.176
-0.9671748867617533 -1.037354507807511 -0.01802427425765361 1.4342720366728618 0.018791264651596317 1.1332283070503495 -0.2699806186678328 -0.2089159114245323 -0.22423117560790967 0.08639379795751337 0.18967365642490433 0.0047123889795007284 -1.526421330276611 -1.5071790752769831 -6.044 -14.444 -3.324 -9.108 0.008 0.328 -0.176
-0.9683253723526675 -1.0385049933984252 -0.016106798272796843 1.4358060174607472 0.018791264651596317 1.1171215087775526 -0.2876213977285151 -0.21441369856728315 -0.15629423448677418 0.14765485469102282 0.19477874448603014 0.03377212101975522 -1.5731525209899933 -1.6053538456832483 -6.42 -13.936 -3.828 -8.68 -0.036 0.336 -0.176
-0.9713933339284383 -1.0392719837923678 -0.01457281748491143 1.437723493445604 0.019941750242510378 1.1017817008986983 -0.3037281960013119 -0.20695241601640701 -0.12016591897726858 0.15472343816027392 0.19988383254715592 0.05183627877450802 -1.563727743030992 -1.6124224291524993 -6.888 -13.936 -4.364 -8.284 -0.088 0.336 -0.204
-0.9748447907011805 -1.040422469383282 -0.01342233189399737 1.4404079598244035 0.02032524543948173 1.084907912231959 -0.31906800388016604 -0.31258846897354836 -0.10170906214089073 0.13862277581364643 0.22737276826091016 0.06715154295788539 -1.571581724663493 -1.5998560585404975 -7.044 -14.032 -4.732 -7.824 -0.188 0.316 -0.176
-0.9790632378678653 -1.040422469383282 -0.011504855909140603 1.4438594165971457 0.021092235833424438 1.0668836379743052 -0.3344078117590202 -0.34164820101380283 -0.07264933010063623 0.14961835009914815 0.2803871442802934 0.05537057050913356 -1.6458018510906296 -1.559015354051491 -7.324 -13.872 -4.564 -7.608 -0.272 0.308 -0.204
-0.9821311994436361 -1.0408059645802532 -0.010354370318226542 1.4476943685668593 0.020708740636453084 1.0488593637166517 -0.3482136388499889 -0.35185837713605445 -0.043982297142006806 0.135873882242271 0.3337942193813016 0.05222897785613308 -1.7541867976191463 -1.5146403578278593 -7.324 -13.84 -4.632 -7.52 -0.236 0.336 -0.176
-0.9855826562163783 -1.039655478989339 -0.009203884727312482 1.4526798061274868 0.02147573103039579 1.0289176134741413 -0.36355344672884304 -0.3502875808095542 0.022776546734253524 0.13037609509952017 0.39858956784943667 0.023561944897503646 -1.8696403276169142 -1.4199998791562196 -7.448 -13.968 -4.7 -7.52 -0.164 0.692 -0.184
-0.9894176081860918 -1.0388884885953964 -0.008053399136398421 1.4572817484911431 0.021859226227367145 1.0116603296104303 -0.3765922834258691 -0.35146567805442935 0.0640099503048849 0.1021017612225158 0.4421791659098184 0.014529866020127248 -1.8712111239434144 -1.3724832902795874 -7.572 -14.252 -4.732 -7.456 -0.136 1.584 -0.176
-0.9924855697618626 -1.037354507807511 -0.008053399136398421 1.4611167004608565 0.02147573103039579 1.0009224640952326 -0.388480634531981 -0.3860231972374347 0.12055861805889365 0.0801106126515124 0.426863901726441 0.02670353755050413 -1.5739379191532434 -1.2754866171181973 -7.664 -14.856 -4.496 -6.876 -0.172 1.312 -0.196
-0.9993884833073471 -1.0354370318226542 -0.005752427954570301 1.4657186428245128 0.021092235833424438 0.9924855697618626 -0.39998549044112164 -0.43275438795081694 0.15118914642564837 0.05537057050913356 0.4154756283593143 0.012566370612001944 -1.079137076305667 -1.1887001200790588 -7.54 -15.364 -3.86 -6.356 -0.144 0.548 -0.168
-1.0039904256710033 -1.0342865462317403 -0.004985437560627594 1.4710875755821118 0.02032524543948173 0.9825146946406075 -0.41072335595631954 -0.5482079179485848 0.1668971096906508 0.10720684928364158 0.4637776153991967 -0.022776546734253524 -0.8627598823302585 -1.1364711422229257 -6.916 -15.684 -4.264 -6.48 -0.052 0.364 -0.168
-1.0089758632316308 -1.0312185846559694 -0.0038349519697135344 1.4772234987336534 0.02147573103039579 0.972160324322381 -0.42031073588060336 -0.542710130805834 0.2100940086694075 0.11034844193664206 0.5289656629489569 -0.03063052836675474 -0.9538660692672726 -1.0708903955915405 -6.792 -15.936 -4.328 -7.0 0.016 0.528 -0.148
-1.015495281580144 -1.0289176134741413 -0.004218447166684887 1.483359421885195 0.022626216621309852 0.9598884780192977 -0.43104860139580126 -0.5537057050913357 0.25446900489303936 0.07775441816176203 0.6043638866209685 0.027096236632129192 -1.1152653918151725 -1.0485065479389122 -6.232 -16.412 -4.364 -7.792 -0.052 0.944 -0.128
-1.021247709534714 -1.0254661567013992 -0.003451456772742181 1.4902623354306794 0.02339320701525256 0.9518350788828992 -0.4410194765170565 -0.5929756132538417 0.26350108377041576 0.09385508050838952 0.6503096791711006 0.11977321989564353 -1.0995574285501701 -0.9958848710011541 -5.732 -16.888 -3.624 -8.252 -0.124 1.004 -0.148
-1.026616642292313 -1.021247709534714 -0.0038349519697135344 1.4956312681882784 0.02454369260616662 0.9449321653374149 -0.45022336124436896 -0.5701990665195882 0.33968470560567754 0.05262167693775814 0.6353871140693482 0.15747233173164935 -0.8592255905956329 -0.9295187262065188 -5.296 -17.524 -2.92 -8.436 -0.088 0.528 -0.168
-1.0335195558377974 -1.017796252761972 -0.002684466378799474 1.5021506865367915 0.024927187803137973 0.9384127469889019 -0.45750976998682463 -0.6071127801923439 0.37856191468655853 0.024347343060753767 0.6086835765188442 0.1009236639776406 -0.6534512718241011 -0.8651160768200088 -4.672 -18.224 -2.988 -8.68 0.052 0.328 -0.176
-1.039655478989339 -1.0139613007922585 -0.0023009711818281204 1.5098205904762185 0.024927187803137973 0.9311263382464462 -0.4663301595171658 -0.6346017159060982 0.39034288713531035 0.028274333877004374 0.6550220681506013 0.018064157754752792 -0.6177156553962205 -0.7916813485561225 -4.176 -18.952 -2.952 -9.232 0.136 0.328 -0.176
-1.0461748973378522 -1.0105098440195164 -0.0030679615757708274 1.5167235040217029 0.02684466378799474 0.9238399295039904 -0.47284957786567877 -0.6404922021304741 0.4060508504003128 0.036913713672755706 0.7037167542721089 0.0510508806112579 -0.6738716240686042 -0.782649269678746 -3.708 -19.332 -2.316 -9.748 0.124 0.336 -0.156
-1.0542282964742506 -1.0055244064588886 -0.002684466378799474 1.5243934079611299 0.0279951493789088 0.9161700255645634 -0.4793689962141918 -0.6809402075378553 0.43943027233844295 -0.013744467856877126 0.7225663101901117 0.09621127499813988 -0.7555530330466168 -0.7092145414148597 -2.836 -19.748 -1.608 -10.3 0.06 0.46 -0.168
-1.0603642196257923 -1.0009224640952326 -0.002684466378799474 1.530912826309643 0.028378644575880154 0.9104175976099931 -0.4858884145627048 -0.6915430827417319 0.4476769530525692 -0.0070685834692510935 0.6793694112113551 0.08246680714126275 -0.6923284809049821 -0.6393141048855989 -2.18 -20.348 -0.972 -10.668 0.136 0.5 -0.156
-1.0676506283682479 -0.9959370265346049 -0.003451456772742181 1.5381992350520985 0.027611654181937447 0.9054321600493654 -0.4920243377142465 -0.6719081286604789 0.4779147823376989 -0.008246680714126275 0.6546293690689763 0.028667032958629435 -0.5776603490704644 -0.6055419838658437 -1.524 -20.984 -0.904 -10.544 0.152 0.376 -0.168
-1.0726360659288756 -0.9913350841709486 -0.002684466378799474 1.5435681678096975 0.027611654181937447 0.9015972080796519 -0.49585928968396 -0.6821183047827305 0.4869468612150753 -0.006283185306000972 0.6357798131509733 -0.022383847652628464 -0.47241699519494806 -0.5678428720298379 -0.964 -21.336 -0.704 -10.544 0.152 0.336 -0.184
-1.0799224746713312 -0.9859661514133496 -0.0030679615757708274 1.5504710813551819 0.02569417819708068 0.8966117705190243 -0.5016117176385303 -0.6491315819262254 0.49323004652107627 -0.01060287520387664 0.6322455214163478 -0.05811946408050899 -0.41194133662468874 -0.5065818152963284 -0.248 -21.904 -0.704 -10.424 0.144 0.316 -0.148
-1.087208883413787 -0.9805972186557508 -0.002684466378799474 1.5562235093097523 0.025310683000109326 0.8927768185493108 -0.5065971551991579 -0.6695519341707286 0.5002986299903274 -0.009817477040626518 0.6373506094774736 -0.09032078877376397 -0.41429753111443907 -0.4900884538680758 -0.464 -22.32 -0.468 -10.576 0.152 0.316 -0.156
-1.0933448065653286 -0.9763787714890658 -0.003451456772742181 1.5619759372643225 0.024927187803137973 0.8885583713826259 -0.5115825927597855 -0.6719081286604789 0.4826271713171996 -0.02513274122400389 0.6526658736608509 -0.08168140897801264 -0.4728096942765731 -0.4739877915214483 -0.404 -22.732 -0.5 -10.728 0.172 0.328 -0.168
-1.1006312153077844 -0.9706263435344955 -0.0038349519697135344 1.5704128315976924 0.024160197409195266 0.8828059434280556 -0.5161845351234418 -0.6518804754976009 0.4771293841744488 -0.02042035224450316 0.6683738369258534 -0.07029313561088588 -0.4680973052970724 -0.4779147823376989 -0.404 -23.144 -0.536 -10.82 0.172 0.308 -0.184
-1.1071506336562973 -0.9664078963678107 -0.004601942363656241 1.5769322499462053 0.024927187803137973 0.8774370106704567 -0.5200194870931553 -0.6428483966202244 0.5101161070309539 -0.043196898978756684 0.620464548967596 -0.05576326959075863 -0.504618319888203 -0.4300054943794415 -0.34 -23.492 -0.468 -10.944 0.508 0.424 -0.168
-1.1136700520048104 -0.9610389636102117 -0.005752427954570301 1.580767201915919 0.02569417819708068 0.8736020587007431 -0.5246214294568115 -0.6542366699873512 0.4771293841744488 -0.06086835765188441 0.5984734003965926 0.05537057050913356 -0.44257186499144346 -0.40251655866568725 -0.34 -24.0 -0.436 -10.88 0.572 0.46 -0.156
-1.1178884991714952 -0.9552865356556414 -0.007286408742455715 1.5872866202644318 0.028762139772851508 0.8697671067310296 -0.5284563814265251 -0.6098616737637194 0.48341256948044975 -0.10406525663064109 0.5395685381528335 0.1700387023436513 -0.3860231972374347 -0.4013384614208121 1.028 -24.412 -0.132 -10.852 0.436 0.376 -0.168
-1.1247914127169796 -0.9499176028980425 -0.007669903939427069 1.5926555530220308 0.032213596545593685 0.8666991451552588 -0.5330583237901813 -0.5753041545807139 0.5297510611122069 -0.1507964473440233 0.5254313712143313 0.2980586029534211 -0.32162054785092475 -0.4123340357063138 2.272 -24.604 1.476 -10.668 0.152 0.336 -0.168
-1.1309273358685212 -0.9449321653374149 -0.008053399136398421 1.5987914761735724 0.03259709174256504 0.8624806979885739 -0.5376602661538376 -0.6098616737637194 0.5156138941737047 -0.06126105673350948 0.5077599125412036 0.2580032966276649 -0.3440043955035532 -0.42372230907344055 3.396 -24.7 2.148 -10.668 0.252 0.376 -0.156
-1.1374467542170343 -0.9403302229737587 -0.008053399136398421 1.604927399325114 0.03259709174256504 0.8586457460188603 -0.5422622085174937 -0.58198003896834 0.4708461988684478 -0.01767145867312773 0.5658793766217125 0.08325220530451288 -0.43550328152219236 -0.44178646682819334 3.988 -24.828 2.484 -10.696 0.484 0.452 -0.128
-1.1428156869746333 -0.9357282806101024 -0.007669903939427069 1.6083788560978562 0.03298058693953639 0.85289331806429 -0.5460971604872072 -0.6008295948863429 0.4449280594811938 0.0 0.5658793766217125 -0.009032078877376396 -0.45867252733807096 -0.42647120264481597 4.612 -24.92 2.516 -10.82 0.712 0.452 -0.14
-1.1481846197322323 -0.9318933286403889 -0.008436894333369775 1.6160487600372835 0.0337475773334791 0.8490583660945765 -0.5510825980478349 -0.575696853662339 0.4362886796854425 -0.014137166938502187 0.5478152188669597 0.012566370612001944 -0.47163159703169794 -0.4708461988684478 4.984 -24.796 2.784 -11.124 0.62 0.46 -0.168
-1.154320542883774 -0.9280583766706754 -0.008820389530341128 1.6221846831888251 0.03413107253045045 0.8448399189278917 -0.5556845404114912 -0.5266094684592064 0.40448005407381254 -0.01531526418337737 0.5650939784584624 0.09189158510026421 -0.40644354948193784 -0.42372230907344055 5.264 -24.86 3.324 -11.156 0.456 0.336 -0.168
-1.1577719996565161 -0.9246069198979331 -0.008436894333369775 1.62640313035551 0.03528155812136451 0.8410049669581781 -0.558752501987262 -0.5120796024390792 0.38680859540068485 -0.022383847652628464 0.5745187564174639 0.08285950622288782 -0.3663882431561817 -0.42568580448156584 5.296 -24.796 3.388 -11.248 0.42 0.316 -0.148
-1.1627574372171436 -0.9200049775342769 -0.008053399136398421 1.6325390535070516 0.034514567727421806 0.8375535101854359 -0.5641214347448609 -0.4790928795825741 0.3648174468296814 0.014137166938502187 0.5285729638673318 -0.007461282550876154 -0.3895574889720603 -0.42136611458369017 4.984 -24.764 3.12 -11.432 0.508 0.336 -0.176
-1.1662088939898858 -0.9169370159585061 -0.008053399136398421 1.6356070150828224 0.03413107253045045 0.8325680726248084 -0.5683398819115458 -0.4500331475423196 0.3573561642788053 0.06008295948863429 0.5030475235617028 -0.03652101459113065 -0.3589269606053055 -0.4370740778486926 4.892 -24.636 2.82 -11.34 0.536 0.328 -0.148
-1.170810836353542 -0.9142525495797066 -0.007669903939427069 1.6421264334313355 0.03489806292439316 0.8298836062460089 -0.5725583290782307 -0.4457134576444439 0.3243694414223002 0.039662607244131134 0.47634398601119865 -0.018456856836377853 -0.3758130211151831 -0.44257186499144346 4.456 -24.604 2.884 -11.188 0.492 0.316 -0.168
-1.176179769111141 -0.9119515783978784 -0.006135923151541655 1.6463448805980203 0.034514567727421806 0.8256651590793239 -0.577160271441887 -0.40565815131868777 0.29766590387179603 0.03573561642788053 0.4971570373373269 0.014137166938502187 -0.34950218264630406 -0.4480696521341943 4.02 -24.32 2.82 -10.912 0.456 0.308 -0.196
-1.1792477306869118 -0.9085001216251363 -0.006135923151541655 1.6513303181586478 0.034514567727421806 0.8222137023065818 -0.5829126993964572 -0.3923063825434357 0.30512718642267217 0.062439153978384655 0.4480696521341943 0.006675884387626033 -0.35617806703393007 -0.4614214209094464 3.864 -24.16 2.616 -10.604 0.508 0.336 -0.176
-1.1815487018687398 -0.9054321600493654 -0.004985437560627594 1.6559322605223041 0.034514567727421806 0.8179952551398969 -0.5886651273510275 -0.3498948817279291 0.27763825070891796 0.056941366835633805 0.45592363376669554 0.00510508806112579 -0.3777765165233084 -0.4826271713171996 3.364 -24.064 2.348 -10.332 0.548 0.316 -0.156
-1.1861506442323961 -0.9035146840645087 -0.0038349519697135344 1.6609176980829317 0.03604854851530722 0.8130098175792693 -0.5936505649116551 -0.3667809422378067 0.23012166183228558 0.0860010988758883 0.4539601383585702 0.04358959806038174 -0.4315762907059417 -0.5324999546835824 2.96 -23.876 2.18 -10.268 0.548 0.288 -0.168
-1.1884516154142244 -0.9008302176857093 -0.003451456772742181 1.6651361452496167 0.03681553890924993 0.8064903992307563 -0.5994029928662254 -0.3459678909116785 0.22815816642416029 0.09032078877376397 0.4614214209094464 0.09581857591651483 -0.5097234079493288 -0.5372123436630831 2.46 -23.556 1.944 -10.176 0.464 0.192 -0.176
-1.1911360817930239 -0.8996797320947951 -0.002684466378799474 1.6705050780072155 0.03796602450016399 0.7992039904883006 -0.6051554208207958 -0.32554753866717534 0.1971349389757805 0.05576326959075863 0.44689155488931914 0.12959069693627004 -0.6098616737637194 -0.5537057050913357 1.992 -23.396 1.644 -10.148 0.4 0.248 -0.148
-1.1949710337627373 -0.8977622561099384 -0.0015339807878854137 1.6758740107648145 0.0395000052880494 0.7915340865488735 -0.6120583343662801 -0.3227986450957999 0.18456856836377855 0.0950331777532647 0.5148284960104547 0.10013826581439049 -0.7378815743734891 -0.6416702993753493 1.496 -22.984 1.608 -10.148 0.356 0.328 -0.148
-1.198805985732451 -0.8969952657159956 0.0 1.6804759531284708 0.03911651009107805 0.7834806874124751 -0.6185777527147931 -0.3012001956064216 0.16297011887440022 0.12723450244651968 0.5226824776429558 0.09424777959001458 -0.8270242659023779 -0.6499169800894755 1.184 -22.764 1.408 -10.116 0.356 0.308 -0.128
-1.2003399665203363 -0.8954612849281103 0.0007669903939427069 1.6854613906890983 0.039883500485020755 0.7750437930791053 -0.6258641614572488 -0.28863382499441964 0.14961835009914815 0.13273228958927052 0.4728096942765731 0.056155968672383684 -0.821133779678002 -0.6758351194767296 0.56 -22.54 0.736 -9.964 0.408 0.308 -0.128
-1.2034079280961072 -0.8946942945341676 0.002684466378799474 1.6896798378557834 0.04026699568199211 0.7658399083517928 -0.6331505701997046 -0.2737112598926673 0.11741702540589316 0.12487830795676931 0.4453207585628189 0.0310232274483798 -0.8419468310041303 -0.705287550598609 -0.092 -22.032 0.332 -9.596 0.364 0.308 -0.156
-1.2072428800658206 -0.8935438089432535 0.003451456772742181 1.6938982850224682 0.04065049087896346 0.756252528427509 -0.6400534837451889 -0.28352873693329383 0.11113384009989219 0.12448560887514426 0.46966810162357264 0.06086835765188441 -0.898888197839764 -0.7402377688632394 -0.372 -21.684 -0.064 -9.168 0.3 0.336 -0.148
-1.2095438512476488 -0.8920098281553681 0.0038349519697135344 1.700417703370981 0.04295146206079158 0.7458981581092824 -0.6484903780785587 -0.24975661591353862 0.09738937224301507 0.09660397407976494 0.5187554868267052 0.0860010988758883 -0.982925801307527 -0.7716536953932444 -0.34 -21.428 0.132 -8.74 0.18 0.596 -0.128
-1.2106943368385628 -0.8920098281553681 0.004985437560627594 1.7061701313255515 0.043334957257762936 0.7366942733819699 -0.6580777580028425 -0.2784236488721681 0.08914269152888879 0.09896016856951531 0.5446736262139592 0.09660397407976494 -0.9907797829400282 -0.8761116511055105 -0.34 -20.952 0.164 -8.252 0.152 0.868 -0.128
-1.214145793611305 -0.890859342564454 0.006135923151541655 1.7107720736892076 0.04256796686382023 0.7294078646395142 -0.667281642730155 -0.20224002703690627 0.06440264938650996 0.11466813183451774 0.5356415473365829 0.03220132469325498 -0.8568693961058825 -0.9295187262065188 -0.184 -20.412 0.0 -7.64 0.144 0.724 -0.148
-1.2156797743991905 -0.8900923521705113 0.007286408742455715 1.7169079968407492 0.04256796686382023 0.7221214558970586 -0.6772525178514102 -0.22776546734253522 0.04358959806038174 0.0750055245903866 0.5069745143779534 -0.009817477040626518 -0.7312056899858631 -0.9534733701856475 -2.244 -19.872 -0.332 -7.212 0.164 0.5 -0.128
-1.219514726368904 -0.8904758473674826 0.009587379924283835 1.721893434401377 0.04180097646987752 0.7148350471546028 -0.686839897775694 -0.24740042142378826 0.031415926530004856 0.10956304377339195 0.543495528969084 -0.04673119071338223 -0.7272786991696125 -0.9691813334506499 -3.584 -19.428 -0.2 -7.092 0.236 0.46 -0.128
-1.2221991927477034 -0.8904758473674826 0.011504855909140603 1.7291798431438326 0.041033986075934815 0.7060146576242616 -0.6971942680939206 -0.3451824927484284 0.01060287520387664 0.20695241601640701 0.6287112296817222 -0.03573561642788053 -0.7799003761073706 -0.9915651811032784 -4.86 -18.888 -0.332 -7.336 0.272 0.568 -0.148
-1.2275681255053024 -0.8900923521705113 0.016106798272796843 1.7353157662953742 0.04141748127290617 0.6971942680939206 -0.7071651432151758 -0.3781692156049335 0.030237829285129678 0.27253316264779215 0.61457406274322 -0.06479534846813502 -0.8356636456981292 -0.9644689444711492 -5.236 -18.348 -0.436 -7.456 0.356 0.636 -0.092
-1.2321700678689587 -0.8904758473674826 0.02032524543948173 1.74260217503783 0.041033986075934815 0.6887573737605508 -0.7163690279424882 -0.4547455365218203 0.029845130203504617 0.37699111836005833 0.6393141048855989 -0.030237829285129678 -0.8183848861066266 -0.9432631940633959 -5.14 -17.748 -1.508 -7.428 0.356 0.588 -0.148
-1.2367720102326147 -0.8881748761856546 0.02339320701525256 1.7498885837802858 0.042184471666848876 0.6822379554120378 -0.7244224270788866 -0.4504258466239447 0.02552544030562895 0.3872012944823099 0.6605198552933521 0.01649336142825255 -0.7571238293731171 -0.9197012491658922 -5.264 -17.78 -3.052 -7.364 0.244 0.444 -0.128
-1.2421409429902137 -0.8877913809886832 0.024927187803137973 1.755641011734856 0.044485442848677 0.674951546669582 -0.7340098070031704 -0.530536459275457 0.062439153978384655 0.32162054785092475 0.6471680865181001 0.1288052987730199 -0.7005751616191084 -0.8710065630443847 -5.08 -17.808 -4.6 -7.212 0.144 0.404 -0.112
-1.2463593901568986 -0.8874078857917118 0.027228158984966094 1.761009944492455 0.0502378708032473 0.667281642730155 -0.7412962157456262 -0.46063602274619625 0.07736171908013696 0.26114488928066537 0.6047565857025935 0.3337942193813016 -0.7103926386597349 -0.7920740476377475 -5.204 -17.62 -5.304 -7.12 0.144 0.46 -0.064
-1.2494273517326695 -0.8866408953977691 0.027228158984966094 1.7667623724470254 0.05790777474267437 0.6611457195786133 -0.7478156340941392 -0.40448005407381254 0.09346238142676445 0.10327985846739098 0.6149667618248451 0.6173229563145954 -0.7272786991696125 -0.7598727229444925 -5.42 -17.112 -4.936 -7.0 -0.42 0.5 -0.12
-1.2540292940963258 -0.8847234194129123 0.027228158984966094 1.7732817907955383 0.060975736318445196 0.654242806033129 -0.7554855380335662 -0.37738381744168337 0.11859512265076834 0.023169245815878585 0.6404922021304741 0.6813329066194804 -0.6935065781498573 -0.7202101157003614 -5.672 -16.984 -4.296 -6.968 -1.24 0.452 -0.148
-1.2570972556720965 -0.8835729338219983 0.0279951493789088 1.7798012091440514 0.05829126993964572 0.6473398924876446 -0.7608544707911652 -0.39780416968618654 0.12762720152814475 -0.006283185306000972 0.6385287067223487 0.2591813938725401 -0.6750497213134794 -0.6581636608036018 -5.888 -16.792 -3.724 -6.844 -0.892 0.452 -0.14
-1.2632331788236382 -0.883189438625027 0.028378644575880154 1.7874711130834784 0.05177185159113271 0.6408204741391316 -0.7666068987457355 -0.43039819346106656 0.08560839979426324 0.022383847652628464 0.666410341517728 -0.31651545978979895 -0.6668030405993531 -0.5764822518255892 -5.672 -16.444 -3.356 -6.752 0.216 0.48 -0.1
-1.2666846355963803 -0.882038953034113 0.0279951493789088 1.79360703623502 0.04563592843959106 0.6346845509875899 -0.7715923363063631 -0.45788712917482083 0.08443030254938806 0.05654866775400875 0.6577709617219767 -0.6487388828446004 -0.666410341517728 -0.5340707510100826 -5.172 -15.904 -2.952 -6.876 0.188 0.472 -0.12
-1.271670073157008 -0.8793544866553135 0.028762139772851508 1.8008934449774758 0.039883500485020755 0.6281651326390769 -0.7761942786700193 -0.44689155488931914 0.17828538305777758 0.03220132469325498 0.666410341517728 -0.665624943354478 -0.6522731745792258 -0.5050110189698281 -4.736 -15.588 -2.584 -7.212 0.236 0.508 -0.112
-1.2762720155206642 -0.8782040010643993 0.027228158984966094 1.8062623777350746 0.03834951969713534 0.6235631902754207 -0.7792622402457902 -0.47948557866419916 0.20695241601640701 0.008639379795751335 0.6491315819262254 -0.49990593090870233 -0.5670574738665877 -0.4370740778486926 -3.864 -15.588 -2.216 -7.18 0.556 0.48 -0.084
-1.2801069674903778 -0.8759030298825713 0.026077673394052033 1.8123983008866162 0.03911651009107805 0.6204952286996499 -0.7827136970185323 -0.49558624101082666 0.21245020315915786 -0.05733406591725887 0.5941537104987169 -0.18378317020052842 -0.45121124478719477 -0.37699111836005833 -3.176 -15.62 -1.676 -7.12 0.456 0.404 -0.12
-1.2862428906419194 -0.872451573109829 0.026461168591023387 1.8177672336442152 0.041033986075934815 0.6147428007450796 -0.7850146682003605 -0.4940154446843264 0.22540927285278486 -0.09660397407976494 0.5725552610093385 0.09778207132464012 -0.40683624856356293 -0.2929535148922953 -2.428 -15.652 -0.604 -7.028 0.164 0.396 -0.128
-1.291228328202547 -0.8697671067310296 0.02569417819708068 1.8239031567957569 0.04180097646987752 0.6116748391693088 -0.7880826297761313 -0.5077599125412036 0.2670353755050413 -0.06283185306000971 0.543495528969084 0.19163715183302965 -0.39858956784943667 -0.2709623663212919 -1.464 -16.096 -0.636 -6.784 0.152 0.492 -0.092
-1.2969807561571174 -0.8670826403522301 0.024160197409195266 1.8285050991594132 0.042184471666848876 0.6074563920026238 -0.7903836009579595 -0.5116869033574541 0.26350108377041576 -0.11820242356914328 0.5065818152963284 0.09581857591651483 -0.38170350733955904 -0.21284290224078292 -0.964 -16.476 -0.5 -6.572 0.144 0.576 -0.128
-1.3023496889147164 -0.8640146787764593 0.023009711818281205 1.8331070415230695 0.042184471666848876 0.604388430426853 -0.7911505913519021 -0.5270021675408315 0.28156524152516854 -0.12212941438539389 0.49754973641895195 0.021991148571003403 -0.3412555019321778 -0.2089159114245323 -0.404 -16.824 -0.468 -6.356 0.152 0.616 -0.112
-1.3061846408844298 -0.8601797268067457 0.021859226227367145 1.838092479083697 0.04256796686382023 0.6020874592450249 -0.7938350577307016 -0.5026548244800777 0.30237829285129675 -0.07853981632501214 0.48341256948044975 -0.014529866020127248 -0.2741039589742924 -0.20066923071040604 -0.528 -17.208 -0.4 -6.264 0.172 0.588 -0.092
-1.310786583248086 -0.8574952604279463 0.02147573103039579 1.843461411841296 0.04180097646987752 0.5994029928662254 -0.7949855433216156 -0.44453536039956876 0.33575771478942695 -0.13076879418114523 0.45670903192994566 -0.018849555918002914 -0.25446900489303936 -0.14765485469102282 -0.56 -17.684 -0.4 -6.144 0.188 0.548 -0.128
-1.3157720208087136 -0.854043803655204 0.01917475984856767 1.8484468494019235 0.042184471666848876 0.5971020216843973 -0.7980535048973865 -0.47752208325607387 0.3204424506060496 -0.13508848407902088 0.4680973052970724 -0.013744467856877126 -0.2399391388729121 -0.19360064724115494 -0.464 -17.968 -0.332 -6.388 0.164 0.608 -0.128
-1.3211409535663126 -0.8513593372764047 0.018791264651596317 1.8530487917655798 0.042184471666848876 0.5951845456995405 -0.7995874856852719 -0.4944081437659515 0.29845130203504616 -0.11388273367126761 0.45827982825644586 -0.00510508806112579 -0.2230530783630345 -0.19163715183302965 -0.496 -18.032 -0.032 -6.6 0.172 0.596 -0.128
-1.32612639112694 -0.8479078805036625 0.01802427425765361 1.8580342293262073 0.041033986075934815 0.5944175553055978 -0.8011214664731573 -0.5018694263168276 0.31415926530004856 -0.09346238142676445 0.46456301356244684 -0.010995574285501701 -0.15590153540514912 -0.16886060509877612 -0.404 -18.096 0.604 -6.784 0.208 0.452 -0.14
-1.3318788190815105 -0.8456069093218344 0.01687378866673955 1.8622526764928924 0.04065049087896346 0.5932670697146838 -0.8022719520640714 -0.5211116813164556 0.30277099193292184 -0.06754424203951044 0.4680973052970724 -0.043196898978756684 -0.1260564052016445 -0.1700387023436513 -0.092 -18.128 0.736 -7.06 0.38 0.432 -0.14
-1.336864256642138 -0.8421554525490922 0.01572330307582549 1.8664711236595772 0.04180097646987752 0.591349593729827 -0.8045729232458995 -0.4900884538680758 0.31180307081029823 -0.07539822367201165 0.46299221723594663 -0.01610066234662749 -0.13273228958927052 -0.18731746193515397 1.276 -18.288 1.24 -7.12 0.392 0.412 -0.12
-1.3414661990057943 -0.83870399577635 0.01572330307582549 1.870689570826262 0.04256796686382023 0.5905826033358843 -0.807257389624699 -0.4598506245829461 0.31651545978979895 -0.05458517234588344 0.41351213295118894 0.03573561642788053 -0.11231193734476737 -0.2042035224450316 2.584 -18.572 1.744 -7.12 0.336 0.404 -0.12
-1.3456846461724792 -0.8348690438066364 0.015339807878854137 1.874908017992947 0.042184471666848876 0.5890486225479988 -0.8076408848216703 -0.47634398601119865 0.32594023774880043 -0.034164820101380285 0.40016036417593687 0.02081305132612822 -0.12212941438539389 -0.13233959050764546 3.428 -18.668 1.776 -7.18 0.316 0.472 -0.12
-1.3502865885361355 -0.8321845774278369 0.013805827090968724 1.878359474765689 0.042184471666848876 0.5878981369570848 -0.8099418560034984 -0.4594579255013211 0.303949089177797 -0.07225663101901117 0.3828816045844342 0.0035342917346255468 -0.10917034469176688 -0.135873882242271 3.864 -18.952 2.28 -6.936 0.356 0.54 -0.148
-1.3537380453088776 -0.8287331206550947 0.014189322287940077 1.8818109315384313 0.04141748127290617 0.5871311465631421 -0.8107088463974411 -0.4402156705016931 0.28431413509654396 -0.07029313561088588 0.3455751918300535 0.0007853981632501215 -0.0801106126515124 -0.16139932254789996 3.832 -19.112 2.248 -6.724 0.364 0.528 -0.128
-1.3579564924755625 -0.8264321494732667 0.013038836697026017 1.8856458835081449 0.04180097646987752 0.5867476513661708 -0.8122428271853266 -0.36560284499293155 0.3043417882594221 -0.0510508806112579 0.31965705244279946 -0.02081305132612822 -0.051443579692882956 -0.15236724367052357 3.896 -19.08 2.216 -6.572 0.38 0.548 -0.148
-1.3610244540513334 -0.8229806927005244 0.01342233189399737 1.8883303498869444 0.04141748127290617 0.5863641561691995 -0.813776807973212 -0.3349723166261768 0.28941922315766977 -0.04987278336638271 0.3432189973403031 -0.00510508806112579 -0.06675884387626033 -0.1401935721401467 3.676 -19.24 2.248 -6.508 0.356 0.56 -0.112
-1.3644759108240756 -0.8214467119126391 0.012655341500054663 1.891398311462715 0.042184471666848876 0.5852136705782853 -0.8149272935641261 -0.3734568266254328 0.27253316264779215 -0.04908738520313259 0.31258846897354836 -0.01727875959150267 -0.07775441816176203 -0.11506083091614279 3.428 -19.24 2.048 -6.448 0.356 0.508 -0.14
-1.366009891611961 -0.8191457407308109 0.011888351106111956 1.8948497682354573 0.04180097646987752 0.5844466801843426 -0.8153107887610974 -0.34047010376892767 0.24229533336266248 -0.03769911183600583 0.34164820101380283 0.001570796326500243 -0.07579092275363672 -0.13351768775252065 3.208 -19.144 1.88 -6.448 0.38 0.492 -0.12
-1.3702283387786458 -0.8164612743520114 0.01227184630308331 1.8983012250081994 0.041033986075934815 0.5832961945934286 -0.8168447695489828 -0.2666426764234162 0.24229533336266248 -0.01060287520387664 0.3381139092791773 0.0070685834692510935 -0.09817477040626518 -0.09464047867163963 3.428 -18.732 2.048 -7.092 0.356 0.588 -0.1
-1.3725293099604738 -0.8141603031701834 0.012655341500054663 1.9013691865839704 0.04256796686382023 0.584830175381314 -0.8164612743520114 -0.271355065402917 0.23954643979128706 -0.031415926530004856 0.30237829285129675 0.007853981632501214 -0.034950218264630406 -0.03769911183600583 3.8 -18.192 2.012 -7.976 0.392 0.588 -0.064
-1.3744467859453307 -0.8122428271853266 0.011888351106111956 1.9025196721748845 0.042184471666848876 0.5871311465631421 -0.8160777791550401 -0.2666426764234162 0.2269800691792851 0.005890486224375911 0.22894356458741041 0.019634954081253035 0.10249446030414085 0.013351768775252066 3.924 -17.808 1.944 -8.648 0.4 0.46 0.028
-1.3763642619301875 -0.8099418560034984 0.01227184630308331 1.9029031673718557 0.04295146206079158 0.5925000793207411 -0.8156942839580688 -0.22423117560790967 0.24465152785241284 0.018064157754752792 0.12330751163026907 0.02120575040775328 0.31651545978979895 0.006283185306000972 4.672 -17.396 2.012 -8.832 0.4 0.336 0.036
-1.3771312523241301 -0.8064903992307563 0.01112136071216925 1.9025196721748845 0.04295146206079158 0.5997864880631968 -0.8160777791550401 -0.16964600326202625 0.2591813938725401 -0.034950218264630406 0.031415926530004856 0.03377212101975522 0.5446736262139592 0.024740042142378828 4.892 -17.144 2.348 -8.984 0.38 0.336 0.016
-1.3786652331120155 -0.8049564184428709 0.010354370318226542 1.900985691386999 0.04410194765170564 0.6086068775935379 -0.8164612743520114 -0.12684180336489462 0.2646791810152909 -0.0640099503048849 -0.05458517234588344 0.07382742734551141 0.6990043652926081 0.006283185306000972 5.108 -16.952 2.516 -8.496 0.4 0.308 0.016
-1.379048728308987 -0.8011214664731573 0.010737865515197896 1.8986847202051709 0.04410194765170564 0.616276781532965 -0.8160777791550401 -0.07618362183526178 0.2709623663212919 -0.05222897785613308 -0.14215706754827198 0.05890486224375911 0.8529424052896319 -0.0070685834692510935 4.672 -16.92 2.584 -8.068 0.38 0.308 0.044
-1.3782817379150443 -0.7984370000943578 0.010354370318226542 1.8956167586294 0.04410194765170564 0.6250971710633061 -0.8110923415944126 -0.03534291734625546 0.2850995332597941 -0.04437499622363186 -0.22030418479165909 0.021598449489378342 0.8796459428401361 0.1771072858129024 4.548 -17.016 2.516 -8.068 0.4 0.296 0.072
-1.3786652331120155 -0.795369038518587 0.009203884727312482 1.8925487970536292 0.043334957257762936 0.6346845509875899 -0.8049564184428709 -0.0070685834692510935 0.30473448734104713 -0.04790928795825741 -0.2921681167290452 -0.018456856836377853 0.9000662950846392 0.4873395602967004 4.672 -17.016 2.552 -8.252 0.372 0.308 0.1
-1.379048728308987 -0.7926845721397876 0.009203884727312482 1.8887138450839156 0.044485442848677 0.6442719309118737 -0.7969030193064724 0.0070685834692510935 0.2874557277495445 -0.05262167693775814 -0.32751103407530063 -0.019634954081253035 0.8843583318196367 0.594939108661967 4.488 -17.3 2.416 -8.528 0.372 0.328 0.12
-1.3782817379150443 -0.788849620170074 0.009203884727312482 1.8844953979172308 0.043334957257762936 0.6534758156391862 -0.7903836009579595 0.021991148571003403 0.31258846897354836 -0.003141592653000486 -0.39584067427806124 0.01531526418337737 0.8713992621260098 0.6829037029459806 4.236 -17.428 2.148 -8.892 0.38 0.308 0.1
-1.3775147475211016 -0.7861651537912745 0.009587379924283835 1.8787429699626605 0.043334957257762936 0.6645971763513555 -0.7830971922155037 0.05890486224375911 0.2949170103004206 -0.013351768775252066 -0.4790928795825741 -0.003926990816250607 0.9043859849825149 0.6876160919254813 4.204 -17.78 1.744 -9.168 0.392 0.888 0.112
-1.376747757127159 -0.7830971922155037 0.009970875121255189 1.8718400564171762 0.04410194765170564 0.6780195082453528 -0.7765777738669907 0.10838494652851677 0.2854922323414192 0.012959069693627005 -0.5772676499888393 0.021991148571003403 1.1533572027328034 0.7343472826388636 3.924 -18.224 1.308 -8.956 0.344 0.916 0.092
-1.3752137763392733 -0.7788787450488188 0.008436894333369775 1.8637866572807777 0.04410194765170564 0.6960437825030065 -0.7700583555184777 0.09817477040626518 0.3451824927484284 -0.012566370612001944 -0.7025386570272336 0.014922565101752308 1.5052155798688578 0.7253152037614872 3.52 -18.348 1.172 -8.464 0.316 0.46 0.072
-1.3732963003544167 -0.7754272882760767 0.009203884727312482 1.8557332581443793 0.044485442848677 0.7144515519576314 -0.7623884515790507 0.13351768775252065 0.3601050578501807 -0.027488935713754253 -0.7877543577398718 0.023954643979128706 1.758113788435397 0.7005751616191084 3.24 -18.856 1.24 -8.312 0.28 0.336 0.056
-1.3717623195665312 -0.7719758315033345 0.008820389530341128 1.8469128686140381 0.044485442848677 0.7309418454273996 -0.7566360236244803 0.17043140142527635 0.3310453258099262 -0.007461282550876154 -0.8580474933507577 0.006283185306000972 1.778141441598275 0.6872233928438563 3.084 -19.208 1.276 -8.192 0.3 0.316 0.084
-1.3694613483847031 -0.7685243747305923 0.008436894333369775 1.8373254886897543 0.044485442848677 0.7458981581092824 -0.7489661196850532 0.17553648948640216 0.3381139092791773 -0.00510508806112579 -0.8906415171256378 -0.028667032958629435 1.6579755226210064 0.6840818001908558 2.836 -19.556 0.972 -8.404 0.308 0.328 0.1
-1.3675438723998463 -0.7646894227608787 0.008436894333369775 1.8277381087654705 0.04410194765170564 0.7623884515790507 -0.7412962157456262 0.21441369856728315 0.35185837713605445 -0.0420188017338815 -0.892605012533763 0.012566370612001944 1.4710507597674776 0.705287550598609 2.4 -19.716 0.94 -8.772 0.28 0.752 0.072
-1.3648594060210468 -0.7612379659881365 0.008820389530341128 1.8154662624623872 0.04371845245473429 0.7784952498518475 -0.7340098070031704 0.24347343060753765 0.35578536795230503 -0.02552544030562895 -1.0194468158986576 0.009817477040626518 1.5118914642564838 0.6809402075378553 2.024 -20.096 0.904 -8.924 0.308 0.888 0.064
-1.3617914444452761 -0.7581700044123657 0.008436894333369775 1.8031944161593039 0.04410194765170564 0.7972865145034438 -0.7274903886546574 0.265071880096916 0.3388993074424274 -0.03259402377488004 -1.1286171605904245 -0.009032078877376396 1.6179202162952502 0.6648395451912278 1.496 -20.38 0.668 -8.832 0.3 0.54 0.056
-1.3598739684604193 -0.7543350524426522 0.007286408742455715 1.7920730554471347 0.043334957257762936 0.8133933127762406 -0.7217379607000872 0.27017696815804176 0.32672563591205056 -0.036128315509505585 -1.149822910998178 0.008639379795751335 1.7109898986403895 0.6526658736608509 1.12 -20.732 0.5 -8.648 0.292 0.452 0.056
-1.3556555212937345 -0.752034081260824 0.007669903939427069 1.7786507235531372 0.04410194765170564 0.8318010822308656 -0.7148350471546028 0.28863382499441964 0.2996293992799213 -0.013744467856877126 -1.1981248980380603 -0.006283185306000972 1.6948892362937622 0.6291039287633473 1.056 -20.856 0.1 -8.804 0.252 0.576 0.072
-1.3533545501119062 -0.7489661196850532 0.007286408742455715 1.7652283916591398 0.044485442848677 0.8471408901097197 -0.7086991240030611 0.26821347274991647 0.3012001956064216 -0.01688606050987761 -1.2177598521193134 0.0035342917346255468 1.641874860274379 0.6173229563145954 0.62 -20.984 -0.132 -8.68 0.244 0.704 0.064
-1.3495195981421928 -0.7470486437001965 0.007669903939427069 1.7537235357499992 0.044485442848677 0.8620972027916025 -0.7033301912454623 0.26350108377041576 0.25957409295416517 -0.008246680714126275 -1.255066264873694 0.01688606050987761 1.5727598219083683 0.5969026040700923 0.436 -21.048 -0.232 -8.528 0.264 0.724 0.064
-1.3468351317633933 -0.744364177321397 0.006902913545484362 1.7399177086590305 0.044485442848677 0.8774370106704567 -0.6975777632908919 0.31141037172867314 0.2599667920357902 -0.022383847652628464 -1.2546735657920691 0.009424777959001457 1.4906857138487306 0.5804092426418398 0.092 -20.764 -0.132 -8.528 0.244 0.704 0.072
-1.3449176557785365 -0.7409127205486549 0.006519418348513008 1.7261118815680618 0.044485442848677 0.890859342564454 -0.6925923257302643 0.2839214360149189 0.26742807458666634 -0.03730641275438077 -1.2990485620157008 0.02081305132612822 1.4439545231353483 0.5474225197853346 -0.216 -20.764 -0.232 -8.404 0.272 0.724 0.072
-1.342233189399737 -0.7386117493668267 0.006902913545484362 1.7130730448710358 0.044485442848677 0.9046651696554228 -0.6876068881696367 0.2721404635661671 0.23169245815878584 0.0023561944897503642 -1.3273228958927052 -0.01688606050987761 1.3697343967082118 0.5242532739694561 -0.152 -20.668 -0.368 -8.192 0.244 0.78 0.056
-1.3380147422330522 -0.7370777685789413 0.006135923151541655 1.7008011985679525 0.04371845245473429 0.9169370159585061 -0.6833884410029518 0.28941922315766977 0.20027653162878098 0.007461282550876154 -1.324966701402955 -0.01531526418337737 1.300226659260576 0.47752208325607387 -0.308 -20.38 -0.268 -7.976 0.244 0.956 0.064
-1.3357137710512241 -0.7355437877910559 0.006135923151541655 1.687378866673955 0.044485442848677 0.9284418718676467 -0.6795534890332383 0.3161227607081739 0.18731746193515397 0.012566370612001944 -1.3532410352799593 0.011780972448751823 1.228755426404815 0.4194026191755649 -0.436 -20.288 -0.332 -7.608 0.216 1.032 0.092
-1.3334127998693959 -0.7332428166092277 0.006135923151541655 1.6758740107648145 0.044485442848677 0.9387962421858732 -0.6761020322604961 0.30355639009617197 0.17789268397615252 -0.0200276531628781 -1.3296790903824556 0.014529866020127248 1.2032299860991862 0.3950552761148111 -0.34 -20.064 -0.268 -7.212 0.216 0.944 0.084
-1.3303448382936252 -0.7324758262152851 0.005752427954570301 1.6620681836738458 0.044485442848677 0.9491506125040997 -0.672650575487754 0.2996293992799213 0.17357299407827684 -0.00510508806112579 -1.2884456868118244 -0.023169245815878585 1.1262609661006742 0.36363934958480626 -0.34 -19.872 -0.232 -7.028 0.2 0.924 0.064
-1.3265098863239115 -0.7317088358213424 0.007286408742455715 1.6482623565828771 0.04410194765170564 0.9587379924283836 -0.6688156235180404 0.28235063968841867 0.1531526418337737 -0.008246680714126275 -1.312400330790953 -0.014529866020127248 1.0166979223272823 0.3388993074424274 -0.496 -19.812 -0.268 -6.936 0.216 1.032 0.056
-1.3245924103390547 -0.7305583502304283 0.007286408742455715 1.636374005476765 0.044485442848677 0.9671748867617533 -0.6657476619422695 0.29570240846367074 0.12173671530376882 0.00510508806112579 -1.3080806408930774 0.018456856836377853 0.9110618693701409 0.3251548395855503 -0.404 -19.716 -0.268 -7.0 0.188 1.168 0.064
-1.321524448763284 -0.7290243694425429 0.006135923151541655 1.6221846831888251 0.044485442848677 0.9759952762920945 -0.6634466907604415 0.31219576989192327 0.11388273367126761 -0.0035342917346255468 -1.2829478996690735 0.010995574285501701 0.8368417429430044 0.30080749652479655 -0.372 -19.396 -0.772 -7.212 0.172 1.148 0.064
-1.318456487187513 -0.7271068934576861 0.005752427954570301 1.6099128368857418 0.044485442848677 0.9836651802315216 -0.6615292147755847 0.2827433387700437 0.11506083091614279 -0.0047123889795007284 -1.2397510006903167 0.0027488935713754254 0.8168140897801264 0.2697842690764167 -0.436 -19.364 -1.072 -7.212 0.172 1.012 0.056
-1.3153885256117424 -0.7267233982607147 0.006519418348513008 1.5980244857796297 0.044485442848677 0.9909515889739773 -0.6580777580028425 0.3271183349936756 0.11820242356914328 -0.03730641275438077 -1.2460341859963178 0.004319689897875668 0.7920740476377475 0.23247785632203596 -0.496 -19.492 -1.376 -7.244 0.172 0.956 0.072
-1.3119370688390002 -0.7259564078667721 0.005368932757598948 1.5865196298704891 0.044485442848677 0.9967040169285476 -0.6561602820179857 0.3451824927484284 0.07343472826388636 -0.05026548244800778 -1.1623892816101797 0.011780972448751823 0.6813329066194804 0.22776546734253522 -1.12 -19.428 -1.712 -7.06 0.152 1.02 0.072
-1.3088691072632292 -0.7255729126698007 0.003451456772742181 1.57539826915832 0.04486893804564835 1.0016894544891752 -0.6538593108361576 0.2854922323414192 0.060475658570259355 -0.06990043652926081 -1.1600330871204294 0.013351768775252066 0.5564545986627111 0.24582962509728803 -2.088 -19.016 -1.508 -7.092 0.144 1.236 0.044
-1.3065681360814012 -0.7255729126698007 0.0038349519697135344 1.5631264228552366 0.044485442848677 1.0070583872467742 -0.6511748444573582 0.30983957540217294 0.0530143760193832 -0.07657632091688685 -1.1671016705896806 0.0 0.5486006170302099 0.2340486526485362 -2.648 -18.732 -1.676 -7.06 0.164 1.264 0.072
-1.3035001745056303 -0.7251894174728294 0.003451456772742181 1.5523885573400387 0.04486893804564835 1.0131943103983159 -0.6492573684725014 0.2870630286679194 0.036913713672755706 -0.06715154295788539 -1.1506083091614279 -0.0047123889795007284 0.5525276078464605 0.22226768019978438 -2.836 -18.7 -1.676 -7.06 0.164 1.252 0.072
-1.3008157081268308 -0.7251894174728294 0.0019174759848567672 1.5420341870218122 0.04410194765170564 1.0193302335498575 -0.6469563972906732 0.25957409295416517 0.034164820101380285 -0.04633849163175717 -1.1333295495699254 -0.0070685834692510935 0.601222293967968 0.26350108377041576 -3.304 -18.668 -1.88 -7.028 0.164 1.12 0.084
-1.2981312417480313 -0.7251894174728294 0.0023009711818281204 1.530912826309643 0.044485442848677 1.0246991663074563 -0.6435049405179311 0.24150993519941236 0.01649336142825255 -0.0510508806112579 -1.073639289162916 -0.018849555918002914 0.5808019417234648 0.24936391683191356 -3.644 -18.572 -2.216 -7.18 0.152 1.148 0.084
-1.2969807561571174 -0.7244224270788866 0.0011504855909140602 1.5209419511883877 0.04486893804564835 1.0304515942620267 -0.6412039693361029 0.2737112598926673 0.04123340357063138 -0.07029313561088588 -1.0453649552859117 0.009032078877376396 0.5670574738665877 0.26350108377041576 -3.584 -18.604 -2.248 -7.456 0.152 1.204 0.084
-1.2939127945813464 -0.7232719414879726 0.0019174759848567672 1.5098205904762185 0.044485442848677 1.037354507807511 -0.6381360077603321 0.265071880096916 0.04280419989713162 -0.024347343060753767 -1.0371182745717855 0.005890486224375911 0.5953318077435921 0.26035949111741524 -3.708 -18.604 -2.216 -7.608 0.124 1.204 0.072
-1.291228328202547 -0.7236554366849439 0.0019174759848567672 1.500616705748906 0.04486893804564835 1.0438739261560241 -0.6362185317754754 0.23758294438316174 0.018849555918002914 -0.036128315509505585 -0.9982410654909044 0.014137166938502187 0.6373506094774736 0.24622232417891307 -3.924 -18.54 -2.516 -7.732 -0.008 1.156 0.072
-1.2904613378086043 -0.7225049510940299 0.0003834951969713534 1.491029325824622 0.044485442848677 1.0511603348984797 -0.6339175605936472 0.22148228203653425 0.031415926530004856 -0.01060287520387664 -0.9719302270220254 -0.027488935713754253 0.6899722864152317 0.2399391388729121 -3.74 -18.668 -2.716 -7.856 -0.1 1.072 0.072
-1.2873933762328336 -0.7228884462910012 0.0015339807878854137 1.4806749555063956 0.04295146206079158 1.0572962580500214 -0.6312330942148477 0.1900663555065294 0.03809181091763089 -0.0200276531628781 -0.9723229261036503 -0.0860010988758883 0.7001824625374833 0.2627156856071656 -3.832 -18.952 -3.22 -8.252 -0.124 1.02 0.064
-1.2854759002479768 -0.7228884462910012 0.0 1.4707040803851403 0.042184471666848876 1.0661166475803625 -0.6281651326390769 0.18456856836377855 0.043196898978756684 -0.06322455214163478 -0.9683959352873998 -0.1021017612225158 0.7107853377413599 0.2631083846887907 -3.708 -19.08 -3.22 -8.62 -0.08 1.06 0.044
-1.284708909854034 -0.7221214558970586 -0.0011504855909140602 1.4603497100669138 0.041033986075934815 1.0730195611258468 -0.6262476566542201 0.14883295193589802 0.01531526418337737 -0.036913713672755706 -0.9680032362057747 -0.11584622907939292 0.7319910881491132 0.25368360672978923 -3.676 -19.24 -3.088 -8.832 0.0 1.032 0.044
-1.2827914338691773 -0.7217379607000872 -0.0015339807878854137 1.4511458253396015 0.04026699568199211 1.0814564554592168 -0.6227961998814779 0.1119192382631423 0.048694686121507534 -0.05262167693775814 -0.9738937224301506 -0.07618362183526178 0.7716536953932444 0.2882411259127946 -3.456 -19.144 -2.952 -8.956 0.052 0.964 0.064
-1.281257453081292 -0.7213544655031158 -0.0030679615757708274 1.440791455021375 0.04065049087896346 1.0895098545956152 -0.6201117335026785 0.1602212253030248 0.07147123285576105 -0.08521570071263818 -0.9821404031442769 -0.04673119071338223 0.7948229412091229 0.30551988550429726 -3.396 -19.304 -2.852 -9.076 0.06 0.916 0.056
-1.2801069674903778 -0.7205874751091731 -0.0030679615757708274 1.4315875702940624 0.041033986075934815 1.0971797585350422 -0.6166602767299363 0.1531526418337737 0.05654866775400875 -0.09346238142676445 -0.9884235884502779 0.009032078877376396 0.7881470568214969 0.2898119222392948 -3.396 -19.62 -2.684 -9.076 0.036 0.964 0.072
-1.279339977096435 -0.7202039799122018 -0.004601942363656241 1.4212331999758359 0.041033986075934815 1.1048496624744693 -0.6135923151541655 0.12212941438539389 0.03652101459113065 -0.1009236639776406 -0.9950994728379039 0.03220132469325498 0.7853981632501215 0.2921681167290452 -3.396 -19.84 -2.552 -9.14 0.024 0.992 0.056
-1.278189491505521 -0.7190534943212877 -0.004985437560627594 1.4112623248545806 0.04065049087896346 1.1129030616108677 -0.6105243535783946 0.10995574285501701 0.0510508806112579 -0.10838494652851677 -0.9770353150831511 -0.01649336142825255 0.7755806862094949 0.32162054785092475 -3.052 -19.968 -2.28 -8.984 0.052 0.984 0.044
-1.2778059963085497 -0.7194369895182591 -0.006519418348513008 1.4024419353242394 0.04026699568199211 1.119805975156352 -0.6066894016086811 0.09032078877376397 0.028274333877004374 -0.08757189520238855 -0.9432631940633959 -0.023954643979128706 0.7653705100872433 0.310232274483798 -2.864 -20.192 -2.148 -9.14 0.024 1.02 0.056
-1.2774225011115783 -0.7182865039273449 -0.006519418348513008 1.392087565006013 0.039883500485020755 1.1278593742927505 -0.6036214400329103 0.07225663101901117 0.03534291734625546 -0.09896016856951531 -0.9617200508997737 -0.029452431121879556 0.7736171908013697 0.3015928946880466 -2.804 -20.476 -2.112 -9.232 0.016 1.02 0.044
-1.2762720155206642 -0.7179030087303736 -0.007286408742455715 1.3825001850817291 0.0395000052880494 1.135912773429149 -0.6009369736541108 0.04476769530525693 0.03534291734625546 -0.07579092275363672 -0.9515098747775221 -0.04673119071338223 0.782256570597121 0.323191344177425 -2.804 -20.732 -2.384 -9.32 0.0 0.944 0.044
-1.275888520323693 -0.7190534943212877 -0.009970875121255189 1.3732963003544167 0.0395000052880494 1.1428156869746333 -0.59786901207834 0.07382742734551141 0.048694686121507534 -0.08914269152888879 -0.9452266894715212 -0.02552544030562895 0.7779368806992453 0.3059125845859223 -2.524 -20.984 -2.248 -9.476 0.036 0.936 0.056
-1.2755050251267215 -0.7175195135334023 -0.009970875121255189 1.3644759108240756 0.03911651009107805 1.1501020957170889 -0.5948010505025692 0.03573561642788053 0.027881634795379313 -0.11113384009989219 -0.911454568451766 -0.03377212101975522 0.7280640973328626 0.29766590387179603 -2.304 -21.24 -2.012 -9.72 0.036 1.012 0.044
-1.2747380347327788 -0.7171360183364309 -0.010354370318226542 1.3548885308997918 0.03796602450016399 1.1585389900504588 -0.591349593729827 0.05262167693775814 0.029452431121879556 -0.11623892816101798 -0.8867145263093872 -0.04162610265225644 0.7060729487618592 0.31062497356542307 -2.368 -21.364 -1.844 -9.996 0.06 1.072 0.016
-1.2755050251267215 -0.7175195135334023 -0.011888351106111956 1.3441506653845938 0.03834951969713534 1.1669758843838285 -0.5882816321540562 0.028667032958629435 0.01767145867312773 -0.07775441816176203 -0.8984954987581389 -0.04673119071338223 0.7535895376384916 0.2980586029534211 -2.272 -21.46 -1.98 -10.208 0.124 0.936 0.036
-1.2743545395358076 -0.7175195135334023 -0.013038836697026017 1.3353302758542527 0.038733014894106695 1.1757962739141696 -0.5844466801843426 0.04123340357063138 0.013744467856877126 -0.10563605295714133 -0.9200939482475173 -0.005497787142750851 0.7932521448826226 0.30983957540217294 -2.272 -21.748 -2.316 -10.424 0.124 0.868 0.028
-1.2739710443388361 -0.7163690279424882 -0.014189322287940077 1.32612639112694 0.03911651009107805 1.1830826826566254 -0.5821457090025145 0.0310232274483798 0.011780972448751823 -0.1252710070383944 -0.8820021373298864 0.022383847652628464 0.7869689595766217 0.3157300616265488 -2.212 -21.748 -1.98 -10.668 0.08 0.876 0.016
-1.2747380347327788 -0.7163690279424882 -0.014956312681882784 1.3169225063996277 0.038733014894106695 1.1896021010051383 -0.5790777474267437 0.02081305132612822 0.019634954081253035 -0.07264933010063623 -0.8855364290645119 -0.0027488935713754254 0.7406304679448645 0.29845130203504616 -2.116 -21.872 -1.944 -10.728 0.08 0.876 0.008
-1.2739710443388361 -0.7171360183364309 -0.016490293469768196 1.3069516312783724 0.03796602450016399 1.1980389953385082 -0.5760097858509728 0.0007853981632501215 0.023954643979128706 -0.09228428418188928 -0.9295187262065188 -0.01531526418337737 0.7422012642713648 0.30512718642267217 -1.992 -21.968 -2.08 -10.82 0.108 0.876 0.028
-1.2743545395358076 -0.7171360183364309 -0.01687378866673955 1.2996652225359169 0.037582529303192634 1.2041749184900499 -0.572941824275202 -0.008639379795751335 0.006675884387626033 -0.10249446030414085 -0.9338384161043944 0.0019634954081253035 0.7418085651897397 0.303949089177797 -1.836 -22.16 -2.18 -10.912 0.116 0.84 0.016
-1.2735875491418647 -0.7163690279424882 -0.01802427425765361 1.288927357020719 0.03796602450016399 1.2118448224294769 -0.5698738626994312 0.011388273367126762 0.0019634954081253035 -0.11388273367126761 -0.9574003610018981 0.012173671530376884 0.7284567964144877 0.27724555162729286 -1.524 -22.256 -1.98 -10.852 0.052 0.856 0.028
-1.2735875491418647 -0.7163690279424882 -0.019558255045539024 1.2801069674903778 0.038733014894106695 1.2183642407779898 -0.567572891517603 -0.0027488935713754254 0.0047123889795007284 -0.11623892816101798 -0.9279479298800185 0.021598449489378342 0.7123561340678601 0.2619302874439155 -1.62 -22.256 -1.608 -10.82 0.044 0.888 0.028
-1.2743545395358076 -0.7175195135334023 -0.019941750242510378 1.270519587566094 0.03796602450016399 1.2256506495204456 -0.565271920335775 0.018849555918002914 -0.015707963265002428 -0.12134401622214377 -0.9322676197778942 -0.004319689897875668 0.6801548093746052 0.26075219019904033 -1.588 -22.256 -1.476 -10.82 0.108 0.924 0.028
-1.2735875491418647 -0.7167525231394596 -0.0222427214243385 1.2616991980357528 0.03796602450016399 1.2329370582629013 -0.5625874539569755 0.0070685834692510935 -0.04123340357063138 -0.11938052081401847 -0.9338384161043944 -0.01727875959150267 0.6923284809049821 0.24033183795453716 -1.588 -22.604 -1.676 -10.82 0.164 0.856 0.044
-1.2743545395358076 -0.7171360183364309 -0.02339320701525256 1.2517283229144975 0.03834951969713534 1.2394564766114142 -0.5595194923812047 -0.005497787142750851 -0.024740042142378828 -0.13430308591577078 -0.9287333280432687 -0.048694686121507534 0.6817256057011054 0.25172011132166394 -1.34 -22.796 -1.544 -10.88 0.164 0.908 0.056
-1.2747380347327788 -0.7171360183364309 -0.024927187803137973 1.2425244381871852 0.037582529303192634 1.2459758949599273 -0.5576020163963479 -0.02552544030562895 0.003141592653000486 -0.13744467856877127 -0.9173450546761419 0.003926990816250607 0.6726935268237291 0.22855086550578535 -1.244 -22.952 -0.972 -10.82 0.144 0.856 0.056
-1.2743545395358076 -0.7175195135334023 -0.02569417819708068 1.2329370582629013 0.03796602450016399 1.2517283229144975 -0.5553010452145197 -0.01060287520387664 -0.02081305132612822 -0.10917034469176688 -0.9043859849825149 0.009424777959001457 0.6181083544778456 0.23326325448528606 -1.184 -23.492 -0.94 -10.852 0.172 0.936 0.036
-1.2751215299297503 -0.7182865039273449 -0.02684466378799474 1.2241166687325602 0.03719903410622128 1.2578642460660392 -0.5530000740326917 -0.01649336142825255 -0.03848450999925595 -0.09542587683488976 -0.9024224895743895 -0.03063052836675474 0.556061899581086 0.2450442269340379 -1.244 -24.128 -1.408 -11.124 0.172 0.972 0.044
-1.2747380347327788 -0.7194369895182591 -0.02684466378799474 1.2145292888082764 0.03719903410622128 1.2624661884296955 -0.5499321124569209 0.013351768775252066 -0.06990043652926081 -0.10563605295714133 -0.8827875354931365 -0.049480084284757656 0.5470298207037096 0.24543692601566297 -1.12 -24.192 -1.576 -11.248 0.18 0.896 0.044
-1.2743545395358076 -0.7194369895182591 -0.027611654181937447 1.2060923944749065 0.03796602450016399 1.2678351211872945 -0.548014636472064 0.003926990816250607 -0.060475658570259355 -0.09267698326351434 -0.9063494803906402 -0.014922565101752308 0.5442809271323342 0.23719024530153668 -1.12 -24.16 -1.376 -11.46 0.172 0.848 0.028
-1.2751215299297503 -0.7205874751091731 -0.02914563496982286 1.1965050145506226 0.037582529303192634 1.2735875491418647 -0.5457136652902359 -0.03848450999925595 -0.06636614479463526 -0.07736171908013696 -0.8768970492687607 0.018849555918002914 0.5136503987655795 0.25878869479091504 -0.872 -24.572 -1.408 -11.644 0.172 0.848 0.028
-1.2751215299297503 -0.7213544655031158 -0.03029612056073692 1.1888351106111956 0.03681553890924993 1.2770390059146068 -0.5437961893053792 -0.022776546734253524 -0.0789325154066372 -0.10406525663064109 -0.8309512567186286 0.018456856836377853 0.49951323182707724 0.2309070599955357 -0.808 -25.24 -1.744 -11.86 0.152 0.888 0.036
-1.2755050251267215 -0.7228884462910012 -0.03183010134862233 1.180398216277826 0.037582529303192634 1.2831749290661485 -0.5414952181235511 0.00039269908162506076 -0.1130973355080175 -0.13391038683414572 -0.8073893118211248 -0.011388273367126762 0.4728096942765731 0.20852321234290724 -0.776 -25.272 -1.644 -11.98 0.172 0.896 0.016
-1.2751215299297503 -0.7232719414879726 -0.03298058693953639 1.1731118075353701 0.03796602450016399 1.2870098810358621 -0.5407282277296084 -0.03455751918300534 -0.1401935721401467 -0.13076879418114523 -0.7971791356988733 0.015707963265002428 0.4669192080521972 0.19163715183302965 -0.808 -25.336 -1.208 -12.044 0.164 0.76 0.028
-1.2751215299297503 -0.724805922275858 -0.033364082136507746 1.1639079228080578 0.03719903410622128 1.2904613378086043 -0.5388107517447516 -0.02120575040775328 -0.11074114101826713 -0.1119192382631423 -0.8234899741677524 0.013351768775252066 0.42647120264481597 0.11388273367126761 -0.932 -25.876 -1.108 -12.104 0.164 0.704 0.016
-1.275888520323693 -0.7271068934576861 -0.03489806292439316 1.1562380188686305 0.03719903410622128 1.2931458041874038 -0.5384272565477802 -0.034164820101380285 -0.15118914642564837 -0.09974556673276543 -0.7995353301886237 -0.023561944897503646 0.33300882121805153 0.08796459428401361 -1.056 -26.096 -1.44 -12.012 0.172 0.808 0.044
-1.275888520323693 -0.7282573790486002 -0.03681553890924993 1.148951610126175 0.03604854851530722 1.2946797849752891 -0.5384272565477802 -0.003926990816250607 -0.17867808213940264 -0.09699667316139 -0.7614435192709927 -0.034164820101380285 0.2560398012195396 0.03534291734625546 -1.028 -25.876 -1.744 -11.736 0.188 0.944 0.028
-1.2762720155206642 -0.731325340624371 -0.037582529303192634 1.1420486965806906 0.03681553890924993 1.2981312417480313 -0.5376602661538376 0.009817477040626518 -0.1881028600984041 -0.0801106126515124 -0.7319910881491132 -0.021598449489378342 0.20773781417965714 0.03730641275438077 -0.996 -25.652 -1.172 -11.432 0.172 1.012 0.028
-1.2770390059146068 -0.7332428166092277 -0.03719903410622128 1.1347622878382349 0.03681553890924993 1.2988982321419742 -0.5372767709568662 -0.028667032958629435 -0.20341812428178146 -0.05811946408050899 -0.717853921210611 0.0047123889795007284 0.1841758692821535 0.029059732040254495 -1.212 -25.304 -1.34 -11.372 0.172 0.972 0.016
-1.275888520323693 -0.7355437877910559 -0.03834951969713534 1.1290098598836644 0.03681553890924993 1.300048717732888 -0.5372767709568662 -0.03220132469325498 -0.22855086550578535 -0.056941366835633805 -0.67897671212973 -0.006675884387626033 0.1881028600984041 0.029059732040254495 -1.12 -24.892 -1.576 -11.308 0.172 0.876 0.044
-1.275888520323693 -0.737844758972884 -0.038733014894106695 1.12210694633818 0.036432043712278574 1.301966193717745 -0.5380437613508089 -0.028274333877004374 -0.2572178984644148 -0.09385508050838952 -0.6444191929467247 -0.0027488935713754254 0.15472343816027392 0.007461282550876154 -1.028 -24.444 -1.744 -11.34 0.172 0.76 0.036
-1.2770390059146068 -0.7409127205486549 -0.0395000052880494 1.1178884991714952 0.03681553890924993 1.3023496889147164 -0.5372767709568662 0.02081305132612822 -0.2662499773417912 -0.09267698326351434 -0.581587339886715 0.015707963265002428 0.11466813183451774 -0.003926990816250607 -1.276 -23.844 -1.308 -11.552 0.172 0.676 0.028
-1.2770390059146068 -0.7439806821244257 -0.04026699568199211 1.1125195664138963 0.037582529303192634 1.301966193717745 -0.5368932757598948 0.0007853981632501215 -0.27253316264779215 -0.07461282550876154 -0.55017141335671 0.01610066234662749 0.030237829285129678 0.03377212101975522 -1.088 -23.396 -1.308 -11.644 0.18 0.724 0.036
-1.2766555107176356 -0.7458981581092824 -0.04141748127290617 1.1071506336562973 0.03719903410622128 1.3015826985207735 -0.5368932757598948 -0.039662607244131134 -0.297273204790171 -0.07461282550876154 -0.5136503987655795 -0.0070685834692510935 -0.029059732040254495 0.05340707510100826 -1.184 -23.016 -1.508 -11.616 0.172 0.712 0.028
-1.275888520323693 -0.7485826244880819 -0.042184471666848876 1.1021651960956698 0.037582529303192634 1.301966193717745 -0.5368932757598948 -0.007461282550876154 -0.2666426764234162 -0.07539822367201165 -0.5399612372344585 -0.0023561944897503642 -0.028274333877004374 0.01531526418337737 -1.152 -22.732 -1.608 -11.552 0.164 0.676 0.016
-1.2770390059146068 -0.752034081260824 -0.04256796686382023 1.096029272944128 0.037582529303192634 1.3015826985207735 -0.5361262853659521 0.006675884387626033 -0.252112810403289 -0.060475658570259355 -0.5332853528468324 0.014529866020127248 -0.0035342917346255468 -0.0019634954081253035 -0.996 -22.764 -1.608 -11.372 0.164 0.664 -0.028
-1.2770390059146068 -0.7551020428365949 -0.04295146206079158 1.0914273305804718 0.037582529303192634 1.301966193717745 -0.5365097805629234 -0.02670353755050413 -0.2921681167290452 -0.0620464548967596 -0.5211116813164556 0.029059732040254495 0.009424777959001457 -0.014922565101752308 -1.088 -22.38 -1.376 -11.188 0.152 0.692 0.0
-1.2774225011115783 -0.7581700044123657 -0.042184471666848876 1.0868253882168157 0.037582529303192634 1.3015826985207735 -0.5368932757598948 -0.0310232274483798 -0.28431413509654396 -0.04830198703988247 -0.4755585878479486 0.0007853981632501215 -0.01021017612225158 -0.0007853981632501215 -1.028 -22.288 -1.308 -10.944 0.164 0.692 -0.016
-1.2778059963085497 -0.7612379659881365 -0.043334957257762936 1.0814564554592168 0.03719903410622128 1.3015826985207735 -0.5368932757598948 -0.019634954081253035 -0.2807798433619184 -0.02591813938725401 -0.4692754025419476 -0.03887720908088101 -0.008639379795751335 -0.008246680714126275 -0.9 -21.968 -1.408 -10.912 0.172 0.712 -0.008
-1.278189491505521 -0.7635389371699647 -0.04371845245473429 1.077238008292532 0.03681553890924993 1.3008157081268308 -0.5365097805629234 -0.04633849163175717 -0.28667032958629435 -0.043196898978756684 -0.46574111080732206 -0.012566370612001944 0.0070685834692510935 0.003926990816250607 -0.932 -20.796 -1.776 -10.392 0.172 0.588 -0.044
-1.278189491505521 -0.7662234035487642 -0.044485442848677 1.0737865515197895 0.03719903410622128 1.300048717732888 -0.5365097805629234 -0.029452431121879556 -0.26350108377041576 -0.056941366835633805 -0.3981968687678116 0.01767145867312773 -0.012959069693627005 -0.01531526418337737 -0.684 -19.364 -1.476 -9.78 0.172 0.492 -0.016
-1.278189491505521 -0.7689078699275637 -0.04601942363656241 1.0699515995500761 0.03796602450016399 1.2985147369450027 -0.5368932757598948 -0.005497787142750851 -0.26153758836229046 -0.06440264938650996 -0.35539266887067994 0.03809181091763089 -0.07264933010063623 0.00039269908162506076 -0.652 -17.872 -1.072 -9.32 0.172 0.404 -0.036
-1.2778059963085497 -0.7712088411093918 -0.046402918833533764 1.0680341235652193 0.037582529303192634 1.296597260960146 -0.5368932757598948 -0.00039269908162506076 -0.25250550948491407 -0.0329867228565051 -0.32594023774880043 0.009817477040626518 -0.19320794815952988 0.0027488935713754254 -0.932 -16.316 -1.04 -8.864 0.188 0.328 -0.016
-1.278189491505521 -0.7738933074881912 -0.045252433242619704 1.0661166475803625 0.036432043712278574 1.291228328202547 -0.5361262853659521 0.015707963265002428 -0.252112810403289 -0.04712388979500729 -0.2693915699947917 -0.03063052836675474 -0.3318307239731763 -0.0035342917346255468 -0.872 -15.364 -1.04 -8.556 0.164 0.328 -0.028
-1.2785729867024924 -0.7754272882760767 -0.04601942363656241 1.0638156763985345 0.036432043712278574 1.2843254146570626 -0.5372767709568662 0.008246680714126275 -0.2238384765262846 -0.0027488935713754254 -0.18339047111890336 -0.048694686121507534 -0.5218970794797058 0.0027488935713754254 -0.964 -14.192 -0.872 -8.344 0.188 0.328 -0.064
-1.279339977096435 -0.7773447642609335 -0.04601942363656241 1.0638156763985345 0.03566505331833587 1.2774225011115783 -0.5361262853659521 -0.03455751918300534 -0.18849555918002917 -0.01610066234662749 -0.13980087305852162 -0.054192473264258384 -0.6503096791711006 0.005890486224375911 -1.088 -13.428 -0.972 -8.1 0.18 0.344 -0.044
-1.2785729867024924 -0.7777282594579048 -0.04601942363656241 1.0630486860045918 0.036432043712278574 1.2686021115812371 -0.5372767709568662 -0.006283185306000972 -0.14215706754827198 -0.0007853981632501215 -0.0801106126515124 -0.012173671530376884 -0.7732244917197446 -0.02120575040775328 -1.276 -12.92 -0.94 -7.884 0.188 0.336 -0.056
-1.2785729867024924 -0.7784952498518475 -0.04601942363656241 1.0630486860045918 0.036432043712278574 1.2593982268539248 -0.5368932757598948 0.0035342917346255468 -0.10131636305926567 0.01531526418337737 -0.040448005407381256 0.01060287520387664 -0.905171383145765 -0.00510508806112579 -1.184 -12.412 -1.072 -7.884 0.164 0.328 -0.044
-1.2789564818994636 -0.7792622402457902 -0.04563592843959106 1.0630486860045918 0.037582529303192634 1.2475098757478127 -0.5372767709568662 -0.006675884387626033 -0.06911503836601068 0.019634954081253035 0.01688606050987761 0.03534291734625546 -1.021017612225158 0.0011780972448751821 -1.524 -12.284 -1.34 -7.792 0.18 0.172 -0.028
-1.2797234722934063 -0.7796457354427615 -0.04563592843959106 1.0641991715955057 0.037582529303192634 1.2329370582629013 -0.5411117229265797 -0.03730641275438077 -0.03809181091763089 0.03220132469325498 0.054977871427508505 0.04555309346850705 -1.1588549898755542 -0.07264933010063623 -1.776 -12.0 -1.44 -7.792 0.164 -0.104 -0.056
-1.2797234722934063 -0.7792622402457902 -0.04601942363656241 1.0668836379743052 0.03796602450016399 1.2172137551870759 -0.5445631796993219 -0.04437499622363186 -0.005890486224375911 -0.007853981632501214 0.135873882242271 0.034950218264630406 -1.4078262076258428 -0.3542145716258048 -1.992 -12.16 -1.408 -8.192 0.152 -0.008 -0.056
-1.2804904626873492 -0.7784952498518475 -0.04563592843959106 1.0695681043531047 0.03834951969713534 1.1980389953385082 -0.5491651220629781 -0.0329867228565051 0.051443579692882956 -0.01649336142825255 0.19831303622065566 0.01767145867312773 -1.6603317171107568 -0.4249004063183157 -2.272 -12.252 -1.34 -8.312 0.124 0.28 -0.072
-1.2801069674903778 -0.7773447642609335 -0.045252433242619704 1.071869075534933 0.03719903410622128 1.1780972450959977 -0.5537670644266344 -0.03848450999925595 0.06322455214163478 0.02081305132612822 0.25368360672978923 0.013351768775252066 -1.8335120121074087 -0.42804199897131623 -2.272 -12.284 -1.308 -8.312 0.116 0.336 -0.092
-1.2808739578843205 -0.774660297882134 -0.04601942363656241 1.074170046716761 0.03796602450016399 1.1600729708383442 -0.5568350260024052 -0.012173671530376884 0.10367255754901604 0.01531526418337737 0.24857851866866346 -0.0035342917346255468 -1.8853482908819166 -0.4040873549921875 -2.272 -12.668 -1.608 -8.464 0.124 0.344 -0.084
-1.2808739578843205 -0.7727428218972772 -0.04601942363656241 1.076471017898589 0.03834951969713534 1.1397477253988624 -0.5602864827751474 -0.04633849163175717 0.2250165737711598 -0.008639379795751335 0.24268803244428755 0.011388273367126762 -1.9167642174119215 -0.329867228565051 -2.584 -12.856 -1.44 -8.16 0.124 0.344 -0.1
-1.2827914338691773 -0.769291365124535 -0.045252433242619704 1.080689465065274 0.03796602450016399 1.1217234511412089 -0.5629709491539469 -0.06086835765188441 0.25132741224003885 0.015707963265002428 0.25839599570928995 0.0070685834692510935 -1.9316867825136739 -0.3059125845859223 -2.992 -13.492 -1.476 -7.948 0.1 0.336 -0.092
-1.28355842426312 -0.7666068987457355 -0.04486893804564835 1.0841409218380162 0.03719903410622128 1.101398205701727 -0.565271920335775 -0.050658181529632834 0.3070906818307975 0.012566370612001944 0.31847895519792424 -0.011388273367126762 -1.957997620982553 -0.2627156856071656 -2.96 -14.412 -1.408 -8.008 0.072 1.032 -0.092
-1.2843254146570626 -0.7631554419729933 -0.04410194765170564 1.0875923786107584 0.037582529303192634 1.0845244170349875 -0.5668059011236604 -0.04673119071338223 0.3459678909116785 0.012566370612001944 0.34871678448305393 -0.014922565101752308 -1.831155817617658 -0.21991148571003402 -2.836 -15.176 -1.544 -7.764 0.052 1.304 -0.092
-1.28355842426312 -0.7581700044123657 -0.04410194765170564 1.090276844989558 0.03796602450016399 1.0726360659288756 -0.5691068723054885 -0.06008295948863429 0.3451824927484284 0.04241150081550656 0.336543112952677 -0.014137166938502187 -1.5554810623168656 -0.18142697571077807 -3.116 -15.684 -1.508 -7.428 0.044 0.78 -0.1
-1.284708909854034 -0.7543350524426522 -0.044485442848677 1.0944952921562427 0.037582529303192634 1.0607477148227635 -0.5710243482903453 -0.08521570071263818 0.4036946559105624 0.03573561642788053 0.3349723166261768 -0.001570796326500243 -1.3210397105867042 -0.19792033713903062 -3.488 -15.872 -1.744 -7.06 0.024 0.328 -0.092
-1.2862428906419194 -0.749733110078996 -0.043334957257762936 1.100247720110813 0.03681553890924993 1.0446409165499668 -0.5725583290782307 -0.11152653918151725 0.41665372560418945 0.024740042142378828 0.4457134576444439 -0.014529866020127248 -1.32535940048458 -0.21048670775103256 -3.428 -15.872 -1.776 -7.244 0.052 0.336 -0.112
-1.2873933762328336 -0.745514662912311 -0.042184471666848876 1.106767138459326 0.03681553890924993 1.026616642292313 -0.5752427954570302 -0.11349003458964255 0.43785947601194275 0.084037603467763 0.5466371216220846 -0.023954643979128706 -1.5071790752769831 -0.2049889206082817 -3.364 -15.716 -1.912 -7.884 0.044 0.336 -0.1
-1.288927357020719 -0.7416797109425975 -0.042184471666848876 1.1140535472017816 0.03681553890924993 1.0097428536255737 -0.578310757032801 -0.11388273367126761 0.4221515127469403 0.06950773744763575 0.6691592350891035 -0.03455751918300534 -1.7396569315990191 -0.2481858195870384 -3.456 -15.46 -2.148 -8.556 -0.052 0.424 -0.092
-1.290077842611633 -0.7370777685789413 -0.04065049087896346 1.1213399559442374 0.036432043712278574 0.9921020745648913 -0.5809952234116005 -0.11741702540589316 0.45670903192994566 0.07107853377413599 0.7524114403936164 -0.03455751918300534 -1.848827276290786 -0.29766590387179603 -3.74 -15.268 -2.28 -9.016 -0.124 0.528 -0.112
-1.2908448330055757 -0.7317088358213424 -0.04065049087896346 1.127475879095779 0.03604854851530722 0.9748447907011805 -0.5840631849873713 -0.12684180336489462 0.46652650897057213 0.07618362183526178 0.7390596716183643 -0.028274333877004374 -1.816625951597531 -0.2737112598926673 -3.74 -15.208 -2.08 -9.108 -0.1 0.384 -0.128
-1.2927623089904325 -0.7263399030637434 -0.0395000052880494 1.1347622878382349 0.03489806292439316 0.959121487625355 -0.5878981369570848 -0.1390154748952715 0.5207189822348305 0.05929756132538417 0.7009678607007335 -0.06086835765188441 -1.7039213151711385 -0.30080749652479655 -3.8 -15.332 -2.448 -8.712 -0.052 0.328 -0.112
-1.2962137657631747 -0.7198204847152304 -0.03796602450016399 1.1428156869746333 0.0337475773334791 0.9414807085646727 -0.590199108138913 -0.18849555918002917 0.5592034922340865 0.08128870989638758 0.7072510460067344 -0.08874999244726373 -1.6273449942542517 -0.2992367001982963 -3.988 -15.46 -2.316 -8.344 -0.036 0.356 -0.128
-1.2954467753692318 -0.7140680567606601 -0.03834951969713534 1.1504855909140603 0.03298058693953639 0.9249904150949045 -0.5936505649116551 -0.16728980877227587 0.6086835765188442 0.0899280896921389 0.7312056899858631 -0.09974556673276543 -1.6528704345598806 -0.3153373625449238 -4.02 -15.396 -2.28 -7.976 -0.008 0.336 -0.128
-1.29774774655106 -0.7075486384121471 -0.037582529303192634 1.1581554948534873 0.03259709174256504 0.9061991504433081 -0.5963350312904546 -0.17082410050690142 0.6106470719269694 0.06518804754976008 0.7720463944748694 -0.05811946408050899 -1.7420131260887695 -0.31258846897354836 -3.896 -15.396 -2.048 -7.884 -0.052 0.316 -0.128
-1.3004322129298596 -0.7021797056545481 -0.03681553890924993 1.1673593795808 0.03259709174256504 0.8839564290189696 -0.6001699832601681 -0.21480639764890821 0.6247842388654716 0.0679369411211355 0.8376271411062546 -0.084037603467763 -1.9273670926157982 -0.31415926530004856 -4.36 -15.492 -2.18 -8.068 -0.008 0.144 -0.12
-1.3023496889147164 -0.6956602873060351 -0.03604854851530722 1.177330254702055 0.03183010134862233 0.8628641931855452 -0.6028544496389676 -0.19949113346553085 0.6428483966202244 0.07422012642713648 0.9079202767171404 -0.0400553063257562 -2.113113758224452 -0.3392920065240525 -4.332 -15.396 -2.148 -8.404 0.008 0.22 -0.12
-1.305417650490487 -0.6879903833666081 -0.03528155812136451 1.1876846250202815 0.030679615757708275 0.8379370053824072 -0.6059224112147384 -0.21284290224078292 0.6601271562117271 0.0730420291822613 1.002168056307155 -0.04162610265225644 -2.2839378587313535 -0.3012001956064216 -4.176 -15.364 -2.148 -8.804 -0.036 0.308 -0.128
-1.3077186216723151 -0.6807039746241523 -0.03489806292439316 1.1980389953385082 0.029912625363765568 0.8145437983671547 -0.6093738679874806 -0.23719024530153668 0.6958627726396076 0.062439153978384655 1.001382658143905 -0.08521570071263818 -2.3455916145464877 -0.3436116964219281 -4.332 -15.588 -2.112 -8.892 -0.036 0.328 -0.1
-1.309636097657172 -0.6730340706847253 -0.0337475773334791 1.2080098704597633 0.029529130166794215 0.7903836009579595 -0.6132088199571941 -0.2631083846887907 0.7131415322311103 0.08128870989638758 1.0233738067149083 -0.084037603467763 -2.378185638321368 -0.3173008579530491 -4.36 -15.716 -2.216 -8.68 0.036 0.308 -0.1
-1.3123205640359714 -0.6661311571392409 -0.033364082136507746 1.2179807455810185 0.02914563496982286 0.7689078699275637 -0.6158932863359936 -0.25564710213791453 0.7355253798837388 0.09464047867163963 0.9990264636541545 -0.06990043652926081 -2.3000385210779806 -0.31965705244279946 -4.36 -15.872 -2.248 -8.404 0.052 0.296 -0.092
-1.3153885256117424 -0.6576942628058712 -0.030679615757708275 1.2275681255053024 0.028378644575880154 0.7458981581092824 -0.6193447431087358 -0.28431413509654396 0.7991426311069986 0.09778207132464012 1.0241592048781585 -0.0620464548967596 -2.2906137431189793 -0.3310453258099262 -4.332 -16.224 -2.28 -7.916 0.0 0.316 -0.1
-1.3176894967935704 -0.650024358866444 -0.03144660615165098 1.2375390006265576 0.028378644575880154 0.7217379607000872 -0.6216457142905639 -0.3066979827491724 0.8325220530451287 0.1009236639776406 0.9950994728379039 -0.04476769530525693 -2.347162410872988 -0.3208351496876746 -4.236 -16.604 -2.28 -7.52 0.0 0.344 -0.112
-1.321524448763284 -0.6412039693361029 -0.03029612056073692 1.2478933709447841 0.0279951493789088 0.6983447536848346 -0.6254806662602774 -0.3031636910145469 0.834092849371629 0.09935286765114036 1.0516481405919127 -0.012959069693627005 -2.4791093022990083 -0.3133738671367985 -4.236 -16.824 -2.348 -7.428 -0.024 0.336 -0.128
-1.3245924103390547 -0.6323835798057618 -0.028378644575880154 1.259781722050896 0.0279951493789088 0.6707330995028972 -0.6289321230330196 -0.3133738671367985 0.8647233777383837 0.1280199006097698 1.0873837570197933 0.003141592653000486 -2.567859294746272 -0.3176935570346741 -4.144 -17.08 -2.384 -7.244 -0.06 1.06 -0.112
-1.3276603719148257 -0.6235631902754207 -0.027228158984966094 1.2712865779600366 0.027228158984966094 0.6469563972906732 -0.6316165894118191 -0.3043417882594221 0.8674722713097591 0.10485065479389122 1.1089822065091715 -0.022383847652628464 -2.437875898728377 -0.3200497515244245 -4.052 -17.428 -2.448 -7.0 -0.016 1.216 -0.1
-1.3322623142784817 -0.6139758103511368 -0.027611654181937447 1.2827914338691773 0.027611654181937447 0.6285486278360483 -0.6354515413815326 -0.3455751918300535 0.8733627575341351 0.07382742734551141 1.0881691551830432 -0.048694686121507534 -2.0911226096534485 -0.3019855937696717 -4.08 -17.588 -2.448 -6.54 0.016 0.548 -0.14
-1.3353302758542527 -0.6051554208207958 -0.026461168591023387 1.2935292993843752 0.027611654181937447 0.610907848775366 -0.6385195029573034 -0.3742422247886829 0.8894634198807626 0.06832964020276057 1.0944523404890443 -0.02552544030562895 -1.8441148873112851 -0.29530970938204565 -4.08 -17.62 -2.448 -6.6 -0.044 0.328 -0.148
-1.3387817326269948 -0.596718526487426 -0.02569417819708068 1.3058011456874585 0.027611654181937447 0.5917330889267983 -0.6412039693361029 -0.3848450999925595 0.8874999244726373 0.08560839979426324 1.1659235733448052 0.013744467856877126 -1.835868206597159 -0.3133738671367985 -3.956 -17.556 -1.98 -6.876 -0.108 0.328 -0.1
-1.3437671701876224 -0.5871311465631421 -0.024927187803137973 1.3199904679753984 0.02569417819708068 0.5691068723054885 -0.6446554261088451 -0.3718860302989325 0.898888197839764 0.08835729336563866 1.255458963955319 -0.04633849163175717 -2.0137608905733115 -0.2996293992799213 -3.8 -17.428 -1.912 -7.52 -0.008 0.336 -0.128
-1.3460681413694506 -0.578310757032801 -0.02454369260616662 1.3318788190815105 0.024160197409195266 0.5487816268660067 -0.6469563972906732 -0.37974001193143375 0.8823948364115115 0.08364490438613793 1.2923726776280748 -0.16336281795602528 -2.122145837101828 -0.3227986450957999 -3.552 -17.524 -2.08 -7.824 0.116 0.424 -0.092
-1.3502865885361355 -0.5683398819115458 -0.023776702212223912 1.3456846461724792 0.023009711818281205 0.5269224006386396 -0.650024358866444 -0.38445240091093447 0.9236282399821428 0.06518804754976008 1.3139711271174532 -0.15040374826239827 -2.1001546885308247 -0.3408628028505527 -3.676 -17.524 -1.98 -7.976 0.088 0.308 -0.112
-1.3545050357028203 -0.5583690067902906 -0.021859226227367145 1.3594904732634479 0.023009711818281205 0.5069806503961293 -0.6534758156391862 -0.39544797519643615 0.9813550049810268 0.07382742734551141 1.2719523253835718 -0.07579092275363672 -1.9862719548595573 -0.3251548395855503 -3.644 -17.652 -1.712 -7.764 -0.008 0.328 -0.128
-1.358339987672534 -0.5487816268660067 -0.022626216621309852 1.3725293099604738 0.021859226227367145 0.48895637613847565 -0.6569272724119284 -0.4190099200939398 0.9868527921237776 0.05537057050913356 1.2707742281386964 -0.06126105673350948 -1.8845628927186664 -0.310232274483798 -3.612 -17.84 -1.608 -7.428 0.0 0.316 -0.092
-1.36294193003619 -0.5391942469417229 -0.021859226227367145 1.384417661066586 0.020708740636453084 0.47016511148687934 -0.6596117387907279 -0.42764929988969114 0.9884235884502779 0.034950218264630406 1.2519246722206936 -0.08246680714126275 -1.8394024983317845 -0.3157300616265488 -3.52 -18.128 -1.576 -6.876 0.108 0.328 -0.092
-1.3679273675968178 -0.5273058958356109 -0.021092235833424438 1.398606983354526 0.019941750242510378 0.4506068564413403 -0.6634466907604415 -0.46495571264407193 0.9695740325322749 0.0640099503048849 1.2684180336489461 -0.09071348785538903 -1.8119135626180303 -0.29648780662692087 -3.304 -18.288 -1.544 -6.54 0.124 0.26 -0.092
-1.3732963003544167 -0.5173350207143558 -0.019941750242510378 1.4120293152485233 0.02032524543948173 0.42951462060791584 -0.6668981475331837 -0.46338491631757167 0.9786061114096514 0.061653755815134534 1.2727377235468218 -0.03887720908088101 -1.8727819202699147 -0.33340152029967657 -3.02 -18.288 -1.608 -6.296 0.044 -0.048 -0.12
-1.376747757127159 -0.5096651167749288 -0.019558255045539024 1.4258351423394922 0.019558255045539024 0.4061214135926633 -0.6703496043059258 -0.46259951815432154 0.9597565554916484 0.07461282550876154 1.318683516096954 -0.019634954081253035 -2.1115429618979515 -0.3059125845859223 -2.836 -18.0 -1.44 -6.416 0.0 0.112 -0.092
-1.3817331946877864 -0.49854375606275947 -0.01917475984856767 1.4411749502183462 0.018407769454624964 0.38004374019861126 -0.672650575487754 -0.4684900043786975 0.9589711573283983 0.049480084284757656 1.4298173561968461 -0.04241150081550656 -2.3742586475051173 -0.303949089177797 -2.708 -17.872 -1.508 -6.724 0.036 0.316 -0.12
-1.387869117839328 -0.489339871335447 -0.019558255045539024 1.4542137869153722 0.018407769454624964 0.3574175235773014 -0.6753350418665534 -0.491266551112951 0.9534733701856475 0.036913713672755706 1.434922444257972 -0.0620464548967596 -2.438661296891627 -0.3019855937696717 -2.708 -17.748 -1.644 -6.632 0.1 0.328 -0.112
-1.3936215457938983 -0.4789855010172204 -0.01802427425765361 1.4687866044002837 0.017640779060682257 0.3336408213650775 -0.6784030034423242 -0.5144357969288296 0.9809623058994017 0.04358959806038174 1.416858286503219 -0.06558074663138515 -2.387217717198744 -0.2858849314230442 -2.272 -17.78 -1.208 -6.816 0.108 0.328 -0.1
-1.3978399929605834 -0.46901462589596526 -0.017640779060682257 1.482208936294281 0.018407769454624964 0.3136990711225671 -0.680320479427181 -0.5321072556019573 0.9664324398792745 0.03730641275438077 1.3701270957898368 -0.02120575040775328 -2.2199279084264685 -0.2191260875467839 -1.868 -18.348 -0.94 -7.18 0.1 0.336 -0.1
-1.402825430521211 -0.45827676038076737 -0.017640779060682257 1.4948642777943357 0.01802427425765361 0.29605829206188483 -0.6807039746241523 -0.5132576996839544 1.0170906214089073 0.019242254999627974 1.3069025436482022 0.003926990816250607 -1.9670296998599293 -0.18613936469027878 -1.4 -19.332 -0.804 -7.336 0.088 0.328 -0.1
-1.4070438776878957 -0.44868938045648354 -0.017640779060682257 1.5067526289004476 0.01802427425765361 0.2826359601678875 -0.6818544602150665 -0.48576876397020013 1.028086195694409 0.005890486224375911 1.235038611710816 -0.014137166938502187 -1.6752542822125092 -0.10642145112039146 -0.932 -20.38 -0.772 -7.364 0.144 0.54 -0.1
-1.4131798008394374 -0.438335010138257 -0.017257283863710903 1.5167235040217029 0.01802427425765361 0.2741990658345177 -0.6826214506090091 -0.48380526856207484 1.0139490287559068 0.01767145867312773 1.1396127348759262 -0.0011780972448751821 -1.2205087456906887 -0.07461282550876154 -0.56 -21.492 -0.536 -7.0 0.116 0.568 -0.112
-1.4173982480061222 -0.4291311254109445 -0.01802427425765361 1.5270778743399294 0.017640779060682257 0.2699806186678328 -0.6826214506090091 -0.5152211950920796 0.9746791205934008 -0.0070685834692510935 1.0351547791636602 0.022776546734253524 -0.7469136532508656 -0.014137166938502187 -0.436 -22.32 -0.604 -6.448 0.116 0.356 -0.044
-1.42238368556675 -0.4191602502896893 -0.01802427425765361 1.5374322446581559 0.01802427425765361 0.26806314268297604 -0.6822379554120378 -0.49794243550057704 0.9232355409005178 -0.012959069693627005 0.9990264636541545 -0.012566370612001944 -0.38366700274768434 0.0047123889795007284 -0.464 -22.764 -0.536 -6.112 0.124 0.316 -0.084
-1.4266021327334348 -0.4114903463502622 -0.018407769454624964 1.5474031197794111 0.017640779060682257 0.26729615228903336 -0.6826214506090091 -0.48655416213345026 0.8965320033500137 -0.0200276531628781 0.9990264636541545 -0.011780972448751823 -0.19831303622065566 0.015707963265002428 -0.404 -23.112 -0.436 -6.204 0.124 0.356 -0.036
-1.432354560688005 -0.40228646162294973 -0.018407769454624964 1.559291470885523 0.017640779060682257 0.2684466378799474 -0.6822379554120378 -0.49283734743945123 0.8325220530451287 -0.043196898978756684 1.0245519039597835 0.005497787142750851 -0.04241150081550656 0.0023561944897503642 -0.372 -23.272 -0.468 -6.54 0.124 0.384 -0.028
-1.4373399982486328 -0.39576704327443674 -0.01917475984856767 1.5692623460067783 0.01802427425765361 0.2703641138648042 -0.6818544602150665 -0.5246459730510812 0.7830419687603711 -0.036128315509505585 1.0571459277346635 -0.019634954081253035 0.1280199006097698 -0.027488935713754253 -0.308 -23.176 -0.332 -6.936 0.144 0.336 -0.056
-1.4423254358092603 -0.388480634531981 -0.019558255045539024 1.5796167163250048 0.017640779060682257 0.27650003701634585 -0.6818544602150665 -0.5073672134595785 0.7575165284547422 -0.01060287520387664 1.0288715938576591 -0.00039269908162506076 0.35185837713605445 0.0 -0.436 -22.796 -0.5 -7.396 0.136 0.328 -0.028
-1.4469273781729166 -0.381961216183468 -0.02032524543948173 1.5876701154614032 0.017640779060682257 0.28532042654668693 -0.6822379554120378 -0.5069745143779534 0.7147123285576106 -0.00510508806112579 0.9687886343690248 0.01610066234662749 0.6126105673350948 -0.0070685834692510935 0.932 -22.7 -0.5 -7.52 0.136 0.248 -0.072
-1.4526798061274868 -0.37429131224404094 -0.02032524543948173 1.5976409905826585 0.018407769454624964 0.2945243112739994 -0.6830049458059805 -0.46966810162357264 0.666410341517728 -0.05026548244800778 0.9075275776355154 0.007853981632501214 0.8737554566157602 0.022383847652628464 2.148 -22.508 -0.368 -7.456 0.116 -1.072 -0.036
-1.4553642725062863 -0.368922379486442 -0.021092235833424438 1.607995360900885 0.018407769454624964 0.2949078064709708 -0.681470965018095 -0.45553093468507044 0.6483461837629753 -0.07853981632501214 0.9283406289616436 -0.001570796326500243 0.6726935268237291 0.014137166938502187 2.836 -22.032 0.132 -8.128 0.116 -0.896 -0.064
-1.4611167004608565 -0.36278645633490036 -0.02147573103039579 1.6164322552342547 0.01802427425765361 0.29260683528914266 -0.6818544602150665 -0.43236168886919185 0.6055419838658437 -0.05537057050913356 0.9880308893686528 -0.027096236632129192 0.08639379795751337 -0.008639379795751335 3.456 -21.62 1.004 -9.048 0.108 0.084 -0.036
-1.4657186428245128 -0.35550004759244463 -0.0222427214243385 1.62640313035551 0.01687378866673955 0.29375732088005674 -0.6818544602150665 -0.4013384614208121 0.5745187564174639 -0.05576326959075863 0.9189158510026422 -0.010995574285501701 -0.11859512265076834 -0.014922565101752308 3.74 -21.652 1.844 -9.2 0.152 -0.028 -0.056
-1.4684031092033123 -0.3516650956227311 -0.023009711818281205 1.6336895390979655 0.016490293469768196 0.29682528245582757 -0.6830049458059805 -0.39034288713531035 0.5246459730510812 -0.04712388979500729 0.8164213906985013 -0.024740042142378828 0.11427543275289267 -0.0011780972448751821 4.112 -21.304 2.048 -8.864 0.18 -0.576 -0.044
-1.472238061173026 -0.3466796580621035 -0.023009711818281205 1.6421264334313355 0.017257283863710903 0.2972087776527989 -0.6818544602150665 -0.39152098438018557 0.4728096942765731 -0.05026548244800778 0.7626216165158679 -0.050658181529632834 0.18653206377190384 0.0027488935713754254 4.424 -20.92 1.776 -8.62 0.18 -0.664 -0.056
-1.4753060227487966 -0.34361169648633266 -0.023776702212223912 1.647111870991963 0.01687378866673955 0.2956747968649135 -0.6818544602150665 -0.35185837713605445 0.45160394386881986 -0.06126105673350948 0.7096072404964847 -0.02042035224450316 0.045160394386881984 0.003926990816250607 4.424 -20.828 1.608 -8.528 0.172 -0.364 -0.044
-1.4787574795215388 -0.3393932493196478 -0.024160197409195266 1.65478177493139 0.01572330307582549 0.2941408160770281 -0.6826214506090091 -0.3510729789728043 0.4311835916243167 -0.043196898978756684 0.6719081286604789 -0.007461282550876154 -0.1299833960178951 -0.003926990816250607 4.392 -20.572 1.276 -8.312 0.152 -0.084 -0.044
-1.4825924314912524 -0.3359417925469056 -0.023776702212223912 1.6593837172950463 0.01687378866673955 0.2933738256830854 -0.6826214506090091 -0.336543112952677 0.3777765165233084 -0.029059732040254495 0.6424556975385993 -0.010995574285501701 -0.1661117115274007 -0.0047123889795007284 4.456 -20.256 1.276 -7.976 0.152 -0.036 -0.044
-1.4848934026730805 -0.33287383097113477 -0.023776702212223912 1.6659031356435594 0.01687378866673955 0.2949078064709708 -0.6822379554120378 -0.31455196438167365 0.3180862561162992 -0.012173671530376884 0.5800165435602147 0.006283185306000972 -0.048694686121507534 0.012173671530376884 4.3 -19.812 1.276 -7.336 0.152 -0.288 -0.064
-1.4871943738549087 -0.33133985018324935 -0.023776702212223912 1.670888573204187 0.016490293469768196 0.292990330486114 -0.6818544602150665 -0.28470683417816905 0.2807798433619184 -0.01060287520387664 0.5356415473365829 -0.006283185306000972 -0.0070685834692510935 0.007461282550876154 4.144 -19.428 1.308 -7.092 0.172 -0.22 -0.056
-1.4894953450367368 -0.32903887900142126 -0.02569417819708068 1.6758740107648145 0.016106798272796843 0.29107285450125725 -0.6830049458059805 -0.2689988709131666 0.23326325448528606 -0.008246680714126275 0.491266551112951 0.0023561944897503642 -0.09032078877376397 -0.008246680714126275 4.176 -18.888 1.308 -6.816 0.172 0.048 -0.056
-1.492946801809479 -0.3271214030165645 -0.025310683000109326 1.679708962734528 0.016490293469768196 0.29107285450125725 -0.6826214506090091 -0.24033183795453716 0.1881028600984041 -0.03455751918300534 0.4684900043786975 -0.008639379795751335 -0.11820242356914328 -0.0011780972448751821 3.864 -18.444 1.208 -6.416 0.144 0.096 -0.036
-1.4944807825973643 -0.32635441262262177 -0.024927187803137973 1.6831604195072702 0.016490293469768196 0.2906893593042859 -0.6822379554120378 -0.1900663555065294 0.1480475537726479 -0.03573561642788053 0.39348447978831086 0.0011780972448751821 -0.08285950622288782 0.008246680714126275 3.584 -17.78 1.172 -6.052 0.152 -0.028 -0.036
-1.4948642777943357 -0.3252039270317077 -0.025310683000109326 1.6858448858860697 0.016490293469768196 0.29030586410731457 -0.681470965018095 -0.18024887846590287 0.11584622907939292 0.005497787142750851 0.32358404325905005 -0.013744467856877126 -0.024740042142378828 -0.0007853981632501215 3.24 -17.24 1.276 -5.716 0.152 -0.008 -0.028
-1.4960147633852499 -0.324436936637765 -0.026077673394052033 1.689296342658812 0.017640779060682257 0.2891553785164005 -0.681470965018095 -0.15118914642564837 0.06636614479463526 -0.0035342917346255468 0.30512718642267217 0.01021017612225158 -0.04908738520313259 0.006283185306000972 2.864 -16.764 1.208 -5.408 0.172 0.124 -0.064
-1.4975487441731352 -0.3252039270317077 -0.025310683000109326 1.6919808090376114 0.017257283863710903 0.2880048929254864 -0.6818544602150665 -0.12723450244651968 0.03769911183600583 0.01610066234662749 0.3388993074424274 0.019634954081253035 -0.09621127499813988 -0.009817477040626518 2.772 -16.224 1.072 -5.164 0.152 0.228 -0.036
-1.4986992297640491 -0.32482043183473636 -0.024160197409195266 1.6961992562042962 0.01687378866673955 0.28877188331942916 -0.6818544602150665 -0.16297011887440022 0.004319689897875668 0.021991148571003403 0.32594023774880043 -0.013351768775252066 -0.08246680714126275 -0.00039269908162506076 2.74 -15.716 0.972 -4.828 0.152 0.2 -0.056
-1.499466220157992 -0.3255874222286791 -0.024160197409195266 1.6977332369921816 0.01687378866673955 0.28723790253154374 -0.6818544602150665 -0.054977871427508505 -0.024347343060753767 -0.01649336142825255 0.2737112598926673 -0.006283185306000972 -0.03926990816250607 0.003926990816250607 2.708 -14.824 0.772 -4.644 0.152 0.124 -0.044
-1.5002332105519347 -0.3267379078195931 -0.024160197409195266 1.7000342081740099 0.01687378866673955 0.286470912137601 -0.6818544602150665 -0.09306968234513939 -0.07186393193738612 0.023169245815878585 0.21519909673053328 -0.013351768775252066 -0.04241150081550656 -0.012173671530376884 2.304 -13.684 0.804 -4.492 0.164 0.172 -0.036
-1.5010002009458774 -0.3267379078195931 -0.02454369260616662 1.7027186745528093 0.01687378866673955 0.28532042654668693 -0.6822379554120378 -0.06479534846813502 -0.06283185306000971 0.03652101459113065 0.22226768019978438 0.007461282550876154 -0.0860010988758883 0.01727875959150267 1.62 -13.208 0.772 -4.308 0.172 0.248 -0.056
-1.5010002009458774 -0.3282718886074785 -0.022626216621309852 1.7042526553406947 0.01687378866673955 0.28455343615274425 -0.6818544602150665 -0.022383847652628464 -0.10013826581439049 0.0420188017338815 0.19949113346553085 -0.0035342917346255468 -0.10131636305926567 -0.009817477040626518 1.212 -13.208 0.368 -4.124 0.172 0.308 -0.056
-1.5010002009458774 -0.3294223741983926 -0.022626216621309852 1.7054031409316088 0.01687378866673955 0.28301945536485884 -0.6818544602150665 -0.040448005407381256 -0.09778207132464012 0.0420188017338815 0.1822123738740282 0.0047123889795007284 -0.07736171908013696 0.004319689897875668 1.276 -13.048 0.2 -3.912 0.172 0.344 -0.036
-1.5013836961428486 -0.330956354986278 -0.02339320701525256 1.7073206169164654 0.01687378866673955 0.2837864457588015 -0.6822379554120378 -0.014137166938502187 -0.11938052081401847 0.03455751918300534 0.1531526418337737 0.02513274122400389 -0.0420188017338815 -0.009817477040626518 1.4 -12.888 0.132 -3.788 0.164 0.336 -0.044
-1.50176719133982 -0.3324903357741634 -0.0222427214243385 1.7084711025073795 0.01687378866673955 0.28301945536485884 -0.681470965018095 0.007853981632501214 -0.14372786387477224 0.029059732040254495 0.10995574285501701 0.024740042142378828 -0.03769911183600583 0.003926990816250607 1.4 -12.604 0.2 -3.544 0.144 0.336 -0.064
-1.500616705748906 -0.33402431656204884 -0.0222427214243385 1.708854597704351 0.017257283863710903 0.2826359601678875 -0.6822379554120378 -0.01688606050987761 -0.15943582713977467 0.029845130203504617 0.09738937224301507 0.00510508806112579 -0.04280419989713162 0.006283185306000972 1.152 -12.316 0.268 -3.176 0.164 0.344 -0.056
-1.5013836961428486 -0.3359417925469056 -0.021859226227367145 1.7103885784922364 0.017640779060682257 0.2811019793800021 -0.6818544602150665 0.06832964020276057 -0.155116137241899 0.048694686121507534 0.08443030254938806 -0.0070685834692510935 -0.07618362183526178 -0.00510508806112579 1.028 -12.064 0.368 -3.024 0.164 0.316 -0.056
-1.5002332105519347 -0.33670878294084833 -0.0222427214243385 1.7107720736892076 0.017257283863710903 0.2795679985921167 -0.6822379554120378 0.019242254999627974 -0.1649336142825255 0.02552544030562895 0.06911503836601068 0.006675884387626033 -0.13508848407902088 -0.004319689897875668 0.808 -11.712 0.232 -2.84 0.18 0.316 -0.036
-1.4998497153549633 -0.3390097541226764 -0.02147573103039579 1.7119225592801217 0.017257283863710903 0.2768835322133172 -0.6826214506090091 0.04476769530525693 -0.1798561793842778 -0.0023561944897503642 0.08914269152888879 -0.01610066234662749 -0.24190263428103742 0.014922565101752308 1.212 -10.76 0.0 -3.512 0.164 0.336 -0.016
-1.4990827249610206 -0.3401602397135905 -0.021859226227367145 1.7119225592801217 0.017640779060682257 0.27458256103148904 -0.681470965018095 0.08364490438613793 -0.14961835009914815 -0.0027488935713754254 0.054192473264258384 0.0070685834692510935 -0.24543692601566297 0.018849555918002914 2.244 -10.128 0.032 -4.216 0.164 0.568 0.008
-1.496398258582221 -0.34092723010753323 -0.02147573103039579 1.7096215880982937 0.017257283863710903 0.2772670274102885 -0.6757185370635248 0.11780972448751822 -0.11663162724264303 0.014137166938502187 -0.01767145867312773 0.018849555918002914 -0.08639379795751337 0.051443579692882956 3.428 -10.096 0.064 -4.276 0.164 0.82 0.168
-1.495247772991307 -0.34207771569844725 -0.02147573103039579 1.7073206169164654 0.017257283863710903 0.2841699409557729 -0.6653641667452982 0.13823007673202137 -0.10327985846739098 -0.005890486224375911 -0.15747233173164935 0.013351768775252066 0.3090541772389228 0.6616979525382274 4.8 -9.968 0.0 -4.248 0.172 0.508 0.128
-1.4925633066125075 -0.34284470609239 -0.022626216621309852 1.7031021697497806 0.017640779060682257 0.29375732088005674 -0.6530923204422149 0.16061392438464983 -0.09778207132464012 -0.04476769530525693 -0.3000220983615464 -0.007461282550876154 0.6942919763131074 1.0712830946731657 5.984 -9.776 0.332 -3.788 0.144 0.336 0.112
-1.4902623354306794 -0.34284470609239 -0.02339320701525256 1.6988837225830957 0.01802427425765361 0.3021942152134265 -0.6389029981542749 0.2269800691792851 -0.04908738520313259 -0.0899280896921389 -0.39780416968618654 0.011388273367126762 0.8843583318196367 1.325752099566205 7.228 -9.588 0.436 -3.24 0.164 0.344 0.092
-1.48757786905188 -0.3432282012893613 -0.024927187803137973 1.695048770613382 0.018791264651596317 0.3094806239558822 -0.6227961998814779 0.2858849314230442 -0.034950218264630406 -0.1280199006097698 -0.4190099200939398 0.04437499622363186 0.8890707207991375 1.5150330569094843 8.228 -9.492 1.04 -3.084 0.4 0.336 0.044
-1.4825924314912524 -0.3432282012893613 -0.027228158984966094 1.6908303234466973 0.023009711818281205 0.31523305191045253 -0.6063059064117098 0.329867228565051 -0.019242254999627974 -0.14961835009914815 -0.4174391237674396 0.1390154748952715 0.7386669725367393 1.5558737613984905 9.036 -9.332 1.744 -3.208 0.664 0.48 0.044
-1.477606993930625 -0.34284470609239 -0.03029612056073692 1.6854613906890983 0.029912625363765568 0.3229029558498796 -0.5890486225479988 0.4091924430533133 0.00510508806112579 -0.2269800691792851 -0.45827982825644586 0.46024332366457116 0.6416702993753493 1.6776104767022595 9.692 -9.46 2.784 -3.576 0.364 0.868 0.056
-1.4726215563699971 -0.34284470609239 -0.03413107253045045 1.679708962734528 0.03796602450016399 0.3344078117590202 -0.5710243482903453 0.4881249584599505 0.02513274122400389 -0.28667032958629435 -0.46259951815432154 0.7005751616191084 0.8030696219232492 1.6752542822125092 10.16 -9.268 3.828 -3.636 0.144 0.712 0.028
-1.4661021380214843 -0.34207771569844725 -0.036432043712278574 1.6735730395829864 0.04256796686382023 0.3474466484560462 -0.5553010452145197 0.5489933161118349 0.04241150081550656 -0.2988440011166712 -0.569020969274713 0.6734789249869791 1.0975939331420448 1.656404726294506 10.752 -9.364 4.096 -3.636 0.144 0.316 0.064
-1.4607332052638853 -0.34092723010753323 -0.03911651009107805 1.6674371164314448 0.04486893804564835 0.35856800916821546 -0.5391942469417229 0.6298893269265974 0.05576326959075863 -0.2988440011166712 -0.6385287067223487 0.4732023933581982 1.2114766668133123 1.636377073131628 11.344 -9.428 4.6 -3.728 0.464 0.336 0.028
-1.453830291718401 -0.3401602397135905 -0.04180097646987752 1.6597672124920178 0.04947088040930459 0.368922379486442 -0.5230874486689261 0.6444191929467247 0.07579092275363672 -0.2792090470354182 -0.6349944149877232 0.33772121019755225 1.1525718045695532 1.6073173410913737 11.748 -9.428 4.8 -3.848 0.712 0.336 -0.036
-1.4457768925820025 -0.3393932493196478 -0.045252433242619704 1.6517138133556193 0.05560680356084625 0.3792767498046685 -0.5062136600021865 0.6990043652926081 0.09856746948789025 -0.30041479744317146 -0.7064656478434843 0.4221515127469403 1.0064877462050306 1.5723671228267433 12.06 -9.556 5.104 -4.248 0.636 0.412 -0.028
-1.4369565030516613 -0.33709227813781967 -0.04832039481839053 1.6451943950071062 0.06135923151541655 0.3888641297289524 -0.49125734732030374 0.7763660843727451 0.12566370612001942 -0.32868913132017585 -0.7390596716183643 0.5631304830503371 0.9365873096757699 1.5578372568066159 12.312 -9.268 5.272 -4.4 0.372 0.616 -0.044
-1.4277526183243487 -0.33555829734993425 -0.05177185159113271 1.6359905102797938 0.06596117387907278 0.400368985638093 -0.4747670538505356 0.8796459428401361 0.16964600326202625 -0.3180862561162992 -0.7857908623317466 0.5941537104987169 0.9833185003891521 1.5503759742557397 12.748 -9.364 5.336 -4.216 0.272 0.624 -0.044
-1.4185487335970364 -0.33325732616810616 -0.054072822772960834 1.62640313035551 0.06979612584878632 0.413407822335119 -0.45942724597168144 0.9012443923295144 0.19360064724115494 -0.2878484268311695 -0.8702211648811345 0.4771293841744488 1.1333295495699254 1.5205308440522352 12.872 -9.968 5.136 -3.912 0.436 0.424 -0.008
-1.408577858475781 -0.330956354986278 -0.05675728915176031 1.6168157504312262 0.0724805922275858 0.4233786974563742 -0.44447093328979864 0.9793915095729014 0.2120575040775328 -0.27017696815804176 -0.9020297904927645 0.323191344177425 1.163567378855055 1.513069561501359 12.996 -10.0 4.8 -3.972 0.664 0.404 -0.016
-1.3978399929605834 -0.3282718886074785 -0.06059224112147384 1.6072283705069423 0.07593204900032798 0.432966077380658 -0.43104860139580126 1.0488992470205372 0.2210895829549092 -0.2627156856071656 -0.9303041243697688 0.27017696815804176 1.0826713680402924 1.5036447835423576 13.12 -9.872 4.732 -4.032 0.648 0.528 0.036
-1.3855681466575 -0.32597091742565043 -0.06212622190935926 1.5968740001887156 0.08091748656095557 0.44293695250191323 -0.41455830792603304 1.1105530028356718 0.2450442269340379 -0.2827433387700437 -1.0284788947760342 0.3923063825434357 0.9703594306955251 1.4828317322162294 13.34 -10.316 4.664 -4.032 0.436 0.724 -0.016
-1.373679795551388 -0.324436936637765 -0.06557767868210143 1.5872866202644318 0.08436894333369775 0.45252433242619705 -0.400368985638093 1.157284193549054 0.23758294438316174 -0.3012001956064216 -1.007665843449906 0.452782041113695 0.9613273518181487 1.4608405836452258 13.432 -10.38 4.664 -3.94 0.344 0.644 -0.028
-1.3617914444452761 -0.32060198466805145 -0.06864564025787226 1.57539826915832 0.08820389530341129 0.4628787027444236 -0.3857961681531816 1.2193306484458135 0.25132741224003885 -0.29138271856579506 -1.021803010388408 0.40722894764518797 0.9947067737562788 1.4592697873187257 13.152 -10.316 4.6 -3.88 0.456 0.624 -0.028
-1.3472186269603645 -0.3175340230922806 -0.07171360183364309 1.5642769084461507 0.09050486648523941 0.47246608266870743 -0.37007286507735604 1.248783079567693 0.2788163479537931 -0.2760674543824177 -1.0716757937547907 0.29099001948417 0.9644689444711492 1.4950054037466063 13.152 -10.54 4.632 -3.76 0.628 0.656 -0.056
-1.33456328546031 -0.3144660615165098 -0.07478156340941391 1.5543060333248955 0.09318933286403888 0.4812864721990486 -0.35473305719850196 1.317898117933704 0.2839214360149189 -0.2760674543824177 -1.0822786689586674 0.27017696815804176 0.924413638145393 1.4973615982363566 12.964 -10.476 4.632 -3.728 0.72 0.76 -0.016
-1.3192234775814558 -0.3121650903346817 -0.07746602978821339 1.5435681678096975 0.09779127522769512 0.49049035692636106 -0.3393932493196478 1.4042919158912173 0.2831360378516688 -0.29766590387179603 -1.0693195992650404 0.30355639009617197 0.8572620951875076 1.4950054037466063 12.872 -10.444 4.768 -3.94 0.612 0.76 -0.008
-1.305417650490487 -0.3094806239558822 -0.08015049616701286 1.5305293311126715 0.10239321759135137 0.4989272512597308 -0.32482043183473636 1.45495009742085 0.26546457917854105 -0.30277099193292184 -1.0999501276317951 0.4131194338695639 0.8560839979426325 1.5283848256847363 12.716 -10.348 4.936 -4.096 0.548 0.712 -0.064
-1.290077842611633 -0.3064126623801114 -0.08283496254581234 1.5213254463853592 0.10584467436409355 0.5069806503961293 -0.30986411915285356 1.5154257559911093 0.2788163479537931 -0.3015928946880466 -1.1282244615087995 0.4433572631546936 0.8710065630443847 1.5091425706851085 12.56 -10.16 5.068 -4.216 0.548 0.664 -0.044
-1.2743545395358076 -0.3037281960013119 -0.08513593372764046 1.5098205904762185 0.10852914074289302 0.5150340495325276 -0.29529130166794215 1.5688328310921176 0.3015928946880466 -0.31180307081029823 -1.151001008243053 0.3875939935639349 0.8466592199836309 1.558229955888241 12.184 -10.16 4.868 -4.216 0.648 0.732 -0.084
-1.2582477412630106 -0.2998932440315984 -0.08820389530341129 1.4960147633852499 0.11274758790957791 0.5242379342598401 -0.279951493789088 1.6340208786418777 0.3153373625449238 -0.28627763050466926 -1.2048007824256863 0.362068553258306 0.8494081135550063 1.506000978032108 11.844 -10.22 4.732 -4.124 0.728 0.78 -0.084
-1.2421409429902137 -0.29682528245582757 -0.09088836168221076 1.4845099074761092 0.11619904468232009 0.5330583237901813 -0.2646116859102339 1.6630806106821323 0.31690815887142404 -0.2850995332597941 -1.2393583016086918 0.3781692156049335 0.8435176273306305 1.5169965523176097 11.812 -10.22 4.732 -3.94 0.72 0.828 -0.084
-1.2237331735355887 -0.29375732088005674 -0.09357282806101024 1.4699370899911977 0.12156797743991904 0.5414952181235511 -0.24888838283440837 1.6831082638450103 0.33968470560567754 -0.24661502326053814 -1.2817698024241984 0.37934731284980866 0.8584401924323828 1.5016812881342323 11.624 -10.284 4.532 -3.912 0.676 0.936 -0.084
-1.207626375262792 -0.2906893593042859 -0.09587379924283836 1.4572817484911431 0.12540292940963257 0.5499321124569209 -0.2346990605464683 1.7577210893537718 0.342826298258678 -0.24582962509728803 -1.2951215711994504 0.39544797519643615 0.8655087759016339 1.5185673486441098 11.468 -10.38 4.432 -3.76 0.584 0.84 -0.12
-1.189218605808167 -0.28723790253154374 -0.09817477042466648 1.4442429117941171 0.12732040539448933 0.5576020163963479 -0.2239611950312704 1.7628261774148977 0.33261612213642644 -0.21873338846515883 -1.3171127197704537 0.34910948356467897 0.8564766970242574 1.3567753270145848 10.22 -10.572 4.096 -3.332 0.5 0.712 -0.056
-1.1704273411565707 -0.2837864457588015 -0.10009224640952324 1.4312040750970911 0.12885438618237474 0.5633544443509182 -0.2132233295160725 1.74515471874177 0.33772121019755225 -0.1829977720372783 -1.2813771033425732 0.3070906818307975 0.7139269303943604 1.1349003458964255 8.476 -10.792 3.66 -2.78 0.6 0.964 -0.1
-1.1516360765049745 -0.2811019793800021 -0.10085923680346595 1.4185487335970364 0.13038836697026016 0.567572891517603 -0.20478643518270273 1.7632188764965226 0.30277099193292184 -0.11427543275289267 -1.2444633896698174 0.1507964473440233 0.510508806112579 0.9079202767171404 6.948 -11.112 3.188 -2.168 0.7 1.304 -0.092
-1.1355292782321775 -0.27803401780423126 -0.10085923680346595 1.4066603824909245 0.13230584295511694 0.5710243482903453 -0.20133497840996056 1.7997398910876534 0.29530970938204565 -0.06636614479463526 -1.176133749467057 0.13862277581364643 0.40448005407381254 0.6668030405993531 5.204 -11.144 2.716 -1.648 0.712 1.368 -0.1
-1.118655489565438 -0.27534955142543177 -0.10009224640952324 1.3970730025666405 0.1342233189399737 0.5748593002600588 -0.19865051203116108 1.7867808213940264 0.25957409295416517 -0.02670353755050413 -1.1278317624271745 0.19281524907790482 0.3671736413194318 0.46063602274619625 3.552 -11.144 1.744 -1.436 0.656 1.272 -0.084
-1.101398205701727 -0.2741990658345177 -0.1004757416064946 1.3871021274453854 0.13614079492483047 0.5763932810479442 -0.19750002644024703 1.7431912233336446 0.2179479903019087 0.023169245815878585 -1.0614656176325392 0.19949113346553085 0.3137665662184235 0.24386612968916271 1.836 -10.984 1.072 -1.496 0.5 1.216 -0.092
-1.0833739314440736 -0.2718980946526896 -0.09855826562163783 1.3775147475211016 0.13690778531877318 0.578310757032801 -0.19750002644024703 1.7286613573135174 0.1590431280581496 0.034950218264630406 -0.9970629682460292 0.2061670178531569 0.18339047111890336 0.07539822367201165 0.124 -11.016 0.2 -1.62 0.344 1.204 -0.12
-1.0684176187621908 -0.27074760906177553 -0.09740778003072377 1.3694613483847031 0.1392087565006013 0.5779272618358297 -0.19750002644024703 1.7730363535371492 0.15707963265002428 0.11545352999776785 -0.9346238142676445 0.10170906214089073 0.06990043652926081 -0.018849555918002914 -0.308 -10.888 -0.164 -1.892 0.328 1.224 -0.14
-1.0496263541105944 -0.26959712347086146 -0.095490304045867 1.3602574636573905 0.13767477571271589 0.5767767762449155 -0.19750002644024703 1.7094191023138894 0.14961835009914815 0.16454091520090044 -0.8686503685546344 -0.008246680714126275 -0.02513274122400389 -0.028667032958629435 -0.34 -10.572 -0.4 -2.228 0.336 1.188 -0.156
-1.0316020798529408 -0.2676796474860047 -0.09203884727312482 1.3514370741270496 0.13805827090968723 0.5763932810479442 -0.19750002644024703 1.6882133519061362 0.13548118316064595 0.21834068938353376 -0.8073893118211248 -0.04280419989713162 -0.06126105673350948 0.010995574285501701 -0.464 -10.572 -0.3 -2.384 0.344 1.168 -0.14
-1.0151117863831725 -0.26576217150114795 -0.09088836168221076 1.3430001797936797 0.13805827090968723 0.5752427954570302 -0.19711653124327566 1.7231635701707666 0.13548118316064595 0.22933626366903548 -0.8128870989638757 -0.009817477040626518 -0.04987278336638271 0.00039269908162506076 -1.992 -10.696 -1.24 -2.536 0.372 1.196 -0.128
-0.9997719785043184 -0.2661456666981193 -0.08935438089432535 1.3353302758542527 0.13805827090968723 0.5756262906540015 -0.19750002644024703 1.6320573832337524 0.10013826581439049 0.22226768019978438 -0.7971791356988733 -0.006283185306000972 -0.045945792550132106 -0.003141592653000486 -4.236 -10.668 -2.716 -2.476 0.4 1.244 -0.156
-0.9821311994436361 -0.2649951811072052 -0.08590292412158317 1.3276603719148257 0.1384417661066586 0.5760097858509728 -0.19750002644024703 1.6768250785390093 0.08482300163101313 0.1959568417309053 -0.7775441816176203 0.04084070448900632 -0.015707963265002428 0.005497787142750851 -6.544 -10.476 -4.264 -2.476 0.292 1.168 -0.128
-0.9652574107768966 -0.2649951811072052 -0.08206797215186963 1.3203739631723699 0.14035924209151535 0.5767767762449155 -0.19750002644024703 1.5821845998673698 0.0659734457130102 0.24779312050541333 -0.7543749358017416 0.12762720152814475 0.04437499622363186 -0.0007853981632501215 -8.632 -10.188 -4.8 -2.292 0.136 1.108 -0.128
-0.9499176028980425 -0.26384469551629114 -0.07976700097004151 1.3123205640359714 0.14189322287940076 0.5767767762449155 -0.19711653124327566 1.5413438953783634 0.05458517234588344 0.3173008579530491 -0.7131415322311103 0.19281524907790482 0.05026548244800778 0.005497787142750851 -10.064 -9.172 -5.036 -2.504 0.136 1.072 -0.148
-0.9364952710040451 -0.2634612003193198 -0.07631554419729933 1.3065681360814012 0.14419419406122888 0.5775437666388583 -0.19673303604630432 1.473014255175603 0.0659734457130102 0.2992367001982963 -0.6302820260082225 0.1519745445888985 0.03337942193813016 -0.0019634954081253035 -11.096 -8.824 -6.58 -2.412 0.164 1.032 -0.14
-0.9230729391100477 -0.26307770512234846 -0.07363107781849985 1.3004322129298596 0.1472621556369997 0.577160271441887 -0.19711653124327566 1.4372786387477223 0.048694686121507534 0.28352873693329383 -0.6188937526410957 0.19870573530228072 0.00510508806112579 0.0035342917346255468 -12.216 -8.984 -7.116 -2.536 0.152 1.02 -0.128
-0.9081166264281649 -0.2626942099253771 -0.07056311624272903 1.294296289778318 0.15224759319762732 0.578310757032801 -0.19826701683418974 1.3728759893612124 0.018849555918002914 0.2996293992799213 -0.5980807013149675 0.3671736413194318 0.008639379795751335 -0.03337942193813016 -12.468 -9.3 -7.048 -2.628 0.108 1.004 -0.168
-0.896228275322053 -0.2623107147284057 -0.0682621450609009 1.2896943474146616 0.15569904997036949 0.5775437666388583 -0.19865051203116108 1.3465651508923333 0.022776546734253524 0.28195794060679363 -0.5792311453969646 0.472024296113323 0.024347343060753767 -0.05576326959075863 -13.06 -9.332 -7.488 -2.84 -0.636 0.972 -0.176
-0.884339924215941 -0.2623107147284057 -0.06557767868210143 1.2843254146570626 0.15684953556128356 0.5779272618358297 -0.19826701683418974 1.2546735657920691 0.028667032958629435 0.25172011132166394 -0.5411393344793337 0.265071880096916 0.01021017612225158 -0.023169245815878585 -13.368 -9.556 -7.688 -2.78 -0.692 0.964 -0.168
-0.8720680779128577 -0.2619272195314344 -0.06212622190935926 1.2789564818994636 0.15416506918248407 0.5775437666388583 -0.19826701683418974 1.1981248980380603 0.04790928795825741 0.2827433387700437 -0.517184690500205 -0.0070685834692510935 0.003926990816250607 0.009032078877376396 -13.34 -9.808 -7.888 -2.78 -0.164 0.992 -0.168
-0.859412736412803 -0.2623107147284057 -0.06059224112147384 1.2747380347327788 0.15224759319762732 0.5779272618358297 -0.19826701683418974 1.189878217323934 0.014922565101752308 0.2642864819336659 -0.45867252733807096 -0.1990984343839058 -0.0070685834692510935 0.005497787142750851 -13.432 -10.032 -7.888 -2.932 0.052 1.004 -0.148
-0.8513593372764047 -0.2611602291374917 -0.05790777474267437 1.270519587566094 0.15378157398551273 0.578310757032801 -0.19788352163721837 1.156498795385804 0.045160394386881984 0.2250165737711598 -0.4300054943794415 -0.04476769530525693 0.0200276531628781 -0.00039269908162506076 -13.836 -10.032 -7.656 -3.24 -0.228 0.956 -0.14
-0.8394709861702927 -0.2607767339405203 -0.0559902987578176 1.266301140399409 0.15454856437945544 0.5786942522297723 -0.19788352163721837 1.0811005717137923 0.03809181091763089 0.1881028600984041 -0.3970187715229364 0.03730641275438077 0.04280419989713162 -0.0047123889795007284 -13.808 -10.096 -7.32 -3.484 -0.308 0.868 -0.148
-0.8302671014429802 -0.2607767339405203 -0.05483981316690354 1.2632331788236382 0.15186409800065595 0.579461242623715 -0.19826701683418974 1.0359401773269101 0.04633849163175717 0.19988383254715592 -0.3498948817279291 -0.023169245815878585 0.051443579692882956 -0.0007853981632501215 -13.992 -10.128 -7.284 -3.788 -0.188 0.856 -0.168
-0.8191457407308109 -0.2607767339405203 -0.05292233718204677 1.2601652172478675 0.15186409800065595 0.5806117282146291 -0.19826701683418974 1.007665843449906 0.02081305132612822 0.19634954081253037 -0.3271183349936756 -0.08678649703913842 0.0659734457130102 -0.0027488935713754254 -14.148 -10.22 -7.352 -4.124 -0.024 0.876 -0.156
-0.8103253512004698 -0.2611602291374917 -0.051004861197190006 1.2578642460660392 0.15224759319762732 0.5817622138055432 -0.19865051203116108 0.9636835463078991 0.011388273367126762 0.18771016101677904 -0.2827433387700437 -0.04084070448900632 0.10249446030414085 0.0035342917346255468 -14.212 -10.316 -7.284 -4.4 -0.116 0.792 -0.176
-0.8018884568671001 -0.26000974354657763 -0.04908738521233324 1.2547962844902685 0.15301458359157002 0.5836796897904 -0.19865051203116108 0.8745408547790102 0.03455751918300534 0.1739656931599019 -0.2799944451986683 0.007853981632501214 0.168075206935526 -0.00039269908162506076 -14.272 -10.22 -7.488 -4.644 -0.188 0.692 -0.148
-0.7930680673367589 -0.2596262483496063 -0.046402918833533764 1.2528788085054117 0.15186409800065595 0.585980660972228 -0.19826701683418974 0.8124943998822507 0.027881634795379313 0.20145462887365617 -0.2662499773417912 0.0310232274483798 0.19870573530228072 0.005497787142750851 -14.024 -10.284 -6.648 -4.704 -0.188 0.624 -0.128
-0.7873156393821886 -0.26000974354657763 -0.04371845245473429 1.2494273517326695 0.15109710760671324 0.5875146417601135 -0.19788352163721837 0.7488771486589908 0.023561944897503646 0.23287055540366103 -0.24897121775028852 -0.021598449489378342 0.17946348030265274 0.007461282550876154 -13.868 -10.16 -6.244 -4.952 -0.116 0.636 -0.156
-0.781179716230647 -0.2596262483496063 -0.04180097646987752 1.2482768661417554 0.1507136124097419 0.5894321177449703 -0.19826701683418974 0.6605198552933521 0.013744467856877126 0.271747764484542 -0.20930861050615737 -0.027096236632129192 0.13744467856877127 0.008246680714126275 -13.368 -10.252 -6.144 -5.012 -0.024 0.676 -0.14
-0.7750437930791053 -0.2592427531526349 -0.03911651009107805 1.2463593901568986 0.15186409800065595 0.5909660985328556 -0.19788352163721837 0.6114324700902196 0.014137166938502187 0.24308073152591259 -0.18378317020052842 -0.03180862561162992 0.14961835009914815 -0.009032078877376396 -13.12 -10.348 -6.748 -5.072 -0.08 0.656 -0.128
-0.7712088411093918 -0.2584757627586922 -0.036432043712278574 1.244441914172042 0.15186409800065595 0.5921165841237697 -0.19865051203116108 0.5521349087648354 0.019634954081253035 0.22540927285278486 -0.2010619297920311 0.0007853981632501215 0.17082410050690142 -0.006283185306000972 -12.964 -10.412 -7.284 -5.316 -0.152 0.588 -0.148
-0.7654564131548215 -0.25885925795566356 -0.03528155812136451 1.2425244381871852 0.15186409800065595 0.5944175553055978 -0.19788352163721837 0.5093307088677038 0.022383847652628464 0.20734511509803208 -0.1668971096906508 0.02631083846887907 0.17475109132315203 0.0023561944897503642 -12.592 -10.604 -7.824 -5.652 -0.244 0.56 -0.168
-0.7620049563820793 -0.2577087723647495 -0.034514567727421806 1.240223467005357 0.15301458359157002 0.5959515360934833 -0.19826701683418974 0.4732023933581982 0.04830198703988247 0.1661117115274007 -0.18024887846590287 0.06636614479463526 0.1869247628535289 0.003926990816250607 -12.684 -10.792 -7.656 -6.324 -0.264 0.444 -0.148
-0.7570195188214517 -0.25655828677383546 -0.033364082136507746 1.2375390006265576 0.15301458359157002 0.5990194976692541 -0.19865051203116108 0.40290925774731234 0.08757189520238855 0.11152653918151725 -0.23326325448528606 0.01727875959150267 0.20695241601640701 -0.006283185306000972 -12.652 -11.016 -7.284 -6.448 -0.244 0.336 -0.14
-0.7528010716547668 -0.25579129637989273 -0.03298058693953639 1.236005019838672 0.15263108839459866 0.5997864880631968 -0.19750002644024703 0.4103705402981885 0.0899280896921389 0.09032078877376397 -0.21834068938353376 -0.006283185306000972 0.2250165737711598 -0.005497787142750851 -12.528 -11.236 -6.748 -5.836 -0.18 0.316 -0.156
-0.7493496148820246 -0.25502430598595005 -0.03144660615165098 1.2348545342477582 0.15186409800065595 0.5990194976692541 -0.19826701683418974 0.42529310539994075 0.08678649703913842 0.07029313561088588 -0.20263272611853134 -0.04358959806038174 0.1311614932627703 -0.0047123889795007284 -12.436 -11.492 -6.716 -5.348 -0.124 0.404 -0.156
-0.7466651485032252 -0.25502430598595005 -0.03183010134862233 1.23255356306593 0.1514806028036846 0.5986360024722828 -0.19865051203116108 0.35146567805442935 0.07932521448826227 0.05890486224375911 -0.1500110491807732 0.006283185306000972 -0.056941366835633805 0.007853981632501214 -12.312 -11.652 -6.58 -5.408 -0.152 0.732 -0.14
-0.7447476725183684 -0.253873820395036 -0.03106311095467963 1.2321700678689587 0.15186409800065595 0.5986360024722828 -0.19865051203116108 0.2721404635661671 0.07343472826388636 0.034950218264630406 -0.12212941438539389 0.029059732040254495 -0.09856746948789025 0.007853981632501214 -12.06 -11.684 -6.78 -5.716 -0.164 0.752 -0.148
-0.7420632061395689 -0.25349032519806464 -0.03106311095467963 1.2302525918841019 0.15224759319762732 0.5986360024722828 -0.19826701683418974 0.19949113346553085 0.045945792550132106 0.0047123889795007284 -0.1260564052016445 -0.03220132469325498 -0.011388273367126762 -0.001570796326500243 -11.716 -11.492 -6.58 -5.9 -0.152 0.46 -0.14
-0.7401457301547121 -0.2527233348041219 -0.032213596545593685 1.2298690966871304 0.1514806028036846 0.5994029928662254 -0.19826701683418974 0.21441369856728315 0.045945792550132106 0.006675884387626033 -0.09581857591651483 -0.01021017612225158 0.04830198703988247 -0.0070685834692510935 -11.468 -11.236 -6.412 -6.02 -0.172 0.344 -0.148
-0.7389952445637981 -0.2515728492132078 -0.03183010134862233 1.2302525918841019 0.1514806028036846 0.5990194976692541 -0.19826701683418974 0.1751437904047771 0.08207410805963769 -0.010995574285501701 -0.050658181529632834 -0.0023561944897503642 0.03730641275438077 0.0070685834692510935 -11.252 -11.236 -6.412 -6.052 -0.172 0.424 -0.148
-0.7382282541698554 -0.2511893540162365 -0.03259709174256504 1.2294856014901592 0.15263108839459866 0.59786901207834 -0.19826701683418974 0.09542587683488976 0.06754424203951044 -0.022776546734253524 -0.0400553063257562 0.024740042142378828 -0.029845130203504617 -0.0027488935713754254 -10.72 -11.428 -6.38 -6.052 -0.116 0.56 -0.148
-0.7389952445637981 -0.25080585881926515 -0.032213596545593685 1.2291021062931877 0.15301458359157002 0.59786901207834 -0.19826701683418974 0.051443579692882956 0.062439153978384655 -0.04280419989713162 -0.06911503836601068 -0.006675884387626033 -0.0679369411211355 0.003141592653000486 -10.22 -11.776 -6.144 -6.08 -0.1 0.568 -0.128
-0.7374612637759127 -0.2500388684253224 -0.033364082136507746 1.228335115899245 0.1514806028036846 0.5986360024722828 -0.19826701683418974 0.01767145867312773 0.06086835765188441 -0.028274333877004374 -0.060475658570259355 -0.01688606050987761 -0.01649336142825255 -0.007853981632501214 -9.94 -11.872 -5.808 -6.08 -0.1 0.472 -0.168
-0.7382282541698554 -0.24965537322835107 -0.033364082136507746 1.2275681255053024 0.1514806028036846 0.5990194976692541 -0.19865051203116108 0.0400553063257562 0.062439153978384655 -0.027096236632129192 -0.04633849163175717 -0.029845130203504617 0.019634954081253035 -0.009424777959001457 -9.288 -11.904 -5.74 -6.08 -0.1 0.46 -0.168
-0.7382282541698554 -0.24888838283440837 -0.033364082136507746 1.2287186110962165 0.15186409800065595 0.5982525072753113 -0.19826701683418974 -0.0047123889795007284 0.08050331173313745 -0.030237829285129678 -0.018849555918002914 -0.008639379795751335 0.006283185306000972 0.0035342917346255468 -9.1 -11.84 -5.604 -6.112 -0.08 0.492 -0.14
-0.7393787397607694 -0.24735440204652295 -0.03566505331833587 1.2275681255053024 0.15263108839459866 0.59786901207834 -0.19826701683418974 -0.07539822367201165 0.09542587683488976 -0.08796459428401361 -0.001570796326500243 -0.0027488935713754254 -0.01727875959150267 -0.0019634954081253035 -8.352 -11.936 -5.572 -6.264 -0.1 0.52 -0.156
-0.7397622349577407 -0.24658741165258025 -0.03566505331833587 1.2275681255053024 0.15033011721277054 0.5982525072753113 -0.19865051203116108 -0.06283185306000971 0.08796459428401361 -0.09974556673276543 0.0011780972448751821 -0.00510508806112579 -0.009817477040626518 0.005890486224375911 -7.664 -12.16 -5.372 -6.296 -0.108 0.472 -0.156
-0.7409127205486549 -0.2462039164556089 -0.03681553890924993 1.2279516207022736 0.1514806028036846 0.5982525072753113 -0.19826701683418974 -0.07225663101901117 0.08089601081476251 -0.12134401622214377 0.006675884387626033 -0.01727875959150267 0.009817477040626518 0.0035342917346255468 -7.324 -12.412 -5.068 -6.448 -0.1 0.452 -0.148
-0.7420632061395689 -0.2454369260616662 -0.03834951969713534 1.2279516207022736 0.15033011721277054 0.5986360024722828 -0.19865051203116108 -0.10327985846739098 0.0730420291822613 -0.12134401622214377 0.010995574285501701 -0.02631083846887907 0.015707963265002428 -0.003141592653000486 -7.136 -12.476 -4.868 -6.6 -0.052 0.452 -0.128
-0.745514662912311 -0.24428644047075213 -0.03911651009107805 1.2294856014901592 0.1507136124097419 0.5982525072753113 -0.19788352163721837 -0.18260507295565323 0.054192473264258384 -0.0730420291822613 0.02042035224450316 -0.034950218264630406 0.0047123889795007284 -0.008639379795751335 -7.044 -12.38 -4.532 -6.752 -0.036 0.444 -0.168
-0.7462816533062537 -0.24313595487983808 -0.04065049087896346 1.2287186110962165 0.15033011721277054 0.5986360024722828 -0.19826701683418974 -0.20538161968990676 0.060475658570259355 -0.13233959050764546 0.029059732040254495 0.005890486224375911 0.01531526418337737 0.0070685834692510935 -6.388 -12.192 -4.664 -6.876 0.0 0.412 -0.14
-0.7489661196850532 -0.24313595487983808 -0.04256796686382023 1.2279516207022736 0.15033011721277054 0.5990194976692541 -0.19865051203116108 -0.1881028600984041 0.0530143760193832 -0.15354534091539876 -0.008246680714126275 -0.006675884387626033 0.034164820101380285 0.0023561944897503642 -6.012 -12.096 -4.732 -6.876 -0.072 0.376 -0.14
-0.7524175764577954 -0.24236896448589537 -0.04371845245473429 1.228335115899245 0.1499466220157992 0.5990194976692541 -0.19826701683418974 -0.24268803244428755 0.07068583469251093 -0.12919799785464497 -0.0007853981632501215 -0.02120575040775328 0.03063052836675474 0.0019634954081253035 -5.548 -12.22 -4.532 -6.816 -0.052 0.344 -0.156
-0.7539515572456809 -0.24160197409195266 -0.045252433242619704 1.2287186110962165 0.15033011721277054 0.5986360024722828 -0.19788352163721837 -0.2784236488721681 0.07657632091688685 -0.12448560887514426 -0.009424777959001457 -0.027096236632129192 -0.011780972448751823 0.001570796326500243 -5.236 -12.604 -4.464 -6.784 -0.036 0.432 -0.156
-0.757403014018423 -0.24083498369800996 -0.04601942363656241 1.228335115899245 0.1499466220157992 0.5986360024722828 -0.19788352163721837 -0.24779312050541333 0.05733406591725887 -0.155116137241899 0.012566370612001944 0.004319689897875668 -0.03337942193813016 0.0 -3.956 -12.952 -4.196 -6.664 -0.052 0.46 -0.156
-0.7593204900032798 -0.24006799330406725 -0.048703890015361885 1.2291021062931877 0.15033011721277054 0.5982525072753113 -0.19826701683418974 -0.28156524152516854 0.07382742734551141 -0.1912444527514046 0.005497787142750851 0.009817477040626518 -0.021598449489378342 -0.0019634954081253035 -3.396 -13.08 -3.86 -6.632 -0.052 0.48 -0.14
-0.7616214611851079 -0.2396844981070959 -0.04947088040930459 1.228335115899245 0.15109710760671324 0.5982525072753113 -0.19826701683418974 -0.2505420140767888 0.08678649703913842 -0.1959568417309053 -0.0007853981632501215 0.01688606050987761 -0.02120575040775328 0.0047123889795007284 -3.456 -12.984 -3.456 -6.632 -0.044 0.5 -0.168
-0.7654564131548215 -0.2396844981070959 -0.05292233718204677 1.2287186110962165 0.1499466220157992 0.5982525072753113 -0.19826701683418974 -0.26546457917854105 0.0679369411211355 -0.22187498111815931 -0.04241150081550656 -0.03848450999925595 -0.02670353755050413 -0.01060287520387664 -2.836 -12.792 -3.456 -6.664 0.008 0.48 -0.128
-0.768140879533621 -0.23853401251618184 -0.05483981316690354 1.228335115899245 0.1491796316218565 0.59786901207834 -0.19826701683418974 -0.2858849314230442 0.04673119071338223 -0.22226768019978438 0.02042035224450316 -0.03769911183600583 0.0070685834692510935 -0.0047123889795007284 -2.552 -12.7 -3.088 -6.508 0.024 0.444 -0.156
-0.770441850715449 -0.2381505173192105 -0.05714078434873166 1.228335115899245 0.14956312681882783 0.59786901207834 -0.19788352163721837 -0.2992367001982963 0.06872233928438563 -0.24622232417891307 0.006675884387626033 -0.06950773744763575 -0.012959069693627005 0.001570796326500243 -2.4 -12.824 -2.552 -6.664 0.044 0.432 -0.148
-0.774660297882134 -0.23776702212223913 -0.059825250727531136 1.2291021062931877 0.14841264122791378 0.5955680408965119 -0.19750002644024703 -0.3208351496876746 0.043982297142006806 -0.24268803244428755 0.04673119071338223 0.011780972448751823 -0.0860010988758883 0.006283185306000972 -2.056 -13.332 -1.44 -6.204 0.116 0.316 -0.128
-0.7781117546548761 -0.23776702212223913 -0.0617427267123879 1.231403077475016 0.1472621556369997 0.5909660985328556 -0.19826701683418974 -0.3381139092791773 0.023954643979128706 -0.2030254252001564 0.10642145112039146 -0.08168140897801264 -0.23719024530153668 0.0 -1.776 -13.236 -1.004 -5.532 0.172 0.336 -0.156
-0.7807962210336756 -0.2381505173192105 -0.06212622190935926 1.2344710390507867 0.14534467965214296 0.5832961945934286 -0.19826701683418974 -0.31965705244279946 -0.034164820101380285 -0.14883295193589802 0.18142697571077807 -0.14922565101752308 -0.49558624101082666 0.006283185306000972 -1.212 -13.3 -1.34 -5.224 0.172 0.336 -0.168
-0.7850146682003605 -0.23930100291012454 -0.06366020269724466 1.2379224958235289 0.14342720366728617 0.5710243482903453 -0.19826701683418974 -0.3483240854014289 -0.04751658887663235 -0.10524335387551628 0.2921681167290452 -0.12173671530376882 -0.8686503685546344 -0.012173671530376884 -0.932 -13.048 -1.644 -5.196 0.172 0.364 -0.156
-0.788849620170074 -0.24006799330406725 -0.06404369789421602 1.2436749237780993 0.14381069886425754 0.5568350260024052 -0.19865051203116108 -0.3667809422378067 -0.06440264938650996 -0.07736171908013696 0.4111559384614386 -0.1189878217323934 -1.1926271108953095 -0.018849555918002914 -0.464 -13.048 -1.712 -5.132 0.172 0.676 -0.184
-0.7926845721397876 -0.24160197409195266 -0.06366020269724466 1.2486603613387268 0.14381069886425754 0.5441796845023505 -0.19903400722813244 -0.3923063825434357 -0.09071348785538903 -0.05183627877450802 0.49794243550057704 -0.048694686121507534 -1.3559899288513346 -0.02591813938725401 -0.308 -13.048 -1.408 -5.104 0.172 0.74 -0.176
-0.7965195241095011 -0.24275245968286674 -0.06481068828815872 1.2547962844902685 0.14381069886425754 0.5288398766234964 -0.19903400722813244 -0.36049775693180575 -0.10642145112039146 -0.03730641275438077 0.5399612372344585 0.014137166938502187 -1.3685562994633367 -0.03769911183600583 -0.308 -13.112 -1.844 -4.704 0.172 0.54 -0.168
-0.7999709808822433 -0.2446699356677235 -0.06519418348513008 1.2620826932327243 0.14342720366728617 0.5119660879567568 -0.19980099762207515 -0.4017311605024371 -0.13273228958927052 -0.0329867228565051 0.6408849012120992 0.00039269908162506076 -1.4565208937473502 -0.04830198703988247 -0.28 -13.08 -2.08 -4.676 0.164 0.5 -0.184
-0.8038059328519568 -0.24582042125863754 -0.06596117387907278 1.2701360923691225 0.1449611844551716 0.49432530889607457 -0.2009514832129892 -0.40762164672681306 -0.1578650308132744 -0.03063052836675474 0.685259897435731 0.010995574285501701 -1.6136005263973745 -0.0659734457130102 -0.372 -13.112 -2.148 -4.736 0.152 0.664 -0.176
-0.8087913704125844 -0.24735440204652295 -0.06481068828815872 1.2785729867024924 0.14457768925820025 0.4759175394414496 -0.2009514832129892 -0.37267142846218265 -0.16728980877227587 -0.03180862561162992 0.7555530330466168 0.029845130203504617 -1.7015651206813882 -0.08678649703913842 -0.404 -13.048 -2.048 -4.584 0.152 0.684 -0.168
-0.8122428271853266 -0.2504223636222938 -0.06557767868210143 1.2866263858388909 0.1457281748491143 0.46057773156259546 -0.2017184736069319 -0.36363934958480626 -0.17475109132315203 -0.018064157754752792 0.8062112145762497 0.023561944897503646 -1.6948892362937622 -0.06754424203951044 -0.34 -13.112 -2.148 -4.616 0.172 0.608 -0.184
-0.8156942839580688 -0.2519563444101792 -0.06557767868210143 1.2969807561571174 0.14457768925820025 0.44178646691099915 -0.20210196880390327 -0.37856191468655853 -0.2120575040775328 -0.04084070448900632 0.860010988758883 -0.02081305132612822 -1.7027432179262634 -0.03220132469325498 -0.404 -13.08 -1.712 -4.492 0.172 0.568 -0.176
-0.8191457407308109 -0.2542573155920073 -0.06596117387907278 1.305417650490487 0.14457768925820025 0.42529617344123094 -0.2024854640008746 -0.3718860302989325 -0.22462387468953474 -0.0329867228565051 0.9381581060022701 -0.01021017612225158 -1.7243416674156418 -0.01767145867312773 0.092 -12.984 -1.544 -4.248 0.124 0.56 -0.148
-0.8241311782914386 -0.2569417819708068 -0.06634466907604414 1.3169225063996277 0.14419419406122888 0.4049709280017492 -0.20210196880390327 -0.38877209080881014 -0.23365595356691113 -0.006675884387626033 0.9880308893686528 -0.029845130203504617 -1.7746071498636495 -0.0007853981632501215 1.12 -12.92 -1.44 -4.188 0.024 0.548 -0.156
-0.826815644670238 -0.2592427531526349 -0.06672816427301549 1.3276603719148257 0.14381069886425754 0.387330148941067 -0.20210196880390327 -0.3970187715229364 -0.23169245815878584 -0.005497787142750851 1.0885618542646684 -0.04123340357063138 -1.8637498413925382 0.01767145867312773 1.804 -12.792 -1.308 -4.216 -0.008 0.704 -0.176
-0.8306505966399516 -0.2626942099253771 -0.06711165946998685 1.339932218217909 0.14112623248545805 0.3681553890924993 -0.20210196880390327 -0.3648174468296814 -0.2670353755050413 -0.021991148571003403 1.1062333129377961 -0.12684180336489462 -1.8378317020052843 -0.0019634954081253035 2.272 -12.572 -1.208 -4.276 0.024 0.712 -0.168
-0.8341020534126937 -0.26537867630417655 -0.06672816427301549 1.3502865885361355 0.139975746894544 0.3524320860166738 -0.20286895919784598 -0.3471459881565537 -0.28627763050466926 -0.027096236632129192 1.1282244615087995 -0.16571901244577564 -1.7310175518032678 -0.003141592653000486 2.772 -12.38 -0.704 -3.972 0.08 0.568 -0.168
-0.8371700149884646 -0.2684466378799474 -0.06787864986392955 1.3617914444452761 0.1384417661066586 0.33709227813781967 -0.20210196880390327 -0.3243694414223002 -0.2929535148922953 -0.029845130203504617 1.1364711422229257 -0.14333516479314717 -1.6654368051718826 -0.005497787142750851 2.96 -12.16 -0.468 -3.848 0.124 0.452 -0.184
-0.8406214717612067 -0.27074760906177553 -0.06864564025787226 1.3752137763392733 0.13729128051574452 0.31906800388016604 -0.2024854640008746 -0.3012001956064216 -0.29648780662692087 -0.05851216316213405 1.2209014447723139 -0.08443030254938806 -1.6654368051718826 -0.005890486224375911 2.928 -11.936 -0.536 -3.576 0.144 0.568 -0.168
-0.8425389477460635 -0.27381557063754636 -0.06979612584878632 1.3882526130362995 0.13767477571271589 0.3025777104103979 -0.20210196880390327 -0.265071880096916 -0.2968805057085459 -0.08874999244726373 1.2715596263019466 -0.07814711724338709 -1.6905695463958865 0.007853981632501214 2.772 -11.712 -0.5 -3.484 0.1 0.664 -0.168
-0.8448399189278917 -0.2772670274102885 -0.07017962104575767 1.4020584401272682 0.13729128051574452 0.28570392174365833 -0.20210196880390327 -0.2619302874439155 -0.30473448734104713 -0.07814711724338709 1.3285009931375804 -0.034950218264630406 -1.6567974253761313 -0.0011780972448751821 2.584 -11.588 -0.468 -3.176 0.08 0.54 -0.184
-0.8479078805036625 -0.2811019793800021 -0.07094661143970038 1.4150972768242942 0.13614079492483047 0.2692136282738901 -0.2024854640008746 -0.23561944897503645 -0.3173008579530491 -0.06440264938650996 1.3343914793619565 -0.011780972448751823 -1.6375551703765032 -0.018849555918002914 2.584 -11.396 -0.536 -2.872 0.072 0.52 -0.176
-0.8498253564885192 -0.28455343615274425 -0.07171360183364309 1.4308205799001197 0.1365242901218018 0.2519563444101792 -0.20286895919784598 -0.24740042142378826 -0.36167585417668097 -0.0620464548967596 1.4003649250749666 -0.049480084284757656 -1.6469799483355048 -0.012173671530376884 2.368 -11.176 -0.4 -2.688 0.108 0.588 -0.168
-0.8521263276703473 -0.2880048929254864 -0.07171360183364309 1.4465438829759452 0.1357572997278591 0.23431556534949696 -0.20363594959178868 -0.23129975907716077 -0.36089045601343084 -0.05576326959075863 1.4498450093597242 -0.05340707510100826 -1.6819301666001352 -0.015707963265002428 2.304 -10.92 0.268 -2.564 0.1 0.596 -0.184
-0.8544272988521755 -0.2918398448952 -0.07133010663667173 1.462650681248742 0.13460681413694506 0.21629129109184334 -0.20363594959178868 -0.23365595356691113 -0.3318307239731763 -0.005497787142750851 1.4989323945628568 -0.08560839979426324 -1.6756469812941341 -0.03534291734625546 2.18 -10.728 0.904 -2.536 0.136 0.588 -0.176
-0.8563447748370322 -0.2956747968649135 -0.07133010663667173 1.4795244699154815 0.1342233189399737 0.19903400722813244 -0.2044029399857314 -0.22815816642416029 -0.323191344177425 0.01531526418337737 1.558622654969866 -0.07736171908013696 -1.6658295042535076 -0.04790928795825741 2.088 -10.572 1.14 -2.688 0.18 0.596 -0.168
-0.8586457460188603 -0.2987427584406843 -0.07094661143970038 1.496398258582221 0.13383982374300235 0.18177672336442152 -0.20478643518270273 -0.20813051326128218 -0.32633293683042547 0.0035342917346255468 1.5806138035408694 -0.0730420291822613 -1.6242034016012512 -0.08914269152888879 2.272 -10.668 1.108 -2.872 0.124 0.432 -0.176
-0.8609467172006885 -0.3021942152134265 -0.06979612584878632 1.5128885520519892 0.13307283334905964 0.16605342028859604 -0.20632041597058814 -0.22226768019978438 -0.3204424506060496 0.043196898978756684 1.603390350275123 -0.062439153978384655 -1.5778649099694941 -0.05851216316213405 2.304 -10.636 1.376 -2.964 0.136 0.336 -0.168
-0.8632476883825165 -0.30449518639525464 -0.06979612584878632 1.5286118551278147 0.13383982374300235 0.1514806028036846 -0.20632041597058814 -0.22894356458741041 -0.3204424506060496 0.09935286765114036 1.6155640218054999 -0.07068583469251093 -1.5114987651748588 -0.05811946408050899 2.4 -10.668 1.644 -2.904 0.1 0.336 -0.168
-0.8655486595643447 -0.3079466431679968 -0.06787864986392955 1.545102148597583 0.13153885256117423 0.13460681413694506 -0.20632041597058814 -0.21087940683265763 -0.30041479744317146 0.0950331777532647 1.6069246420097485 -0.05340707510100826 -1.5071790752769831 -0.06872233928438563 2.74 -10.696 1.14 -2.748 0.124 0.344 -0.168
-0.8690001163370868 -0.3106311095467963 -0.06596117387907278 1.5627429276582652 0.13115535736420286 0.12041749184900498 -0.20708740636453085 -0.22580197193440993 -0.2788163479537931 0.135873882242271 1.6265595960910015 -0.07186393193738612 -1.5609788494596164 -0.030237829285129678 2.772 -10.76 0.972 -2.504 0.108 0.336 -0.156
-0.8690001163370868 -0.3133155759255958 -0.06481068828815872 1.5796167163250048 0.13000487177328882 0.10507768397015084 -0.2067039111675595 -0.22776546734253522 -0.2882411259127946 0.1441205629563973 1.674076184967634 -0.05811946408050899 -1.5378096036437379 -0.01060287520387664 2.836 -10.952 0.736 -2.2 0.072 0.336 -0.14
-0.871301087518915 -0.3160000423043952 -0.06289321230330196 1.5968740001887156 0.1292378813793461 0.08935438089432535 -0.2067039111675595 -0.1912444527514046 -0.2878484268311695 0.15982852622139973 1.6913549445591365 -0.054192473264258384 -1.5617642476228666 -0.012959069693627005 3.084 -10.92 0.836 -1.74 0.044 0.356 -0.184
-0.8728350683068005 -0.31906800388016604 -0.0617427267123879 1.6129807984615125 0.1292378813793461 0.07286408742455715 -0.2067039111675595 -0.18574666560865372 -0.27017696815804176 0.1578650308132744 1.7196292784361409 -0.054977871427508505 -1.5696182292553678 -0.0007853981632501215 2.864 -10.92 0.736 -1.128 0.08 0.344 -0.168
-0.8739855538977145 -0.32175247025896553 -0.059825250727531136 1.6306215775221948 0.1292378813793461 0.0559902987578176 -0.20708740636453085 -0.17749998489452745 -0.28352873693329383 0.16454091520090044 1.74594011690502 -0.05222897785613308 -1.6752542822125092 -0.007853981632501214 2.68 -10.952 0.332 -0.916 0.108 0.336 -0.14
-0.8755195346855998 -0.3240534414407937 -0.058674765136617076 1.6490293469768198 0.1292378813793461 0.03834951969713534 -0.20708740636453085 -0.12919799785464497 -0.2760674543824177 0.1429424657115221 1.7856027241491512 -0.012959069693627005 -1.7636115755781478 0.0047123889795007284 2.804 -10.76 0.4 -1.8 0.116 0.924 -0.168
-0.8762865250795426 -0.3267379078195931 -0.057524279545703015 1.6674371164314448 0.12962137657631745 0.02684466378799474 -0.2067039111675595 -0.13823007673202137 -0.26153758836229046 0.1610066234662749 1.740442329762269 -0.018849555918002914 -1.5354534091539875 -0.009032078877376396 2.68 -10.444 0.5 -2.536 0.136 0.656 -0.168
-0.8782040010643993 -0.32903887900142126 -0.0559902987578176 1.6827769243102988 0.1292378813793461 0.02032524543948173 -0.20747090156150222 -0.1119192382631423 -0.23287055540366103 0.1602212253030248 1.6772177776206345 0.001570796326500243 -1.0665707056936649 0.008639379795751335 2.428 -10.252 0.368 -3.176 0.136 0.328 -0.156
-0.8785874962613707 -0.3305728597893067 -0.05483981316690354 1.6977332369921816 0.12885438618237474 0.017640779060682257 -0.20708740636453085 -0.09346238142676445 -0.20224002703690627 0.12566370612001942 1.550768673337365 -0.01610066234662749 -0.6098616737637194 -0.008639379795751335 2.46 -10.316 0.164 -3.576 0.116 0.316 -0.148
-0.8797379818522848 -0.3324903357741634 -0.05253884198507542 1.7119225592801217 0.13077186216723152 0.017257283863710903 -0.2067039111675595 -0.061653755815134534 -0.1739656931599019 0.1189878217323934 1.4761558478286032 0.0310232274483798 -0.2481858195870384 -0.0027488935713754254 2.304 -10.412 0.536 -3.484 0.152 -0.22 -0.168
-0.8801214770492561 -0.33325732616810616 -0.05177185159113271 1.726495376765033 0.1292378813793461 0.013805827090968724 -0.2067039111675595 -0.06675884387626033 -0.15118914642564837 0.14333516479314717 1.3936890406873406 0.009424777959001457 -0.07618362183526178 0.003141592653000486 2.116 -10.412 0.704 -3.636 0.144 -0.84 -0.14
-0.8801214770492561 -0.3347913069559916 -0.04908738521233324 1.7414516894469159 0.1292378813793461 0.006519418348513008 -0.2067039111675595 -0.024740042142378828 -0.11506083091614279 0.15040374826239827 1.3995795269117164 -0.0027488935713754254 -0.3754203220335581 0.0 1.524 -10.76 0.368 -4.064 0.144 0.016 -0.156
-0.8801214770492561 -0.3359417925469056 -0.04793689962141918 1.7541070309469706 0.12885438618237474 0.002684466378799474 -0.20747090156150222 -0.04437499622363186 -0.09385508050838952 0.16375551703765032 1.3689489985449617 0.011388273367126762 -0.5862997288662157 0.0070685834692510935 0.996 -11.176 0.064 -4.248 0.144 0.308 -0.168
-0.8801214770492561 -0.3359417925469056 -0.04678641403050512 1.767529362840968 0.12962137657631745 0.0038349519697135344 -0.20747090156150222 0.0007853981632501215 -0.06911503836601068 0.14844025285427295 1.2574224593634444 -0.0023561944897503642 -0.31180307081029823 -0.006283185306000972 0.808 -11.176 0.536 -3.88 0.152 0.22 -0.14
-0.8797379818522848 -0.33670878294084833 -0.04371845245473429 1.7778837331591946 0.12885438618237474 0.006519418348513008 -0.2067039111675595 0.01021017612225158 -0.05537057050913356 0.17671458673127732 1.1396127348759262 0.011388273367126762 0.1331249886708956 0.006675884387626033 0.808 -11.08 1.34 -3.176 0.124 -0.328 -0.156
-0.8812719626401702 -0.33709227813781967 -0.041033986075934815 1.7897720842653064 0.13000487177328882 0.006135923151541655 -0.2067039111675595 -0.03534291734625546 -0.030237829285129678 0.22894356458741041 1.072461191918041 -0.045945792550132106 0.23326325448528606 0.021991148571003403 1.028 -11.46 1.376 -2.628 0.164 -0.344 -0.148
-0.8808884674431988 -0.33709227813781967 -0.04026699568199211 1.800126454583533 0.12962137657631745 0.004601942363656241 -0.20632041597058814 -0.0400553063257562 -0.018849555918002914 0.25172011132166394 1.0901326505911686 -0.011388273367126762 0.021991148571003403 0.003141592653000486 1.212 -12.0 1.04 -2.748 0.136 0.124 -0.12
-0.8805049722462275 -0.33709227813781967 -0.03834951969713534 1.8116313104926736 0.13115535736420286 0.003451456772742181 -0.20632041597058814 -0.01767145867312773 -0.014922565101752308 0.21951878662840896 1.0496846451837873 0.05340707510100826 -0.13548118316064595 -0.0011780972448751821 1.244 -12.22 0.164 -2.78 0.144 0.268 -0.168
-0.8805049722462275 -0.3378592685317624 -0.0337475773334791 1.8200682048260435 0.12885438618237474 0.006519418348513008 -0.2067039111675595 0.0011780972448751821 -0.045160394386881984 0.2250165737711598 1.0127709315110316 0.029845130203504617 -0.03455751918300534 -0.00510508806112579 1.088 -12.032 -0.4 -2.628 0.136 0.0 -0.168
-0.8808884674431988 -0.337475773334791 -0.032213596545593685 1.8277381087654705 0.12808739578843203 0.007669903939427069 -0.2067039111675595 -0.01021017612225158 -0.019634954081253035 0.26546457917854105 0.9558295646753978 -0.04712388979500729 0.12959069693627004 -0.0027488935713754254 1.088 -11.84 -0.4 -2.476 0.136 -0.268 -0.14
-0.8797379818522848 -0.3378592685317624 -0.029912625363765568 1.8384759742806684 0.12962137657631745 0.007286408742455715 -0.2067039111675595 0.0200276531628781 0.0007853981632501215 0.2576105975460398 0.9020297904927645 -0.00039269908162506076 0.10838494652851677 0.0 0.964 -11.872 -0.4 -2.536 0.124 -0.112 -0.148
-0.8801214770492561 -0.3378592685317624 -0.027228158984966094 1.8465293734170667 0.12885438618237474 0.006519418348513008 -0.20708740636453085 0.04830198703988247 -0.0027488935713754254 0.2599667920357902 0.8706138639627596 -0.018849555918002914 -0.01649336142825255 -0.007853981632501214 0.776 -11.904 -0.436 -2.504 0.164 0.104 -0.168
-0.8797379818522848 -0.33709227813781967 -0.02454369260616662 1.8553497629474078 0.12885438618237474 0.006902913545484362 -0.2067039111675595 0.036128315509505585 0.018064157754752792 0.25446900489303936 0.7975718347804983 -0.02120575040775328 -0.009032078877376396 -0.00510508806112579 0.652 -12.0 -0.604 -2.412 0.136 0.036 -0.14
-0.8793544866553135 -0.33709227813781967 -0.0222427214243385 1.8622526764928924 0.1292378813793461 0.007286408742455715 -0.20708740636453085 0.022776546734253524 0.003926990816250607 0.2505420140767888 0.7685121027402438 0.02042035224450316 0.021991148571003403 -0.009424777959001457 0.496 -11.84 -0.94 -2.292 0.136 -0.048 -0.14
-0.8789709914583421 -0.337475773334791 -0.019941750242510378 1.8680051044474626 0.1292378813793461 0.008053399136398421 -0.20708740636453085 0.04633849163175717 -0.006675884387626033 0.23365595356691113 0.7194247175371112 -0.005497787142750851 0.059690260407009234 -0.012959069693627005 0.464 -11.808 -1.44 -2.384 0.136 -0.048 -0.176
-0.8782040010643993 -0.33709227813781967 -0.018791264651596317 1.874908017992947 0.1292378813793461 0.008053399136398421 -0.20632041597058814 0.056155968672383684 0.0027488935713754254 0.20930861050615737 0.7072510460067344 0.0200276531628781 0.023169245815878585 0.02042035224450316 0.372 -11.84 -1.98 -2.352 0.136 -0.016 -0.168
-0.8774370106704567 -0.337475773334791 -0.016490293469768196 1.88142743634146 0.12885438618237474 0.007286408742455715 -0.2067039111675595 0.056155968672383684 0.011780972448751823 0.20224002703690627 0.6408849012120992 0.005497787142750851 0.007461282550876154 0.001570796326500243 0.06 -11.808 -2.18 -2.26 0.124 -0.008 -0.14
-0.876670020276514 -0.33824276372873374 -0.01572330307582549 1.8864128739020876 0.1284708909854034 0.008053399136398421 -0.20708740636453085 0.09189158510026421 -0.022776546734253524 0.16532631336415057 0.6020076921312181 0.01060287520387664 -0.009424777959001457 -0.005497787142750851 -0.06 -11.684 -2.316 -2.108 0.124 -0.008 -0.156
-0.8743690490946858 -0.337475773334791 -0.014956312681882784 1.8917818066596865 0.12962137657631745 0.007286408742455715 -0.20708740636453085 0.11663162724264303 -0.005890486224375911 0.10131636305926567 0.5800165435602147 -0.011780972448751823 -0.003141592653000486 0.007461282550876154 -0.34 -11.556 -1.88 -2.016 0.108 0.028 -0.168
-0.872451573109829 -0.33824276372873374 -0.013038836697026017 1.8975342346142567 0.12885438618237474 0.007669903939427069 -0.20708740636453085 0.14686945652777272 0.004319689897875668 0.09346238142676445 0.5419247326425838 0.013744467856877126 -0.0027488935713754254 -0.0011780972448751821 -0.372 -11.332 -0.972 -1.864 0.124 0.064 -0.156
-0.8720680779128577 -0.3386262589257051 -0.012655341500054663 1.9029031673718557 0.1292378813793461 0.006902913545484362 -0.2067039111675595 0.15354534091539876 -0.027488935713754253 0.07343472826388636 0.5069745143779534 -0.006283185306000972 -0.03652101459113065 0.01060287520387664 -0.436 -11.08 -0.536 -1.68 0.136 0.104 -0.156
-0.8709175923219437 -0.33824276372873374 -0.01227184630308331 1.9071216145385406 0.12885438618237474 0.007669903939427069 -0.20708740636453085 0.14961835009914815 -0.024740042142378828 0.0730420291822613 0.4802709768274493 -0.0011780972448751821 -0.02552544030562895 -0.009032078877376396 -0.436 -10.92 -0.468 -1.436 0.108 0.104 -0.168
-0.8686166211401155 -0.3393932493196478 -0.011504855909140603 1.9113400617052256 0.1284708909854034 0.006519418348513008 -0.2067039111675595 0.15354534091539876 -0.03730641275438077 0.030237829285129678 0.43746677693031766 -0.007461282550876154 -0.009817477040626518 0.005890486224375911 -0.496 -10.76 -0.536 -1.16 0.116 0.124 -0.168
-0.8666991451552588 -0.3390097541226764 -0.011888351106111956 1.9155585088719105 0.12885438618237474 0.007286408742455715 -0.2067039111675595 0.17082410050690142 -0.034950218264630406 0.05222897785613308 0.3919136834618106 -0.01531526418337737 -0.019634954081253035 -0.006675884387626033 -0.436 -10.54 -0.5 -0.944 0.136 0.18 -0.156
-0.864781669170402 -0.33977674451661916 -0.010737865515197896 1.9186264704476812 0.12962137657631745 0.006902913545484362 -0.20708740636453085 0.1869247628535289 -0.028667032958629435 0.054977871427508505 0.3667809422378067 0.022383847652628464 -0.03220132469325498 -0.0047123889795007284 -0.436 -10.316 -0.332 -0.672 0.108 0.212 -0.184
-0.8624806979885739 -0.33977674451661916 -0.010737865515197896 1.9213109368264807 0.1284708909854034 0.006135923151541655 -0.20708740636453085 0.19870573530228072 -0.04555309346850705 0.04633849163175717 0.3227986450957999 0.0019634954081253035 -0.015707963265002428 0.005497787142750851 -0.808 -10.22 -0.536 -0.424 0.124 0.228 -0.148
-0.8620972027916025 -0.34092723010753323 -0.009587379924283835 1.9243788984022516 0.1284708909854034 0.005752427954570301 -0.20708740636453085 0.181034276629153 -0.02670353755050413 0.0310232274483798 0.29845130203504616 0.02552544030562895 -0.03180862561162992 0.0011780972448751821 -2.116 -9.936 -0.3 -0.336 0.124 0.288 -0.128
-0.8613302123976598 -0.34054373491056183 -0.009203884727312482 1.9270633647810511 0.1292378813793461 0.005368932757598948 -0.20708740636453085 0.12684180336489462 -0.011780972448751823 0.08443030254938806 0.2799944451986683 0.01060287520387664 -0.05183627877450802 -0.00039269908162506076 -3.02 -9.744 0.132 -0.244 0.136 0.328 -0.168
-0.858262250821889 -0.34054373491056183 -0.008053399136398421 1.9293643359628792 0.1292378813793461 0.004601942363656241 -0.20708740636453085 0.14176436846664692 -0.06008295948863429 0.09856746948789025 0.2693915699947917 -0.0027488935713754254 -0.05537057050913356 -0.0023561944897503642 -3.02 -9.84 0.032 -0.12 0.144 0.344 -0.148
-0.858262250821889 -0.3416942205014759 -0.006135923151541655 1.9316653071447072 0.12885438618237474 0.004218447166684887 -0.2067039111675595 0.12684180336489462 -0.04987278336638271 0.14922565101752308 0.24740042142378826 -0.018456856836377853 -0.04673119071338223 -0.0023561944897503642 -2.524 -9.936 -0.2 -0.088 0.1 0.344 -0.168
-0.8578787556249177 -0.34207771569844725 -0.003451456772742181 1.9347332687204781 0.13077186216723152 0.0038349519697135344 -0.20708740636453085 0.06008295948863429 -0.036128315509505585 0.1920298509146547 0.24190263428103742 -0.021991148571003403 -0.051443579692882956 -0.008246680714126275 -2.056 -9.744 -0.536 -0.028 0.124 0.344 -0.168
-0.8586457460188603 -0.34246121089541864 -0.0007669903939427069 1.9362672495083635 0.1292378813793461 0.0038349519697135344 -0.2067039111675595 -0.004319689897875668 -0.04476769530525693 0.23287055540366103 0.2230530783630345 0.003926990816250607 -0.034164820101380285 -0.00039269908162506076 -1.556 -9.492 -0.668 -0.028 0.136 0.328 -0.168
-0.858262250821889 -0.34284470609239 0.0011504855909140602 1.9385682206901915 0.1292378813793461 0.0038349519697135344 -0.2067039111675595 0.01060287520387664 -0.05340707510100826 0.2309070599955357 0.2030254252001564 0.007853981632501214 -0.018064157754752792 -0.001570796326500243 -1.056 -9.3 -0.5 0.028 0.124 0.336 -0.156
-0.858262250821889 -0.34399519168330406 0.004218447166684887 1.9404856966750483 0.1292378813793461 0.004218447166684887 -0.20708740636453085 -0.019634954081253035 -0.06479534846813502 0.22187498111815931 0.2030254252001564 -0.0011780972448751821 -0.03063052836675474 -0.0007853981632501215 -0.964 -9.3 -0.5 0.028 0.144 0.344 -0.168
-0.8578787556249177 -0.34476218207724674 0.005368932757598948 1.9416361822659625 0.13000487177328882 0.003451456772742181 -0.2067039111675595 -0.00039269908162506076 -0.05929756132538417 0.18260507295565323 0.168075206935526 -0.0035342917346255468 -0.018456856836377853 -0.0035342917346255468 -0.964 -9.492 -2.416 0.06 0.116 0.336 -0.168
-0.8578787556249177 -0.3443786868802754 0.005368932757598948 1.9424031726599051 0.1292378813793461 0.003451456772742181 -0.2067039111675595 0.03848450999925595 -0.05929756132538417 0.12841259969139487 0.1519745445888985 0.0011780972448751821 0.0023561944897503642 0.005497787142750851 -1.152 -9.556 -3.492 0.152 0.108 0.328 -0.156
-0.8574952604279463 -0.3459126676681608 0.007286408742455715 1.9439371534477905 0.13038836697026016 0.004985437560627594 -0.2067039111675595 0.07186393193738612 -0.05929756132538417 0.09738937224301507 0.12684180336489462 0.03337942193813016 0.03848450999925595 0.007853981632501214 -1.4 -9.524 -3.592 0.088 0.024 0.328 -0.156
-0.8563447748370322 -0.3466796580621035 0.006902913545484362 1.9447041438417332 0.12885438618237474 0.005752427954570301 -0.2067039111675595 0.0679369411211355 -0.06479534846813502 0.07971791356988733 0.09581857591651483 -0.009817477040626518 0.09228428418188928 -0.004319689897875668 -1.9 -9.236 -2.784 0.152 0.1 0.308 -0.168
-0.8559612796400609 -0.34629616286513215 0.006135923151541655 1.9462381246296188 0.12962137657631745 0.005752427954570301 -0.20708740636453085 0.0789325154066372 -0.04987278336638271 0.040448005407381256 0.09581857591651483 0.003141592653000486 0.09032078877376397 0.005890486224375911 -2.244 -9.016 -1.576 0.12 0.088 0.22 -0.168
-0.8544272988521755 -0.3466796580621035 0.006902913545484362 1.94662161982659 0.1292378813793461 0.005752427954570301 -0.20708740636453085 0.05379977418263332 -0.04987278336638271 -0.001570796326500243 0.0801106126515124 -0.01610066234662749 0.04555309346850705 -0.004319689897875668 -2.244 -9.016 -0.94 1.1 0.088 0.296 -0.168
-0.8532768132612614 -0.34783014365301756 0.006519418348513008 1.9485390958114468 0.13038836697026016 0.0023009711818281204 -0.2067039111675595 0.07736171908013696 -0.05811946408050899 0.003926990816250607 0.0899280896921389 -0.018456856836377853 -0.11663162724264303 0.0011780972448751821 -2.18 -8.984 -0.736 2.992 0.124 0.328 -0.176
-0.8544272988521755 -0.349364124440903 0.006902913545484362 1.951990552584189 0.12962137657631745 -0.006135923151541655 -0.20708740636453085 0.09306968234513939 -0.08796459428401361 0.018064157754752792 0.1720021977517766 0.01060287520387664 -0.4358959806038174 -0.008639379795751335 -2.024 -8.792 -0.972 3.116 0.088 0.412 -0.156
-0.8544272988521755 -0.3501311148348457 0.007286408742455715 1.9546750189629885 0.12962137657631745 -0.01572330307582549 -0.20708740636453085 -0.00510508806112579 -0.10995574285501701 -0.013351768775252066 0.28627763050466926 0.005497787142750851 -0.7956083393723731 -0.014529866020127248 -1.932 -8.792 -0.904 1.62 0.144 1.4 -0.168
-0.8536603084582327 -0.3508981052287884 0.008436894333369775 1.9558255045539026 0.13115535736420286 -0.013805827090968724 -0.20747090156150222 -0.01060287520387664 -0.09346238142676445 0.024347343060753767 0.2721404635661671 -0.0019634954081253035 -0.6652322442728529 -0.0023561944897503642 -1.9 -8.664 -0.872 0.916 0.1 1.544 -0.184
-0.8536603084582327 -0.3516650956227311 0.006902913545484362 1.9562089997508738 0.13000487177328882 -0.007669903939427069 -0.20708740636453085 0.024740042142378828 -0.09542587683488976 0.05929756132538417 0.17278759591502674 0.03769911183600583 0.05733406591725887 0.018064157754752792 -1.712 -8.284 -0.904 0.672 0.1 0.356 -0.176
-0.85289331806429 -0.35319907641061654 0.007669903939427069 1.9569759901448165 0.1292378813793461 0.0 -0.2067039111675595 0.04280419989713162 -0.09542587683488976 -0.027881634795379313 0.062439153978384655 -0.03337942193813016 0.6377433085590987 -0.009424777959001457 -1.496 -7.904 -1.108 0.516 0.136 0.316 -0.148
-0.854043803655204 -0.35319907641061654 0.006902913545484362 1.957359485341788 0.12962137657631745 0.006902913545484362 -0.20747090156150222 -0.011780972448751823 -0.08128870989638758 -0.0047123889795007284 0.019242254999627974 -0.008639379795751335 0.7689048018218689 -0.00039269908162506076 -1.68 -8.064 -0.972 0.7 0.124 0.028 -0.168
-0.8532768132612614 -0.3539660668045592 0.007286408742455715 1.958509970932702 0.12962137657631745 0.006902913545484362 -0.2067039111675595 -0.003141592653000486 -0.06283185306000971 -0.0070685834692510935 0.03652101459113065 0.0035342917346255468 0.556061899581086 0.003141592653000486 -1.556 -8.54 -0.94 0.58 0.124 -0.356 -0.156
-0.8548107940491468 -0.3551165523954733 0.006902913545484362 1.9592769613266448 0.12962137657631745 0.002684466378799474 -0.20708740636453085 -0.0200276531628781 -0.08325220530451288 -0.0023561944897503642 0.09738937224301507 0.01610066234662749 0.007853981632501214 0.012173671530376884 -1.524 -8.664 -0.872 0.12 0.124 0.356 -0.168
-0.854043803655204 -0.3551165523954733 0.007286408742455715 1.9611944373115016 0.1292378813793461 -0.0019174759848567672 -0.20708740636453085 -0.029452431121879556 -0.062439153978384655 -0.01727875959150267 0.1401935721401467 -0.02591813938725401 -0.3860231972374347 0.00510508806112579 -1.4 -8.508 -0.94 0.152 0.108 0.344 -0.176
-0.8536603084582327 -0.355883542789416 0.007286408742455715 1.9619614277054442 0.1292378813793461 -0.005752427954570301 -0.20632041597058814 -0.03337942193813016 -0.05929756132538417 0.007461282550876154 0.15236724367052357 0.03259402377488004 -0.4822344722355746 0.0047123889795007284 -1.4 -8.348 -1.072 0.152 0.116 0.364 -0.176
-0.854043803655204 -0.35626703798638737 0.008053399136398421 1.962728418099387 0.13038836697026016 -0.008436894333369775 -0.20708740636453085 -0.013744467856877126 -0.059690260407009234 -0.0027488935713754254 0.11623892816101798 -0.03337942193813016 -0.4178318228490646 -0.012173671530376884 -1.308 -8.128 -0.904 0.152 0.1 0.732 -0.156
-0.8536603084582327 -0.3574175235773014 0.007286408742455715 1.962728418099387 0.13038836697026016 -0.008053399136398421 -0.20747090156150222 0.0023561944897503642 -0.05183627877450802 0.021991148571003403 0.045160394386881984 0.011388273367126762 -0.2120575040775328 0.0 -1.34 -8.096 -0.772 0.152 0.108 0.684 -0.176
-0.854043803655204 -0.35703402838033005 0.006519418348513008 1.9623449229024155 0.12962137657631745 -0.005368932757598948 -0.20747090156150222 0.02552544030562895 -0.023169245815878585 0.004319689897875668 -0.02631083846887907 -0.0011780972448751821 0.09817477040626518 -0.008639379795751335 -1.308 -8.316 -0.772 0.152 0.124 0.328 -0.176
-0.8544272988521755 -0.3574175235773014 0.006519418348513008 1.9611944373115016 0.12885438618237474 -0.0019174759848567672 -0.20785439675847356 -0.04790928795825741 -0.034950218264630406 -0.039662607244131134 -0.06008295948863429 -0.03180862561162992 0.2929535148922953 -0.01610066234662749 -1.308 -8.984 -0.94 0.244 0.124 0.328 -0.176
-0.8548107940491468 -0.3589515043651868 0.007286408742455715 1.9604274469175587 0.13000487177328882 0.0003834951969713534 -0.20938837754635897 -0.06715154295788539 -0.045160394386881984 -0.023954643979128706 -0.07264933010063623 -0.004319689897875668 0.27017696815804176 -0.07853981632501214 -1.464 -10.668 -1.072 0.976 0.088 0.328 -0.184
-0.8563447748370322 -0.35856800916821546 0.006519418348513008 1.96081094211453 0.13000487177328882 0.0 -0.2116893487281871 -0.06086835765188441 -0.06479534846813502 -0.001570796326500243 -0.056941366835633805 0.021598449489378342 0.1531526418337737 -0.1798561793842778 -1.368 -11.968 -1.14 1.648 0.052 0.916 -0.184
-0.8563447748370322 -0.3608689803500436 0.006519418348513008 1.9604274469175587 0.12808739578843203 0.005368932757598948 -0.21552430069790063 -0.07382742734551141 -0.09542587683488976 -0.014529866020127248 0.009424777959001457 -0.04162610265225644 0.1500110491807732 -0.2666426764234162 -1.868 -13.936 -1.276 2.228 -0.088 1.584 -0.196
-0.8567282700340035 -0.36278645633490036 0.006519418348513008 1.9592769613266448 0.1257864246066039 0.017640779060682257 -0.21935925266761416 -0.06675884387626033 -0.13155419234439536 0.005497787142750851 -0.0530143760193832 -0.11977321989564353 0.6071127801923439 -0.3243694414223002 -2.428 -15.62 -1.376 2.78 0.008 1.264 -0.212
-0.8590292412158317 -0.36508742751672846 0.006519418348513008 1.9592769613266448 0.1234854534247758 0.03106311095467963 -0.22357769983429907 -0.07971791356988733 -0.19988383254715592 -0.001570796326500243 -0.06479534846813502 -0.19163715183302965 1.0968085349787946 -0.3860231972374347 -2.4 -16.824 -1.376 3.056 0.036 0.78 -0.176
-0.8597962316097744 -0.36930587468341336 0.007286408742455715 1.96081094211453 0.12195147263689039 0.04295146206079158 -0.2281796421979553 -0.09464047867163963 -0.2760674543824177 0.01649336142825255 0.01610066234662749 -0.22344577744465957 1.3233959050764548 -0.420188017338815 -2.708 -17.936 -1.712 2.688 0.052 0.82 -0.156
-0.8609467172006885 -0.37352432185009826 0.006519418348513008 1.962728418099387 0.11926700625809092 0.05675728915176031 -0.23354857495555426 -0.08639379795751337 -0.3911282852985605 0.01060287520387664 0.11977321989564353 -0.2042035224450316 1.300226659260576 -0.49048115294970085 -3.148 -18.888 -2.012 1.956 0.044 1.108 -0.184
-0.8624806979885739 -0.3796602450016399 0.006135923151541655 1.9642623988872723 0.1169660350762628 0.07363107781849985 -0.23853401251618184 -0.12173671530376882 -0.4547455365218203 -0.04476769530525693 0.15707963265002428 -0.23365595356691113 1.408611605789093 -0.5002986299903274 -3.456 -19.492 -2.112 1.436 0.052 1.02 -0.168
-0.8628641931855452 -0.3861796633501529 0.006902913545484362 1.9677138556600144 0.11504855909140603 0.09357282806101024 -0.24428644047075213 -0.10956304377339195 -0.5470298207037096 -0.010995574285501701 0.2320851572404109 -0.2309070599955357 1.6367697722132533 -0.510508806112579 -3.612 -19.716 -2.148 0.64 0.0 0.656 -0.168
-0.864781669170402 -0.39346607209260864 0.006902913545484362 1.9711653124327566 0.11274758790957791 0.11313108310654926 -0.24965537322835107 -0.1441205629563973 -0.6326382204979728 -0.022776546734253524 0.29648780662692087 -0.20066923071040604 1.817804048842406 -0.5152211950920796 -3.988 -19.84 -2.248 0.152 0.016 0.424 -0.176
-0.865932154761316 -0.4007524808350643 0.005368932757598948 1.973849778811556 0.10967962633380708 0.12962137657631745 -0.2542573155920073 -0.15707963265002428 -0.7143196294759855 -0.0023561944897503642 0.3176935570346741 -0.22069688387328412 1.8484345772091608 -0.4712388979500729 -4.112 -20.192 -2.552 0.18 0.088 0.452 -0.156
-0.8697671067310296 -0.4099563655623768 0.006519418348513008 1.9788352163721836 0.10776215034895031 0.14802914603094242 -0.2596262483496063 -0.1841758692821535 -0.8117090017190005 -0.02591813938725401 0.3526437752993045 -0.2737112598926673 1.7636115755781478 -0.4755585878479486 -4.36 -20.128 -2.552 0.244 0.08 0.704 -0.168
-0.8709175923219437 -0.4210777262745461 0.005752427954570301 1.9838206539328114 0.10699515995500761 0.16643691548556738 -0.26384469551629114 -0.2061670178531569 -0.9036005868192648 -0.0011780972448751821 0.4410010686649432 -0.2010619297920311 1.7031359170078884 -0.4771293841744488 -4.268 -19.936 -2.752 0.244 0.052 0.956 -0.176
-0.8732185635037718 -0.43104860139580126 0.006519418348513008 1.9872721107055535 0.10469418877317949 0.18484468494019235 -0.2692136282738901 -0.19634954081253037 -0.9899943847767781 -0.018064157754752792 0.4779147823376989 -0.18496126744540362 1.7824611314961507 -0.4940154446843264 -4.36 -19.716 -3.02 0.0 -0.008 0.692 -0.176
-0.876670020276514 -0.4425534573049419 0.005752427954570301 1.9926410434631525 0.10162622719740866 0.2051699303796741 -0.2741990658345177 -0.25643250030116466 -1.073246590081291 -0.014922565101752308 0.4790928795825741 -0.22540927285278486 1.9226547036362973 -0.47673668509282374 -4.488 -19.396 -3.052 -2.504 -0.036 0.396 -0.156
-0.8782040010643993 -0.45405831321408247 0.004601942363656241 1.99762648102378 0.09970875121255189 0.22626216621309853 -0.27880100819817394 -0.2807798433619184 -1.1415762302840515 -0.03769911183600583 0.4539601383585702 -0.24543692601566297 1.990984343839058 -0.47359509243982323 -4.332 -19.304 -3.22 -3.972 0.052 0.328 -0.184
-0.8828059434280556 -0.46824763550202253 0.004985437560627594 2.001077937796522 0.09702428483375242 0.2511893540162365 -0.2849369313497156 -0.2874557277495445 -1.202837287017561 -0.0400553063257562 0.400945762339187 -0.21127210591428267 2.1743748149579614 -0.4688827034603225 -4.456 -19.588 -3.156 -4.032 0.116 0.344 -0.148
-0.8851069146098838 -0.48051948180510584 0.004218447166684887 2.0026119185844076 0.09587379924283836 0.273432075440575 -0.2880048929254864 -0.32829643223855076 -1.2939434739545752 -0.029845130203504617 0.31926435336117437 -0.16061392438464983 2.3381303319956115 -0.4669192080521972 -4.144 -19.684 -3.288 -4.4 -0.036 -0.5 -0.176
-0.8885583713826259 -0.4947088040930459 0.0030679615757708274 2.0056798801601783 0.09357282806101024 0.2922233400921713 -0.29260683528914266 -0.34478979366680335 -1.32614479864783 -0.0640099503048849 0.25957409295416517 -0.13508848407902088 2.2332796772017205 -0.4351105824405673 -4.112 -19.78 -3.088 -4.34 -0.088 -1.012 -0.196
-0.8927768185493108 -0.5092816215779573 0.0030679615757708274 2.0091313369329207 0.09165535207615347 0.30104372962251247 -0.29682528245582757 -0.34871678448305393 -1.3779810774223382 -0.05851216316213405 0.30551988550429726 -0.18378317020052842 1.6603317171107568 -0.4457134576444439 -3.988 -19.652 -3.288 -4.308 0.036 0.0 -0.176
-0.896228275322053 -0.5238544390628688 0.002684466378799474 2.0125827937056626 0.0897378760912967 0.31178159513771037 -0.30181072001645515 -0.36285395142155613 -1.4364932405844721 -0.043982297142006806 0.3153373625449238 -0.19477874448603014 1.0567532286530383 -0.47870018050094904 -3.956 -19.748 -3.592 -4.124 0.06 0.336 -0.148
-0.8996797320947951 -0.5388107517447516 0.0015339807878854137 2.0141167744935484 0.0897378760912967 0.32175247025896553 -0.30679615757708273 -0.42058071642044004 -1.4722288570123527 -0.0640099503048849 0.25682519938278975 -0.2010619297920311 0.9169523555945168 -0.47673668509282374 -3.924 -19.556 -3.524 -3.484 -0.06 0.328 -0.176
-0.9046651696554228 -0.5549175500175484 -0.0003834951969713534 2.016034250478405 0.08782040010643993 0.33287383097113477 -0.31178159513771037 -0.39544797519643615 -1.5103206679299837 -0.0659734457130102 0.1959568417309053 -0.14097897030339682 0.9507244766142721 -0.5018694263168276 -3.924 -19.524 -3.288 -2.748 -0.136 0.848 -0.176
-0.9088836168221076 -0.5725583290782307 -0.0003834951969713534 2.0164177456753762 0.08628641931855452 0.3474466484560462 -0.3175340230922806 -0.39780416968618654 -1.5951436695609966 -0.11545352999776785 0.12644910428326955 -0.15707963265002428 1.1266536651822991 -0.4692754025419476 -4.052 -19.62 -2.952 -1.556 0.008 1.168 -0.128
-0.9134855591857639 -0.5886651273510275 -0.0019174759848567672 2.017184736069319 0.08321845774278369 0.362402961137929 -0.3213689750619942 -0.4429645640730685 -1.6403040639478788 -0.1130973355080175 0.07853981632501214 -0.19399334632278 1.3897620498710899 -0.4790928795825741 -3.8 -19.748 -3.052 -0.516 0.08 0.908 -0.184
-0.9180875015494201 -0.6047719256238244 -0.002684466378799474 2.0179517264632616 0.08091748656095557 0.3765922834258691 -0.3255874222286791 -0.44846235121581934 -1.6728980877227588 -0.12055861805889365 0.06008295948863429 -0.19438604540440507 1.5378096036437379 -0.4712388979500729 -3.644 -19.556 -2.952 0.0 -0.016 0.752 -0.168
-0.922305948716105 -0.6231796950784493 -0.004601942363656241 2.0198692024481186 0.07976700097004151 0.388480634531981 -0.32980586939536394 -0.4728096942765731 -1.7231635701707666 -0.12684180336489462 0.07657632091688685 -0.22462387468953474 1.4141093929318438 -0.42058071642044004 -3.364 -18.668 -3.052 0.06 -0.036 0.792 -0.156
-0.9280583766706754 -0.6427379501239884 -0.006135923151541655 2.02025269764509 0.07784952498518474 0.3992185000471789 -0.3324903357741634 -0.46770460621544735 -1.7804976360880254 -0.11977321989564353 0.13391038683414572 -0.19870573530228072 1.1470740174268024 -0.37738381744168337 -3.052 -17.364 -2.652 -0.12 0.0 1.02 -0.176
-0.9322768238373602 -0.6603787291846707 -0.006902913545484362 2.022553668826918 0.07516505860638527 0.4084223847744914 -0.3351748021529629 -0.5226824776429558 -1.7946348030265276 -0.10406525663064109 0.13155419234439536 -0.1720021977517766 1.021410311306783 -0.3063052836675474 -2.552 -15.968 -2.516 -0.488 0.0 1.128 -0.168
-0.9384127469889019 -0.6787864986392956 -0.007286408742455715 2.0237041544178322 0.07554855380335662 0.4210777262745461 -0.33824276372873374 -0.5089380097860787 -1.80955736812828 -0.12684180336489462 0.15158184550727344 -0.1602212253030248 1.0057023480417806 -0.24975661591353862 -2.024 -14.412 -2.584 -0.672 0.036 0.876 -0.148
-0.943014689352558 -0.6956602873060351 -0.009203884727312482 2.0237041544178322 0.07363107781849985 0.42951462060791584 -0.3390097541226764 -0.5014767272352025 -1.816625951597531 -0.12762720152814475 0.12370021071189413 -0.10013826581439049 1.0485065479389122 -0.2089159114245323 -1.712 -13.176 -2.552 -0.852 -0.024 0.568 -0.168
-0.9476166317162144 -0.7129175711697461 -0.011504855909140603 2.025621630402689 0.07286408742455715 0.4371845245473429 -0.3401602397135905 -0.5163992923369549 -1.8072011736385296 -0.17043140142527635 0.11466813183451774 -0.09660397407976494 0.931089522533019 -0.1519745445888985 -1.212 -12.064 -1.944 -1.128 -0.072 0.56 -0.196
-0.9533690596707847 -0.7317088358213424 -0.013038836697026017 2.0263886207966317 0.07171360183364309 0.4425534573049419 -0.34131072530450457 -0.5191481859083303 -1.7636115755781478 -0.17828538305777758 0.1331249886708956 -0.12330751163026907 0.7154977267208606 -0.1009236639776406 -0.996 -10.888 -1.776 -1.496 -0.024 0.82 -0.184
-0.9572040116404982 -0.7478156340941392 -0.015339807878854137 2.026772115993603 0.07056311624272903 0.44715539966859813 -0.34131072530450457 -0.5281802647857067 -1.7604699829251473 -0.1602212253030248 0.08874999244726373 -0.12330751163026907 0.5568472977443362 -0.09032078877376397 -0.56 -10.128 -1.712 -1.588 0.116 0.944 -0.176
-0.9625729443980972 -0.763922432366936 -0.016490293469768196 2.0275391063875454 0.07017962104575767 0.45405831321408247 -0.34284470609239 -0.49283734743945123 -1.7439766214968948 -0.17553648948640216 0.045945792550132106 -0.0801106126515124 0.5187554868267052 -0.05222897785613308 -0.404 -9.62 -1.844 -1.344 0.172 0.808 -0.156
-0.9690923627466101 -0.781179716230647 -0.01802427425765361 2.0275391063875454 0.07094661143970038 0.4586602555777387 -0.34361169648633266 -0.5050110189698281 -1.681144768436885 -0.1500110491807732 0.014529866020127248 -0.0027488935713754254 0.530143760193832 -0.1021017612225158 -0.436 -8.92 -1.308 -1.1 0.1 0.712 -0.176
-0.9736943051102663 -0.7969030193064724 -0.019941750242510378 2.0283060967814883 0.07056311624272903 0.46172821715350953 -0.3451456772742181 -0.523860574887831 -1.635984374050003 -0.14686945652777272 0.018064157754752792 0.006283185306000972 0.43039819346106656 -0.11663162724264303 -0.28 -8.476 -1.108 -0.944 0.1 0.84 -0.168
-0.9794467330648366 -0.8133933127762406 -0.020708740636453084 2.027922601584517 0.07094661143970038 0.46326219794139495 -0.34629616286513215 -0.5525276078464605 -1.5821845998673698 -0.1739656931599019 0.03652101459113065 0.006675884387626033 0.2890265240760447 -0.1299833960178951 -0.436 -7.776 -1.208 -0.792 0.152 1.052 -0.156
-0.984048675428493 -0.8279661302611521 -0.02339320701525256 2.0290730871754312 0.07133010663667173 0.46594666432019444 -0.3474466484560462 -0.5446736262139592 -1.5468416825211142 -0.17671458673127732 0.03573561642788053 0.0035342917346255468 0.20655971693478195 -0.12016591897726858 -0.464 -7.268 -1.376 -0.852 0.136 1.08 -0.176
-0.9901845985800346 -0.8425389477460635 -0.024160197409195266 2.0286895919784595 0.07094661143970038 0.4678641403050512 -0.34898062924393164 -0.5537057050913357 -1.4769412459918534 -0.1610066234662749 0.0007853981632501215 0.02631083846887907 0.2191260875467839 -0.14372786387477224 -0.528 -6.572 -0.872 -0.672 0.08 0.984 -0.156
-0.9951700361406621 -0.8555777844430895 -0.02454369260616662 2.0283060967814883 0.07094661143970038 0.470932101880822 -0.3497476196378743 -0.5289656629489569 -1.402328420483092 -0.10485065479389122 -0.006675884387626033 -0.001570796326500243 0.265071880096916 -0.11741702540589316 0.06 -6.252 -1.004 -0.244 0.116 1.06 -0.148
-1.000538968898261 -0.8682331259431442 -0.02684466378799474 2.027922601584517 0.07056311624272903 0.4720825874717361 -0.35051461003181705 -0.5128650006023293 -1.3076879418114522 -0.15825772989489947 0.00510508806112579 -0.049480084284757656 0.2729258617294172 -0.08835729336563866 1.184 -6.156 -0.604 0.06 0.144 1.148 -0.168
-1.0043739208679747 -0.8789709914583421 -0.028762139772851508 2.0283060967814883 0.07133010663667173 0.4759175394414496 -0.3524320860166738 -0.47634398601119865 -1.235824009874066 -0.19870573530228072 0.006675884387626033 0.0 0.2572178984644148 -0.12291481254864402 1.992 -6.38 -0.436 0.06 0.072 1.216 -0.168
-1.0074418824437454 -0.88970885697354 -0.03259709174256504 2.0290730871754312 0.07056311624272903 0.4801359866081345 -0.3539660668045592 -0.44060836958331817 -1.144717822937052 -0.2018473279552812 -0.0035342917346255468 0.018064157754752792 0.2921681167290452 -0.15236724367052357 2.584 -6.76 -0.368 0.06 0.052 1.224 -0.156
-1.0108933392164876 -0.8996797320947951 -0.03489806292439316 2.0294565823724025 0.07171360183364309 0.48320394818390533 -0.35473305719850196 -0.36049775693180575 -1.0756027845710414 -0.2619302874439155 -0.0070685834692510935 -0.0070685834692510935 0.32868913132017585 -0.12959069693627004 2.552 -7.3 -0.536 0.028 0.072 1.156 -0.184
-1.0151117863831725 -0.9100341024130217 -0.0395000052880494 2.0298400775693737 0.07056311624272903 0.48627190975967616 -0.35626703798638737 -0.31965705244279946 -0.9966702691644042 -0.32162054785092475 0.027096236632129192 -0.0019634954081253035 0.3440043955035532 -0.10249446030414085 2.524 -7.744 -0.4 0.028 0.072 1.236 -0.168
-1.0181797479589434 -0.9188544919433629 -0.04141748127290617 2.030223572766345 0.07094661143970038 0.49010686172938966 -0.3574175235773014 -0.28863382499441964 -0.9299114252881439 -0.3522510762176795 0.07107853377413599 -0.0027488935713754254 0.35342917346255465 -0.10485065479389122 2.244 -8.252 0.568 0.028 0.06 1.32 -0.168
-1.0193302335498575 -0.9257574054888472 -0.04410194765170564 2.031374058357259 0.07133010663667173 0.49547579448698864 -0.3593349995621582 -0.2850995332597941 -0.8643306786567587 -0.3243694414223002 0.11741702540589316 -0.007461282550876154 0.4099778412165634 -0.15747233173164935 2.244 -8.54 1.744 -0.028 0.088 1.312 -0.156
-1.0235486807165424 -0.934194299822217 -0.046402918833533764 2.0336750295390873 0.06711165946998685 0.5004612320476163 -0.3608689803500436 -0.33300882121805153 -0.8160286916168762 -0.24897121775028852 0.16375551703765032 -0.12723450244651968 0.472024296113323 -0.1460840583645226 2.368 -8.984 2.616 -0.18 0.208 1.252 -0.168
-1.026616642292313 -0.9414807085646727 -0.047553404424447825 2.0359760007209156 0.06442719309118737 0.5050631744112725 -0.36125247554701495 -0.3381139092791773 -0.8089601081476251 -0.21559179581215834 0.20852321234290724 -0.252112810403289 0.4889103566232006 -0.13862277581364643 2.68 -9.712 2.92 -1.464 0.2 1.284 -0.168
-1.0304515942620267 -0.948383622110157 -0.04908738521233324 2.037893476705772 0.05829126993964572 0.5115825927597855 -0.36355344672884304 -0.36363934958480626 -0.743772060597865 -0.1460840583645226 0.2171625921386586 -0.37659841927843324 0.5474225197853346 -0.1500110491807732 3.148 -10.348 2.348 -2.26 0.18 1.108 -0.156
-1.0339030510347689 -0.9552865356556414 -0.04908738521233324 2.0405779430845716 0.054072822772960834 0.5196359918961839 -0.36508742751672846 -0.37699111836005833 -0.7064656478434843 -0.04751658887663235 0.23954643979128706 -0.5093307088677038 0.6891868882519816 -0.1790707812210277 3.364 -11.236 1.98 -2.992 0.356 0.808 -0.168
-1.0381214982014537 -0.9621894492011258 -0.04832039481839053 2.043262409463371 0.051004861197190006 0.5280728862295537 -0.36777189389552795 -0.35460727070742987 -0.6746570222318543 -0.02670353755050413 0.239153740709662 -0.46966810162357264 0.7744025889646198 -0.1990984343839058 3.708 -12.032 1.44 -3.544 0.764 0.636 -0.148
-1.039655478989339 -0.9679418771556961 -0.0502378708032473 2.0467138662361135 0.05253884198507542 0.5353592949720094 -0.3696893698803847 -0.30944687632054785 -0.6177156553962205 -0.0200276531628781 0.26546457917854105 -0.21323560132240799 0.7724390935564944 -0.21166480499590773 3.488 -12.952 1.44 -4.096 0.572 0.684 -0.156
-1.0419564501711673 -0.9736943051102663 -0.05062136600021865 2.0490148374179413 0.054072822772960834 0.5434126941084079 -0.37160684586524145 -0.24190263428103742 -0.5509568115199602 -0.09346238142676445 0.2874557277495445 0.09306968234513939 0.7363107780469889 -0.19360064724115494 3.116 -13.776 1.608 -4.704 0.172 0.76 -0.196
-1.0434904309590527 -0.9790632378678653 -0.05138835639416136 2.0509323134027984 0.05483981316690354 0.5518495884417776 -0.37352432185009826 -0.20459622152665666 -0.5474225197853346 -0.09267698326351434 0.24661502326053814 0.18849555918002917 0.750055245903866 -0.20027653162878098 2.772 -14.636 1.576 -5.044 0.172 0.724 -0.176
-1.045024411746938 -0.9836651802315216 -0.05177185159113271 2.053233284584626 0.055223308363874894 0.5606699779721187 -0.3765922834258691 -0.19242254999627975 -0.504618319888203 -0.08521570071263818 0.24308073152591259 0.07932521448826227 0.8266315668207529 -0.21991148571003402 2.428 -15.492 1.308 -5.072 0.188 0.568 -0.176
-1.0461748973378522 -0.9882671225951778 -0.05177185159113271 2.0566847413573686 0.05330583237901813 0.5687233771085172 -0.3788932546076972 -0.1621847207111501 -0.49990593090870233 -0.040448005407381256 0.23561944897503645 -0.05772676499888393 0.898888197839764 -0.24897121775028852 2.212 -16.316 1.04 -5.224 0.28 0.588 -0.176
-1.049242858913623 -0.9944030457467194 -0.05253884198507542 2.058985712539197 0.05330583237901813 0.5786942522297723 -0.38157772098649667 -0.1480475537726479 -0.4959789400924517 -0.021598449489378342 0.24543692601566297 -0.11074114101826713 0.9071348785538903 -0.2576105975460398 1.992 -17.144 0.636 -5.472 0.372 0.676 -0.168
-1.0500098493075658 -0.9986214929134043 -0.052155346788104066 2.0609031885240534 0.05368932757598948 0.5878981369570848 -0.38426218736529616 -0.1429424657115221 -0.4798782777458242 0.00039269908162506076 0.24386612968916271 -0.02120575040775328 0.9165596565128917 -0.2666426764234162 1.804 -17.716 0.668 -5.5 0.316 0.624 -0.168
-1.0511603348984797 -1.0020729496861465 -0.05253884198507542 2.063971150099824 0.054072822772960834 0.5974855168813686 -0.3869466537440956 -0.13783737765039633 -0.4641703144808218 0.019634954081253035 0.24543692601566297 0.030237829285129678 0.9346238142676445 -0.2945243112187956 1.744 -18.316 0.436 -5.652 0.272 0.624 -0.176
-1.0511603348984797 -1.0070583872467742 -0.05177185159113271 2.0655051308877095 0.05368932757598948 0.6066894016086811 -0.3896311201228951 -0.1079922474468917 -0.47752208325607387 -0.007853981632501214 0.26035949111741524 0.011388273367126762 0.9279479298800185 -0.27017696815804176 1.62 -18.636 0.064 -5.836 0.236 0.616 -0.156
-1.0526943156863653 -1.012427320004373 -0.051004861197190006 2.0685730924634806 0.05445631796993219 0.6158932863359936 -0.3926990816986659 -0.08835729336563866 -0.47477318968469845 0.009424777959001457 0.25643250030116466 0.02631083846887907 0.950331777532647 -0.271747764484542 1.464 -19.08 0.132 -5.868 0.2 0.548 -0.14
-1.0530778108833365 -1.016645767171058 -0.05177185159113271 2.0704905684483372 0.05445631796993219 0.6258641614572488 -0.3953835480774654 -0.09385508050838952 -0.49990593090870233 -0.005497787142750851 0.23719024530153668 -0.00039269908162506076 0.9083129757987655 -0.28470683417816905 1.368 -19.208 0.032 -6.144 0.2 0.588 -0.148
-1.0530778108833365 -1.022014699928657 -0.05177185159113271 2.073558530024108 0.05330583237901813 0.6339175605936472 -0.3980680144562649 -0.03220132469325498 -0.49558624101082666 -0.012566370612001944 0.24857851866866346 -0.00039269908162506076 0.8953539061051384 -0.271747764484542 0.9 -19.208 0.1 -6.172 0.188 0.588 -0.168
-1.0538448012772792 -1.0270001374892845 -0.05253884198507542 2.075476006008965 0.054072822772960834 0.6442719309118737 -0.4019029664259784 -0.029452431121879556 -0.4841979676436999 -0.001570796326500243 0.23954643979128706 -0.023954643979128706 0.8965320033500137 -0.30041479744317146 0.652 -19.396 0.1 -6.172 0.188 0.616 -0.148
-1.053461306080308 -1.031985575049912 -0.052155346788104066 2.077776977190793 0.05253884198507542 0.6523253300482722 -0.4045874328047779 -0.03063052836675474 -0.49283734743945123 -0.005890486224375911 0.20734511509803208 -0.03220132469325498 0.892212313452138 -0.2996293992799213 0.84 -19.428 0.2 -6.296 0.208 0.644 -0.168
-1.0538448012772792 -1.037354507807511 -0.05177185159113271 2.078927462781707 0.052155346788104066 0.6611457195786133 -0.406888403986606 -0.008639379795751335 -0.5077599125412036 0.00039269908162506076 0.19792033713903062 -0.05340707510100826 0.8717919612076348 -0.29138271856579506 0.776 -19.364 0.132 -6.324 0.188 0.624 -0.148
-1.0530778108833365 -1.0431069357620812 -0.05138835639416136 2.081228433963535 0.05253884198507542 0.6699661091089545 -0.40957287036540546 0.02081305132612822 -0.5203262831532055 0.0 0.20027653162878098 -0.023954643979128706 0.8423395300857552 -0.2902046213209199 0.496 -19.272 0.0 -6.296 0.188 0.608 -0.148
-1.0523108204893938 -1.0484758685196802 -0.052155346788104066 2.0839129003423347 0.05253884198507542 0.6776360130483815 -0.41225733674420495 0.05026548244800778 -0.5379977418263332 0.024740042142378828 0.21676989305703354 -0.02120575040775328 0.8427322291673803 -0.2662499773417912 0.436 -19.048 -0.2 -6.48 0.18 0.644 -0.128
-1.0526943156863653 -1.053461306080308 -0.051004861197190006 2.0858303763271913 0.052155346788104066 0.68568941218478 -0.41455830792603304 0.01021017612225158 -0.5423174317242089 0.02631083846887907 0.2042035224450316 0.007853981632501214 0.7920740476377475 -0.2505420140767888 0.464 -18.732 -0.2 -6.664 0.052 0.692 -0.156
-1.0526943156863653 -1.058830238837907 -0.05177185159113271 2.0869808619181054 0.05138835639416136 0.6941263065181498 -0.41724277430483253 0.04437499622363186 -0.5403539363160835 -0.0047123889795007284 0.16414821611927538 -0.018849555918002914 0.7897178531479971 -0.23129975907716077 0.372 -18.476 -0.368 -6.6 -0.272 0.616 -0.148
-1.0519273252924224 -1.0657331523833913 -0.05138835639416136 2.0892818330999336 0.047553404424447825 0.7029466960484908 -0.4195437454866607 0.05458517234588344 -0.5529203069280855 0.024740042142378828 0.18024887846590287 -0.15040374826239827 0.8026769228416242 -0.23719024530153668 0.152 -18.256 -0.2 -6.508 -0.172 0.568 -0.168
-1.0511603348984797 -1.0707185899440188 -0.0502378708032473 2.090048823493876 0.04410194765170564 0.7098496095939753 -0.4222282118654601 0.07343472826388636 -0.569020969274713 0.09542587683488976 0.18967365642490433 -0.3153373625449238 0.7877543577398718 -0.23836834254641187 0.0 -18.0 -0.268 -6.572 0.108 0.664 -0.156
-1.0500098493075658 -1.077238008292532 -0.049854375606275945 2.0923497946757044 0.03911651009107805 0.7179030087303736 -0.4241456878503169 0.056155968672383684 -0.5898340206008412 0.07736171908013696 0.15943582713977467 -0.433147087032442 0.7905032513112472 -0.23051436091391064 -0.124 -17.748 -0.3 -6.784 0.2 0.616 -0.148
-1.0496263541105944 -1.0826069410501307 -0.0502378708032473 2.094267270660561 0.03489806292439316 0.7263399030637434 -0.42798063982003043 0.05537057050913356 -0.5835508352948403 0.036913713672755706 0.15433073907864886 -0.46731190713382226 0.7355253798837388 -0.22855086550578535 0.0 -17.524 -0.5 -6.752 0.18 0.596 -0.148
-1.0484758685196802 -1.0895098545956152 -0.048703890015361885 2.0946507658575326 0.03259709174256504 0.7328593214122564 -0.42874763021397316 0.07657632091688685 -0.5701990665195882 0.04241150081550656 0.1441205629563973 -0.3919136834618106 0.737488875291864 -0.21480639764890821 0.152 -17.272 -0.368 -6.54 0.18 0.588 -0.168
-1.048092373322709 -1.0937283017623 -0.04947088040930459 2.0969517370393604 0.03029612056073692 0.7401457301547121 -0.4314320965927726 0.1060287520387664 -0.5592034922340865 0.027096236632129192 0.08168140897801264 -0.2737112598926673 0.7135342313127354 -0.19870573530228072 0.0 -17.208 -0.368 -6.416 0.18 0.644 -0.148
-1.0473253829287663 -1.0987137393229276 -0.048703890015361885 2.0969517370393604 0.02914563496982286 0.7458981581092824 -0.43219908698671533 0.09699667316139 -0.5336780519284575 -0.019242254999627974 0.0950331777532647 -0.18339047111890336 0.6695519341707286 -0.19163715183302965 0.028 -17.048 -0.368 -6.296 0.188 0.692 -0.148
-1.0454079069439095 -1.1040826720805266 -0.04908738521233324 2.098485717827246 0.028378644575880154 0.7528010716547668 -0.43373306777460074 0.08521570071263818 -0.5207189822348305 0.003926990816250607 0.07186393193738612 -0.13430308591577078 0.6369579103958485 -0.16061392438464983 -0.308 -17.3 -0.268 -5.988 0.188 0.76 -0.176
-1.0442574213529954 -1.1102185952320682 -0.04908738521233324 2.0988692130242175 0.028378644575880154 0.757403014018423 -0.4368010293503716 0.10642145112039146 -0.536034246418208 0.00510508806112579 0.08364490438613793 -0.051443579692882956 0.614181363661595 -0.18024887846590287 -0.248 -17.588 -0.332 -5.808 0.172 0.82 -0.156
-1.04272344056511 -1.1152040327926958 -0.047553404424447825 2.100403193812103 0.028378644575880154 0.7643059275639074 -0.4387185053352283 0.10995574285501701 -0.5328926537652074 0.022383847652628464 0.10681415020201653 0.003141592653000486 0.601222293967968 -0.20577431877153182 -0.124 -17.78 -0.268 -6.02 0.2 0.876 -0.14
-1.0415729549741959 -1.1209564607472662 -0.04947088040930459 2.101553679403017 0.0279951493789088 0.7712088411093918 -0.43948549572917106 0.11231193734476737 -0.5407466353977086 -0.006283185306000972 0.08757189520238855 0.011388273367126762 0.5768749509072142 -0.1751437904047771 -0.308 -17.904 -0.468 -6.264 0.164 0.876 -0.168
-1.040422469383282 -1.126325393504865 -0.04908738521233324 2.1023206697969594 0.0279951493789088 0.7784952498518475 -0.4414029717140278 0.09660397407976494 -0.5540984041729607 -0.0070685834692510935 0.1260564052016445 0.008639379795751335 0.588263224274341 -0.14883295193589802 -0.404 -17.808 -0.3 -6.356 0.172 0.808 -0.148
-1.039655478989339 -1.1324613166564066 -0.047553404424447825 2.1030876601909023 0.028378644575880154 0.7838641826094465 -0.4437039428958559 0.10053096489601555 -0.5643085802952122 0.05183627877450802 0.10642145112039146 0.005890486224375911 0.6310674241714727 -0.18496126744540362 -0.464 -17.652 -0.3 -6.296 0.172 0.752 -0.156
-1.0392719837923678 -1.1389807350049197 -0.04832039481839053 2.1046216409787877 0.028762139772851508 0.7892331153670453 -0.4456214188807127 0.09189158510026421 -0.5576326959075862 0.013744467856877126 0.10720684928364158 -0.009817477040626518 0.5847289325397155 -0.1869247628535289 -0.528 -17.428 -0.268 -6.388 0.172 0.724 -0.156
-1.037354507807511 -1.1431991821716045 -0.04793689962141918 2.1053886313727306 0.028378644575880154 0.795369038518587 -0.44677190447162674 0.1119192382631423 -0.5513495106015853 0.05183627877450802 0.10485065479389122 0.008639379795751335 0.5324999546835824 -0.1739656931599019 -0.216 -17.112 -0.468 -6.752 0.172 0.752 -0.168
-1.0369710126105396 -1.1501020957170889 -0.047553404424447825 2.1065391169636443 0.0279951493789088 0.8011214664731573 -0.44830588525951215 0.1260564052016445 -0.5344634500917077 0.019634954081253035 0.11427543275289267 0.004319689897875668 0.5144357969288296 -0.1531526418337737 -0.496 -16.984 -0.772 -6.936 0.164 0.772 -0.168
-1.0346700414287116 -1.1547040380807452 -0.048703890015361885 2.1076896025545584 0.028762139772851508 0.8053399136398423 -0.44983986604739756 0.13469578499739585 -0.5466371216220846 -0.01727875959150267 0.10053096489601555 0.014922565101752308 0.5482079179485848 -0.1331249886708956 -0.404 -16.824 -0.872 -6.844 0.172 0.692 -0.176
-1.0331360606408262 -1.1596894756413727 -0.047553404424447825 2.1080730977515296 0.028762139772851508 0.8103253512004698 -0.4506068564413403 0.13626658132389607 -0.5112942042758291 0.0 0.06911503836601068 0.029845130203504617 0.523467875806206 -0.14844025285427295 -0.528 -16.764 -0.668 -6.752 0.18 0.636 -0.176
-1.0323690702468835 -1.1639079228080578 -0.047553404424447825 2.1092235833424438 0.02914563496982286 0.8149272935641261 -0.45175734203225437 0.1390154748952715 -0.5069745143779534 -0.0035342917346255468 0.0730420291822613 0.022383847652628464 0.47948557866419916 -0.10681415020201653 -0.464 -16.668 -0.668 -6.724 0.164 0.732 -0.156
-1.0300680990650553 -1.1700438459595994 -0.047553404424447825 2.1092235833424438 0.028762139772851508 0.8191457407308109 -0.4521408372292257 0.14333516479314717 -0.5207189822348305 -0.012566370612001944 0.10013826581439049 0.009424777959001457 0.41429753111443907 -0.08246680714126275 -0.528 -16.604 -0.5 -6.844 0.152 0.752 -0.176
-1.0293011086711126 -1.1757962739141696 -0.047553404424447825 2.110757564130329 0.028762139772851508 0.8225971975035531 -0.4532913228201398 0.13273228958927052 -0.523860574887831 0.0 0.07225663101901117 -0.01531526418337737 0.37699111836005833 -0.07736171908013696 -0.372 -16.508 -0.704 -6.936 0.172 0.732 -0.156
-1.02853411827717 -1.180398216277826 -0.04716990922747647 2.1119080497212432 0.02914563496982286 0.8260486542762953 -0.45405831321408247 0.11977321989564353 -0.5030475235617028 0.027096236632129192 0.05340707510100826 -0.0011780972448751821 0.38366700274768434 -0.05811946408050899 -0.496 -16.16 -0.5 -6.876 0.024 0.676 -0.168
-1.026616642292313 -1.183849673050568 -0.047553404424447825 2.111141059327301 0.0279951493789088 0.8291166158520661 -0.4548253036080252 0.1311614932627703 -0.4622068190726965 0.024347343060753767 0.03652101459113065 -0.03573561642788053 0.3498948817279291 -0.04751658887663235 -0.528 -14.032 -0.668 -6.936 -0.088 0.472 -0.184
-1.0250826615044277 -1.188068120217253 -0.047553404424447825 2.1119080497212432 0.027228158984966094 0.8314175870338942 -0.45405831321408247 0.15275994275214863 -0.39034288713531035 -0.027096236632129192 0.02120575040775328 -0.06479534846813502 0.27056966723966686 -0.02042035224450316 -0.496 -11.808 -0.668 -6.936 -0.06 0.336 -0.176
-1.0250826615044277 -1.1899855962021098 -0.04716990922747647 2.111524554524272 0.02569417819708068 0.8314175870338942 -0.4544418084110538 0.13823007673202137 -0.3640320486664313 0.006283185306000972 0.02631083846887907 -0.11349003458964255 0.11938052081401847 -0.0011780972448751821 -0.528 -9.904 -0.468 -7.092 0.1 0.316 -0.168
-1.022014699928657 -1.1938205481718231 -0.04678641403050512 2.111524554524272 0.024927187803137973 0.8287331206550947 -0.4548253036080252 0.11741702540589316 -0.29570240846367074 0.02552544030562895 -0.00039269908162506076 -0.11506083091614279 -0.02120575040775328 -0.00039269908162506076 -0.528 -7.776 -0.468 -6.936 0.18 0.316 -0.148
-1.0208642143377429 -1.1949710337627373 -0.04678641403050512 2.110374068933358 0.024160197409195266 0.8264321494732667 -0.4544418084110538 0.17239489683340167 -0.21402099948565811 0.009817477040626518 -0.019242254999627974 -0.07343472826388636 -0.19320794815952988 -0.018849555918002914 -0.528 -6.348 -0.468 -6.844 0.188 0.28 -0.084
-1.0193302335498575 -1.1949710337627373 -0.047553404424447825 2.1099905737363867 0.02454369260616662 0.820296226321725 -0.4544418084110538 0.15668693356839924 -0.10170906214089073 -0.008246680714126275 -0.07147123285576105 -0.031415926530004856 -0.342826298258678 0.0023561944897503642 -0.592 -4.728 -0.368 -6.816 0.18 -0.576 -0.056
-1.0185632431559146 -1.1938205481718231 -0.04678641403050512 2.1099905737363867 0.024160197409195266 0.8084078752156131 -0.4544418084110538 0.1519745445888985 -0.03730641275438077 -0.021991148571003403 -0.0640099503048849 -0.03534291734625546 -0.698611666210983 0.0011780972448751821 -0.62 -4.252 -0.4 -7.0 0.172 -0.732 -0.072
-1.0170292623680293 -1.193437052974852 -0.04678641403050512 2.1099905737363867 0.025310683000109326 0.788849620170074 -0.4544418084110538 0.11074114101826713 0.08757189520238855 0.024740042142378828 -0.027096236632129192 0.0 -1.3076879418114522 0.015707963265002428 -0.932 -4.316 -0.368 -7.488 0.172 -0.164 -0.064
-1.0162622719740866 -1.1907525865960524 -0.04678641403050512 2.1099905737363867 0.02454369260616662 0.770441850715449 -0.45405831321408247 0.12134401622214377 0.1472621556093978 0.043982297142006806 -0.014529866020127248 0.03337942193813016 -1.7624334783332727 0.014529866020127248 -1.088 -4.316 -0.468 -7.948 0.172 0.308 -0.072
-1.016645767171058 -1.185767149035425 -0.04601942363656241 2.1084565929485013 0.02454369260616662 0.7485826244880819 -0.45405831321408247 0.08482300163101313 0.30277099193292184 0.07932521448826227 -0.027881634795379313 0.034950218264630406 -1.9992310245531841 -0.010995574285501701 -0.872 -4.316 -0.468 -7.916 0.164 0.308 0.008
-1.015495281580144 -1.1807817114747972 -0.04486893804564835 2.106922612160616 0.025310683000109326 0.7309418454273996 -0.4490728756534549 0.04358959806038174 0.4084070448900632 0.10642145112039146 -0.11270463642639243 -0.009032078877376396 -2.0282907565934387 0.1869247628535289 -1.12 -4.38 -0.436 -7.364 0.2 0.308 -0.044
-1.0151117863831725 -1.175029283520227 -0.04371845245473429 2.1046216409787877 0.02454369260616662 0.7106165999879179 -0.44447093328979864 0.04790928795825741 0.5211116813164556 0.08757189520238855 -0.2230530783630345 -0.007853981632501214 -1.9434677549624255 0.3781692156049335 -1.184 -4.316 -0.5 -6.388 0.18 0.308 -0.028
-1.0143447959892298 -1.1677428747777712 -0.04256796686382023 2.101553679403017 0.025310683000109326 0.6899078593514648 -0.4410194765170565 0.012566370612001944 0.6416702993753493 0.12134401622214377 -0.24150993519941236 -0.006675884387626033 -1.9261889953709228 0.38798669264556 -1.184 -4.412 -1.04 -5.716 0.152 0.48 -0.028
-1.0131943103983159 -1.1581554948534873 -0.04141748127290617 2.0981022226302746 0.024927187803137973 0.6718835850938112 -0.43910200053219967 0.059690260407009234 0.7457355560059903 0.09032078877376397 -0.2693915699947917 0.034950218264630406 -1.9148007220037961 0.33968470560567754 -1.4 -4.476 -1.276 -4.98 0.18 1.108 0.0
-1.0139613007922585 -1.1504855909140603 -0.041033986075934815 2.094267270660561 0.026077673394052033 0.6580777580028425 -0.43603403895642884 0.06440264938650996 0.8835729336563867 0.11034844193664206 -0.3671736413194318 0.0530143760193832 -1.7620407792516475 0.2807798433619184 -1.588 -4.444 -1.644 -3.576 0.18 1.448 0.0
-1.013577805595287 -1.1397477253988624 -0.04026699568199211 2.0892818330999336 0.028762139772851508 0.6469563972906732 -0.4333495725776294 0.027096236632129192 0.9727156251852754 0.05654866775400875 -0.42136611458369017 0.12684180336489462 -1.3987941287484664 0.25878869479091504 -1.776 -6.252 -1.276 -2.292 0.164 1.088 0.008
-1.0131943103983159 -1.1293933550806359 -0.039883500485020755 2.0858303763271913 0.029529130166794215 0.6362185317754754 -0.43219908698671533 0.04358959806038174 1.0237665057965333 0.0640099503048849 -0.4288273971345663 0.1829977720372783 -1.1085895074275465 0.21755529122028364 -1.9 -9.204 -0.904 -1.772 0.172 0.916 -0.016
-1.0128108152013444 -1.117505003974524 -0.03911651009107805 2.0823789195544493 0.03029612056073692 0.6231796950784493 -0.4306651061988299 0.02552544030562895 1.0885618542646684 0.05537057050913356 -0.3809181091763089 0.15433073907864886 -1.0811005717137923 0.16846790601715106 -1.744 -11.904 -1.04 -1.464 0.144 1.1 -0.008
-1.013577805595287 -1.105616652868412 -0.03796602450016399 2.079310957978678 0.032213596545593685 0.6105243535783946 -0.42874763021397316 0.019242254999627974 1.1215485771211735 0.07539822367201165 -0.3019855937696717 0.11506083091614279 -1.19655410171156 0.12723450244651968 -1.804 -14.128 -1.408 -1.956 0.152 1.544 0.0
-1.0120438248074017 -1.0952622825501854 -0.037582529303192634 2.0781604723877645 0.03298058693953639 0.6001699832601681 -0.42798063982003043 -0.02120575040775328 1.1219412762027985 0.043196898978756684 -0.2171625921386586 0.09071348785538903 -1.1934125090585597 0.1390154748952715 -1.776 -15.684 -1.576 -2.564 0.144 1.592 -0.016
-1.0131943103983159 -1.0841409218380162 -0.03719903410622128 2.0766264915998787 0.03413107253045045 0.5940340601086265 -0.4275971446230591 -0.03730641275438077 1.1191923826314232 0.061653755815134534 -0.14844025285427295 0.08914269152888879 -1.0186614177354076 0.11388273367126761 -1.932 -16.668 -1.44 -3.332 0.152 1.156 -0.016
-1.013577805595287 -1.0726360659288756 -0.037582529303192634 2.074709015615022 0.03528155812136451 0.5855971657752567 -0.426446659032145 0.013351768775252066 1.1588549898755542 0.06283185306000971 -0.181034276629153 0.13233959050764546 -0.7583019266179923 0.07461282550876154 -1.9 -17.3 -1.108 -4.216 0.136 0.656 0.0
-1.0131943103983159 -1.0603642196257923 -0.03604854851530722 2.0727915396301655 0.036432043712278574 0.5779272618358297 -0.4260631638351737 -0.01531526418337737 1.1808461384465576 0.05654866775400875 -0.13665928040552114 0.12919799785464497 -0.7056802496802341 0.04751658887663235 -2.024 -17.808 -0.904 -5.044 0.144 0.54 -0.008
-1.0147282911862012 -1.048092373322709 -0.03566505331833587 2.0731750348271367 0.036432043712278574 0.5691068723054885 -0.4249126782442596 -0.040448005407381256 1.169850564161056 0.07657632091688685 -0.10917034469176688 0.06675884387626033 -0.7869689595766217 0.09306968234513939 -2.212 -18.096 -1.24 -5.836 0.136 0.692 0.008
-1.0139613007922585 -1.036204022216597 -0.0337475773334791 2.0716410540392514 0.03566505331833587 0.5614369683660614 -0.4233786974563742 -0.043982297142006806 1.171028661405931 0.0659734457130102 -0.10917034469176688 0.013351768775252066 -0.8011061265151239 0.135873882242271 -2.024 -18.288 -1.34 -6.296 0.152 0.704 0.0
-1.015495281580144 -1.024315671110485 -0.034514567727421806 2.070107073251366 0.03604854851530722 0.5553010452145197 -0.4218447166684888 -0.03259402377488004 1.1592476889571792 0.05654866775400875 -0.12487830795676931 0.0 -0.7225663101901117 0.17082410050690142 -2.116 -18.16 -1.408 -6.448 0.144 0.528 -0.028
-1.0162622719740866 -1.0131943103983159 -0.033364082136507746 2.0674226068725665 0.03681553890924993 0.5503156076538922 -0.4195437454866607 -0.05576326959075863 1.1462886192635522 0.0620464548967596 -0.11938052081401847 0.0070685834692510935 -0.5902267196824663 0.13548118316064595 -2.368 -18.032 -1.508 -6.448 0.136 0.356 -0.008
-1.0162622719740866 -1.0013059592922038 -0.03259709174256504 2.0662721212816524 0.03719903410622128 0.5437961893053792 -0.4191602502896893 -0.0950331777532647 1.1101603037540466 0.04437499622363186 -0.1720021977517766 0.006675884387626033 -0.5250386721327062 0.1370519794871462 -2.524 -17.904 -1.544 -6.448 0.136 0.328 0.0
-1.0170292623680293 -0.9901845985800346 -0.03298058693953639 2.064738140493767 0.036432043712278574 0.5365097805629234 -0.4168592791078612 -0.05537057050913356 1.1321514523250502 0.02591813938725401 -0.17946348030265274 0.012173671530376884 -0.5898340206008412 0.14058627122177175 -2.244 -17.78 -1.408 -6.296 0.144 0.328 -0.008
-1.0181797479589434 -0.9794467330648366 -0.033364082136507746 2.0632041597058817 0.03681553890924993 0.5296068670174391 -0.4153252983199758 -0.0730420291822613 1.1019136230399205 0.04437499622363186 -0.15550883632352405 -0.009817477040626518 -0.6675884387626032 0.14922565101752308 -2.368 -17.144 -1.408 -6.388 0.164 0.328 0.0
-1.018946738352886 -0.9679418771556961 -0.03144660615165098 2.0624371693119388 0.03566505331833587 0.5211699726840693 -0.4126408319411763 -0.08835729336563866 1.0830640671219176 0.04555309346850705 -0.1507964473440233 0.0019634954081253035 -0.7669413064137436 0.20224002703690627 -3.02 -16.128 -1.24 -6.784 0.164 0.336 0.008
-1.0197137287468288 -0.9572040116404982 -0.030679615757708275 2.058985712539197 0.03604854851530722 0.5131165735476709 -0.41072335595631954 -0.1602212253030248 1.073639289162916 0.07579092275363672 -0.15982852622139973 -0.024740042142378828 -0.7905032513112472 0.22855086550578535 -3.176 -15.112 -1.376 -6.816 0.152 -0.104 -0.016
-1.0216312047316856 -0.9453156605343862 -0.03029612056073692 2.057451731751311 0.03604854851530722 0.4989272512597308 -0.40727189918357737 -0.11820242356914328 1.073246590081291 0.05026548244800778 -0.19792033713903062 -0.001570796326500243 -0.898888197839764 0.2666426764234162 -3.208 -14.096 -1.608 -6.784 0.136 -0.916 -0.036
-1.023165185519571 -0.9338108046252456 -0.02914563496982286 2.0563012461603973 0.037582529303192634 0.48090297700207724 -0.40535442319872056 -0.14844025285427295 1.1156580908967975 0.07147123285576105 -0.1798561793842778 0.018064157754752792 -1.344994354565833 0.24661502326053814 -3.74 -13.268 -1.844 -7.364 0.228 -0.624 0.0
-1.0254661567013992 -0.9226894439130764 -0.028378644575880154 2.0547672653725115 0.0395000052880494 0.4586602555777387 -0.40305345201689247 -0.17789268397615252 1.1372565403861759 0.1021017612225158 -0.14765485469102282 0.08874999244726373 -1.9301159861871735 0.2470077223421632 -3.74 -12.792 -2.08 -7.7 0.436 0.056 -0.016
-1.0281506230801987 -0.9096506072160504 -0.027611654181937447 2.0509323134027984 0.042184471666848876 0.43603403895642884 -0.3984515096532362 -0.17318029499665177 1.2209014447723139 0.0750055245903866 -0.2360121480566615 0.2230530783630345 -2.2218914038345936 0.2619302874439155 -3.924 -12.604 -2.048 -7.488 0.316 0.288 -0.016
-1.0312185846559694 -0.8958447801250816 -0.027228158984966094 2.0470973614330847 0.04716990922747647 0.4153252983199758 -0.39653403366837947 -0.21362830040403305 1.2707742281386964 0.07225663101901117 -0.30512718642267217 0.36756634040105685 -2.1021181839389502 0.30355639009617197 -4.112 -12.792 -2.048 -6.664 0.116 -0.112 -0.008
-1.0327525654438547 -0.8824224482310843 -0.02684466378799474 2.0417284286754858 0.052155346788104066 0.3926990816986659 -0.39308257689563725 -0.2733185608110423 1.2892310849750743 0.06479534846813502 -0.4260785035631909 0.4429645640730685 -2.029861552919939 0.2792090470354182 -3.924 -13.048 -2.18 -5.808 0.136 -0.248 -0.036
-1.036204022216597 -0.870150601928001 -0.02569417819708068 2.037893476705772 0.05560680356084625 0.36930587468341336 -0.39231558650169457 -0.2548617039746644 1.3112222335460777 0.07068583469251093 -0.46338491631757167 0.44178646682819334 -2.172018620468211 0.22266037928140944 -3.644 -13.84 -2.248 -4.86 0.144 0.296 0.0
-1.0385049933984252 -0.8559612796400609 -0.025310683000109326 2.0336750295390873 0.05944175553055978 0.34361169648633266 -0.3911651009107805 -0.27488935713754253 1.3288936922192056 0.1021017612225158 -0.44964044846069456 0.39858956784943667 -2.3876104162803693 0.17867808213940264 -3.24 -14.984 -2.416 -3.972 0.144 0.328 -0.016
-1.0411894597772247 -0.8433059381400062 -0.023009711818281205 2.0290730871754312 0.06289321230330196 0.317917518289252 -0.3900146153198664 -0.2831360378516688 1.267239936404071 0.07736171908013696 -0.4178318228490646 0.4060508504003128 -2.4802873995438834 0.13351768775252065 -2.836 -16.38 -2.752 -3.452 -0.072 1.284 0.0
-1.045024411746938 -0.8310340918369229 -0.023009711818281205 2.0237041544178322 0.06557767868210143 0.3041116911982833 -0.38924762492592374 -0.2858849314230442 1.2692034318121963 0.05929756132538417 -0.4441426613179437 0.3322234230548014 -2.2462387468953473 0.09935286765114036 -2.428 -17.716 -2.216 -2.412 -0.308 2.212 -0.044
-1.0473253829287663 -0.8176117599429256 -0.02339320701525256 2.017184736069319 0.06289321230330196 0.2972087776527989 -0.3896311201228951 -0.3043417882594221 1.2640983437510704 0.039662607244131134 -0.5478152188669597 0.10170906214089073 -1.4121458975237184 0.023561944897503646 -2.116 -18.732 -1.44 -0.824 -0.164 1.468 -0.028
-1.0496263541105944 -0.807257389624699 -0.022626216621309852 2.0125827937056626 0.060975736318445196 0.2933738256830854 -0.38924762492592374 -0.29099001948417 1.2177598521193134 0.06675884387626033 -0.6039711875393434 -0.16846790601715106 -0.626747734273597 -0.008639379795751335 -1.932 -19.304 -1.004 0.06 0.18 0.684 -0.044
-1.0530778108833365 -0.7965195241095011 -0.021859226227367145 2.0083643465389778 0.05829126993964572 0.2880048929254864 -0.38924762492592374 -0.2811725424435435 1.156891494467429 0.02631083846887907 -0.5132576996839544 -0.29845130203504616 -0.3828816045844342 -0.013351768775252066 -1.776 -19.872 -1.072 0.06 0.172 0.828 -0.056
-1.0561457724591075 -0.7853981633973318 -0.022626216621309852 2.004912889766236 0.05714078434873166 0.2811019793800021 -0.3896311201228951 -0.28470683417816905 1.1070187111010463 0.01531526418337737 -0.41429753111443907 -0.26821347274991647 -0.5293583620305818 -0.01060287520387664 -1.524 -20.508 -1.072 -0.152 0.208 1.592 -0.064
-1.0576797532469928 -0.775810783473048 -0.023009711818281205 2.0022284233874363 0.056373793954788955 0.28033498898605935 -0.38924762492592374 -0.28352873693329383 1.0253373021230336 -0.029845130203504617 -0.329474529483426 -0.13233959050764546 -0.49990593090870233 -0.001570796326500243 -1.496 -20.7 -1.172 -0.516 0.2 1.832 -0.044
-1.0615147052167062 -0.7654564131548215 -0.023009711818281205 1.9987769666146942 0.05675728915176031 0.2837864457588015 -0.38924762492592374 -0.24897121775028852 1.0088439406947811 -0.0420188017338815 -0.2882411259127946 -0.02081305132612822 -0.06126105673350948 0.005890486224375911 -1.9 -20.764 -0.872 -0.944 0.172 1.12 -0.036
-1.0641991715955057 -0.7558690332305377 -0.02339320701525256 1.996475995432866 0.05675728915176031 0.2880048929254864 -0.38924762492592374 -0.2839214360149189 0.9754645187566509 -0.001570796326500243 -0.28156524152516854 0.027881634795379313 0.35853426152368045 0.014922565101752308 -2.708 -20.732 -0.668 -1.436 0.18 0.444 -0.016
-1.0672671331712766 -0.7470486437001965 -0.0222427214243385 1.9949420146449806 0.056373793954788955 0.29107285450125725 -0.38924762492592374 -0.31415926530004856 0.9318749206962691 0.04241150081550656 -0.21991148571003402 -0.003141592653000486 0.400945762339187 -0.010995574285501701 -3.272 -20.92 -0.804 -2.412 0.18 0.5 -0.036
-1.0707185899440188 -0.7382282541698554 -0.02147573103039579 1.9937915290540664 0.056373793954788955 0.2918398448952 -0.38924762492592374 -0.3455751918300535 0.8407687337592551 0.04241150081550656 -0.12016591897726858 -0.006283185306000972 0.2159844948937834 0.005497787142750851 -2.336 -20.984 -1.408 -3.392 0.18 0.712 -0.016
-1.0737865515197895 -0.7317088358213424 -0.021859226227367145 1.9937915290540664 0.057524279545703015 0.2945243112739994 -0.38809713933500967 -0.32672563591205056 0.7787222788624955 0.012173671530376884 -0.05929756132538417 0.011388273367126762 0.1602212253030248 0.029059732040254495 -1.056 -20.888 -1.408 -4.096 0.172 0.8 0.0
-1.077238008292532 -0.724805922275858 -0.021092235833424438 1.9934080338570952 0.05790777474267437 0.2998932440315984 -0.3877136441380383 -0.32594023774880043 0.7296348936593628 0.022383847652628464 -0.054192473264258384 0.04830198703988247 0.31258846897354836 0.07853981632501214 -0.436 -20.7 -1.508 -4.584 0.152 0.356 -0.008
-1.080689465065274 -0.7182865039273449 -0.021859226227367145 1.9926410434631525 0.058674765136617076 0.3056456719861687 -0.38656315854712425 -0.35460727070742987 0.6518804754976009 0.03180862561162992 -0.062439153978384655 0.09660397407976494 0.49754973641895195 0.0801106126515124 -0.464 -20.224 -1.276 -5.072 0.164 0.328 -0.016
-1.0845244170349875 -0.7121505807758033 -0.0222427214243385 1.9918740530692098 0.05905826033358843 0.3121650903346817 -0.3861796633501529 -0.3086614781572977 0.5788384463153395 -0.029845130203504617 -0.062439153978384655 0.12252211346701895 0.5792311453969646 0.084037603467763 -0.404 -19.812 -1.04 -5.196 0.172 0.328 -0.016
-1.0868253882168157 -0.7075486384121471 -0.022626216621309852 1.991107062675267 0.059825250727531136 0.31945149907713744 -0.38502917775923884 -0.2968805057085459 0.5698063674379631 -0.05379977418263332 -0.0510508806112579 0.05379977418263332 0.6188937526410957 0.07225663101901117 -0.464 -19.332 -0.804 -5.224 0.152 0.228 -0.036
-1.0906603401865291 -0.7029466960484908 -0.022626216621309852 1.9907235674782957 0.05944175553055978 0.32251946065290826 -0.3854126729562102 -0.2882411259127946 0.49951323182707724 -0.030237829285129678 -0.0530143760193832 -0.0023561944897503642 0.5839435343764653 0.05654866775400875 -0.404 -19.016 -0.604 -5.684 0.144 -0.492 -0.036
-1.092577816171386 -0.6983447536848346 -0.02339320701525256 1.9914905578722384 0.05905826033358843 0.32213596545593687 -0.3854126729562102 -0.31415926530004856 0.452782041113695 -0.06518804754976008 -0.0047123889795007284 -0.02081305132612822 0.3271183349936756 0.013744467856877126 -0.464 -18.54 -0.4 -6.508 0.164 -0.432 -0.036
-1.096029272944128 -0.6945098017151211 -0.023776702212223912 1.9914905578722384 0.05829126993964572 0.31830101348622336 -0.3854126729562102 -0.30944687632054785 0.42568580448156584 -0.04790928795825741 0.022776546734253524 -0.04476769530525693 -0.09738937224301507 -0.011780972448751823 0.184 -18.256 -0.368 -6.692 0.164 0.112 -0.072
-1.0987137393229276 -0.6902913545484362 -0.024160197409195266 1.991107062675267 0.05829126993964572 0.31830101348622336 -0.3854126729562102 -0.25407630581141427 0.4087997439716882 -0.049480084284757656 0.0027488935713754254 -0.024347343060753767 -0.24779312050541333 0.00039269908162506076 1.184 -18.224 -0.5 -6.08 0.164 0.268 -0.072
-1.1010147105047556 -0.686839897775694 -0.024927187803137973 1.9907235674782957 0.058674765136617076 0.3171505278953093 -0.3854126729562102 -0.24425882877078778 0.3777765165233084 -0.03809181091763089 -0.05458517234588344 0.003141592653000486 -0.13548118316064595 -0.01021017612225158 1.556 -18.096 -0.368 -5.256 0.164 0.144 -0.072
-1.1021651960956698 -0.6837719361999232 -0.026077673394052033 1.9891895866904103 0.05905826033358843 0.3163835375013666 -0.38502917775923884 -0.21284290224078292 0.35342917346255465 -0.0750055245903866 -0.10681415020201653 0.011388273367126762 -0.05733406591725887 -0.00510508806112579 1.556 -18.0 -0.436 -4.768 0.164 0.172 -0.064
-1.1052331576714407 -0.6807039746241523 -0.027228158984966094 1.9876556059025248 0.05905826033358843 0.3148495567134812 -0.3854126729562102 -0.1869247628535289 0.31258846897354836 -0.12644910428326955 -0.11545352999776785 0.01060287520387664 -0.09424777959001458 0.003141592653000486 1.556 -18.032 -0.436 -4.4 0.164 0.288 -0.084
-1.1052331576714407 -0.6772525178514102 -0.028762139772851508 1.9865051203116109 0.05905826033358843 0.31254858553165304 -0.3854126729562102 -0.17357299407827684 0.29334621397392036 -0.1119192382631423 -0.1441205629563973 -0.001570796326500243 -0.1429424657115221 -0.007461282550876154 1.68 -18.0 -0.332 -3.94 0.152 0.316 -0.064
-1.106767138459326 -0.674951546669582 -0.030679615757708275 1.9853546347206967 0.05944175553055978 0.30986411915285356 -0.3854126729562102 -0.16257741979277515 0.25643250030116466 -0.10288715938576591 -0.13626658132389607 0.003141592653000486 -0.20695241601640701 -0.004319689897875668 1.496 -17.748 -0.232 -3.636 0.152 0.328 -0.064
-1.1075341288532687 -0.6734175658816967 -0.03183010134862233 1.9842041491297826 0.058674765136617076 0.3056456719861687 -0.3857961681531816 -0.13508848407902088 0.24425882877078778 -0.12173671530376882 -0.10249446030414085 0.0047123889795007284 -0.3153373625449238 0.0070685834692510935 1.028 -17.556 -0.332 -3.604 0.152 0.336 -0.084
-1.109068109641154 -0.6711165946998685 -0.03144660615165098 1.98343715873584 0.05905826033358843 0.2998932440315984 -0.3846456825622675 -0.10956304377339195 0.1790707812210277 -0.14765485469102282 -0.08639379795751337 -0.0019634954081253035 -0.4103705402981885 -0.0007853981632501215 1.056 -17.24 0.5 -3.82 0.164 0.328 -0.064
-1.110985585626011 -0.6699661091089545 -0.032213596545593685 1.982286673144926 0.05829126993964572 0.2964417872588562 -0.3857961681531816 -0.1240929097935192 0.1531526418337737 -0.048694686121507534 -0.0860010988758883 0.008246680714126275 -0.48773225937832543 -0.0027488935713754254 1.028 -16.856 1.108 -4.064 0.164 0.76 -0.056
-1.112136071216925 -0.6688156235180404 -0.0337475773334791 1.9815196827509831 0.05790777474267437 0.2964417872588562 -0.3857961681531816 -0.14372786387477224 0.12134401622214377 -0.05772676499888393 -0.08325220530451288 -0.06911503836601068 -0.3663882431561817 0.00039269908162506076 0.996 -16.508 1.376 -3.912 0.164 0.984 -0.084
-1.1136700520048104 -0.6688156235180404 -0.03259709174256504 1.9788352163721836 0.056373793954788955 0.29797576804674164 -0.3857961681531816 -0.15825772989489947 0.09306968234513939 -0.03652101459113065 -0.1130973355080175 -0.10524335387551628 -0.0329867228565051 -0.0019634954081253035 0.496 -16.256 0.94 -3.268 0.188 0.588 -0.072
-1.1152040327926958 -0.6680486331240977 -0.03298058693953639 1.9784517211752124 0.05560680356084625 0.3006602344255411 -0.3854126729562102 -0.14647675744614766 0.04908738520313259 0.022776546734253524 -0.1460840583645226 -0.14844025285427295 0.21166480499590773 0.0027488935713754254 0.404 -15.176 0.368 -2.932 0.172 0.344 -0.064
-1.1163545183836099 -0.6680486331240977 -0.03298058693953639 1.9773012355842983 0.05445631796993219 0.30104372962251247 -0.3854126729562102 -0.1370519794871462 0.04830198703988247 0.024740042142378828 -0.1480475537726479 -0.12212941438539389 0.2049889206082817 0.0019634954081253035 0.092 -13.936 -0.064 -2.904 0.18 0.336 -0.084
-1.1163545183836099 -0.667281642730155 -0.03183010134862233 1.9765342451903556 0.05483981316690354 0.30027673922856973 -0.3857961681531816 -0.11663162724264303 0.051443579692882956 0.02042035224450316 -0.11427543275289267 -0.019634954081253035 0.07382742734551141 -0.0011780972448751821 0.34 -13.62 -0.232 -3.148 0.172 0.364 -0.072
-1.1178884991714952 -0.667281642730155 -0.03259709174256504 1.975767254796413 0.056373793954788955 0.29797576804674164 -0.3854126729562102 -0.09778207132464012 0.04751658887663235 0.027096236632129192 -0.09896016856951531 0.024347343060753767 -0.0730420291822613 0.005497787142750851 0.592 -13.808 -0.232 -3.42 0.172 0.56 -0.064
-1.119805975156352 -0.667281642730155 -0.032213596545593685 1.9753837595994415 0.05560680356084625 0.29797576804674164 -0.38502917775923884 -0.09738937224301507 0.0035342917346255468 0.0310232274483798 -0.07971791356988733 0.048694686121507534 -0.12252211346701895 0.006283185306000972 0.62 -14.096 -0.332 -3.452 0.18 0.656 -0.084
-1.1194224799593806 -0.6665146523362123 -0.032213596545593685 1.9730827884176134 0.05560680356084625 0.29950974883462705 -0.3854126729562102 -0.08285950622288782 0.00510508806112579 0.014529866020127248 -0.08796459428401361 -0.005497787142750851 -0.013351768775252066 -0.00039269908162506076 0.528 -14.192 -0.2 -3.176 0.172 0.508 -0.1
-1.119805975156352 -0.6668981475331837 -0.03259709174256504 1.972699293220642 0.055223308363874894 0.30027673922856973 -0.38502917775923884 -0.040448005407381256 -0.003141592653000486 -0.02670353755050413 -0.09856746948789025 -0.013351768775252066 0.08482300163101313 -0.008639379795751335 0.404 -14.224 -0.3 -3.024 0.18 0.404 -0.056
-1.119805975156352 -0.6668981475331837 -0.03144660615165098 1.971548807629728 0.0559902987578176 0.2998932440315984 -0.3857961681531816 -0.01727875959150267 -0.0019634954081253035 -0.0023561944897503642 -0.07657632091688685 -0.003926990816250607 0.04162610265225644 -0.00039269908162506076 0.528 -14.128 -0.2 -3.176 0.172 0.46 -0.064
-1.1209564607472662 -0.6676651379271263 -0.03183010134862233 1.9723157980236707 0.055223308363874894 0.2998932440315984 -0.38502917775923884 -0.03573561642788053 -0.028274333877004374 0.00039269908162506076 -0.0750055245903866 0.0019634954081253035 -0.031415926530004856 -0.00039269908162506076 0.216 -14.096 -0.132 -3.3 0.172 0.56 -0.092
-1.1205729655502947 -0.6676651379271263 -0.03259709174256504 1.9707818172357854 0.05560680356084625 0.29950974883462705 -0.38502917775923884 -0.03887720908088101 -0.03063052836675474 -0.0027488935713754254 -0.0950331777532647 0.014137166938502187 -0.005890486224375911 0.012173671530376884 0.34 -13.936 -0.2 -3.176 0.172 0.54 -0.084
-1.1213399559442374 -0.6680486331240977 -0.03183010134862233 1.9688643412509286 0.05675728915176031 0.30027673922856973 -0.3854126729562102 -0.022383847652628464 -0.03730641275438077 0.006675884387626033 -0.08639379795751337 -0.012173671530376884 0.028274333877004374 -0.0035342917346255468 0.404 -13.808 -0.064 -2.964 0.164 0.432 -0.072
-1.1205729655502947 -0.6680486331240977 -0.03183010134862233 1.9688643412509286 0.056373793954788955 0.3006602344255411 -0.3854126729562102 -0.01649336142825255 -0.014529866020127248 0.0329867228565051 -0.10288715938576591 0.004319689897875668 0.03455751918300534 -0.009032078877376396 0.436 -13.716 -0.2 -2.872 0.172 0.452 -0.072
-1.1209564607472662 -0.668432128321069 -0.032213596545593685 1.968097350856986 0.0559902987578176 0.2998932440315984 -0.3854126729562102 -0.00510508806112579 -0.022776546734253524 0.01727875959150267 -0.0899280896921389 -0.011780972448751823 -0.014922565101752308 -0.013351768775252066 0.404 -13.808 -0.3 -2.812 0.152 0.54 -0.064
-1.1201894703533233 -0.668432128321069 -0.032213596545593685 1.9669468652660718 0.0559902987578176 0.298359263243713 -0.3854126729562102 0.00039269908162506076 -0.014529866020127248 -0.014922565101752308 -0.09424777959001458 0.005497787142750851 -0.054192473264258384 0.0019634954081253035 0.592 -13.744 -0.164 -2.812 0.164 0.616 -0.064
-1.1201894703533233 -0.6695826139119831 -0.03183010134862233 1.966179874872129 0.055223308363874894 0.2987427584406843 -0.38502917775923884 0.011780972448751823 -0.028667032958629435 0.01727875959150267 -0.08207410805963769 0.0023561944897503642 -0.04673119071338223 0.0 0.216 -13.652 -0.3 -2.748 0.18 0.624 -0.064
-1.1194224799593806 -0.6691991187150117 -0.032213596545593685 1.965029389281215 0.05560680356084625 0.30027673922856973 -0.3857961681531816 0.04908738520313259 -0.034164820101380285 -0.024347343060753767 -0.07029313561088588 -0.0023561944897503642 0.009424777959001457 -0.001570796326500243 0.308 -13.588 -0.1 -2.688 0.152 0.568 -0.072
-1.119805975156352 -0.6695826139119831 -0.03144660615165098 1.963878903690301 0.0559902987578176 0.30027673922856973 -0.38502917775923884 0.0420188017338815 -0.02552544030562895 -0.022776546734253524 -0.0911061869370141 -0.01767145867312773 0.029452431121879556 0.023169245815878585 -0.028 -13.556 -0.232 -2.72 0.18 0.528 -0.072
-1.1190389847624094 -0.6695826139119831 -0.032213596545593685 1.9631119132963581 0.05560680356084625 0.29912625363765566 -0.3857961681531816 0.054192473264258384 -0.03063052836675474 0.018064157754752792 -0.07422012642713648 0.024740042142378828 0.021991148571003403 -0.0011780972448751821 -0.34 -13.684 -0.2 -2.748 0.172 0.56 -0.072
-1.1190389847624094 -0.6695826139119831 -0.03183010134862233 1.963878903690301 0.0559902987578176 0.2998932440315984 -0.3857961681531816 0.036128315509505585 -0.015707963265002428 0.019242254999627974 -0.0420188017338815 -0.004319689897875668 -0.007853981632501214 0.012959069693627005 -0.248 -13.808 -0.164 -2.812 0.172 0.596 -0.064
-1.118655489565438 -0.6711165946998685 -0.03144660615165098 1.9631119132963581 0.055223308363874894 0.30027673922856973 -0.3854126729562102 0.029845130203504617 -0.029452431121879556 0.0 -0.03809181091763089 0.011388273367126762 -0.0200276531628781 -0.0047123889795007284 -0.34 -13.808 -0.368 -2.904 0.18 0.588 -0.072
-1.117505003974524 -0.6703496043059258 -0.03144660615165098 1.9623449229024155 0.056373793954788955 0.29950974883462705 -0.3857961681531816 0.014137166938502187 -0.03063052836675474 0.0200276531628781 -0.04908738520313259 -0.007461282550876154 0.0023561944897503642 -0.007461282550876154 -0.464 -13.744 -0.268 -2.992 0.18 0.528 -0.064
-1.1178884991714952 -0.6707330995028972 -0.029912625363765568 1.962728418099387 0.055223308363874894 0.3006602344255411 -0.3857961681531816 0.03259402377488004 -0.019634954081253035 0.04712388979500729 -0.04987278336638271 0.0035342917346255468 0.027881634795379313 0.0047123889795007284 -0.496 -13.588 -0.368 -3.056 0.18 0.5 -0.072
-1.1178884991714952 -0.6711165946998685 -0.029529130166794215 1.9619614277054442 0.0559902987578176 0.3006602344255411 -0.3861796633501529 0.029845130203504617 -0.02591813938725401 0.07225663101901117 -0.03220132469325498 -0.01767145867312773 0.03455751918300534 -0.00510508806112579 -0.28 -13.524 -0.3 -2.992 0.18 0.5 -0.064
-1.117505003974524 -0.6722670802907825 -0.028378644575880154 1.962728418099387 0.05560680356084625 0.2998932440315984 -0.38502917775923884 0.008246680714126275 -0.030237829285129678 0.07422012642713648 0.00039269908162506076 0.018849555918002914 -0.01688606050987761 0.0035342917346255468 -0.372 -13.588 -0.332 -2.904 0.164 0.54 -0.064
-1.1163545183836099 -0.6715000898968398 -0.028378644575880154 1.96081094211453 0.05560680356084625 0.30027673922856973 -0.3857961681531816 0.04241150081550656 -0.019634954081253035 0.08678649703913842 -0.0027488935713754254 -0.00039269908162506076 -0.018064157754752792 -0.0035342917346255468 -0.34 -13.968 -0.368 -2.904 0.2 0.608 -0.072
-1.117505003974524 -0.6722670802907825 -0.0279951493789088 1.9615779325084728 0.0559902987578176 0.30027673922856973 -0.3857961681531816 0.01060287520387664 -0.0310232274483798 0.0640099503048849 -0.03730641275438077 0.0023561944897503642 0.0070685834692510935 -0.01021017612225158 -0.216 -16.16 -0.3 -2.412 0.172 0.8 -0.072
-1.1167380135805811 -0.6730340706847253 -0.026077673394052033 1.9619614277054442 0.056373793954788955 0.3021942152134265 -0.3854126729562102 0.02120575040775328 -0.0801106126515124 0.07932521448826227 -0.0047123889795007284 -0.018064157754752792 0.07186393193738612 0.011780972448751823 -0.28 -18.256 -0.468 -2.016 0.164 0.984 -0.092
-1.1171215087775526 -0.674951546669582 -0.02569417819708068 1.9631119132963581 0.056373793954788955 0.3056456719861687 -0.38502917775923884 -0.0019634954081253035 -0.11820242356914328 0.11113384009989219 0.039662607244131134 0.014529866020127248 0.19517144356765517 0.006675884387626033 -0.308 -19.904 -0.368 -1.772 0.172 1.04 -0.084
-1.1171215087775526 -0.6776360130483815 -0.024160197409195266 1.9631119132963581 0.055223308363874894 0.31178159513771037 -0.3857961681531816 -0.003141592653000486 -0.1480475537726479 0.11074114101826713 0.06558074663138515 -0.011388273367126762 0.37934731284980866 0.0019634954081253035 -0.372 -21.812 -1.276 -1.344 0.18 1.04 -0.092
-1.117505003974524 -0.6799369842302097 -0.02454369260616662 1.9646458940842437 0.05675728915176031 0.3175340230922806 -0.38502917775923884 0.012566370612001944 -0.21480639764890821 0.08521570071263818 0.09738937224301507 0.021991148571003403 0.5187554868267052 -0.005497787142750851 -0.248 -23.176 -1.776 -1.252 0.172 1.072 -0.092
-1.1171215087775526 -0.6833884410029518 -0.02454369260616662 1.966179874872129 0.05790777474267437 0.3252039270317077 -0.3857961681531816 0.054192473264258384 -0.2960951075452958 0.0019634954081253035 0.18613936469027878 0.07186393193738612 0.6404922021304741 -0.0027488935713754254 -0.34 -24.288 -1.912 -1.496 0.152 1.072 -0.092
-1.114437042398753 -0.6879903833666081 -0.024927187803137973 1.971548807629728 0.058674765136617076 0.3344078117590202 -0.3854126729562102 0.06990043652926081 -0.3758130211151831 0.0027488935713754254 0.2697842690764167 0.13940817397689656 0.7810784733522458 -0.00510508806112579 -0.404 -25.08 -1.812 -1.864 0.136 1.02 -0.084
-1.1140535472017816 -0.6941263065181498 -0.025310683000109326 1.975767254796413 0.05944175553055978 0.34552917247118947 -0.3857961681531816 0.08953539061051385 -0.478307481419324 -0.051443579692882956 0.3408628028505527 0.11977321989564353 0.9126326656966411 0.013351768775252066 -0.404 -25.492 -1.608 -2.564 -0.116 0.956 -0.084
-1.1125195664138963 -0.69987873447272 -0.026077673394052033 1.9788352163721836 0.05790777474267437 0.35550004759244463 -0.38502917775923884 0.09778207132464012 -0.5486006170302099 -0.04987278336638271 0.40487275315543764 -0.010995574285501701 1.0033461535520303 -0.007853981632501214 -0.404 -25.524 -1.376 -3.176 -0.108 0.78 -0.092
-1.1125195664138963 -0.7067816480182044 -0.026077673394052033 1.984587644326754 0.05445631796993219 0.36777189389552795 -0.3854126729562102 0.09699667316139 -0.6220353452940962 -0.04908738520313259 0.4441426613179437 -0.17357299407827684 1.1274390633455493 -0.009424777959001457 -0.464 -25.304 -1.376 -3.88 0.136 0.5 -0.084
-1.110985585626011 -0.7159855327455169 -0.026461168591023387 1.9895730818873816 0.052155346788104066 0.3796602450016399 -0.3857961681531816 0.1119192382631423 -0.7166758239657358 -0.05183627877450802 0.4920519492762011 -0.2741039589742924 1.125082868855799 0.0011780972448751821 -0.528 -24.636 -1.276 -4.736 0.18 0.384 -0.084
-1.1094516048381255 -0.7236554366849439 -0.027228158984966094 1.9949420146449806 0.051004861197190006 0.3900146153198664 -0.3857961681531816 0.10406525663064109 -0.7948229412091229 -0.0329867228565051 0.5061891162147033 -0.21441369856728315 1.1015209239582953 0.004319689897875668 -0.404 -23.652 -1.208 -5.472 0.18 0.376 -0.092
-1.1083011192472114 -0.7328593214122564 -0.0279951493789088 1.9995439570086369 0.051004861197190006 0.400368985638093 -0.3861796633501529 0.14137166938502185 -0.8431249282490054 -0.05183627877450802 0.4853760648885751 -0.13548118316064595 1.0646072102855397 0.011388273367126762 -0.496 -22.888 -0.904 -5.836 0.124 0.328 -0.092
-1.1075341288532687 -0.7424467013365402 -0.0279951493789088 2.004912889766236 0.05062136600021865 0.413407822335119 -0.38656315854712425 0.13862277581364643 -0.8977101005948889 -0.0659734457130102 0.47241699519494806 -0.06675884387626033 1.1160507899784227 -0.007461282550876154 -0.932 -22.096 -1.108 -5.96 0.024 0.336 -0.14
-1.1063836432623546 -0.752034081260824 -0.028378644575880154 2.0083643465389778 0.04832039481839053 0.4249126782442596 -0.38809713933500967 0.08482300163101313 -0.9546514674305226 -0.0510508806112579 0.44139376774656824 -0.09542587683488976 1.16396007793668 -0.11388273367126761 -1.276 -21.208 -1.308 -5.776 0.0 0.328 -0.14
-1.1060001480653834 -0.7623884515790507 -0.028762139772851508 2.0121992985086914 0.046402918833533764 0.43756801974431425 -0.3900146153198664 0.06990043652926081 -1.008058542531531 -0.03769911183600583 0.426863901726441 -0.1401935721401467 1.222079542017189 -0.1700387023436513 -1.212 -20.192 -1.476 -5.38 0.072 0.328 -0.112
-1.106767138459326 -0.7742768026851626 -0.028378644575880154 2.016801240872348 0.044485442848677 0.44753889486556947 -0.39078160571380915 0.07343472826388636 -1.027300797531159 -0.014137166938502187 0.38641589631905976 -0.16336281795602528 1.1329368504883002 -0.13744467856877127 -1.4 -19.144 -1.576 -5.072 0.18 -0.316 -0.12
-1.1044661672774978 -0.7857816585943032 -0.029912625363765568 2.022170173629947 0.044485442848677 0.45099035163831164 -0.3911651009107805 0.06322455214163478 -1.0897399515095436 -0.00510508806112579 0.4197953182571899 -0.1460840583645226 0.808174709984375 -0.10013826581439049 -0.964 -18.0 -1.644 -5.104 0.108 -0.164 -0.14
-1.1036991768835551 -0.7957525337155584 -0.029529130166794215 2.026772115993603 0.044485442848677 0.4521408372292257 -0.39193209130472323 0.06911503836601068 -1.0940596414074193 -0.02552544030562895 0.4771293841744488 -0.0510508806112579 0.33968470560567754 -0.07343472826388636 -0.872 -17.08 -1.676 -5.44 0.0 0.328 -0.128
-1.1029321864896124 -0.807257389624699 -0.028762139772851508 2.030990563160288 0.044485442848677 0.45175734203225437 -0.3926990816986659 0.0750055245903866 -1.0881691551830432 0.0007853981632501215 0.4688827034603225 -0.007853981632501214 0.049480084284757656 -0.060475658570259355 -0.528 -16.256 -1.376 -5.408 -0.052 0.316 -0.12
-1.103315681686584 -0.8183787503368682 -0.029529130166794215 2.035592505523944 0.043334957257762936 0.45252433242619705 -0.39308257689563725 0.0789325154066372 -1.0881691551830432 -0.006675884387626033 0.43943027233844295 -0.03534291734625546 -0.029452431121879556 -0.06322455214163478 -0.56 -15.62 -1.308 -5.224 0.052 0.316 -0.14
-1.1006312153077844 -0.8291166158520661 -0.03106311095467963 2.0390439622966863 0.04141748127290617 0.45175734203225437 -0.39308257689563725 0.08678649703913842 -1.0979866322236698 -0.05811946408050899 0.3993749660126868 -0.10524335387551628 -0.04358959806038174 -0.051443579692882956 -0.56 -15.112 -1.476 -4.704 0.188 0.444 -0.092
-1.0994807297168703 -0.8406214717612067 -0.030679615757708275 2.0417284286754858 0.04141748127290617 0.45252433242619705 -0.39384956728958 0.1079922474468917 -1.0512554415102875 -0.0530143760193832 0.3530364743809296 -0.1009236639776406 0.0007853981632501215 -0.015707963265002428 -0.436 -14.792 -1.208 -3.88 0.18 0.936 -0.092
-1.0983302441259561 -0.8509758420794333 -0.032213596545593685 2.044029399857314 0.04180097646987752 0.45520879880499654 -0.39308257689563725 0.11388273367126761 -1.0685342011017902 -0.07657632091688685 0.2968805057085459 -0.029845130203504617 0.10131636305926567 -0.0019634954081253035 -0.592 -14.508 -1.308 -3.024 0.164 0.964 -0.112
-1.0967962633380708 -0.8609467172006885 -0.03183010134862233 2.0467138662361135 0.042184471666848876 0.45942724597168144 -0.39384956728958 0.11977321989564353 -1.0481138488572872 -0.07147123285576105 0.25132741224003885 0.029845130203504617 0.27567475530079266 0.006675884387626033 -0.496 -14.192 -1.276 -2.2 0.144 0.76 -0.112
-1.0964127681410996 -0.8705340971249723 -0.03259709174256504 2.0497818278118842 0.04295146206079158 0.4621117123504809 -0.39384956728958 0.11270463642639243 -1.0198395149802828 -0.05654866775400875 0.25643250030116466 0.024740042142378828 0.3573561642788053 0.0047123889795007284 -0.496 -13.936 -1.004 -1.648 0.124 0.828 -0.1
-1.0967962633380708 -0.8805049722462275 -0.033364082136507746 2.0524662941906837 0.04141748127290617 0.4636456931383663 -0.39384956728958 0.09935286765114036 -0.9864600930421525 -0.034950218264630406 0.28352873693329383 0.0 0.3066979827491724 0.0035342917346255468 -0.496 -13.716 -0.972 -1.436 0.172 1.032 -0.112
-1.0956457777471567 -0.88970885697354 -0.034514567727421806 2.0563012461603973 0.04256796686382023 0.46594666432019444 -0.3942330624865513 0.08560839979426324 -1.0041315517152802 -0.050658181529632834 0.3385066083608024 -0.007461282550876154 0.22344577744465957 -0.01531526418337737 -0.56 -13.524 -0.972 -1.404 0.164 1.216 -0.128
-1.094878787353214 -0.8996797320947951 -0.033364082136507746 2.0601361981301105 0.042184471666848876 0.470932101880822 -0.39346607209260864 0.0769690199985119 -0.9876381902870277 -0.029452431121879556 0.3581415624420554 0.009424777959001457 0.2811725424435435 -0.021991148571003403 -0.56 -13.3 -1.004 -1.62 0.144 1.148 -0.12
-1.0944952921562427 -0.9104175976099931 -0.033364082136507746 2.0643546452967954 0.04256796686382023 0.4759175394414496 -0.39461655768352266 0.07107853377413599 -0.9550441665121477 -0.01688606050987761 0.36560284499293155 0.01727875959150267 0.42529310539994075 -0.019634954081253035 -0.56 -13.144 -1.14 -1.924 0.164 0.956 -0.14
-1.0929613113683574 -0.9203884727312482 -0.034514567727421806 2.0685730924634806 0.04180097646987752 0.4812864721990486 -0.3953835480774654 0.05733406591725887 -0.9628981481446489 -0.008639379795751335 0.36049775693180575 -0.00039269908162506076 0.5002986299903274 -0.04437499622363186 -0.56 -12.952 -1.308 -2.32 0.144 0.808 -0.148
-1.092577816171386 -0.928825367064618 -0.034514567727421806 2.072408044433194 0.042184471666848876 0.4855049193657335 -0.39576704327443674 0.07147123285576105 -0.9071348785538903 -0.0329867228565051 0.4040873549921875 -0.022383847652628464 0.4889103566232006 -0.03455751918300534 -0.464 -12.792 -1.208 -2.656 0.136 0.82 -0.14
-1.0906603401865291 -0.9364952710040451 -0.03528155812136451 2.0773934819938216 0.04256796686382023 0.49010686172938966 -0.3961505384714081 0.1009236639776406 -0.8863218272277621 -0.04123340357063138 0.42843469805294127 -0.005890486224375911 0.4771293841744488 -0.048694686121507534 0.216 -13.112 -1.108 -2.964 0.124 0.848 -0.12
-1.0887428642016723 -0.9456991557313575 -0.03604854851530722 2.0816119291605064 0.042184471666848876 0.4962427848809313 -0.39653403366837947 0.13626658132389607 -0.8498008126366314 -0.06126105673350948 0.45749443009319574 0.003926990816250607 0.5179700886634551 -0.0620464548967596 0.776 -13.46 -0.872 -3.36 0.088 0.76 -0.14
-1.0879758738077296 -0.9541360500647273 -0.03604854851530722 2.0862138715241625 0.04180097646987752 0.502378708032473 -0.3969175288653508 0.1288052987730199 -0.821133779678002 -0.045945792550132106 0.44139376774656824 0.01021017612225158 0.5321072556019573 -0.06715154295788539 0.996 -13.872 -0.772 -3.696 0.1 0.712 -0.128
-1.0860583978228728 -0.9618059540041545 -0.037582529303192634 2.0911993090847902 0.042184471666848876 0.5073641455931006 -0.3976845192592935 0.1578650308132744 -0.8144578952903759 -0.09738937224301507 0.41626102652256436 0.0007853981632501215 0.5336780519284575 -0.07029313561088588 0.84 -14.192 -0.604 -3.912 0.116 0.616 -0.112
-1.084907912231959 -0.9698593531405528 -0.038733014894106695 2.095417756251475 0.04180097646987752 0.5131165735476709 -0.3980680144562649 0.1869247628535289 -0.8062112145762497 -0.11466813183451774 0.4449280594811938 -0.0019634954081253035 0.5450663252955843 -0.03377212101975522 1.028 -14.572 -0.468 -4.188 0.116 0.656 -0.128
-1.0822234458531594 -0.978679742670894 -0.04065049087896346 2.1000196986151316 0.04141748127290617 0.5184855063052698 -0.3980680144562649 0.2191260875467839 -0.8073893118211248 -0.11780972448751822 0.4622068190726965 -0.027881634795379313 0.5222897785613307 -0.02081305132612822 0.62 -14.668 -0.436 -4.46 0.116 0.732 -0.112
-1.0799224746713312 -0.985199161019407 -0.04141748127290617 2.1038546505848448 0.04141748127290617 0.5234709438658974 -0.3984515096532362 0.2089159114245323 -0.7967864366172482 -0.12134401622214377 0.43785947601194275 -0.03377212101975522 0.5379977418263332 -0.009424777959001457 0.592 -14.76 -0.368 -4.552 0.124 0.616 -0.112
-1.0780049986864746 -0.9928690649588341 -0.04180097646987752 2.1088400881454725 0.041033986075934815 0.5296068670174391 -0.3976845192592935 0.18967365642490433 -0.7441647596794901 -0.0801106126515124 0.44139376774656824 -0.04437499622363186 0.5635231821319622 0.009424777959001457 0.592 -14.856 -0.368 -4.644 0.116 0.5 -0.128
-1.0757040275046463 -1.0001554737012897 -0.04256796686382023 2.1130585353121574 0.04065049087896346 0.5349757997750381 -0.3980680144562649 0.21323560132240799 -0.7245298055982371 -0.08796459428401361 0.44964044846069456 -0.02591813938725401 0.5631304830503371 -0.0035342917346255468 0.372 -15.016 -0.368 -4.676 0.088 0.528 -0.112
-1.0745535419137324 -1.0070583872467742 -0.04295146206079158 2.117276982478842 0.039883500485020755 0.5399612373356656 -0.3980680144562649 0.20734511509803208 -0.7202101157003614 -0.084037603467763 0.4260785035631909 -0.0329867228565051 0.5085453107044536 0.00510508806112579 0.28 -15.268 -0.4 -4.584 0.072 0.608 -0.128
-1.071869075534933 -1.0139613007922585 -0.04410194765170564 2.1207284392515846 0.0395000052880494 0.5437961893053792 -0.3976845192592935 0.1959568417309053 -0.7068583469251093 -0.059690260407009234 0.4260785035631909 -0.06832964020276057 0.45081854570556973 0.011388273367126762 0.34 -15.46 -0.536 -4.492 0.08 0.712 -0.14
-1.0695681043531047 -1.0197137287468288 -0.04371845245473429 2.1249468864182695 0.037582529303192634 0.5487816268660067 -0.3980680144562649 0.2250165737711598 -0.67897671212973 -0.03926990816250607 0.4040873549921875 -0.10524335387551628 0.46652650897057213 0.0011780972448751821 0.404 -15.684 -0.436 -4.368 0.136 0.724 -0.14
-1.0668836379743052 -1.0277671278832272 -0.04371845245473429 2.129932323978897 0.03719903410622128 0.5537670644266344 -0.3984515096532362 0.20773781417965714 -0.6793694112113551 -0.013351768775252066 0.4131194338695639 -0.12291481254864402 0.4798782777458242 -0.01688606050987761 0.308 -15.968 -0.3 -4.276 0.164 0.656 -0.128
-1.0657331523833913 -1.0342865462317403 -0.04371845245473429 2.1356847519334674 0.037582529303192634 0.5583690067902906 -0.3984515096532362 0.2238384765262846 -0.6734789249869791 0.009424777959001457 0.43471788335894224 -0.07579092275363672 0.45827982825644586 -0.013351768775252066 0.248 -16.128 -0.4 -4.46 0.136 0.596 -0.148
-1.0630486860045918 -1.0400389741863105 -0.04371845245473429 2.138369218312267 0.03604854851530722 0.5614369683660614 -0.3980680144562649 0.21519909673053328 -0.64638268835485 0.011780972448751823 0.4351105824405673 -0.0510508806112579 0.41390483203281403 -0.009817477040626518 0.216 -16.256 -0.468 -4.704 0.124 0.644 -0.168
-1.0615147052167062 -1.0465583925348236 -0.04410194765170564 2.143354655872894 0.034514567727421806 0.5656554155327463 -0.3996019952441503 0.21245020315915786 -0.6279258315184721 -0.001570796326500243 0.4421791659098184 -0.05262167693775814 0.37856191468655853 -0.03180862561162992 0.06 -16.256 -0.4 -4.952 0.124 0.676 -0.14
-1.0584467436409355 -1.0523108204893938 -0.043334957257762936 2.147573103039579 0.03528155812136451 0.5694903675024598 -0.3996019952441503 0.21676989305703354 -0.6259623361103468 -0.001570796326500243 0.44178646682819334 -0.056155968672383684 0.3593196596869306 -0.0750055245903866 0.0 -16.284 -0.332 -5.104 0.06 0.624 -0.14
-1.0549952868681933 -1.058830238837907 -0.043334957257762936 2.1521750454032356 0.034514567727421806 0.5721748338812593 -0.4011359760320357 0.2768528525456678 -0.6161448590697203 0.01767145867312773 0.44649885580769405 -0.04123340357063138 0.36521014591130646 -0.07068583469251093 -0.124 -16.284 -0.4 -5.256 0.088 0.576 -0.148
-1.0530778108833365 -1.0649661619894486 -0.04295146206079158 2.1556265021759775 0.0337475773334791 0.5760097858509728 -0.4011359760320357 0.24975661591353862 -0.6188937526410957 0.0310232274483798 0.4343251842773172 -0.04830198703988247 0.36521014591130646 -0.04712388979500729 -0.308 -16.38 -0.668 -5.5 0.08 0.508 -0.148
-1.0511603348984797 -1.0714855803379615 -0.04410194765170564 2.1606119397366053 0.03413107253045045 0.579461242623715 -0.4019029664259784 0.26035949111741524 -0.6397068039672239 -0.004319689897875668 0.4150829292776892 -0.04280419989713162 0.3412555019321778 -0.07461282550876154 -0.404 -16.224 -1.308 -5.592 0.072 0.52 -0.12
-1.0473253829287663 -1.0776215034895031 -0.04371845245473429 2.164446891706319 0.034514567727421806 0.5825292041994858 -0.4026699568199211 0.2360121480566615 -0.6471680865181001 -0.011388273367126762 0.44649885580769405 -0.008639379795751335 0.3043417882594221 -0.07225663101901117 -0.496 -15.936 -1.376 -5.744 0.044 0.548 -0.156
-1.045024411746938 -1.0837574266410448 -0.04371845245473429 2.169048834069975 0.033364082136507746 0.5855971657752567 -0.4026699568199211 0.26585727826016614 -0.6232134425389714 -0.021991148571003403 0.41469023019606416 -0.01767145867312773 0.29845130203504616 -0.03573561642788053 -0.592 -15.776 -1.34 -5.744 0.052 0.56 -0.14
-1.04272344056511 -1.0898933497925865 -0.04371845245473429 2.1728837860396886 0.03298058693953639 0.5886651273510275 -0.40228646162294973 0.3063052836675474 -0.5662720757033376 -0.001570796326500243 0.38837939172718505 -0.03220132469325498 0.2945243112187956 -0.011388273367126762 -0.56 -15.62 -1.24 -5.624 0.088 0.54 -0.14
-1.0400389741863105 -1.094878787353214 -0.04371845245473429 2.175568252418488 0.0337475773334791 0.5917330889267983 -0.40305345201689247 0.2874557277495445 -0.5804092426418398 -0.014137166938502187 0.3612831550950559 -0.014529866020127248 0.3224059460141749 -0.0007853981632501215 -0.528 -15.716 -1.14 -5.38 0.088 0.508 -0.14
-1.0365875174135684 -1.100247720110813 -0.04486893804564835 2.179786699585173 0.03298058693953639 0.5940340601086265 -0.40228646162294973 0.2803871442802934 -0.5745187564174639 -0.02631083846887907 0.3663882431561817 0.004319689897875668 0.2850995332597941 -0.0047123889795007284 -0.464 -15.808 -1.172 -5.196 0.116 0.636 -0.112
-1.0331360606408262 -1.1063836432623546 -0.04486893804564835 2.1836216515548865 0.03298058693953639 0.5963350312904546 -0.4026699568199211 0.2902046213209199 -0.574911455499089 -0.043982297142006806 0.3730641275438077 -0.01649336142825255 0.24033183795453716 -0.004319689897875668 -0.528 -15.968 -1.24 -5.132 0.124 0.74 -0.1
-1.0304515942620267 -1.112136071216925 -0.044485442848677 2.186306117933686 0.03298058693953639 0.5997864880631968 -0.40305345201689247 0.30080749652479655 -0.5364269454998329 -0.0420188017338815 0.33536501570780186 -0.01060287520387664 0.2501493149951637 0.008246680714126275 -0.62 -16.256 -0.94 -5.104 0.1 0.684 -0.12
-1.0277671278832272 -1.1182719943684667 -0.04486893804564835 2.190524565100371 0.03259709174256504 0.6024709544419963 -0.4019029664259784 0.29570240846367074 -0.5540984041729607 -0.012959069693627005 0.32633293683042547 -0.009032078877376396 0.26782077366829143 0.001570796326500243 -0.528 -16.348 -1.208 -5.104 0.124 0.624 -0.1
-1.0246991663074563 -1.1224904415351515 -0.04486893804564835 2.1943595170700845 0.03298058693953639 0.6051554208207958 -0.4026699568199211 0.27488935713754253 -0.5525276078464605 -0.01688606050987761 0.3573561642788053 -0.019242254999627974 0.24936391683191356 0.012173671530376884 -1.184 -16.604 -0.94 -5.224 0.124 0.692 -0.092
-1.023165185519571 -1.1286263646866932 -0.044485442848677 2.197427478645855 0.03259709174256504 0.6066894016086811 -0.40228646162294973 0.2379756434647868 -0.5407466353977086 0.010995574285501701 0.35657076611555516 0.009424777959001457 0.2159844948937834 -0.01649336142825255 -1.9 -16.572 -1.34 -5.288 0.136 0.676 -0.12
-1.021247709534714 -1.1332283070503495 -0.044485442848677 2.200495440221626 0.033364082136507746 0.6093738679874806 -0.40228646162294973 0.24347343060753765 -0.5619523858054619 0.045945792550132106 0.3522510762176795 -0.0007853981632501215 0.22894356458741041 -0.004319689897875668 -2.616 -16.54 -1.476 -5.472 0.1 0.596 -0.112
-1.018946738352886 -1.1389807350049197 -0.04295146206079158 2.2039468969943683 0.033364082136507746 0.6116748391693088 -0.4026699568199211 0.2089159114245323 -0.5195408849899553 0.031415926530004856 0.35342917346255465 0.028274333877004374 0.239153740709662 0.005890486224375911 -2.616 -16.444 -1.912 -5.624 0.072 0.608 -0.092
-1.0170292623680293 -1.1443496677625187 -0.04371845245473429 2.207014858570139 0.033364082136507746 0.6124418295632514 -0.4026699568199211 0.18535396652702868 -0.5391758390712084 0.05340707510100826 0.33536501570780186 0.019242254999627974 0.2230530783630345 -0.0011780972448751821 -2.524 -16.412 -2.18 -5.836 0.06 0.624 -0.112
-1.0162622719740866 -1.1497186005201177 -0.042184471666848876 2.2104663153428814 0.033364082136507746 0.6155097911390223 -0.40228646162294973 0.2049889206082817 -0.5317145565203323 0.054192473264258384 0.3314380248915513 0.0027488935713754254 0.19792033713903062 0.006283185306000972 -3.176 -16.284 -2.28 -5.9 0.016 0.596 -0.112
-1.0151117863831725 -1.154320542883774 -0.04180097646987752 2.212767286524709 0.03413107253045045 0.6166602767299363 -0.4026699568199211 0.155116137241899 -0.536034246418208 0.09778207132464012 0.3137665662184235 0.0011780972448751821 0.21519909673053328 0.001570796326500243 -3.332 -16.256 -2.884 -5.96 0.052 0.492 -0.128
-1.0131943103983159 -1.15892248524743 -0.04141748127290617 2.216985733691394 0.0337475773334791 0.6197282383057071 -0.40228646162294973 0.1299833960178951 -0.5057964171330782 0.03848450999925595 0.30512718642267217 0.005890486224375911 0.20655971693478195 -0.005497787142750851 -3.364 -16.224 -2.82 -6.112 -0.016 0.48 -0.084
-1.0108933392164876 -1.1646749132020005 -0.04180097646987752 2.2196702000701936 0.03413107253045045 0.6212622190935926 -0.40305345201689247 0.13980087305852162 -0.48616146305182517 0.003141592653000486 0.28863382499441964 0.01060287520387664 0.1720021977517766 0.009817477040626518 -3.052 -16.316 -2.584 -6.112 -0.016 0.568 -0.112
-1.0108933392164876 -1.1700438459595994 -0.04180097646987752 2.2215876760550506 0.034514567727421806 0.6224127046845066 -0.4026699568199211 0.13469578499739585 -0.5348561491733327 -0.010995574285501701 0.27449665805591744 0.0019634954081253035 0.14569135928289753 -0.01610066234662749 -3.332 -16.284 -2.752 -6.02 0.0 0.624 -0.12
-1.010126348822545 -1.175029283520227 -0.042184471666848876 2.2246556376308213 0.03413107253045045 0.6247136758663347 -0.40228646162294973 0.09660397407976494 -0.54938601519346 0.0047123889795007284 0.26114488928066537 0.0027488935713754254 0.14176436846664692 -0.0011780972448751821 -3.272 -16.128 -2.616 -5.9 0.008 0.568 -0.092
-1.0093593584286022 -1.1792477306869118 -0.04256796686382023 2.2269566088126496 0.033364082136507746 0.6258641614572488 -0.4026699568199211 0.05537057050913356 -0.503832921724953 -0.0027488935713754254 0.2646791810152909 -0.019634954081253035 0.1822123738740282 0.009032078877376396 -3.24 -15.872 -2.684 -5.9 0.008 0.508 -0.112
-1.0093593584286022 -1.1830826826566254 -0.04141748127290617 2.229641075191449 0.033364082136507746 0.6270146470481629 -0.4026699568199211 0.054977871427508505 -0.4712388979500729 -0.003141592653000486 0.26035949111741524 -0.0047123889795007284 0.1429424657115221 -0.01060287520387664 -2.928 -15.776 -2.484 -5.988 0.024 0.528 -0.128
-1.0085923680346596 -1.189218605808167 -0.04256796686382023 2.231942046373277 0.03298058693953639 0.6270146470481629 -0.4026699568199211 0.03337942193813016 -0.4637776153991967 0.007853981632501214 0.23679754621991161 -0.0027488935713754254 0.06872233928438563 -0.003141592653000486 -2.552 -15.776 -2.348 -6.052 0.016 0.568 -0.092
-1.0089758632316308 -1.1942040433687946 -0.04295146206079158 2.234243017555105 0.0337475773334791 0.6270146470481629 -0.4034369472138638 -0.011388273367126762 -0.47634398601119865 -0.014922565101752308 0.22855086550578535 -0.0200276531628781 0.03769911183600583 -0.007853981632501214 -2.524 -15.652 -2.28 -6.172 0.016 0.624 -0.12
-1.0105098440195164 -1.1991894809294221 -0.04180097646987752 2.2369274839339046 0.033364082136507746 0.6285486278360483 -0.40305345201689247 -0.027488935713754253 -0.44178646682819334 -0.023169245815878585 0.22423117560790967 -0.022383847652628464 0.04987278336638271 0.014137166938502187 -2.4 -15.588 -2.248 -6.172 0.044 0.568 -0.12
-1.010126348822545 -1.2041749184900499 -0.043334957257762936 2.238844959918761 0.03298058693953639 0.6296991134269624 -0.4026699568199211 -0.0310232274483798 -0.4339324851956921 -0.022383847652628464 0.19870573530228072 -0.00039269908162506076 0.10720684928364158 0.01688606050987761 -2.18 -15.396 -2.148 -6.144 0.036 0.508 -0.092
-1.0105098440195164 -1.207626375262792 -0.04371845245473429 2.2407624359036182 0.03298058693953639 0.6300826086239337 -0.40228646162294973 -0.03887720908088101 -0.4111559384614386 -0.019242254999627974 0.1798561793842778 -0.0047123889795007284 0.07971791356988733 -0.005890486224375911 -1.868 -15.208 -1.812 -6.296 0.024 0.472 -0.12
-1.0108933392164876 -1.2110778320355342 -0.043334957257762936 2.2415294262975607 0.03259709174256504 0.6300826086239337 -0.40228646162294973 -0.054192473264258384 -0.43746677693031766 -0.008246680714126275 0.1751437904047771 0.0070685834692510935 0.05262167693775814 -0.0070685834692510935 -1.588 -15.08 -2.012 -6.264 0.06 0.444 -0.1
-1.011276834413459 -1.214145793611305 -0.04410194765170564 2.243830397479389 0.03298058693953639 0.6293156182299909 -0.40305345201689247 -0.059690260407009234 -0.4017311605024371 -0.07225663101901117 0.18967365642490433 -0.005890486224375911 -0.009032078877376396 0.00510508806112579 -1.496 -14.984 -1.408 -6.264 0.072 0.52 -0.092
-1.012427320004373 -1.219514726368904 -0.044485442848677 2.2453643782672743 0.0337475773334791 0.6293156182299909 -0.40305345201689247 -0.0620464548967596 -0.3832743036660593 -0.022776546734253524 0.17435839224152697 -0.014529866020127248 -0.03848450999925595 -0.009817477040626518 -1.184 -14.984 -1.24 -6.356 0.072 0.616 -0.128
-1.012427320004373 -1.2221991927477034 -0.04410194765170564 2.246131368661217 0.03183010134862233 0.6289321230330196 -0.4026699568199211 -0.08678649703913842 -0.36560284499293155 -0.03573561642788053 0.135873882242271 -0.01060287520387664 -0.014529866020127248 0.006283185306000972 -1.152 -14.856 -1.172 -6.264 0.116 0.54 -0.112
-1.0147282911862012 -1.2264176399143882 -0.04486893804564835 2.248432339843045 0.032213596545593685 0.6296991134269624 -0.4026699568199211 -0.07618362183526178 -0.35539266887067994 -0.04673119071338223 0.12016591897726858 -0.02120575040775328 0.004319689897875668 -0.007853981632501214 -0.964 -14.888 -0.972 -6.144 0.116 0.5 -0.1
-1.0143447959892298 -1.2302525918841019 -0.045252433242619704 2.2488158350400167 0.03183010134862233 0.6289321230330196 -0.40305345201689247 -0.12762720152814475 -0.34753868723817877 -0.013351768775252066 0.09346238142676445 -0.007853981632501214 0.01060287520387664 0.011780972448751823 -0.776 -14.76 -1.108 -6.172 0.116 0.56 -0.112
-1.0151117863831725 -1.23255356306593 -0.045252433242619704 2.249582825433959 0.033364082136507746 0.6289321230330196 -0.4026699568199211 -0.07382742734551141 -0.33065262672830115 -0.0035342917346255468 0.10720684928364158 0.005890486224375911 0.005890486224375911 -0.0011780972448751821 -0.776 -14.732 -1.04 -6.204 0.108 0.616 -0.112
-1.016645767171058 -1.2356215246417008 -0.045252433242619704 2.2507333110248733 0.03298058693953639 0.6300826086239337 -0.4034369472138638 -0.0679369411211355 -0.29334621397392036 -0.08207410805963769 0.09581857591651483 0.008639379795751335 0.009424777959001457 -0.01610066234662749 -0.84 -14.7 -1.14 -5.9 0.116 0.548 -0.084
-1.0170292623680293 -1.2375390006265576 -0.045252433242619704 2.2511168062218445 0.032213596545593685 0.6300826086239337 -0.40228646162294973 -0.08325220530451288 -0.3066979827491724 -0.0019634954081253035 0.0730420291822613 -0.0023561944897503642 0.014137166938502187 -0.003141592653000486 -0.996 -14.54 -1.004 -5.744 0.116 0.54 -0.12
-1.017796252761972 -1.2406069622023284 -0.046402918833533764 2.2522672918127586 0.03259709174256504 0.6289321230330196 -0.4026699568199211 -0.08168140897801264 -0.27567475530079266 -0.027881634795379313 0.0801106126515124 -0.007461282550876154 -0.04437499622363186 0.005497787142750851 -0.748 -14.444 -1.04 -5.744 0.116 0.624 -0.1
-1.018946738352886 -1.244441914172042 -0.04678641403050512 2.2534177774036728 0.03259709174256504 0.6285486278360483 -0.4026699568199211 -0.09228428418188928 -0.2662499773417912 -0.05183627877450802 0.0801106126515124 0.00039269908162506076 -0.056941366835633805 0.009424777959001457 -0.84 -14.54 -1.108 -5.988 0.124 0.704 -0.112
-1.0197137287468288 -1.24674288535387 -0.046402918833533764 2.253801272600644 0.032213596545593685 0.6289321230330196 -0.40228646162294973 -0.06283185306000971 -0.2481858195870384 -0.061653755815134534 0.0789325154066372 -0.01649336142825255 0.00039269908162506076 0.003926990816250607 -0.964 -14.572 -1.004 -6.236 0.124 0.596 -0.1
-1.0197137287468288 -1.2471263805508415 -0.04678641403050512 2.254568262994587 0.032213596545593685 0.6296991134269624 -0.4034369472138638 -0.07264933010063623 -0.2238384765262846 -0.011388273367126762 0.07264933010063623 0.007461282550876154 0.024347343060753767 0.0007853981632501215 -0.9 -14.7 -1.308 -6.08 0.124 0.508 -0.092
-1.0200972239438002 -1.249810846929641 -0.04716990922747647 2.2553352533885294 0.03259709174256504 0.6293156182299909 -0.4019029664259784 -0.0679369411211355 -0.21559179581215834 -0.007853981632501214 0.05772676499888393 -0.0011780972448751821 0.04673119071338223 -0.012173671530376884 -0.996 -14.668 -1.108 -5.9 0.124 0.48 -0.084
-1.0216312047316856 -1.2524953133084402 -0.047553404424447825 2.255718748585501 0.03259709174256504 0.6296991134269624 -0.4034369472138638 -0.06950773744763575 -0.19949113346553085 -0.02670353755050413 0.0789325154066372 -0.001570796326500243 -0.01021017612225158 0.008639379795751335 -0.872 -14.604 -0.972 -5.868 0.144 0.616 -0.128
-1.0216312047316856 -1.2536457988993543 -0.04716990922747647 2.2564857389794435 0.03259709174256504 0.6289321230330196 -0.4034369472138638 -0.06636614479463526 -0.16414821611927538 -0.024347343060753767 0.05537057050913356 0.009817477040626518 -0.0510508806112579 0.0047123889795007284 -0.872 -14.572 -1.24 -6.144 0.1 0.74 -0.128
-1.023165185519571 -1.254412789293297 -0.04793689962141918 2.2561022437824723 0.032213596545593685 0.6296991134269624 -0.40420393760780654 -0.08560839979426324 -0.14922565101752308 -0.05222897785613308 0.06086835765188441 0.005890486224375911 0.0011780972448751821 -0.043982297142006806 -0.62 -13.208 -0.904 -6.844 0.116 0.828 -0.14
-1.024315671110485 -1.2547962844902685 -0.04832039481839053 2.255718748585501 0.032213596545593685 0.6331505701997046 -0.4061214135926633 -0.05733406591725887 -0.10681415020201653 -0.021991148571003403 -0.0070685834692510935 0.014922565101752308 0.18064157754752794 -0.14215706754827198 -0.496 -11.744 -0.804 -7.456 0.116 0.656 -0.156
-1.024315671110485 -1.2551797796872397 -0.04832039481839053 2.254568262994587 0.03183010134862233 0.6404369789421602 -0.4091893751684341 -0.07147123285576105 -0.04358959806038174 -0.023561944897503646 -0.07382742734551141 -0.014922565101752308 0.3993749660126868 -0.2399391388729121 -0.528 -10.252 -0.636 -8.128 0.144 0.404 -0.168
-1.0254661567013992 -1.254412789293297 -0.04832039481839053 2.2518837966157874 0.032213596545593685 0.6473398924876446 -0.41494180312300444 -0.06322455214163478 0.02552544030562895 -0.02042035224450316 -0.14569135928289753 -0.036913713672755706 0.6342090168244731 -0.39073558621693544 -0.56 -9.048 -0.704 -8.712 0.18 0.296 -0.14
-1.0258496518983704 -1.252111818111469 -0.04908738521233324 2.248432339843045 0.03144660615165098 0.656543777214957 -0.4195437454866607 -0.056155968672383684 0.11623892816101798 -0.02042035224450316 -0.2599667920357902 -0.01060287520387664 0.7622289174342429 -0.45827982825644586 -0.496 -8.316 -0.468 -8.924 0.188 0.296 -0.148
-1.0254661567013992 -1.249810846929641 -0.04832039481839053 2.243830397479389 0.032213596545593685 0.6665146523362123 -0.42529617344123094 -0.043982297142006806 0.20066923071040604 -0.005497787142750851 -0.3730641275438077 0.0027488935713754254 0.9153815592680166 -0.543102829887459 -0.436 -7.968 -0.568 -9.016 0.18 0.316 -0.156
-1.026616642292313 -1.24674288535387 -0.04832039481839053 2.238844959918761 0.03183010134862233 0.6784030034423242 -0.43219908698671533 -0.05811946408050899 0.24229533336266248 -0.02042035224450316 -0.4598506245829461 0.003141592653000486 1.0685342011017902 -0.5902267196824663 -0.496 -7.84 -0.636 -8.864 0.18 0.308 -0.148
-1.02853411827717 -1.2429079333841564 -0.04908738521233324 2.231942046373277 0.032213596545593685 0.6929758209272356 -0.43910200053219967 -0.07657632091688685 0.3392920065240525 -0.005497787142750851 -0.5489933161118349 0.001570796326500243 1.2118693658949375 -0.6514877764159758 -0.496 -7.968 -0.772 -8.556 0.164 0.328 -0.14
-1.0277671278832272 -1.2367720102326147 -0.04908738521233324 2.2250391328277925 0.03259709174256504 0.7075486384121471 -0.4463884092746554 -0.06440264938650996 0.4194026191755649 -0.005497787142750851 -0.6349944149877232 0.007461282550876154 1.319861613341829 -0.6738716240686042 -0.56 -8.444 -0.536 -8.528 0.172 0.288 -0.156
-1.0281506230801987 -1.2310195822780445 -0.04908738521233324 2.216602238494423 0.03259709174256504 0.7190534943212877 -0.451373846835283 -0.04476769530525693 0.5018694263168276 0.003926990816250607 -0.7131415322311103 0.02513274122400389 1.325752099566205 -0.6821183047827305 -0.436 -9.048 -0.804 -8.464 0.172 -0.028 -0.168
-1.0289176134741413 -1.2268011351113597 -0.048703890015361885 2.2096993249489385 0.03259709174256504 0.7305583502304283 -0.45942724597168144 -0.021598449489378342 0.5544911032545857 -0.0027488935713754254 -0.7869689595766217 -0.0035342917346255468 1.2640983437510704 -0.6825110038643556 -0.528 -9.68 -0.636 -8.588 0.172 -0.056 -0.156
-1.0293011086711126 -1.220665211959818 -0.048703890015361885 2.201262430615569 0.032213596545593685 0.7397622349577407 -0.46594666432019444 -0.039662607244131134 0.5808019417234648 -0.006283185306000972 -0.7802930751889957 -0.011780972448751823 1.1396127348759262 -0.6781913139664799 -0.808 -10.444 -0.804 -8.924 0.18 0.228 -0.156
-1.0300680990650553 -1.214145793611305 -0.04908738521233324 2.1924420410852274 0.03144660615165098 0.7505001004729387 -0.4720825874717361 -0.029452431121879556 0.6408849012120992 0.005497787142750851 -0.8391979374327548 -0.003926990816250607 0.989601685695153 -0.6774059158032297 -1.652 -11.492 -1.004 -9.232 0.164 0.316 -0.168
-1.030835089458998 -1.204558413687021 -0.04832039481839053 2.180553689979116 0.03259709174256504 0.7616214611851079 -0.47975249141116316 -0.06361725122325984 0.7198174166187363 0.018456856836377853 -0.9499390784510219 -0.003926990816250607 0.9844965976340273 -0.6550220681506013 -2.804 -12.636 -1.172 -9.14 0.18 0.328 -0.14
-1.031985575049912 -1.1976555001415368 -0.047553404424447825 2.1717333004487744 0.033364082136507746 0.7712088411093918 -0.48627190975967616 -0.07618362183526178 0.7905032513112472 0.02631083846887907 -1.0155198250824071 0.029059732040254495 1.03436938100041 -0.6695519341707286 -3.428 -13.684 -1.776 -8.956 0.172 0.328 -0.148
-1.0331360606408262 -1.189218605808167 -0.04832039481839053 2.15907795894872 0.03298058693953639 0.782330201821561 -0.4931748233051605 -0.13076879418114523 0.8113163026373755 0.061653755815134534 -1.0885618542646684 0.04830198703988247 1.079529775387292 -0.666410341517728 -4.112 -15.048 -2.348 -8.528 0.172 0.328 -0.156
-1.035053536625683 -1.1815487018687398 -0.04678641403050512 2.148340093433522 0.034514567727421806 0.7911505913519021 -0.49931074645670215 -0.15747233173164935 0.8301658585553784 0.05929756132538417 -1.1863439255893085 0.04712388979500729 0.9754645187566509 -0.6487388828446004 -4.612 -16.128 -2.92 -8.404 0.152 0.328 -0.156
-1.0369710126105396 -1.171961321944456 -0.04601942363656241 2.1349177615395245 0.03604854851530722 0.7992039904883006 -0.5065971551991579 -0.19752763805740556 0.8623671832486334 0.084037603467763 -1.1953760044666848 0.09385508050838952 0.8839656327380118 -0.658949058966852 -4.892 -17.3 -3.492 -8.22 0.144 0.732 -0.156
-1.0388884885953964 -1.1627574372171436 -0.04563592843959106 2.122645915236441 0.038733014894106695 0.8091748656095558 -0.5123495831537281 -0.23876104162803694 0.8831802345747616 0.07107853377413599 -1.2586005566083196 0.20066923071040604 0.8898561189623876 -0.6550220681506013 -5.236 -18.192 -3.592 -7.884 0.136 1.148 -0.156
-1.0411894597772247 -1.1539370476868025 -0.04563592843959106 2.1084565929485013 0.04256796686382023 0.8237476830944672 -0.5177185159113271 -0.21991148571003402 0.9012443923295144 0.04084070448900632 -1.3112222335460777 0.3078760799940476 1.0630364139590394 -0.5917975160089666 -5.172 -18.888 -3.692 -7.396 0.08 0.916 -0.156
-1.0446409165499668 -1.14473316295949 -0.045252433242619704 2.0938837754635897 0.04563592843959106 0.8344855486096651 -0.5219369630780121 -0.2741039589742924 0.8710065630443847 0.014529866020127248 -1.3500994426269588 0.37974001193143375 1.1996956943645605 -0.5203262831532055 -5.296 -19.364 -3.76 -7.028 -0.272 0.444 -0.168
-1.048092373322709 -1.135912773429149 -0.04601942363656241 2.080077948372621 0.04832039481839053 0.845223414124863 -0.5269224006386396 -0.3070906818307975 0.8411614328408801 0.01649336142825255 -1.331642585790581 0.32751103407530063 1.112123799162172 -0.45592363376669554 -5.296 -19.684 -3.692 -6.908 -0.42 0.432 -0.176
-1.0519273252924224 -1.1293933550806359 -0.04563592843959106 2.068189597266509 0.04832039481839053 0.8513593372764047 -0.5307573526083531 -0.3243694414223002 0.8085674090660001 -0.004319689897875668 -1.286874890485324 0.19988383254715592 0.8698284657995096 -0.4245077072366907 -4.924 -19.968 -3.828 -6.968 -0.216 0.828 -0.148
-1.055762277262136 -1.1205729655502947 -0.045252433242619704 2.0555342557664544 0.04947088040930459 0.8567282700340035 -0.5345923045780667 -0.32751103407530063 0.7869689595766217 0.01060287520387664 -1.2448560887514426 0.049480084284757656 0.6444191929467247 -0.3938771788699359 -4.924 -20.0 -3.76 -7.092 0.052 1.136 -0.148
-1.058063248443964 -1.1140535472017816 -0.04486893804564835 2.0428789142664 0.049854375606275945 0.8643981739734307 -0.5376602661538376 -0.34439709458517825 0.7661559082504935 -0.0027488935713754254 -1.2334678153843157 0.01610066234662749 0.6232134425389714 -0.3381139092791773 -4.332 -19.936 -3.624 -7.06 0.044 1.02 -0.14
-1.0622816956106491 -1.1071506336562973 -0.04678641403050512 2.030990563160288 0.051004861197190006 0.870150601928001 -0.5399612373356656 -0.34243359917705296 0.7202101157003614 -0.04790928795825741 -1.235038611710816 0.04987278336638271 0.6758351194767296 -0.30551988550429726 -4.02 -19.904 -3.356 -6.908 0.0 0.692 -0.128
-1.066500142777334 -1.100247720110813 -0.04678641403050512 2.0194857072511474 0.0502378708032473 0.8755195346855998 -0.5414952181235511 -0.36285395142155613 0.7064656478434843 -0.07853981632501214 -1.19576870354831 0.024347343060753767 0.626747734273597 -0.2552544030562895 -3.74 -19.684 -2.988 -6.692 -0.052 0.596 -0.128
-1.0707185899440188 -1.0941117969592713 -0.04601942363656241 2.0075973561450353 0.049854375606275945 0.8782040010643993 -0.5434126941084079 -0.38798669264556 0.6510950773343507 -0.04751658887663235 -1.1619965825285548 -0.011780972448751823 0.45238934203207 -0.18653206377190384 -2.96 -19.588 -2.82 -6.6 0.024 0.868 -0.14
-1.0737865515197895 -1.0875923786107584 -0.04678641403050512 1.99762648102378 0.049854375606275945 0.8789709914583421 -0.5460971604872072 -0.3899501880536853 0.627140433355222 -0.04162610265225644 -1.1023063221215454 -0.05262167693775814 0.27528205621916757 -0.1739656931599019 -2.524 -19.492 -2.516 -6.572 0.06 1.188 -0.14
-1.0783884938834458 -1.0814564554592168 -0.04832039481839053 1.9861216251146394 0.04947088040930459 0.884339924215941 -0.5464806556841787 -0.4154756283593143 0.6562001653954765 -0.024347343060753767 -1.0838494652851676 -0.04358959806038174 0.22148228203653425 -0.1370519794871462 -1.744 -19.332 -2.216 -6.48 0.052 1.196 -0.14
-1.0826069410501307 -1.0760875227016178 -0.048703890015361885 1.9753837595994415 0.04947088040930459 0.8862574002007978 -0.54686415088115 -0.43353978611406707 0.6302820260082225 -0.07539822367201165 -1.0873837570197933 -0.023169245815878585 0.278030949790543 -0.0911061869370141 -1.244 -19.24 -1.98 -6.204 0.044 0.924 -0.168
-1.0860583978228728 -1.0711020851409903 -0.049854375606275945 1.966179874872129 0.04908738521233324 0.8885583713826259 -0.54686415088115 -0.40290925774731234 0.5643085802952122 -0.07814711724338709 -1.0638218121222895 -0.005497787142750851 0.2591813938725401 -0.05929756132538417 -0.9 -19.24 -1.44 -5.96 0.0 0.76 -0.168
-1.0895098545956152 -1.0641991715955057 -0.051004861197190006 1.9558255045539026 0.047553404424447825 0.8877913809886832 -0.5483981316690354 -0.394662577033186 0.5921902150905916 -0.07932521448826227 -1.0005972599806547 -0.04358959806038174 0.14215706754827198 -0.08207410805963769 -0.528 -19.112 -1.208 -5.988 0.06 0.888 -0.148
-1.0933448065653286 -1.0595972292318496 -0.05138835639416136 1.9470051150235614 0.04832039481839053 0.8854904098068551 -0.5499321124569209 -0.37659841927843324 0.5348561491733327 -0.06322455214163478 -0.9318749206962691 -0.02631083846887907 -0.06754424203951044 -0.10013826581439049 -0.496 -19.144 -1.172 -6.144 0.164 1.252 -0.168
-1.0975632537320135 -1.0546117916712219 -0.05138835639416136 1.9381847254932203 0.047553404424447825 0.884339924215941 -0.5503156076538922 -0.3872012944823099 0.5026548244800777 -0.04123340357063138 -0.8710065630443847 -0.0400553063257562 -0.13391038683414572 -0.08757189520238855 -0.592 -19.08 -1.172 -6.296 0.164 1.34 -0.156
-1.101398205701727 -1.0496263541105944 -0.05253884198507542 1.9305148215537933 0.04716990922747647 0.8862574002007978 -0.5495486172599495 -0.42254421182856533 0.4841979676436999 -0.06872233928438563 -0.8285950622288781 -0.029059732040254495 -0.05026548244800778 -0.04790928795825741 -0.436 -19.016 -1.004 -6.388 0.152 1.224 -0.14
-1.1060001480653834 -1.0442574213529954 -0.05253884198507542 1.9209274416295095 0.047553404424447825 0.8877913809886832 -0.5514660932448062 -0.39073558621693544 0.4802709768274493 -0.08285950622288782 -0.8391979374327548 -0.015707963265002428 0.12212941438539389 -0.018456856836377853 -0.464 -19.144 -1.04 -6.416 0.172 0.944 -0.156
-1.1098351000350968 -1.040422469383282 -0.054072822772960834 1.9132575376900822 0.04678641403050512 0.8885583713826259 -0.5503156076538922 -0.39073558621693544 0.4382521750935678 -0.06715154295788539 -0.8030696219232492 -0.01649336142825255 0.1441205629563973 -0.013351768775252066 -0.372 -19.272 -1.04 -6.572 0.164 0.924 -0.14
-1.1136700520048104 -1.0358205270196257 -0.05483981316690354 1.905204138553684 0.04678641403050512 0.8893253617765686 -0.5503156076538922 -0.3498948817279291 0.40958514213493835 -0.084037603467763 -0.7590873247812424 -0.018064157754752792 0.09778207132464012 -0.011780972448751823 0.528 -19.428 -1.072 -6.572 0.164 1.072 -0.148
-1.1159710231866384 -1.0316020798529408 -0.05675728915176031 1.8975342346142567 0.04678641403050512 0.8900923521705113 -0.5514660932448062 -0.3153373625449238 0.4170464246858145 -0.08168140897801264 -0.7347399817204886 0.022776546734253524 0.054977871427508505 -0.034164820101380285 1.056 -19.684 -0.668 -6.632 0.152 1.176 -0.168
-1.1194224799593806 -1.0281506230801987 -0.057524279545703015 1.8917818066596865 0.04716990922747647 0.890859342564454 -0.5518495884417776 -0.29845130203504616 0.4154756283593143 -0.12095131714051871 -0.6884014900887315 0.014922565101752308 0.05379977418263332 -0.05262167693775814 1.276 -19.872 -0.468 -6.572 0.152 1.168 -0.176
-1.12210694633818 -1.0250826615044277 -0.058674765136617076 1.8852623883111734 0.04716990922747647 0.8923933233523395 -0.5537670644266344 -0.27724555162729286 0.3777765165233084 -0.12762720152814475 -0.6514877764159758 0.0027488935713754254 0.11977321989564353 -0.06636614479463526 1.524 -20.192 -0.4 -6.664 0.152 1.04 -0.148
-1.124024422323037 -1.0204807191407714 -0.06059224112147384 1.8795099603566032 0.046402918833533764 0.8939273041402248 -0.5541505596236057 -0.22658737009766006 0.3369358120343021 -0.1668971096906508 -0.6177156553962205 -0.005497787142750851 0.1649336142825255 -0.10367255754901604 1.152 -20.508 -0.3 -6.876 0.164 0.992 -0.176
-1.1247914127169796 -1.017796252761972 -0.0625097171063306 1.8741410275990042 0.04716990922747647 0.8950777897311389 -0.554534054820577 -0.20263272611853134 0.32162054785092475 -0.19320794815952988 -0.5870851270294658 -0.045160394386881984 0.13273228958927052 -0.0899280896921389 1.12 -20.764 -0.468 -7.18 0.152 1.032 -0.168
-1.1267088887018364 -1.016645767171058 -0.06481068828815872 1.8687720948414053 0.04601942363656241 0.8966117705190243 -0.554534054820577 -0.21245020315915786 0.30512718642267217 -0.168075206935526 -0.5423174317242089 -0.02670353755050413 0.10838494652851677 -0.029059732040254495 0.996 -21.208 -0.4 -7.58 0.164 1.08 -0.168
-1.1293933550806359 -1.0139613007922585 -0.06596117387907278 1.864170152477749 0.04601942363656241 0.8981457513069098 -0.5553010452145197 -0.1720021977517766 0.2450442269340379 -0.1610066234662749 -0.5093307088677038 -0.02513274122400389 0.14137166938502185 -0.040448005407381256 0.56 -21.716 -0.4 -7.792 0.172 0.916 -0.128
-1.1313108310654927 -1.0108933392164876 -0.06711165946998685 1.859568210114093 0.04601942363656241 0.9000632272917665 -0.5560680356084625 -0.18849555918002917 0.23012166183228558 -0.13351768775252065 -0.4967643382557018 -0.031415926530004856 0.1602212253030248 -0.049480084284757656 0.404 -21.78 -0.064 -8.1 0.164 0.78 -0.176
-1.1332283070503495 -1.0097428536255737 -0.06711165946998685 1.854199277356494 0.04486893804564835 0.9008302176857093 -0.5556845404114912 -0.23561944897503645 0.1990984343839058 -0.11977321989564353 -0.45553093468507044 -0.048694686121507534 0.11741702540589316 -0.0420188017338815 0.464 -22.16 -0.164 -8.436 0.164 0.792 -0.148
-1.1362962686261202 -1.0082088728376881 -0.0674951546669582 1.8492138397958662 0.04295146206079158 0.9008302176857093 -0.5564515308054339 -0.22933626366903548 0.18613936469027878 -0.06675884387626033 -0.446106156726069 -0.10956304377339195 0.07264933010063623 -0.034950218264630406 0.34 -22.984 0.032 -8.588 0.172 0.896 -0.14
-1.138213744610977 -1.0074418824437454 -0.06672816427301549 1.8469128686140381 0.04180097646987752 0.9004467224887379 -0.5560680356084625 -0.23640484713828655 0.1460840583645226 0.0070685834692510935 -0.40722894764518797 -0.16414821611927538 0.03534291734625546 -0.022776546734253524 0.404 -23.716 -0.064 -8.712 0.18 0.924 -0.168
-1.1401312205958338 -1.0062913968528313 -0.0674951546669582 1.8423109262503818 0.039883500485020755 0.9019807032766233 -0.5560680356084625 -0.22658737009766006 0.09306968234513939 0.0070685834692510935 -0.3589269606053055 -0.181034276629153 0.0420188017338815 0.0 0.436 -23.524 -0.268 -8.832 0.18 0.848 -0.128
-1.1420486965806906 -1.0055244064588886 -0.0674951546669582 1.8396264598715824 0.03911651009107805 0.9019807032766233 -0.5568350260024052 -0.24150993519941236 0.07814711724338709 0.012173671530376884 -0.3777765165233084 -0.15472343816027392 0.04476769530525693 -0.008246680714126275 0.34 -23.524 -0.468 -8.832 0.408 0.712 -0.128
-1.1443496677625187 -1.0062913968528313 -0.06711165946998685 1.835791507901869 0.039883500485020755 0.9015972080796519 -0.5560680356084625 -0.24936391683191356 0.0329867228565051 -0.007461282550876154 -0.375027622951933 -0.06086835765188441 0.03377212101975522 0.0035342917346255468 0.0 -23.652 -0.368 -9.048 0.536 0.76 -0.14
-1.145883648550404 -1.00590790165586 -0.06711165946998685 1.8319565559321553 0.041033986075934815 0.9023641984735946 -0.5556845404114912 -0.19792033713903062 -0.009032078877376396 -0.013351768775252066 -0.34478979366680335 0.06832964020276057 -0.022776546734253524 -0.01531526418337737 -0.06 -23.556 -0.3 -9.168 0.456 0.868 -0.12
-1.1470341341413182 -1.0074418824437454 -0.06787864986392955 1.8285050991594132 0.04371845245473429 0.9008302176857093 -0.5556845404114912 -0.1602212253030248 -0.018064157754752792 -0.011780972448751823 -0.34047010376892767 0.14451326203802234 -0.02513274122400389 0.001570796326500243 -0.34 -23.272 -0.4 -9.108 0.264 0.856 -0.112
-1.1501020957170889 -1.0074418824437454 -0.06711165946998685 1.8254371375836425 0.04410194765170564 0.9012137128826806 -0.5568350260024052 -0.1610066234662749 -0.049480084284757656 0.019242254999627974 -0.3408628028505527 0.17592918856802722 -0.045160394386881984 0.008639379795751335 -0.436 -22.92 -0.4 -9.108 0.2 0.828 -0.148
-1.1508690861110316 -1.0089758632316308 -0.06634466907604414 1.8231361664018142 0.04410194765170564 0.9023641984735946 -0.5560680356084625 -0.17632188764965226 -0.09385508050838952 0.056941366835633805 -0.336150413871052 0.11584622907939292 0.029845130203504617 -0.01649336142825255 -0.308 -22.54 -0.836 -8.956 0.208 0.76 -0.12
-1.1531700572928598 -1.0097428536255737 -0.06634466907604414 1.818534224038158 0.045252433242619704 0.9015972080796519 -0.5564515308054339 -0.17789268397615252 -0.1189878217323934 0.04673119071338223 -0.32554753866717534 0.07775441816176203 0.05458517234588344 0.012173671530376884 -0.528 -22.0 -1.912 -8.804 0.252 0.724 -0.112
-1.1539370476868025 -1.011276834413459 -0.06596117387907278 1.8166167480533013 0.04678641403050512 0.9019807032766233 -0.5568350260024052 -0.1500110491807732 -0.13076879418114523 -0.008639379795751335 -0.32672563591205056 0.10720684928364158 0.0200276531628781 -0.00510508806112579 -0.28 -21.524 -2.348 -8.74 0.144 0.732 -0.112
-1.1562380188686305 -1.0131943103983159 -0.06672816427301549 1.8127817960835877 0.0502378708032473 0.9019807032766233 -0.5568350260024052 -0.15943582713977467 -0.1449059611196474 -0.02513274122400389 -0.29177541764742015 0.1869247628535289 0.0047123889795007284 0.006283185306000972 -0.464 -21.048 -2.18 -8.74 0.144 0.808 -0.14
-1.1562380188686305 -1.0147282911862012 -0.0682621450609009 1.8104808249017597 0.05253884198507542 0.9012137128826806 -0.5564515308054339 -0.13508848407902088 -0.16768250785390093 -0.06911503836601068 -0.3082687790756727 0.27017696815804176 -0.014137166938502187 -0.006675884387626033 -0.404 -20.476 -1.88 -8.62 0.136 0.732 -0.128
-1.1577719996565161 -1.016645767171058 -0.06902913545484361 1.8081798537199314 0.05445631796993219 0.9023641984735946 -0.5564515308054339 -0.06518804754976008 -0.1692533041804012 -0.12173671530376882 -0.29099001948417 0.24543692601566297 0.00510508806112579 -0.00039269908162506076 -0.436 -20.224 -1.108 -8.376 0.124 0.752 -0.1
-1.1585389900504588 -1.017796252761972 -0.06902913545484361 1.8047283969471892 0.05445631796993219 0.9015972080796519 -0.5564515308054339 -0.12291481254864402 -0.18260507295565323 -0.08050331173313745 -0.25682519938278975 0.155116137241899 -0.006283185306000972 0.014922565101752308 -0.436 -19.78 -0.736 -8.436 0.144 0.752 -0.128
-1.15892248524743 -1.0193302335498575 -0.06941263065181497 1.8020439305683897 0.05483981316690354 0.9023641984735946 -0.5564515308054339 -0.09621127499813988 -0.18928095734327927 -0.045945792550132106 -0.24229533336266248 0.05733406591725887 -0.018456856836377853 -0.004319689897875668 -0.404 -19.208 -0.836 -8.464 0.144 0.752 -0.128
-1.1604564660353156 -1.021247709534714 -0.06979612584878632 1.801276940174447 0.05445631796993219 0.9023641984735946 -0.5568350260024052 -0.0769690199985119 -0.18024887846590287 -0.045160394386881984 -0.25407630581141427 -0.023169245815878585 0.018456856836377853 0.009817477040626518 -0.496 -19.112 -1.14 -8.16 0.152 0.692 -0.092
-1.161990446823201 -1.0227816903225997 -0.07056311624272903 1.7974419882047337 0.054072822772960834 0.9015972080796519 -0.5560680356084625 -0.12841259969139487 -0.17946348030265274 -0.03730641275438077 -0.2481858195870384 -0.059690260407009234 0.027096236632129192 0.0070685834692510935 -0.372 -19.208 -1.208 -8.192 0.136 0.732 -0.14
-1.1627574372171436 -1.0250826615044277 -0.07094661143970038 1.7943740266289627 0.05292233718204677 0.9015972080796519 -0.5564515308054339 -0.09935286765114036 -0.17553648948640216 -0.02591813938725401 -0.23326325448528606 -0.07029313561088588 -0.028667032958629435 -0.009817477040626518 -0.404 -19.144 -1.376 -8.252 0.172 0.772 -0.12
-1.1627574372171436 -1.0262331470953419 -0.07209709703061444 1.79360703623502 0.05292233718204677 0.9015972080796519 -0.5560680356084625 -0.11545352999776785 -0.17318029499665177 -0.06518804754976008 -0.2238384765262846 -0.03730641275438077 0.00039269908162506076 -0.01060287520387664 -0.464 -19.08 -1.24 -8.16 0.164 0.76 -0.092
-1.1650584083989717 -1.02853411827717 -0.0724805922275858 1.7901555794622779 0.05292233718204677 0.9012137128826806 -0.5564515308054339 -0.0679369411211355 -0.1649336142825255 -0.04908738520313259 -0.19988383254715592 -0.02513274122400389 -0.0027488935713754254 0.008246680714126275 -0.372 -19.144 -1.308 -8.436 0.144 0.76 -0.148
-1.1650584083989717 -1.0304515942620267 -0.07171360183364309 1.7901555794622779 0.05330583237901813 0.9015972080796519 -0.5564515308054339 -0.05340707510100826 -0.17082410050690142 -0.05026548244800778 -0.21834068938353376 -0.006675884387626033 0.012173671530376884 0.0027488935713754254 -0.436 -19.332 -1.04 -8.528 0.164 0.684 -0.12
-1.1639079228080578 -1.0323690702468835 -0.07286408742455715 1.7874711130834784 0.05253884198507542 0.902747693670566 -0.5560680356084625 -0.07107853377413599 -0.19045905458815446 -0.04162610265225644 -0.18613936469027878 0.001570796326500243 0.03573561642788053 -0.008639379795751335 -0.528 -19.304 -0.972 -8.496 0.172 0.616 -0.112
-1.1658253987929144 -1.0335195558377974 -0.07286408742455715 1.7863206274925643 0.05177185159113271 0.9019807032766233 -0.5560680356084625 -0.062439153978384655 -0.17946348030265274 -0.03926990816250607 -0.14176436846664692 -0.014137166938502187 0.04084070448900632 -0.0027488935713754254 -0.84 -19.304 -1.276 -8.712 0.18 0.656 -0.148
-1.1677428747777712 -1.0354370318226542 -0.07209709703061444 1.7832526659167935 0.05177185159113271 0.9023641984735946 -0.5564515308054339 -0.07186393193738612 -0.15629423448677418 0.0011780972448751821 -0.1649336142825255 -0.027881634795379313 0.02513274122400389 -0.0011780972448751821 -1.276 -19.524 -1.676 -8.892 0.144 0.636 -0.112
-1.1688933603686853 -1.037354507807511 -0.0732475826215285 1.7824856755228509 0.05177185159113271 0.902747693670566 -0.5564515308054339 -0.08207410805963769 -0.17043140142527635 0.012959069693627005 -0.1841758692821535 -0.024740042142378828 0.008639379795751335 -0.005497787142750851 -1.432 -19.78 -1.744 -8.712 0.172 0.576 -0.092
-1.1685098651717138 -1.0388884885953964 -0.0724805922275858 1.7809516947349653 0.05292233718204677 0.9019807032766233 -0.5564515308054339 -0.1119192382631423 -0.15590153540514912 -0.019634954081253035 -0.15865042897652454 0.018064157754752792 -0.03259402377488004 0.006283185306000972 -1.464 -19.716 -1.912 -8.68 0.172 0.676 -0.128
-1.1700438459595994 -1.040422469383282 -0.0732475826215285 1.7798012091440514 0.054072822772960834 0.9023641984735946 -0.5556845404114912 -0.12487830795676931 -0.16297011887440022 -0.0027488935713754254 -0.1460840583645226 0.029845130203504617 -0.013744467856877126 -0.005890486224375911 -1.308 -19.84 -1.88 -8.804 0.164 0.664 -0.112
-1.170810836353542 -1.0419564501711673 -0.0732475826215285 1.7778837331591946 0.05330583237901813 0.9023641984735946 -0.5564515308054339 -0.08325220530451288 -0.15865042897652454 0.014529866020127248 -0.12841259969139487 0.034950218264630406 -0.005497787142750851 0.008639379795751335 -1.4 -20.032 -1.844 -8.772 0.136 0.676 -0.1
-1.1715778267474848 -1.0434904309590527 -0.07286408742455715 1.7763497523713092 0.05330583237901813 0.9019807032766233 -0.5560680356084625 -0.07618362183526178 -0.15825772989489947 -0.027096236632129192 -0.13823007673202137 0.03337942193813016 -0.007461282550876154 0.010995574285501701 -1.496 -20.096 -1.98 -8.74 0.144 0.616 -0.112
-1.1723448171414275 -1.045024411746938 -0.0724805922275858 1.7759662571743378 0.05368932757598948 0.9023641984735946 -0.5564515308054339 -0.09699667316139 -0.16414821611927538 0.021991148571003403 -0.14765485469102282 0.003926990816250607 0.014529866020127248 -0.011388273367126762 -1.524 -20.032 -2.08 -8.62 0.152 0.616 -0.112
-1.1738787979293128 -1.0461748973378522 -0.07286408742455715 1.774048781189481 0.05292233718204677 0.9019807032766233 -0.5560680356084625 -0.06675884387626033 -0.14137166938502185 -0.04280419989713162 -0.11231193734476737 0.0070685834692510935 -0.011388273367126762 -0.013744467856877126 -1.524 -20.064 -2.048 -8.68 0.136 0.676 -0.112
-1.1746457883232555 -1.048092373322709 -0.07401457301547121 1.7736652859925097 0.05292233718204677 0.9019807032766233 -0.5553010452145197 -0.11152653918151725 -0.12644910428326955 -0.02631083846887907 -0.12016591897726858 0.0011780972448751821 -0.009032078877376396 0.00510508806112579 -1.556 -20.032 -1.776 -8.984 0.172 0.684 -0.12
-1.1754127787171982 -1.049242858913623 -0.07401457301547121 1.771747810007653 0.05292233718204677 0.902747693670566 -0.5564515308054339 -0.06872233928438563 -0.1441205629563973 -0.03259402377488004 -0.0801106126515124 0.00039269908162506076 -0.008246680714126275 0.010995574285501701 -1.276 -20.192 -1.912 -8.956 0.172 0.636 -0.14
-1.1757962739141696 -1.0500098493075658 -0.0732475826215285 1.771747810007653 0.05292233718204677 0.9023641984735946 -0.5553010452145197 -0.06086835765188441 -0.12723450244651968 -0.015707963265002428 -0.06558074663138515 -0.003926990816250607 0.03887720908088101 -0.0023561944897503642 -1.432 -20.032 -1.644 -8.892 0.164 0.596 -0.112
-1.1769467595050838 -1.0523108204893938 -0.07439806821244256 1.7705973244167388 0.05368932757598948 0.9031311888675373 -0.5560680356084625 -0.07775441816176203 -0.14333516479314717 -0.0027488935713754254 -0.05222897785613308 0.010995574285501701 0.02081305132612822 0.0027488935713754254 -1.308 -19.936 -1.544 -9.048 0.152 0.588 -0.112
-1.1777137498990264 -1.0530778108833365 -0.07401457301547121 1.7705973244167388 0.05368932757598948 0.9023641984735946 -0.5564515308054339 -0.08246680714126275 -0.14372786387477224 0.0027488935713754254 -0.07853981632501214 0.001570796326500243 0.009424777959001457 -0.003926990816250607 -1.368 -20.0 -1.712 -9.504 0.152 0.576 -0.12
-1.1796312258838832 -1.0546117916712219 -0.07363107781849985 1.7702138292197676 0.05330583237901813 0.9031311888675373 -0.5568350260024052 -0.11741702540589316 -0.13548118316064595 -0.0023561944897503642 -0.06283185306000971 -0.009424777959001457 -0.001570796326500243 -0.012173671530376884 -1.4 -20.096 -1.712 -9.504 0.152 0.508 -0.092
-1.1796312258838832 -1.055762277262136 -0.07554855380335662 1.768679848431882 0.05330583237901813 0.9031311888675373 -0.5564515308054339 -0.09385508050838952 -0.13076879418114523 -0.012173671530376884 -0.054192473264258384 -0.006675884387626033 0.021991148571003403 0.0019634954081253035 -1.184 -19.904 -1.812 -9.26 0.136 0.5 -0.092
-1.1807817114747972 -1.0572962580500214 -0.07516505860638527 1.768679848431882 0.05292233718204677 0.9035146840645087 -0.5560680356084625 -0.084037603467763 -0.1280199006097698 -0.007461282550876154 -0.07225663101901117 -0.0011780972448751821 0.031415926530004856 0.00039269908162506076 -1.028 -19.716 -1.812 -9.384 0.164 0.5 -0.12
-1.180398216277826 -1.0584467436409355 -0.07554855380335662 1.7679128580379393 0.05330583237901813 0.9031311888675373 -0.5564515308054339 -0.09974556673276543 -0.11859512265076834 -0.023954643979128706 -0.07932521448826227 0.0011780972448751821 0.0019634954081253035 0.008246680714126275 -0.964 -19.84 -1.844 -9.32 0.164 0.5 -0.1
-1.1823156922626827 -1.0595972292318496 -0.07516505860638527 1.7679128580379393 0.05292233718204677 0.9031311888675373 -0.5564515308054339 -0.06754424203951044 -0.11231193734476737 -0.018064157754752792 -0.06086835765188441 0.0047123889795007284 -0.029059732040254495 -0.006283185306000972 -0.684 -19.872 -1.608 -9.352 0.136 0.528 -0.1
-1.1834661778535966 -1.0599807244288209 -0.07516505860638527 1.7656118868561113 0.05368932757598948 0.9023641984735946 -0.5568350260024052 -0.10485065479389122 -0.11427543275289267 -0.03730641275438077 -0.06440264938650996 0.01610066234662749 0.003141592653000486 0.0027488935713754254 -0.932 -19.936 -1.644 -9.504 0.144 0.54 -0.092
-1.1834661778535966 -1.0607477148227635 -0.07593204900032798 1.7656118868561113 0.05253884198507542 0.9031311888675373 -0.5560680356084625 -0.05772676499888393 -0.07853981632501214 -0.034950218264630406 -0.08717919612076348 -0.03534291734625546 0.0035342917346255468 -0.005497787142750851 -0.996 -19.872 -1.644 -9.444 0.164 0.492 -0.12
-1.1850001586414822 -1.061131210019735 -0.07516505860638527 1.7656118868561113 0.05292233718204677 0.9031311888675373 -0.5568350260024052 -0.07225663101901117 -0.04908738520313259 -0.023169245815878585 -0.0769690199985119 -0.00510508806112579 0.018456856836377853 0.0035342917346255468 -0.964 -19.968 -1.544 -9.2 0.152 0.452 -0.092
-1.1842331682475393 -1.0622816956106491 -0.07669903939427068 1.764077906068226 0.05292233718204677 0.902747693670566 -0.5560680356084625 -0.09032078877376397 -0.07932521448826227 -0.03455751918300534 -0.10288715938576591 0.018849555918002914 0.012173671530376884 0.009424777959001457 -0.84 -20.256 -1.508 -9.016 0.152 0.54 -0.1
-1.1853836538384535 -1.0630486860045918 -0.07746602978821339 1.7629274204773118 0.05330583237901813 0.9023641984735946 -0.5568350260024052 -0.05929756132538417 -0.08443030254938806 -0.0420188017338815 -0.1009236639776406 -0.0035342917346255468 -0.03573561642788053 -0.005890486224375911 -0.684 -20.32 -1.508 -8.956 0.152 0.636 -0.12
-1.1865341394293676 -1.0630486860045918 -0.07631554419729933 1.7625439252803403 0.05253884198507542 0.9012137128826806 -0.5568350260024052 -0.10367255754901604 -0.06990043652926081 -0.019634954081253035 -0.059690260407009234 -0.014529866020127248 -0.061653755815134534 0.006283185306000972 -0.404 -18.668 -1.308 -9.292 0.152 0.724 -0.112
-1.1873011298233103 -1.0626651908076203 -0.07708253459124204 1.7606264492954837 0.052155346788104066 0.9035146840645087 -0.5560680356084625 -0.1130973355080175 0.0019634954081253035 0.0023561944897503642 -0.07736171908013696 -0.006675884387626033 0.013744467856877126 0.00039269908162506076 -0.496 -17.112 -1.14 -10.208 0.172 0.54 -0.12
-1.188068120217253 -1.0622816956106491 -0.07708253459124204 1.7590924685075982 0.052155346788104066 0.9058156552463368 -0.5568350260024052 -0.06558074663138515 0.04633849163175717 -0.012566370612001944 -0.14686945652777272 -0.007853981632501214 0.15668693356839924 -0.023561944897503646 -0.436 -15.396 -0.972 -10.484 0.152 0.316 -0.128
-1.1884516154142244 -1.0607477148227635 -0.07669903939427068 1.7567914973257701 0.052155346788104066 0.9100341024130217 -0.5564515308054339 -0.05222897785613308 0.0911061869370141 -0.027096236632129192 -0.20224002703690627 -0.04162610265225644 0.30237829285129675 0.008639379795751335 -0.496 -13.652 -0.94 -10.76 0.164 0.316 -0.128
-1.1888351106111956 -1.0584467436409355 -0.07708253459124204 1.7510390693711997 0.05138835639416136 0.9161700255645634 -0.5560680356084625 -0.0640099503048849 0.13744467856877127 0.0200276531628781 -0.342826298258678 -0.05183627877450802 0.44178646682819334 0.005497787142750851 -0.436 -12.252 -0.804 -10.912 0.164 0.316 -0.112
-1.1896021010051383 -1.0561457724591075 -0.07746602978821339 1.7464371270075436 0.05138835639416136 0.9230729391100477 -0.5564515308054339 -0.06872233928438563 0.23012166183228558 -0.021598449489378342 -0.4433572631546936 -0.02513274122400389 0.6161448590697203 0.006283185306000972 -0.464 -11.176 -0.836 -10.576 0.18 -0.2 -0.14
-1.1907525865960524 -1.0515438300954512 -0.07708253459124204 1.7406846990529732 0.05062136600021865 0.928825367064618 -0.5568350260024052 -0.05890486224375911 0.32594023774880043 0.02120575040775328 -0.5352488482549578 -0.0400553063257562 0.6707300314156037 0.003926990816250607 0.028 -10.252 -0.704 -10.484 0.172 -0.76 -0.156
-1.190369091399081 -1.0465583925348236 -0.07746602978821339 1.734932271098403 0.05062136600021865 0.9299758526555321 -0.5564515308054339 -0.03926990816250607 0.4131194338695639 0.014137166938502187 -0.5855143307029655 -0.036128315509505585 0.43785947601194275 -0.023954643979128706 0.84 -9.744 -0.636 -10.516 0.188 -0.404 -0.156
-1.190369091399081 -1.0411894597772247 -0.07746602978821339 1.7268788719620045 0.05062136600021865 0.9284418718676467 -0.5576020163963479 0.012959069693627005 0.4688827034603225 -0.022776546734253524 -0.6071127801923439 -0.00039269908162506076 0.09660397407976494 -0.06675884387626033 1.12 -9.556 -0.436 -10.696 0.152 0.248 -0.14
-1.1899855962021098 -1.0346700414287116 -0.07861651537912745 1.7192089680225775 0.05062136600021865 0.9307428430494747 -0.5591359971842333 -0.0027488935713754254 0.575696853662339 -0.039662607244131134 -0.7115707359046101 0.022383847652628464 -0.031415926530004856 -0.11545352999776785 1.308 -9.492 -0.436 -10.516 0.152 0.288 -0.14
-1.189218605808167 -1.0270001374892845 -0.07861651537912745 1.7096215880982937 0.05062136600021865 0.9330438142313029 -0.559902987578176 0.004319689897875668 0.6644468461096028 -0.054192473264258384 -0.833700150290004 -0.01060287520387664 0.10642145112039146 -0.07422012642713648 1.088 -9.968 -0.332 -9.964 0.164 0.308 -0.156
-1.190369091399081 -1.0197137287468288 -0.0782330201821561 1.6996507129770384 0.0502378708032473 0.9372622613979879 -0.559902987578176 0.008639379795751335 0.7351326808021137 -0.045160394386881984 -0.9303041243697688 -0.027096236632129192 0.28431413509654396 -0.03926990816250607 0.776 -10.728 -0.436 -9.232 0.18 0.316 -0.168
-1.189218605808167 -1.011276834413459 -0.0782330201821561 1.6896798378557834 0.049854375606275945 0.9414807085646727 -0.5602864827751474 0.0027488935713754254 0.7936448439642477 -0.022383847652628464 -1.0371182745717855 -0.04476769530525693 0.40565815131868777 -0.05576326959075863 0.872 -11.428 -0.332 -8.464 0.164 0.328 -0.156
-1.1899855962021098 -1.0028399400800891 -0.07861651537912745 1.679708962734528 0.04832039481839053 0.9453156605343862 -0.5606699779721187 0.01688606050987761 0.8568693961058825 0.010995574285501701 -1.0351547791636602 -0.08246680714126275 0.42647120264481597 -0.03652101459113065 0.684 -12.284 -0.4 -7.792 0.172 0.164 -0.168
-1.189218605808167 -0.9928690649588341 -0.07861651537912745 1.667820611628416 0.047553404424447825 0.9449321653374149 -0.56105347316909 -0.0019634954081253035 0.8914269152888878 -0.009817477040626518 -1.0398671681431608 -0.09581857591651483 0.2854922323414192 -0.01688606050987761 0.464 -13.364 -0.368 -7.732 0.18 0.328 -0.156
-1.1899855962021098 -0.9828981898375788 -0.07784952498518474 1.657849736507161 0.047553404424447825 0.9453156605343862 -0.56105347316909 0.01610066234662749 0.9683959352873998 0.019634954081253035 -1.0492919461021624 -0.04280419989713162 0.06008295948863429 -0.04830198703988247 0.124 -14.316 -0.4 -7.884 0.336 0.308 -0.14
-1.1896021010051383 -0.973310809913295 -0.07861651537912745 1.6482623565828771 0.04832039481839053 0.9422476989586154 -0.5618204635630328 0.005497787142750851 0.9837111994707771 0.012566370612001944 -0.9962775700827791 -0.0047123889795007284 -0.12212941438539389 -0.036913713672755706 -0.404 -15.176 -0.4 -8.128 0.408 0.328 -0.168
-1.1896021010051383 -0.9621894492011258 -0.07784952498518474 1.6375244910676792 0.051004861197190006 0.9384127469889019 -0.5625874539569755 0.018849555918002914 1.0245519039597835 0.01021017612225158 -1.0202322140619078 0.08717919612076348 -0.28195794060679363 -0.07422012642713648 -0.464 -16.192 -0.5 -8.556 0.392 0.74 -0.148
-1.189218605808167 -0.9510680884889565 -0.07784952498518474 1.6260196351585385 0.05177185159113271 0.9372622613979879 -0.5637379395478895 0.023561944897503646 1.0771735808975416 0.027881634795379313 -1.0693195992650404 0.15943582713977467 -0.3063052836675474 -0.10131636305926567 -0.528 -17.24 -0.436 -8.588 0.292 1.36 -0.148
-1.1896021010051383 -0.9391797373828445 -0.07708253459124204 1.613364293658484 0.05292233718204677 0.9403302229737587 -0.5645049299418322 0.02042035224450316 1.1097676046724216 0.04280419989713162 -1.125475567937424 0.14097897030339682 -0.0530143760193832 -0.07107853377413599 -0.308 -18.572 -0.368 -7.916 0.188 1.06 -0.168
-1.1888351106111956 -0.9292088622615894 -0.07593204900032798 1.6033934185372287 0.05368932757598948 0.9437816797465008 -0.5645049299418322 -0.004319689897875668 1.1345076468148005 0.07225663101901117 -1.1439324247738019 0.10406525663064109 0.271355065402917 -0.0310232274483798 -0.404 -19.588 -0.94 -7.364 0.2 0.46 -0.148
-1.1888351106111956 -0.9161700255645634 -0.07516505860638527 1.5922720578250595 0.05445631796993219 0.9456991557313575 -0.5645049299418322 -0.018064157754752792 1.1537499018144284 0.1119192382631423 -1.1160507899784227 0.07264933010063623 0.3310453258099262 -0.012959069693627005 -0.404 -20.476 -1.576 -7.244 0.216 0.452 -0.14
-1.189218605808167 -0.9058156552463368 -0.07401457301547121 1.5838351634916896 0.055223308363874894 0.9437816797465008 -0.5641214347448609 0.003926990816250607 1.1545352999776786 0.0801106126515124 -1.0119855333477816 0.059690260407009234 0.1079922474468917 0.0027488935713754254 -0.464 -21.24 -1.844 -7.64 0.2 0.956 -0.128
-1.189218605808167 -0.8946942945341676 -0.07363107781849985 1.573097297976492 0.0559902987578176 0.943014689352558 -0.5645049299418322 -0.0035342917346255468 1.1074114101826713 0.0620464548967596 -0.9326603188595193 0.08168140897801264 -0.11074114101826713 0.011780972448751823 -0.748 -21.78 -1.844 -8.464 0.136 1.448 -0.128
-1.1899855962021098 -0.883189438625027 -0.07363107781849985 1.5627429276582652 0.05829126993964572 0.9464661461253003 -0.5645049299418322 0.005890486224375911 1.0783516781424167 0.034164820101380285 -0.9039932859008898 0.15275994275214863 -0.003141592653000486 -0.005497787142750851 -1.868 -22.064 -2.048 -8.984 0.144 1.02 -0.14
-1.1888351106111956 -0.8743690490946858 -0.07363107781849985 1.5535390429309528 0.05829126993964572 0.9499176028980425 -0.5641214347448609 0.0070685834692510935 1.0598948213060388 0.012173671530376884 -0.9456193885531462 0.13980087305852162 0.24740042142378826 0.013351768775252066 -2.552 -22.256 -1.744 -9.476 0.136 0.492 -0.128
-1.1888351106111956 -0.8628641931855452 -0.07363107781849985 1.5466361293854685 0.05905826033358843 0.9522185740798705 -0.5637379395478895 0.012959069693627005 1.0284788947760342 0.03848450999925595 -0.9142034620231414 0.09856746948789025 0.35657076611555516 -0.0023561944897503642 -3.052 -22.32 -1.912 -9.964 0.136 0.364 -0.14
-1.1896021010051383 -0.854043803655204 -0.07209709703061444 1.536281759067242 0.05905826033358843 0.953752554867756 -0.5641214347448609 -0.030237829285129678 1.0245519039597835 0.05379977418263332 -0.8843583318196367 0.03534291734625546 0.3066979827491724 -0.008246680714126275 -3.708 -22.476 -2.316 -10.452 0.144 0.588 -0.128
-1.190369091399081 -0.8444564237309202 -0.07133010663667173 1.5286118551278147 0.05829126993964572 0.9572040116404982 -0.5648884251388037 -0.05458517234588344 1.0033461535520303 0.09228428418188928 -0.872577359370885 0.009032078877376396 0.2230530783630345 -0.018456856836377853 -3.956 -22.54 -2.784 -10.728 0.144 0.608 -0.148
-1.1919030721869666 -0.8348690438066364 -0.07056311624272903 1.5194079704005024 0.05944175553055978 0.9595049828223263 -0.5645049299418322 -0.0679369411211355 0.9770353150831511 0.12370021071189413 -0.8918196143705129 -0.02552544030562895 0.24582962509728803 -0.008246680714126275 -4.02 -22.604 -2.92 -10.76 0.124 0.508 -0.148
-1.1922865673839378 -0.8233641878974959 -0.06864564025787226 1.5090536000822758 0.06020874592450249 0.9629564395950685 -0.5641214347448609 -0.07579092275363672 1.0139490287559068 0.09935286765114036 -0.9322676197778942 0.039662607244131134 0.30277099193292184 -0.0047123889795007284 -4.08 -22.764 -2.988 -10.576 0.136 0.404 -0.128
-1.1926700625809092 -0.8133933127762406 -0.06787864986392955 1.4990827249610206 0.06020874592450249 0.9652574107768966 -0.5648884251388037 -0.06636614479463526 1.0233738067149083 0.0911061869370141 -0.975857217838276 0.07029313561088588 0.29177541764742015 0.0011780972448751821 -4.3 -22.984 -2.952 -10.392 0.144 0.472 -0.168
-1.1926700625809092 -0.8038059328519568 -0.0674951546669582 1.4902623354306794 0.06135923151541655 0.9675583819587247 -0.5648884251388037 -0.07186393193738612 0.9950994728379039 0.08678649703913842 -0.9542587683488976 0.084037603467763 0.23444135173016126 -0.01688606050987761 -4.736 -23.112 -3.324 -10.3 0.124 0.616 -0.176
-1.1938205481718231 -0.7946020481246443 -0.0674951546669582 1.4802914603094242 0.06327670750027331 0.9698593531405528 -0.5648884251388037 -0.09189158510026421 0.9581857591651483 0.06479534846813502 -0.931089522533019 0.10249446030414085 0.18574666560865372 -0.04241150081550656 -4.704 -23.428 -3.456 -10.392 0.144 0.74 -0.148
-1.19573802415668 -0.7846311730033891 -0.06634466907604414 1.4707040803851403 0.06366020269724466 0.9717768291254096 -0.566422405926689 -0.09896016856951531 0.9546514674305226 0.07107853377413599 -0.957007661920273 0.12055861805889365 0.20813051326128218 -0.05811946408050899 -4.704 -23.46 -3.388 -10.544 0.144 0.644 -0.168
-1.196888509747594 -0.7754272882760767 -0.06557767868210143 1.4607332052638853 0.06634466907604414 0.9752282858981518 -0.566422405926689 -0.1449059611196474 0.9342311151860195 0.06126105673350948 -0.9707521297771502 0.17828538305777758 0.265071880096916 -0.05458517234588344 -4.768 -23.368 -3.324 -10.76 0.144 0.472 -0.168
-1.1995729761263936 -0.7646894227608787 -0.06557767868210143 1.449611844551716 0.06864564025787226 0.97752925707998 -0.5679563867145745 -0.13665928040552114 0.9275552307983934 0.06872233928438563 -0.9947067737562788 0.20773781417965714 0.27449665805591744 -0.09306968234513939 -4.736 -23.336 -3.22 -10.852 -0.052 0.344 -0.168
-1.2007234617173077 -0.7547185476396235 -0.06442719309118737 1.4392574742334894 0.0682621450609009 0.9790632378678653 -0.5683398819115458 -0.17553648948640216 0.9397289023287704 0.06518804754976008 -1.0182687186537824 0.16964600326202625 0.19438604540440507 -0.06558074663138515 -4.644 -23.368 -3.356 -10.912 -0.136 0.412 -0.176
-1.2041749184900499 -0.7470486437001965 -0.06366020269724466 1.4296700943092056 0.06941263065181497 0.9794467330648366 -0.5679563867145745 -0.19281524907790482 0.9358019115125198 0.07579092275363672 -1.008451241613156 0.05811946408050899 0.12330751163026907 -0.045945792550132106 -4.736 -23.368 -3.828 -11.188 -0.088 0.54 -0.156
-1.2053254040809638 -0.7370777685789413 -0.0625097171063306 1.4185487335970364 0.06902913545484361 0.9809807138527221 -0.5683398819115458 -0.2042035224450316 0.87297005845251 0.07775441816176203 -1.0104147370212813 -0.018456856836377853 0.10956304377339195 -0.034950218264630406 -4.956 -23.144 -3.96 -11.28 -0.044 0.548 -0.156
-1.207626375262792 -0.7286408742455716 -0.0617427267123879 1.4058933920969816 0.06864564025787226 0.9836651802315216 -0.5687233771085172 -0.2061670178531569 0.8584401924323828 0.06950773744763575 -1.0759954836526664 -0.03730641275438077 0.1390154748952715 -0.005497787142750851 -5.08 -22.7 -3.456 -11.524 -0.052 0.412 -0.156
-1.208776860853706 -0.7198204847152304 -0.060975736318445196 1.3951555265817839 0.06787864986392955 0.9848156658224356 -0.5687233771085172 -0.2269800691792851 0.8753262529422604 0.06911503836601068 -1.1325441514066752 -0.003141592653000486 0.19792033713903062 -0.02120575040775328 -5.08 -22.732 -3.456 -11.096 -0.044 0.328 -0.128
-1.2110778320355342 -0.7113835903818606 -0.060975736318445196 1.3832671754756718 0.06787864986392955 0.9859661514133496 -0.5683398819115458 -0.2505420140767888 0.8800386419217611 0.05929756132538417 -1.1439324247738019 -0.012959069693627005 0.18849555918002917 0.009032078877376396 -4.956 -23.176 -3.592 -10.116 0.008 0.356 -0.128
-1.214145793611305 -0.7040971816394049 -0.06020874592450249 1.3725293099604738 0.06864564025787226 0.9844321706254643 -0.5687233771085172 -0.2360121480566615 0.8462665209020059 0.0011780972448751821 -1.1242974706925488 -0.022776546734253524 0.04673119071338223 -0.0019634954081253035 -4.644 -23.62 -3.356 -9.412 0.0 0.472 -0.128
-1.2172137551870759 -0.6956602873060351 -0.06135923151541655 1.3640924156271041 0.0682621450609009 0.9817477042466648 -0.5687233771085172 -0.24740042142378826 0.8101382053925003 0.029059732040254495 -1.067356103856915 0.019242254999627974 -0.1661117115274007 -0.005497787142750851 -4.548 -24.064 -3.456 -8.864 -0.016 1.02 -0.148
-1.219514726368904 -0.6883738785635795 -0.06059224112147384 1.3533545501119062 0.06864564025787226 0.978679742670894 -0.5698738626994312 -0.2576105975460398 0.7846127650868714 -0.005890486224375911 -0.9664324398792745 0.008639379795751335 -0.2988440011166712 -0.01767145867312773 -4.268 -24.54 -3.288 -8.588 -0.024 1.476 -0.084
-1.221815697550732 -0.6807039746241523 -0.060975736318445196 1.3449176557785365 0.0682621450609009 0.9782962474739226 -0.5691068723054885 -0.26546457917854105 0.7425939633529899 0.0023561944897503642 -0.911454568451766 -0.008246680714126275 -0.21873338846515883 0.0011780972448751821 -3.8 -24.86 -2.852 -8.464 0.0 1.468 -0.072
-1.2252671543234743 -0.6741845562756393 -0.060975736318445196 1.3372477518391095 0.0682621450609009 0.9805972186557508 -0.5691068723054885 -0.27017696815804176 0.6884014900887315 0.0 -0.8686503685546344 -0.001570796326500243 -0.01060287520387664 -0.004319689897875668 -3.552 -24.92 -2.684 -8.62 0.036 0.992 -0.072
-1.2275681255053024 -0.6691991187150117 -0.06135923151541655 1.3299613430966537 0.0682621450609009 0.9809807138527221 -0.5694903675024598 -0.28941922315766977 0.6185010535594707 0.018456856836377853 -0.789325154066372 -0.028274333877004374 0.1331249886708956 -0.0035342917346255468 -3.304 -25.016 -2.316 -9.076 0.072 0.74 -0.064
-1.231403077475016 -0.6622962051695274 -0.060975736318445196 1.3234419247481408 0.06787864986392955 0.9805972186557508 -0.5694903675024598 -0.28352873693329383 0.5733406591725887 -0.0027488935713754254 -0.7037167542721089 -0.01021017612225158 0.09817477040626518 0.00510508806112579 -2.584 -24.892 -2.384 -9.812 0.06 0.808 -0.072
-1.2348545342477582 -0.6580777580028425 -0.06059224112147384 1.3169225063996277 0.06864564025787226 0.9805972186557508 -0.5691068723054885 -0.31847895519792424 0.574911455499089 -0.003926990816250607 -0.6306747250898476 -0.02120575040775328 -0.005890486224375911 0.003141592653000486 -2.68 -24.86 -2.584 -10.452 0.072 0.856 -0.072
-1.2371555054295862 -0.6527088252452435 -0.06020874592450249 1.310786583248086 0.0682621450609009 0.9813642090496935 -0.5691068723054885 -0.30512718642267217 0.5281802647857067 0.006283185306000972 -0.6224280443757213 0.0070685834692510935 -0.019242254999627974 0.0027488935713754254 -2.116 -24.796 -2.416 -10.788 0.08 0.772 -0.064
-1.240223467005357 -0.6473398924876446 -0.060975736318445196 1.3050341552935159 0.0682621450609009 0.9817477042466648 -0.5694903675024598 -0.30473448734104713 0.49087385203132594 -0.010995574285501701 -0.5961172059068423 0.015707963265002428 0.04476769530525693 -0.004319689897875668 -1.932 -24.732 -2.416 -10.852 0.052 0.616 -0.064
-1.2425244381871852 -0.6427379501239884 -0.06020874592450249 1.2992817273389454 0.0674951546669582 0.9832816850345502 -0.5691068723054885 -0.2996293992799213 0.45749443009319574 -0.003926990816250607 -0.5733406591725887 -0.012173671530376884 0.09856746948789025 0.01021017612225158 -1.836 -24.86 -2.552 -10.76 0.088 0.56 -0.092
-1.2463593901568986 -0.6392864933512462 -0.06059224112147384 1.2939127945813464 0.06787864986392955 0.9825146946406075 -0.5687233771085172 -0.30748338091242255 0.44374996223631863 -0.03220132469325498 -0.5595961913157116 -0.021598449489378342 0.06990043652926081 0.0027488935713754254 -1.276 -24.86 -2.316 -10.668 0.116 0.656 -0.064
-1.2494273517326695 -0.635835036578504 -0.0617427267123879 1.288927357020719 0.0674951546669582 0.9828981898375788 -0.5691068723054885 -0.28627763050466926 0.4123340357063138 -0.03887720908088101 -0.5403539363160835 -0.019634954081253035 0.010995574285501701 -0.011780972448751823 -1.12 -24.796 -2.012 -10.604 0.144 0.828 -0.064
-1.2517283229144975 -0.6316165894118191 -0.06135923151541655 1.28355842426312 0.06787864986392955 0.9832816850345502 -0.5694903675024598 -0.2945243112187956 0.3742422247886829 0.008246680714126275 -0.5002986299903274 -0.024740042142378828 -0.0070685834692510935 0.0023561944897503642 -0.964 -24.764 -1.944 -10.576 0.116 0.876 -0.084
-1.254412789293297 -0.6296991134269624 -0.06212622190935926 1.2797234722934063 0.06787864986392955 0.9844321706254643 -0.5691068723054885 -0.31847895519792424 0.3239767423406751 0.006675884387626033 -0.45238934203207 0.007461282550876154 0.04241150081550656 0.00039269908162506076 -0.748 -24.54 -2.216 -10.728 0.116 0.772 -0.084
-1.2582477412630106 -0.6262476566542201 -0.06135923151541655 1.275888520323693 0.0674951546669582 0.9855826562163783 -0.5691068723054885 -0.323191344177425 0.29530970938204565 -0.021991148571003403 -0.4319689897875668 -0.0035342917346255468 0.11780972448751822 0.008639379795751335 -0.62 -24.288 -2.048 -10.788 0.1 0.588 -0.092
-1.2605487124448387 -0.6243301806693634 -0.0625097171063306 1.2724370635509508 0.0674951546669582 0.9859661514133496 -0.5691068723054885 -0.2784236488721681 0.25250550948491407 -0.034950218264630406 -0.38131080825793395 -0.023561944897503646 0.12134401622214377 -0.01060287520387664 -0.372 -24.032 -1.844 -10.972 0.1 0.528 -0.072
-1.2636166740206096 -0.6224127046845066 -0.06366020269724466 1.2693691019751798 0.0674951546669582 0.9867331418072924 -0.5694903675024598 -0.26153758836229046 0.20773781417965714 -0.05929756132538417 -0.3549999697890549 -0.00510508806112579 0.08168140897801264 0.003926990816250607 -0.464 -23.78 -1.844 -11.188 0.124 0.568 -0.084
-1.2666846355963803 -0.6204952286996499 -0.06366020269724466 1.266301140399409 0.0682621450609009 0.9871166370042638 -0.5687233771085172 -0.2811725424435435 0.18928095734327927 -0.03455751918300534 -0.3110176726470481 0.0047123889795007284 0.029452431121879556 -0.0035342917346255468 -0.436 -23.524 -1.544 -11.216 0.164 0.548 -0.064
-1.268218616384266 -0.6189612479117644 -0.06442719309118737 1.2632331788236382 0.06672816427301549 0.9867331418072924 -0.5694903675024598 -0.28470683417816905 0.18496126744540362 -0.06283185306000971 -0.3078760799940476 -0.01649336142825255 0.018456856836377853 0.007853981632501214 -0.496 -23.272 -1.576 -11.216 0.144 0.528 -0.064
-1.2712865779600366 -0.6178107623208504 -0.06404369789421602 1.259781722050896 0.06634466907604414 0.9875001322012351 -0.5691068723054885 -0.25172011132166394 0.1661117115274007 -0.05340707510100826 -0.31062497356542307 -0.02513274122400389 0.005497787142750851 -0.011388273367126762 -0.404 -23.208 -1.608 -11.216 0.152 0.5 -0.072
-1.2739710443388361 -0.6155097911390223 -0.06519418348513008 1.2567137604751253 0.06557767868210143 0.9867331418072924 -0.5691068723054885 -0.22737276826091016 0.15158184550727344 -0.04987278336638271 -0.3043417882594221 -0.06440264938650996 0.005497787142750851 0.0 -0.528 -23.24 -1.576 -10.912 0.172 0.548 -0.072
-1.2766555107176356 -0.6143593055481082 -0.06481068828815872 1.2536457988993543 0.06596117387907278 0.986349646610321 -0.5691068723054885 -0.2760674543824177 0.11152653918151725 -0.0310232274483798 -0.3314380248915513 -0.027096236632129192 -0.04555309346850705 0.0019634954081253035 -0.436 -23.08 -1.544 -10.696 0.152 0.636 -0.084
-1.2801069674903778 -0.6139758103511368 -0.06557767868210143 1.2505778373235836 0.06519418348513008 0.9859661514133496 -0.5687233771085172 -0.2505420140767888 0.09896016856951531 -0.03534291734625546 -0.3247621405039252 -0.029452431121879556 -0.051443579692882956 -0.004319689897875668 -0.404 -22.952 -1.776 -10.452 0.172 0.704 -0.072
-1.2820244434752346 -0.6132088199571941 -0.06519418348513008 1.2475098757478127 0.06596117387907278 0.9859661514133496 -0.5691068723054885 -0.2320851572404109 0.09267698326351434 -0.059690260407009234 -0.265071880096916 -0.009032078877376396 -0.045160394386881984 -0.007461282550876154 -0.372 -21.936 -1.712 -10.3 0.152 0.732 -0.072
-1.28355842426312 -0.6124418295632514 -0.06634466907604414 1.2455923997629559 0.06557767868210143 0.985199161019407 -0.5694903675024598 -0.27017696815804176 0.07775441816176203 -0.022776546734253524 -0.25446900489303936 0.00510508806112579 -0.022776546734253524 -0.006675884387626033 -0.464 -21.24 -1.812 -10.24 0.144 0.676 -0.064
-1.2877768714298048 -0.6116748391693088 -0.06596117387907278 1.2432914285811278 0.06596117387907278 0.986349646610321 -0.5694903675024598 -0.2854922323414192 0.07225663101901117 -0.005890486224375911 -0.25564710213791453 -0.007461282550876154 0.003141592653000486 0.00039269908162506076 -0.372 -21.112 -1.676 -10.208 0.164 0.608 -0.084
-1.2896943474146616 -0.6116748391693088 -0.06634466907604414 1.240223467005357 0.06481068828815872 0.9855826562163783 -0.5691068723054885 -0.2666426764234162 0.05772676499888393 -0.013351768775252066 -0.22344577744465957 0.009817477040626518 0.009424777959001457 0.00510508806112579 0.092 -21.272 -1.776 -10.544 0.172 0.616 -0.072
-1.291228328202547 -0.6112913439723374 -0.06672816427301549 1.2383059910205003 0.06557767868210143 0.9859661514133496 -0.5687233771085172 -0.24857851866866346 0.03652101459113065 -0.03887720908088101 -0.21951878662840896 0.0007853981632501215 -0.0023561944897503642 0.012959069693627005 0.684 -21.556 -1.812 -11.616 0.152 0.56 -0.072
-1.2935292993843752 -0.610907848775366 -0.06672816427301549 1.2348545342477582 0.06596117387907278 0.9878836273982065 -0.5691068723054885 -0.21676989305703354 0.062439153978384655 -0.045945792550132106 -0.25878869479091504 0.0035342917346255468 0.07264933010063623 0.0070685834692510935 0.964 -21.78 -1.44 -12.072 0.136 0.336 -0.084
-1.2954467753692318 -0.609757363184452 -0.0674951546669582 1.2329370582629013 0.06519418348513008 0.9886506177921491 -0.5691068723054885 -0.21519909673053328 0.05654866775400875 -0.06872233928438563 -0.28235063968841867 -0.0011780972448751821 0.1449059611196474 0.003926990816250607 1.212 -22.096 -1.276 -11.584 0.152 0.336 -0.092
-1.29774774655106 -0.6101408583814233 -0.0682621450609009 1.2294856014901592 0.06519418348513008 0.9905680937770059 -0.5691068723054885 -0.1841758692821535 0.04790928795825741 -0.05890486224375911 -0.2992367001982963 -0.01021017612225158 0.1649336142825255 0.0007853981632501215 1.088 -22.16 -0.872 -10.76 0.164 0.308 -0.056
-1.2992817273389454 -0.609757363184452 -0.06902913545484361 1.227184630308331 0.06519418348513008 0.9886506177921491 -0.5691068723054885 -0.19674223989415543 0.009032078877376396 -0.05379977418263332 -0.28156524152516854 -0.022383847652628464 0.06675884387626033 -0.00510508806112579 0.872 -22.16 -1.04 -10.268 0.18 0.336 -0.1
-1.3015826985207735 -0.609757363184452 -0.07017962104575767 1.2252671543234743 0.06327670750027331 0.986349646610321 -0.5691068723054885 -0.15943582713977467 -0.01727875959150267 -0.09228428418188928 -0.22972896275066054 -0.05537057050913356 -0.1311614932627703 -0.009424777959001457 0.84 -22.032 -1.004 -10.452 0.172 0.548 -0.084
-1.301966193717745 -0.609757363184452 -0.07056311624272903 1.2241166687325602 0.06327670750027331 0.984048675428493 -0.5691068723054885 -0.155116137241899 -0.024740042142378828 -0.08285950622288782 -0.18849555918002917 -0.07814711724338709 -0.2599667920357902 0.009424777959001457 0.872 -21.872 -1.208 -10.728 0.164 0.964 -0.072
-1.304267164899573 -0.610907848775366 -0.07133010663667173 1.2214322023537607 0.06289321230330196 0.984048675428493 -0.5691068723054885 -0.15982852622139973 -0.003926990816250607 -0.07618362183526178 -0.17278759591502674 -0.04437499622363186 -0.20263272611853134 -0.011780972448751823 0.932 -21.716 -0.94 -10.604 0.188 0.936 -0.092
-1.3058011456874585 -0.6112913439723374 -0.07171360183364309 1.2191312311719327 0.06212622190935926 0.9855826562163783 -0.5687233771085172 -0.14529866020127247 -0.03337942193813016 -0.049480084284757656 -0.19949113346553085 -0.05576326959075863 -0.01727875959150267 -0.004319689897875668 1.056 -21.684 -0.872 -10.3 0.188 0.548 -0.084
-1.3061846408844298 -0.610907848775366 -0.0724805922275858 1.2172137551870759 0.0617427267123879 0.9871166370042638 -0.5687233771085172 -0.13823007673202137 -0.04790928795825741 -0.05026548244800778 -0.22894356458741041 -0.06911503836601068 0.15275994275214863 0.015707963265002428 1.152 -21.396 -0.804 -10.088 0.172 0.336 -0.072
-1.3077186216723151 -0.6116748391693088 -0.07209709703061444 1.215296279202219 0.06059224112147384 0.9859661514133496 -0.5687233771085172 -0.11623892816101798 -0.02513274122400389 -0.04123340357063138 -0.1990984343839058 -0.08678649703913842 0.08325220530451288 -0.0023561944897503642 1.244 -21.112 -1.004 -10.116 0.172 0.472 -0.084
-1.308485612066258 -0.6124418295632514 -0.07401457301547121 1.2145292888082764 0.05944175553055978 0.9844321706254643 -0.5687233771085172 -0.10642145112039146 -0.03926990816250607 -0.034164820101380285 -0.15668693356839924 -0.11113384009989219 -0.03848450999925595 0.004319689897875668 1.276 -20.984 -1.14 -10.148 0.188 0.712 -0.084
-1.309636097657172 -0.6124418295632514 -0.07363107781849985 1.2122283176264481 0.058674765136617076 0.985199161019407 -0.5691068723054885 -0.08128870989638758 -0.04830198703988247 -0.03337942193813016 -0.15472343816027392 -0.08168140897801264 -0.08482300163101313 -0.015707963265002428 1.368 -20.828 -1.072 -10.176 0.172 0.732 -0.072
-1.3104030880511146 -0.6132088199571941 -0.07478156340941391 1.2110778320355342 0.058674765136617076 0.9859661514133496 -0.5698738626994312 -0.08168140897801264 -0.039662607244131134 -0.029845130203504617 -0.11427543275289267 -0.031415926530004856 0.01060287520387664 0.005497787142750851 1.244 -20.508 -0.94 -10.056 0.18 0.548 -0.092
-1.310786583248086 -0.6132088199571941 -0.07478156340941391 1.2103108416415915 0.058674765136617076 0.986349646610321 -0.5694903675024598 -0.06086835765188441 -0.05654866775400875 -0.04908738520313259 -0.12134401622214377 -0.02631083846887907 0.06008295948863429 -0.00039269908162506076 1.212 -20.38 -0.704 -10.088 0.152 0.424 -0.092
-1.3111700784450575 -0.6143593055481082 -0.07439806821244256 1.20992734644462 0.05829126993964572 0.9859661514133496 -0.5694903675024598 -0.0530143760193832 -0.05222897785613308 -0.027488935713754253 -0.12566370612001942 -0.006283185306000972 0.04162610265225644 0.009424777959001457 1.152 -20.508 -0.772 -10.208 0.188 0.472 -0.064
-1.3115535736420287 -0.6151262959420509 -0.07478156340941391 1.2083933656567347 0.05829126993964572 0.9859661514133496 -0.5691068723054885 -0.10995574285501701 -0.04555309346850705 -0.054192473264258384 -0.09346238142676445 -0.036128315509505585 -0.0070685834692510935 0.0023561944897503642 1.152 -20.668 -0.872 -10.332 0.172 0.56 -0.064
-1.3123205640359714 -0.6155097911390223 -0.07478156340941391 1.207626375262792 0.05790777474267437 0.9855826562163783 -0.5691068723054885 -0.06675884387626033 -0.0530143760193832 -0.0200276531628781 -0.08639379795751337 -0.06086835765188441 -0.043982297142006806 -0.0019634954081253035 1.4 -20.572 -1.108 -10.424 0.252 0.568 -0.072
-1.3123205640359714 -0.6155097911390223 -0.07631554419729933 1.206475889671878 0.05829126993964572 0.986349646610321 -0.5694903675024598 -0.02552544030562895 -0.07382742734551141 -0.04280419989713162 -0.07853981632501214 -0.021991148571003403 -0.014529866020127248 0.0035342917346255468 1.212 -20.32 -0.836 -10.424 0.38 0.528 -0.072
-1.313087554429914 -0.616276781532965 -0.07669903939427068 1.2057088992779352 0.05944175553055978 0.9867331418072924 -0.5687233771085172 -0.02631083846887907 -0.05340707510100826 -0.09267698326351434 -0.07186393193738612 0.07814711724338709 0.03809181091763089 -0.00510508806112579 1.276 -20.096 -0.604 -10.3 0.364 0.412 -0.1
-1.3134710496268855 -0.6166602767299363 -0.07708253459124204 1.2057088992779352 0.06020874592450249 0.9859661514133496 -0.5691068723054885 -0.03180862561162992 -0.02552544030562895 -0.0530143760193832 -0.06990043652926081 0.09817477040626518 0.04280419989713162 -0.001570796326500243 1.12 -20.128 -0.5 -10.176 0.308 0.432 -0.084
-1.3134710496268855 -0.6170437719269076 -0.07669903939427068 1.2053254040809638 0.059825250727531136 0.986349646610321 -0.5691068723054885 -0.039662607244131134 -0.03926990816250607 -0.0023561944897503642 -0.045945792550132106 0.08246680714126275 -0.0023561944897503642 0.005890486224375911 1.152 -20.348 -0.468 -10.268 0.308 0.52 -0.064
-1.313087554429914 -0.6178107623208504 -0.07708253459124204 1.2049419088839926 0.06059224112147384 0.9859661514133496 -0.5691068723054885 -0.012173671530376884 -0.040448005407381256 0.006675884387626033 -0.028667032958629435 0.02513274122400389 -0.04437499622363186 -0.008639379795751335 1.34 -20.572 -0.668 -10.424 0.336 0.588 -0.084
-1.3134710496268855 -0.6178107623208504 -0.07669903939427068 1.2041749184900499 0.06020874592450249 0.9855826562163783 -0.5687233771085172 0.02081305132612822 -0.06008295948863429 0.0007853981632501215 -0.043982297142006806 -0.0007853981632501215 -0.02042035224450316 0.003926990816250607 1.244 -20.572 -1.004 -10.392 0.308 0.528 -0.072
-1.313087554429914 -0.6185777527147931 -0.07631554419729933 1.2037914232930784 0.060975736318445196 0.9855826562163783 -0.5691068723054885 -0.009424777959001457 -0.0510508806112579 0.014922565101752308 -0.06911503836601068 0.008639379795751335 0.01060287520387664 0.0011780972448751821 1.652 -19.968 -0.836 -9.628 0.264 0.328 -0.028
-1.3119370688390002 -0.6185777527147931 -0.07669903939427068 1.2034079280961072 0.06135923151541655 0.9836651802315216 -0.5683398819115458 0.012173671530376884 -0.03809181091763089 -0.012566370612001944 -0.028667032958629435 0.05654866775400875 -0.03377212101975522 0.009424777959001457 1.804 -19.332 -1.14 -9.048 0.228 0.336 -0.028
-1.3115535736420287 -0.6189612479117644 -0.07708253459124204 1.204558413687021 0.06020874592450249 0.9802137234587793 -0.5683398819115458 0.08128870989638758 -0.029059732040254495 -0.015707963265002428 0.0310232274483798 0.03337942193813016 -0.1900663555065294 0.0019634954081253035 2.428 -18.316 -0.904 -8.956 0.28 0.328 -0.036
-1.3104030880511146 -0.6193447431087358 -0.07593204900032798 1.2060923944749065 0.06135923151541655 0.9740778003072377 -0.5614369683660614 0.084037603467763 -0.01021017612225158 0.0019634954081253035 0.08796459428401361 0.022383847652628464 -0.4040873549921875 0.18849555918002917 3.176 -17.08 -0.368 -8.588 0.364 -0.132 -0.064
-1.3100195928541434 -0.6189612479117644 -0.07708253459124204 1.2083933656567347 0.0625097171063306 0.9629564395950685 -0.5526165788357204 0.08678649703913842 -0.02042035224450316 -0.008639379795751335 0.1751437904047771 0.03926990816250607 -0.7154977267208606 0.5914048169273415 3.768 -15.968 -0.4 -8.68 0.436 -0.548 0.072
-1.308485612066258 -0.6193447431087358 -0.0790000105760988 1.2122283176264481 0.06327670750027331 0.9445486701404435 -0.5426457037144651 0.11859512265076834 -0.014922565101752308 -0.06832964020276057 0.28235063968841867 0.08835729336563866 -1.255066264873694 0.9028151886560146 4.424 -14.888 -0.368 -9.72 0.38 -0.288 0.1
-1.3065681360814012 -0.6178107623208504 -0.08053399136398422 1.2164467647931332 0.06557767868210143 0.9230729391100477 -0.5311408478053246 0.17318029499665177 -0.004319689897875668 -0.14333516479314717 0.34753868723817877 0.15158184550727344 -1.784817325985901 1.0382963718166607 5.016 -13.936 -0.436 -9.872 0.272 0.144 0.044
-1.304267164899573 -0.6178107623208504 -0.08360195293975504 1.2187477359749612 0.06787864986392955 0.9031311888675373 -0.5207864774870979 0.22187498111815931 0.0420188017338815 -0.2191260875467839 0.3412555019321778 0.18535396652702868 -2.0659898684294444 1.09877203038692 5.392 -13.144 -0.268 -9.628 0.18 0.212 0.036
-1.3004322129298596 -0.616276781532965 -0.08628641931855452 1.220665211959818 0.06979612584878632 0.8816554578371415 -0.5092816215779573 0.24543692601566297 0.10053096489601555 -0.24779312050541333 0.297273204790171 0.21834068938353376 -2.0848394243474475 1.1274390633455493 6.168 -12.444 0.232 -8.832 0.164 0.016 0.028
-1.29774774655106 -0.6139758103511368 -0.08782040010643993 1.2233496783386175 0.07094661143970038 0.859412736412803 -0.49854375606275947 0.2721404635661671 0.16061392438464983 -0.24779312050541333 0.22540927285278486 0.15865042897652454 -2.108008670163326 1.1435397256921769 6.636 -12.0 1.812 -7.884 0.292 0.0 -0.028
-1.2946797849752891 -0.6128253247602228 -0.08935438089432535 1.227184630308331 0.06902913545484361 0.8337185582157224 -0.4858884145627048 0.329867228565051 0.18653206377190384 -0.16179202162952502 0.27488935713754253 0.05026548244800778 -2.2804035669967275 1.1364711422229257 6.98 -11.364 3.156 -6.968 0.62 0.336 0.008
-1.2919953185964896 -0.609757363184452 -0.09050486648523941 1.2317865726719872 0.06941263065181497 0.8057234088368136 -0.4743835586535642 0.31887165427954933 0.20027653162878098 -0.1460840583645226 0.3671736413194318 -0.04908738520313259 -2.514844918726889 1.1333295495699254 7.416 -10.856 3.456 -6.54 0.912 0.328 0.0
-1.2873933762328336 -0.6074563920026238 -0.09127185687918211 1.2375390006265576 0.07017962104575767 0.7750437930791053 -0.46326219794139495 0.34675328907492864 0.226194671016035 -0.10053096489601555 0.4382521750935678 -0.011780972448751823 -2.772848215354554 1.1195850817130482 7.976 -10.252 3.492 -6.664 0.904 0.308 -0.008
-1.284708909854034 -0.6040049352298816 -0.09127185687918211 1.2425244381871852 0.07209709703061444 0.7447476725183684 -0.45175734203225437 0.3436116964219281 0.24897121775028852 -0.04280419989713162 0.4688827034603225 0.11270463642639243 -2.9201103709639518 1.1023063221215454 8.632 -9.744 3.424 -6.816 0.656 1.216 -0.016
-1.2797234722934063 -0.5997864880631968 -0.09165535207615347 1.2463593901568986 0.0732475826215285 0.7209709703061444 -0.4414029717140278 0.3479313863198038 0.3251548395855503 -0.049480084284757656 0.45670903192994566 0.1602212253030248 -2.8011225492315583 1.0115928342661564 9.132 -9.588 3.288 -6.112 0.648 1.428 -0.016
-1.2751215299297503 -0.5959515360934833 -0.09165535207615347 1.249810846929641 0.07439806821244256 0.7010292200636341 -0.43219908698671533 0.3993749660126868 0.38170350733955904 -0.0035342917346255468 0.39034288713531035 0.10327985846739098 -2.3236004659754843 0.9927432783481536 9.816 -9.492 2.92 -4.888 0.636 0.692 0.008
-1.2720535683539793 -0.5928835745177125 -0.09165535207615347 1.2547962844902685 0.07593204900032798 0.6795534890332383 -0.4222282118654601 0.42372230907344055 0.4084070448900632 0.012173671530376884 0.4033019568289374 0.10956304377339195 -2.0070850061856853 0.9943140746746538 10.128 -9.396 2.884 -4.248 0.664 0.336 0.008
-1.265150654808495 -0.5871311465631421 -0.09127185687918211 1.2613157028387814 0.07861651537912745 0.6550097964270717 -0.41225733674420495 0.48459066672532497 0.44257186499144346 0.02120575040775328 0.5018694263168276 0.20224002703690627 -2.127250925162954 0.9786061114096514 10.22 -9.08 2.852 -4.276 0.592 0.772 -0.008
-1.2609322076418101 -0.5817622138055432 -0.09203884727312482 1.267451625990323 0.08091748656095557 0.6323835798057618 -0.40382044241083515 0.5285729638673318 0.4692754025419476 -0.011388273367126762 0.5894413215192161 0.25878869479091504 -2.3546236934238642 0.9699667316139 10.22 -8.92 2.988 -4.616 0.472 1.284 -0.016
-1.254412789293297 -0.5775437666388583 -0.09203884727312482 1.2735875491418647 0.08283496254581234 0.6128253247602228 -0.39461655768352266 0.5855143307029655 0.5120796024390792 -0.018849555918002914 0.620464548967596 0.26585727826016614 -2.315353785261358 0.9805696068177766 10.316 -8.792 2.988 -4.616 0.428 1.236 -0.028
-1.2482768661417554 -0.5706408530933739 -0.09203884727312482 1.2789564818994636 0.08436894333369775 0.5932670697146838 -0.38387869216832476 0.6200718498859709 0.5391758390712084 -0.014137166938502187 0.6153594609064702 0.19438604540440507 -2.00590690894081 0.9522952729407723 10.408 -8.572 2.952 -4.4 0.528 0.596 -0.056
-1.2406069622023284 -0.5625874539569755 -0.09127185687918211 1.2873933762328336 0.08743690490946858 0.5740923098661161 -0.37314082665312687 0.6518804754976009 0.6169302572329705 0.007461282550876154 0.6534512718241011 0.14765485469102282 -1.8236945350667821 0.9990264636541545 10.376 -8.508 3.156 -4.552 0.628 0.308 -0.064
-1.2344710390507867 -0.5576020163963479 -0.09242234247009617 1.294296289778318 0.08820389530341129 0.5530000740326917 -0.36355344672884304 0.7013605597823585 0.691150383660107 0.01649336142825255 0.7068583469251093 0.11466813183451774 -1.8983073605755436 1.0005972599806547 10.252 -8.508 3.02 -4.92 0.592 0.432 -0.064
-1.226034144717417 -0.5503156076538922 -0.09165535207615347 1.303116679308659 0.09165535207615347 0.5296068670174391 -0.3524320860166738 0.7233517083533619 0.7013605597823585 -0.014922565101752308 0.801498825596749 0.19674223989415543 -2.1182188462855778 0.995492171919529 10.284 -8.636 3.188 -5.256 0.5 0.664 -0.044
-1.2183642407779898 -0.5418787133205224 -0.09165535207615347 1.3104030880511146 0.09203884727312482 0.5096651167749288 -0.34207771569844725 0.7689048018218689 0.7253152037614872 0.009032078877376396 0.8356636456981292 0.25446900489303936 -2.1759456112844617 1.0139490287559068 10.316 -8.728 2.988 -5.408 0.4 0.772 -0.056
-1.20992734644462 -0.5330583237901813 -0.09165535207615347 1.3199904679753984 0.09433981845495294 0.49010686172938966 -0.33133985018324935 0.8105309044741253 0.7846127650868714 -0.004319689897875668 0.7999280292702488 0.21245020315915786 -2.049889206082817 1.0559678304897884 10.128 -8.984 2.92 -5.104 0.38 0.46 -0.028
-1.2014904521112504 -0.5250049246537829 -0.09165535207615347 1.326893381520883 0.09510680884889565 0.4705486066838507 -0.32175247025896553 0.8541205025345071 0.8293804603921283 0.015707963265002428 0.7963937375356231 0.1621847207111501 -1.9489655421051764 1.028086195694409 9.848 -9.236 3.088 -4.92 0.444 0.336 -0.036
-1.191519576989995 -0.515417544729499 -0.09088836168221076 1.3364807614451668 0.09625729443980971 0.4494563708504262 -0.31101460474376763 0.8981027996765139 0.84037603467763 0.003926990816250607 0.8219191778412521 0.13940817397689656 -1.9689931952680546 1.008451241613156 9.472 -9.62 3.22 -4.736 0.556 0.424 -0.036
-1.1823156922626827 -0.5065971551991579 -0.09203884727312482 1.3449176557785365 0.09894176081860918 0.42836413501700177 -0.3021942152134265 0.9656470417160243 0.9185231519210171 0.006283185306000972 0.8415541319225052 0.13351768775252065 -2.061670178531569 1.0139490287559068 9.132 -9.936 3.02 -4.552 0.556 0.624 -0.056
-1.1711943315505133 -0.49585928968396 -0.09088836168221076 1.352971054914935 0.1012427320004373 0.40573791839569195 -0.2914563496982286 1.0139490287559068 0.9605419536548986 0.0035342917346255468 0.8501935117182565 0.19517144356765517 -2.107223272000076 0.9809623058994017 8.32 -10.316 3.02 -4.156 0.444 0.692 -0.084
-1.1612234564292583 -0.48627190975967616 -0.09088836168221076 1.3617914444452761 0.10239321759135137 0.3861796633501529 -0.2822524649709161 1.0422233626329112 0.989601685695153 0.03063052836675474 0.8768970492687607 0.22069688387328412 -2.1229312352650784 0.9731083242669005 8.228 -10.444 2.82 -4.004 0.408 0.704 -0.056
-1.1493351053231462 -0.4751505490475069 -0.08935438089432535 1.3717623195665312 0.10392719837923678 0.3643204371227858 -0.27113110425874687 1.0693195992650404 0.9939213755930287 0.07539822367201165 0.8839656327380118 0.19634954081253037 -2.0644190721029445 1.0041315517152802 8.008 -10.696 2.852 -3.76 0.38 0.596 -0.056
-1.138213744610977 -0.4640291883353377 -0.08858739050038264 1.381349699490815 0.10392719837923678 0.3432282012893613 -0.2626942099253771 1.0775662799791668 1.0363328764085353 0.10759954836526664 0.9204866473291423 0.10131636305926567 -2.0259345621036884 0.9416923977368956 7.26 -11.364 2.112 -3.604 0.436 0.772 -0.036
-1.1267088887018364 -0.4536748180171111 -0.08628641931855452 1.389786593824185 0.10699515995500761 0.3252039270317077 -0.2554078011829214 1.111731100080547 1.079922474468917 0.1119192382631423 0.9173450546761419 0.08521570071263818 -2.0094412006754356 0.8368417429430044 6.636 -12.316 1.776 -3.848 0.42 0.944 -0.092
-1.1148205375957245 -0.44293695250191323 -0.0839854481367264 1.398606983354526 0.1062281695610649 0.30833013836496814 -0.2500388684253224 1.1352930449780505 1.086598358856543 0.1869247628535289 0.9157742583496417 0.08678649703913842 -1.7962055993530277 0.6974335689661079 5.516 -13.588 1.308 -3.88 0.364 0.992 -0.084
-1.1052331576714407 -0.431815591789744 -0.08168447695489828 1.4070438776878957 0.10661166475803625 0.29759227284977025 -0.24582042125863754 1.1486448137533027 1.0850275625300427 0.22226768019978438 0.853727803452882 0.06479534846813502 -1.492649209256856 0.5085453107044536 4.456 -14.7 0.736 -3.76 0.328 0.78 -0.064
-1.0918108257774433 -0.419927240683632 -0.08015049616701286 1.4158642672182369 0.10814564554592167 0.28723790253154374 -0.24390294527378079 1.1549279990593035 1.086991057938168 0.24190263428103742 0.8250607704942526 0.049480084284757656 -1.1608184852836796 0.3573561642788053 3.084 -15.968 -0.368 -3.848 0.316 0.724 -0.1
-1.0803059698683026 -0.4088058799714628 -0.07554855380335662 1.4258351423394922 0.10814564554592167 0.2784175130012026 -0.24313595487983808 1.1784899439568073 1.1034844193664206 0.2831360378516688 0.8415541319225052 0.07186393193738612 -0.9240209390637679 0.20970130958778244 2.148 -17.016 -0.368 -4.032 0.264 0.8 -0.084
-1.0695681043531047 -0.39883500485020756 -0.07094661143970038 1.4335050462789192 0.10929613113683573 0.2741990658345177 -0.24236896448589537 1.1749556522221818 1.0979866322236698 0.35617806703393007 0.8454811227387558 -0.0070685834692510935 -0.7378815743734891 0.07343472826388636 1.152 -17.78 -0.368 -4.4 0.28 0.808 -0.064
-1.0572962580500214 -0.387330148941067 -0.06634466907604414 1.4411749502183462 0.10891263593986437 0.2718980946526896 -0.24236896448589537 1.1211558780395483 1.0716757937547907 0.4154756283593143 0.8227045760045022 -0.01021017612225158 -0.43785947601194275 0.012173671530376884 0.184 -18.732 -0.468 -4.616 0.292 0.656 -0.1
-1.0457914021408807 -0.37697577862284043 -0.06327670750027331 1.4492283493547446 0.10929613113683573 0.2715145994557182 -0.24236896448589537 1.1297952578352997 1.060680219469289 0.4351105824405673 0.7799003761073706 0.00510508806112579 -0.14647675744614766 -0.018064157754752792 -0.308 -19.588 -2.08 -4.704 0.28 0.52 -0.12
-1.0335195558377974 -0.3654709227136998 -0.05829126993964572 1.4588157292790285 0.11044661672774979 0.27381557063754636 -0.24275245968286674 1.1718140595691813 1.0049169498785304 0.42175881366531526 0.7736171908013697 0.05654866775400875 0.04987278336638271 -0.019242254999627974 -0.404 -20.096 -3.556 -4.888 0.152 0.344 -0.112
-1.0200972239438002 -0.35473305719850196 -0.05445631796993219 1.4664856332184555 0.11236409271260656 0.2768835322133172 -0.24275245968286674 1.2079423750786868 1.0100220379396563 0.40958514213493835 0.8003207283518737 0.135873882242271 0.1959568417309053 -0.00039269908162506076 -0.308 -20.764 -4.936 -5.316 0.136 0.344 -0.128
-1.0066748920498028 -0.34476218207724674 -0.05177185159113271 1.4749225275518254 0.11658253987929144 0.279951493789088 -0.24198546928892403 1.2566370612001942 0.9731083242669005 0.32751103407530063 0.7940375430458728 0.2631083846887907 0.23719024530153668 0.00039269908162506076 -1.184 -21.048 -4.936 -5.776 0.136 0.336 -0.092
-0.9936360553527768 -0.33670878294084833 -0.048703890015361885 1.4814419459003383 0.12156797743991904 0.2837864457588015 -0.24275245968286674 1.2617421492613201 0.9373727078390199 0.31415926530004856 0.7661559082504935 0.3828816045844342 0.33772121019755225 0.0007853981632501215 -3.676 -21.272 -5.236 -6.144 0.124 0.344 -0.12
-0.9825146946406075 -0.3271214030165645 -0.04601942363656241 1.4898788402337082 0.12310195822780445 0.2906893593042859 -0.24275245968286674 1.2856967932404488 0.8973174015132638 0.28156524152516854 0.749662546822241 0.4386448741751928 0.48576876397020013 -0.011388273367126762 -6.42 -21.304 -4.968 -6.448 -0.436 0.296 -0.14
-0.9698593531405528 -0.31906800388016604 -0.04371845245473429 1.496398258582221 0.12195147263689039 0.29797576804674164 -0.24236896448589537 1.2943361730362002 0.8651160768200088 0.28431413509654396 0.7280640973328626 0.2179479903019087 0.6762278185583546 0.019242254999627974 -8.756 -21.364 -5.372 -6.416 -0.308 -0.24 -0.12
-0.9575875068374695 -0.31139809994073897 -0.03911651009107805 1.5044516577186196 0.11850001586414821 0.3025777104103979 -0.24236896448589537 1.215796356711188 0.8046404182497494 0.3436116964219281 0.705287550598609 -0.14215706754827198 0.67897671212973 0.0 -10.192 -21.112 -5.94 -6.816 0.152 -0.848 -0.112
-0.9468496413222717 -0.3037281960013119 -0.03298058693953639 1.5117380664610753 0.11543205428837738 0.2998932440315984 -0.24236896448589537 1.1231193734476737 0.750055245903866 0.41665372560418945 0.7402377688632394 -0.31180307081029823 0.27056966723966686 -0.00510508806112579 -11.22 -21.208 -6.648 -7.856 0.172 -0.24 -0.112
-0.9364952710040451 -0.2964417872588562 -0.02914563496982286 1.5194079704005024 0.11619904468232009 0.30027673922856973 -0.24313595487983808 1.0649999093671647 0.7147123285576106 0.4610287218278213 0.7422012642713648 -0.22148228203653425 -0.09660397407976494 0.004319689897875668 -11.624 -21.524 -7.52 -8.1 0.152 0.096 -0.112
-0.9257574054888472 -0.29030586410731457 -0.02454369260616662 1.5247769031581013 0.1169660350762628 0.3021942152134265 -0.24275245968286674 1.0284788947760342 0.6903649854968568 0.45631633284832057 0.6809402075378553 0.0023561944897503642 -0.010995574285501701 -0.008639379795751335 -12.216 -21.62 -7.924 -7.732 0.144 -0.26 -0.1
-0.9180875015494201 -0.28455343615274425 -0.021092235833424438 1.530912826309643 0.12195147263689039 0.3041116911982833 -0.24236896448589537 0.9990264636541545 0.6412776002937242 0.42764929988969114 0.5764822518255892 0.20655971693478195 0.13862277581364643 0.0 -12.216 -21.46 -8.492 -7.336 0.036 -0.5 -0.12
-0.9081166264281649 -0.2784175130012026 -0.01802427425765361 1.535514768673299 0.12310195822780445 0.3014272248194838 -0.24275245968286674 0.9526879720223973 0.6004368958047178 0.38641589631905976 0.54938601519346 0.31258846897354836 0.08168140897801264 0.018064157754752792 -12.216 -21.304 -8.596 -7.028 -0.472 -0.26 -0.128
-0.8989127417008524 -0.2730485802436036 -0.01457281748491143 1.5393497206430127 0.1227184630308331 0.2998932440315984 -0.24236896448589537 0.9255917353902682 0.6161448590697203 0.36521014591130646 0.542710130805834 0.24386612968916271 -0.09778207132464012 0.006283185306000972 -12.248 -21.144 -8.796 -6.692 -0.436 0.0 -0.112
-0.8912428377614254 -0.26806314268297604 -0.010737865515197896 1.5447186534006117 0.11965050145506227 0.2987427584406843 -0.24236896448589537 0.8941758088602633 0.5497787142750851 0.3510729789728043 0.4790928795825741 -0.06872233928438563 -0.15040374826239827 -0.007853981632501214 -12.28 -21.016 -8.696 -6.172 -0.08 0.016 -0.1
-0.883189438625027 -0.26384469551629114 -0.008436894333369775 1.5500875861582106 0.12118448224294769 0.29912625363765566 -0.24275245968286674 0.8509789098815066 0.4802709768274493 0.30748338091242255 0.49165925019457607 -0.17357299407827684 -0.08796459428401361 -0.009032078877376396 -12.56 -20.668 -8.492 -5.988 0.124 -0.036 -0.14
-0.8747525442916572 -0.2596262483496063 -0.005368932757598948 1.554689528521867 0.12080098704597633 0.29912625363765566 -0.24275245968286674 0.8564766970242574 0.39544797519643615 0.2689988709131666 0.4889103566232006 -0.06558074663138515 -0.0640099503048849 0.0027488935713754254 -12.652 -20.064 -7.956 -5.9 -0.008 0.028 -0.12
-0.8666991451552588 -0.2569417819708068 -0.0030679615757708274 1.5596749660824945 0.12041749184900498 0.29797576804674164 -0.24275245968286674 0.8262388677391278 0.3762057201968082 0.22580197193440993 0.4472842539709442 0.04280419989713162 -0.028667032958629435 0.012959069693627005 -12.932 -19.588 -7.488 -5.9 -0.164 -0.036 -0.112
-0.8597962316097744 -0.2542573155920073 -0.0015339807878854137 1.5638934132491793 0.12041749184900498 0.29797576804674164 -0.24236896448589537 0.7524114403936164 0.3208351496876746 0.2179479903019087 0.46259951815432154 0.03377212101975522 -0.014922565101752308 -0.007461282550876154 -13.06 -18.796 -7.252 -5.988 -0.052 0.0 -0.12
-0.85289331806429 -0.2519563444101792 -0.0003834951969713534 1.5688788508098068 0.11926700625809092 0.29797576804674164 -0.24275245968286674 0.6903649854968568 0.25132741224003885 0.21402099948565811 0.44885505029744444 -0.040448005407381256 -0.024347343060753767 0.003141592653000486 -12.964 -18.16 -7.016 -6.144 0.024 -0.008 -0.128
-0.847524385306691 -0.2504223636222938 0.0019174759848567672 1.5719468123855778 0.12041749184900498 0.29797576804674164 -0.24198546928892403 0.6236061416205965 0.19674223989415543 0.16375551703765032 0.40722894764518797 -0.049480084284757656 0.012173671530376884 -0.0007853981632501215 -12.62 -17.364 -6.948 -6.144 0.052 -0.096 -0.1
-0.8425389477460635 -0.24927187803137973 0.0038349519697135344 1.5769322499462053 0.12080098704597633 0.29797576804674164 -0.24275245968286674 0.5466371216220846 0.17749998489452745 0.1881028600984041 0.3809181091763089 0.018849555918002914 0.0007853981632501215 0.0007853981632501215 -12.496 -16.668 -6.748 -6.236 0.0 -0.132 -0.14
-0.8367865197914932 -0.24773789724349432 0.004601942363656241 1.5800002115219762 0.12003399665203363 0.29759227284977025 -0.24236896448589537 0.4889103566232006 0.12448560887514426 0.17318029499665177 0.3993749660126868 0.05537057050913356 -0.011780972448751823 0.0035342917346255468 -11.936 -16.096 -6.916 -6.112 -0.052 -0.076 -0.112
-0.8341020534126937 -0.2462039164556089 0.006902913545484362 1.5826846779007757 0.12003399665203363 0.298359263243713 -0.24275245968286674 0.4519966429504449 0.09699667316139 0.14254976662989705 0.34871678448305393 -0.02120575040775328 -0.008246680714126275 -0.00039269908162506076 -11.436 -15.62 -6.748 -5.776 0.0 -0.084 -0.112
-0.8283496254581234 -0.24658741165258025 0.008053399136398421 1.584218658688661 0.12003399665203363 0.29797576804674164 -0.24275245968286674 0.4150829292776892 0.07461282550876154 0.12566370612001942 0.2631083846887907 0.0019634954081253035 -0.012173671530376884 -0.01060287520387664 -11.252 -15.112 -6.58 -5.38 -0.016 -0.028 -0.128
-0.826815644670238 -0.24658741165258025 0.009203884727312482 1.588437105855346 0.12080098704597633 0.29682528245582757 -0.24198546928892403 0.39152098438018557 0.04084070448900632 0.09856746948789025 0.24897121775028852 -0.036913713672755706 -0.03769911183600583 0.006675884387626033 -10.908 -14.856 -6.444 -4.98 -0.024 0.076 -0.12
-0.8241311782914386 -0.24658741165258025 0.008820389530341128 1.58958759144626 0.11965050145506227 0.29682528245582757 -0.24275245968286674 0.2960951075452958 0.012173671530376884 0.07343472826388636 0.23365595356691113 -0.023169245815878585 -0.05811946408050899 -0.013351768775252066 -10.784 -14.476 -6.176 -4.736 -0.016 0.2 -0.112
-0.820296226321725 -0.24735440204652295 0.009587379924283835 1.5915050674311169 0.11965050145506227 0.2964417872588562 -0.24313595487983808 0.26742807458666634 -0.02042035224450316 0.07186393193738612 0.20263272611853134 0.013351768775252066 -0.05458517234588344 -0.0023561944897503642 -10.348 -14.16 -5.808 -4.368 -0.016 0.22 -0.112
[truncated: 4,455 more rows]
