# Supplementary material for: Bidirectional recurrent learning of inverse dynamic models for robots with elastic joints: a real-time real-world implementation
Source: Front Neurorobot. 2023 Jun 16;17:1166911. doi: 10.3389/fnbot.2023.1166911 (PMC10311998; doi:10.3389/fnbot.2023.1166911)
Supplement: Supplementary file 2 [file Data_Sheet_1.ZIP › Dataset/Training/sin_XYZ_8s_T2_Tz_4T_r5_ang_vel_torq.csv]

ang_left_s0 ang_left_s1 ang_left_e0 ang_left_e1 ang_left_w0 ang_left_w1 ang_left_w2 vel_left_s0 vel_left_s1 vel_left_e0 vel_left_e1 vel_left_w0 vel_left_w1 vel_left_w2 torq_left_s0 torq_left_s1 torq_left_e0 torq_left_e1 torq_left_w0 torq_left_w1 torq_left_w2
-0.6128253247602228 -1.4020584401272682 -0.07094661143970038 2.027155611190574 0.016106798272796843 0.9644904203829539 0.07516505860638527 0.036128315509505585 0.39976766509431183 0.029845130203504617 -0.5383904409079583 0.029452431121879556 0.14686945652777272 0.0047123889795007284 -1.556 -16.476 -1.712 -10.056 0.052 0.5 -0.232
-0.6128253247602228 -1.397456497763612 -0.06941263065181497 2.021403183236004 0.014956312681882784 0.9652574107768966 0.07708253459124204 0.04162610265225644 0.39348447978831086 -0.00039269908162506076 -0.5470298207037096 -0.003926990816250607 0.14372786387477224 -0.004319689897875668 -1.68 -16.636 -1.744 -10.148 0.124 0.472 -0.224
-0.6116748391693088 -1.3940050409908697 -0.07017962104575767 2.0164177456753762 0.01572330307582549 0.9660244011708393 0.07631554419729933 0.014529866020127248 0.37934731284980866 -0.009817477040626518 -0.5356415473365829 -0.02513274122400389 0.11741702540589316 0.019242254999627974 -1.9 -16.636 -1.576 -10.148 0.144 0.492 -0.212
-0.6128253247602228 -1.3905535842181276 -0.06979612584878632 2.011432308114749 0.01572330307582549 0.9671748867617533 0.07478156340941391 0.011388273367126762 0.4123340357063138 0.012566370612001944 -0.5321072556019573 -0.007853981632501214 0.10995574285501701 -0.01531526418337737 -1.712 -16.54 -1.508 -10.36 0.136 0.46 -0.224
-0.6132088199571941 -1.3855681466575 -0.06979612584878632 2.0056798801601783 0.016106798272796843 0.9687088675496388 0.07133010663667173 -0.0070685834692510935 0.4017311605024371 0.013351768775252066 -0.5446736262139592 0.01727875959150267 0.10681415020201653 -0.12330751163026907 -1.524 -16.764 -1.34 -10.332 0.144 0.46 -0.204
-0.6128253247602228 -1.3821166898847579 -0.07056311624272903 2.0003109474025793 0.01572330307582549 0.9698593531405528 0.06902913545484361 -0.003926990816250607 0.400945762339187 -0.019634954081253035 -0.5313218574387072 0.0329867228565051 0.10249446030414085 -0.27763825070891796 -1.4 -16.732 -1.476 -10.424 0.136 0.508 -0.268
-0.6135923151541655 -1.3775147475211016 -0.07056311624272903 1.9945585194480093 0.016106798272796843 0.9713933339284383 0.06557767868210143 -0.015707963265002428 0.4158683274409393 -0.013744467856877126 -0.5486006170302099 0.029845130203504617 0.14215706754827198 -0.35539266887067994 -1.588 -16.888 -1.34 -10.424 0.136 0.52 -0.252
-0.6132088199571941 -1.373679795551388 -0.07017962104575767 1.988806091493439 0.016106798272796843 0.9729273147163237 0.0625097171063306 -0.04830198703988247 0.4472842539709442 -0.006283185306000972 -0.5650939784584624 0.013351768775252066 0.16768250785390093 -0.3640320486664313 -1.152 -17.016 -1.44 -10.24 0.124 0.412 -0.268
-0.6147428007450796 -1.3698448435816746 -0.07056311624272903 1.9830536635388687 0.016490293469768196 0.9744612955042091 0.05944175553055978 -0.01688606050987761 0.4158683274409393 -0.012173671530376884 -0.5643085802952122 -0.008246680714126275 0.15865042897652454 -0.31965705244279946 -1.212 -17.048 -1.376 -10.116 0.144 0.384 -0.268
-0.6143593055481082 -1.366009891611961 -0.07133010663667173 1.9773012355842983 0.016106798272796843 0.9744612955042091 0.05675728915176031 -0.021598449489378342 0.4221515127469403 0.009817477040626518 -0.5568472977443362 -0.009032078877376396 0.08757189520238855 -0.30473448734104713 -1.212 -17.112 -1.34 -10.056 0.144 0.472 -0.28
-0.6139758103511368 -1.3617914444452761 -0.07094661143970038 1.9719323028266993 0.016106798272796843 0.9744612955042091 0.05368932757598948 -0.0510508806112579 0.43943027233844295 -0.0070685834692510935 -0.543495528969084 -0.023169245815878585 0.027096236632129192 -0.2721404635661671 -1.212 -17.332 -1.44 -10.056 0.164 0.56 -0.268
-0.6155097911390223 -1.3556555212937345 -0.07017962104575767 1.9669468652660718 0.016490293469768196 0.9748447907011805 0.0502378708032473 -0.04673119071338223 0.41390483203281403 0.0011780972448751821 -0.523860574887831 -0.0023561944897503642 0.023169245815878585 -0.2799944451986683 -1.212 -17.428 -1.34 -10.056 0.144 0.616 -0.28
-0.616276781532965 -1.3537380453088776 -0.06979612584878632 1.9623449229024155 0.016106798272796843 0.9763787714890658 0.048703890015361885 -0.07461282550876154 0.42647120264481597 -0.019242254999627974 -0.5136503987655795 0.03180862561162992 0.0400553063257562 -0.25407630581141427 -1.056 -17.62 -1.544 -10.024 0.124 0.56 -0.28
-0.6170437719269076 -1.3487526077482501 -0.07056311624272903 1.957359485341788 0.016106798272796843 0.9767622666860372 0.04678641403050512 -0.08246680714126275 0.4131194338695639 0.0007853981632501215 -0.5207189822348305 -0.0011780972448751821 0.07775441816176203 -0.24072453703616223 -1.212 -17.808 -1.508 -10.056 0.124 0.5 -0.296
-0.6178107623208504 -1.345301150975508 -0.07094661143970038 1.951990552584189 0.016490293469768196 0.9779127522769513 0.04371845245473429 -0.084037603467763 0.42254421182856533 -0.029452431121879556 -0.5183627877450802 -0.012173671530376884 0.07932521448826227 -0.25878869479091504 -1.34 -17.808 -1.608 -10.176 0.216 0.444 -0.268
-0.6181942575178218 -1.339932218217909 -0.07094661143970038 1.9470051150235614 0.01687378866673955 0.9779127522769513 0.04180097646987752 -0.08914269152888879 0.40762164672681306 -0.031415926530004856 -0.49990593090870233 0.01688606050987761 0.0530143760193832 -0.2509347131584138 -1.184 -17.808 -1.544 -10.208 0.392 0.444 -0.268
-0.6201117335026785 -1.3364807614451668 -0.07133010663667173 1.941252687068991 0.018407769454624964 0.97752925707998 0.0395000052880494 -0.06990043652926081 0.42175881366531526 -0.009424777959001457 -0.4944081437659515 0.10327985846739098 0.013744467856877126 -0.22855086550578535 -1.496 -17.78 -1.172 -10.332 0.408 0.48 -0.28
-0.6201117335026785 -1.3326458094754532 -0.07209709703061444 1.9378012302962488 0.020708740636453084 0.9779127522769513 0.03604854851530722 -0.08089601081476251 0.41626102652256436 -0.01060287520387664 -0.48773225937832543 0.1472621556093978 0.01021017612225158 -0.26035949111741524 -1.432 -17.84 -1.376 -10.544 0.292 0.54 -0.26
-0.6220292094875353 -1.3276603719148257 -0.07171360183364309 1.9320488023416786 0.02339320701525256 0.9782962474739226 0.03298058693953639 -0.0899280896921389 0.3899501880536853 -0.03455751918300534 -0.49087385203132594 0.2159844948937834 0.0200276531628781 -0.2666426764234162 -1.712 -18.096 -1.508 -10.452 0.18 0.5 -0.28
-0.6220292094875353 -1.3242089151420835 -0.07171360183364309 1.9262963743871082 0.024160197409195266 0.978679742670894 0.030679615757708275 -0.11506083091614279 0.4087997439716882 -0.029845130203504617 -0.4967643382557018 0.2089159114245323 0.05379977418263332 -0.26075219019904033 -1.588 -18.288 -1.508 -10.3 0.144 0.48 -0.288
-0.6243301806693634 -1.3192234775814558 -0.0724805922275858 1.9209274416295095 0.026461168591023387 0.979830228261808 0.027611654181937447 -0.12566370612001942 0.4080143458084381 -0.003926990816250607 -0.5132576996839544 0.1771072858129024 0.07971791356988733 -0.25643250030116466 -1.308 -18.38 -1.508 -10.208 0.124 0.5 -0.268
-0.6247136758663347 -1.3165390112026563 -0.0724805922275858 1.9163254992658532 0.027228158984966094 0.9802137234587793 0.023776702212223912 -0.10524335387551628 0.4080143458084381 0.01531526418337737 -0.4798782777458242 0.13744467856877127 0.06872233928438563 -0.2992367001982963 -1.368 -18.636 -1.844 -10.056 0.136 0.472 -0.28
-0.6262476566542201 -1.3119370688390002 -0.0732475826215285 1.9117235569021969 0.0279951493789088 0.9802137234587793 0.021092235833424438 -0.11231193734476737 0.3923063825434357 -0.02670353755050413 -0.47045349978682277 0.10249446030414085 0.03769911183600583 -0.3012001956064216 -1.804 -18.668 -2.048 -10.088 0.136 0.54 -0.288
-0.6270146470481629 -1.3081021168692866 -0.07133010663667173 1.9071216145385406 0.028378644575880154 0.9805972186557508 0.018407769454624964 -0.12291481254864402 0.40683624856356293 -0.00039269908162506076 -0.46338491631757167 0.06322455214163478 0.01649336142825255 -0.31847895519792424 -1.776 -18.732 -1.844 -10.024 0.144 0.596 -0.26
-0.6289321230330196 -1.3046506600965444 -0.0724805922275858 1.9032866625688272 0.028762139772851508 0.9805972186557508 0.014956312681882784 -0.12016591897726858 0.36992253489080723 0.011388273367126762 -0.44139376774656824 0.03848450999925595 0.012566370612001944 -0.31062497356542307 -1.652 -18.888 -1.88 -9.904 0.124 0.624 -0.24
-0.6293156182299909 -1.3015826985207735 -0.0724805922275858 1.8983012250081994 0.0279951493789088 0.9817477042466648 0.01112136071216925 -0.1319468914260204 0.38563049815580963 -0.01531526418337737 -0.43785947601194275 0.003141592653000486 0.0310232274483798 -0.3133738671367985 -1.804 -19.016 -1.844 -10.024 0.136 0.548 -0.28
-0.6316165894118191 -1.29774774655106 -0.0724805922275858 1.894466273038486 0.028378644575880154 0.9817477042466648 0.008436894333369775 -0.13783737765039633 0.37070793305405736 -0.007853981632501214 -0.4315762907059417 -0.012173671530376884 0.05379977418263332 -0.33457961754455173 -1.836 -19.08 -2.18 -9.996 0.144 0.472 -0.252
-0.6331505701997046 -1.2935292993843752 -0.07171360183364309 1.8906313210687724 0.028762139772851508 0.9817477042466648 0.005368932757598948 -0.16728980877227587 0.36324665050318117 -0.008639379795751335 -0.4107632393798135 0.0 0.034164820101380285 -0.3173008579530491 -1.804 -19.208 -2.448 -10.056 0.136 0.46 -0.26
-0.6343010557906186 -1.290077842611633 -0.07286408742455715 1.886796369099059 0.02914563496982286 0.9805972186557508 0.0023009711818281204 -0.14254976662989705 0.3510729789728043 -0.02552544030562895 -0.38563049815580963 0.03377212101975522 0.0019634954081253035 -0.30355639009617197 -1.712 -19.112 -1.944 -10.116 0.124 0.54 -0.288
-0.6369855221694181 -1.285859395444948 -0.07171360183364309 1.882577921932374 0.028762139772851508 0.9805972186557508 -0.0011504855909140602 -0.1692533041804012 0.342826298258678 -0.02631083846887907 -0.3671736413194318 0.04241150081550656 -0.05811946408050899 -0.30944687632054785 -1.868 -19.24 -2.248 -10.148 0.144 0.588 -0.268
-0.6385195029573034 -1.2831749290661485 -0.07363107781849985 1.8791264651596318 0.029912625363765568 0.9805972186557508 -0.004601942363656241 -0.19752763805740556 0.3573561642788053 -0.036913713672755706 -0.34636058999330355 0.023169245815878585 -0.036913713672755706 -0.3066979827491724 -1.992 -19.396 -2.148 -10.148 0.124 0.596 -0.252
-0.6404369789421602 -1.2801069674903778 -0.07439806821244256 1.8756750083868896 0.02914563496982286 0.9813642090496935 -0.007669903939427069 -0.16571901244577564 0.3341869184629267 -0.07461282550876154 -0.3526437752993045 0.003926990816250607 0.009032078877376396 -0.329474529483426 -2.024 -19.62 -1.912 -10.056 0.164 0.548 -0.268
-0.6431214453209597 -1.2762720155206642 -0.07401457301547121 1.8729905420080901 0.029529130166794215 0.9813642090496935 -0.01227184630308331 -0.17749998489452745 0.33968470560567754 -0.034164820101380285 -0.36992253489080723 -0.009424777959001457 0.01767145867312773 -0.33300882121805153 -1.96 -19.684 -1.98 -10.024 0.136 0.56 -0.252
-0.6446554261088451 -1.2735875491418647 -0.07516505860638527 1.8691555900383767 0.029912625363765568 0.9809807138527221 -0.01572330307582549 -0.19792033713903062 0.3369358120343021 -0.02591813938725401 -0.3149446634632987 -0.0019634954081253035 0.0023561944897503642 -0.3388993074424274 -1.992 -19.78 -2.148 -10.024 0.264 0.56 -0.26
-0.6465729020937019 -1.2712865779600366 -0.07516505860638527 1.86723811405352 0.03029612056073692 0.9805972186557508 -0.01802427425765361 -0.18653206377190384 0.26860617183154156 -0.04555309346850705 -0.2882411259127946 0.009032078877376396 -0.02081305132612822 -0.3388993074424274 -1.992 -19.84 -2.048 -10.176 0.292 0.588 -0.268
-0.6484903780785587 -1.2686021115812371 -0.07631554419729933 1.8645536476747204 0.030679615757708275 0.9805972186557508 -0.021092235833424438 -0.18967365642490433 0.27528205621916757 -0.05851216316213405 -0.2693915699947917 0.05340707510100826 -0.028274333877004374 -0.3224059460141749 -1.932 -19.652 -2.28 -10.332 0.228 0.56 -0.26
-0.6507913492603867 -1.2659176452024377 -0.07631554419729933 1.861869181295921 0.03183010134862233 0.9809807138527221 -0.024927187803137973 -0.23719024530153668 0.29138271856579506 -0.05537057050913356 -0.2591813938725401 0.09856746948789025 0.004319689897875668 -0.342826298258678 -1.9 -19.748 -2.08 -10.36 0.136 0.492 -0.26
-0.6527088252452435 -1.262849683626667 -0.07746602978821339 1.8599517053110641 0.03259709174256504 0.9813642090496935 -0.028378644575880154 -0.23326325448528606 0.27763825070891796 -0.07461282550876154 -0.24347343060753765 0.10563605295714133 0.00510508806112579 -0.3149446634632987 -1.868 -19.716 -2.112 -10.332 0.136 0.404 -0.28
-0.655393291624043 -1.2601652172478675 -0.07708253459124204 1.8568837437352934 0.033364082136507746 0.979830228261808 -0.03183010134862233 -0.2179479903019087 0.2619302874439155 -0.05733406591725887 -0.25172011132166394 0.0750055245903866 -0.014137166938502187 -0.3432189973403031 -1.62 -19.684 -1.912 -10.3 0.152 0.412 -0.268
-0.6580777580028425 -1.2582477412630106 -0.0782330201821561 1.8553497629474078 0.03259709174256504 0.9794467330648366 -0.0337475773334791 -0.24425882877078778 0.24897121775028852 -0.013744467856877126 -0.25250550948491407 0.03180862561162992 -0.07539822367201165 -0.3043417882594221 -1.776 -19.684 -2.18 -10.332 0.152 0.472 -0.268
-0.6599952339876992 -1.2559467700811826 -0.07861651537912745 1.8526652965686083 0.033364082136507746 0.97752925707998 -0.037582529303192634 -0.2576105975460398 0.25368360672978923 -0.023169245815878585 -0.20970130958778244 0.005890486224375911 -0.11545352999776785 -0.336150413871052 -1.652 -19.62 -2.348 -10.208 0.252 0.568 -0.252
-0.6626797003664987 -1.2536457988993543 -0.07976700097004151 1.8507478205837518 0.033364082136507746 0.9759952762920945 -0.04065049087896346 -0.24936391683191356 0.2532909076481642 -0.08207410805963769 -0.19870573530228072 0.029845130203504617 -0.12291481254864402 -0.33457961754455173 -1.556 -19.78 -2.248 -10.116 0.228 0.508 -0.28
-0.6657476619422695 -1.2501943421266122 -0.08015049616701286 1.8484468494019235 0.03528155812136451 0.9744612955042091 -0.045252433242619704 -0.23483405081178632 0.23444135173016126 -0.08364490438613793 -0.1798561793842778 0.07932521448826227 -0.14097897030339682 -0.30551988550429726 -1.588 -19.84 -2.048 -10.148 0.136 0.432 -0.268
-0.6695826139119831 -1.2486603613387268 -0.08091748656095557 1.8465293734170667 0.036432043712278574 0.9717768291254096 -0.04908738521233324 -0.2729258617294172 0.19320794815952988 -0.05772676499888393 -0.18574666560865372 0.12487830795676931 -0.17867808213940264 -0.36795903948268194 -1.496 -19.652 -1.776 -10.024 0.136 0.444 -0.268
-0.6718835850938112 -1.24674288535387 -0.08130098175792692 1.845762383023124 0.036432043712278574 0.9694758579435815 -0.052155346788104066 -0.2689988709131666 0.21519909673053328 -0.0769690199985119 -0.14176436846664692 0.06754424203951044 -0.23719024530153668 -0.34439709458517825 -1.464 -19.716 -1.844 -9.872 0.188 0.576 -0.26
-0.6734175658816967 -1.244441914172042 -0.08206797215186963 1.8449953926291813 0.036432043712278574 0.9664078963678107 -0.054072822772960834 -0.310232274483798 0.18967365642490433 -0.07107853377413599 -0.10877764561014182 0.03730641275438077 -0.27646015346404273 -0.35185837713605445 -1.4 -19.904 -2.112 -9.996 0.236 0.676 -0.24
-0.6768690226544388 -1.2440584189750705 -0.08360195293975504 1.8442284022352387 0.037582529303192634 0.9648739155799253 -0.05790777474267437 -0.2945243112187956 0.15118914642564837 -0.09228428418188928 -0.08560839979426324 0.029845130203504617 -0.2576105975460398 -0.3349723166261768 -1.244 -19.84 -2.18 -10.24 0.208 0.596 -0.24
-0.6795534890332383 -1.240223467005357 -0.08360195293975504 1.8426944214473533 0.037582529303192634 0.9633399347920398 -0.06212622190935926 -0.27056966723966686 0.17867808213940264 -0.06479534846813502 -0.10249446030414085 0.03534291734625546 -0.2159844948937834 -0.29099001948417 -1.212 -19.748 -1.712 -10.024 0.152 0.444 -0.28
-0.6822379554120378 -1.2386894862174715 -0.08436894333369775 1.8430779166443245 0.037582529303192634 0.960271973216269 -0.06481068828815872 -0.2980586029534211 0.18771016101677904 -0.06990043652926081 -0.07971791356988733 0.04987278336638271 -0.22030418479165909 -0.31926435336117437 -1.12 -19.84 -1.812 -9.84 0.136 0.432 -0.26
-0.68568941218478 -1.2371555054295862 -0.08628641931855452 1.8419274310534106 0.03681553890924993 0.9556700308526128 -0.0682621450609009 -0.29373891305554545 0.16375551703765032 -0.05654866775400875 -0.04241150081550656 -0.006283185306000972 -0.2898119222392948 -0.32122784876929966 -1.244 -19.84 -1.576 -9.996 0.164 0.528 -0.252
-0.6883738785635795 -1.2371555054295862 -0.08666991451552587 1.8423109262503818 0.037582529303192634 0.952602069276842 -0.07171360183364309 -0.2697842690764167 0.168075206935526 -0.10563605295714133 -0.04280419989713162 -0.01021017612225158 -0.32594023774880043 -0.32594023774880043 -1.276 -19.936 -1.744 -9.964 0.2 0.624 -0.24
-0.6918253353363216 -1.2340875438538152 -0.08743690490946858 1.8419274310534106 0.03719903410622128 0.9503010980950138 -0.07478156340941391 -0.310232274483798 0.14883295193589802 -0.09778207132464012 0.0019634954081253035 -0.00510508806112579 -0.3157300616265488 -0.30473448734104713 -1.088 -19.84 -1.844 -9.996 0.2 0.596 -0.28
-0.6945098017151211 -1.2333205534598726 -0.08858739050038264 1.8415439358564392 0.03796602450016399 0.9476166317162144 -0.07746602978821339 -0.2721404635661671 0.12016591897726858 -0.11152653918151725 -0.00039269908162506076 0.023954643979128706 -0.25682519938278975 -0.31180307081029823 -1.184 -19.84 -1.508 -10.024 0.18 0.48 -0.252
-0.6979612584878633 -1.2321700678689587 -0.08858739050038264 1.8426944214473533 0.037582529303192634 0.9445486701404435 -0.08053399136398422 -0.3208351496876746 0.1299833960178951 -0.084037603467763 0.011388273367126762 0.018456856836377853 -0.2670353755050413 -0.3063052836675474 -0.932 -19.904 -1.408 -9.996 0.228 0.396 -0.288
-0.7002622296696914 -1.231403077475016 -0.0897378760912967 1.8426944214473533 0.03719903410622128 0.9414807085646727 -0.08360195293975504 -0.30041479744317146 0.1189878217323934 -0.04437499622363186 0.023561944897503646 0.005497787142750851 -0.2850995332597941 -0.2827433387700437 -0.9 -19.872 -1.508 -10.176 0.292 0.5 -0.252
-0.7037136864424336 -1.2302525918841019 -0.09050486648523941 1.8430779166443245 0.037582529303192634 0.9384127469889019 -0.08743690490946858 -0.31141037172867314 0.1130973355080175 -0.060475658570259355 0.05772676499888393 0.0023561944897503642 -0.3208351496876746 -0.2870630286679194 -0.9 -19.716 -1.88 -10.452 0.308 0.548 -0.268
-0.7075486384121471 -1.2287186110962165 -0.09242234247009617 1.8442284022352387 0.03911651009107805 0.9357282806101024 -0.0897378760912967 -0.2878484268311695 0.14176436846664692 -0.07971791356988733 0.03652101459113065 0.06636614479463526 -0.265071880096916 -0.2925608158106702 -0.808 -19.968 -2.012 -10.024 0.236 0.412 -0.26
-0.7102331047909466 -1.228335115899245 -0.09242234247009617 1.8442284022352387 0.04026699568199211 0.9326603190343316 -0.09280583766706753 -0.3019855937696717 0.10681415020201653 -0.13626658132389607 0.0510508806112579 0.10524335387551628 -0.2627156856071656 -0.3400774046873026 -0.84 -20.0 -1.476 -10.176 0.136 0.376 -0.26
-0.7136845615636888 -1.228335115899245 -0.09280583766706753 1.8461458782200955 0.04065049087896346 0.9292088622615894 -0.09702428483375242 -0.336543112952677 0.06008295948863429 -0.07775441816176203 0.09424777959001458 0.08953539061051385 -0.2831360378516688 -0.3129811680551734 -0.684 -19.968 -1.34 -9.996 0.136 0.452 -0.26
-0.7171360183364309 -1.2268011351113597 -0.09357282806101024 1.8472963638110096 0.041033986075934815 0.9261409006858186 -0.09894176081860918 -0.3200497515244245 0.06126105673350948 -0.06872233928438563 0.0911061869370141 0.04123340357063138 -0.3322234230548014 -0.3070906818307975 -0.496 -19.968 -1.04 -9.628 0.2 0.46 -0.28
-0.7205874751091731 -1.226034144717417 -0.0947233136519243 1.8484468494019235 0.04065049087896346 0.9215389583221623 -0.10277671278832272 -0.30512718642267217 0.06558074663138515 -0.029059732040254495 0.12055861805889365 -0.01688606050987761 -0.38170350733955904 -0.3082687790756727 -0.34 -19.872 -1.44 -9.748 0.316 0.576 -0.268
-0.7236554366849439 -1.226034144717417 -0.095490304045867 1.849980830189809 0.042184471666848876 0.9180875015494201 -0.1062281695610649 -0.32751103407530063 0.030237829285129678 -0.1021017612225158 0.13076879418114523 0.012959069693627005 -0.3840597018293094 -0.2870630286679194 -0.404 -20.032 -1.844 -9.872 0.316 0.54 -0.288
-0.7267233982607147 -1.2245001639295314 -0.09664078963678106 1.8515148109776944 0.04295146206079158 0.915786530367592 -0.10776215034895031 -0.30080749652479655 0.05183627877450802 -0.12841259969139487 0.13155419234439536 0.08246680714126275 -0.3227986450957999 -0.27253316264779215 -0.404 -20.128 -1.172 -9.628 0.144 0.412 -0.28
-0.7297913598364856 -1.2252671543234743 -0.09740778003072377 1.8530487917655798 0.04371845245473429 0.9108010928069644 -0.11159710231866385 -0.3129811680551734 0.029845130203504617 -0.09581857591651483 0.15865042897652454 0.10053096489601555 -0.33261612213642644 -0.2638937828520408 -0.248 -19.904 -1.376 -9.628 0.136 0.46 -0.268
-0.7320923310183137 -1.2245001639295314 -0.09894176081860918 1.8553497629474078 0.04410194765170564 0.9073496360342223 -0.11389807350049197 -0.2803871442802934 0.018064157754752792 -0.10131636305926567 0.1771072858129024 0.045160394386881984 -0.4021238595840622 -0.24190263428103742 -0.404 -19.872 -1.172 -9.748 0.136 0.472 -0.252
-0.7343933022001419 -1.2248836591265029 -0.09970875121255189 1.8572672389322646 0.04295146206079158 0.9023641984735946 -0.11543205428837738 -0.24308073152591259 0.04633849163175717 -0.12212941438539389 0.20695241601640701 -0.014922565101752308 -0.43471788335894224 -0.23365595356691113 -0.436 -20.0 -1.172 -9.66 0.172 0.568 -0.288
-0.7374612637759127 -1.2248836591265029 -0.09932525601558054 1.859568210114093 0.042184471666848876 0.8989127417008524 -0.1177330254702055 -0.2737112598926673 0.00039269908162506076 -0.10720684928364158 0.21991148571003402 -0.04280419989713162 -0.4021238595840622 -0.24308073152591259 -0.28 -19.936 -1.24 -9.688 0.2 0.508 -0.26
-0.7409127205486549 -1.2256506495204456 -0.1004757416064946 1.8626361716898636 0.04256796686382023 0.8954612849281103 -0.12080098704597633 -0.30277099193292184 0.018456856836377853 -0.06715154295788539 0.23954643979128706 -0.04162610265225644 -0.3840597018293094 -0.24543692601566297 -0.308 -19.872 -0.972 -9.628 0.216 0.424 -0.252
-0.7435971869274544 -1.2245001639295314 -0.10162622719740866 1.864170152477749 0.04256796686382023 0.890859342564454 -0.12310195822780445 -0.297273204790171 -0.008246680714126275 -0.07107853377413599 0.24622232417891307 -0.006675884387626033 -0.3805254100946839 -0.22344577744465957 -0.404 -19.872 -1.04 -9.504 0.252 0.376 -0.28
-0.7470486437001965 -1.2252671543234743 -0.10200972239438001 1.8676216092504911 0.04295146206079158 0.8870243905947405 -0.1257864246066039 -0.2996293992799213 -0.027488935713754253 -0.0801106126515124 0.2576105975460398 0.01021017612225158 -0.4245077072366907 -0.23719024530153668 -0.436 -19.588 -1.408 -9.568 0.244 0.432 -0.26
-0.749733110078996 -1.2256506495204456 -0.10431069357620813 1.870689570826262 0.04295146206079158 0.8808884674431988 -0.12732040539448933 -0.27056966723966686 -0.028274333877004374 -0.06008295948863429 0.2945243112187956 0.03377212101975522 -0.49323004652107627 -0.24975661591353862 -0.308 -19.492 -1.376 -9.504 0.208 0.54 -0.268
-0.7524175764577954 -1.2256506495204456 -0.10354370318226543 1.8733740372050616 0.04371845245473429 0.8751360394886285 -0.13000487177328882 -0.310232274483798 -0.054192473264258384 -0.07579092275363672 0.2992367001982963 0.030237829285129678 -0.5065818152963284 -0.2100940086694075 -0.372 -19.396 -1.208 -9.444 0.188 0.528 -0.288
-0.7558690332305377 -1.2264176399143882 -0.10392719837923678 1.8775924843717464 0.04256796686382023 0.8716845827158863 -0.13192234775814557 -0.3200497515244245 -0.0011780972448751821 -0.07107853377413599 0.3227986450957999 -0.0011780972448751821 -0.4700608007051977 -0.21676989305703354 -0.464 -19.08 -1.308 -9.504 0.216 0.492 -0.28
-0.758553499609337 -1.227184630308331 -0.10584467436409355 1.8810439411444886 0.043334957257762936 0.8670826403522301 -0.1342233189399737 -0.2941316121371705 -0.028667032958629435 -0.04908738520313259 0.3251548395855503 -0.0329867228565051 -0.4194026191755649 -0.2210895829549092 -0.34 -19.08 -1.308 -9.384 0.272 0.364 -0.252
-0.7608544707911652 -1.226034144717417 -0.10661166475803625 1.8852623883111734 0.04371845245473429 0.8640146787764593 -0.1357572997278591 -0.2945243112187956 -0.012566370612001944 -0.08914269152888879 0.3381139092791773 0.024740042142378828 -0.40055306325756196 -0.19085175366977952 -0.152 -18.92 -1.276 -9.384 0.356 0.344 -0.296
-0.7646894227608787 -1.227184630308331 -0.10737865515197896 1.8887138450839156 0.044485442848677 0.858262250821889 -0.13805827090968723 -0.28667032958629435 -0.05890486224375911 -0.0769690199985119 0.3742422247886829 0.05458517234588344 -0.45081854570556973 -0.15629423448677418 -0.496 -18.732 -1.476 -9.352 0.356 0.424 -0.28
-0.7673738891396782 -1.2275681255053024 -0.10776215034895031 1.8925487970536292 0.04563592843959106 0.8521263276703473 -0.1392087565006013 -0.2737112598926673 -0.05537057050913356 -0.07657632091688685 0.394662577033186 0.09817477040626518 -0.4971570373373269 -0.18024887846590287 -0.248 -18.668 -1.072 -9.292 0.28 0.46 -0.288
-0.7696748603215063 -1.2279516207022736 -0.10776215034895031 1.8963837490233428 0.04563592843959106 0.8479078805036625 -0.1407427372884867 -0.24229533336266248 -0.054192473264258384 -0.07775441816176203 0.3730641275438077 0.11231193734476737 -0.5050110189698281 -0.1661117115274007 -0.34 -18.604 -0.972 -9.168 0.18 0.452 -0.28
-0.7719758315033345 -1.2279516207022736 -0.10852914074289302 1.9006021961900277 0.04601942363656241 0.8425389477460635 -0.14266021327334347 -0.2721404635661671 -0.043196898978756684 -0.061653755815134534 0.41469023019606416 0.060475658570259355 -0.5081526116228285 -0.17789268397615252 -0.436 -18.476 -1.004 -9.108 0.2 0.444 -0.268
-0.7750437930791053 -1.2291021062931877 -0.10891263593986437 1.9048206433567125 0.04563592843959106 0.8371700149884646 -0.14381069886425754 -0.2689988709131666 -0.04084070448900632 -0.03887720908088101 0.4178318228490646 0.012173671530376884 -0.5112942042758291 -0.15865042897652454 -0.34 -18.412 -1.172 -8.956 0.316 0.46 -0.252
-0.7777282594579048 -1.228335115899245 -0.10929613113683573 1.9090390905233974 0.046402918833533764 0.8306505966399516 -0.1449611844551716 -0.2827433387700437 -0.02631083846887907 -0.03769911183600583 0.4260785035631909 0.024740042142378828 -0.4959789400924517 -0.13783737765039633 -0.496 -18.604 -1.376 -8.956 0.364 0.46 -0.252
-0.7804127258367043 -1.2287186110962165 -0.11006312153077843 1.914024528084025 0.04716990922747647 0.8260486542762953 -0.146495165243057 -0.2929535148922953 -0.024740042142378828 -0.05183627877450802 0.4449280594811938 0.03848450999925595 -0.5187554868267052 -0.10956304377339195 0.528 -18.7 -1.24 -8.956 0.264 0.452 -0.252
-0.7827136970185323 -1.2287186110962165 -0.11313108310654926 1.9190099656446526 0.04793689962141918 0.8218302071096104 -0.1472621556369997 -0.22226768019978438 -0.04084070448900632 -0.12762720152814475 0.4618141199910714 0.06283185306000971 -0.5344634500917077 -0.10524335387551628 0.748 -18.856 -0.636 -8.924 0.172 0.444 -0.26
-0.7846311730033891 -1.2310195822780445 -0.11428156869746332 1.9239954032052802 0.04832039481839053 0.8160777791550401 -0.1472621556369997 -0.21441369856728315 -0.019634954081253035 -0.1311614932627703 0.4841979676436999 0.08717919612076348 -0.5014767272352025 -0.0659734457130102 0.84 -18.668 -0.5 -8.984 0.172 0.432 -0.28
-0.786548648988246 -1.2310195822780445 -0.11389807350049197 1.9301313263568218 0.04832039481839053 0.8107088463974411 -0.14841264122791378 -0.20224002703690627 -0.04712388979500729 -0.1170243263242681 0.5352488482549578 0.03573561642788053 -0.5226824776429558 -0.07539822367201165 1.212 -18.38 -0.5 -9.108 0.308 0.412 -0.252
-0.7880826297761313 -1.231403077475016 -0.11619904468232009 1.9358837543113923 0.04793689962141918 0.8041894280489281 -0.14956312681882783 -0.1602212253030248 -0.05929756132538417 -0.13155419234439536 0.5273948666224566 -0.014137166938502187 -0.5112942042758291 -0.07186393193738612 1.028 -18.38 -0.332 -9.2 0.4 0.384 -0.252
-0.7896166105640168 -1.2317865726719872 -0.11734953027323415 1.941252687068991 0.04908738521233324 0.8003544760792146 -0.1499466220157992 -0.11349003458964255 -0.04476769530525693 -0.16886060509877612 0.5324999546835824 -0.0027488935713754254 -0.5187554868267052 -0.06008295948863429 0.776 -18.508 -0.368 -9.32 0.356 0.356 -0.28
-0.7911505913519021 -1.2321700678689587 -0.11888351106111957 1.94662161982659 0.049854375606275945 0.7938350577307016 -0.15109710760671324 -0.18496126744540362 -0.0420188017338815 -0.11427543275289267 0.5415320335609588 0.0659734457130102 -0.5167919914185799 -0.061653755815134534 0.84 -18.412 -0.436 -9.292 0.252 0.336 -0.268
-0.7934515625337303 -1.23255356306593 -0.12041749184900498 1.9523740477811604 0.049854375606275945 0.7873156393821886 -0.1507136124097419 -0.17160949867015154 -0.021991148571003403 -0.09385508050838952 0.5309291583570821 0.03377212101975522 -0.5407466353977086 -0.03652101459113065 0.84 -18.444 -0.436 -9.2 0.28 0.344 -0.252
-0.7946020481246443 -1.2321700678689587 -0.12118448224294769 1.958509970932702 0.04947088040930459 0.782330201821561 -0.15033011721277054 -0.15472343816027392 -0.03337942193813016 -0.12212941438539389 0.5356415473365829 0.0011780972448751821 -0.5387831399895834 -0.011388273367126762 0.872 -18.444 -0.368 -9.14 0.28 0.424 -0.252
-0.7961360289125298 -1.2321700678689587 -0.12118448224294769 1.963878903690301 0.04908738521233324 0.7784952498518475 -0.1507136124097419 -0.17357299407827684 -0.012173671530376884 -0.06950773744763575 0.5407466353977086 -0.014922565101752308 -0.5010840281535776 -0.003141592653000486 0.932 -18.668 -0.4 -9.14 0.264 0.336 -0.252
-0.7972865145034438 -1.2333205534598726 -0.12233496783386175 1.9692478364478998 0.04947088040930459 0.7712088411093918 -0.1507136124097419 -0.12055861805889365 -0.0420188017338815 -0.07147123285576105 0.5478152188669597 -0.0047123889795007284 -0.5281802647857067 -0.0027488935713754254 0.964 -18.984 -0.5 -9.048 0.28 0.288 -0.232
-0.7988204952913293 -1.2344710390507867 -0.1227184630308331 1.9761507499933844 0.04947088040930459 0.7646894227608787 -0.1499466220157992 -0.10131636305926567 -0.05654866775400875 -0.08089601081476251 0.5957245068252172 -0.02631083846887907 -0.6020076921312181 -0.0035342917346255468 0.84 -18.796 -0.1 -9.016 0.28 0.344 -0.252
-0.7999709808822433 -1.233704048656844 -0.1227184630308331 1.9815196827509831 0.04908738521233324 0.758553499609337 -0.15109710760671324 -0.1429424657115221 -0.04751658887663235 -0.036913713672755706 0.5831581362132152 0.0070685834692510935 -0.6228207434573463 -0.0200276531628781 0.964 -18.508 -0.132 -9.108 0.272 0.46 -0.252
-0.8011214664731573 -1.2348545342477582 -0.1227184630308331 1.9872721107055535 0.049854375606275945 0.7528010716547668 -0.1514806028036846 -0.135873882242271 -0.03573561642788053 -0.029845130203504617 0.5729479600909636 0.018849555918002914 -0.6444191929467247 -0.03730641275438077 0.964 -18.54 0.064 -9.076 0.28 0.404 -0.26
-0.8015049616701286 -1.2356215246417008 -0.12425244381871851 1.9934080338570952 0.049854375606275945 0.7462816533062537 -0.15224759319762732 -0.11780972448751822 -0.018064157754752792 -0.018849555918002914 0.5902267196824663 -0.007461282550876154 -0.5796238444785896 -0.05183627877450802 1.028 -18.476 -0.2 -8.984 0.328 0.356 -0.252
-0.8026554472610428 -1.236005019838672 -0.1234854534247758 1.9995439570086369 0.0502378708032473 0.7393787397607694 -0.15186409800065595 -0.08953539061051385 -0.05929756132538417 -0.012566370612001944 0.5784457472337144 -0.009817477040626518 -0.5678428720298379 -0.03809181091763089 0.964 -18.224 -0.1 -8.956 0.3 0.308 -0.26
-0.8038059328519568 -1.236005019838672 -0.12425244381871851 2.006446870554121 0.04947088040930459 0.7347767973971132 -0.1514806028036846 -0.10485065479389122 -0.036913713672755706 -0.0047123889795007284 0.5792311453969646 -0.01610066234662749 -0.5643085802952122 -0.013744467856877126 1.088 -18.192 -0.332 -8.832 0.316 0.296 -0.268
-0.8041894280489281 -1.236005019838672 -0.12386894862174716 2.011432308114749 0.049854375606275945 0.7294078646395142 -0.15186409800065595 -0.0730420291822613 -0.04358959806038174 -0.005890486224375911 0.5906194187640913 0.03809181091763089 -0.5517422096832103 -0.0035342917346255468 1.056 -18.192 -0.268 -8.956 0.328 0.328 -0.252
-0.8053399136398423 -1.2367720102326147 -0.1234854534247758 2.0183352216602333 0.049854375606275945 0.7228884462910012 -0.15224759319762732 -0.05222897785613308 -0.03377212101975522 -0.00510508806112579 0.6004368958047178 0.036128315509505585 -0.588263224274341 -0.0047123889795007284 1.056 -18.096 -0.032 -8.892 0.316 0.404 -0.176
-0.8057234088368136 -1.2363885150356435 -0.12310195822780445 2.0240876496148035 0.049854375606275945 0.7175195135334023 -0.15224759319762732 -0.03730641275438077 -0.036913713672755706 -0.004319689897875668 0.5894413215192161 -0.018849555918002914 -0.5780530481520894 -0.005497787142750851 1.028 -17.904 -0.2 -8.804 0.316 0.336 -0.24
-0.8049564184428709 -1.2367720102326147 -0.12386894862174716 2.0306070679633166 0.0502378708032473 0.7113835903818606 -0.15263108839459866 -0.00510508806112579 -0.01531526418337737 -0.027881634795379313 0.5827654371315901 -0.013744467856877126 -0.5513495106015853 0.0035342917346255468 0.996 -17.748 -0.2 -8.648 0.28 0.336 -0.168
-0.8049564184428709 -1.2371555054295862 -0.1234854534247758 2.0359760007209156 0.0502378708032473 0.7060146576242616 -0.15224759319762732 -0.01649336142825255 -0.06086835765188441 -0.004319689897875668 0.6008295948863429 -0.006283185306000972 -0.5285729638673318 0.009032078877376396 0.808 -17.556 -0.232 -8.496 0.316 0.288 -0.204
-0.8049564184428709 -1.2383059910205003 -0.12310195822780445 2.042111923872457 0.04947088040930459 0.7006457248666628 -0.15224759319762732 -0.00039269908162506076 -0.010995574285501701 0.03220132469325498 0.5835508352948403 0.011780972448751823 -0.5678428720298379 0.018849555918002914 0.62 -17.428 -0.232 -8.464 0.316 0.308 -0.156
-0.8049564184428709 -1.2379224958235289 -0.1234854534247758 2.047864351827027 0.049854375606275945 0.6937428113211783 -0.15224759319762732 -0.008246680714126275 -0.030237829285129678 0.014922565101752308 0.5839435343764653 0.040448005407381256 -0.5709844646828384 0.0047123889795007284 0.748 -17.364 -0.232 -8.436 0.3 0.308 -0.176
-0.8049564184428709 -1.2379224958235289 -0.12386894862174716 2.0543837701755403 0.0502378708032473 0.6876068881696367 -0.15224759319762732 0.0035342917346255468 -0.02081305132612822 -0.0027488935713754254 0.6043638866209685 0.0047123889795007284 -0.6118251691718446 -0.0027488935713754254 0.56 -17.144 -0.268 -8.376 0.316 0.308 -0.148
-0.8041894280489281 -1.2379224958235289 -0.12310195822780445 2.0597527029331393 0.049854375606275945 0.6810874698211237 -0.15186409800065595 0.009424777959001457 -0.030237829285129678 0.005497787142750851 0.6090762756004692 -0.009424777959001457 -0.5965099049884672 0.0 0.56 -17.08 -0.164 -8.436 0.316 0.328 -0.168
-0.8045729232458995 -1.2379224958235289 -0.12310195822780445 2.0666556164786236 0.049854375606275945 0.6761020322604961 -0.15186409800065595 0.005890486224375911 0.015707963265002428 0.019242254999627974 0.61457406274322 0.011780972448751823 -0.6361725122325984 0.006675884387626033 0.436 -17.048 -0.1 -8.376 0.3 0.328 -0.168
-0.8038059328519568 -1.2383059910205003 -0.1227184630308331 2.0731750348271367 0.049854375606275945 0.6695826139119831 -0.14956312681882783 0.030237829285129678 0.007853981632501214 0.04358959806038174 0.5984734003965926 -0.01531526418337737 -0.5988660994782177 0.02513274122400389 0.496 -17.08 -0.3 -8.464 0.292 0.308 -0.1
-0.8038059328519568 -1.2383059910205003 -0.12195147263689039 2.079310957978678 0.0502378708032473 0.6626797003664987 -0.14534467965214296 0.04712388979500729 0.02120575040775328 0.0420188017338815 0.5937610114170918 -0.012959069693627005 -0.5914048169273415 0.278030949790543 0.528 -17.08 -0.164 -8.404 0.3 0.328 -0.148
-0.8030389424580141 -1.2375390006265576 -0.1227184630308331 2.085063385933249 0.0502378708032473 0.6569272724119284 -0.14227671807637213 0.04908738520313259 0.010995574285501701 0.02081305132612822 0.5980807013149675 0.031415926530004856 -0.6118251691718446 0.3742422247886829 0.404 -16.984 -0.4 -8.436 0.292 0.308 -0.1
-0.8022719520640714 -1.2379224958235289 -0.12041749184900498 2.090815813887819 0.05138835639416136 0.6515583396543295 -0.13767477571271589 0.09778207132464012 0.01688606050987761 0.03926990816250607 0.5957245068252172 0.04790928795825741 -0.5592034922340865 0.3762057201968082 0.496 -16.824 -0.2 -8.436 0.264 0.296 -0.1
-0.8015049616701286 -1.2371555054295862 -0.12080098704597633 2.0969517370393604 0.05138835639416136 0.6454224165027879 -0.1342233189399737 0.10131636305926567 0.022383847652628464 0.029059732040254495 0.5847289325397155 0.03455751918300534 -0.5324999546835824 0.37149333121730743 0.436 -16.888 -0.132 -8.404 0.28 0.308 -0.072
-0.8018884568671001 -1.2363885150356435 -0.12003399665203363 2.1034711553878735 0.05062136600021865 0.6412039693361029 -0.13153885256117423 0.06086835765188441 0.04908738520313259 0.05026548244800778 0.5615596867238368 0.005890486224375911 -0.5085453107044536 0.33457961754455173 0.652 -16.668 -0.164 -8.404 0.308 0.288 -0.1
-0.7995874856852719 -1.2352380294447294 -0.11926700625809092 2.107306107357587 0.05138835639416136 0.6369855221694181 -0.12808739578843203 0.036128315509505585 0.054977871427508505 0.06754424203951044 0.5423174317242089 -0.0019634954081253035 -0.4708461988684478 0.3204424506060496 0.748 -16.508 -0.3 -8.344 0.316 0.308 -0.112
-0.7984370000943578 -1.2348545342477582 -0.11888351106111957 2.112675040115186 0.051004861197190006 0.6320000846087904 -0.12540292940963257 0.0911061869370141 0.06911503836601068 0.06322455214163478 0.5116869033574541 -0.0023561944897503642 -0.46731190713382226 0.2996293992799213 0.592 -16.604 -0.4 -8.192 0.28 0.316 -0.1
-0.7980535048973865 -1.233704048656844 -0.11850001586414821 2.117660477675814 0.05177185159113271 0.6285486278360483 -0.1234854534247758 0.11584622907939292 0.08207410805963769 0.0510508806112579 0.5061891162147033 0.028274333877004374 -0.4519966429504449 0.2921681167290452 0.652 -16.476 -0.468 -8.068 0.28 0.296 -0.1
-0.7972865145034438 -1.2321700678689587 -0.11850001586414821 2.122645915236441 0.05177185159113271 0.6243301806693634 -0.11965050145506227 0.05851216316213405 0.06518804754976008 0.03573561642788053 0.5077599125412036 0.056155968672383684 -0.3899501880536853 0.29059732040254493 0.592 -16.38 -0.368 -7.856 0.236 0.296 -0.112
-0.7957525337155584 -1.231403077475016 -0.11734953027323415 2.127631352797069 0.05177185159113271 0.6204952286996499 -0.11734953027323415 0.1299833960178951 0.07382742734551141 0.03769911183600583 0.4869468612150753 0.03730641275438077 -0.3742422247886829 0.271355065402917 0.84 -16.256 -0.332 -7.64 0.216 0.112 -0.092
-0.7949855433216156 -1.2317865726719872 -0.11619904468232009 2.133000285554668 0.05253884198507542 0.6139758103511368 -0.11466506389443468 0.11152653918151725 0.0860010988758883 0.06558074663138515 0.49323004652107627 0.02513274122400389 -0.4449280594811938 0.2693915699947917 0.872 -16.0 0.032 -7.824 0.264 -0.036 -0.12
-0.7930680673367589 -1.2302525918841019 -0.1169660350762628 2.1379857231152952 0.05253884198507542 0.6066894016086811 -0.11159710231866385 0.1280199006097698 0.12841259969139487 0.07147123285576105 0.5006913290719525 -0.00510508806112579 -0.6133959654983449 0.2631083846887907 0.9 -15.968 -0.164 -8.1 0.316 0.2 -0.092
-0.7919175817458448 -1.2279516207022736 -0.1169660350762628 2.143354655872894 0.05292233718204677 0.5986360024722828 -0.10929613113683573 0.13469578499739585 0.11349003458964255 0.054192473264258384 0.5167919914185799 -0.0047123889795007284 -0.7449501578427402 0.2721404635661671 0.716 -15.968 -0.132 -8.312 0.328 0.296 -0.1
-0.7896166105640168 -1.2287186110962165 -0.11619904468232009 2.1479565982365507 0.05368932757598948 0.5925000793207411 -0.10584467436409355 0.1900663555065294 0.13076879418114523 0.02552544030562895 0.5160065932553298 0.04241150081550656 -0.7469136532508656 0.29138271856579506 0.932 -15.936 -0.3 -8.376 0.308 0.308 -0.092
-0.7884661249731026 -1.226034144717417 -0.11581554948534874 2.1521750454032356 0.05445631796993219 0.585980660972228 -0.10239321759135137 0.17239489683340167 0.13273228958927052 0.022776546734253524 0.4732023933581982 0.0730420291822613 -0.6601271562117271 0.3012001956064216 0.592 -15.904 -0.064 -8.192 0.3 0.28 -0.112
-0.7873156393821886 -1.2241166687325602 -0.11466506389443468 2.1563934925699204 0.05483981316690354 0.5821457090025145 -0.09855826562163783 0.15354534091539876 0.1500110491807732 0.03455751918300534 0.42961279529781643 0.09542587683488976 -0.5682355711114628 0.30355639009617197 0.372 -15.776 0.032 -8.036 0.264 0.296 -0.1
-0.7853981633973318 -1.222966183141646 -0.11389807350049197 2.1598449493426624 0.055223308363874894 0.5775437666388583 -0.09587379924283836 0.18024887846590287 0.16846790601715106 0.07029313561088588 0.3993749660126868 0.06950773744763575 -0.4790928795825741 0.32122784876929966 0.872 -15.652 0.268 -7.824 0.292 0.26 -0.092
-0.7827136970185323 -1.2210487071567893 -0.11351457830352062 2.1632964061154047 0.05445631796993219 0.5721748338812593 -0.09280583766706753 0.19752763805740556 0.1661117115274007 0.06832964020276057 0.3781692156049335 -0.001570796326500243 -0.4637776153991967 0.3290818304018009 0.684 -15.492 0.032 -7.64 0.356 0.084 -0.112
-0.7807962210336756 -1.219514726368904 -0.11159710231866385 2.167898348479061 0.055223308363874894 0.5656554155327463 -0.09012137128826805 0.17749998489452745 0.13626658132389607 0.07932521448826227 0.37070793305405736 -0.009424777959001457 -0.5010840281535776 0.28627763050466926 0.464 -15.24 -0.332 -7.64 0.364 0.2 -0.084
-0.7788787450488188 -1.2172137551870759 -0.11159710231866385 2.1717333004487744 0.0559902987578176 0.5602864827751474 -0.08705340971249723 0.1822123738740282 0.19281524907790482 0.10681415020201653 0.3479313863198038 0.06715154295788539 -0.562737783968712 0.32358404325905005 0.748 -14.856 -0.332 -7.608 0.28 0.316 -0.092
-0.7761942786700193 -1.2145292888082764 -0.11083011192472114 2.174417766827574 0.05829126993964572 0.5541505596236057 -0.08245146734884098 0.2120575040775328 0.23758294438316174 0.08246680714126275 0.34439709458517825 0.1021017612225158 -0.5851216316213405 0.33300882121805153 0.464 -14.856 -0.3 -7.488 0.208 0.296 -0.1
-0.7738933074881912 -1.212995308020391 -0.10967962633380708 2.1771022332063734 0.058674765136617076 0.5499321124569209 -0.08053399136398422 0.22933626366903548 0.22148228203653425 0.07422012642713648 0.33575771478942695 0.10406525663064109 -0.5057964171330782 0.303949089177797 0.436 -14.792 -0.268 -7.336 0.216 0.296 -0.092
-0.7719758315033345 -1.2103108416415915 -0.10891263593986437 2.180553689979116 0.05905826033358843 0.5457136652902359 -0.07708253459124204 0.20381082336340653 0.21166480499590773 0.09464047867163963 0.2941316121371705 0.09581857591651483 -0.45553093468507044 0.3279037331569257 0.684 -14.54 -0.2 -7.212 0.328 0.2 -0.1
-0.769291365124535 -1.2080098704597633 -0.10814564554592167 2.1832381563579153 0.058674765136617076 0.5418787133205224 -0.07401457301547121 0.2619302874439155 0.25682519938278975 0.09346238142676445 0.2839214360149189 0.030237829285129678 -0.433147087032442 0.3015928946880466 0.464 -14.508 -0.132 -7.092 0.372 0.2 -0.128
-0.7673738891396782 -1.2041749184900499 -0.10737865515197896 2.186306117933686 0.05905826033358843 0.5361262853659521 -0.07094661143970038 0.25839599570928995 0.252112810403289 0.06715154295788539 0.2638937828520408 0.023169245815878585 -0.45749443009319574 0.3176935570346741 0.436 -14.348 -0.536 -7.092 0.356 0.28 -0.092
-0.7654564131548215 -1.2018739473082216 -0.10661166475803625 2.1886070891155143 0.060975736318445196 0.5315243430022959 -0.06711165946998685 0.22344577744465957 0.2996293992799213 0.07422012642713648 0.271355065402917 0.07107853377413599 -0.48773225937832543 0.3318307239731763 0.56 -14.38 -0.436 -7.06 0.308 0.296 -0.1
-0.7620049563820793 -1.1991894809294221 -0.10584467436409355 2.1901410699033996 0.0625097171063306 0.5269224006386396 -0.0625097171063306 0.2572178984644148 0.31887165427954933 0.10249446030414085 0.2238384765262846 0.13548118316064595 -0.46299221723594663 0.33300882121805153 0.34 -14.604 0.0 -7.028 0.188 0.296 -0.128
-0.7597039852002512 -1.19573802415668 -0.10507768397015084 2.192058545888256 0.06212622190935926 0.5219369630780121 -0.059825250727531136 0.26035949111741524 0.3110176726470481 0.10759954836526664 0.20066923071040604 0.09189158510026421 -0.4174391237674396 0.3110176726470481 0.652 -14.572 -0.4 -6.784 0.18 0.28 -0.128
-0.757403014018423 -1.1919030721869666 -0.10277671278832272 2.1943595170700845 0.06212622190935926 0.5192524966992126 -0.05714078434873166 0.25446900489303936 0.31180307081029823 0.10170906214089073 0.1990984343839058 0.02591813938725401 -0.4194026191755649 0.32554753866717534 0.592 -14.476 -0.368 -6.692 0.244 0.296 -0.112
-0.7535680620487095 -1.1873011298233103 -0.10200972239438001 2.195126507464027 0.06212622190935926 0.5146505543355563 -0.054072822772960834 0.27763825070891796 0.3455751918300535 0.08364490438613793 0.1480475537726479 -0.014922565101752308 -0.37738381744168337 0.31180307081029823 0.528 -14.508 -0.436 -6.752 0.272 0.288 -0.128
-0.7512670908668814 -1.1846166634445108 -0.10239321759135137 2.197043983448884 0.06289321230330196 0.5111990975628141 -0.05062136600021865 0.2878484268311695 0.36363934958480626 0.08207410805963769 0.16179202162952502 0.0011780972448751821 -0.3801327110130588 0.31965705244279946 0.464 -14.316 -0.268 -6.664 0.28 0.316 -0.12
-0.7470486437001965 -1.1823156922626827 -0.10009224640952324 2.1978109738428264 0.06327670750027331 0.5073641455931006 -0.04832039481839053 0.28235063968841867 0.3789546137681836 0.0899280896921389 0.16571901244577564 0.03809181091763089 -0.37738381744168337 0.2996293992799213 0.496 -14.224 -0.164 -6.6 0.344 0.288 -0.1
-0.744364177321397 -1.1757962739141696 -0.10009224640952324 2.199344954630712 0.06366020269724466 0.5035291936233871 -0.04486893804564835 0.33536501570780186 0.36167585417668097 0.08521570071263818 0.12644910428326955 0.06950773744763575 -0.34871678448305393 0.30983957540217294 0.372 -14.252 -0.164 -6.784 0.356 0.288 -0.14
-0.7416797109425975 -1.1723448171414275 -0.09932525601558054 2.200495440221626 0.06481068828815872 0.5016117176385303 -0.042184471666848876 0.3180862561162992 0.43275438795081694 0.08521570071263818 0.10995574285501701 0.05537057050913356 -0.32633293683042547 0.2890265240760447 0.0 -14.224 -0.5 -6.816 0.336 0.24 -0.12
-0.7374612637759127 -1.1681263699747426 -0.09817477042466648 2.201262430615569 0.06672816427301549 0.49777676566881673 -0.038733014894106695 0.31219576989192327 0.4441426613179437 0.06950773744763575 0.0769690199985119 0.08678649703913842 -0.3110176726470481 0.3180862561162992 0.0 -14.348 -0.468 -6.6 0.28 0.212 -0.12
-0.7347767973971132 -1.1627574372171436 -0.09740778003072377 2.2020294210095113 0.06711165946998685 0.4935583185021319 -0.03489806292439316 0.3176935570346741 0.49087385203132594 0.08835729336563866 0.06950773744763575 0.12016591897726858 -0.29334621397392036 0.2799944451986683 0.0 -14.412 -0.5 -6.388 0.228 0.28 -0.156
-0.7317088358213424 -1.1573885044595447 -0.09625729443980971 2.2020294210095113 0.06672816427301549 0.4897233665324183 -0.033364082136507746 0.303949089177797 0.4712388979500729 0.12252211346701895 0.06675884387626033 0.0730420291822613 -0.3392920065240525 0.2709623663212919 0.06 -14.476 -0.268 -6.692 0.252 0.288 -0.128
-0.7290243694425429 -1.1516360765049745 -0.09395632325798159 2.2020294210095113 0.06787864986392955 0.48742239535059023 -0.028762139772851508 0.3066979827491724 0.48773225937832543 0.13665928040552114 0.021598449489378342 0.05537057050913356 -0.32751103407530063 0.2799944451986683 0.152 -14.668 -0.436 -6.54 0.356 0.308 -0.12
-0.724805922275858 -1.1462671437473755 -0.09242234247009617 2.2020294210095113 0.06864564025787226 0.48473792897179074 -0.02684466378799474 0.30473448734104713 0.48341256948044975 0.15590153540514912 -0.018849555918002914 0.05458517234588344 -0.2733185608110423 0.29059732040254493 -0.028 -14.7 -0.468 -6.448 0.344 0.288 -0.14
-0.7228884462910012 -1.1416652013837192 -0.09088836168221076 2.201262430615569 0.06902913545484361 0.48243695778996265 -0.024160197409195266 0.2945243112187956 0.49558624101082666 0.1429424657115221 -0.024347343060753767 0.09267698326351434 -0.23365595356691113 0.265071880096916 0.464 -14.572 -0.436 -6.296 0.28 0.22 -0.12
-0.7198204847152304 -1.1370632590200629 -0.09050486648523941 2.2008789354185976 0.07056311624272903 0.4789855010172204 -0.02147573103039579 0.2870630286679194 0.5097234079493288 0.12291481254864402 -0.04123340357063138 0.10170906214089073 -0.2642864819336659 0.2737112598926673 0.152 -14.508 -0.5 -6.052 0.228 0.248 -0.14
-0.7152185423515741 -1.1301603454745786 -0.08782040010643993 2.200495440221626 0.07094661143970038 0.47553404424447826 -0.017640779060682257 0.3173008579530491 0.5423174317242089 0.11663162724264303 -0.05183627877450802 0.09699667316139 -0.29570240846367074 0.2509347131584138 0.372 -14.412 -0.536 -5.9 0.236 0.288 -0.128
-0.7125340759727747 -1.1247914127169796 -0.08513593372764046 2.199344954630712 0.0724805922275858 0.47284957786567877 -0.014956312681882784 0.2945243112187956 0.5218970794797058 0.19242254999627975 -0.05183627877450802 0.07186393193738612 -0.31887165427954933 0.2532909076481642 0.34 -14.38 -0.468 -6.052 0.264 0.308 -0.112
-0.7090826192000325 -1.119805975156352 -0.08436894333369775 2.1985779642367693 0.07286408742455715 0.46901462589596526 -0.013805827090968724 0.3239767423406751 0.5446736262139592 0.19360064724115494 -0.0789325154066372 0.05537057050913356 -0.34950218264630406 0.23365595356691113 0.248 -14.476 -0.804 -6.052 0.308 0.296 -0.12
-0.7056311624272903 -1.114437042398753 -0.0839854481367264 2.1978109738428264 0.0732475826215285 0.4651796739262517 -0.010737865515197896 0.3369358120343021 0.5721625619277135 0.11152653918151725 -0.08914269152888879 0.06675884387626033 -0.35578536795230503 0.24582962509728803 -0.092 -14.444 -1.04 -6.112 0.316 0.308 -0.128
-0.7029466960484908 -1.1086846144441829 -0.08283496254581234 2.196276993054941 0.07631554419729933 0.4628787027444236 -0.008436894333369775 0.3349723166261768 0.5831581362132152 0.09149888601863915 -0.1079922474468917 0.10995574285501701 -0.3341869184629267 0.21676989305703354 -0.092 -14.54 -1.14 -6.264 0.18 0.308 -0.12
-0.6991117440787773 -1.101398205701727 -0.08245146734884098 2.1947430122670557 0.07669903939427068 0.4601942363656241 -0.006519418348513008 0.34478979366680335 0.582372738049965 0.09228428418188928 -0.13744467856877127 0.13862277581364643 -0.2929535148922953 0.1920298509146547 -0.404 -14.636 -0.736 -6.144 0.136 0.296 -0.1
-0.6968107728969491 -1.0956457777471567 -0.08130098175792692 2.192058545888256 0.07631554419729933 0.45827676038076737 -0.004985437560627594 0.3502875808095542 0.5933683123354667 0.08482300163101313 -0.18181967479240313 0.08874999244726373 -0.23483405081178632 0.2089159114245323 -0.436 -14.76 -0.804 -6.02 0.2 0.296 -0.128
-0.6937428113211783 -1.090276844989558 -0.08015049616701286 2.190524565100371 0.07631554419729933 0.4559757891989392 -0.004218447166684887 0.3243694414223002 0.6020076921312181 0.12252211346701895 -0.16886060509877612 0.01688606050987761 -0.22776546734253522 0.19870573530228072 -0.56 -14.888 -1.172 -5.928 0.316 0.296 -0.1
-0.6879903833666081 -1.0837574266410448 -0.08091748656095557 2.1893740795094567 0.07784952498518474 0.4532913228201398 -0.0019174759848567672 0.36049775693180575 0.6200718498859709 0.0801106126515124 -0.1912444527514046 0.018064157754752792 -0.22462387468953474 0.15747233173164935 -0.464 -14.856 -1.308 -5.96 0.328 0.328 -0.112
-0.6860729073817513 -1.0780049986864746 -0.07861651537912745 2.1870731083276285 0.07784952498518474 0.45099035163831164 0.0007669903939427069 0.37149333121730743 0.6338163177428481 0.027881634795379313 -0.21284290224078292 0.06950773744763575 -0.22894356458741041 0.17121679958852648 -0.496 -14.888 -1.004 -5.96 0.216 0.296 -0.14
-0.6818544602150665 -1.0711020851409903 -0.07861651537912745 2.184388641948829 0.07938350577307016 0.44983986604739756 0.0015339807878854137 0.35382187254417974 0.6440264938650996 0.05458517234588344 -0.2627156856071656 0.11152653918151725 -0.2100940086694075 0.1739656931599019 -0.496 -14.92 -0.872 -5.928 0.152 0.404 -0.12
-0.6784030034423242 -1.0653496571864198 -0.07708253459124204 2.180937185176087 0.0790000105760988 0.4494563708504262 0.0030679615757708274 0.3432189973403031 0.6546293690689763 0.07422012642713648 -0.27253316264779215 0.059690260407009234 -0.15354534091539876 0.16297011887440022 -0.464 -14.984 -0.668 -5.808 0.244 0.472 -0.128
-0.674951546669582 -1.0592137340348782 -0.07708253459124204 2.1771022332063734 0.0790000105760988 0.44868938045648354 0.005368932757598948 0.33261612213642644 0.6636614479463526 0.08089601081476251 -0.31258846897354836 -0.0070685834692510935 -0.08914269152888879 0.14922565101752308 -0.436 -15.208 -1.004 -5.532 0.356 0.396 -0.1
-0.6711165946998685 -1.0515438300954512 -0.07746602978821339 2.174417766827574 0.08053399136398422 0.44868938045648354 0.006135923151541655 0.34950218264630406 0.6542366699873512 0.05379977418263332 -0.32122784876929966 0.028274333877004374 -0.014137166938502187 0.12684180336489462 -0.308 -15.24 -1.108 -5.5 0.3 0.328 -0.12
-0.6676651379271263 -1.0446409165499668 -0.07516505860638527 2.170966310054832 0.08091748656095557 0.44830588525951215 0.006519418348513008 0.336543112952677 0.6711227304972288 0.04084070448900632 -0.3224059460141749 0.10681415020201653 0.024347343060753767 0.11152653918151725 -0.404 -15.3 -1.172 -5.5 0.18 0.308 -0.1
-0.6645971763513555 -1.037354507807511 -0.07554855380335662 2.1675148532820896 0.08206797215186963 0.44715539966859813 0.007286408742455715 0.33968470560567754 0.6719081286604789 0.08325220530451288 -0.3392920065240525 0.0789325154066372 -0.029059732040254495 0.08443030254938806 -0.436 -15.208 -0.94 -5.56 0.116 0.376 -0.112
-0.6611457195786133 -1.0304515942620267 -0.07401457301547121 2.1632964061154047 0.08168447695489828 0.44677190447162674 0.009587379924283835 0.3400774046873026 0.6687665360074785 0.06558074663138515 -0.362068553258306 0.04437499622363186 -0.0510508806112579 0.08874999244726373 -0.404 -15.208 -1.14 -5.532 0.28 0.46 -0.12
-0.6584612531998139 -1.0239321759135136 -0.07439806821244256 2.159461454145691 0.08206797215186963 0.44677190447162674 0.010354370318226542 0.3337942193813016 0.6766205176399797 0.031415926530004856 -0.38837939172718505 0.003926990816250607 -0.007461282550876154 0.11663162724264303 -1.152 -15.208 -0.904 -5.472 0.328 0.384 -0.092
-0.655393291624043 -1.016645767171058 -0.07286408742455715 2.154859511782035 0.08283496254581234 0.44830588525951215 0.011888351106111956 0.2960951075452958 0.6813329066194804 0.08521570071263818 -0.40055306325756196 0.03377212101975522 0.029059732040254495 0.13744467856877127 -1.712 -15.112 -1.04 -5.472 0.316 0.316 -0.128
-0.6527088252452435 -1.0093593584286022 -0.07171360183364309 2.15064106461535 0.08321845774278369 0.44830588525951215 0.011504855909140603 0.2697842690764167 0.6813329066194804 0.09896016856951531 -0.41861722101231474 0.04987278336638271 0.034950218264630406 0.11152653918151725 -1.868 -15.208 -1.14 -5.44 0.356 0.344 -0.112
-0.6511748444573582 -1.0028399400800891 -0.07017962104575767 2.1456556270547225 0.08436894333369775 0.44753889486556947 0.01342233189399737 0.2788163479537931 0.7143196294759855 0.09778207132464012 -0.4260785035631909 0.0730420291822613 -0.027096236632129192 0.0950331777532647 -2.088 -15.176 -1.676 -5.472 0.356 0.424 -0.1
-0.6473398924876446 -0.9959370265346049 -0.06902913545484361 2.1414371798880376 0.08590292412158317 0.44715539966859813 0.014956312681882784 0.22972896275066054 0.6781913139664799 0.13469578499739585 -0.43471788335894224 0.1170243263242681 -0.021598449489378342 0.08717919612076348 -2.244 -15.24 -2.148 -5.44 0.272 0.424 -0.128
-0.6461894068967305 -0.9886506177921491 -0.0682621450609009 2.13645174232741 0.08743690490946858 0.44830588525951215 0.013805827090968724 0.20066923071040604 0.685259897435731 0.13233959050764546 -0.48341256948044975 0.15982852622139973 -0.0027488935713754254 0.036128315509505585 -2.088 -15.176 -2.216 -5.472 0.124 0.364 -0.128
-0.6442719309118737 -0.9817477042466648 -0.0674951546669582 2.131849799963754 0.08820389530341129 0.44753889486556947 0.014956312681882784 0.20145462887365617 0.7115707359046101 0.13037609509952017 -0.49087385203132594 0.14254976662989705 0.027096236632129192 0.0400553063257562 -1.868 -15.332 -2.012 -5.288 0.124 0.308 -0.12
-0.6415874645330742 -0.9744612955042091 -0.06481068828815872 2.126480867206155 0.088970885697354 0.44753889486556947 0.014189322287940077 0.1869247628535289 0.7060729487618592 0.1401935721401467 -0.48459066672532497 0.08246680714126275 -0.007461282550876154 0.015707963265002428 -2.024 -15.268 -2.448 -5.256 0.124 0.364 -0.12
-0.6412039693361029 -0.966791391564782 -0.06481068828815872 2.1218789248424987 0.08935438089432535 0.44715539966859813 0.014189322287940077 0.19792033713903062 0.705287550598609 0.10406525663064109 -0.5010840281535776 0.04241150081550656 -0.034164820101380285 0.02081305132612822 -2.088 -15.46 -2.584 -5.288 0.136 0.46 -0.128
-0.6385195029573034 -0.960271973216269 -0.06404369789421602 2.116126496887928 0.08858739050038264 0.44715539966859813 0.01572330307582549 0.18456856836377855 0.7166758239657358 0.07461282550876154 -0.5112942042758291 -0.0070685834692510935 -0.009424777959001457 0.012566370612001944 -1.868 -15.524 -2.316 -5.288 0.136 0.432 -0.112
-0.6366020269724467 -0.9529855644738133 -0.06289321230330196 2.1099905737363867 0.08858739050038264 0.44753889486556947 0.01457281748491143 0.1661117115274007 0.7099999395781098 0.07775441816176203 -0.5529203069280855 -0.022383847652628464 0.005497787142750851 0.04751658887663235 -2.088 -15.492 -1.912 -5.256 0.144 0.344 -0.128
-0.6350680461845613 -0.9445486701404435 -0.0625097171063306 2.1038546505848448 0.08782040010643993 0.44753889486556947 0.016106798272796843 0.17632188764965226 0.7131415322311103 0.08128870989638758 -0.5658793766217125 -0.007853981632501214 0.03377212101975522 0.007461282550876154 -2.024 -15.492 -1.812 -5.256 0.124 0.328 -0.112
-0.6343010557906186 -0.9372622613979879 -0.06212622190935926 2.098485717827246 0.08858739050038264 0.44715539966859813 0.017257283863710903 0.1668971096906508 0.7386669725367393 0.043982297142006806 -0.5611669876422118 -0.04241150081550656 0.011780972448751823 0.03534291734625546 -1.932 -15.716 -1.844 -5.164 0.136 0.396 -0.072
-0.6320000846087904 -0.9303593478525034 -0.0625097171063306 2.091966299478733 0.08858739050038264 0.44677190447162674 0.017257283863710903 0.1507964473440233 0.7441647596794901 0.02081305132612822 -0.5870851270294658 0.0 -0.05811946408050899 0.03377212101975522 -1.992 -15.716 -2.048 -5.196 0.124 0.472 -0.14
-0.6300826086239337 -0.9230729391100477 -0.0617427267123879 2.084679890736277 0.08820389530341129 0.44677190447162674 0.017257283863710903 0.11270463642639243 0.6962554717212327 0.014137166938502187 -0.6287112296817222 0.008639379795751335 -0.01060287520387664 0.030237829285129678 -2.116 -15.776 -2.012 -5.044 0.136 0.424 -0.128
-0.6304661038209051 -0.9150195399736493 -0.06059224112147384 2.0781604723877645 0.088970885697354 0.44677190447162674 0.01687378866673955 0.09424777959001458 0.769690199985119 0.0510508806112579 -0.6369579103958485 0.012566370612001944 -0.0019634954081253035 0.0310232274483798 -1.744 -15.808 -1.34 -4.796 0.18 0.396 -0.12
-0.6300826086239337 -0.9069661408372509 -0.06020874592450249 2.0712575588422797 0.08820389530341129 0.44677190447162674 0.017257283863710903 0.07147123285576105 0.7425939633529899 0.10367255754901604 -0.620464548967596 0.014922565101752308 0.009424777959001457 -0.0200276531628781 -1.524 -16.0 -1.576 -4.768 0.292 0.444 -0.148
-0.6293156182299909 -0.9004467224887379 -0.05944175553055978 2.0655051308877095 0.08935438089432535 0.44677190447162674 0.017257283863710903 0.06440264938650996 0.7520187413119913 0.07814711724338709 -0.6436337947834746 0.02513274122400389 -0.02081305132612822 -0.0027488935713754254 -1.496 -16.096 -1.544 -4.86 0.3 0.508 -0.128
-0.6281651326390769 -0.8923933233523395 -0.058674765136617076 2.058602217342225 0.08935438089432535 0.44715539966859813 0.017257283863710903 0.05379977418263332 0.7115707359046101 0.05262167693775814 -0.6393141048855989 0.05576326959075863 -0.018849555918002914 -0.01021017612225158 -1.556 -16.128 -1.812 -4.828 0.172 0.5 -0.148
-0.6281651326390769 -0.8858739050038265 -0.05829126993964572 2.053616779781598 0.09012137128826805 0.44677190447162674 0.016490293469768196 0.043196898978756684 0.7029313561088587 0.05340707510100826 -0.6287112296817222 0.04673119071338223 0.0070685834692510935 0.009424777959001457 -1.68 -16.0 -1.812 -4.828 0.172 0.452 -0.176
-0.6285486278360483 -0.8785874962613707 -0.05790777474267437 2.046330371039142 0.09050486648523941 0.44753889486556947 0.017257283863710903 0.045945792550132106 0.6903649854968568 0.054977871427508505 -0.6310674241714727 0.040448005407381256 0.021991148571003403 0.009424777959001457 -1.652 -16.0 -1.912 -4.796 0.2 0.412 -0.156
-0.6277816374421056 -0.8716845827158863 -0.056373793954788955 2.0398109526906287 0.09088836168221076 0.44677190447162674 0.01687378866673955 0.023169245815878585 0.6990043652926081 0.06126105673350948 -0.659734457130102 0.021991148571003403 0.013351768775252066 -0.0007853981632501215 -1.62 -15.872 -1.744 -4.92 0.252 0.46 -0.176
-0.6273981422451342 -0.8663156499582874 -0.056373793954788955 2.0340585247360585 0.09088836168221076 0.44715539966859813 0.017257283863710903 0.009424777959001457 0.6954700735579825 0.0640099503048849 -0.6781913139664799 0.009817477040626518 -0.0011780972448751821 0.007853981632501214 -1.932 -15.872 -1.676 -4.888 0.228 0.492 -0.168
-0.6285486278360483 -0.8597962316097744 -0.056373793954788955 2.0275391063875454 0.09088836168221076 0.44677190447162674 0.01687378866673955 -0.01060287520387664 0.6887941891703565 0.06126105673350948 -0.6534512718241011 0.014137166938502187 -0.012959069693627005 -0.0200276531628781 -1.932 -15.748 -1.644 -4.92 0.208 0.472 -0.168
-0.6281651326390769 -0.8513593372764047 -0.05483981316690354 2.0194857072511474 0.09088836168221076 0.44677190447162674 0.016106798272796843 -0.01021017612225158 0.691150383660107 0.04358959806038174 -0.6518804754976009 -0.014922565101752308 -0.011780972448751823 -0.009424777959001457 -1.96 -15.684 -1.812 -4.828 0.216 0.46 -0.176
-0.6277816374421056 -0.8456069093218344 -0.055223308363874894 2.0145002696905197 0.09050486648523941 0.44715539966859813 0.016490293469768196 0.00510508806112579 0.6660176424361031 0.05222897785613308 -0.6636614479463526 -0.01060287520387664 0.01021017612225158 -0.014529866020127248 -1.992 -15.62 -1.88 -4.86 0.2 0.444 -0.196
-0.6277816374421056 -0.8383205005793786 -0.05483981316690354 2.0068303657510924 0.09088836168221076 0.44677190447162674 0.017257283863710903 -0.021598449489378342 0.6781913139664799 0.03063052836675474 -0.6825110038643556 0.012959069693627005 0.007461282550876154 0.007461282550876154 -2.116 -15.588 -1.776 -4.736 0.2 0.46 -0.196
-0.6281651326390769 -0.8314175870338942 -0.05368932757598948 1.9987769666146942 0.09088836168221076 0.4463884092746554 0.016490293469768196 -0.028274333877004374 0.6809402075378553 0.03259402377488004 -0.7013605597823585 0.018849555918002914 -0.014529866020127248 0.01021017612225158 -1.68 -15.684 -1.476 -4.704 0.208 0.5 -0.204
-0.6300826086239337 -0.8252816638823526 -0.05368932757598948 1.9918740530692098 0.09088836168221076 0.4463884092746554 0.016106798272796843 -0.03534291734625546 0.6711227304972288 0.05576326959075863 -0.7025386570272336 -0.01610066234662749 -0.018849555918002914 0.008246680714126275 -1.68 -15.748 -1.508 -4.616 0.2 0.528 -0.204
-0.6289321230330196 -0.8187622455338396 -0.05368932757598948 1.9857381299176682 0.09165535207615347 0.44677190447162674 0.016106798272796843 -0.028667032958629435 0.67897671212973 0.019242254999627974 -0.6809402075378553 0.0047123889795007284 -0.0047123889795007284 0.011780972448751823 -1.776 -15.684 -1.508 -4.552 0.208 0.508 -0.204
-0.6304661038209051 -0.8118593319883552 -0.05368932757598948 1.9784517211752124 0.09050486648523941 0.44677190447162674 0.013805827090968724 -0.03534291734625546 0.7060729487618592 0.029452431121879556 -0.6938992772314824 0.009424777959001457 0.027488935713754253 -0.0911061869370141 -1.68 -15.776 -1.476 -4.584 0.188 0.472 -0.204
-0.6308495990178764 -0.8045729232458995 -0.05253884198507542 1.9711653124327566 0.09050486648523941 0.44715539966859813 0.009587379924283835 -0.05733406591725887 0.6624833507014775 0.0200276531628781 -0.6770132167216047 -0.013351768775252066 0.007853981632501214 -0.24975661591353862 -1.62 -15.776 -1.476 -4.524 0.208 0.528 -0.204
-0.6320000846087904 -0.7976700097004151 -0.05292233718204677 1.9642623988872723 0.09088836168221076 0.4463884092746554 0.008436894333369775 -0.0789325154066372 0.6534512718241011 0.02042035224450316 -0.6848671983541059 -0.019634954081253035 -0.01610066234662749 -0.3153373625449238 -1.992 -15.808 -1.644 -4.524 0.216 0.52 -0.24
-0.6320000846087904 -0.7907670961549308 -0.052155346788104066 1.9577429805387594 0.09050486648523941 0.44677190447162674 0.005368932757598948 -0.0899280896921389 0.658949058966852 0.029452431121879556 -0.6915430827417319 0.014922565101752308 -0.01610066234662749 -0.2898119222392948 -2.18 -15.904 -1.712 -4.524 0.18 0.52 -0.26
-0.6335340653966759 -0.7850146682003605 -0.05177185159113271 1.9493060862053895 0.09012137128826805 0.4463884092746554 0.0015339807878854137 -0.07853981632501214 0.6585563598852269 0.0329867228565051 -0.6777986148848548 -0.011780972448751823 0.010995574285501701 -0.2642864819336659 -1.9 -16.032 -1.508 -4.432 0.188 0.52 -0.268
-0.6335340653966759 -0.776961269063962 -0.05177185159113271 1.9427866678568766 0.0897378760912967 0.4463884092746554 -0.0011504855909140602 -0.10838494652851677 0.678584013048105 0.04555309346850705 -0.6652322442728529 -0.014922565101752308 -0.004319689897875668 -0.2784236488721681 -1.744 -16.0 -1.408 -4.4 0.2 0.548 -0.252
-0.635835036578504 -0.770441850715449 -0.051004861197190006 1.9358837543113923 0.09050486648523941 0.44677190447162674 -0.0019174759848567672 -0.09660397407976494 0.6581636608036018 0.03377212101975522 -0.6982189671293579 -0.008639379795751335 -0.015707963265002428 -0.22894356458741041 -2.024 -16.096 -1.376 -4.368 0.208 0.548 -0.26
-0.6373690173663894 -0.7631554419729933 -0.05177185159113271 1.9289808407659077 0.09127185687918211 0.44715539966859813 -0.0038349519697135344 -0.1311614932627703 0.6165375581513454 0.029059732040254495 -0.6648395451912278 -0.00510508806112579 -0.003926990816250607 -0.18456856836377855 -2.46 -16.096 -1.544 -4.432 0.2 0.576 -0.268
-0.6381360077603321 -0.757403014018423 -0.05138835639416136 1.9224614224173948 0.09050486648523941 0.44677190447162674 -0.006902913545484362 -0.1280199006097698 0.6322455214163478 0.0530143760193832 -0.6671957396809782 0.014922565101752308 0.008639379795751335 -0.19242254999627975 -2.244 -16.128 -1.476 -4.584 0.2 0.528 -0.252
-0.6396699885482175 -0.7512670908668814 -0.04947088040930459 1.9155585088719105 0.09088836168221076 0.44677190447162674 -0.007286408742455715 -0.12959069693627004 0.6212499471308461 0.0400553063257562 -0.6770132167216047 0.009424777959001457 0.031415926530004856 -0.1739656931599019 -2.088 -16.16 -1.576 -4.644 0.2 0.492 -0.26
-0.6415874645330742 -0.7447476725183684 -0.04908738521233324 1.9086555953264261 0.09088836168221076 0.44715539966859813 -0.010354370318226542 -0.14569135928289753 0.6259623361103468 0.048694686121507534 -0.6801548093746052 -0.0019634954081253035 -0.006675884387626033 -0.17435839224152697 -2.4 -16.128 -1.744 -4.704 0.188 0.492 -0.268
-0.6438884357149024 -0.7389952445637981 -0.04908738521233324 1.9017526817809416 0.09050486648523941 0.44753889486556947 -0.012655341500054663 -0.15275994275214863 0.594939108661967 0.059690260407009234 -0.6609125543749772 0.004319689897875668 0.011388273367126762 -0.19517144356765517 -2.46 -16.032 -1.776 -4.616 0.2 0.52 -0.28
-0.6442719309118737 -0.7320923310183137 -0.04832039481839053 1.894466273038486 0.09127185687918211 0.44753889486556947 -0.014189322287940077 -0.15472343816027392 0.5969026040700923 0.062439153978384655 -0.6495242810078504 -0.031415926530004856 0.0200276531628781 -0.19556414264928024 -2.272 -15.936 -1.676 -4.584 0.188 0.528 -0.28
-0.64887387327553 -0.7271068934576861 -0.04716990922747647 1.8875633594930017 0.09088836168221076 0.44677190447162674 -0.01687378866673955 -0.1881028600984041 0.5741260573358388 0.07971791356988733 -0.6609125543749772 0.0 -0.006675884387626033 -0.17828538305777758 -2.272 -15.968 -1.812 -4.552 0.172 0.508 -0.26
-0.6484903780785587 -0.7213544655031158 -0.04678641403050512 1.8810439411444886 0.09050486648523941 0.44677190447162674 -0.017640779060682257 -0.1869247628535289 0.5281802647857067 0.06872233928438563 -0.6487388828446004 0.014922565101752308 -0.01610066234662749 -0.17632188764965226 -2.304 -15.872 -1.88 -4.552 0.152 0.548 -0.28
-0.6507913492603867 -0.7152185423515741 -0.046402918833533764 1.8752915131899184 0.09088836168221076 0.44715539966859813 -0.019558255045539024 -0.18574666560865372 0.5721625619277135 0.0530143760193832 -0.6432410957018495 -0.0070685834692510935 -0.0023561944897503642 -0.20263272611853134 -2.056 -15.776 -1.812 -4.4 0.144 0.472 -0.252
-0.6534758156391862 -0.7090826192000325 -0.04601942363656241 1.868388599644434 0.09050486648523941 0.44715539966859813 -0.02147573103039579 -0.20970130958778244 0.5576326959075862 0.056155968672383684 -0.6424556975385993 -0.0023561944897503642 -0.011780972448751823 -0.19360064724115494 -2.304 -15.748 -1.844 -4.4 0.152 0.528 -0.252
-0.655393291624043 -0.7033301912454623 -0.04563592843959106 1.8614856860989495 0.09012137128826805 0.44600491407768406 -0.025310683000109326 -0.2399391388729121 0.5540984041729607 0.07422012642713648 -0.6102543728453443 -0.028667032958629435 -0.04633849163175717 -0.2089159114245323 -2.336 -15.684 -1.676 -4.34 0.152 0.624 -0.28
-0.6576942628058712 -0.6983447536848346 -0.044485442848677 1.8553497629474078 0.09088836168221076 0.44600491407768406 -0.0279951493789088 -0.23129975907716077 0.5544911032545857 0.06283185306000971 -0.6047565857025935 -0.005497787142750851 -0.021598449489378342 -0.2572178984644148 -2.212 -15.748 -1.744 -4.4 0.144 0.616 -0.268
-0.660762224381642 -0.693359316124207 -0.04410194765170564 1.8484468494019235 0.09012137128826805 0.44677190447162674 -0.02914563496982286 -0.21048670775103256 0.5395685381528335 0.05890486224375911 -0.6031857893760932 0.0007853981632501215 -0.005890486224375911 -0.26114488928066537 -2.428 -15.716 -2.048 -4.4 0.152 0.548 -0.252
-0.66306319556347 -0.6879903833666081 -0.043334957257762936 1.843461411841296 0.09050486648523941 0.44677190447162674 -0.03298058693953639 -0.2591813938725401 0.5258240702959563 0.04830198703988247 -0.6212499471308461 -0.001570796326500243 0.01688606050987761 -0.2481858195870384 -2.272 -15.684 -1.98 -4.276 0.164 0.508 -0.28
-0.6657476619422695 -0.6822379554120378 -0.043334957257762936 1.8365584982958116 0.09012137128826805 0.4463884092746554 -0.03566505331833587 -0.25172011132166394 0.5332853528468324 0.060475658570259355 -0.5831581362132152 0.0035342917346255468 0.012173671530376884 -0.21676989305703354 -2.272 -15.652 -1.576 -4.308 0.136 0.576 -0.26
-0.668432128321069 -0.6768690226544388 -0.042184471666848876 1.8311895655382127 0.09012137128826805 0.4456214188807127 -0.037582529303192634 -0.2572178984644148 0.5222897785613307 0.06518804754976008 -0.5568472977443362 0.00510508806112579 -0.02670353755050413 -0.2340486526485362 -2.428 -15.62 -1.44 -4.34 0.152 0.636 -0.252
-0.6711165946998685 -0.6715000898968398 -0.041033986075934815 1.8258206327806137 0.09050486648523941 0.4463884092746554 -0.03911651009107805 -0.26821347274991647 0.4987278336638271 0.039662607244131134 -0.5764822518255892 -0.018456856836377853 -0.013744467856877126 -0.26742807458666634 -2.46 -15.588 -1.744 -4.368 0.144 0.576 -0.28
-0.673801061078668 -0.667281642730155 -0.04141748127290617 1.8204517000230147 0.0897378760912967 0.4463884092746554 -0.04256796686382023 -0.29648780662692087 0.5246459730510812 0.05458517234588344 -0.5466371216220846 -0.0027488935713754254 0.007461282550876154 -0.26860617183154156 -2.368 -15.46 -1.88 -4.368 0.144 0.5 -0.252
-0.6772525178514102 -0.661912709972556 -0.041033986075934815 1.8154662624623872 0.09012137128826805 0.4463884092746554 -0.045252433242619704 -0.2925608158106702 0.4853760648885751 0.05772676499888393 -0.5721625619277135 0.005497787142750851 0.018849555918002914 -0.25446900489303936 -2.212 -15.396 -1.812 -4.276 0.144 0.492 -0.252
-0.6807039746241523 -0.6573107676088998 -0.0395000052880494 1.8100973297047882 0.09012137128826805 0.4456214188807127 -0.04832039481839053 -0.33025992764667605 0.5014767272352025 0.07736171908013696 -0.5391758390712084 0.006283185306000972 -0.029845130203504617 -0.2560398012195396 -2.304 -15.364 -1.712 -4.4 0.152 0.548 -0.268
-0.6833884410029518 -0.6511748444573582 -0.039883500485020755 1.8051118921441607 0.09012137128826805 0.44447093328979864 -0.0502378708032473 -0.3086614781572977 0.5014767272352025 0.07814711724338709 -0.5152211950920796 -0.0070685834692510935 -0.07107853377413599 -0.2623229865255406 -2.212 -15.364 -1.576 -4.368 0.144 0.528 -0.252
-0.686839897775694 -0.6465729020937019 -0.03796602450016399 1.798975968992619 0.09012137128826805 0.4437039428958559 -0.05292233718204677 -0.33025992764667605 0.4959789400924517 0.06518804754976008 -0.47752208325607387 -0.005497787142750851 -0.07579092275363672 -0.2450442269340379 -2.368 -15.208 -1.776 -4.4 0.152 0.5 -0.232
-0.6902913545484362 -0.6427379501239884 -0.038733014894106695 1.7951410170229054 0.09012137128826805 0.4425534573049419 -0.05483981316690354 -0.3157300616265488 0.48459066672532497 0.05222897785613308 -0.48380526856207484 -0.013744467856877126 -0.09699667316139 -0.25839599570928995 -2.148 -15.208 -1.944 -4.46 -0.116 0.432 -0.26
-0.6929758209272356 -0.6369855221694181 -0.03796602450016399 1.7897720842653064 0.08743690490946858 0.4414029717140278 -0.05829126993964572 -0.33457961754455173 0.4519966429504449 0.03220132469325498 -0.48616146305182517 -0.056155968672383684 -0.11152653918151725 -0.23954643979128706 -2.148 -15.208 -2.08 -4.432 -0.124 0.452 -0.26
-0.6971942680939206 -0.6327670750027332 -0.036432043712278574 1.785937132295593 0.08628641931855452 0.43948549572917106 -0.06020874592450249 -0.3455751918300535 0.47948557866419916 0.05929756132538417 -0.4504258466239447 -0.17043140142527635 -0.1610066234662749 -0.22266037928140944 -1.804 -15.08 -1.744 -4.46 0.0 0.472 -0.26
-0.7006457248666628 -0.6281651326390769 -0.03566505331833587 1.7813351899319367 0.08321845774278369 0.4371845245473429 -0.0625097171063306 -0.33536501570780186 0.4500331475423196 0.08521570071263818 -0.44649885580769405 -0.24229533336266248 -0.19556414264928024 -0.2230530783630345 -2.116 -15.112 -1.476 -4.584 0.164 0.54 -0.252
-0.7040971816394049 -0.6239466854723921 -0.03681553890924993 1.7767332475682804 0.08245146734884098 0.4356505437594575 -0.06481068828815872 -0.342826298258678 0.45631633284832057 0.05183627877450802 -0.4433572631546936 -0.2179479903019087 -0.21323560132240799 -0.2784236488721681 -1.804 -15.048 -1.476 -4.432 0.172 0.472 -0.252
-0.7067816480182044 -0.6189612479117644 -0.03566505331833587 1.771747810007653 0.08168447695489828 0.43258258218368667 -0.0682621450609009 -0.3581415624420554 0.4457134576444439 0.014137166938502187 -0.4111559384614386 -0.12212941438539389 -0.20852321234290724 -0.2360121480566615 -1.932 -14.984 -1.476 -4.4 0.08 0.46 -0.24
-0.7110000951848893 -0.6147428007450796 -0.03528155812136451 1.7682963532349107 0.08091748656095557 0.43104860139580126 -0.07056311624272903 -0.3432189973403031 0.45081854570556973 0.01610066234662749 -0.4197953182571899 -0.05537057050913356 -0.22030418479165909 -0.2379756434647868 -1.96 -14.92 -1.544 -4.308 -0.052 0.492 -0.252
-0.7144515519576314 -0.6101408583814233 -0.03566505331833587 1.764077906068226 0.07976700097004151 0.42721364942608775 -0.07171360183364309 -0.3691371367275571 0.44846235121581934 0.027096236632129192 -0.40644354948193784 -0.03180862561162992 -0.28470683417816905 -0.24033183795453716 -1.96 -14.952 -1.544 -4.248 -0.024 0.54 -0.268
-0.7179030087303736 -0.6059224112147384 -0.03489806292439316 1.761009944492455 0.07938350577307016 0.42529617344123094 -0.07478156340941391 -0.36992253489080723 0.4245077072366907 0.022776546734253524 -0.3718860302989325 -0.09267698326351434 -0.29766590387179603 -0.23522674989341139 -1.868 -14.92 -1.608 -4.124 0.06 0.616 -0.26
-0.7225049510940299 -0.6017039640480536 -0.03566505331833587 1.7579419829166842 0.07784952498518474 0.4218447166684888 -0.07708253459124204 -0.38445240091093447 0.3989822669310617 0.03887720908088101 -0.36560284499293155 -0.11113384009989219 -0.27056966723966686 -0.25564710213791453 -1.9 -14.888 -1.308 -4.216 0.1 0.548 -0.24
-0.7251894174728294 -0.5971020216843973 -0.03413107253045045 1.7537235357499992 0.0782330201821561 0.419927240683632 -0.08015049616701286 -0.36795903948268194 0.4103705402981885 0.04123340357063138 -0.34164820101380283 -0.07853981632501214 -0.2627156856071656 -0.25172011132166394 -1.868 -14.792 -0.904 -4.156 0.072 0.48 -0.288
-0.7294078646395142 -0.5940340601086265 -0.03413107253045045 1.750272078977257 0.0782330201821561 0.4157087935169471 -0.08168447695489828 -0.36560284499293155 0.43275438795081694 0.018849555918002914 -0.33732851111592715 -0.007461282550876154 -0.2741039589742924 -0.23758294438316174 -1.804 -14.7 -1.004 -4.248 0.044 0.48 -0.26
-0.7336263118061991 -0.5894321177449703 -0.034514567727421806 1.7475876125984575 0.0782330201821561 0.41302432713814763 -0.08436894333369775 -0.39073558621693544 0.4087997439716882 0.030237829285129678 -0.32829643223855076 -0.024347343060753767 -0.3090541772389228 -0.21480639764890821 -1.556 -14.476 -1.108 -4.124 0.044 0.54 -0.252
-0.7366942733819699 -0.5852136705782853 -0.033364082136507746 1.7464371270075436 0.07784952498518474 0.4091893751684341 -0.08666991451552587 -0.4087997439716882 0.37934731284980866 0.03377212101975522 -0.2960951075452958 -0.01727875959150267 -0.31258846897354836 -0.24425882877078778 -1.556 -14.508 -1.072 -4.096 0.008 0.568 -0.252
-0.7409127205486549 -0.5813787186085718 -0.03259709174256504 1.7410681942499446 0.07631554419729933 0.40573791839569195 -0.0897378760912967 -0.39034288713531035 0.4021238595840622 0.04358959806038174 -0.27528205621916757 -0.054192473264258384 -0.3043417882594221 -0.24150993519941236 -1.308 -14.572 -1.172 -4.096 -0.016 0.548 -0.268
-0.7462816533062537 -0.577160271441887 -0.03183010134862233 1.7399177086590305 0.07554855380335662 0.40305345201689247 -0.09203884727312482 -0.41861722101231474 0.38641589631905976 0.05340707510100826 -0.2870630286679194 -0.10406525663064109 -0.31062497356542307 -0.23012166183228558 -1.524 -14.476 -1.24 -4.004 0.016 0.54 -0.26
-0.75088359566991 -0.572941824275202 -0.03183010134862233 1.7364662518862883 0.07363107781849985 0.39998549044112164 -0.09510680884889565 -0.420188017338815 0.3801327110130588 0.043196898978756684 -0.25446900489303936 -0.09660397407976494 -0.2988440011166712 -0.25132741224003885 -1.276 -14.476 -1.34 -4.004 0.008 0.52 -0.268
-0.7539515572456809 -0.5687233771085172 -0.030679615757708275 1.7345487759014315 0.07286408742455715 0.39730102406232215 -0.09664078963678106 -0.3981968687678116 0.41390483203281403 0.04712388979500729 -0.24308073152591259 -0.11427543275289267 -0.3161227607081739 -0.22815816642416029 -1.184 -14.284 -1.44 -4.064 0.044 0.508 -0.26
-0.7581700044123657 -0.5656554155327463 -0.03106311095467963 1.7322478047196035 0.07209709703061444 0.3926990816986659 -0.09855826562163783 -0.3875939935639349 0.4158683274409393 0.03809181091763089 -0.24308073152591259 -0.09228428418188928 -0.3436116964219281 -0.20813051326128218 -1.184 -14.316 -1.208 -4.124 0.024 0.5 -0.26
-0.7620049563820793 -0.5618204635630328 -0.030679615757708275 1.729563338340804 0.07133010663667173 0.3900146153198664 -0.09970875121255189 -0.4194026191755649 0.394662577033186 0.02552544030562895 -0.20341812428178146 -0.07147123285576105 -0.33340152029967657 -0.23169245815878584 -1.12 -14.348 -0.872 -4.096 0.024 0.46 -0.268
-0.7666068987457355 -0.5579855115933192 -0.030679615757708275 1.7284128527498899 0.07094661143970038 0.387330148941067 -0.10239321759135137 -0.420188017338815 0.3522510762176795 0.02081305132612822 -0.20145462887365617 -0.06008295948863429 -0.3070906818307975 -0.19870573530228072 -1.088 -14.284 -1.004 -3.972 0.024 0.472 -0.26
-0.770441850715449 -0.554534054820577 -0.03029612056073692 1.726495376765033 0.07056311624272903 0.38387869216832476 -0.10469418877317949 -0.4084070448900632 0.3455751918300535 -0.014529866020127248 -0.1692533041804012 -0.08443030254938806 -0.34439709458517825 -0.17749998489452745 -0.964 -14.252 -0.704 -4.064 0.044 0.508 -0.252
-0.7742768026851626 -0.5506991028508635 -0.03029612056073692 1.7257283863710904 0.06941263065181497 0.38004374019861126 -0.1062281695610649 -0.4150829292776892 0.35617806703393007 0.021598449489378342 -0.15747233173164935 -0.045160394386881984 -0.35146567805442935 -0.17475109132315203 -0.776 -14.064 -0.536 -4.064 0.036 0.5 -0.26
-0.7784952498518475 -0.5472476460781214 -0.03029612056073692 1.7234274151892623 0.06902913545484361 0.37582529303192636 -0.10929613113683573 -0.40251655866568725 0.3526437752993045 0.02670353755050413 -0.1590431280581496 -0.08285950622288782 -0.3891647898904352 -0.1959568417309053 -0.652 -14.0 -0.536 -3.972 0.044 0.5 -0.26
-0.7827136970185323 -0.5445631796993219 -0.029912625363765568 1.7226604247953197 0.06787864986392955 0.3708398554712988 -0.11006312153077843 -0.4099778412165634 0.32633293683042547 0.03730641275438077 -0.13037609509952017 -0.08796459428401361 -0.4013384614208121 -0.17160949867015154 -0.652 -13.968 -0.536 -3.94 0.044 0.5 -0.268
-0.7873156393821886 -0.5407282277296084 -0.02914563496982286 1.7211264440074343 0.06672816427301549 0.36623791310764253 -0.1119805975156352 -0.41390483203281403 0.32751103407530063 0.01767145867312773 -0.1130973355080175 -0.09974556673276543 -0.3730641275438077 -0.1519745445888985 -0.62 -13.872 -0.736 -4.004 0.024 0.472 -0.26
-0.7911505913519021 -0.5365097805629234 -0.029529130166794215 1.7211264440074343 0.06557767868210143 0.36278645633490036 -0.11389807350049197 -0.40487275315543764 0.33300882121805153 0.0310232274483798 -0.08953539061051385 -0.0860010988758883 -0.3899501880536853 -0.1649336142825255 -0.496 -13.84 -0.604 -4.004 0.044 0.46 -0.26
-0.7965195241095011 -0.5338253141841239 -0.029529130166794215 1.7199759584165202 0.06481068828815872 0.35703402838033005 -0.11543205428837738 -0.4017311605024371 0.3129811680551734 -0.0035342917346255468 -0.10053096489601555 -0.07343472826388636 -0.42136611458369017 -0.16886060509877612 -0.404 -13.716 -0.604 -3.848 0.044 0.472 -0.26
-0.7999709808822433 -0.5299903622144104 -0.02914563496982286 1.7199759584165202 0.06481068828815872 0.3524320860166738 -0.1169660350762628 -0.40762164672681306 0.3247621405039252 0.0027488935713754254 -0.02552544030562895 -0.09071348785538903 -0.46338491631757167 -0.14529866020127247 -0.372 -13.716 -0.468 -3.728 0.0 0.5 -0.288
-0.8034224376549854 -0.5273058958356109 -0.02914563496982286 1.7199759584165202 0.06327670750027331 0.34783014365301756 -0.11811652066717686 -0.41351213295118894 0.31690815887142404 -0.00039269908162506076 -0.04241150081550656 -0.09071348785538903 -0.4810563749906994 -0.15158184550727344 -0.248 -13.716 -0.5 -3.604 0.008 0.568 -0.26
-0.8080243800186417 -0.5246214294568115 -0.028762139772851508 1.7195924632195487 0.0617427267123879 0.34476218207724674 -0.11850001586414821 -0.3754203220335581 0.2988440011166712 0.03534291734625546 -0.04830198703988247 -0.1060287520387664 -0.44689155488931914 -0.14097897030339682 -0.372 -13.62 -0.604 -3.604 0.052 0.52 -0.28
-0.8110923415944126 -0.5211699726840693 -0.028378644575880154 1.7192089680225775 0.06059224112147384 0.33977674451661916 -0.11965050145506227 -0.39976766509431183 0.2968805057085459 0.03337942193813016 0.001570796326500243 -0.10327985846739098 -0.4441426613179437 -0.10524335387551628 -0.28 -13.428 -0.468 -3.788 0.08 0.472 -0.28
-0.8156942839580688 -0.5184855063052698 -0.028378644575880154 1.7195924632195487 0.06020874592450249 0.3347913069559916 -0.12080098704597633 -0.3801327110130588 0.2992367001982963 -0.01021017612225158 0.0200276531628781 -0.09542587683488976 -0.45238934203207 -0.08874999244726373 -0.308 -13.3 -0.568 -3.728 0.036 0.444 -0.252
-0.8191457407308109 -0.5150340495325276 -0.02914563496982286 1.7199759584165202 0.058674765136617076 0.32903887900142126 -0.12233496783386175 -0.37974001193143375 0.2870630286679194 0.006675884387626033 0.04751658887663235 -0.1119192382631423 -0.4339324851956921 -0.1252710070383944 -0.34 -13.112 -0.468 -3.88 0.024 0.432 -0.232
-0.8229806927005244 -0.5123495831537281 -0.028762139772851508 1.7199759584165202 0.05790777474267437 0.3255874222286791 -0.12425244381871851 -0.3824889055028092 0.2960951075452958 0.008246680714126275 0.0400553063257562 -0.1170243263242681 -0.4755585878479486 -0.1370519794871462 -0.34 -12.952 -0.436 -4.156 0.052 0.424 -0.26
-0.826815644670238 -0.5092816215779573 -0.028378644575880154 1.7199759584165202 0.056373793954788955 0.32060198466805145 -0.1250194342126612 -0.3526437752993045 0.2874557277495445 -0.013744467856877126 0.014922565101752308 -0.1130973355080175 -0.42175881366531526 -0.11663162724264303 -0.372 -12.984 -0.436 -4.032 0.072 0.328 -0.26
-0.8302671014429802 -0.5058301648052151 -0.028762139772851508 1.721893434401377 0.055223308363874894 0.3175340230922806 -0.12655341500054662 -0.3711006321356824 0.30277099193292184 0.004319689897875668 0.023561944897503646 -0.1119192382631423 -0.40958514213493835 -0.10642145112039146 -0.308 -13.016 -0.468 -4.004 0.06 0.328 -0.232
-0.833335063018751 -0.5035291936233871 -0.0279951493789088 1.7203594536134914 0.05368932757598948 0.31254858553165304 -0.1277039005914607 -0.3805254100946839 0.2968805057085459 0.03455751918300534 0.028667032958629435 -0.11349003458964255 -0.4245077072366907 -0.10367255754901604 -0.372 -13.016 -0.568 -3.848 0.044 0.344 -0.28
-0.8379370053824072 -0.5000777368506448 -0.028762139772851508 1.721893434401377 0.05368932757598948 0.3064126623801114 -0.12808739578843203 -0.35853426152368045 0.3031636910145469 0.006675884387626033 0.028667032958629435 -0.1252710070383944 -0.47241699519494806 -0.1130973355080175 -0.436 -12.952 -0.568 -3.668 0.06 0.364 -0.268
-0.8421554525490922 -0.49700977527487405 -0.02914563496982286 1.7222769295983482 0.05292233718204677 0.30181072001645515 -0.12808739578843203 -0.368744437645932 0.3066979827491724 -0.028667032958629435 0.049480084284757656 -0.07971791356988733 -0.5203262831532055 -0.07657632091688685 -0.528 -12.952 -0.064 -3.512 0.052 0.432 -0.24
-0.8456069093218344 -0.4935583185021319 -0.028762139772851508 1.721893434401377 0.052155346788104066 0.29682528245582757 -0.12885438618237474 -0.37659841927843324 0.2850995332597941 0.02120575040775328 0.07461282550876154 -0.05811946408050899 -0.4983351345822021 -0.034164820101380285 -0.34 -12.792 0.368 -3.24 0.08 0.472 -0.26
-0.8498253564885192 -0.4916408425172751 -0.028378644575880154 1.7234274151892623 0.051004861197190006 0.29107285450125725 -0.12808739578843203 -0.3789546137681836 0.2949170103004206 0.023561944897503646 0.08639379795751337 -0.07814711724338709 -0.5128650006023293 -0.011388273367126762 -0.34 -12.668 0.4 -3.176 0.088 0.48 -0.24
-0.8525098228673187 -0.4881893857445329 -0.026461168591023387 1.7253448911741192 0.049854375606275945 0.28570392174365833 -0.12885438618237474 -0.38641589631905976 0.26821347274991647 0.05262167693775814 0.08089601081476251 -0.09778207132464012 -0.5293583620305818 -0.02120575040775328 -0.404 -12.636 0.268 -3.24 0.116 0.444 -0.26
-0.8571117652309749 -0.48627190975967616 -0.02684466378799474 1.7257283863710904 0.049854375606275945 0.2795679985921167 -0.12962137657631745 -0.40251655866568725 0.265071880096916 0.07382742734551141 0.09385508050838952 -0.0659734457130102 -0.5470298207037096 -0.029452431121879556 -0.436 -12.54 0.0 -3.332 0.072 0.424 -0.28
-0.8597962316097744 -0.48358744338087667 -0.026461168591023387 1.7268788719620045 0.04947088040930459 0.27381557063754636 -0.13000487177328882 -0.3805254100946839 0.2619302874439155 0.07264933010063623 0.11270463642639243 -0.04162610265225644 -0.5486006170302099 -0.043196898978756684 0.748 -12.572 -0.132 -3.084 0.016 0.384 -0.288
-0.864781669170402 -0.4801359866081345 -0.02569417819708068 1.729563338340804 0.04947088040930459 0.26729615228903336 -0.13077186216723152 -0.3420409000954279 0.2878484268311695 0.034164820101380285 0.12330751163026907 -0.02042035224450316 -0.5859070297845906 -0.04908738520313259 1.652 -12.38 -0.164 -2.932 -0.036 0.432 -0.28
-0.8674661355492015 -0.477451520229335 -0.024160197409195266 1.7303303287347467 0.04793689962141918 0.2626942099253771 -0.13038836697026016 -0.342826298258678 0.2807798433619184 0.05890486224375911 0.16964600326202625 -0.0640099503048849 -0.5972953031517174 -0.022776546734253524 1.804 -12.348 0.1 -3.084 0.0 0.48 -0.288
-0.8697671067310296 -0.4751505490475069 -0.02454369260616662 1.7314808143256608 0.04678641403050512 0.25732527716777814 -0.13077186216723152 -0.3385066083608024 0.24229533336266248 0.0400553063257562 0.13469578499739585 -0.08914269152888879 -0.562345084887087 -0.028667032958629435 2.18 -12.348 0.3 -3.148 0.088 0.46 -0.28
-0.8736020587007431 -0.47131559707779336 -0.02454369260616662 1.7326312999165747 0.04716990922747647 0.25349032519806464 -0.13077186216723152 -0.3059125845859223 0.2741039589742924 0.03377212101975522 0.15118914642564837 -0.06361725122325984 -0.4684900043786975 -0.01649336142825255 2.336 -12.16 0.5 -2.812 0.1 0.384 -0.26
-0.8762865250795426 -0.4693981210929366 -0.023776702212223912 1.7356992614923457 0.04601942363656241 0.24735440204652295 -0.13153885256117423 -0.27253316264779215 0.2631083846887907 -0.0023561944897503642 0.17239489683340167 -0.012959069693627005 -0.47948557866419916 -0.008639379795751335 2.244 -12.192 0.604 -2.812 0.08 0.432 -0.28
-0.8785874962613707 -0.46748064510807985 -0.02454369260616662 1.7380002326741737 0.046402918833533764 0.24236896448589537 -0.13038836697026016 -0.2721404635661671 0.2572178984644148 0.003141592653000486 0.1790707812210277 -0.007461282550876154 -0.49951323182707724 0.007461282550876154 2.336 -12.064 0.94 -3.084 0.044 0.508 -0.252
-0.8808884674431988 -0.4640291883353377 -0.024927187803137973 1.7383837278711451 0.045252433242619704 0.23776702212223913 -0.13153885256117423 -0.25957409295416517 0.24897121775028852 -0.007461282550876154 0.17239489683340167 -0.04673119071338223 -0.5022621253984527 0.005890486224375911 2.336 -11.84 1.208 -2.992 0.008 0.396 -0.204
-0.8835729338219983 -0.4621117123504809 -0.024160197409195266 1.7406846990529732 0.044485442848677 0.23354857495555426 -0.13115535736420286 -0.23522674989341139 0.2646791810152909 0.0 0.2042035224450316 -0.08246680714126275 -0.47634398601119865 -0.001570796326500243 2.304 -11.776 0.972 -2.812 0.044 0.356 -0.204
-0.8862574002007978 -0.45942724597168144 -0.024160197409195266 1.7433691654317727 0.04371845245473429 0.2274126518040126 -0.13115535736420286 -0.21048670775103256 0.23561944897503645 0.01727875959150267 0.22344577744465957 -0.13940817397689656 -0.4869468612150753 0.014922565101752308 2.272 -11.652 0.872 -2.964 0.088 0.404 -0.224
-0.8881748761856546 -0.45674277959288195 -0.02454369260616662 1.744903146219658 0.042184471666848876 0.2231942046373277 -0.13077186216723152 -0.21951878662840896 0.2171625921386586 0.027488935713754253 0.21676989305703354 -0.14961835009914815 -0.5093307088677038 -0.005497787142750851 2.024 -11.684 0.94 -2.84 0.072 0.384 -0.176
-0.88970885697354 -0.45405831321408247 -0.023776702212223912 1.747971107795429 0.041033986075934815 0.21782527187972875 -0.13115535736420286 -0.22187498111815931 0.271747764484542 -0.012173671530376884 0.25132741224003885 -0.10877764561014182 -0.49323004652107627 0.019634954081253035 2.088 -11.524 0.972 -2.748 0.08 0.384 -0.204
-0.8916263329583968 -0.45252433242619705 -0.02454369260616662 1.7498885837802858 0.039883500485020755 0.21360682471304387 -0.13077186216723152 -0.1692533041804012 0.2646791810152909 0.010995574285501701 0.24543692601566297 -0.08639379795751337 -0.5101161070309539 -0.00510508806112579 2.18 -11.46 0.668 -2.932 0.044 0.404 -0.212
-0.8931603137462821 -0.4494563708504262 -0.02454369260616662 1.7529565453560565 0.0395000052880494 0.20862138715241627 -0.13038836697026016 -0.17475109132315203 0.25682519938278975 0.012959069693627005 0.2010619297920311 -0.1009236639776406 -0.4637776153991967 0.018064157754752792 1.776 -11.396 0.772 -2.688 0.052 0.316 -0.212
-0.8939273041402248 -0.44677190447162674 -0.024160197409195266 1.755641011734856 0.03834951969713534 0.20401944478876002 -0.13000487177328882 -0.1590431280581496 0.2580032966276649 0.018064157754752792 0.2309070599955357 -0.09464047867163963 -0.4598506245829461 0.018064157754752792 1.152 -11.3 1.04 -2.564 0.052 0.336 -0.168
-0.8966117705190243 -0.44447093328979864 -0.023776702212223912 1.7571749925227413 0.037582529303192634 0.19788352163721837 -0.13038836697026016 -0.1370519794871462 0.22776546734253522 0.02513274122400389 0.24622232417891307 -0.08364490438613793 -0.5077599125412036 -0.014529866020127248 1.496 -11.236 1.172 -2.656 0.108 0.344 -0.176
-0.8958447801250816 -0.44178646691099915 -0.022626216621309852 1.7598594589015408 0.03681553890924993 0.19213109368264808 -0.13077186216723152 -0.12095131714051871 0.23287055540366103 0.03455751918300534 0.24190263428103742 -0.0789325154066372 -0.5462444225404595 -0.014529866020127248 1.868 -11.08 0.94 -2.536 0.124 0.384 -0.168
-0.8977622561099384 -0.43910200053219967 -0.023009711818281205 1.7625439252803403 0.03719903410622128 0.18752915131899184 -0.13077186216723152 -0.12723450244651968 0.27253316264779215 0.027096236632129192 0.25132741224003885 -0.02670353755050413 -0.5635231821319622 0.0023561944897503642 2.088 -11.016 0.972 -2.536 0.116 0.452 -0.168
-0.8981457513069098 -0.4368010293503716 -0.0222427214243385 1.7648448964621686 0.03719903410622128 0.18254371375836423 -0.13000487177328882 -0.11584622907939292 0.27646015346404273 0.048694686121507534 0.27017696815804176 0.0011780972448751821 -0.5167919914185799 -0.009032078877376396 1.868 -11.048 0.972 -2.536 0.136 0.384 -0.176
-0.9000632272917665 -0.4345000581685434 -0.021859226227367145 1.768679848431882 0.03719903410622128 0.17679128580379394 -0.13000487177328882 -0.08128870989638758 0.24661502326053814 0.03063052836675474 0.24582962509728803 0.022776546734253524 -0.4790928795825741 0.010995574285501701 1.744 -10.888 0.904 -2.504 0.152 0.336 -0.184
-0.8996797320947951 -0.431815591789744 -0.02147573103039579 1.769830334022796 0.03796602450016399 0.1729563338340804 -0.12962137657631745 -0.09228428418188928 0.23169245815878584 0.04241150081550656 0.26860617183154156 -0.00039269908162506076 -0.46024332366457116 0.005890486224375911 2.18 -10.888 0.568 -2.384 0.144 0.364 -0.112
-0.9000632272917665 -0.4291311254109445 -0.021092235833424438 1.772898295598567 0.03796602450016399 0.1679708962734528 -0.12732040539448933 -0.056155968672383684 0.22580197193440993 0.0400553063257562 0.24386612968916271 0.009032078877376396 -0.4362886796854425 0.12959069693627004 2.024 -10.824 0.604 -2.32 0.172 0.328 -0.148
-0.9008302176857093 -0.42683015422911635 -0.021092235833424438 1.7759662571743378 0.03796602450016399 0.16375244910676792 -0.12425244381871851 -0.06950773744763575 0.24347343060753765 0.03337942193813016 0.2803871442802934 0.010995574285501701 -0.46495571264407193 0.2721404635661671 2.428 -10.604 0.804 -2.384 0.164 0.344 -0.14
-0.9012137128826806 -0.4241456878503169 -0.020708740636453084 1.77941771394708 0.037582529303192634 0.15838351634916897 -0.12156797743991904 -0.02513274122400389 0.23483405081178632 0.02670353755050413 0.2737112598926673 -0.0047123889795007284 -0.5002986299903274 0.3000220983615464 2.304 -10.636 0.772 -2.384 0.172 0.336 -0.128
-0.9012137128826806 -0.4226117070624315 -0.020708740636453084 1.7821021803258794 0.037582529303192634 0.15339807878854136 -0.11926700625809092 -0.018456856836377853 0.2619302874439155 0.027096236632129192 0.271747764484542 -0.01021017612225158 -0.5010840281535776 0.25839599570928995 2.18 -10.508 0.772 -2.228 0.172 0.356 -0.112
-0.9012137128826806 -0.419927240683632 -0.019941750242510378 1.7844031515077075 0.03719903410622128 0.14841264122791378 -0.11658253987929144 0.0047123889795007284 0.24897121775028852 0.03063052836675474 0.26350108377041576 -0.012566370612001944 -0.4983351345822021 0.2399391388729121 1.96 -10.412 1.14 -2.292 0.152 0.336 -0.092
-0.9008302176857093 -0.41647578391088985 -0.019558255045539024 1.787087617886507 0.037582529303192634 0.1449611844551716 -0.11389807350049197 0.006283185306000972 0.2360121480566615 0.05340707510100826 0.24308073152591259 0.009424777959001457 -0.4249004063183157 0.2120575040775328 2.148 -10.316 1.004 -2.292 0.172 0.328 -0.1
-0.8992962368978238 -0.41379131753209036 -0.018407769454624964 1.7893885890683352 0.037582529303192634 0.1407427372884867 -0.11236409271260656 0.04123340357063138 0.2379756434647868 0.036128315509505585 0.26035949111741524 -0.00039269908162506076 -0.3899501880536853 0.2120575040775328 2.148 -10.252 0.872 -2.136 0.164 0.308 -0.092
-0.8996797320947951 -0.4114903463502622 -0.018791264651596317 1.7920730554471347 0.037582529303192634 0.13729128051574452 -0.11044661672774979 0.027488935713754253 0.2528982085665391 0.029059732040254495 0.24857851866866346 0.01649336142825255 -0.3742422247886829 0.19831303622065566 1.712 -10.316 0.704 -2.136 0.152 0.336 -0.112
-0.8985292465038811 -0.4088058799714628 -0.01802427425765361 1.7939905314319913 0.037582529303192634 0.13307283334905964 -0.10852914074289302 0.024347343060753767 0.2411172361177873 0.04123340357063138 0.23287055540366103 -0.00039269908162506076 -0.36795903948268194 0.16728980877227587 1.68 -10.22 0.536 -1.892 0.172 0.344 -0.092
-0.8977622561099384 -0.40573791839569195 -0.017640779060682257 1.7966749978107908 0.03719903410622128 0.12885438618237474 -0.1062281695610649 0.07068583469251093 0.24661502326053814 0.03848450999925595 0.23169245815878584 -0.00039269908162506076 -0.37974001193143375 0.16375551703765032 1.68 -10.284 0.468 -1.8 0.164 0.328 -0.128
-0.8977622561099384 -0.4034369472138638 -0.01687378866673955 1.7993594641895903 0.037582529303192634 0.12540292940963257 -0.10431069357620813 0.07539822367201165 0.2552544030562895 0.04633849163175717 0.23679754621991161 -0.003926990816250607 -0.38366700274768434 0.17867808213940264 1.776 -10.188 0.5 -1.772 0.164 0.336 -0.112
-0.8966117705190243 -0.4011359760320357 -0.016106798272796843 1.8020439305683897 0.03796602450016399 0.12041749184900498 -0.10316020798529407 0.08482300163101313 0.2729258617294172 0.05890486224375911 0.23287055540366103 -0.0011780972448751821 -0.38877209080881014 0.1822123738740282 1.588 -10.128 0.5 -1.832 0.164 0.328 -0.1
-0.8950777897311389 -0.3980680144562649 -0.016106798272796843 1.8047283969471892 0.03796602450016399 0.1169660350762628 -0.10162622719740866 0.10956304377339195 0.23522674989341139 0.06832964020276057 0.25172011132166394 0.0023561944897503642 -0.3895574889720603 0.20145462887365617 1.776 -9.968 0.468 -1.956 0.164 0.344 -0.092
-0.8935438089432535 -0.39576704327443674 -0.014956312681882784 1.8077963585229602 0.037582529303192634 0.11351457830352062 -0.09894176081860918 0.13862277581364643 0.23012166183228558 0.061653755815134534 0.25132741224003885 -0.005890486224375911 -0.3718860302989325 0.16061392438464983 2.056 -9.968 0.232 -1.956 0.152 0.336 -0.092
-0.8923933233523395 -0.39346607209260864 -0.01457281748491143 1.8081798537199314 0.03796602450016399 0.11083011192472114 -0.09625729443980971 0.1130973355080175 0.2411172361177873 0.054977871427508505 0.22658737009766006 0.006675884387626033 -0.3385066083608024 0.21637719397540847 1.712 -9.84 0.3 -1.956 0.164 0.336 -0.084
-0.8916263329583968 -0.39078160571380915 -0.012655341500054663 1.8108643200987309 0.037582529303192634 0.10737865515197896 -0.095490304045867 0.12370021071189413 0.25682519938278975 0.061653755815134534 0.20538161968990676 0.003926990816250607 -0.271747764484542 0.18456856836377855 1.804 -9.62 0.772 -1.832 0.152 0.336 -0.072
-0.8893253617765686 -0.3888641297289524 -0.012655341500054663 1.812014805689645 0.03719903410622128 0.1054611791671222 -0.09357282806101024 0.16846790601715106 0.2619302874439155 0.06754424203951044 0.181034276629153 -0.0007853981632501215 -0.21834068938353376 0.17082410050690142 2.116 -9.62 0.872 -1.588 0.152 0.328 -0.044
-0.8885583713826259 -0.3861796633501529 -0.01227184630308331 1.8146992720684445 0.03834951969713534 0.10354370318226543 -0.09165535207615347 0.16454091520090044 0.23247785632203596 0.08482300163101313 0.1829977720372783 0.0011780972448751821 -0.2030254252001564 0.2360121480566615 2.18 -9.556 0.972 -1.436 0.172 0.316 -0.1
-0.8870243905947405 -0.38426218736529616 -0.01112136071216925 1.8170002432502725 0.03719903410622128 0.10239321759135137 -0.08935438089432535 0.15275994275214863 0.239153740709662 0.07186393193738612 0.20852321234290724 0.0007853981632501215 -0.1990984343839058 0.19634954081253037 1.868 -9.364 0.536 -1.344 0.152 0.328 -0.1
-0.8847234194129123 -0.3804272353955826 -0.010737865515197896 1.818534224038158 0.03796602450016399 0.09817477042466648 -0.08666991451552587 0.20813051326128218 0.22972896275066054 0.09189158510026421 0.21048670775103256 0.006675884387626033 -0.22658737009766006 0.17749998489452745 2.304 -9.492 0.332 -1.464 0.172 0.328 -0.084
-0.8828059434280556 -0.3788932546076972 -0.009587379924283835 1.8208351952199862 0.03796602450016399 0.09740778003072377 -0.08590292412158317 0.21323560132240799 0.2450442269340379 0.08325220530451288 0.18967365642490433 0.011388273367126762 -0.2309070599955357 0.19045905458815446 2.212 -9.428 0.1 -1.404 0.144 0.328 -0.084
-0.8797379818522848 -0.37582529303192636 -0.008436894333369775 1.822752671204843 0.037582529303192634 0.095490304045867 -0.08283496254581234 0.2089159114245323 0.24779312050541333 0.0659734457130102 0.1649336142825255 0.006283185306000972 -0.22266037928140944 0.20695241601640701 1.836 -9.3 0.2 -1.344 0.164 0.344 -0.1
-0.8770535154734853 -0.37352432185009826 -0.008820389530341128 1.8239031567957569 0.037582529303192634 0.09357282806101024 -0.08130098175792692 0.23836834254641187 0.24857851866866346 0.0640099503048849 0.15943582713977467 -0.008639379795751335 -0.1971349389757805 0.19045905458815446 1.992 -9.204 0.368 -1.372 0.18 0.328 -0.1
-0.8743690490946858 -0.37199034106221285 -0.008820389530341128 1.8254371375836425 0.04026699568199211 0.09088836168221076 -0.07976700097004151 0.25839599570928995 0.24386612968916271 0.03259402377488004 0.155116137241899 0.0310232274483798 -0.18339047111890336 0.18613936469027878 1.776 -9.204 0.604 -1.16 0.508 0.328 -0.084
-0.871301087518915 -0.36930587468341336 -0.007669903939427069 1.827354613568499 0.04295146206079158 0.08820389530341129 -0.07631554419729933 0.271355065402917 0.2230530783630345 0.03455751918300534 0.17435839224152697 0.1900663555065294 -0.18613936469027878 0.19517144356765517 1.588 -9.08 0.736 -0.58 0.408 0.328 -0.112
-0.8686166211401155 -0.36662140830461387 -0.006135923151541655 1.8288885943563846 0.04716990922747647 0.08666991451552587 -0.07593204900032798 0.26350108377041576 0.2191260875467839 0.036913713672755706 0.1920298509146547 0.3875939935639349 -0.2548617039746644 0.21087940683265763 1.432 -8.856 0.94 -1.62 0.136 0.336 -0.12
-0.8663156499582874 -0.3643204371227858 -0.005752427954570301 1.83042257514427 0.052155346788104066 0.08321845774278369 -0.07286408742455715 0.29138271856579506 0.20027653162878098 0.04437499622363186 0.17828538305777758 0.4661338098889471 -0.2858849314230442 0.23012166183228558 1.496 -8.856 0.704 -1.708 0.136 0.328 -0.128
-0.8628641931855452 -0.362402961137929 -0.006135923151541655 1.8323400511291268 0.05368932757598948 0.08245146734884098 -0.07094661143970038 0.3090541772389228 0.23287055540366103 0.05340707510100826 0.13823007673202137 0.3754203220335581 -0.24582962509728803 0.26742807458666634 1.4 -8.792 0.5 -1.8 0.152 0.344 -0.12
-0.859412736412803 -0.35971849475912954 -0.005752427954570301 1.8331070415230695 0.055223308363874894 0.08206797215186963 -0.0682621450609009 0.3153373625449238 0.24072453703616223 0.02081305132612822 0.11388273367126761 0.20538161968990676 -0.10995574285501701 0.22855086550578535 1.524 -8.824 0.064 -1.68 0.228 0.336 -0.14
-0.8563447748370322 -0.3574175235773014 -0.005752427954570301 1.8334905367200407 0.05714078434873166 0.08206797215186963 -0.06481068828815872 0.3408628028505527 0.2320851572404109 0.03730641275438077 0.0679369411211355 0.14922565101752308 -0.0047123889795007284 0.22894356458741041 1.12 -8.888 0.232 -1.404 0.392 0.328 -0.112
-0.85289331806429 -0.35550004759244463 -0.005368932757598948 1.8334905367200407 0.059825250727531136 0.08245146734884098 -0.06366020269724466 0.34439709458517825 0.22855086550578535 0.04790928795825741 0.031415926530004856 0.1720021977517766 0.06518804754976008 0.24857851866866346 1.308 -8.92 0.468 -1.192 0.356 0.308 -0.084
-0.8502088516854905 -0.3524320860166738 -0.005752427954570301 1.8331070415230695 0.06366020269724466 0.08283496254581234 -0.060975736318445196 0.38563049815580963 0.23561944897503645 0.03926990816250607 0.014529866020127248 0.3137665662184235 0.02670353755050413 0.22266037928140944 1.184 -8.888 0.5 -1.1 0.144 0.316 -0.12
-0.845223414124863 -0.35051461003181705 -0.004601942363656241 1.8334905367200407 0.06557767868210143 0.08283496254581234 -0.05905826033358843 0.3573561642788053 0.23561944897503645 0.05811946408050899 0.036128315509505585 0.3239767423406751 0.02042035224450316 0.20655971693478195 1.184 -8.92 0.332 -1.008 0.144 0.336 -0.128
-0.8406214717612067 -0.3485971340469603 -0.003451456772742181 1.8346410223109548 0.06711165946998685 0.08283496254581234 -0.05675728915176031 0.368351738564307 0.2089159114245323 0.05890486224375911 0.04162610265225644 0.1971349389757805 -0.04358959806038174 0.20263272611853134 1.12 -8.888 0.164 -1.036 0.188 0.336 -0.12
-0.8375535101854359 -0.3466796580621035 -0.003451456772742181 1.8350245175079263 0.06711165946998685 0.08130098175792692 -0.05560680356084625 0.37267142846218265 0.1959568417309053 0.04280419989713162 0.043982297142006806 0.08678649703913842 -0.08364490438613793 0.17239489683340167 0.932 -8.664 0.064 -1.22 0.336 0.344 -0.1
-0.8329515678217797 -0.3443786868802754 -0.0023009711818281204 1.8346410223109548 0.06902913545484361 0.08168447695489828 -0.05253884198507542 0.3730641275438077 0.2042035224450316 0.04241150081550656 0.010995574285501701 0.07657632091688685 -0.049480084284757656 0.16650441060902577 0.996 -8.636 0.132 -1.128 0.336 0.328 -0.1
-0.8291166158520661 -0.34284470609239 -0.003451456772742181 1.8346410223109548 0.07056311624272903 0.08091748656095557 -0.05177185159113271 0.4182245219306897 0.21284290224078292 0.022383847652628464 -0.023169245815878585 0.13940817397689656 -0.029059732040254495 0.1739656931599019 0.808 -8.572 0.164 -1.128 0.2 0.328 -0.092
-0.8256651590793239 -0.34092723010753323 -0.002684466378799474 1.8342575271139834 0.07094661143970038 0.08130098175792692 -0.049854375606275945 0.4241150081550656 0.19281524907790482 0.03730641275438077 -0.03769911183600583 0.14372786387477224 0.007461282550876154 0.1869247628535289 0.652 -8.444 0.268 -0.852 0.144 0.328 -0.084
-0.8210632167156677 -0.3393932493196478 -0.0023009711818281204 1.8338740319170121 0.07171360183364309 0.08091748656095557 -0.04716990922747647 0.433147087032442 0.18574666560865372 0.0400553063257562 -0.02591813938725401 0.09032078877376397 0.013351768775252066 0.19360064724115494 0.404 -8.252 0.064 -0.976 0.236 0.336 -0.092
-0.8172282647459542 -0.33709227813781967 -0.0015339807878854137 1.832723546326098 0.07171360183364309 0.08053399136398422 -0.04678641403050512 0.3895574889720603 0.20263272611853134 0.02042035224450316 -0.04358959806038174 0.029059732040254495 -0.01060287520387664 0.1771072858129024 0.436 -8.128 -0.164 -0.944 0.336 0.296 -0.084
-0.8133933127762406 -0.3347913069559916 -0.0011504855909140602 1.832723546326098 0.07401457301547121 0.08015049616701286 -0.04410194765170564 0.4087997439716882 0.2010619297920311 0.005497787142750851 -0.03769911183600583 0.07068583469251093 -0.03377212101975522 0.1900663555065294 0.248 -8.096 -0.164 -0.732 0.336 0.336 -0.092
-0.8091748656095558 -0.33325732616810616 -0.0007669903939427069 1.8323400511291268 0.07554855380335662 0.07938350577307016 -0.042184471666848876 0.4158683274409393 0.20930861050615737 0.04437499622363186 -0.040448005407381256 0.13823007673202137 -0.060475658570259355 0.21755529122028364 0.184 -8.064 -0.032 -0.884 0.244 0.328 -0.128
-0.8041894280489281 -0.33133985018324935 -0.0003834951969713534 1.8319565559321553 0.07708253459124204 0.0782330201821561 -0.039883500485020755 0.4810563749906994 0.19752763805740556 0.03259402377488004 -0.05026548244800778 0.16650441060902577 -0.08521570071263818 0.16728980877227587 0.06 -8.096 -0.4 -0.944 0.216 0.344 -0.112
-0.7988204952913293 -0.32903887900142126 -0.0011504855909140602 1.83042257514427 0.07784952498518474 0.07708253459124204 -0.03834951969713534 0.4410010686649432 0.17867808213940264 -0.01060287520387664 -0.04751658887663235 0.1610066234662749 -0.09699667316139 0.17789268397615252 -0.028 -8.156 -0.232 -1.008 0.28 0.316 -0.092
-0.7949855433216156 -0.32750489821353584 0.0 1.83042257514427 0.07976700097004151 0.07593204900032798 -0.03681553890924993 0.4571017310115707 0.15747233173164935 0.015707963265002428 -0.07264933010063623 0.13469578499739585 -0.10327985846739098 0.2030254252001564 -0.124 -8.188 -0.2 -1.464 0.328 0.316 -0.1
-0.7896166105640168 -0.32597091742565043 -0.0007669903939427069 1.8288885943563846 0.08168447695489828 0.07593204900032798 -0.03413107253045045 0.47438049060307336 0.16964600326202625 0.01021017612225158 -0.09738937224301507 0.13351768775252065 -0.07382742734551141 0.17749998489452745 -0.372 -8.188 -0.2 -1.496 0.328 0.344 -0.092
-0.7846311730033891 -0.3240534414407937 -0.0003834951969713534 1.827354613568499 0.08360195293975504 0.07784952498518474 -0.033364082136507746 0.4594579255013211 0.1869247628535289 0.03259402377488004 -0.1390154748952715 0.1700387023436513 -0.0023561944897503642 0.19320794815952988 -0.34 -8.188 -0.368 -1.068 0.264 0.644 -0.128
-0.7800292306397328 -0.3213689750619942 -0.0007669903939427069 1.8239031567957569 0.08513593372764046 0.08091748656095557 -0.03106311095467963 0.42568580448156584 0.17082410050690142 -0.0027488935713754254 -0.1869247628535289 0.18653206377190384 0.15825772989489947 0.1841758692821535 -0.34 -8.22 -0.436 -0.672 0.272 0.588 -0.128
-0.7765777738669907 -0.31945149907713744 -0.0003834951969713534 1.8219856808109003 0.08628641931855452 0.0847524385306691 -0.028762139772851508 0.43471788335894224 0.1661117115274007 0.01727875959150267 -0.22855086550578535 0.1668971096906508 0.3070906818307975 0.18024887846590287 -0.436 -8.188 -0.1 -0.7 0.272 0.364 -0.112
-0.7708253459124204 -0.3186845086831947 -0.0003834951969713534 1.8193012144321008 0.08782040010643993 0.08743690490946858 -0.02684466378799474 0.46299221723594663 0.16061392438464983 0.013744467856877126 -0.20970130958778244 0.1460840583645226 0.39269908162506073 0.17671458673127732 -0.436 -8.188 -0.536 -0.488 0.308 0.356 -0.128
-0.7662234035487642 -0.3163835375013666 0.0 1.818534224038158 0.0897378760912967 0.0897378760912967 -0.025310683000109326 0.4610287218278213 0.15747233173164935 -0.007461282550876154 -0.18967365642490433 0.13155419234439536 0.33300882121805153 0.17357299407827684 -0.248 -8.128 -0.468 -0.364 0.292 0.52 -0.12
-0.7620049563820793 -0.3160000423043952 -0.0003834951969713534 1.817383738447244 0.09127185687918211 0.09280583766706753 -0.024927187803137973 0.45121124478719477 0.1480475537726479 -0.007461282550876154 -0.18024887846590287 0.14765485469102282 0.25682519938278975 0.1751437904047771 -0.308 -7.936 -0.436 -0.764 0.264 0.616 -0.12
-0.7577865092153944 -0.3136990711225671 -0.0007669903939427069 1.8139322816745018 0.09203884727312482 0.09664078963678106 -0.021859226227367145 0.46024332366457116 0.13744467856877127 -0.0011780972448751821 -0.19988383254715592 0.14883295193589802 0.28235063968841867 0.17357299407827684 -0.404 -7.872 -0.4 -0.824 0.228 0.472 -0.1
-0.7524175764577954 -0.3121650903346817 0.0007669903939427069 1.812014805689645 0.09280583766706753 0.10009224640952324 -0.019558255045539024 0.45238934203207 0.13862277581364643 0.0 -0.23640484713828655 0.10956304377339195 0.38170350733955904 0.15158184550727344 -0.372 -7.712 -0.468 -0.792 0.292 0.364 -0.128
-0.7481991292911105 -0.3106311095467963 0.0 1.809713834507817 0.09357282806101024 0.10392719837923678 -0.018407769454624964 0.4940154446843264 0.12330751163026907 -0.001570796326500243 -0.24779312050541333 0.07618362183526178 0.38445240091093447 0.19360064724115494 -0.404 -7.648 -0.536 -1.1 0.308 0.404 -0.112
-0.7428301965335116 -0.30986411915285356 -0.0003834951969713534 1.8070293681290175 0.09510680884889565 0.10814564554592167 -0.017257283863710903 0.45081854570556973 0.13508848407902088 -0.014137166938502187 -0.2411172361177873 0.1119192382631423 0.3483240854014289 0.16768250785390093 -0.34 -7.588 -0.668 -1.1 0.272 0.452 -0.14
-0.7389952445637981 -0.30833013836496814 -0.0007669903939427069 1.8047283969471892 0.095490304045867 0.1112136071216925 -0.01687378866673955 0.45592363376669554 0.13940817397689656 -0.006675884387626033 -0.23719024530153668 0.09149888601863915 0.37070793305405736 0.14176436846664692 -0.436 -7.492 -0.4 -1.22 0.28 0.452 -0.12
-0.7340098070031704 -0.3071796527740541 0.0 1.8005099497805044 0.09740778003072377 0.11581554948534874 -0.013805827090968724 0.44060836958331817 0.11663162724264303 0.011780972448751823 -0.25839599570928995 0.0801106126515124 0.3644247477480564 0.10445795571226615 -0.404 -7.524 -0.368 -1.312 0.328 0.404 -0.112
-0.7305583502304283 -0.30602916718314005 -0.0003834951969713534 1.7974419882047337 0.09779127522769512 0.11926700625809092 -0.013038836697026017 0.4386448741751928 0.11349003458964255 -0.0011780972448751821 -0.31887165427954933 0.06990043652926081 0.3777765165233084 0.11270463642639243 -0.62 -7.524 -0.5 -1.22 0.28 0.356 -0.112
-0.7255729126698007 -0.30449518639525464 0.0003834951969713534 1.795908007416848 0.09894176081860918 0.12310195822780445 -0.011888351106111956 0.4539601383585702 0.13508848407902088 0.001570796326500243 -0.3031636910145469 0.11231193734476737 0.394662577033186 0.09542587683488976 -0.496 -7.588 -0.468 -1.252 0.264 0.424 -0.112
-0.7209709703061444 -0.3037281960013119 -0.0007669903939427069 1.7928400458410774 0.1004757416064946 0.12616991980357528 -0.009203884727312482 0.4500331475423196 0.13273228958927052 0.003141592653000486 -0.3031636910145469 0.1260564052016445 0.37070793305405736 0.10563605295714133 -0.404 -7.588 -0.4 -1.252 0.272 0.432 -0.112
-0.7159855327455169 -0.3021942152134265 0.0 1.7878546082804496 0.1012427320004373 0.13077186216723152 -0.009203884727312482 0.4315762907059417 0.12684180336489462 -0.009032078877376396 -0.336150413871052 0.09660397407976494 0.3530364743809296 0.1602212253030248 -1.088 -7.62 -0.468 -1.252 0.272 0.46 -0.1
-0.7113835903818606 -0.30104372962251247 -0.0003834951969713534 1.785937132295593 0.1012427320004373 0.1342233189399737 -0.009203884727312482 0.426863901726441 0.12566370612001942 -0.0070685834692510935 -0.3644247477480564 0.06675884387626033 0.38563049815580963 0.10327985846739098 -1.776 -7.492 -0.468 -1.1 0.272 0.412 -0.128
-0.7090826192000325 -0.29950974883462705 0.0003834951969713534 1.781718685128908 0.10162622719740866 0.13729128051574452 -0.008436894333369775 0.45081854570556973 0.12566370612001942 0.008639379795751335 -0.3671736413194318 0.03259402377488004 0.37659841927843324 0.08717919612076348 -2.116 -7.492 -0.436 -1.036 0.316 0.452 -0.1
-0.7044806768363763 -0.29912625363765566 0.0003834951969713534 1.7767332475682804 0.10162622719740866 0.14112623248545805 -0.006902913545484362 0.39348447978831086 0.11623892816101798 0.03652101459113065 -0.37463492387030795 0.021991148571003403 0.3322234230548014 0.08874999244726373 -2.492 -7.556 -0.468 -1.1 0.308 0.508 -0.092
-0.7006457248666628 -0.29797576804674164 0.0015339807878854137 1.772898295598567 0.10239321759135137 0.1449611844551716 -0.005368932757598948 0.3852377990741846 0.11820242356914328 0.05537057050913356 -0.3970187715229364 0.009424777959001457 0.3385066083608024 0.1119192382631423 -2.648 -7.744 -0.5 -1.1 0.344 0.54 -0.128
-0.6979612584878633 -0.2964417872588562 0.0023009711818281204 1.7679128580379393 0.10200972239438001 0.14956312681882783 -0.004218447166684887 0.3789546137681836 0.10877764561014182 0.05811946408050899 -0.40251655866568725 0.014529866020127248 0.3981968687678116 0.13744467856877127 -2.74 -7.62 -0.4 -1.068 0.344 0.52 -0.128
-0.6937428113211783 -0.2949078064709708 0.003451456772742181 1.7644614012651971 0.10200972239438001 0.15416506918248407 -0.0038349519697135344 0.3318307239731763 0.12291481254864402 0.08521570071263818 -0.3962333733596863 0.06086835765188441 0.43353978611406707 0.13037609509952017 -2.616 -7.492 -0.5 -1.068 0.308 0.48 -0.1
-0.6918253353363216 -0.29375732088005674 0.004218447166684887 1.7598594589015408 0.10354370318226543 0.15838351634916897 -0.0030679615757708274 0.32122784876929966 0.13508848407902088 0.09817477040626518 -0.40565815131868777 0.05026548244800778 0.4292200962161914 0.0950331777532647 -2.304 -7.712 -0.5 -0.976 0.336 0.528 -0.12
-0.6891408689575221 -0.29260683528914266 0.004985437560627594 1.7560245069318274 0.10431069357620813 0.16183497312191114 -0.0007669903939427069 0.271355065402917 0.11034844193664206 0.11623892816101798 -0.43039819346106656 0.09660397407976494 0.4091924430533133 0.11545352999776785 -2.244 -8.0 -1.34 -1.036 0.292 0.528 -0.12
-0.68568941218478 -0.2918398448952 0.004601942363656241 1.7514225645681711 0.10507768397015084 0.16566992509162468 0.0 0.29766590387179603 0.09660397407976494 0.1170243263242681 -0.42961279529781643 0.09228428418188928 0.40290925774731234 0.07264933010063623 -2.088 -7.968 -1.844 -1.068 0.244 0.568 -0.112
-0.6822379554120378 -0.29030586410731457 0.006135923151541655 1.7464371270075436 0.10661166475803625 0.17180584824316633 -0.0007669903939427069 0.2850995332597941 0.1260564052016445 0.07853981632501214 -0.44453536039956876 0.11388273367126761 0.4504258466239447 0.06479534846813502 -1.96 -7.712 -2.484 -1.1 0.144 0.5 -0.128
-0.679169993836267 -0.2891553785164005 0.006902913545484362 1.7422186798408588 0.10661166475803625 0.17564080021287987 0.0011504855909140602 0.2968805057085459 0.11584622907939292 0.07422012642713648 -0.45553093468507044 0.05929756132538417 0.45827982825644586 0.04241150081550656 -2.088 -7.936 -2.684 -1.22 0.144 0.5 -0.12
-0.6768690226544388 -0.28838838812245776 0.006519418348513008 1.7387672230681164 0.1062281695610649 0.17985924737956477 0.0011504855909140602 0.2870630286679194 0.08953539061051385 0.027488935713754253 -0.4441426613179437 0.010995574285501701 0.44689155488931914 0.03259402377488004 -2.304 -8.188 -2.952 -1.28 0.172 0.54 -0.1
-0.6730340706847253 -0.28723790253154374 0.006519418348513008 1.7333982903105176 0.1062281695610649 0.18522818013716372 0.0 0.2902046213209199 0.1079922474468917 0.01060287520387664 -0.4441426613179437 -0.01610066234662749 0.4362886796854425 0.011780972448751823 -2.552 -8.032 -2.92 -1.464 0.208 0.52 -0.112
-0.6707330995028972 -0.28608741694062967 0.007286408742455715 1.7291798431438326 0.10699515995500761 0.18867963690990588 0.0007669903939427069 0.30748338091242255 0.1170243263242681 -0.02042035224450316 -0.44257186499144346 0.007853981632501214 0.4618141199910714 0.006283185306000972 -2.584 -7.712 -2.516 -1.588 0.244 0.48 -0.112
-0.667281642730155 -0.28455343615274425 0.005368932757598948 1.7234274151892623 0.10737865515197896 0.19404856966750483 0.0007669903939427069 0.2870630286679194 0.10288715938576591 -0.040448005407381256 -0.47870018050094904 0.05183627877450802 0.49754973641895195 0.0047123889795007284 -3.02 -7.68 -2.316 -1.556 0.272 0.472 -0.1
-0.6649806715483269 -0.2837864457588015 0.006519418348513008 1.7184419776286348 0.10814564554592167 0.2001844928190465 0.0019174759848567672 0.29334621397392036 0.09581857591651483 -0.04084070448900632 -0.4688827034603225 0.04280419989713162 0.4822344722355746 0.043982297142006806 -3.052 -8.064 -2.348 -1.588 0.292 0.492 -0.1
-0.6626797003664987 -0.2834029505618302 0.005368932757598948 1.713456540068007 0.10814564554592167 0.20478643518270273 0.0015339807878854137 0.23954643979128706 0.08089601081476251 -0.04555309346850705 -0.4712388979500729 0.04987278336638271 0.46652650897057213 0.05811946408050899 -3.176 -7.872 -1.944 -1.648 0.244 0.48 -0.128
-0.6603787291846707 -0.2826359601678875 0.0038349519697135344 1.7084711025073795 0.10737865515197896 0.20938837754635897 0.0023009711818281204 0.19674223989415543 0.09542587683488976 -0.056155968672383684 -0.49519354192920156 -0.01649336142825255 0.4504258466239447 0.028274333877004374 -3.148 -7.808 -2.112 -1.464 0.252 0.5 -0.112
-0.6588447483967852 -0.2814854745769734 0.004985437560627594 1.703485664946752 0.10852914074289302 0.2132233295160725 0.0023009711818281204 0.21441369856728315 0.11231193734476737 -0.056155968672383684 -0.48576876397020013 0.02042035224450316 0.40683624856356293 0.018456856836377853 -2.96 -7.712 -1.744 -1.528 0.228 0.548 -0.112
-0.6576942628058712 -0.279951493789088 0.004218447166684887 1.6985002273861243 0.10776215034895031 0.21782527187972875 0.0023009711818281204 0.18613936469027878 0.07971791356988733 -0.02552544030562895 -0.4963716391740768 -0.023169245815878585 0.40762164672681306 0.03809181091763089 -3.052 -8.096 -1.98 -1.62 0.252 0.608 -0.092
-0.655393291624043 -0.2791845033951453 0.004218447166684887 1.6923643042345826 0.10737865515197896 0.22281070944035636 0.0023009711818281204 0.14097897030339682 0.04712388979500729 -0.04673119071338223 -0.4637776153991967 -0.01727875959150267 0.41390483203281403 0.01531526418337737 -2.864 -8.284 -1.88 -1.588 0.244 0.56 -0.1
-0.6530923204422149 -0.27880100819817394 0.0038349519697135344 1.6885293522648692 0.10852914074289302 0.22779614700098394 0.003451456772742181 0.1621847207111501 0.0769690199985119 -0.02042035224450316 -0.4900884538680758 0.03220132469325498 0.4531747401953201 0.027096236632129192 -2.648 -8.128 -1.98 -1.62 0.228 0.54 -0.128
-0.6538593108361576 -0.27803401780423126 0.002684466378799474 1.6827769243102988 0.10776215034895031 0.23163109897069747 0.0030679615757708274 0.14372786387477224 0.08639379795751337 -0.023954643979128706 -0.5014767272352025 -0.003926990816250607 0.44374996223631863 -0.0047123889795007284 -2.616 -8.0 -2.216 -1.708 0.228 0.54 -0.084
-0.6511748444573582 -0.2768835322133172 0.003451456772742181 1.6770244963557286 0.10737865515197896 0.235466050940411 0.002684466378799474 0.1370519794871462 0.08953539061051385 -0.036128315509505585 -0.5423174317242089 0.0023561944897503642 0.4221515127469403 0.008639379795751335 -2.74 -8.032 -2.216 -1.74 0.228 0.56 -0.1
-0.6504078540634154 -0.27611654181937445 0.002684466378799474 1.6728060491890437 0.10852914074289302 0.2389175077131532 0.0030679615757708274 0.10563605295714133 0.06990043652926081 -0.014137166938502187 -0.5175773895818301 0.022776546734253524 0.39152098438018557 0.007461282550876154 -3.116 -8.316 -2.08 -1.772 0.216 0.588 -0.1
-0.650024358866444 -0.27534955142543177 0.0038349519697135344 1.666670126037502 0.10814564554592167 0.2446699356677235 0.004601942363656241 0.11231193734476737 0.05654866775400875 -0.031415926530004856 -0.5132576996839544 -0.012959069693627005 0.42372230907344055 0.018456856836377853 -2.772 -8.444 -2.348 -1.864 0.244 0.588 -0.1
-0.64887387327553 -0.27496605622846043 0.002684466378799474 1.6616846884768743 0.10737865515197896 0.24888838283440837 0.004601942363656241 0.0620464548967596 0.06086835765188441 -0.022383847652628464 -0.503832921724953 -0.0070685834692510935 0.4519966429504449 0.050658181529632834 -2.616 -8.316 -2.484 -1.772 0.216 0.508 -0.12
-0.64887387327553 -0.27458256103148904 0.0023009711818281204 1.6570827461132183 0.10737865515197896 0.25310683000109324 0.004218447166684887 0.05576326959075863 0.05851216316213405 -0.0200276531628781 -0.47673668509282374 0.0047123889795007284 0.4221515127469403 0.02591813938725401 -2.584 -7.968 -2.348 -1.892 0.2 0.548 -0.176
-0.6484903780785587 -0.27381557063754636 0.0019174759848567672 1.6520973085525905 0.10661166475803625 0.2569417819708068 0.0038349519697135344 0.0620464548967596 0.05537057050913356 -0.023561944897503646 -0.4920519492762011 0.0027488935713754254 0.4103705402981885 0.0 -2.772 -7.936 -2.416 -2.016 0.188 0.528 -0.168
-0.6477233876846159 -0.2730485802436036 0.0015339807878854137 1.6474953661889344 0.10699515995500761 0.2611602291374917 0.0038349519697135344 0.023561944897503646 0.04790928795825741 -0.018456856836377853 -0.5163992923369549 -0.003926990816250607 0.41429753111443907 -0.02042035224450316 -2.772 -8.22 -2.416 -2.076 0.164 0.576 -0.168
-0.6481068828815874 -0.2726650850466323 0.0003834951969713534 1.6409759478404213 0.10776215034895031 0.2649951811072052 0.0038349519697135344 0.01767145867312773 0.056155968672383684 -0.05379977418263332 -0.4940154446843264 0.0027488935713754254 0.4103705402981885 0.006675884387626033 -2.616 -8.284 -2.316 -2.136 0.2 0.568 -0.204
-0.6481068828815874 -0.2726650850466323 0.0003834951969713534 1.6356070150828224 0.10699515995500761 0.26959712347086146 0.004218447166684887 -0.01727875959150267 0.0730420291822613 -0.056155968672383684 -0.5006913290719525 0.0035342917346255468 0.4150829292776892 0.01649336142825255 -2.74 -8.476 -2.148 -2.016 0.164 0.52 -0.204
-0.64887387327553 -0.2715145994557182 0.0 1.6321555583100802 0.10776215034895031 0.2730485802436036 0.0038349519697135344 -0.04437499622363186 0.06008295948863429 -0.034950218264630406 -0.5156138941737047 -0.003141592653000486 0.3962333733596863 -0.015707963265002428 -2.584 -8.664 -2.248 -2.108 0.172 0.54 -0.196
-0.6492573684725014 -0.27113110425874687 -0.0007669903939427069 1.62640313035551 0.10776215034895031 0.27650003701634585 0.0038349519697135344 -0.02591813938725401 0.05026548244800778 -0.04476769530525693 -0.5026548244800777 -0.0035342917346255468 0.3597123587685556 0.005890486224375911 -2.4 -8.664 -2.348 -2.26 0.152 0.608 -0.196
-0.6481068828815874 -0.27113110425874687 -0.0015339807878854137 1.6198837120069969 0.10776215034895031 0.2807184841830307 0.003451456772742181 0.0011780972448751821 0.04987278336638271 -0.05222897785613308 -0.49323004652107627 -0.013351768775252066 0.3950552761148111 -0.014922565101752308 -2.524 -8.572 -2.316 -2.2 0.144 0.568 -0.204
-0.6492573684725014 -0.2703641138648042 -0.0019174759848567672 1.6168157504312262 0.10814564554592167 0.2841699409557729 0.004218447166684887 -0.01021017612225158 0.051443579692882956 -0.043196898978756684 -0.5160065932553298 -0.015707963265002428 0.40487275315543764 -0.006283185306000972 -2.524 -8.664 -2.18 -2.136 0.124 0.5 -0.204
-0.6492573684725014 -0.26959712347086146 -0.0019174759848567672 1.6122138080675699 0.10737865515197896 0.2880048929254864 0.003451456772742181 -0.04162610265225644 0.024347343060753767 -0.07186393193738612 -0.4594579255013211 -0.003926990816250607 0.3522510762176795 -0.0070685834692510935 -2.616 -8.696 -2.216 -2.228 0.144 0.596 -0.204
-0.650024358866444 -0.26959712347086146 -0.004218447166684887 1.6064613801129994 0.10737865515197896 0.2918398448952 0.004601942363656241 -0.06322455214163478 0.0329867228565051 -0.09699667316139 -0.4728096942765731 0.015707963265002428 0.31455196438167365 0.011388273367126762 -2.552 -8.856 -1.98 -2.384 0.144 0.624 -0.212
-0.6511748444573582 -0.26959712347086146 -0.004985437560627594 1.6022429329463146 0.10699515995500761 0.2949078064709708 0.0011504855909140602 -0.0769690199985119 0.04358959806038174 -0.07618362183526178 -0.48851765754157556 0.031415926530004856 0.32554753866717534 -0.09935286765114036 -2.616 -8.856 -1.912 -2.412 0.124 0.548 -0.176
-0.6515583396543295 -0.26959712347086146 -0.004218447166684887 1.5984079809766012 0.10699515995500761 0.29797576804674164 -0.0019174759848567672 -0.043196898978756684 0.01531526418337737 -0.07775441816176203 -0.4594579255013211 -0.024347343060753767 0.32751103407530063 -0.24268803244428755 -2.74 -8.888 -1.88 -2.476 0.152 0.54 -0.252
-0.6530923204422149 -0.26959712347086146 -0.005752427954570301 1.593806038612945 0.10661166475803625 0.3006602344255411 -0.004218447166684887 -0.09071348785538903 0.009817477040626518 -0.07539822367201165 -0.4390375732568179 -0.01688606050987761 0.30277099193292184 -0.2890265240760447 -3.02 -8.824 -1.844 -2.536 0.024 0.596 -0.268
-0.6534758156391862 -0.2688301330769188 -0.006519418348513008 1.58958759144626 0.10584467436409355 0.30334470080434056 -0.005752427954570301 -0.09071348785538903 0.01021017612225158 -0.08914269152888879 -0.43668137876706753 -0.0750055245903866 0.2784236488721681 -0.29373891305554545 -2.96 -8.92 -1.98 -2.536 -0.088 0.596 -0.268
-0.654242806033129 -0.2688301330769188 -0.007286408742455715 1.5857526394765464 0.10277671278832272 0.3064126623801114 -0.010354370318226542 -0.1021017612225158 0.005890486224375911 -0.07068583469251093 -0.45160394386881986 -0.16061392438464983 0.30473448734104713 -0.25957409295416517 -2.524 -8.728 -2.148 -2.476 -0.016 0.576 -0.26
-0.6557767868210144 -0.2688301330769188 -0.008053399136398421 1.5811506971128901 0.10085923680346595 0.30986411915285356 -0.01227184630308331 -0.084037603467763 0.0027488935713754254 -0.029452431121879556 -0.4390375732568179 -0.2501493149951637 0.30944687632054785 -0.24072453703616223 -2.524 -8.412 -2.18 -2.412 0.144 0.588 -0.268
-0.6580777580028425 -0.2684466378799474 -0.007669903939427069 1.576548754749234 0.09855826562163783 0.31254858553165304 -0.01342233189399737 -0.12762720152814475 0.023954643979128706 -0.045160394386881984 -0.4472842539709442 -0.2552544030562895 0.3070906818307975 -0.20930861050615737 -2.648 -8.508 -2.112 -2.26 0.136 0.568 -0.26
-0.6584612531998139 -0.2688301330769188 -0.008053399136398421 1.572330307582549 0.09817477042466648 0.3148495567134812 -0.014189322287940077 -0.16964600326202625 0.005890486224375911 -0.04751658887663235 -0.4036946559105624 -0.16139932254789996 0.27724555162729286 -0.21362830040403305 -2.648 -8.76 -2.148 -2.32 0.008 0.636 -0.252
-0.6615292147755847 -0.2688301330769188 -0.007669903939427069 1.567728365218893 0.09702428483375242 0.3171505278953093 -0.016490293469768196 -0.16454091520090044 0.0 -0.0329867228565051 -0.4099778412165634 -0.09424777959001458 0.23326325448528606 -0.17867808213940264 -2.368 -8.604 -2.012 -2.384 -0.036 0.684 -0.24
-0.6626797003664987 -0.2688301330769188 -0.008820389530341128 1.563509918052208 0.09510680884889565 0.3198349942741088 -0.017640779060682257 -0.1668971096906508 -0.001570796326500243 -0.03926990816250607 -0.42961279529781643 -0.1319468914260204 0.23679754621991161 -0.1531526418337737 -2.304 -9.016 -2.148 -2.2 0.016 0.616 -0.26
-0.6642136811543842 -0.2692136282738901 -0.008820389530341128 1.5604419564764371 0.09357282806101024 0.32251946065290826 -0.020708740636453084 -0.18024887846590287 0.0070685834692510935 -0.043982297142006806 -0.3758130211151831 -0.1602212253030248 0.2411172361177873 -0.15158184550727344 -2.68 -8.952 -2.28 -2.26 0.108 0.664 -0.252
-0.6653641667452982 -0.2692136282738901 -0.010354370318226542 1.5558400141127808 0.09318933286403888 0.32482043183473636 -0.02339320701525256 -0.17553648948640216 -0.02552544030562895 -0.04555309346850705 -0.34910948356467897 -0.11820242356914328 0.21245020315915786 -0.1888882582616542 -2.428 -8.92 -2.348 -2.384 0.072 0.692 -0.268
-0.6665146523362123 -0.2688301330769188 -0.010737865515197896 1.5527720525370101 0.09165535207615347 0.32597091742565043 -0.023776702212223912 -0.13037609509952017 -0.023954643979128706 -0.0750055245903866 -0.3542145716258048 -0.05379977418263332 0.2210895829549092 -0.17946348030265274 -2.4 -9.268 -2.148 -2.384 -0.044 0.608 -0.26
-0.6695826139119831 -0.2703641138648042 -0.011888351106111956 1.5504710813551819 0.09203884727312482 0.3278883934105072 -0.025310683000109326 -0.16414821611927538 -0.01727875959150267 -0.07539822367201165 -0.32868913132017585 -0.018064157754752792 0.21087940683265763 -0.15550883632352405 -2.708 -9.204 -2.048 -2.596 -0.024 0.636 -0.26
-0.6715000898968398 -0.26959712347086146 -0.01227184630308331 1.5474031197794111 0.09088836168221076 0.33018936459233533 -0.028378644575880154 -0.20066923071040604 -0.02670353755050413 -0.06008295948863429 -0.28156524152516854 -0.08717919612076348 0.1649336142825255 -0.22030418479165909 -2.584 -9.172 -1.812 -2.688 0.088 0.636 -0.24
-0.6734175658816967 -0.27074760906177553 -0.011888351106111956 1.5443351582036402 0.09050486648523941 0.3324903357741634 -0.03106311095467963 -0.2619302874439155 -0.014529866020127248 -0.05537057050913356 -0.2693915699947917 -0.0750055245903866 0.16768250785390093 -0.2509347131584138 -2.616 -9.712 -1.644 -2.748 0.116 0.608 -0.24
-0.6757185370635248 -0.2703641138648042 -0.013038836697026017 1.5420341870218122 0.09127185687918211 0.3336408213650775 -0.03298058693953639 -0.25878869479091504 -0.028274333877004374 -0.0047123889795007284 -0.2929535148922953 -0.018456856836377853 0.17828538305777758 -0.2320851572404109 -2.552 -10.064 -1.912 -2.932 0.072 0.636 -0.24
-0.679169993836267 -0.27074760906177553 -0.01227184630308331 1.5389662254460414 0.09012137128826805 0.3351748021529629 -0.036432043712278574 -0.23012166183228558 -0.022383847652628464 -0.03534291734625546 -0.2642864819336659 -0.01688606050987761 0.17867808213940264 -0.2481858195870384 -2.552 -10.284 -2.148 -2.904 0.024 0.548 -0.268
-0.6822379554120378 -0.27113110425874687 -0.013038836697026017 1.5370487494611846 0.09012137128826805 0.336325287743877 -0.03834951969713534 -0.27960174611704325 -0.039662607244131134 -0.018064157754752792 -0.26114488928066537 -0.012173671530376884 0.1822123738740282 -0.21873338846515883 -2.368 -10.348 -2.516 -2.812 0.016 0.528 -0.28
-0.6845389265938658 -0.2718980946526896 -0.012655341500054663 1.5347477782793564 0.09012137128826805 0.33824276372873374 -0.04026699568199211 -0.29373891305554545 -0.04830198703988247 -0.01610066234662749 -0.23640484713828655 -0.05262167693775814 0.1441205629563973 -0.21951878662840896 -2.272 -10.38 -2.484 -2.84 0.0 0.596 -0.28
-0.6876068881696367 -0.2718980946526896 -0.013805827090968724 1.532063311900557 0.08935438089432535 0.3390097541226764 -0.043334957257762936 -0.2874557277495445 -0.02513274122400389 -0.021991148571003403 -0.23719024530153668 -0.043196898978756684 0.10445795571226615 -0.22148228203653425 -2.212 -10.604 -2.516 -2.78 -0.088 0.624 -0.24
-0.6914418401393503 -0.2726650850466323 -0.012655341500054663 1.5305293311126715 0.08743690490946858 0.33977674451661916 -0.044485442848677 -0.2870630286679194 -0.045945792550132106 -0.012566370612001944 -0.18967365642490433 -0.07775441816176203 0.09228428418188928 -0.2179479903019087 -2.18 -11.204 -2.348 -2.872 -0.08 0.608 -0.268
-0.693359316124207 -0.2730485802436036 -0.013038836697026017 1.5286118551278147 0.08590292412158317 0.34054373491056183 -0.04716990922747647 -0.2902046213209199 -0.06126105673350948 -0.009032078877376396 -0.1888882582616542 -0.1401935721401467 0.1021017612225158 -0.2042035224450316 -2.056 -11.396 -2.448 -3.084 -0.008 0.588 -0.28
-0.6968107728969491 -0.2730485802436036 -0.013805827090968724 1.5274613695369008 0.0839854481367264 0.34246121089541864 -0.05062136600021865 -0.26782077366829143 -0.06518804754976008 -0.0007853981632501215 -0.17121679958852648 -0.18181967479240313 0.09306968234513939 -0.26075219019904033 -2.056 -11.112 -2.348 -3.056 0.144 0.588 -0.252
-0.7002622296696914 -0.27458256103148904 -0.014956312681882784 1.5259273887490152 0.08321845774278369 0.34246121089541864 -0.052155346788104066 -0.2870630286679194 -0.04751658887663235 -0.0530143760193832 -0.15040374826239827 -0.1590431280581496 0.08678649703913842 -0.27646015346404273 -2.116 -11.236 -2.28 -2.872 0.06 0.5 -0.252
-0.7029466960484908 -0.27611654181937445 -0.014956312681882784 1.5251603983550726 0.08283496254581234 0.3416942205014759 -0.05445631796993219 -0.32868913132017585 -0.07539822367201165 -0.028274333877004374 -0.12134401622214377 -0.10995574285501701 0.03455751918300534 -0.24268803244428755 -1.96 -11.968 -2.048 -3.116 0.0 0.624 -0.252
-0.7056311624272903 -0.2768835322133172 -0.013805827090968724 1.5243934079611299 0.08130098175792692 0.34246121089541864 -0.05675728915176031 -0.32672563591205056 -0.10759954836526664 -0.06283185306000971 -0.07264933010063623 -0.07422012642713648 -0.022776546734253524 -0.24582962509728803 -2.088 -12.064 -2.012 -3.452 -0.016 0.656 -0.224
-0.7094661143970039 -0.2772670274102885 -0.015339807878854137 1.5232429223702157 0.0790000105760988 0.3432282012893613 -0.05944175553055978 -0.3129811680551734 -0.11034844193664206 -0.03337942193813016 -0.08796459428401361 -0.11545352999776785 -0.0047123889795007284 -0.21323560132240799 -1.992 -11.652 -1.776 -3.452 0.08 0.52 -0.24
-0.7121505807758033 -0.27880100819817394 -0.016490293469768196 1.5232429223702157 0.0790000105760988 0.3432282012893613 -0.06212622190935926 -0.3227986450957999 -0.10170906214089073 -0.04673119071338223 -0.09974556673276543 -0.13823007673202137 0.06126105673350948 -0.23169245815878584 -2.056 -12.064 -1.844 -3.176 0.136 0.472 -0.252
-0.7159855327455169 -0.28033498898605935 -0.016490293469768196 1.5228594271732445 0.07784952498518474 0.34284470609239 -0.06404369789421602 -0.3227986450957999 -0.1079922474468917 -0.03455751918300534 -0.054977871427508505 -0.12330751163026907 0.02042035224450316 -0.24465152785241284 -1.932 -12.508 -1.88 -3.176 0.052 0.636 -0.26
-0.7190534943212877 -0.28186896977394477 -0.01687378866673955 1.522475931976273 0.07746602978821339 0.3432282012893613 -0.06711165946998685 -0.3573561642788053 -0.14333516479314717 -0.05183627877450802 0.007853981632501214 -0.07539822367201165 -0.01649336142825255 -0.2309070599955357 -1.868 -12.316 -1.676 -3.268 0.016 0.76 -0.26
-0.7236554366849439 -0.2826359601678875 -0.01687378866673955 1.522475931976273 0.07669903939427068 0.34476218207724674 -0.0682621450609009 -0.3502875808095542 -0.14844025285427295 -0.02081305132612822 -0.019634954081253035 -0.048694686121507534 0.07736171908013696 -0.24465152785241284 -1.804 -12.38 -1.44 -2.992 0.016 0.5 -0.26
-0.7274903886546574 -0.28532042654668693 -0.017257283863710903 1.5240099127641586 0.07593204900032798 0.3443786868802754 -0.0724805922275858 -0.3734568266254328 -0.16964600326202625 -0.018456856836377853 0.003926990816250607 -0.06754424203951044 0.0911061869370141 -0.23012166183228558 -1.652 -12.668 -1.676 -3.42 0.152 0.48 -0.24
-0.7309418454273996 -0.2876213977285151 -0.01687378866673955 1.5236264175671872 0.07593204900032798 0.3443786868802754 -0.07439806821244256 -0.3593196596869306 -0.1959568417309053 -0.021598449489378342 0.05026548244800778 -0.06322455214163478 0.00039269908162506076 -0.23719024530153668 -1.432 -12.444 -1.912 -3.668 0.136 0.54 -0.252
-0.7340098070031704 -0.2899223689103432 -0.01687378866673955 1.5243934079611299 0.07593204900032798 0.34476218207724674 -0.07631554419729933 -0.37738381744168337 -0.21480639764890821 -0.006675884387626033 0.0750055245903866 -0.011780972448751823 -0.01688606050987761 -0.2320851572404109 -1.496 -12.316 -1.812 -3.912 0.044 0.46 -0.28
-0.7374612637759127 -0.2914563496982286 -0.017257283863710903 1.525543893552044 0.07554855380335662 0.3443786868802754 -0.0782330201821561 -0.37463492387030795 -0.21362830040403305 -0.009032078877376396 0.06675884387626033 0.0 0.012959069693627005 -0.23051436091391064 -1.212 -12.572 -1.844 -4.064 -0.008 0.412 -0.26
-0.7428301965335116 -0.2933738256830854 -0.018407769454624964 1.5263108839459867 0.07554855380335662 0.34476218207724674 -0.08091748656095557 -0.38563049815580963 -0.19281524907790482 -0.022383847652628464 0.07343472826388636 -0.039662607244131134 0.0200276531628781 -0.23247785632203596 -1.212 -12.412 -1.944 -3.728 0.016 0.432 -0.268
-0.7466651485032252 -0.29605829206188483 -0.01687378866673955 1.5263108839459867 0.07363107781849985 0.34399519168330406 -0.0839854481367264 -0.375027622951933 -0.22658737009766006 -0.01688606050987761 0.06754424203951044 -0.06558074663138515 -0.009424777959001457 -0.21873338846515883 -1.244 -12.444 -1.712 -3.696 -0.036 0.5 -0.28
-0.7493496148820246 -0.29797576804674164 -0.017640779060682257 1.5274613695369008 0.0724805922275858 0.34361169648633266 -0.08513593372764046 -0.3820962064211841 -0.19752763805740556 -0.04358959806038174 0.07107853377413599 -0.10681415020201653 -0.04084070448900632 -0.22815816642416029 -1.184 -12.668 -1.844 -3.268 -0.016 0.5 -0.268
-0.7543350524426522 -0.3006602344255411 -0.018407769454624964 1.5297623407187289 0.07094661143970038 0.34361169648633266 -0.08858739050038264 -0.37856191468655853 -0.21323560132240799 0.005890486224375911 0.10720684928364158 -0.16139932254789996 -0.04280419989713162 -0.2572178984644148 -0.964 -12.604 -1.744 -3.084 0.072 0.596 -0.252
-0.7577865092153944 -0.30334470080434056 -0.018407769454624964 1.5305293311126715 0.06979612584878632 0.3432282012893613 -0.088970885697354 -0.3738495257070578 -0.25368360672978923 -0.03220132469325498 0.12212941438539389 -0.15590153540514912 -0.04437499622363186 -0.2049889206082817 -0.996 -12.604 -1.676 -3.208 0.072 0.656 -0.252
-0.7612379659881365 -0.304878681592226 -0.01802427425765361 1.5324468070975283 0.06902913545484361 0.3432282012893613 -0.09203884727312482 -0.37267142846218265 -0.2729258617294172 -0.004319689897875668 0.1519745445888985 -0.11349003458964255 -0.018849555918002914 -0.20341812428178146 -1.028 -12.668 -1.608 -3.148 0.0 0.492 -0.26
-0.7654564131548215 -0.30833013836496814 -0.018791264651596317 1.5339807878854137 0.06711165946998685 0.34246121089541864 -0.09433981845495294 -0.3962333733596863 -0.2509347131584138 -0.014137166938502187 0.16297011887440022 -0.09699667316139 -0.018064157754752792 -0.2159844948937834 -0.932 -12.572 -1.508 -3.056 -0.008 0.432 -0.26
-0.769291365124535 -0.31139809994073897 -0.018791264651596317 1.536281759067242 0.06634466907604414 0.34054373491056183 -0.09625729443980971 -0.4021238595840622 -0.27646015346404273 -0.029059732040254495 0.20381082336340653 -0.1240929097935192 -0.0911061869370141 -0.19831303622065566 -0.748 -12.508 -1.476 -3.332 0.052 0.588 -0.252
-0.7723593267003058 -0.3144660615165098 -0.018407769454624964 1.5378157398551273 0.06519418348513008 0.3401602397135905 -0.09817477042466648 -0.39034288713531035 -0.29570240846367074 -0.011388273367126762 0.23679754621991161 -0.11623892816101798 -0.13665928040552114 -0.181034276629153 -0.716 -12.508 -1.44 -3.36 0.108 0.588 -0.28
-0.776961269063962 -0.3171505278953093 -0.018791264651596317 1.540883701430898 0.06519418348513008 0.3393932493196478 -0.09894176081860918 -0.3930917807066858 -0.3149446634632987 -0.018456856836377853 0.21834068938353376 -0.07029313561088588 -0.08128870989638758 -0.20773781417965714 -0.62 -12.444 -1.308 -3.24 0.08 0.412 -0.252
-0.781179716230647 -0.3198349942741088 -0.01917475984856767 1.543951663006669 0.06519418348513008 0.3378592685317624 -0.10200972239438001 -0.41154863754306364 -0.2882411259127946 -0.015707963265002428 0.25172011132166394 -0.05340707510100826 -0.09699667316139 -0.1869247628535289 -0.748 -12.444 -1.14 -3.3 -0.008 0.336 -0.268
-0.7846311730033891 -0.3236699462438223 -0.019558255045539024 1.5466361293854685 0.06327670750027331 0.3344078117590202 -0.10316020798529407 -0.3781692156049335 -0.3059125845859223 -0.015707963265002428 0.2741039589742924 -0.061653755815134534 -0.21284290224078292 -0.19399334632278 -0.592 -12.476 -1.24 -3.24 0.016 0.528 -0.288
-0.7903836009579595 -0.3271214030165645 -0.019558255045539024 1.5504710813551819 0.0625097171063306 0.33172334538022075 -0.1062281695610649 -0.38877209080881014 -0.310232274483798 -0.01021017612225158 0.31651545978979895 -0.0899280896921389 -0.2638937828520408 -0.1912444527514046 -0.464 -12.572 -1.34 -3.268 0.088 0.616 -0.268
-0.7930680673367589 -0.3305728597893067 -0.019941750242510378 1.5527720525370101 0.06212622190935926 0.32980586939536394 -0.10814564554592167 -0.39073558621693544 -0.31847895519792424 -0.012173671530376884 0.3322234230548014 -0.059690260407009234 -0.22933626366903548 -0.1920298509146547 -0.216 -12.76 -1.208 -3.176 0.088 0.508 -0.28
-0.7969030193064724 -0.3336408213650775 -0.019558255045539024 1.5573739949006664 0.06212622190935926 0.3282718886074785 -0.10852914074289302 -0.4036946559105624 -0.3310453258099262 0.0007853981632501215 0.3137665662184235 -0.07775441816176203 -0.20459622152665666 -0.16650441060902577 -0.372 -12.888 -0.972 -3.176 0.008 0.432 -0.268
-0.8018884568671001 -0.3378592685317624 -0.020708740636453084 1.5612089468703798 0.06020874592450249 0.3252039270317077 -0.11159710231866385 -0.37699111836005833 -0.3483240854014289 0.0023561944897503642 0.375027622951933 -0.0750055245903866 -0.2061670178531569 -0.155116137241899 -0.152 -12.952 -1.172 -3.176 0.036 0.508 -0.26
-0.8061069040337849 -0.34092723010753323 -0.02032524543948173 1.565810889234036 0.05905826033358843 0.32251946065290826 -0.11313108310654926 -0.4107632393798135 -0.3271183349936756 -0.029845130203504617 0.3601050578501807 -0.0801106126515124 -0.26075219019904033 -0.1881028600984041 -0.124 -13.048 -1.14 -3.148 0.08 0.576 -0.268
-0.8091748656095558 -0.3451456772742181 -0.019558255045539024 1.5688788508098068 0.05905826033358843 0.31906800388016604 -0.11351457830352062 -0.394662577033186 -0.33575771478942695 -0.0019634954081253035 0.3938771788699359 -0.08168140897801264 -0.2811725424435435 -0.16454091520090044 -0.308 -13.048 -1.208 -3.116 0.08 0.54 -0.268
-0.8122428271853266 -0.34783014365301756 -0.020708740636453084 1.5738642883704346 0.05829126993964572 0.3171505278953093 -0.11543205428837738 -0.368744437645932 -0.36246125233993104 -0.02042035224450316 0.42058071642044004 -0.05851216316213405 -0.2733185608110423 -0.1531526418337737 -0.496 -13.048 -1.208 -3.208 0.016 0.492 -0.26
-0.8160777791550401 -0.3516650956227311 -0.020708740636453084 1.577699240340148 0.05790777474267437 0.3148495567134812 -0.11734953027323415 -0.38680859540068485 -0.37227872938055756 -0.00510508806112579 0.4429645640730685 -0.06361725122325984 -0.2450442269340379 -0.1319468914260204 -0.248 -12.984 -1.004 -3.176 -0.016 0.472 -0.28
-0.8218302071096104 -0.35550004759244463 -0.019558255045539024 1.583068173097747 0.0559902987578176 0.31178159513771037 -0.1177330254702055 -0.38680859540068485 -0.3663882431561817 0.006283185306000972 0.43353978611406707 -0.10013826581439049 -0.25172011132166394 -0.09974556673276543 -0.248 -13.144 -1.004 -3.208 0.08 0.46 -0.288
-0.8248981686853812 -0.35971849475912954 -0.020708740636453084 1.5869031250674606 0.055223308363874894 0.30871363356193954 -0.11850001586414821 -0.3950552761148111 -0.3597123587685556 0.007853981632501214 0.4543528374401953 -0.14333516479314717 -0.26585727826016614 -0.09856746948789025 -0.308 -13.208 -1.308 -3.116 0.116 0.472 -0.26
-0.8287331206550947 -0.36393694192581444 -0.02032524543948173 1.5926555530220308 0.05445631796993219 0.3056456719861687 -0.11965050145506227 -0.3549999697890549 -0.37699111836005833 -0.012959069693627005 0.47948557866419916 -0.10327985846739098 -0.33025992764667605 -0.12330751163026907 -0.34 -13.3 -1.108 -3.024 0.036 0.492 -0.268
-0.8314175870338942 -0.3681553890924993 -0.020708740636453084 1.5968740001887156 0.054072822772960834 0.3021942152134265 -0.12080098704597633 -0.37070793305405736 -0.3852377990741846 -0.008639379795751335 0.47241699519494806 -0.056155968672383684 -0.2949170103004206 -0.09581857591651483 -0.216 -13.3 -1.072 -2.872 -0.044 0.492 -0.28
-0.8367865197914932 -0.3712233506682701 -0.02032524543948173 1.6018594377493434 0.052155346788104066 0.29912625363765566 -0.1227184630308331 -0.368351738564307 -0.3809181091763089 0.003926990816250607 0.5069745143779534 -0.11152653918151725 -0.3086614781572977 -0.1189878217323934 -0.216 -13.332 -1.04 -2.72 0.06 0.52 -0.252
-0.839854481367264 -0.37582529303192636 -0.02032524543948173 1.607995360900885 0.05138835639416136 0.2956747968649135 -0.1234854534247758 -0.41390483203281403 -0.3970187715229364 -0.01060287520387664 0.543102829887459 -0.1480475537726479 -0.31415926530004856 -0.1288052987730199 -0.404 -13.332 -1.108 -2.72 0.152 0.56 -0.252
-0.8436894333369775 -0.3792767498046685 -0.020708740636453084 1.6141312840524267 0.051004861197190006 0.292990330486114 -0.1250194342126612 -0.3809181091763089 -0.37974001193143375 -0.0047123889795007284 0.5391758390712084 -0.08678649703913842 -0.30983957540217294 -0.1260564052016445 -0.28 -13.3 -0.904 -2.688 0.088 0.568 -0.252
-0.846373899715777 -0.3831117017743821 -0.02147573103039579 1.6183497312191115 0.05062136600021865 0.2891553785164005 -0.12616991980357528 -0.3663882431561817 -0.39584067427806124 0.003141592653000486 0.5725552610093385 -0.0035342917346255468 -0.29570240846367074 -0.08874999244726373 0.496 -13.428 -1.004 -2.78 -0.008 0.5 -0.26
-0.8505923468824619 -0.38809713933500967 -0.021092235833424438 1.627553615946424 0.05062136600021865 0.28685440733457235 -0.12655341500054662 -0.3659955440745566 -0.41861722101231474 -0.012959069693627005 0.5894413215192161 -0.022383847652628464 -0.30473448734104713 -0.08482300163101313 1.244 -13.364 -0.872 -2.872 -0.016 0.472 -0.268
-0.8544272988521755 -0.3926990816986659 -0.02032524543948173 1.6325390535070516 0.04947088040930459 0.2837864457588015 -0.126936910197518 -0.3471459881565537 -0.43275438795081694 -0.027096236632129192 0.6444191929467247 -0.06636614479463526 -0.303949089177797 -0.09738937224301507 1.588 -13.428 -0.836 -2.992 0.06 0.472 -0.268
-0.8563447748370322 -0.3961505384714081 -0.02147573103039579 1.64059245264345 0.04908738521233324 0.2807184841830307 -0.1277039005914607 -0.33340152029967657 -0.41665372560418945 -0.008246680714126275 0.6483461837629753 -0.09032078877376397 -0.33065262672830115 -0.08128870989638758 2.056 -13.364 -0.536 -3.24 0.08 0.444 -0.268
-0.8609467172006885 -0.4007524808350643 -0.021859226227367145 1.6455778902040776 0.04947088040930459 0.2772670274102885 -0.1277039005914607 -0.3220132469325498 -0.4111559384614386 -0.03887720908088101 0.6518804754976009 -0.02670353755050413 -0.3204424506060496 -0.059690260407009234 1.868 -13.396 -0.436 -3.42 0.024 0.396 -0.268
-0.8632476883825165 -0.4049709280017492 -0.0222427214243385 1.6517138133556193 0.04793689962141918 0.2741990658345177 -0.1284708909854034 -0.31141037172867314 -0.4178318228490646 -0.07579092275363672 0.6302820260082225 -0.011388273367126762 -0.28195794060679363 -0.010995574285501701 1.804 -13.492 -0.436 -3.452 -0.052 0.364 -0.26
-0.865932154761316 -0.4091893751684341 -0.02339320701525256 1.6593837172950463 0.04716990922747647 0.2718980946526896 -0.1284708909854034 -0.2850995332597941 -0.40683624856356293 -0.06361725122325984 0.6259623361103468 -0.07029313561088588 -0.24975661591353862 -0.012959069693627005 1.744 -13.652 -0.468 -3.24 0.016 0.328 -0.28
-0.8682331259431442 -0.41379131753209036 -0.024160197409195266 1.6662866308405306 0.04486893804564835 0.2688301330769188 -0.1284708909854034 -0.24897121775028852 -0.4319689897875668 -0.08246680714126275 0.6542366699873512 -0.1130973355080175 -0.26585727826016614 0.008639379795751335 1.776 -13.716 -0.5 -3.176 0.152 0.336 -0.26
-0.870150601928001 -0.41800976469877527 -0.025310683000109326 1.6716555635981296 0.04563592843959106 0.26537867630417655 -0.12885438618237474 -0.24308073152591259 -0.4390375732568179 -0.08560839979426324 0.6946846753947324 -0.10956304377339195 -0.3432189973403031 -0.018456856836377853 1.496 -13.776 -0.536 -3.208 0.108 0.412 -0.26
-0.8732185635037718 -0.42299520225940285 -0.026077673394052033 1.6789419723405854 0.045252433242619704 0.2619272195314344 -0.1284708909854034 -0.2572178984644148 -0.4339324851956921 -0.11506083091614279 0.6805475084562302 -0.04241150081550656 -0.33772121019755225 0.0027488935713754254 1.496 -13.684 -0.5 -3.208 -0.024 0.424 -0.26
-0.8747525442916572 -0.42683015422911635 -0.027611654181937447 1.6866118762800124 0.044485442848677 0.2584757627586922 -0.1284708909854034 -0.23483405081178632 -0.4386448741751928 -0.10445795571226615 0.6385287067223487 -0.04555309346850705 -0.3337942193813016 -0.00510508806112579 1.464 -13.716 -0.4 -3.084 0.036 0.396 -0.26
-0.8770535154734853 -0.431815591789744 -0.0279951493789088 1.6946652754164109 0.04371845245473429 0.2554078011829214 -0.1284708909854034 -0.1971349389757805 -0.4190099200939398 -0.0950331777532647 0.6876160919254813 -0.07225663101901117 -0.31926435336117437 0.01060287520387664 1.4 -13.744 -0.4 -2.904 0.124 0.396 -0.26
-0.8797379818522848 -0.43603403895642884 -0.029529130166794215 1.7011846937649238 0.04410194765170564 0.2511893540162365 -0.1284708909854034 -0.18967365642490433 -0.43079089254269165 -0.08757189520238855 0.7033240551904838 -0.0860010988758883 -0.32751103407530063 -0.00039269908162506076 1.496 -13.808 0.132 -2.72 0.1 0.444 -0.288
-0.8812719626401702 -0.4398689909261424 -0.030679615757708275 1.708854597704351 0.04295146206079158 0.24735440204652295 -0.1284708909854034 -0.19320794815952988 -0.4351105824405673 -0.06558074663138515 0.6640541470279777 -0.023561944897503646 -0.35146567805442935 -0.003926990816250607 1.496 -13.744 0.704 -2.72 0.08 0.48 -0.268
-0.883189438625027 -0.44485442848677 -0.03029612056073692 1.7157575112498353 0.04256796686382023 0.2446699356677235 -0.1284708909854034 -0.1798561793842778 -0.4339324851956921 -0.06832964020276057 0.7068583469251093 -0.034164820101380285 -0.3498948817279291 0.013744467856877126 1.4 -13.84 0.836 -2.656 0.152 0.508 -0.268
-0.8835729338219983 -0.4494563708504262 -0.03029612056073692 1.7222769295983482 0.04295146206079158 0.24121847889498133 -0.12885438618237474 -0.19477874448603014 -0.46024332366457116 -0.05026548244800778 0.7378815743734891 -0.027881634795379313 -0.33536501570780186 -0.007853981632501214 1.712 -13.776 1.072 -2.748 0.172 0.472 -0.28
-0.8870243905947405 -0.4544418084110538 -0.030679615757708275 1.7307138239317181 0.04295146206079158 0.2381505173192105 -0.1284708909854034 -0.19556414264928024 -0.45160394386881986 -0.014529866020127248 0.77597338529112 0.003141592653000486 -0.3412555019321778 0.0 1.932 -13.808 0.904 -2.748 0.1 0.396 -0.26
-0.8893253617765686 -0.4586602555777387 -0.03106311095467963 1.7380002326741737 0.04256796686382023 0.23354857495555426 -0.1284708909854034 -0.19360064724115494 -0.4881249584599505 0.0035342917346255468 0.7528041394752414 -0.02120575040775328 -0.34243359917705296 -0.007853981632501214 2.088 -13.84 0.604 -2.78 0.088 0.444 -0.24
-0.8912428377614254 -0.4636456931383663 -0.030679615757708275 1.7460536318105722 0.04256796686382023 0.23124760377372613 -0.1284708909854034 -0.18849555918002917 -0.48184177315394955 -0.008246680714126275 0.7657632091688684 -0.007853981632501214 -0.34164820101380283 0.0027488935713754254 1.992 -13.84 0.536 -2.78 0.08 0.424 -0.204
-0.8916263329583968 -0.46824763550202253 -0.029529130166794215 1.7537235357499992 0.04256796686382023 0.22856313739492665 -0.1284708909854034 -0.15982852622139973 -0.45592363376669554 0.03337942193813016 0.7956083393723731 -0.0019634954081253035 -0.2968805057085459 0.00039269908162506076 2.46 -13.84 0.436 -2.812 0.1 0.396 -0.224
-0.8916263329583968 -0.47246608266870743 -0.029529130166794215 1.7629274204773118 0.04256796686382023 0.2247281854252131 -0.1284708909854034 -0.14686945652777272 -0.46495571264407193 0.028667032958629435 0.7575165284547422 0.006283185306000972 -0.28863382499441964 0.009424777959001457 2.552 -13.904 0.2 -2.84 0.088 0.356 -0.196
-0.8939273041402248 -0.47821851062327775 -0.02914563496982286 1.7709808196137102 0.04256796686382023 0.22166022384944228 -0.1284708909854034 -0.11506083091614279 -0.47359509243982323 -0.00039269908162506076 0.7602654220261176 0.004319689897875668 -0.2898119222392948 -0.007853981632501214 2.244 -13.872 0.232 -2.872 0.072 0.356 -0.196
-0.8950777897311389 -0.482820452986934 -0.02914563496982286 1.7778837331591946 0.04141748127290617 0.21782527187972875 -0.12885438618237474 -0.11859512265076834 -0.45749443009319574 0.0007853981632501215 0.7905032513112472 -0.004319689897875668 -0.3137665662184235 0.0035342917346255468 2.024 -13.904 0.268 -2.78 0.088 0.364 -0.168
-0.8958447801250816 -0.48627190975967616 -0.029912625363765568 1.7867041226895357 0.04256796686382023 0.21552430069790063 -0.12808739578843203 -0.07422012642713648 -0.45631633284832057 0.005497787142750851 0.8030696219232492 -0.012566370612001944 -0.30944687632054785 0.009032078877376396 2.272 -13.968 0.332 -2.812 0.1 0.412 -0.156
-0.8966117705190243 -0.4920243377142465 -0.029912625363765568 1.7951410170229054 0.04256796686382023 0.21283983431910117 -0.1277039005914607 -0.07539822367201165 -0.4700608007051977 -0.0027488935713754254 0.8105309044741253 -0.0023561944897503642 -0.31141037172867314 0.013351768775252066 2.46 -14.064 0.436 -2.904 0.108 0.396 -0.168
-0.896228275322053 -0.49777676566881673 -0.029529130166794215 1.8035779113562753 0.042184471666848876 0.20977187274333034 -0.12808739578843203 -0.05183627877450802 -0.46731190713382226 -0.0011780972448751821 0.7960010384539982 -0.0027488935713754254 -0.2631083846887907 0.0070685834692510935 2.74 -14.064 0.772 -2.932 0.08 0.328 -0.176
-0.8969952657159956 -0.5016117176385303 -0.03029612056073692 1.8104808249017597 0.042184471666848876 0.20785439675847356 -0.1284708909854034 -0.048694686121507534 -0.46024332366457116 0.0047123889795007284 0.7747952880462449 -0.011780972448751823 -0.23012166183228558 0.003141592653000486 2.428 -14.032 0.94 -2.84 0.1 0.316 -0.168
-0.8969952657159956 -0.5073641455931006 -0.02914563496982286 1.8189177192351293 0.04180097646987752 0.2051699303796741 -0.12808739578843203 -0.02591813938725401 -0.491266551112951 0.012566370612001944 0.8046404182497494 0.012566370612001944 -0.22737276826091016 -0.00510508806112579 2.18 -14.0 1.004 -2.72 0.108 0.336 -0.184
-0.8973787609129671 -0.5131165735476709 -0.029529130166794215 1.8281216039624417 0.04256796686382023 0.2024854640008746 -0.1277039005914607 -0.011388273367126762 -0.5010840281535776 0.00039269908162506076 0.8117090017190005 0.00039269908162506076 -0.25643250030116466 -0.011780972448751823 2.272 -13.84 0.804 -2.628 0.116 0.356 -0.168
-0.8966117705190243 -0.5169515255173844 -0.02914563496982286 1.8354080127048975 0.04256796686382023 0.2001844928190465 -0.1284708909854034 0.001570796326500243 -0.478307481419324 0.003141592653000486 0.8227045760045022 -0.0027488935713754254 -0.2666426764234162 -0.006675884387626033 2.18 -13.84 0.704 -2.628 0.108 0.424 -0.168
-0.8958447801250816 -0.5211699726840693 -0.02914563496982286 1.8438449070382674 0.04256796686382023 0.19903400722813244 -0.12616991980357528 0.029845130203504617 -0.4810563749906994 0.003926990816250607 0.7948229412091229 -0.004319689897875668 -0.23169245815878584 0.027488935713754253 2.056 -13.936 0.704 -2.656 0.136 0.432 -0.128
-0.8954612849281103 -0.5265389054416683 -0.02914563496982286 1.851131315780723 0.04256796686382023 0.19673303604630432 -0.1234854534247758 0.043196898978756684 -0.45238934203207 0.018849555918002914 0.763014315597493 0.021991148571003403 -0.15040374826239827 0.21323560132240799 2.056 -13.936 0.636 -2.564 0.116 0.336 -0.112
-0.8958447801250816 -0.5311408478053246 -0.029529130166794215 1.859568210114093 0.04180097646987752 0.19558255045539025 -0.12041749184900498 0.04751658887663235 -0.48184177315394955 0.028274333877004374 0.7806857742706207 0.001570796326500243 -0.13980087305852162 0.2839214360149189 1.652 -14.096 0.668 -2.444 0.116 0.328 -0.084
-0.8943107993371963 -0.5361262853659521 -0.029529130166794215 1.8676216092504911 0.04256796686382023 0.19404856966750483 -0.1177330254702055 0.06361725122325984 -0.4728096942765731 0.056941366835633805 0.7712609963116193 -0.00510508806112579 -0.15747233173164935 0.27646015346404273 1.712 -14.128 0.332 -2.504 0.1 0.376 -0.12
-0.8931603137462821 -0.5411117229265797 -0.0279951493789088 1.8752915131899184 0.04295146206079158 0.19136410328870537 -0.11658253987929144 0.07186393193738612 -0.4441426613179437 0.04123340357063138 0.7712609963116193 0.009424777959001457 -0.1668971096906508 0.22933626366903548 1.588 -14.192 0.132 -2.536 0.136 0.396 -0.1
-0.8923933233523395 -0.5460971604872072 -0.0279951493789088 1.882577921932374 0.04256796686382023 0.19059711289476267 -0.11351457830352062 0.0679369411211355 -0.47163159703169794 0.02552544030562895 0.782649269678746 -0.005890486224375911 -0.16297011887440022 0.22462387468953474 1.556 -14.348 0.1 -2.504 0.124 0.404 -0.1
-0.8916263329583968 -0.5503156076538922 -0.027228158984966094 1.8910148162657439 0.04256796686382023 0.1902136176977913 -0.11044661672774979 0.10563605295714133 -0.4940154446843264 0.03455751918300534 0.7657632091688684 0.0011780972448751821 -0.1060287520387664 0.24975661591353862 1.68 -14.316 0.1 -2.504 0.124 0.356 -0.092
-0.890859342564454 -0.5556845404114912 -0.026077673394052033 1.8986847202051709 0.04180097646987752 0.1894466273038486 -0.10967962633380708 0.11113384009989219 -0.4967643382557018 0.024740042142378828 0.7571238293731171 0.0023561944897503642 -0.04280419989713162 0.24543692601566297 1.804 -14.316 0.1 -2.412 0.144 0.344 -0.112
-0.8900923521705113 -0.5591359971842333 -0.02684466378799474 1.905204138553684 0.04256796686382023 0.1894466273038486 -0.10776215034895031 0.11388273367126761 -0.4688827034603225 0.03455751918300534 0.7567311302914921 0.01060287520387664 -0.06126105673350948 0.1771072858129024 1.68 -14.348 0.268 -2.476 0.152 0.336 -0.1
-0.8881748761856546 -0.5660389107297177 -0.026077673394052033 1.9144080232809964 0.04295146206079158 0.18791264651596318 -0.1054611791671222 0.15040374826239827 -0.4700608007051977 0.03926990816250607 0.7583019266179923 -0.0023561944897503642 -0.06832964020276057 0.14961835009914815 1.868 -14.38 0.4 -2.412 0.164 0.328 -0.112
-0.8858739050038265 -0.5710243482903453 -0.026461168591023387 1.9220779272204234 0.04256796686382023 0.18676216092504913 -0.10431069357620813 0.14372786387477224 -0.478307481419324 0.049480084284757656 0.7590873247812424 0.0019634954081253035 -0.08207410805963769 0.14215706754827198 1.96 -14.444 0.436 -2.476 0.164 0.308 -0.092
-0.884339924215941 -0.5760097858509728 -0.025310683000109326 1.9305148215537933 0.04256796686382023 0.18637866572807776 -0.10162622719740866 0.1739656931599019 -0.49558624101082666 0.03534291734625546 0.7261006019247374 0.0019634954081253035 -0.08443030254938806 0.16336281795602528 1.804 -14.572 0.3 -2.688 0.172 0.336 -0.1
-0.8812719626401702 -0.5817622138055432 -0.02569417819708068 1.9370342399023062 0.042184471666848876 0.18599517053110642 -0.09894176081860918 0.16886060509877612 -0.5183627877450802 0.023954643979128706 0.7539822367201167 0.0023561944897503642 -0.06440264938650996 0.2010619297920311 1.776 -14.508 0.232 -2.72 0.152 0.356 -0.12
-0.8801214770492561 -0.5863641561691995 -0.02454369260616662 1.944320648644762 0.04295146206079158 0.18676216092504913 -0.09779127522769512 0.20773781417965714 -0.5006913290719525 0.03848450999925595 0.7182466202922361 0.008246680714126275 -0.01767145867312773 0.2018473279552812 1.9 -14.508 0.164 -2.72 0.152 0.336 -0.084
-0.8785874962613707 -0.590199108138913 -0.02454369260616662 1.9504565717963036 0.04295146206079158 0.18676216092504913 -0.09664078963678106 0.21166480499590773 -0.47673668509282374 0.02042035224450316 0.6801548093746052 0.005890486224375911 0.01688606050987761 0.19163715183302965 1.776 -14.572 0.132 -2.536 0.172 0.328 -0.084
-0.8743690490946858 -0.5948010505025692 -0.023776702212223912 1.9588934661296733 0.042184471666848876 0.18637866572807776 -0.09395632325798159 0.24229533336266248 -0.45631633284832057 0.023954643979128706 0.6860452955989811 0.0011780972448751821 0.019242254999627974 0.16532631336415057 1.652 -14.636 -0.1 -2.444 0.164 0.336 -0.092
-0.872451573109829 -0.5994029928662254 -0.024927187803137973 1.965029389281215 0.04295146206079158 0.18599517053110642 -0.09242234247009617 0.2470077223421632 -0.4700608007051977 0.02042035224450316 0.6880087910071064 -0.01767145867312773 -0.021598449489378342 0.1912444527514046 1.68 -14.668 0.064 -2.384 0.308 0.336 -0.072
-0.8697671067310296 -0.6047719256238244 -0.024927187803137973 1.9723157980236707 0.045252433242619704 0.18637866572807776 -0.09012137128826805 0.25564710213791453 -0.4948008428475765 -0.0023561944897503642 0.6895795873336067 0.11623892816101798 -0.019242254999627974 0.18496126744540362 1.4 -14.792 0.132 -2.384 0.472 0.376 -0.064
-0.8674661355492015 -0.6093738679874806 -0.024927187803137973 1.978068225978241 0.04947088040930459 0.18599517053110642 -0.088970885697354 0.2803871442802934 -0.4889103566232006 -0.00039269908162506076 0.6726935268237291 0.2768528525456678 -0.02631083846887907 0.16846790601715106 1.308 -14.7 0.3 -2.536 0.316 0.412 -0.1
-0.8628641931855452 -0.6155097911390223 -0.02454369260616662 1.9842041491297826 0.054072822772960834 0.18637866572807776 -0.08666991451552587 0.29373891305554545 -0.5065818152963284 -0.008639379795751335 0.6675884387626032 0.38563049815580963 0.013351768775252066 0.18653206377190384 1.368 -14.604 0.2 -2.476 0.136 0.336 -0.092
-0.8605632220037172 -0.6208787238966212 -0.024927187803137973 1.992257548266181 0.056373793954788955 0.18637866572807776 -0.08360195293975504 0.30041479744317146 -0.510508806112579 -0.010995574285501701 0.6397068039672239 0.39976766509431183 0.03455751918300534 0.22815816642416029 1.368 -14.54 0.3 -2.476 0.116 0.328 -0.092
-0.8578787556249177 -0.6258641614572488 -0.023776702212223912 1.9980099762207515 0.05790777474267437 0.18637866572807776 -0.08168447695489828 0.32672563591205056 -0.503832921724953 0.01610066234662749 0.6322455214163478 0.24897121775028852 0.021991148571003403 0.2171625921386586 1.4 -14.604 0.132 -2.476 0.252 0.336 -0.112
-0.8548107940491468 -0.6312330942148477 -0.024160197409195266 2.004145899372293 0.05944175553055978 0.18599517053110642 -0.07861651537912745 0.3161227607081739 -0.503832921724953 0.02042035224450316 0.6059346829474688 0.15825772989489947 -0.01688606050987761 0.2309070599955357 1.308 -14.668 -0.232 -2.536 0.42 0.356 -0.1
-0.8513593372764047 -0.635835036578504 -0.02454369260616662 2.0098983273268636 0.06289321230330196 0.18714565612202047 -0.07669903939427068 0.3204424506060496 -0.4841979676436999 0.023169245815878585 0.6059346829474688 0.21480639764890821 -0.006283185306000972 0.24386612968916271 1.152 -14.604 -0.132 -2.656 0.316 0.336 -0.092
-0.8467573949127484 -0.6412039693361029 -0.024927187803137973 2.016034250478405 0.06557767868210143 0.18714565612202047 -0.07363107781849985 0.3671736413194318 -0.4873395602967004 0.01649336142825255 0.5839435343764653 0.2788163479537931 0.040448005407381256 0.2509347131584138 1.368 -14.636 -0.064 -2.596 0.124 0.296 -0.148
-0.8436894333369775 -0.6454224165027879 -0.024927187803137973 2.021786678432975 0.06864564025787226 0.18791264651596318 -0.07209709703061444 0.37031523397243227 -0.4959789400924517 -0.0047123889795007284 0.5910121178457164 0.2996293992799213 0.045160394386881984 0.24308073152591259 1.276 -14.7 -0.032 -2.596 0.124 0.396 -0.092
-0.8394709861702927 -0.6507913492603867 -0.024927187803137973 2.0263886207966317 0.0682621450609009 0.1894466273038486 -0.07017962104575767 0.3789546137681836 -0.49951323182707724 -0.0019634954081253035 0.5509568115199602 0.20930861050615737 0.07225663101901117 0.22815816642416029 1.152 -14.792 -0.2 -2.536 0.164 0.384 -0.092
-0.8356360342005792 -0.6561602820179857 -0.023776702212223912 2.032141048751202 0.06941263065181497 0.190980608091734 -0.0682621450609009 0.38837939172718505 -0.4983351345822021 -0.014137166938502187 0.4830198703988247 0.0860010988758883 0.11427543275289267 0.22540927285278486 0.996 -14.824 -0.064 -2.444 0.316 0.356 -0.1
-0.8321845774278369 -0.660762224381642 -0.024160197409195266 2.0371264863118292 0.06979612584878632 0.190980608091734 -0.06557767868210143 0.4131194338695639 -0.510901505194204 0.029452431121879556 0.48144907407232446 0.050658181529632834 0.135873882242271 0.21323560132240799 0.808 -14.76 -0.268 -2.26 0.356 0.384 -0.1
-0.8275826350641807 -0.6657476619422695 -0.023776702212223912 2.0417284286754858 0.0724805922275858 0.1944320648644762 -0.06289321230330196 0.426863901726441 -0.5211116813164556 -0.003141592653000486 0.4669192080521972 0.09935286765114036 0.16728980877227587 0.2552544030562895 0.684 -14.668 -0.232 -2.136 0.252 0.492 -0.092
-0.8229806927005244 -0.6707330995028972 -0.02454369260616662 2.0459468758421706 0.07286408742455715 0.19711653124327566 -0.06059224112147384 0.43668137876706753 -0.5057964171330782 -0.01727875959150267 0.4688827034603225 0.1449059611196474 0.23444135173016126 0.2631083846887907 0.62 -14.636 -0.132 -2.228 0.136 0.48 -0.12
-0.8191457407308109 -0.6764855274574675 -0.024160197409195266 2.0509323134027984 0.0732475826215285 0.19903400722813244 -0.05905826033358843 0.4190099200939398 -0.4920519492762011 -0.00039269908162506076 0.48144907407232446 0.10170906214089073 0.25682519938278975 0.19988383254715592 0.372 -14.636 -0.2 -2.168 0.18 0.412 -0.112
-0.8145437983671547 -0.6818544602150665 -0.02454369260616662 2.0547672653725115 0.0732475826215285 0.20286895919784598 -0.055223308363874894 0.43079089254269165 -0.5089380097860787 0.01021017612225158 0.4519966429504449 0.0200276531628781 0.2980586029534211 0.18456856836377855 0.592 -14.636 -0.164 -2.292 0.292 0.412 -0.092
-0.8099418560034984 -0.6872233929726653 -0.02339320701525256 2.059369207736168 0.07478156340941391 0.2059369207736168 -0.054072822772960834 0.452782041113695 -0.4963716391740768 -0.008246680714126275 0.41626102652256436 0.023954643979128706 0.29059732040254493 0.226194671016035 0.308 -14.7 -0.3 -2.352 0.328 0.432 -0.092
-0.8053399136398423 -0.6914418401393503 -0.023776702212223912 2.063587654902853 0.07593204900032798 0.21053886313727305 -0.051004861197190006 0.43471788335894224 -0.5191481859083303 0.005497787142750851 0.43668137876706753 0.07186393193738612 0.32829643223855076 0.19399334632278 0.092 -14.668 -0.4 -2.384 0.264 0.432 -0.092
-0.7999709808822433 -0.6968107728969491 -0.024160197409195266 2.0666556164786236 0.07746602978821339 0.21437381510698658 -0.048703890015361885 0.47673668509282374 -0.5014767272352025 -0.014529866020127248 0.3923063825434357 0.16297011887440022 0.36795903948268194 0.23012166183228558 0.152 -14.668 -0.332 -2.384 0.208 0.384 -0.092
-0.7961360289125298 -0.7021797056545481 -0.024927187803137973 2.0704905684483372 0.0782330201821561 0.21705828148578604 -0.04716990922747647 0.4684900043786975 -0.5136503987655795 -0.004319689897875668 0.3471459881565537 0.1539380399970238 0.39034288713531035 0.24661502326053814 0.184 -14.7 -0.332 -2.352 0.292 0.412 -0.1
-0.7907670961549308 -0.7071651432151758 -0.02454369260616662 2.073558530024108 0.08053399136398422 0.22204371904641365 -0.044485442848677 0.4708461988684478 -0.5034402226433279 -0.006675884387626033 0.3451824927484284 0.11152653918151725 0.4013384614208121 0.2320851572404109 -0.028 -14.7 -0.436 -2.292 0.344 0.432 -0.092
-0.7873156393821886 -0.7110000951848893 -0.024160197409195266 2.0770099867968503 0.08091748656095557 0.22626216621309853 -0.043334957257762936 0.48498336580695 -0.5034402226433279 0.012566370612001944 0.3349723166261768 0.12644910428326955 0.42529310539994075 0.2450442269340379 0.06 -14.7 -0.368 -2.32 0.292 0.424 -0.1
-0.7819467066245896 -0.7163690279424882 -0.024927187803137973 2.0804614435695923 0.08130098175792692 0.23048061337978343 -0.04026699568199211 0.5002986299903274 -0.4900884538680758 0.0007853981632501215 0.3408628028505527 0.11349003458964255 0.42136611458369017 0.22737276826091016 0.028 -14.76 -0.5 -2.292 0.236 0.432 -0.1
-0.776961269063962 -0.7213544655031158 -0.023776702212223912 2.0831459099483918 0.08245146734884098 0.2346990605464683 -0.03796602450016399 0.47870018050094904 -0.5010840281535776 0.00510508806112579 0.2949170103004206 0.11270463642639243 0.4480696521341943 0.21245020315915786 -0.124 -14.824 -0.4 -2.352 0.228 0.492 -0.128
-0.7712088411093918 -0.7267233982607147 -0.023776702212223912 2.0862138715241625 0.08321845774278369 0.2396844981070959 -0.03528155812136451 0.48498336580695 -0.4983351345822021 0.018064157754752792 0.27488935713754253 0.09032078877376397 0.43943027233844295 0.24425882877078778 -0.28 -14.856 -0.5 -2.384 0.38 0.444 -0.12
-0.7669903939427068 -0.731325340624371 -0.024160197409195266 2.0881313475090195 0.08513593372764046 0.24428644047075213 -0.03413107253045045 0.47241699519494806 -0.5199335840715804 0.03337942193813016 0.2741039589742924 0.10681415020201653 0.4500331475423196 0.24936391683191356 -0.34 -14.792 -0.5 -2.444 0.372 0.472 -0.1
-0.7623884515790507 -0.7366942733819699 -0.023009711818281205 2.0915828042817615 0.08705340971249723 0.24965537322835107 -0.03106311095467963 0.4669192080521972 -0.4920519492762011 0.02552544030562895 0.2760674543824177 0.14765485469102282 0.47045349978682277 0.20852321234290724 -0.404 -14.732 -0.536 -2.596 0.244 0.424 -0.148
-0.7570195188214517 -0.7420632061395689 -0.02339320701525256 2.094267270660561 0.08820389530341129 0.2542573155920073 -0.028378644575880154 0.4889103566232006 -0.5112942042758291 -0.0023561944897503642 0.2481858195870384 0.18181967479240313 0.5124723015207042 0.21480639764890821 -0.436 -14.824 -0.5 -2.688 0.172 0.384 -0.14
-0.7524175764577954 -0.7462816533062537 -0.023776702212223912 2.096568241842389 0.088970885697354 0.2596262483496063 -0.026077673394052033 0.5018694263168276 -0.5175773895818301 -0.01531526418337737 0.25564710213791453 0.1240929097935192 0.5218970794797058 0.20577431877153182 -0.372 -14.856 -0.568 -2.812 0.216 0.396 -0.112
-0.7478156340941392 -0.7516505860638527 -0.023009711818281205 2.0981022226302746 0.08935438089432535 0.26537867630417655 -0.02454369260616662 0.4661338098889471 -0.49283734743945123 0.023561944897503646 0.21245020315915786 0.04830198703988247 0.523467875806206 0.22540927285278486 -0.404 -14.984 -0.468 -2.992 0.336 0.412 -0.112
-0.7420632061395689 -0.7566360236244803 -0.023009711818281205 2.09963620341816 0.09088836168221076 0.27113110425874687 -0.022626216621309852 0.49283734743945123 -0.4798782777458242 0.02591813938725401 0.1661117115274007 0.05262167693775814 0.5132576996839544 0.1869247628535289 -0.528 -15.048 -0.536 -3.084 0.344 0.404 -0.12
-0.7382282541698554 -0.7616214611851079 -0.022626216621309852 2.101937174599988 0.09050486648523941 0.27496605622846043 -0.02032524543948173 0.5069745143779534 -0.48341256948044975 -0.00510508806112579 0.135873882242271 0.06950773744763575 0.536034246418208 0.2018473279552812 -0.404 -15.144 -1.072 -2.932 0.28 0.384 -0.112
-0.7332428166092277 -0.7666068987457355 -0.023009711818281205 2.101937174599988 0.09242234247009617 0.2814854745769734 -0.01802427425765361 0.4940154446843264 -0.47634398601119865 0.003141592653000486 0.12762720152814475 0.10877764561014182 0.5356415473365829 0.22776546734253522 -0.56 -15.208 -1.172 -2.84 0.144 0.48 -0.14
-0.7286408742455716 -0.7708253459124204 -0.023776702212223912 2.102704164993931 0.09280583766706753 0.286470912137601 -0.01687378866673955 0.510901505194204 -0.46456301356244684 -0.009817477040626518 0.0911061869370141 0.06950773744763575 0.536034246418208 0.19163715183302965 -0.464 -15.332 -1.508 -2.964 0.2 0.5 -0.148
-0.7228884462910012 -0.7750437930791053 -0.02454369260616662 2.1030876601909023 0.09280583766706753 0.292990330486114 -0.01572330307582549 0.5179700886634551 -0.4637776153991967 -0.03220132469325498 0.0769690199985119 0.024347343060753767 0.5694136683563381 0.19085175366977952 -0.528 -15.332 -1.712 -2.904 0.216 0.48 -0.128
-0.7175195135334023 -0.7804127258367043 -0.023776702212223912 2.1038546505848448 0.09280583766706753 0.29912625363765566 -0.012655341500054663 0.5152211950920796 -0.45867252733807096 -0.021991148571003403 0.05851216316213405 0.0007853981632501215 0.6067200811107188 0.18849555918002917 -0.28 -15.396 -1.712 -2.904 0.208 0.444 -0.112
-0.7121505807758033 -0.7842476778064178 -0.025310683000109326 2.1038546505848448 0.09203884727312482 0.30449518639525464 -0.011504855909140603 0.5446736262139592 -0.47673668509282374 -0.01727875959150267 0.03848450999925595 -0.0023561944897503642 0.6173229563145954 0.19752763805740556 -0.464 -15.396 -1.812 -2.964 0.208 0.432 -0.14
-0.7067816480182044 -0.788849620170074 -0.02569417819708068 2.1046216409787877 0.09242234247009617 0.31101460474376763 -0.009587379924283835 0.5572399968259611 -0.45867252733807096 -0.08639379795751337 0.030237829285129678 -0.01060287520387664 0.6133959654983449 0.18456856836377855 -0.496 -15.364 -1.608 -3.084 0.228 0.492 -0.128
-0.7010292200636341 -0.7938350577307016 -0.026461168591023387 2.1042381457818164 0.09203884727312482 0.3175340230922806 -0.006902913545484362 0.5615596867238368 -0.4453207585628189 -0.09267698326351434 0.0035342917346255468 -0.0011780972448751821 0.6090762756004692 0.16532631336415057 -0.496 -15.332 -1.544 -2.964 0.28 0.432 -0.128
-0.6956602873060351 -0.7980535048973865 -0.0279951493789088 2.1038546505848448 0.09357282806101024 0.3240534414407937 -0.005752427954570301 0.5372123436630831 -0.46259951815432154 -0.10642145112039146 -0.00039269908162506076 0.028274333877004374 0.6000441967230928 0.17160949867015154 -1.464 -15.268 -1.408 -3.148 0.308 0.48 -0.112
-0.6918253353363216 -0.8026554472610428 -0.028378644575880154 2.1038546505848448 0.09280583766706753 0.33018936459233533 -0.003451456772742181 0.5160065932553298 -0.45788712917482083 -0.07971791356988733 -0.014922565101752308 0.024347343060753767 0.6310674241714727 0.18967365642490433 -2.148 -15.208 -1.308 -2.932 0.336 0.48 -0.112
-0.6853059169878086 -0.8076408848216703 -0.02914563496982286 2.1030876601909023 0.09318933286403888 0.3351748021529629 -0.0007669903939427069 0.4830198703988247 -0.42843469805294127 -0.07853981632501214 -0.03887720908088101 0.014922565101752308 0.5874778261110909 0.1869247628535289 -2.804 -15.208 -1.476 -2.812 0.316 0.576 -0.092
-0.6810874698211237 -0.8118593319883552 -0.02914563496982286 2.102704164993931 0.09357282806101024 0.34131072530450457 -0.0003834951969713534 0.4779147823376989 -0.43943027233844295 -0.04908738520313259 -0.049480084284757656 0.021991148571003403 0.530536459275457 0.15943582713977467 -3.148 -15.3 -1.912 -3.084 0.336 0.656 -0.1
-0.6780195082453528 -0.8160777791550401 -0.0279951493789088 2.101553679403017 0.09357282806101024 0.34898062924393164 0.0011504855909140602 0.4229369109101904 -0.44689155488931914 0.008246680714126275 -0.05379977418263332 0.0019634954081253035 0.626747734273597 0.1449059611196474 -3.24 -15.428 -2.416 -3.056 0.28 0.56 -0.112
-0.6730340706847253 -0.8199127311247536 -0.028762139772851508 2.100786689009074 0.09433981845495294 0.35550004759244463 0.003451456772742181 0.420188017338815 -0.4315762907059417 0.0007853981632501215 -0.06636614479463526 0.036128315509505585 0.6895795873336067 0.17278759591502674 -3.02 -15.492 -2.716 -3.024 0.244 0.508 -0.1
-0.6695826139119831 -0.8241311782914386 -0.028762139772851508 2.09963620341816 0.0947233136519243 0.36201946594095763 0.005752427954570301 0.4033019568289374 -0.42529310539994075 0.013744467856877126 -0.08874999244726373 0.03534291734625546 0.666410341517728 0.1720021977517766 -2.992 -15.588 -2.952 -3.36 0.172 0.54 -0.1
-0.6661311571392409 -0.8279661302611521 -0.028762139772851508 2.098485717827246 0.09433981845495294 0.3696893698803847 0.005752427954570301 0.3777765165233084 -0.4052654522370627 -0.015707963265002428 -0.11466813183451774 0.045945792550132106 0.6868306937622313 0.1621847207111501 -2.896 -15.776 -2.988 -3.484 0.124 0.568 -0.14
-0.66306319556347 -0.8325680726248084 -0.028762139772851508 2.097335232236332 0.09433981845495294 0.37582529303192636 0.006902913545484362 0.36324665050318117 -0.4052654522370627 0.02513274122400389 -0.12684180336489462 0.015707963265002428 0.7025386570272336 0.14254976662989705 -2.836 -15.808 -3.02 -3.36 0.164 0.52 -0.12
-0.6584612531998139 -0.8364030245945219 -0.029529130166794215 2.096568241842389 0.09510680884889565 0.38272820657741075 0.008053399136398421 0.37738381744168337 -0.426863901726441 -0.045160394386881984 -0.1119192382631423 0.022776546734253524 0.6719081286604789 0.09306968234513939 -2.836 -15.904 -3.188 -3.668 0.188 0.52 -0.1
-0.6557767868210144 -0.839854481367264 -0.03029612056073692 2.094267270660561 0.0947233136519243 0.3896311201228951 0.008053399136398421 0.36756634040105685 -0.4288273971345663 -0.0750055245903866 -0.1288052987730199 0.023169245815878585 0.666410341517728 0.09817477040626518 -2.896 -15.872 -3.02 -3.972 0.136 0.508 -0.12
-0.6523253300482722 -0.8448399189278917 -0.03029612056073692 2.0935002802666185 0.0947233136519243 0.39730102406232215 0.009970875121255189 0.3436116964219281 -0.40290925774731234 -0.04790928795825741 -0.16571901244577564 -0.009424777959001457 0.7186393193738612 0.08168140897801264 -2.836 -15.808 -2.852 -3.82 0.164 0.46 -0.112
-0.6481068828815874 -0.8486748708976052 -0.03144660615165098 2.090815813887819 0.095490304045867 0.40420393760780654 0.011504855909140603 0.3440043955035532 -0.3981968687678116 -0.05929756132538417 -0.17278759591502674 -0.014529866020127248 0.6895795873336067 0.1240929097935192 -2.74 -15.776 -2.484 -3.972 0.144 0.548 -0.1
-0.6469563972906732 -0.8525098228673187 -0.03183010134862233 2.0892818330999336 0.09395632325798159 0.4103398607593482 0.011888351106111956 0.3149446634632987 -0.39858956784943667 -0.061653755815134534 -0.18339047111890336 -0.0200276531628781 0.691935781823357 0.11074114101826713 -2.648 -15.904 -2.484 -4.276 0.124 0.52 -0.112
-0.6427379501239884 -0.8571117652309749 -0.03298058693953639 2.0869808619181054 0.09510680884889565 0.4191602502896893 0.013805827090968724 0.265071880096916 -0.3824889055028092 -0.07579092275363672 -0.20145462887365617 -0.01767145867312773 0.7158904258024857 0.10485065479389122 -2.648 -16.0 -2.652 -4.064 0.144 0.492 -0.112
-0.6404369789421602 -0.8601797268067457 -0.034514567727421806 2.084679890736277 0.0947233136519243 0.426446659032145 0.014189322287940077 0.2721404635661671 -0.4013384614208121 -0.09385508050838952 -0.21834068938353376 -0.007461282550876154 0.7131415322311103 0.09581857591651483 -2.46 -16.0 -2.852 -4.124 0.136 0.48 -0.112
-0.6389029981542749 -0.863631183579488 -0.03413107253045045 2.0816119291605064 0.09433981845495294 0.43373306777460074 0.016106798272796843 0.23129975907716077 -0.3479313863198038 -0.06911503836601068 -0.2171625921386586 0.012566370612001944 0.6997897634558582 0.084037603467763 -2.368 -16.064 -2.716 -4.34 0.144 0.508 -0.14
-0.635835036578504 -0.8674661355492015 -0.03489806292439316 2.078927462781707 0.0947233136519243 0.43948549572917106 0.015339807878854137 0.20263272611853134 -0.33732851111592715 -0.056155968672383684 -0.25132741224003885 0.0329867228565051 0.6962554717212327 0.07225663101901117 -2.304 -16.256 -2.148 -4.34 0.152 0.472 -0.128
-0.6343010557906186 -0.8705340971249723 -0.03566505331833587 2.0762429964029074 0.0947233136519243 0.44677190447162674 0.015339807878854137 0.21676989305703354 -0.36049775693180575 -0.06283185306000971 -0.2505420140767888 -0.011388273367126762 0.6581636608036018 0.06361725122325984 -1.992 -16.284 -2.484 -4.46 0.164 0.54 -0.1
-0.6316165894118191 -0.8736020587007431 -0.03604854851530722 2.0731750348271367 0.0947233136519243 0.4544418084110538 0.015339807878854137 0.19988383254715592 -0.32868913132017585 -0.08914269152888879 -0.2898119222392948 -0.022383847652628464 0.6534512718241011 0.03730641275438077 -2.116 -16.54 -2.484 -4.524 0.136 0.588 -0.14
-0.6308495990178764 -0.8770535154734853 -0.03796602450016399 2.070107073251366 0.0947233136519243 0.46172821715350953 0.016106798272796843 0.19477874448603014 -0.3149446634632987 -0.10838494652851677 -0.29845130203504616 0.0011780972448751821 0.6719081286604789 0.01767145867312773 -2.244 -16.668 -2.652 -4.4 0.124 0.508 -0.128
-0.6281651326390769 -0.8812719626401702 -0.038733014894106695 2.0666556164786236 0.095490304045867 0.46824763550202253 0.01687378866673955 0.15668693356839924 -0.35657076611555516 -0.08364490438613793 -0.2960951075452958 0.014137166938502187 0.6770132167216047 -0.02513274122400389 -2.336 -16.668 -2.112 -4.584 0.144 0.548 -0.112
-0.6266311518511916 -0.884339924215941 -0.03911651009107805 2.063587654902853 0.09433981845495294 0.4743835586535642 0.016106798272796843 0.17160949867015154 -0.34950218264630406 -0.08325220530451288 -0.3078760799940476 -0.009817477040626518 0.6373506094774736 0.007461282550876154 -2.148 -16.824 -2.28 -4.644 0.152 0.588 -0.128
-0.6254806662602774 -0.8877913809886832 -0.04180097646987752 2.060519693327082 0.09318933286403888 0.48205346259299126 0.017640779060682257 0.17789268397615252 -0.30277099193292184 -0.1079922474468917 -0.3247621405039252 -0.043196898978756684 0.6503096791711006 0.06479534846813502 -1.4 -16.856 -2.28 -4.616 0.144 0.568 -0.112
-0.6243301806693634 -0.890859342564454 -0.042184471666848876 2.05706823655434 0.09395632325798159 0.48857288094150425 0.016490293469768196 0.16650441060902577 -0.3176935570346741 -0.1472621556093978 -0.32868913132017585 0.01767145867312773 0.7017532588639835 0.029059732040254495 -1.712 -16.764 -2.216 -4.736 0.136 0.568 -0.1
-0.6231796950784493 -0.8939273041402248 -0.04256796686382023 2.054000274978569 0.09318933286403888 0.49585928968396 0.01802427425765361 0.12448560887514426 -0.3227986450957999 -0.07657632091688685 -0.3381139092791773 0.015707963265002428 0.6895795873336067 0.014529866020127248 -1.992 -16.636 -1.98 -4.704 0.144 0.492 -0.128
-0.6220292094875353 -0.8973787609129671 -0.043334957257762936 2.0493983326149126 0.09395632325798159 0.5019952128355016 0.017640779060682257 0.09974556673276543 -0.3012001956064216 -0.05772676499888393 -0.3220132469325498 -0.009817477040626518 0.6432410957018495 -0.00039269908162506076 -2.46 -16.824 -2.012 -4.86 0.144 0.56 -0.128
-0.6208787238966212 -0.9004467224887379 -0.045252433242619704 2.0459468758421706 0.09510680884889565 0.5085146311840146 0.017257283863710903 0.08443030254938806 -0.3015928946880466 -0.06675884387626033 -0.3549999697890549 -0.022383847652628464 0.6239988407022216 -0.011388273367126762 -2.336 -16.952 -2.552 -4.98 0.152 0.624 -0.1
-0.6201117335026785 -0.9035146840645087 -0.04563592843959106 2.0428789142664 0.09433981845495294 0.515417544729499 0.017257283863710903 0.07029313561088588 -0.3157300616265488 -0.06754424203951044 -0.3809181091763089 -0.003926990816250607 0.6522731745792258 0.027096236632129192 -2.244 -17.112 -2.716 -5.012 0.136 0.568 -0.148
-0.6212622190935926 -0.9058156552463368 -0.045252433242619704 2.0390439622966863 0.09433981845495294 0.5219369630780121 0.017257283863710903 0.056155968672383684 -0.29570240846367074 -0.07186393193738612 -0.3577488633604303 0.027488935713754253 0.6577709617219767 0.013351768775252066 -1.836 -17.208 -2.448 -4.98 0.116 0.492 -0.176
-0.6208787238966212 -0.909267112019079 -0.04601942363656241 2.0359760007209156 0.0947233136519243 0.5292233718204677 0.017257283863710903 0.021991148571003403 -0.29373891305554545 -0.04084070448900632 -0.3840597018293094 0.00510508806112579 0.6801548093746052 -0.02120575040775328 -1.744 -17.332 -2.484 -5.044 0.072 0.596 -0.204
-0.6193447431087358 -0.9111845880039358 -0.04716990922747647 2.030223572766345 0.09318933286403888 0.5353592949720094 0.01802427425765361 0.01688606050987761 -0.2721404635661671 -0.04476769530525693 -0.38445240091093447 -0.029059732040254495 0.653058572742476 -0.008246680714126275 -1.868 -17.588 -2.752 -5.072 -0.152 0.588 -0.204
-0.6193447431087358 -0.9138690543827352 -0.04678641403050512 2.02600512559966 0.09165535207615347 0.5414952181235511 0.01687378866673955 0.014922565101752308 -0.25368360672978923 -0.06518804754976008 -0.4099778412165634 -0.13940817397689656 0.6102543728453443 -0.01060287520387664 -1.932 -17.652 -3.156 -5.132 -0.164 0.596 -0.224
-0.6197282383057071 -0.9173205111554774 -0.047553404424447825 2.0233206592208606 0.088970885697354 0.54686415088115 0.017257283863710903 0.006283185306000972 -0.27724555162729286 -0.0801106126515124 -0.39348447978831086 -0.20813051326128218 0.5992587985598427 -0.003141592653000486 -1.932 -17.652 -3.02 -5.132 -0.044 0.596 -0.196
-0.6201117335026785 -0.9196214823373056 -0.04793689962141918 2.0194857072511474 0.08628641931855452 0.5526165788357204 0.017640779060682257 0.0 -0.26153758836229046 -0.0640099503048849 -0.375027622951933 -0.25172011132166394 0.5988660994782177 0.023954643979128706 -2.024 -17.872 -2.652 -5.196 0.08 0.568 -0.212
-0.6201117335026785 -0.922305948716105 -0.048703890015361885 2.015650755281434 0.0839854481367264 0.558752501987262 0.01687378866673955 0.008246680714126275 -0.2528982085665391 -0.09189158510026421 -0.3801327110130588 -0.23365595356691113 0.5713771637644633 0.005497787142750851 -2.272 -17.872 -2.484 -5.316 0.136 0.624 -0.224
-0.6193447431087358 -0.9249904150949045 -0.05062136600021865 2.01181580331172 0.08321845774278369 0.5645049299418322 0.017257283863710903 -0.003141592653000486 -0.25446900489303936 -0.1189878217323934 -0.3860231972374347 -0.16375551703765032 0.5470298207037096 -0.03259402377488004 -2.088 -17.968 -2.18 -5.38 0.072 0.616 -0.212
-0.6201117335026785 -0.9272913862767326 -0.05138835639416136 2.0079808513420065 0.08168447695489828 0.5706408530933739 0.01687378866673955 -0.013744467856877126 -0.2874557277495445 -0.10406525663064109 -0.36246125233993104 -0.11584622907939292 0.5804092426418398 -0.010995574285501701 -2.18 -18.064 -2.148 -5.472 0.024 0.656 -0.204
-0.6204952286996499 -0.9307428430494747 -0.052155346788104066 2.002995413781379 0.08053399136398422 0.578310757032801 0.01687378866673955 -0.02513274122400389 -0.2803871442802934 -0.1280199006097698 -0.39976766509431183 -0.09228428418188928 0.6122178682534697 -0.001570796326500243 -2.148 -18.16 -2.112 -5.684 0.008 0.596 -0.212
-0.6212622190935926 -0.9330438142313029 -0.054072822772960834 2.0003109474025793 0.07938350577307016 0.5836796897904 0.017257283863710903 -0.050658181529632834 -0.26860617183154156 -0.1189878217323934 -0.4229369109101904 -0.13783737765039633 0.6550220681506013 0.014922565101752308 -2.116 -18.256 -2.048 -5.592 0.072 0.5 -0.204
-0.6212622190935926 -0.9357282806101024 -0.05445631796993219 1.9960925002358947 0.0790000105760988 0.5882816321540562 0.014189322287940077 -0.0640099503048849 -0.2697842690764167 -0.09542587683488976 -0.40565815131868777 -0.12644910428326955 0.6067200811107188 -0.061653755815134534 -1.96 -18.256 -1.744 -5.624 0.136 0.5 -0.224
-0.6227961998814779 -0.9387962421858732 -0.055223308363874894 1.991107062675267 0.07784952498518474 0.5940340601086265 0.01112136071216925 -0.07264933010063623 -0.26860617183154156 -0.05222897785613308 -0.3891647898904352 -0.10053096489601555 0.523467875806206 -0.2898119222392948 -1.712 -18.192 -1.776 -5.836 0.172 0.676 -0.232
-0.6235631902754207 -0.9414807085646727 -0.05560680356084625 1.986888615508582 0.07708253459124204 0.5997864880631968 0.007669903939427069 -0.10681415020201653 -0.2709623663212919 -0.05262167693775814 -0.3872012944823099 -0.06872233928438563 0.5270021675408315 -0.3227986450957999 -1.776 -18.38 -2.148 -5.836 0.108 0.684 -0.224
-0.6250971710633061 -0.9437816797465008 -0.056373793954788955 1.9826701683418972 0.07708253459124204 0.6070728968056525 0.004218447166684887 -0.09778207132464012 -0.25250550948491407 -0.07225663101901117 -0.38366700274768434 -0.01688606050987761 0.5595961913157116 -0.30473448734104713 -1.9 -18.412 -2.416 -5.808 0.008 0.596 -0.28
-0.6270146470481629 -0.9460826509283289 -0.05675728915176031 1.9788352163721836 0.07708253459124204 0.6128253247602228 0.0007669903939427069 -0.11427543275289267 -0.23129975907716077 -0.05890486224375911 -0.41194133662468874 -0.012566370612001944 0.6047565857025935 -0.2831360378516688 -1.68 -18.444 -2.216 -5.776 -0.024 0.528 -0.24
-0.6277816374421056 -0.9491506125040997 -0.057524279545703015 1.9750002644024702 0.07708253459124204 0.6166602767299363 -0.0015339807878854137 -0.12684180336489462 -0.24268803244428755 -0.04751658887663235 -0.3962333733596863 -0.0027488935713754254 0.5387831399895834 -0.3015928946880466 -1.62 -18.796 -2.28 -5.716 0.06 0.636 -0.26
-0.6293156182299909 -0.9518350788828992 -0.05790777474267437 1.9707818172357854 0.07631554419729933 0.6224127046845066 -0.003451456772742181 -0.135873882242271 -0.27528205621916757 -0.045945792550132106 -0.375027622951933 -0.02081305132612822 0.4779147823376989 -0.23483405081178632 -1.556 -18.764 -2.248 -5.9 0.1 0.732 -0.28
-0.6304661038209051 -0.9541360500647273 -0.05829126993964572 1.9673303604630432 0.07631554419729933 0.6285486278360483 -0.006135923151541655 -0.15472343816027392 -0.26153758836229046 -0.05379977418263332 -0.36089045601343084 -0.014922565101752308 0.4751658887663235 -0.20263272611853134 -1.776 -18.764 -2.348 -6.02 0.06 0.692 -0.288
-0.6323835798057618 -0.9572040116404982 -0.059825250727531136 1.963878903690301 0.07708253459124204 0.6323835798057618 -0.008436894333369775 -0.15982852622139973 -0.2591813938725401 -0.08325220530451288 -0.36795903948268194 0.01688606050987761 0.510508806112579 -0.2505420140767888 -1.868 -19.048 -2.216 -6.112 0.044 0.596 -0.28
-0.6335340653966759 -0.9598884780192977 -0.059825250727531136 1.96081094211453 0.07708253459124204 0.6377525125633607 -0.009970875121255189 -0.13391038683414572 -0.26782077366829143 -0.0659734457130102 -0.3420409000954279 -0.0027488935713754254 0.5332853528468324 -0.24308073152591259 -1.652 -18.952 -2.112 -6.264 0.016 0.576 -0.252
-0.6362185317754754 -0.9629564395950685 -0.060975736318445196 1.9577429805387594 0.07593204900032798 0.6431214453209597 -0.010737865515197896 -0.15472343816027392 -0.25643250030116466 -0.05890486224375911 -0.3483240854014289 -0.02591813938725401 0.5297510611122069 -0.2100940086694075 -1.868 -18.984 -2.216 -6.296 0.06 0.56 -0.268
-0.6373690173663894 -0.965640905973868 -0.060975736318445196 1.9539080285690458 0.07554855380335662 0.6477233876846159 -0.015339807878854137 -0.1649336142825255 -0.29334621397392036 -0.054977871427508505 -0.34910948356467897 -0.027488935713754253 0.4948008428475765 -0.19320794815952988 -2.024 -19.208 -2.484 -6.296 0.072 0.616 -0.28
-0.6385195029573034 -0.9690923627466101 -0.0617427267123879 1.9504565717963036 0.07669903939427068 0.6530923204422149 -0.016490293469768196 -0.1692533041804012 -0.2799944451986683 -0.07147123285576105 -0.3247621405039252 -0.014137166938502187 0.46574111080732206 -0.1971349389757805 -1.836 -19.112 -2.416 -6.388 0.036 0.636 -0.28
-0.6412039693361029 -0.971009838731467 -0.0625097171063306 1.9473886102205327 0.07669903939427068 0.6573107676088998 -0.019558255045539024 -0.1739656931599019 -0.25957409295416517 -0.051443579692882956 -0.32751103407530063 -0.008246680714126275 0.44885505029744444 -0.22030418479165909 -1.68 -19.208 -2.18 -6.416 -0.024 0.596 -0.268
-0.6431214453209597 -0.9736943051102663 -0.06135923151541655 1.9439371534477905 0.07516505860638527 0.661912709972556 -0.02147573103039579 -0.17553648948640216 -0.28941922315766977 -0.04084070448900632 -0.33536501570780186 -0.02552544030562895 0.46534841172569696 -0.23326325448528606 -1.836 -19.332 -2.148 -6.416 -0.008 0.596 -0.288
-0.6446554261088451 -0.9763787714890658 -0.06289321230330196 1.9404856966750483 0.07439806821244256 0.6665146523362123 -0.02339320701525256 -0.20970130958778244 -0.2768528525456678 -0.04712388979500729 -0.32868913132017585 -0.08443030254938806 0.4551382356034454 -0.2599667920357902 -1.9 -19.304 -2.316 -6.416 0.072 0.588 -0.26
-0.6469563972906732 -0.9794467330648366 -0.06366020269724466 1.9370342399023062 0.07363107781849985 0.6707330995028972 -0.026077673394052033 -0.22540927285278486 -0.28352873693329383 -0.014137166938502187 -0.3086614781572977 -0.08128870989638758 0.40644354948193784 -0.25407630581141427 -1.776 -19.556 -2.516 -6.448 0.044 0.624 -0.26
-0.64887387327553 -0.9825146946406075 -0.06481068828815872 1.9347332687204781 0.0732475826215285 0.6745680514726107 -0.02914563496982286 -0.21284290224078292 -0.2831360378516688 -0.08874999244726373 -0.32594023774880043 -0.05772676499888393 0.394269877951561 -0.22658737009766006 -1.804 -19.62 -2.716 -6.664 -0.052 0.676 -0.26
-0.6523253300482722 -0.985199161019407 -0.06442719309118737 1.9316653071447072 0.0732475826215285 0.679169993836267 -0.03144660615165098 -0.2171625921386586 -0.27017696815804176 -0.06872233928438563 -0.2858849314230442 -0.011388273367126762 0.38798669264556 -0.25368360672978923 -1.9 -19.62 -2.416 -6.752 -0.124 0.656 -0.26
-0.654242806033129 -0.9882671225951778 -0.06557767868210143 1.928213850371965 0.07209709703061444 0.6833884410029518 -0.03413107253045045 -0.2379756434647868 -0.2737112598926673 -0.03180862561162992 -0.2949170103004206 -0.04280419989713162 0.42568580448156584 -0.25407630581141427 -1.712 -19.812 -2.316 -6.724 -0.044 0.576 -0.288
-0.6561602820179857 -0.9913350841709486 -0.06557767868210143 1.9255293839931655 0.07133010663667173 0.6887573737605508 -0.037582529303192634 -0.2320851572404109 -0.28863382499441964 -0.05576326959075863 -0.28667032958629435 -0.07657632091688685 0.42175881366531526 -0.28431413509654396 -1.9 -19.684 -2.148 -6.664 0.06 0.608 -0.252
-0.6592282435937565 -0.9940195505497481 -0.06672816427301549 1.9232284128113375 0.07056311624272903 0.6914418401393503 -0.04026699568199211 -0.2662499773417912 -0.3070906818307975 -0.049480084284757656 -0.27960174611704325 -0.09935286765114036 0.4182245219306897 -0.28195794060679363 -1.464 -19.684 -2.048 -6.692 0.116 0.644 -0.268
-0.6626797003664987 -0.9970875121255189 -0.0674951546669582 1.9213109368264807 0.06979612584878632 0.6964272776999778 -0.04256796686382023 -0.252112810403289 -0.29099001948417 -0.056941366835633805 -0.23169245815878584 -0.07147123285576105 0.39348447978831086 -0.26350108377041576 -1.712 -19.872 -2.28 -6.784 0.1 0.596 -0.252
-0.6653641667452982 -0.9997719785043184 -0.06711165946998685 1.9190099656446526 0.07056311624272903 0.698728248881806 -0.04486893804564835 -0.271747764484542 -0.30237829285129675 -0.03180862561162992 -0.23169245815878584 -0.040448005407381256 0.3981968687678116 -0.2572178984644148 -1.496 -19.872 -2.448 -6.936 0.024 0.596 -0.252
-0.667281642730155 -1.0020729496861465 -0.0682621450609009 1.9159420040688817 0.07056311624272903 0.7021797056545481 -0.04947088040930459 -0.2693915699947917 -0.2874557277495445 -0.03534291734625546 -0.23287055540366103 0.0 0.3506802798911792 -0.297273204790171 -1.496 -20.032 -2.516 -7.06 -0.044 0.616 -0.252
-0.6703496043059258 -1.0062913968528313 -0.06864564025787226 1.9136410328870537 0.06979612584878632 0.7056311624272903 -0.052155346788104066 -0.2591813938725401 -0.2960951075452958 -0.06283185306000971 -0.21637719397540847 0.005890486224375911 0.3471459881565537 -0.3031636910145469 -1.588 -20.16 -2.584 -6.908 -0.088 0.576 -0.268
-0.6734175658816967 -1.0097428536255737 -0.06902913545484361 1.9113400617052256 0.06979612584878632 0.7090826192000325 -0.0559902987578176 -0.2945243112187956 -0.3220132469325498 -0.07932521448826227 -0.22148228203653425 -0.048694686121507534 0.32633293683042547 -0.30983957540217294 -1.308 -20.128 -2.316 -7.06 -0.016 0.636 -0.26
-0.6753350418665534 -1.012427320004373 -0.07056311624272903 1.90980608091734 0.06902913545484361 0.7121505807758033 -0.05829126993964572 -0.2878484268311695 -0.3220132469325498 -0.059690260407009234 -0.19399334632278 -0.05183627877450802 0.336543112952677 -0.31062497356542307 -1.308 -20.192 -1.98 -7.488 0.052 0.596 -0.252
-0.6795534890332383 -1.0158787767771154 -0.07094661143970038 1.907505109735512 0.0674951546669582 0.7179030087303736 -0.06059224112147384 -0.30080749652479655 -0.28941922315766977 -0.04476769530525693 -0.18928095734327927 -0.05654866775400875 0.33025992764667605 -0.28470683417816905 -1.368 -20.224 -1.944 -7.18 0.1 0.52 -0.268
-0.6833884410029518 -1.0197137287468288 -0.07094661143970038 1.9059711289476267 0.0674951546669582 0.7202039799122018 -0.06442719309118737 -0.3043417882594221 -0.3224059460141749 -0.029845130203504617 -0.17121679958852648 -0.06832964020276057 0.33575771478942695 -0.3078760799940476 -1.244 -20.128 -2.112 -6.876 0.108 0.624 -0.252
-0.68568941218478 -1.0223981951256282 -0.07171360183364309 1.904437148159741 0.0674951546669582 0.7217379607000872 -0.06711165946998685 -0.3031636910145469 -0.3502875808095542 -0.07853981632501214 -0.14333516479314717 -0.028667032958629435 0.2709623663212919 -0.297273204790171 -1.308 -20.38 -2.448 -7.18 0.024 0.692 -0.26
-0.6879903833666081 -1.0258496518983704 -0.07209709703061444 1.9036701577657984 0.06787864986392955 0.7244224270788866 -0.07017962104575767 -0.3066979827491724 -0.33732851111592715 -0.08207410805963769 -0.13626658132389607 -0.006675884387626033 0.23954643979128706 -0.27488935713754253 -1.056 -20.412 -2.416 -7.428 -0.016 0.676 -0.26
-0.692208830533293 -1.0293011086711126 -0.0732475826215285 1.902136176977913 0.0682621450609009 0.7294078646395142 -0.0732475826215285 -0.30983957540217294 -0.32358404325905005 -0.0769690199985119 -0.13037609509952017 0.014529866020127248 0.3015928946880466 -0.2642864819336659 -1.088 -20.348 -2.048 -7.06 0.024 0.568 -0.26
-0.6937428113211783 -1.0327525654438547 -0.07439806821244256 1.9017526817809416 0.06672816427301549 0.7320923310183137 -0.07554855380335662 -0.29373891305554545 -0.336150413871052 -0.05222897785613308 -0.09935286765114036 -0.027881634795379313 0.2988440011166712 -0.2576105975460398 -1.028 -20.224 -1.912 -6.936 0.124 0.568 -0.252
-0.6983447536848346 -1.0365875174135684 -0.07593204900032798 1.9013691865839704 0.06672816427301549 0.7328593214122564 -0.07708253459124204 -0.3031636910145469 -0.34164820101380283 -0.09778207132464012 -0.07186393193738612 -0.028274333877004374 0.23640484713828655 -0.27960174611704325 -1.152 -20.444 -1.844 -7.456 0.1 0.656 -0.288
-0.7006457248666628 -1.040422469383282 -0.07554855380335662 1.9006021961900277 0.06711165946998685 0.7355437877910559 -0.07976700097004151 -0.31847895519792424 -0.3667809422378067 -0.08835729336563866 -0.051443579692882956 -0.007853981632501214 0.19360064724115494 -0.28941922315766977 -0.9 -20.412 -2.048 -7.916 0.1 0.608 -0.252
-0.7040971816394049 -1.045024411746938 -0.07669903939427068 1.9002187009930562 0.06711165946998685 0.7386117493668267 -0.08436894333369775 -0.3173008579530491 -0.3852377990741846 -0.09542587683488976 -0.04790928795825741 0.008639379795751335 0.24072453703616223 -0.2591813938725401 -0.996 -20.412 -1.88 -7.58 0.072 0.548 -0.252
-0.7079321336091184 -1.0477088781257375 -0.07784952498518474 1.899835205796085 0.0674951546669582 0.7412962157456262 -0.08666991451552587 -0.30473448734104713 -0.3891647898904352 -0.1252710070383944 -0.05772676499888393 0.01688606050987761 0.29373891305554545 -0.25564710213791453 -0.808 -20.508 -1.88 -7.608 0.088 0.54 -0.268
-0.7106165999879179 -1.0515438300954512 -0.07861651537912745 1.8994517105991136 0.06634466907604414 0.744364177321397 -0.08935438089432535 -0.32594023774880043 -0.35539266887067994 -0.1060287520387664 -0.027488935713754253 -0.009817477040626518 0.26782077366829143 -0.2729258617294172 -0.716 -20.444 -1.776 -7.488 0.088 0.54 -0.26
-0.7144515519576314 -1.0569127628530501 -0.07938350577307016 1.8990682154021423 0.06672816427301549 0.7447476725183684 -0.09280583766706753 -0.30473448734104713 -0.3777765165233084 -0.07814711724338709 0.00510508806112579 -0.005890486224375911 0.19242254999627975 -0.2882411259127946 -0.652 -20.508 -1.476 -7.608 0.08 0.656 -0.26
-0.7175195135334023 -1.0599807244288209 -0.07976700097004151 1.899835205796085 0.06634466907604414 0.7478156340941392 -0.09510680884889565 -0.3224059460141749 -0.4107632393798135 -0.05654866775400875 0.008246680714126275 -0.013351768775252066 0.17946348030265274 -0.28352873693329383 -0.56 -20.604 -1.644 -7.732 0.08 0.704 -0.268
-0.7213544655031158 -1.0641991715955057 -0.08053399136398422 1.9002187009930562 0.0674951546669582 0.7493496148820246 -0.09855826562163783 -0.32829643223855076 -0.4013384614208121 -0.06754424203951044 0.005497787142750851 -0.013351768775252066 0.22776546734253522 -0.31141037172867314 -0.62 -20.604 -1.912 -7.792 0.08 0.54 -0.252
-0.7244224270788866 -1.068801113959162 -0.08091748656095557 1.9006021961900277 0.06672816427301549 0.7516505860638527 -0.10162622719740866 -0.3318307239731763 -0.4131194338695639 -0.08757189520238855 0.01610066234662749 0.0070685834692510935 0.22855086550578535 -0.31141037172867314 -0.528 -20.668 -1.88 -7.732 0.06 0.472 -0.252
-0.7274903886546574 -1.0730195611258468 -0.08283496254581234 1.9013691865839704 0.0674951546669582 0.7543350524426522 -0.10431069357620813 -0.3314380248915513 -0.4182245219306897 -0.0620464548967596 0.05733406591725887 0.0047123889795007284 0.22580197193440993 -0.2803871442802934 -0.308 -20.508 -1.544 -7.948 0.06 0.548 -0.268
-0.7305583502304283 -1.077238008292532 -0.08245146734884098 1.902136176977913 0.06634466907604414 0.756252528427509 -0.10699515995500761 -0.3208351496876746 -0.4131194338695639 -0.07068583469251093 0.06086835765188441 -0.012566370612001944 0.17278759591502674 -0.23640484713828655 -0.34 -20.508 -1.408 -8.312 0.088 0.56 -0.26
-0.7336263118061991 -1.0814564554592168 -0.08551942892461181 1.9025196721748845 0.06634466907604414 0.7581700044123657 -0.10852914074289302 -0.3153373625449238 -0.42529310539994075 -0.09385508050838952 0.062439153978384655 -0.054977871427508505 0.2210895829549092 -0.25446900489303936 -0.34 -20.476 -1.776 -8.16 0.164 0.48 -0.24
-0.7355437877910559 -1.0860583978228728 -0.08628641931855452 1.9032866625688272 0.06634466907604414 0.7604709755941939 -0.11159710231866385 -0.2960951075452958 -0.4190099200939398 -0.15040374826239827 0.06518804754976008 -0.029059732040254495 0.22030418479165909 -0.252112810403289 -0.372 -20.508 -1.576 -8.16 0.116 0.452 -0.28
-0.7393787397607694 -1.0906603401865291 -0.08628641931855452 1.904437148159741 0.06557767868210143 0.7620049563820793 -0.11428156869746332 -0.2831360378516688 -0.42136611458369017 -0.11584622907939292 0.07461282550876154 0.027881634795379313 0.21873338846515883 -0.2340486526485362 -0.372 -20.54 -1.44 -8.16 0.072 0.5 -0.268
-0.7416797109425975 -1.0937283017623 -0.08782040010643993 1.905204138553684 0.06596117387907278 0.7631554419729933 -0.1169660350762628 -0.3129811680551734 -0.4127267347879388 -0.05811946408050899 0.06950773744763575 -0.018849555918002914 0.15158184550727344 -0.22894356458741041 -0.34 -20.444 -1.172 -7.856 0.1 0.528 -0.26
-0.7458981581092824 -1.099097234519899 -0.08858739050038264 1.9063546241445979 0.06442719309118737 0.7658399083517928 -0.11888351106111957 -0.31258846897354836 -0.4358959806038174 -0.0659734457130102 0.08796459428401361 -0.048694686121507534 0.12762720152814475 -0.2560398012195396 -0.28 -20.636 -1.208 -7.64 0.164 0.588 -0.268
-0.7493496148820246 -1.1029321864896124 -0.088970885697354 1.9078886049324832 0.06366020269724466 0.7650729179578502 -0.12156797743991904 -0.3220132469325498 -0.45867252733807096 -0.08835729336563866 0.12762720152814475 -0.0750055245903866 0.15472343816027392 -0.22226768019978438 -0.372 -20.764 -1.644 -7.856 0.116 0.636 -0.26
-0.752034081260824 -1.10791762405024 -0.0897378760912967 1.9082721001294547 0.06404369789421602 0.768140879533621 -0.12310195822780445 -0.2996293992799213 -0.472024296113323 -0.08757189520238855 0.13351768775252065 -0.06754424203951044 0.13037609509952017 -0.2049889206082817 -0.248 -20.856 -1.676 -8.008 0.044 0.596 -0.252
-0.7547185476396235 -1.112136071216925 -0.09050486648523941 1.9101895761143115 0.06327670750027331 0.769291365124535 -0.12425244381871851 -0.3043417882594221 -0.46495571264407193 -0.0899280896921389 0.12448560887514426 -0.014922565101752308 0.15629423448677418 -0.21245020315915786 -0.216 -20.828 -1.676 -7.824 -0.008 0.492 -0.28
-0.758553499609337 -1.1171215087775526 -0.09165535207615347 1.9121070520991683 0.06327670750027331 0.770441850715449 -0.12616991980357528 -0.3153373625449238 -0.46299221723594663 -0.06675884387626033 0.16375551703765032 -0.043982297142006806 0.1299833960178951 -0.19634954081253037 -0.464 -20.828 -1.508 -7.764 -0.008 0.472 -0.268
-0.7604709755941939 -1.1228739367321228 -0.09165535207615347 1.9144080232809964 0.0617427267123879 0.7696748603215063 -0.12885438618237474 -0.2960951075452958 -0.4873395602967004 -0.07618362183526178 0.2030254252001564 -0.0679369411211355 0.06911503836601068 -0.18653206377190384 -0.496 -20.732 -1.376 -8.128 0.108 0.692 -0.26
-0.763922432366936 -1.127475879095779 -0.09395632325798159 1.9167089944628244 0.0617427267123879 0.7719758315033345 -0.13038836697026016 -0.2929535148922953 -0.5203262831532055 -0.08482300163101313 0.19949113346553085 -0.10013826581439049 0.062439153978384655 -0.19438604540440507 -0.372 -20.636 -1.712 -8.036 0.164 0.684 -0.288
-0.7669903939427068 -1.1336118022473207 -0.09395632325798159 1.9193934608416239 0.060975736318445196 0.7738933074881912 -0.13268933815208828 -0.2799944451986683 -0.5132576996839544 -0.07853981632501214 0.2042035224450316 -0.0730420291822613 0.18574666560865372 -0.1649336142825255 -0.34 -20.572 -1.744 -7.916 0.152 0.46 -0.28
-0.7685243747305923 -1.1389807350049197 -0.095490304045867 1.9209274416295095 0.060975736318445196 0.774660297882134 -0.1342233189399737 -0.29138271856579506 -0.5002986299903274 -0.11545352999776785 0.22344577744465957 -0.03652101459113065 0.19477874448603014 -0.19242254999627975 -0.34 -20.508 -1.44 -8.068 0.164 0.396 -0.268
-0.7719758315033345 -1.143582677368576 -0.095490304045867 1.9239954032052802 0.060975736318445196 0.7773447642609335 -0.13614079492483047 -0.27017696815804176 -0.5226824776429558 -0.10759954836526664 0.2528982085665391 0.014922565101752308 0.15747233173164935 -0.18339047111890336 -0.184 -20.412 -1.408 -8.128 0.124 0.472 -0.268
-0.774660297882134 -1.1493351053231462 -0.09817477042466648 1.9270633647810511 0.06059224112147384 0.7777282594579048 -0.13729128051574452 -0.2792090470354182 -0.5136503987655795 -0.08168140897801264 0.2670353755050413 0.014922565101752308 0.07657632091688685 -0.16297011887440022 -0.216 -20.32 -1.608 -8.252 0.188 0.676 -0.268
-0.7773447642609335 -1.153553552489831 -0.09932525601558054 1.9297478311598506 0.060975736318445196 0.7781117546548761 -0.1392087565006013 -0.24347343060753765 -0.5242532739694561 -0.13940817397689656 0.3019855937696717 -0.03063052836675474 0.09464047867163963 -0.14451326203802234 0.28 -20.412 -1.376 -8.252 0.136 0.56 -0.26
-0.7800292306397328 -1.1593059804444015 -0.10085923680346595 1.9328157927356213 0.060975736318445196 0.7807962210336756 -0.14189322287940076 -0.23444135173016126 -0.5309291583570821 -0.15158184550727344 0.2799944451986683 -0.0070685834692510935 0.1390154748952715 -0.17082410050690142 0.84 -20.348 -0.872 -8.284 0.08 0.412 -0.28
-0.7827136970185323 -1.1639079228080578 -0.1012427320004373 1.9355002591144208 0.06059224112147384 0.7815632114276183 -0.14266021327334347 -0.25250550948491407 -0.5364269454998329 -0.11349003458964255 0.3090541772389228 0.019634954081253035 0.15707963265002428 -0.18142697571077807 1.152 -20.224 -0.704 -8.312 0.124 0.412 -0.28
-0.7830971922155037 -1.1704273411565707 -0.10316020798529407 1.9393352110841344 0.06059224112147384 0.782330201821561 -0.14381069886425754 -0.22855086550578535 -0.5780530481520894 -0.14647675744614766 0.310232274483798 -0.03652101459113065 0.08168140897801264 -0.14569135928289753 1.244 -20.096 -0.704 -8.284 0.164 0.56 -0.252
-0.7857816585943032 -1.1777137498990264 -0.10469418877317949 1.9427866678568766 0.059825250727531136 0.7830971922155037 -0.1449611844551716 -0.1841758692821535 -0.5894413215192161 -0.17828538305777758 0.33968470560567754 -0.07264933010063623 0.05576326959075863 -0.12095131714051871 1.088 -20.032 -0.604 -8.436 0.188 0.608 -0.24
-0.7869321441852173 -1.182699187459654 -0.10776215034895031 1.9462381246296188 0.05944175553055978 0.7834806874124751 -0.14611167004608566 -0.1771072858129024 -0.6114324700902196 -0.20027653162878098 0.342826298258678 -0.04987278336638271 0.07264933010063623 -0.09149888601863915 1.088 -19.812 -0.468 -8.436 0.172 0.5 -0.252
-0.788849620170074 -1.1873011298233103 -0.10891263593986437 1.949689581402361 0.05905826033358843 0.7857816585943032 -0.14611167004608566 -0.1822123738740282 -0.5745187564174639 -0.18613936469027878 0.34164820101380283 0.00039269908162506076 0.12173671530376882 -0.09149888601863915 1.088 -19.556 -0.5 -8.436 0.136 0.396 -0.268
-0.7892331153670453 -1.193437052974852 -0.11083011192472114 1.953141038175103 0.05944175553055978 0.7861651537912745 -0.14687866044002837 -0.15275994275214863 -0.5313218574387072 -0.19085175366977952 0.34047010376892767 -0.02552544030562895 0.11545352999776785 -0.09856746948789025 0.808 -19.428 -0.4 -8.496 0.072 0.412 -0.252
-0.7919175817458448 -1.198805985732451 -0.11159710231866385 1.9565924949478453 0.05790777474267437 0.7861651537912745 -0.14802914603094242 -0.13351768775252065 -0.5611669876422118 -0.17553648948640216 0.36089045601343084 -0.0510508806112579 0.12173671530376882 -0.08089601081476251 0.964 -19.364 -0.468 -8.436 0.1 0.508 -0.28
-0.7938350577307016 -1.204558413687021 -0.11428156869746332 1.9600439517205874 0.05714078434873166 0.7873156393821886 -0.14879613642488512 -0.1480475537726479 -0.5670574738665877 -0.1331249886708956 0.34910948356467897 -0.09385508050838952 0.07147123285576105 -0.06479534846813502 0.84 -19.208 -0.468 -8.528 0.172 0.528 -0.268
-0.794218552927673 -1.2106943368385628 -0.11389807350049197 1.9646458940842437 0.05560680356084625 0.7892331153670453 -0.14879613642488512 -0.1519745445888985 -0.5847289325397155 -0.11506083091614279 0.3777765165233084 -0.12684180336489462 0.09778207132464012 -0.024740042142378828 0.84 -19.304 -0.368 -8.436 0.18 0.444 -0.252
-0.7957525337155584 -1.2160632695961617 -0.11619904468232009 1.968097350856986 0.05445631796993219 0.7907670961549308 -0.14879613642488512 -0.13037609509952017 -0.5984734003965926 -0.13783737765039633 0.400945762339187 -0.1170243263242681 0.10249446030414085 0.014529866020127248 1.34 -19.176 -0.368 -8.404 0.18 0.432 -0.268
-0.7969030193064724 -1.2214322023537607 -0.1177330254702055 1.972699293220642 0.05330583237901813 0.7907670961549308 -0.14879613642488512 -0.1079922474468917 -0.5478152188669597 -0.13508848407902088 0.3824889055028092 -0.11349003458964255 0.11466813183451774 -0.02513274122400389 1.056 -19.176 -0.536 -8.404 0.152 0.472 -0.252
-0.7972865145034438 -1.2275681255053024 -0.11811652066717686 1.9773012355842983 0.05330583237901813 0.7911505913519021 -0.1491796316218565 -0.1130973355080175 -0.5839435343764653 -0.14961835009914815 0.4131194338695639 -0.07539822367201165 0.07107853377413599 -0.01610066234662749 0.964 -19.176 -0.468 -8.404 0.172 0.48 -0.26
-0.7988204952913293 -1.2352380294447294 -0.12003399665203363 1.9811361875540119 0.05253884198507542 0.7923010769428162 -0.14879613642488512 -0.0950331777532647 -0.6027930902944683 -0.10406525663064109 0.4197953182571899 -0.05890486224375911 0.0200276531628781 -0.029845130203504617 0.84 -19.048 -0.368 -8.68 0.18 0.472 -0.268
-0.7984370000943578 -1.239072981414443 -0.12195147263689039 1.9861216251146394 0.05253884198507542 0.7923010769428162 -0.15033011721277054 -0.08521570071263818 -0.5902267196824663 -0.12370021071189413 0.4402156705016931 -0.040448005407381256 0.045160394386881984 -0.02081305132612822 1.056 -18.952 -0.468 -8.712 0.172 0.412 -0.26
-0.7984370000943578 -1.2455923997629559 -0.12310195822780445 1.989956577084353 0.05177185159113271 0.7923010769428162 -0.14956312681882783 -0.019242254999627974 -0.5894413215192161 -0.155116137241899 0.4429645640730685 -0.03063052836675474 0.03769911183600583 -0.003141592653000486 0.808 -18.824 -0.3 -8.712 0.172 0.444 -0.252
-0.7995874856852719 -1.2513448277175263 -0.12386894862174716 1.9949420146449806 0.05253884198507542 0.7930680673367589 -0.14956312681882783 -0.03220132469325498 -0.5961172059068423 -0.14176436846664692 0.45238934203207 -0.014529866020127248 0.04987278336638271 -0.006675884387626033 0.964 -18.636 -0.436 -8.804 0.172 0.492 -0.252
-0.8003544760792146 -1.257480750869068 -0.1250194342126612 1.9995439570086369 0.05177185159113271 0.7946020481246443 -0.14956312681882783 -0.048694686121507534 -0.5635231821319622 -0.10288715938576591 0.4476769530525692 0.0019634954081253035 0.0679369411211355 -0.006283185306000972 0.996 -18.604 -0.232 -8.74 0.172 0.472 -0.252
-0.7995874856852719 -1.262849683626667 -0.12616991980357528 2.0045293945692646 0.052155346788104066 0.7957525337155584 -0.14956312681882783 -0.02670353755050413 -0.5827654371315901 -0.1060287520387664 0.4622068190726965 0.0007853981632501215 0.12723450244651968 0.0070685834692510935 0.9 -18.604 -0.1 -8.772 0.172 0.424 -0.212
-0.800737971276186 -1.2697525971721513 -0.126936910197518 2.0091313369329207 0.052155346788104066 0.7972865145034438 -0.14956312681882783 -0.029059732040254495 -0.6016149930495931 -0.08285950622288782 0.45081854570556973 -0.018849555918002914 0.1240929097935192 -0.00039269908162506076 1.056 -18.54 -0.232 -8.832 0.172 0.404 -0.212
-0.8003544760792146 -1.2751215299297503 -0.12732040539448933 2.0137332792965768 0.05138835639416136 0.7976700097004151 -0.1491796316218565 -0.022776546734253524 -0.5878705251927159 -0.04987278336638271 0.44689155488931914 -0.029845130203504617 0.10327985846739098 0.0023561944897503642 1.056 -18.54 -0.332 -8.74 0.172 0.404 -0.196
-0.8003544760792146 -1.2820244434752346 -0.12808739578843203 2.0187187168572045 0.05138835639416136 0.7984370000943578 -0.14956312681882783 -0.019634954081253035 -0.562345084887087 -0.0659734457130102 0.45827982825644586 -0.029059732040254495 0.08443030254938806 0.014529866020127248 1.088 -18.412 -0.368 -8.804 0.188 0.492 -0.176
-0.8003544760792146 -1.2873933762328336 -0.1292378813793461 2.0233206592208606 0.05177185159113271 0.800737971276186 -0.1491796316218565 -0.005497787142750851 -0.5902267196824663 -0.0801106126515124 0.4661338098889471 0.0027488935713754254 0.09306968234513939 0.0011780972448751821 1.056 -18.348 -0.332 -8.772 0.116 0.508 -0.168
-0.8003544760792146 -1.2931458041874038 -0.1284708909854034 2.027922601584517 0.0502378708032473 0.800737971276186 -0.14956312681882783 0.015707963265002428 -0.58198003896834 -0.051443579692882956 0.47163159703169794 -0.011388273367126762 0.16179202162952502 0.01688606050987761 1.088 -18.288 -0.268 -8.804 -0.052 0.424 -0.176
-0.7995874856852719 -1.2981312417480313 -0.13000487177328882 2.0317575535542307 0.04832039481839053 0.8038059328519568 -0.1491796316218565 0.003141592653000486 -0.6122178682534697 -0.04084070448900632 0.4480696521341943 -0.0899280896921389 0.13391038683414572 -0.006675884387626033 1.12 -18.192 -0.3 -8.804 0.0 0.336 -0.168
-0.7999709808822433 -1.304267164899573 -0.12962137657631745 2.037509981508801 0.046402918833533764 0.8034224376549854 -0.14956312681882783 0.03573561642788053 -0.6027930902944683 -0.01688606050987761 0.4571017310115707 -0.17867808213940264 0.16375551703765032 0.009817477040626518 0.964 -18.128 -0.468 -8.832 0.144 0.376 -0.168
-0.7988204952913293 -1.309636097657172 -0.12885438618237474 2.042111923872457 0.044485442848677 0.8049564184428709 -0.14956312681882783 0.0329867228565051 -0.5674501729482128 0.008639379795751335 0.48576876397020013 -0.23012166183228558 0.09621127499813988 0.008246680714126275 0.776 -17.936 -0.332 -8.924 0.172 0.492 -0.168
-0.7999709808822433 -1.3153885256117424 -0.1284708909854034 2.046330371039142 0.04256796686382023 0.8064903992307563 -0.1491796316218565 0.03534291734625546 -0.5705917656012133 0.02042035224450316 0.48380526856207484 -0.23326325448528606 0.09542587683488976 0.0007853981632501215 0.996 -17.808 -0.4 -8.956 0.2 0.48 -0.168
-0.7976700097004151 -1.3207574583693413 -0.1292378813793461 2.051699303796741 0.041033986075934815 0.8084078752156131 -0.1491796316218565 0.048694686121507534 -0.5792311453969646 0.003926990816250607 0.4948008428475765 -0.20224002703690627 0.1390154748952715 0.003926990816250607 1.028 -17.78 -0.4 -8.956 0.172 0.356 -0.1
-0.7969030193064724 -1.3257428959299689 -0.12962137657631745 2.0563012461603973 0.04026699568199211 0.8091748656095558 -0.14457768925820025 0.06911503836601068 -0.5796238444785896 -0.009817477040626518 0.4869468612150753 -0.15825772989489947 0.16728980877227587 0.16257741979277515 0.776 -17.716 -0.5 -9.048 0.172 0.288 -0.14
-0.7965195241095011 -1.3322623142784817 -0.12885438618237474 2.0612866837210246 0.03834951969713534 0.8099418560034984 -0.14035924209151535 0.08482300163101313 -0.5721625619277135 -0.006675884387626033 0.4948008428475765 -0.12173671530376882 0.13351768775252065 0.3369358120343021 0.62 -17.556 -0.636 -9.168 0.172 0.384 -0.128
-0.7961360289125298 -1.3380147422330522 -0.13000487177328882 2.0666556164786236 0.03796602450016399 0.8118593319883552 -0.1365242901218018 0.09267698326351434 -0.5733406591725887 -0.019242254999627974 0.4755585878479486 -0.09149888601863915 0.09385508050838952 0.3840597018293094 0.652 -17.492 -1.24 -9.2 0.172 0.444 -0.1
-0.7938350577307016 -1.3433836749906511 -0.13115535736420286 2.0708740636453085 0.03834951969713534 0.8126263223822979 -0.13383982374300235 0.1507964473440233 -0.5568472977443362 -0.05026548244800778 0.4798782777458242 -0.05379977418263332 0.12723450244651968 0.3923063825434357 0.56 -17.272 -0.772 -9.26 0.152 0.412 -0.092
-0.7919175817458448 -1.3502865885361355 -0.13115535736420286 2.075859501205936 0.037582529303192634 0.8141603031701834 -0.12962137657631745 0.14569135928289753 -0.5576326959075862 -0.0640099503048849 0.4802709768274493 -0.008639379795751335 0.11859512265076834 0.3644247477480564 0.436 -17.048 -0.604 -9.168 0.164 0.296 -0.092
-0.7915340865488735 -1.3545050357028203 -0.13153885256117423 2.080077948372621 0.03834951969713534 0.8156942839580688 -0.12616991980357528 0.10877764561014182 -0.5662720757033376 -0.04987278336638271 0.4680973052970724 0.01727875959150267 0.1751437904047771 0.33732851111592715 0.372 -16.792 -0.872 -9.2 0.172 0.328 -0.084
-0.7892331153670453 -1.3598739684604193 -0.13268933815208828 2.084679890736277 0.03719903410622128 0.8164612743520114 -0.12310195822780445 0.16061392438464983 -0.5344634500917077 -0.05340707510100826 0.4790928795825741 0.005497787142750851 0.10288715938576591 0.33536501570780186 0.372 -16.7 -0.736 -9.232 0.172 0.356 -0.1
-0.78769913457916 -1.3648594060210468 -0.13268933815208828 2.089665328296905 0.03834951969713534 0.8176117599429256 -0.12080098704597633 0.1610066234662749 -0.5144357969288296 -0.07186393193738612 0.4598506245829461 -0.01767145867312773 0.08560839979426324 0.3086614781572977 0.372 -16.54 -0.468 -9.384 0.1 0.444 -0.092
-0.7869321441852173 -1.3706118339756173 -0.13268933815208828 2.095417756251475 0.03719903410622128 0.8191457407308109 -0.1169660350762628 0.16964600326202625 -0.5089380097860787 -0.02670353755050413 0.4680973052970724 -0.034950218264630406 0.10288715938576591 0.2925608158106702 0.404 -16.54 -0.568 -9.352 0.036 0.404 -0.084
-0.7850146682003605 -1.3752137763392733 -0.13268933815208828 2.098485717827246 0.03719903410622128 0.8206797215186964 -0.11351457830352062 0.1578650308132744 -0.49323004652107627 0.005890486224375911 0.4480696521341943 -0.04162610265225644 0.16414821611927538 0.310232274483798 0.748 -16.476 -0.704 -9.352 0.06 0.308 -0.092
-0.7830971922155037 -1.3809662042938438 -0.13307283334905964 2.1030876601909023 0.036432043712278574 0.8233641878974959 -0.1112136071216925 0.17632188764965226 -0.48498336580695 -0.018064157754752792 0.4158683274409393 -0.07225663101901117 0.14961835009914815 0.31455196438167365 0.592 -16.572 -0.668 -9.412 0.1 0.288 -0.112
-0.7804127258367043 -1.3848011562635572 -0.13268933815208828 2.107306107357587 0.03489806292439316 0.8241311782914386 -0.10737865515197896 0.19085175366977952 -0.5152211950920796 -0.012173671530376884 0.41390483203281403 -0.08443030254938806 0.17278759591502674 0.329474529483426 0.652 -16.412 -0.368 -9.352 0.1 0.308 -0.1
-0.7788787450488188 -1.3894030986272135 -0.13230584295511694 2.111524554524272 0.0337475773334791 0.8252816638823526 -0.10354370318226543 0.19988383254715592 -0.48773225937832543 -0.013744467856877126 0.3950552761148111 -0.0911061869370141 0.1130973355080175 0.3066979827491724 0.464 -16.284 -0.536 -9.384 0.088 0.336 -0.092
-0.7761942786700193 -1.3940050409908697 -0.13307283334905964 2.1153595064939856 0.03298058693953639 0.8256651590793239 -0.09970875121255189 0.1971349389757805 -0.4551382356034454 0.0023561944897503642 0.4103705402981885 -0.10367255754901604 0.10013826581439049 0.3149446634632987 0.404 -16.316 -0.636 -9.384 0.08 0.444 -0.128
-0.7738933074881912 -1.3989904785514973 -0.13345632854603098 2.1199614488576417 0.03183010134862233 0.8275826350641807 -0.09625729443980971 0.21245020315915786 -0.4708461988684478 -0.0035342917346255468 0.3930917807066858 -0.09660397407976494 0.12723450244651968 0.37934731284980866 0.372 -16.256 -0.436 -9.444 0.124 0.384 -0.092
-0.7715923363063631 -1.4035924209151536 -0.13230584295511694 2.1230294104334124 0.030679615757708275 0.8295001110490375 -0.09242234247009617 0.23876104162803694 -0.4370740778486926 -0.009032078877376396 0.38798669264556 -0.09699667316139 0.13548118316064595 0.36324665050318117 0.372 -16.256 -0.5 -9.352 0.136 0.308 -0.1
-0.7696748603215063 -1.4070438776878957 -0.13268933815208828 2.1260973720091836 0.029912625363765568 0.8302671014429802 -0.08820389530341129 0.2159844948937834 -0.43275438795081694 0.014922565101752308 0.36560284499293155 -0.10053096489601555 0.14137166938502185 0.3970187715229364 0.372 -16.348 -0.468 -9.412 0.088 0.364 -0.128
-0.7673738891396782 -1.4108788296576094 -0.13230584295511694 2.1303158191758684 0.028762139772851508 0.8318010822308656 -0.08513593372764046 0.23247785632203596 -0.41861722101231474 0.0007853981632501215 0.3601050578501807 -0.0789325154066372 0.14922565101752308 0.4021238595840622 0.216 -16.444 -0.5 -9.384 0.052 0.412 -0.112
-0.7646894227608787 -1.4166312576121796 -0.13345632854603098 2.134150771145582 0.0279951493789088 0.8329515678217797 -0.07976700097004151 0.2360121480566615 -0.42804199897131623 0.0035342917346255468 0.36756634040105685 -0.09346238142676445 0.15550883632352405 0.39152098438018557 0.06 -16.38 -0.4 -9.504 0.06 0.404 -0.092
-0.7616214611851079 -1.4208497047788644 -0.13268933815208828 2.1372187327213528 0.027228158984966094 0.8356360342005792 -0.07554855380335662 0.25250550948491407 -0.41626102652256436 0.005497787142750851 0.3243694414223002 -0.10956304377339195 0.15040374826239827 0.4260785035631909 0.124 -16.444 -0.536 -9.66 0.1 0.364 -0.112
-0.758553499609337 -1.424684656748578 -0.13192234775814557 2.1402866942971235 0.02569417819708068 0.8367865197914932 -0.07171360183364309 0.2662499773417912 -0.41154863754306364 -0.015707963265002428 0.32672563591205056 -0.07853981632501214 0.15433073907864886 0.42254421182856533 0.06 -16.476 -0.436 -9.688 0.164 0.356 -0.112
-0.756252528427509 -1.4289031039152629 -0.13268933815208828 2.143354655872894 0.026077673394052033 0.8394709861702927 -0.06787864986392955 0.26546457917854105 -0.43785947601194275 -0.010995574285501701 0.336150413871052 -0.07343472826388636 0.18260507295565323 0.4300054943794415 -0.152 -16.508 -0.5 -9.72 0.124 0.328 -0.1
-0.7528010716547668 -1.4327380558849765 -0.13192234775814557 2.147573103039579 0.02569417819708068 0.8413884621551494 -0.06289321230330196 0.28470683417816905 -0.40722894764518797 0.011780972448751823 0.33300882121805153 -0.02081305132612822 0.19792033713903062 0.4103705402981885 -0.06 -16.256 -0.536 -9.78 0.072 0.328 -0.128
-0.7516505860638527 -1.4358060174607472 -0.13345632854603098 2.1502575694183785 0.026077673394052033 0.8436894333369775 -0.05829126993964572 0.26075219019904033 -0.3711006321356824 -0.007853981632501214 0.28352873693329383 -0.01688606050987761 0.1912444527514046 0.4358959806038174 -0.28 -16.256 -0.5 -9.872 0.016 0.336 -0.112
-0.7481991292911105 -1.4396409694304608 -0.13230584295511694 2.152942035797178 0.02569417819708068 0.846373899715777 -0.05368932757598948 0.25682519938278975 -0.3349723166261768 0.03730641275438077 0.2831360378516688 -0.03887720908088101 0.1971349389757805 0.4099778412165634 -0.092 -16.224 -0.536 -9.78 0.024 0.308 -0.092
-0.744364177321397 -1.4434759214001744 -0.13153885256117423 2.154092521388092 0.024160197409195266 0.8471408901097197 -0.04947088040930459 0.2697842690764167 -0.3589269606053055 0.01688606050987761 0.2548617039746644 -0.06872233928438563 0.21087940683265763 0.44846235121581934 -0.308 -16.192 -0.368 -9.748 0.08 0.308 -0.12
-0.7428301965335116 -1.4465438829759452 -0.13192234775814557 2.157160482963863 0.02339320701525256 0.8479078805036625 -0.044485442848677 0.2858849314230442 -0.34047010376892767 0.023169245815878585 0.23326325448528606 -0.06440264938650996 0.1771072858129024 0.41469023019606416 -0.28 -16.224 -0.332 -9.78 0.108 0.376 -0.12
-0.7389952445637981 -1.4492283493547446 -0.13153885256117423 2.1598449493426624 0.023776702212223912 0.8505923468824619 -0.04065049087896346 0.28235063968841867 -0.3451824927484284 0.01610066234662749 0.22344577744465957 -0.03534291734625546 0.1531526418337737 0.46495571264407193 -0.152 -16.224 -0.5 -9.748 0.024 0.404 -0.112
-0.7370777685789413 -1.453830291718401 -0.13192234775814557 2.1617624253275194 0.023009711818281205 0.85289331806429 -0.03681553890924993 0.2697842690764167 -0.3455751918300535 0.024347343060753767 0.21048670775103256 -0.03652101459113065 0.18378317020052842 0.42097341550206513 -0.372 -16.192 -0.436 -9.78 -0.016 0.364 -0.148
-0.7351602925940846 -1.456131262900229 -0.13115535736420286 2.1629129109184335 0.021859226227367145 0.8544272988521755 -0.03259709174256504 0.28941922315766977 -0.3436116964219281 -0.003926990816250607 0.19870573530228072 -0.06636614479463526 0.2238384765262846 0.4315762907059417 -0.464 -16.096 -0.436 -9.78 -0.024 0.328 -0.128
-0.7320923310183137 -1.459199224476 -0.13038836697026016 2.16483038690329 0.020708740636453084 0.8567282700340035 -0.028378644575880154 0.271747764484542 -0.3063052836675474 0.051443579692882956 0.19163715183302965 -0.10877764561014182 0.19792033713903062 0.4241150081550656 -0.184 -15.748 -0.132 -9.78 0.116 0.364 -0.112
-0.7301748550334569 -1.462650681248742 -0.12885438618237474 2.1663643676911755 0.01917475984856767 0.8597962316097744 -0.022626216621309852 0.24622232417891307 -0.3133738671367985 0.14215706754827198 0.16768250785390093 -0.1288052987730199 0.19870573530228072 0.4084070448900632 -0.092 -15.62 -0.3 -9.78 0.172 0.356 -0.112
-0.7271068934576861 -1.4653351476275416 -0.12808739578843203 2.1686653388730037 0.018791264651596317 0.8601797268067457 -0.01917475984856767 0.23954643979128706 -0.3078760799940476 0.08285950622288782 0.1798561793842778 -0.13430308591577078 0.18378317020052842 0.4260785035631909 -0.06 -15.492 -0.2 -9.812 0.18 0.296 -0.128
-0.724805922275858 -1.4680196140063408 -0.12808739578843203 2.169048834069975 0.018407769454624964 0.8620972027916025 -0.01572330307582549 0.2599667920357902 -0.29570240846367074 0.07264933010063623 0.155116137241899 -0.09542587683488976 0.16454091520090044 0.4449280594811938 -0.092 -15.3 0.032 -9.996 0.152 0.316 -0.128
-0.7228884462910012 -1.4710875755821118 -0.1257864246066039 2.171349805251803 0.018791264651596317 0.8643981739734307 -0.010354370318226542 0.24661502326053814 -0.2662499773417912 0.07382742734551141 0.13783737765039633 -0.029452431121879556 0.1798561793842778 0.39544797519643615 0.372 -15.144 0.064 -10.176 0.088 0.376 -0.14
-0.7198204847152304 -1.4730050515669686 -0.1257864246066039 2.170966310054832 0.018407769454624964 0.8674661355492015 -0.006519418348513008 0.23444135173016126 -0.2528982085665391 0.15825772989489947 0.09581857591651483 0.02120575040775328 0.2179479903019087 0.4245077072366907 0.496 -15.08 -0.064 -10.088 0.06 0.344 -0.12
-0.7156020375485456 -1.475689517945768 -0.12463593901568987 2.1721167956457457 0.017640779060682257 0.8693836115340582 -0.0019174759848567672 0.2996293992799213 -0.24936391683191356 0.07264933010063623 0.05811946408050899 -0.015707963265002428 0.2560398012195396 0.43039819346106656 -0.028 -15.048 0.0 -9.84 0.144 0.328 -0.1
-0.7144515519576314 -1.4772234987336534 -0.1234854534247758 2.1725002908427173 0.018407769454624964 0.870150601928001 0.0007669903939427069 0.2996293992799213 -0.21991148571003402 0.059690260407009234 0.054977871427508505 -0.0510508806112579 0.22423117560790967 0.3993749660126868 0.152 -15.08 0.132 -9.812 0.152 0.316 -0.12
-0.7113835903818606 -1.4795244699154815 -0.12233496783386175 2.1728837860396886 0.017257283863710903 0.8736020587007431 0.005368932757598948 0.2623229865255406 -0.21519909673053328 0.1009236639776406 0.04162610265225644 0.015707963265002428 0.20224002703690627 0.41469023019606416 0.216 -14.984 0.164 -10.056 0.152 0.296 -0.128
-0.7090826192000325 -1.4814419459003383 -0.12080098704597633 2.1736507764336315 0.01802427425765361 0.8743690490946858 0.008820389530341128 0.23561944897503645 -0.23954643979128706 0.15118914642564837 0.04830198703988247 0.0035342917346255468 0.18967365642490433 0.3777765165233084 0.248 -14.824 0.064 -9.84 0.144 0.296 -0.112
-0.7067816480182044 -1.483359421885195 -0.11965050145506227 2.1736507764336315 0.016106798272796843 0.8759030298825713 0.012655341500054663 0.23954643979128706 -0.1668971096906508 0.13862277581364643 0.027096236632129192 -0.023169245815878585 0.18339047111890336 0.3711006321356824 0.092 -14.7 -0.268 -9.84 0.164 0.376 -0.112
-0.7037136864424336 -1.4848934026730805 -0.11888351106111957 2.17326728123666 0.01687378866673955 0.8782040010643993 0.01687378866673955 0.30748338091242255 -0.16846790601715106 0.10170906214089073 0.01021017612225158 -0.03337942193813016 0.155116137241899 0.36952983580918214 -0.248 -14.7 -0.232 -10.024 0.164 0.432 -0.14
-0.7010292200636341 -1.4860438882639946 -0.1169660350762628 2.1728837860396886 0.017257283863710903 0.8801214770492561 0.020708740636453084 0.26821347274991647 -0.16375551703765032 0.09306968234513939 -0.014529866020127248 0.024740042142378828 0.1920298509146547 0.38131080825793395 -0.092 -14.572 0.064 -9.904 0.144 0.384 -0.12
-0.6975777632908919 -1.48757786905188 -0.11619904468232009 2.1728837860396886 0.017257283863710903 0.8824224482310843 0.02454369260616662 0.2646791810152909 -0.14529866020127247 0.1449059611196474 -0.03377212101975522 0.009032078877376396 0.21402099948565811 0.3542145716258048 0.248 -14.316 -0.032 -9.66 0.124 0.328 -0.12
-0.6945098017151211 -1.4883448594458226 -0.11543205428837738 2.171349805251803 0.016490293469768196 0.8854904098068551 0.0279951493789088 0.27724555162729286 -0.09817477040626518 0.1460840583645226 -0.05458517234588344 -0.0200276531628781 0.19870573530228072 0.3322234230548014 -0.124 -14.224 -0.436 -9.536 0.164 0.364 -0.12
-0.692208830533293 -1.4894953450367368 -0.11428156869746332 2.170966310054832 0.01687378866673955 0.8870243905947405 0.03183010134862233 0.2968805057085459 -0.08874999244726373 0.08914269152888879 -0.06479534846813502 -0.029452431121879556 0.2100940086694075 0.36795903948268194 -0.436 -14.476 -0.064 -9.748 0.18 0.404 -0.128
-0.6887573737605508 -1.4898788402337082 -0.11083011192472114 2.1705828148578603 0.017257283863710903 0.8893253617765686 0.034514567727421806 0.32751103407530063 -0.08246680714126275 0.13508848407902088 -0.06479534846813502 -0.0027488935713754254 0.1869247628535289 0.3129811680551734 -0.152 -14.604 -0.1 -9.72 0.152 0.424 -0.112
-0.68568941218478 -1.4906458306276509 -0.11083011192472114 2.169815824463918 0.017257283863710903 0.8893253617765686 0.037582529303192634 0.27017696815804176 -0.06872233928438563 0.1771072858129024 -0.07264933010063623 -0.005497787142750851 0.1578650308132744 0.3066979827491724 -0.152 -14.316 -0.332 -9.596 0.088 0.432 -0.14
-0.6841554313968945 -1.4902623354306794 -0.10814564554592167 2.1682818436760325 0.016106798272796843 0.890859342564454 0.039883500485020755 0.24661502326053814 -0.02513274122400389 0.1519745445888985 -0.07029313561088588 -0.012959069693627005 0.1610066234662749 0.28863382499441964 -0.34 -14.316 -0.604 -9.872 0.088 0.5 -0.1
-0.681470965018095 -1.4906458306276509 -0.10776215034895031 2.1682818436760325 0.016106798272796843 0.8946942945341676 0.043334957257762936 0.26585727826016614 -0.02591813938725401 0.1288052987730199 -0.1079922474468917 -0.03848450999925595 0.18378317020052842 0.28352873693329383 -0.496 -14.444 -0.468 -10.268 0.016 0.452 -0.112
-0.6780195082453528 -1.4902623354306794 -0.10584467436409355 2.1659808724942042 0.01572330307582549 0.8981457513069098 0.046402918833533764 0.30551988550429726 0.0035342917346255468 0.12959069693627004 -0.11427543275289267 -0.03769911183600583 0.2741039589742924 0.2854922323414192 -0.436 -14.348 -0.268 -10.056 -0.016 0.296 -0.128
-0.6757185370635248 -1.4898788402337082 -0.10392719837923678 2.1652138821002613 0.015339807878854137 0.9000632272917665 0.04908738521233324 0.26546457917854105 0.02631083846887907 0.18181967479240313 -0.11113384009989219 -0.04280419989713162 0.29648780662692087 0.2528982085665391 -0.372 -14.54 -0.5 -9.78 -0.008 0.288 -0.12
-0.6730340706847253 -1.488728354642794 -0.10162622719740866 2.163679901312376 0.014189322287940077 0.9012137128826806 0.05138835639416136 0.22815816642416029 0.03652101459113065 0.16532631336415057 -0.1260564052016445 -0.056155968672383684 0.2309070599955357 0.28195794060679363 -0.34 -14.792 -0.568 -10.208 0.06 0.344 -0.12
-0.6707330995028972 -1.4894953450367368 -0.1012427320004373 2.1621459205244906 0.01342233189399737 0.9038981792614801 0.05330583237901813 0.27449665805591744 0.023954643979128706 0.1621847207111501 -0.13548118316064595 -0.0769690199985119 0.18535396652702868 0.271355065402917 -0.56 -15.144 -0.604 -10.668 0.108 0.432 -0.128
-0.6680486331240977 -1.488728354642794 -0.10085923680346595 2.160228444539634 0.01342233189399737 0.9058156552463368 0.0559902987578176 0.2697842690764167 0.05340707510100826 0.10485065479389122 -0.1649336142825255 -0.056155968672383684 0.19674223989415543 0.23679754621991161 -0.404 -14.824 -0.4 -10.392 0.108 0.384 -0.1
-0.6649806715483269 -1.4871943738549087 -0.09932525601558054 2.158310968554777 0.012655341500054663 0.9096506072160504 0.058674765136617076 0.2721404635661671 0.07579092275363672 0.10485065479389122 -0.20027653162878098 -0.01021017612225158 0.2120575040775328 0.24072453703616223 -0.528 -14.7 -0.468 -10.544 0.072 0.296 -0.12
-0.6622962051695274 -1.4868108786579373 -0.09740778003072377 2.156009997372949 0.013038836697026017 0.9115680832009071 0.06059224112147384 0.2729258617294172 0.11113384009989219 0.11074114101826713 -0.20381082336340653 -0.001570796326500243 0.2450442269340379 0.20655971693478195 -0.34 -14.7 -0.436 -10.668 0.072 0.296 -0.128
-0.6592282435937565 -1.4848934026730805 -0.09740778003072377 2.1533255309941497 0.013038836697026017 0.9134855591857639 0.06289321230330196 0.2902046213209199 0.09817477040626518 0.12055861805889365 -0.22815816642416029 -0.01767145867312773 0.27056966723966686 0.19085175366977952 -0.372 -14.508 -0.468 -10.452 0.108 0.296 -0.12
-0.6557767868210144 -1.483359421885195 -0.09664078963678106 2.1514080550092927 0.013805827090968724 0.9161700255645634 0.06442719309118737 0.2721404635661671 0.13076879418114523 0.07461282550876154 -0.2501493149951637 -0.0011780972448751821 0.2250165737711598 0.18456856836377855 -0.592 -14.284 -0.568 -10.604 0.1 0.404 -0.1
-0.6534758156391862 -1.4818254410973097 -0.095490304045867 2.147573103039579 0.013805827090968724 0.9188544919433629 0.06596117387907278 0.3070906818307975 0.18064157754752794 0.0789325154066372 -0.2697842690764167 0.009032078877376396 0.23012166183228558 0.16414821611927538 -0.372 -14.54 -0.064 -10.452 0.088 0.356 -0.12
-0.6507913492603867 -1.4795244699154815 -0.09280583766706753 2.1448886366607796 0.01342233189399737 0.9200049775342769 0.0682621450609009 0.23522674989341139 0.16375551703765032 0.1460840583645226 -0.2996293992799213 -0.006283185306000972 0.2210895829549092 0.14529866020127247 -0.56 -14.76 -0.5 -10.424 0.1 0.356 -0.12
-0.64887387327553 -1.477606993930625 -0.09165535207615347 2.1414371798880376 0.01342233189399737 0.9230729391100477 0.06864564025787226 0.21519909673053328 0.1649336142825255 0.16571901244577564 -0.31180307081029823 0.006675884387626033 0.19870573530228072 0.13391038683414572 -0.496 -14.732 -0.536 -10.392 0.124 0.364 -0.128
-0.6469563972906732 -1.4753060227487966 -0.0897378760912967 2.137602227918324 0.01342233189399737 0.9242234247009617 0.06941263065181497 0.22894356458741041 0.22462387468953474 0.16257741979277515 -0.3526437752993045 0.0011780972448751821 0.19281524907790482 0.135873882242271 -0.592 -14.856 -0.604 -10.24 0.108 0.412 -0.128
-0.6446554261088451 -1.4733885467639398 -0.08935438089432535 2.1337672759486104 0.01342233189399737 0.9261409006858186 0.07056311624272903 0.239153740709662 0.21676989305703354 0.13783737765039633 -0.3498948817279291 0.005890486224375911 0.20459622152665666 0.12212941438539389 -0.28 -15.08 -0.604 -10.332 0.088 0.424 -0.12
-0.6419709597300457 -1.4714710707790832 -0.08743690490946858 2.1306993143728397 0.01342233189399737 0.9276748814737039 0.07171360183364309 0.2320851572404109 0.20695241601640701 0.12919799785464497 -0.3314380248915513 -0.00039269908162506076 0.18181967479240313 0.08443030254938806 -0.436 -14.984 -0.536 -10.452 0.088 0.356 -0.112
-0.6400534837451889 -1.4680196140063408 -0.08551942892461181 2.1272478576000977 0.013038836697026017 0.9295923574585607 0.07363107781849985 0.19438604540440507 0.24308073152591259 0.14922565101752308 -0.3601050578501807 0.014529866020127248 0.14137166938502185 0.09699667316139 -0.528 -15.144 -0.468 -10.424 0.108 0.404 -0.128
-0.6373690173663894 -1.4664856332184555 -0.08436894333369775 2.122645915236441 0.013038836697026017 0.9311263382464462 0.0724805922275858 0.20066923071040604 0.2481858195870384 0.1668971096906508 -0.3762057201968082 -0.009032078877376396 0.18928095734327927 0.07264933010063623 -0.464 -15.112 -0.536 -10.452 0.108 0.432 -0.1
-0.6362185317754754 -1.4641846620366274 -0.08206797215186963 2.118043972872785 0.01342233189399737 0.9338108046252456 0.07439806821244256 0.2159844948937834 0.2379756434647868 0.15040374826239827 -0.3895574889720603 -0.0027488935713754254 0.20224002703690627 0.056941366835633805 -0.496 -15.112 -0.5 -10.668 0.108 0.328 -0.128
-0.6339175605936472 -1.4599662148699426 -0.08168447695489828 2.1138255257061003 0.01342233189399737 0.9361117758070737 0.07439806821244256 0.20852321234290724 0.2827433387700437 0.1311614932627703 -0.4362886796854425 -0.007853981632501214 0.21991148571003402 0.0860010988758883 -0.62 -15.24 -0.704 -10.544 0.088 0.316 -0.12
-0.6308495990178764 -1.4576652436881143 -0.08091748656095557 2.1096070785394154 0.013805827090968724 0.9376457565949592 0.07439806821244256 0.226194671016035 0.3019855937696717 0.07147123285576105 -0.45081854570556973 0.006283185306000972 0.2018473279552812 0.0750055245903866 -0.528 -15.3 -0.736 -10.452 0.088 0.384 -0.12
-0.6285486278360483 -1.4553642725062863 -0.08015049616701286 2.105005136175759 0.01342233189399737 0.9391797373828445 0.07554855380335662 0.23365595356691113 0.3031636910145469 0.06872233928438563 -0.44178646682819334 0.005890486224375911 0.1751437904047771 0.0400553063257562 -0.464 -15.428 -0.736 -10.424 0.08 0.452 -0.112
-0.6262476566542201 -1.4511458253396015 -0.07976700097004151 2.100403193812103 0.01342233189399737 0.94071371817073 0.07478156340941391 0.2619302874439155 0.2960951075452958 0.060475658570259355 -0.46259951815432154 0.019634954081253035 0.15472343816027392 0.0420188017338815 -0.996 -15.684 -0.872 -10.3 0.08 0.412 -0.148
-0.6247136758663347 -1.4480778637638305 -0.07861651537912745 2.095034261054504 0.013805827090968724 0.943014689352558 0.07631554419729933 0.20655971693478195 0.31690815887142404 0.08089601081476251 -0.4779147823376989 -0.0035342917346255468 0.17357299407827684 0.030237829285129678 -1.588 -15.652 -0.972 -10.208 0.088 0.424 -0.128
-0.6243301806693634 -1.445393397385031 -0.07631554419729933 2.090048823493876 0.013038836697026017 0.9449321653374149 0.07593204900032798 0.16571901244577564 0.303949089177797 0.11584622907939292 -0.4983351345822021 -0.03573561642788053 0.16414821611927538 0.012173671530376884 -1.652 -15.652 -1.24 -10.176 0.1 0.5 -0.148
-0.6224127046845066 -1.4419419406122889 -0.07631554419729933 2.085063385933249 0.013038836697026017 0.9464661461253003 0.07478156340941391 0.12644910428326955 0.31651545978979895 0.1507964473440233 -0.5215043803980807 -0.011388273367126762 0.1751437904047771 -0.003141592653000486 -1.496 -15.716 -1.508 -10.176 0.116 0.5 -0.156
-0.6201117335026785 -1.4388739790365181 -0.07554855380335662 2.079310957978678 0.01342233189399737 0.948383622110157 0.07631554419729933 0.16179202162952502 0.3220132469325498 0.07539822367201165 -0.5014767272352025 0.01767145867312773 0.18496126744540362 -0.0007853981632501215 -1.836 -15.808 -1.676 -10.176 0.116 0.424 -0.14
-0.6197282383057071 -1.435422522263776 -0.07516505860638527 2.074325520418051 0.01457281748491143 0.9499176028980425 0.07631554419729933 0.1621847207111501 0.3208351496876746 0.04241150081550656 -0.5018694263168276 0.0420188017338815 0.1900663555065294 0.011388273367126762 -1.9 -15.716 -1.776 -10.268 0.016 0.424 -0.112
-0.6174272671238791 -1.4312040750970911 -0.07363107781849985 2.068956587660452 0.014956312681882784 0.9514515836859279 0.07593204900032798 0.08835729336563866 0.3388993074424274 0.11506083091614279 -0.5203262831532055 0.06675884387626033 0.16375551703765032 -0.010995574285501701 -1.524 -15.748 -1.944 -10.36 -0.06 0.472 -0.148
-0.6174272671238791 -1.4289031039152629 -0.07286408742455715 2.064738140493767 0.01457281748491143 0.9529855644738133 0.07478156340941391 0.10838494652851677 0.36992253489080723 0.09542587683488976 -0.523467875806206 0.012959069693627005 0.1610066234662749 -0.01649336142825255 -1.992 -15.748 -1.544 -10.392 -0.008 0.5 -0.176
-0.6155097911390223 -1.4250681519455495 -0.07209709703061444 2.058218722145254 0.01457281748491143 0.95490304045867 0.07708253459124204 0.12959069693627004 0.3711006321356824 0.03259402377488004 -0.5262167693775814 -0.0011780972448751821 0.16650441060902577 0.0007853981632501215 -2.024 -15.872 -1.476 -10.3 0.08 0.432 -0.148
-0.6151262959420509 -1.4212331999758359 -0.07209709703061444 2.053616779781598 0.014189322287940077 0.9579710020344409 0.07516505860638527 0.08639379795751337 0.3938771788699359 0.04555309346850705 -0.536819644581458 -0.030237829285129678 0.17749998489452745 -0.003926990816250607 -1.744 -15.968 -1.844 -10.268 0.108 0.412 -0.156
-0.6143593055481082 -1.417014752809151 -0.07209709703061444 2.047864351827027 0.01342233189399737 0.9583544972314122 0.07593204900032798 0.0750055245903866 0.38445240091093447 0.03809181091763089 -0.5454590243772094 -0.02120575040775328 0.20027653162878098 0.009032078877376396 -1.932 -16.0 -1.812 -10.268 0.088 0.452 -0.176
-0.6139758103511368 -1.4131798008394374 -0.07094661143970038 2.0417284286754858 0.01457281748491143 0.9606554684132403 0.07593204900032798 0.1009236639776406 0.3930917807066858 0.023561944897503646 -0.5348561491733327 0.012566370612001944 0.16768250785390093 -0.008246680714126275 -1.868 -16.16 -1.44 -10.24 0.06 0.452 -0.176
-0.6143593055481082 -1.4078108680818384 -0.07133010663667173 2.036742991114858 0.01457281748491143 0.9621894492011258 0.07516505860638527 0.050658181529632834 0.41469023019606416 0.07382742734551141 -0.5328926537652074 0.03180862561162992 0.17867808213940264 -0.008246680714126275 -1.62 -16.316 -1.776 -10.24 0.052 0.46 -0.212
-0.6132088199571941 -1.4047429065060677 -0.06979612584878632 2.030990563160288 0.014956312681882784 0.9637234299890112 0.07554855380335662 0.030237829285129678 0.4021238595840622 0.05340707510100826 -0.5745187564174639 0.028667032958629435 0.15236724367052357 0.006283185306000972 -1.464 -16.412 -1.544 -10.208 0.124 0.472 -0.224
-0.6132088199571941 -1.4016749449302968 -0.07056311624272903 2.025621630402689 0.014956312681882784 0.9644904203829539 0.07516505860638527 0.02552544030562895 0.39034288713531035 0.012959069693627005 -0.5470298207037096 0.03220132469325498 0.14254976662989705 -0.022383847652628464 -1.836 -16.444 -1.576 -10.176 0.152 0.452 -0.212
-0.6120583343662801 -1.3966895073696692 -0.07017962104575767 2.02025269764509 0.01572330307582549 0.9664078963678107 0.07593204900032798 0.01727875959150267 0.3930917807066858 0.00039269908162506076 -0.5285729638673318 0.023561944897503646 0.11388273367126761 0.007853981632501214 -1.588 -16.572 -1.576 -10.24 0.136 0.452 -0.204
-0.6124418295632514 -1.392087565006013 -0.07133010663667173 2.015650755281434 0.016106798272796843 0.9660244011708393 0.07554855380335662 0.01060287520387664 0.36952983580918214 0.011388273367126762 -0.5297510611122069 0.03259402377488004 0.08796459428401361 0.011388273367126762 -1.464 -16.476 -1.712 -10.3 0.124 0.472 -0.224
-0.6128253247602228 -1.3890196034302422 -0.06979612584878632 2.0098983273268636 0.016490293469768196 0.9683253723526675 0.07363107781849985 -0.006675884387626033 0.3923063825434357 0.0047123889795007284 -0.5254313712143313 0.027096236632129192 0.09935286765114036 -0.024740042142378828 -1.368 -16.412 -1.44 -10.452 0.136 0.492 -0.308
-0.6128253247602228 -1.3851846514605286 -0.07133010663667173 2.0033789089783505 0.016106798272796843 0.9687088675496388 0.06941263065181497 -0.008639379795751335 0.38563049815580963 -0.005497787142750851 -0.5537057050913357 0.04123340357063138 0.10877764561014182 -0.20813051326128218 -1.276 -16.636 -1.44 -10.392 0.136 0.46 -0.252
-0.6135923151541655 -1.3809662042938438 -0.07056311624272903 1.9987769666146942 0.016106798272796843 0.971009838731467 0.06634466907604414 -0.014922565101752308 0.4339324851956921 0.005890486224375911 -0.5603815894789617 0.01767145867312773 0.11231193734476737 -0.33261612213642644 -1.4 -16.636 -1.44 -10.3 0.124 0.46 -0.232
-0.6128253247602228 -1.3759807667332162 -0.07056311624272903 1.9918740530692098 0.01687378866673955 0.9713933339284383 0.06366020269724466 -0.040448005407381256 0.4292200962161914 -0.011780972448751823 -0.5592034922340865 -0.0027488935713754254 0.12762720152814475 -0.37149333121730743 -1.212 -16.824 -1.476 -10.24 0.144 0.5 -0.24
-0.6139758103511368 -1.3725293099604738 -0.06941263065181497 1.9865051203116109 0.016490293469768196 0.973310809913295 0.06059224112147384 -0.03573561642788053 0.43039819346106656 0.003141592653000486 -0.5654866775400874 -0.0011780972448751821 0.13508848407902088 -0.3349723166261768 -1.184 -17.144 -1.44 -10.056 0.152 0.492 -0.252
-0.6132088199571941 -1.3690778531877317 -0.07094661143970038 1.9819031779479546 0.016490293469768196 0.9736943051102663 0.05790777474267437 -0.04123340357063138 0.4300054943794415 -0.013351768775252066 -0.5595961913157116 -0.0035342917346255468 0.12959069693627004 -0.2992367001982963 -1.244 -17.144 -1.34 -9.932 0.152 0.424 -0.26
-0.6151262959420509 -1.3640924156271041 -0.07133010663667173 1.9765342451903556 0.01687378866673955 0.9744612955042091 0.055223308363874894 -0.02081305132612822 0.41194133662468874 -0.00039269908162506076 -0.536819644581458 -0.0035342917346255468 0.08757189520238855 -0.2898119222392948 -1.12 -17.176 -1.172 -9.996 0.136 0.56 -0.28
-0.6155097911390223 -1.3598739684604193 -0.07133010663667173 1.9711653124327566 0.016490293469768196 0.9752282858981518 0.05253884198507542 -0.04908738520313259 0.42647120264481597 -0.022383847652628464 -0.5179700886634551 -0.0047123889795007284 0.061653755815134534 -0.25643250030116466 -1.088 -17.364 -1.208 -10.024 0.144 0.608 -0.268
-0.6155097911390223 -1.3548885308997918 -0.07094661143970038 1.9654128844781864 0.016106798272796843 0.9759952762920945 0.049854375606275945 -0.08639379795751337 0.40958514213493835 -0.011780972448751823 -0.5246459730510812 -0.014137166938502187 0.07147123285576105 -0.2560398012195396 -0.872 -17.492 -1.34 -10.208 0.144 0.528 -0.28
-0.616276781532965 -1.3514370741270496 -0.07171360183364309 1.959660456523616 0.016106798272796843 0.9782962474739226 0.04678641403050512 -0.043982297142006806 0.43039819346106656 -0.013351768775252066 -0.5344634500917077 0.0007853981632501215 0.1280199006097698 -0.23365595356691113 -1.152 -17.588 -1.24 -10.148 0.136 0.412 -0.288
-0.6174272671238791 -1.3472186269603645 -0.07133010663667173 1.95505851415996 0.016490293469768196 0.978679742670894 0.045252433242619704 -0.048694686121507534 0.420188017338815 -0.009817477040626518 -0.523860574887831 0.0 0.10759954836526664 -0.2505420140767888 -1.212 -17.748 -1.408 -10.176 0.308 0.344 -0.26
-0.6174272671238791 -1.3433836749906511 -0.07094661143970038 1.9500730765993322 0.01802427425765361 0.9779127522769513 0.042184471666848876 -0.07147123285576105 0.39976766509431183 0.0007853981632501215 -0.504618319888203 0.04712388979500729 0.05576326959075863 -0.271355065402917 -1.496 -17.716 -1.644 -10.3 0.4 0.444 -0.28
-0.6193447431087358 -1.3395487230209375 -0.07209709703061444 1.9447041438417332 0.019941750242510378 0.9771457618830085 0.039883500485020755 -0.08835729336563866 0.38680859540068485 -0.01021017612225158 -0.49362274560270136 0.13626658132389607 -0.019242254999627974 -0.23954643979128706 -1.34 -17.62 -1.576 -10.332 0.328 0.5 -0.268
-0.6201117335026785 -1.33456328546031 -0.0724805922275858 1.938951715887163 0.022626216621309852 0.9779127522769513 0.03796602450016399 -0.08050331173313745 0.42961279529781643 -0.0200276531628781 -0.5069745143779534 0.21755529122028364 -0.022383847652628464 -0.23326325448528606 -1.34 -17.684 -1.34 -10.452 0.18 0.492 -0.26
-0.6212622190935926 -1.331495323884539 -0.07286408742455715 1.933582783129564 0.024160197409195266 0.978679742670894 0.03413107253045045 -0.056941366835633805 0.4292200962161914 -0.01688606050987761 -0.4959789400924517 0.23758294438316174 0.0023561944897503642 -0.24150993519941236 -1.212 -18.0 -1.172 -10.392 0.136 0.492 -0.268
-0.6220292094875353 -1.326893381520883 -0.07286408742455715 1.9293643359628792 0.026077673394052033 0.978679742670894 0.03183010134862233 -0.10956304377339195 0.41390483203281403 -0.014922565101752308 -0.4983351345822021 0.181034276629153 0.0329867228565051 -0.28941922315766977 -1.432 -18.224 -1.676 -10.3 0.116 0.52 -0.26
-0.6231796950784493 -1.322674934354198 -0.0724805922275858 1.9239954032052802 0.027228158984966094 0.978679742670894 0.028378644575880154 -0.11741702540589316 0.42058071642044004 0.00510508806112579 -0.5034402226433279 0.14883295193589802 0.0310232274483798 -0.2619302874439155 -1.68 -18.412 -1.776 -10.148 0.144 0.576 -0.26
-0.6243301806693634 -1.318456487187513 -0.0724805922275858 1.9178594800537385 0.028378644575880154 0.979830228261808 0.024927187803137973 -0.12252211346701895 0.39780416968618654 0.009032078877376396 -0.5332853528468324 0.12173671530376882 0.0530143760193832 -0.3043417882594221 -1.524 -18.54 -1.644 -9.996 0.136 0.56 -0.28
-0.6250971710633061 -1.3134710496268855 -0.07209709703061444 1.9136410328870537 0.02914563496982286 0.9802137234587793 0.0222427214243385 -0.10956304377339195 0.39034288713531035 0.0027488935713754254 -0.48616146305182517 0.08757189520238855 0.06008295948863429 -0.2890265240760447 -1.432 -18.636 -1.476 -9.872 0.144 0.452 -0.288
-0.6277816374421056 -1.309636097657172 -0.0724805922275858 1.9090390905233974 0.02914563496982286 0.9802137234587793 0.01917475984856767 -0.11584622907939292 0.40683624856356293 -0.009817477040626518 -0.4390375732568179 0.05340707510100826 0.04123340357063138 -0.30473448734104713 -1.556 -18.604 -1.776 -9.872 0.124 0.588 -0.288
-0.6285486278360483 -1.305417650490487 -0.07171360183364309 1.9040536529627698 0.029529130166794215 0.9802137234587793 0.014956312681882784 -0.13430308591577078 0.40055306325756196 -0.029452431121879556 -0.41626102652256436 0.01767145867312773 0.008639379795751335 -0.28431413509654396 -1.9 -18.824 -1.844 -9.996 0.136 0.656 -0.26
-0.6293156182299909 -1.303116679308659 -0.0724805922275858 1.9006021961900277 0.029529130166794215 0.9805972186557508 0.013038836697026017 -0.14372786387477224 0.3777765165233084 -0.001570796326500243 -0.4370740778486926 -0.0070685834692510935 0.009817477040626518 -0.3385066083608024 -1.776 -19.048 -2.012 -10.056 0.144 0.608 -0.26
-0.6320000846087904 -1.2992817273389454 -0.07286408742455715 1.8971507394172855 0.02914563496982286 0.9813642090496935 0.010737865515197896 -0.13155419234439536 0.3734568266254328 0.011388273367126762 -0.43236168886919185 -0.008639379795751335 0.05026548244800778 -0.2945243112187956 -1.776 -19.08 -2.048 -10.056 0.136 0.472 -0.252
-0.6320000846087904 -1.2962137657631747 -0.0724805922275858 1.893315787447572 0.029529130166794215 0.9813642090496935 0.006519418348513008 -0.14647675744614766 0.35853426152368045 -0.014529866020127248 -0.3993749660126868 0.008639379795751335 0.0400553063257562 -0.33772121019755225 -2.024 -19.08 -2.048 -10.148 0.144 0.452 -0.252
-0.6343010557906186 -1.2927623089904325 -0.0724805922275858 1.889097340280887 0.028762139772851508 0.9813642090496935 0.002684466378799474 -0.12644910428326955 0.35853426152368045 -0.019634954081253035 -0.38680859540068485 0.010995574285501701 0.02042035224450316 -0.3349723166261768 -1.9 -19.112 -2.148 -10.268 0.136 0.492 -0.26
-0.6354515413815326 -1.2881603666267762 -0.07286408742455715 1.8848788931142022 0.029912625363765568 0.9805972186557508 0.0 -0.155116137241899 0.3671736413194318 -0.02670353755050413 -0.3801327110130588 -0.0027488935713754254 -0.01021017612225158 -0.3082687790756727 -1.992 -19.176 -2.048 -10.208 0.152 0.548 -0.26
-0.6369855221694181 -1.284708909854034 -0.07439806821244256 1.8818109315384313 0.029912625363765568 0.9809807138527221 -0.002684466378799474 -0.17278759591502674 0.3542145716258048 -0.01767145867312773 -0.3742422247886829 0.00039269908162506076 -0.029845130203504617 -0.32672563591205056 -2.088 -19.332 -2.18 -10.176 0.144 0.588 -0.232
-0.6392864933512462 -1.2808739578843205 -0.0724805922275858 1.8779759795687179 0.029912625363765568 0.9809807138527221 -0.006902913545484362 -0.17043140142527635 0.3440043955035532 -0.06008295948863429 -0.36089045601343084 -0.0019634954081253035 -0.011780972448751823 -0.32633293683042547 -2.148 -19.428 -2.112 -10.148 0.208 0.56 -0.26
-0.6415874645330742 -1.278189491505521 -0.07439806821244256 1.8745245227959757 0.03029612056073692 0.9813642090496935 -0.009587379924283835 -0.19517144356765517 0.33536501570780186 -0.028667032958629435 -0.3381139092791773 0.022383847652628464 0.008639379795751335 -0.30944687632054785 -1.868 -19.588 -2.18 -10.024 0.228 0.568 -0.26
-0.6435049405179311 -1.2739710443388361 -0.07516505860638527 1.8710730660232333 0.030679615757708275 0.9809807138527221 -0.013805827090968724 -0.19556414264928024 0.3110176726470481 -0.012566370612001944 -0.32594023774880043 0.028667032958629435 -0.0007853981632501215 -0.3247621405039252 -1.744 -19.684 -2.012 -10.088 0.252 0.548 -0.26
-0.6458059116997592 -1.2720535683539793 -0.07439806821244256 1.8687720948414053 0.030679615757708275 0.9809807138527221 -0.01572330307582549 -0.22226768019978438 0.3341869184629267 -0.03730641275438077 -0.3180862561162992 0.0510508806112579 -0.011388273367126762 -0.3176935570346741 -1.868 -19.748 -2.216 -10.116 0.208 0.568 -0.268
-0.6481068828815874 -1.2693691019751798 -0.07478156340941391 1.865320638068663 0.03183010134862233 0.9805972186557508 -0.02032524543948173 -0.23640484713828655 0.29099001948417 -0.03848450999925595 -0.2996293992799213 0.06715154295788539 -0.011388273367126762 -0.2925608158106702 -1.804 -19.812 -2.316 -10.148 0.136 0.56 -0.268
-0.6504078540634154 -1.266301140399409 -0.07593204900032798 1.8622526764928924 0.033364082136507746 0.9813642090496935 -0.023776702212223912 -0.20145462887365617 0.2792090470354182 -0.06715154295788539 -0.28470683417816905 0.10053096489601555 0.0070685834692510935 -0.3090541772389228 -1.652 -19.684 -2.112 -10.208 0.124 0.508 -0.252
-0.6530923204422149 -1.2643836644145523 -0.07708253459124204 1.8599517053110641 0.033364082136507746 0.9809807138527221 -0.025310683000109326 -0.19752763805740556 0.25250550948491407 -0.0659734457130102 -0.24465152785241284 0.08560839979426324 -0.0007853981632501215 -0.32672563591205056 -1.992 -19.716 -1.944 -10.176 0.124 0.452 -0.268
-0.6550097964270717 -1.2605487124448387 -0.07708253459124204 1.8568837437352934 0.033364082136507746 0.9794467330648366 -0.029529130166794215 -0.23169245815878584 0.2854922323414192 -0.056155968672383684 -0.22658737009766006 0.03652101459113065 -0.040448005407381256 -0.33536501570780186 -1.68 -19.62 -2.012 -10.148 0.136 0.452 -0.26
-0.6576942628058712 -1.2586312364599819 -0.07746602978821339 1.8545827725534652 0.033364082136507746 0.9790632378678653 -0.03259709174256504 -0.2230530783630345 0.2827433387700437 -0.05537057050913356 -0.23169245815878584 0.005890486224375911 -0.07107853377413599 -0.31258846897354836 -1.836 -19.652 -1.944 -10.24 0.2 0.528 -0.268
-0.6603787291846707 -1.2559467700811826 -0.0782330201821561 1.8530487917655798 0.0337475773334791 0.97752925707998 -0.03681553890924993 -0.23051436091391064 0.22266037928140944 -0.04673119071338223 -0.22266037928140944 -0.006675884387626033 -0.10838494652851677 -0.34675328907492864 -1.652 -19.652 -2.048 -10.176 0.252 0.576 -0.26
-0.6626797003664987 -1.2532623037023831 -0.07938350577307016 1.851131315780723 0.033364082136507746 0.9763787714890658 -0.04026699568199211 -0.2509347131584138 0.26860617183154156 -0.06990043652926081 -0.19163715183302965 0.007853981632501214 -0.10838494652851677 -0.3597123587685556 -1.68 -19.652 -2.216 -10.116 0.244 0.472 -0.252
-0.6661311571392409 -1.2513448277175263 -0.08015049616701286 1.8495973349928376 0.03413107253045045 0.9752282858981518 -0.04371845245473429 -0.24740042142378826 0.22344577744465957 -0.07932521448826227 -0.1869247628535289 0.04123340357063138 -0.11623892816101798 -0.34047010376892767 -1.804 -19.904 -2.012 -10.116 0.2 0.452 -0.24
-0.668432128321069 -1.249043856535698 -0.08015049616701286 1.8480633542049523 0.03528155812136451 0.973310809913295 -0.04678641403050512 -0.26782077366829143 0.19752763805740556 -0.05851216316213405 -0.15707963265002428 0.07029313561088588 -0.16454091520090044 -0.3506802798911792 -1.556 -19.78 -1.912 -10.176 0.188 0.5 -0.252
-0.6703496043059258 -1.2459758949599273 -0.08091748656095557 1.8461458782200955 0.03566505331833587 0.9706263435344955 -0.049854375606275945 -0.278030949790543 0.23719024530153668 -0.03377212101975522 -0.1621847207111501 0.08089601081476251 -0.2049889206082817 -0.3542145716258048 -1.432 -19.716 -1.844 -10.088 0.236 0.48 -0.252
-0.6730340706847253 -1.2448254093690132 -0.08168447695489828 1.8453788878261528 0.03719903410622128 0.9683253723526675 -0.054072822772960834 -0.2992367001982963 0.22344577744465957 -0.036128315509505585 -0.14254976662989705 0.06518804754976008 -0.24740042142378826 -0.3569634651971802 -1.34 -20.0 -2.148 -10.056 0.228 0.492 -0.24
-0.6768690226544388 -1.2429079333841564 -0.0839854481367264 1.84461189743221 0.03796602450016399 0.965640905973868 -0.05714078434873166 -0.2902046213209199 0.1692533041804012 -0.08678649703913842 -0.09974556673276543 0.06126105673350948 -0.24936391683191356 -0.3451824927484284 -1.276 -20.064 -2.348 -10.148 0.136 0.54 -0.24
-0.6795534890332383 -1.240223467005357 -0.0839854481367264 1.8438449070382674 0.03834951969713534 0.9629564395950685 -0.06135923151541655 -0.265071880096916 0.16257741979277515 -0.13862277581364643 -0.08364490438613793 0.0510508806112579 -0.23365595356691113 -0.32751103407530063 -1.496 -19.84 -1.844 -10.088 0.136 0.54 -0.24
-0.6818544602150665 -1.2398399718083857 -0.08283496254581234 1.8438449070382674 0.03796602450016399 0.9598884780192977 -0.06519418348513008 -0.28941922315766977 0.19085175366977952 -0.061653755815134534 -0.04555309346850705 0.0640099503048849 -0.2721404635661671 -0.33457961754455173 -1.212 -19.812 -1.712 -10.088 0.124 0.576 -0.252
-0.6845389265938658 -1.2383059910205003 -0.08513593372764046 1.843461411841296 0.038733014894106695 0.9568205164435268 -0.0682621450609009 -0.29766590387179603 0.14961835009914815 -0.04830198703988247 -0.04908738520313259 0.01727875959150267 -0.27724555162729286 -0.32162054785092475 -1.308 -19.968 -1.408 -10.148 0.152 0.528 -0.28
-0.6883738785635795 -1.2363885150356435 -0.08590292412158317 1.8430779166443245 0.037582529303192634 0.95490304045867 -0.07056311624272903 -0.27056966723966686 0.1472621556093978 -0.10288715938576591 -0.04241150081550656 -0.018064157754752792 -0.24543692601566297 -0.3043417882594221 -1.4 -19.936 -1.608 -10.024 0.136 0.48 -0.268
-0.6910583449423789 -1.2352380294447294 -0.08590292412158317 1.8426944214473533 0.03719903410622128 0.9518350788828992 -0.07401457301547121 -0.3153373625449238 0.13076879418114523 -0.08325220530451288 -0.014922565101752308 -0.036128315509505585 -0.26585727826016614 -0.29648780662692087 -1.184 -19.872 -2.012 -9.872 0.152 0.508 -0.26
-0.6945098017151211 -1.2333205534598726 -0.08782040010643993 1.8419274310534106 0.037582529303192634 0.9487671173071284 -0.07784952498518474 -0.28195794060679363 0.13508848407902088 -0.07971791356988733 -0.012173671530376884 -0.018849555918002914 -0.27567475530079266 -0.3082687790756727 -1.184 -19.872 -1.676 -9.996 0.144 0.568 -0.268
-0.6971942680939206 -1.2317865726719872 -0.088970885697354 1.8426944214473533 0.037582529303192634 0.9456991557313575 -0.08053399136398422 -0.3341869184629267 0.14372786387477224 -0.084037603467763 -0.01531526418337737 0.012959069693627005 -0.2854922323414192 -0.2992367001982963 -0.776 -19.968 -1.744 -9.872 0.136 0.56 -0.28
-0.6991117440787773 -1.2317865726719872 -0.09012137128826805 1.8438449070382674 0.03796602450016399 0.9433981845495295 -0.08360195293975504 -0.3137665662184235 0.1531526418337737 -0.060475658570259355 0.018849555918002914 0.014137166938502187 -0.3031636910145469 -0.3070906818307975 -0.872 -20.032 -1.44 -10.116 0.188 0.508 -0.268
-0.7037136864424336 -1.230636087081073 -0.0897378760912967 1.843461411841296 0.03796602450016399 0.9403302229737587 -0.08705340971249723 -0.2737112598926673 0.09385508050838952 -0.09660397407976494 0.036128315509505585 0.008639379795751335 -0.2807798433619184 -0.2882411259127946 -0.84 -20.096 -1.408 -10.176 0.272 0.432 -0.268
-0.7060146576242616 -1.2291021062931877 -0.09127185687918211 1.8442284022352387 0.03834951969713534 0.9368787662010164 -0.08858739050038264 -0.3031636910145469 0.10406525663064109 -0.10681415020201653 0.06990043652926081 0.013744467856877126 -0.2576105975460398 -0.3086614781572977 -0.808 -19.872 -1.544 -10.056 0.3 0.432 -0.26
-0.7102331047909466 -1.2291021062931877 -0.09203884727312482 1.8453788878261528 0.038733014894106695 0.934194299822217 -0.09203884727312482 -0.3012001956064216 0.09699667316139 -0.09581857591651483 0.060475658570259355 0.031415926530004856 -0.2960951075452958 -0.3012001956064216 -0.684 -19.684 -1.476 -10.24 0.292 0.452 -0.252
-0.7121505807758033 -1.2275681255053024 -0.09280583766706753 1.845762383023124 0.03911651009107805 0.9307428430494747 -0.09433981845495294 -0.30944687632054785 0.08639379795751337 -0.09385508050838952 0.06558074663138515 0.06479534846813502 -0.3157300616265488 -0.3000220983615464 -0.652 -19.78 -1.408 -10.116 0.252 0.46 -0.26
-0.7156020375485456 -1.2268011351113597 -0.09318933286403888 1.8469128686140381 0.04026699568199211 0.9276748814737039 -0.09855826562163783 -0.310232274483798 0.08325220530451288 -0.07539822367201165 0.09228428418188928 0.06636614479463526 -0.32868913132017585 -0.303949089177797 -0.592 -20.096 -1.476 -9.688 0.244 0.492 -0.26
-0.7182865039273449 -1.227184630308331 -0.09510680884889565 1.8480633542049523 0.04065049087896346 0.9238399295039904 -0.10162622719740866 -0.29530970938204565 0.04830198703988247 -0.08874999244726373 0.12134401622214377 0.05890486224375911 -0.3369358120343021 -0.31690815887142404 -0.62 -19.968 -1.508 -9.812 0.228 0.5 -0.26
-0.7225049510940299 -1.226034144717417 -0.09625729443980971 1.8495973349928376 0.04026699568199211 0.9200049775342769 -0.10431069357620813 -0.30551988550429726 0.060475658570259355 -0.09738937224301507 0.13469578499739585 0.0329867228565051 -0.3483240854014289 -0.30551988550429726 -0.464 -19.904 -1.744 -10.176 0.228 0.46 -0.268
-0.724805922275858 -1.2245001639295314 -0.09625729443980971 1.851131315780723 0.041033986075934815 0.9161700255645634 -0.10737865515197896 -0.3243694414223002 0.06872233928438563 -0.09778207132464012 0.11074114101826713 0.012566370612001944 -0.3385066083608024 -0.2792090470354182 -0.496 -19.748 -1.34 -10.116 0.264 0.412 -0.26
-0.7294078646395142 -1.2252671543234743 -0.09740778003072377 1.8522818013716371 0.041033986075934815 0.9131020639887926 -0.11083011192472114 -0.30473448734104713 0.006675884387626033 -0.060475658570259355 0.14765485469102282 0.01531526418337737 -0.3412555019321778 -0.29138271856579506 -0.308 -19.62 -1.24 -9.444 0.292 0.396 -0.252
-0.7309418454273996 -1.2252671543234743 -0.09855826562163783 1.8534322869625512 0.04065049087896346 0.9077331312311936 -0.11351457830352062 -0.28941922315766977 0.027881634795379313 -0.09935286765114036 0.14333516479314717 0.023169245815878585 -0.4099778412165634 -0.26742807458666634 -0.372 -19.78 -1.24 -9.66 0.336 0.492 -0.28
-0.7347767973971132 -1.2245001639295314 -0.1004757416064946 1.856500248538322 0.042184471666848876 0.9038981792614801 -0.11581554948534874 -0.25407630581141427 0.040448005407381256 -0.12134401622214377 0.17278759591502674 -0.0019634954081253035 -0.46024332366457116 -0.25878869479091504 -0.34 -20.0 -1.24 -9.748 0.328 0.56 -0.268
-0.7370777685789413 -1.2241166687325602 -0.1004757416064946 1.859568210114093 0.04141748127290617 0.8992962368978238 -0.1177330254702055 -0.28863382499441964 0.013744467856877126 -0.09385508050838952 0.21559179581215834 0.0329867228565051 -0.4150829292776892 -0.22344577744465957 -0.372 -19.968 -1.208 -9.352 0.264 0.56 -0.26
-0.7393787397607694 -1.2241166687325602 -0.10162622719740866 1.8603352005080356 0.042184471666848876 0.8946942945341676 -0.12041749184900498 -0.3176935570346741 -0.00510508806112579 -0.0730420291822613 0.20341812428178146 0.045160394386881984 -0.3742422247886829 -0.2450442269340379 -0.216 -19.968 -1.004 -9.568 0.244 0.5 -0.26
-0.7432136917304829 -1.2237331735355887 -0.10162622719740866 1.8637866572807777 0.04141748127290617 0.8912428377614254 -0.1234854534247758 -0.30080749652479655 0.0007853981632501215 -0.04830198703988247 0.21559179581215834 0.007853981632501214 -0.3989822669310617 -0.22344577744465957 -0.28 -19.904 -1.276 -9.476 0.272 0.472 -0.252
-0.7458981581092824 -1.2256506495204456 -0.10239321759135137 1.8668546188565485 0.04256796686382023 0.8862574002007978 -0.12616991980357528 -0.3066979827491724 -0.003141592653000486 -0.07461282550876154 0.252112810403289 -0.012959069693627005 -0.4131194338695639 -0.23719024530153668 -0.436 -19.492 -1.508 -9.352 0.3 0.46 -0.28
-0.7485826244880819 -1.2252671543234743 -0.10354370318226543 1.8691555900383767 0.042184471666848876 0.883189438625027 -0.12655341500054662 -0.27763825070891796 -0.0400553063257562 -0.0730420291822613 0.2721404635661671 0.0310232274483798 -0.42097341550206513 -0.23326325448528606 -0.248 -19.492 -1.508 -9.412 0.272 0.48 -0.288
-0.7516505860638527 -1.226034144717417 -0.10431069357620813 1.8729905420080901 0.043334957257762936 0.8774370106704567 -0.1292378813793461 -0.2870630286679194 -0.03259402377488004 -0.084037603467763 0.29766590387179603 0.045945792550132106 -0.45081854570556973 -0.20381082336340653 -0.28 -19.304 -1.172 -9.384 0.2 0.46 -0.26
-0.7551020428365949 -1.2248836591265029 -0.10392719837923678 1.876058503583861 0.043334957257762936 0.872451573109829 -0.13115535736420286 -0.3063052836675474 -0.02042035224450316 -0.05537057050913356 0.33968470560567754 0.04555309346850705 -0.4728096942765731 -0.2042035224450316 -0.308 -18.984 -1.208 -9.476 0.208 0.472 -0.252
-0.7577865092153944 -1.2264176399143882 -0.10507768397015084 1.8798934555535745 0.04295146206079158 0.8693836115340582 -0.13307283334905964 -0.3090541772389228 -0.027881634795379313 -0.06754424203951044 0.3459678909116785 0.029059732040254495 -0.4712388979500729 -0.18574666560865372 -0.464 -18.952 -1.208 -9.504 0.3 0.432 -0.28
-0.7600874803972225 -1.226034144717417 -0.10584467436409355 1.8821944267354027 0.04371845245473429 0.8643981739734307 -0.1342233189399737 -0.27449665805591744 -0.030237829285129678 -0.06715154295788539 0.34439709458517825 -0.005497787142750851 -0.452782041113695 -0.17043140142527635 -0.308 -18.764 -1.376 -9.444 0.372 0.356 -0.296
-0.7635389371699647 -1.2268011351113597 -0.10699515995500761 1.8871798642960302 0.044485442848677 0.8601797268067457 -0.1365242901218018 -0.29177541764742015 -0.029059732040254495 -0.0801106126515124 0.33340152029967657 0.036128315509505585 -0.42843469805294127 -0.17632188764965226 -0.372 -18.796 -1.376 -9.352 0.364 0.364 -0.28
-0.7658399083517928 -1.2264176399143882 -0.10776215034895031 1.8898643306748297 0.045252433242619704 0.8536603084582327 -0.13882526130362993 -0.3031636910145469 -0.034950218264630406 -0.0950331777532647 0.375027622951933 0.10563605295714133 -0.4759512869295736 -0.1912444527514046 -0.248 -18.92 -1.072 -9.26 0.228 0.384 -0.268
-0.7696748603215063 -1.228335115899245 -0.10852914074289302 1.8952332634324287 0.04563592843959106 0.8482913757006338 -0.13959225169757264 -0.27056966723966686 -0.051443579692882956 -0.07343472826388636 0.3923063825434357 0.10406525663064109 -0.5450663252955843 -0.1668971096906508 -0.372 -18.572 -1.004 -9.2 0.208 0.508 -0.26
-0.7719758315033345 -1.2275681255053024 -0.10852914074289302 1.8990682154021423 0.046402918833533764 0.8425389477460635 -0.1407427372884867 -0.2721404635661671 -0.05458517234588344 -0.05890486224375911 0.4087997439716882 0.07186393193738612 -0.5619523858054619 -0.13233959050764546 -0.248 -18.444 -1.04 -9.048 0.252 0.5 -0.26
-0.7750437930791053 -1.2287186110962165 -0.10852914074289302 1.9036701577657984 0.04601942363656241 0.8383205005793786 -0.14304370847031483 -0.30748338091242255 -0.05222897785613308 -0.005890486224375911 0.4221515127469403 0.009817477040626518 -0.5179700886634551 -0.1449059611196474 -0.216 -18.444 -1.108 -8.956 0.308 0.5 -0.268
-0.7781117546548761 -1.2291021062931877 -0.10929613113683573 1.9078886049324832 0.046402918833533764 0.833335063018751 -0.14381069886425754 -0.30041479744317146 -0.045160394386881984 -0.008246680714126275 0.44374996223631863 0.019634954081253035 -0.4967643382557018 -0.15040374826239827 -0.216 -18.316 -1.608 -9.048 0.356 0.404 -0.252
-0.7796457354427615 -1.2294856014901592 -0.11044661672774979 1.9132575376900822 0.04793689962141918 0.826815644670238 -0.14611167004608566 -0.23758294438316174 -0.03887720908088101 -0.05890486224375911 0.4429645640730685 0.03220132469325498 -0.48498336580695 -0.13508848407902088 0.464 -18.668 -1.508 -8.984 0.252 0.376 -0.232
-0.7819467066245896 -1.228335115899245 -0.11159710231866385 1.9170924896597958 0.04832039481839053 0.8214467119126391 -0.1472621556369997 -0.24033183795453716 -0.03769911183600583 -0.14333516479314717 0.47045349978682277 0.09935286765114036 -0.4967643382557018 -0.13862277581364643 0.808 -18.7 -0.636 -9.016 0.124 0.444 -0.268
-0.7857816585943032 -1.2302525918841019 -0.11274758790957791 1.923611908008309 0.049854375606275945 0.8160777791550401 -0.14764565083397108 -0.23483405081178632 -0.03455751918300534 -0.12212941438539389 0.4688827034603225 0.07147123285576105 -0.5285729638673318 -0.09346238142676445 0.932 -18.476 -0.604 -8.984 0.124 0.46 -0.252
-0.7869321441852173 -1.230636087081073 -0.11428156869746332 1.9285973455689365 0.04908738521233324 0.8095583608065271 -0.14879613642488512 -0.1822123738740282 -0.024347343060753767 -0.09660397407976494 0.49754973641895195 0.01021017612225158 -0.5383904409079583 -0.0730420291822613 1.028 -18.7 -0.368 -9.048 0.236 0.46 -0.28
-0.78769913457916 -1.2298690966871304 -0.11658253987929144 1.9351167639174494 0.047553404424447825 0.8049564184428709 -0.1491796316218565 -0.12291481254864402 -0.03180862561162992 -0.1590431280581496 0.542710130805834 -0.07107853377413599 -0.5552765014178359 -0.0911061869370141 0.932 -18.856 -0.5 -9.048 0.356 0.384 -0.252
-0.788849620170074 -1.2321700678689587 -0.11734953027323415 1.940102201478077 0.04832039481839053 0.7992039904883006 -0.15033011721277054 -0.12095131714051871 -0.028274333877004374 -0.13980087305852162 0.5540984041729607 -0.04123340357063138 -0.4873395602967004 -0.09189158510026421 0.716 -18.7 -0.3 -9.232 0.364 0.376 -0.252
-0.7919175817458448 -1.230636087081073 -0.11850001586414821 1.945471134235676 0.04908738521233324 0.7949855433216156 -0.1507136124097419 -0.18653206377190384 -0.0400553063257562 -0.11859512265076834 0.5242532739694561 0.043196898978756684 -0.5034402226433279 -0.06754424203951044 0.62 -18.508 -0.4 -9.232 0.328 0.336 -0.288
-0.7926845721397876 -1.230636087081073 -0.12003399665203363 1.9508400669932748 0.04908738521233324 0.7880826297761313 -0.1514806028036846 -0.15943582713977467 -0.03809181091763089 -0.12762720152814475 0.5442809271323342 0.043982297142006806 -0.5273948666224566 -0.03220132469325498 0.872 -18.412 -0.4 -9.2 0.328 0.404 -0.26
-0.7946020481246443 -1.2317865726719872 -0.12041749184900498 1.9569759901448165 0.04947088040930459 0.7830971922155037 -0.15109710760671324 -0.1519745445888985 -0.027096236632129192 -0.12370021071189413 0.5403539363160835 0.04280419989713162 -0.5599888903973366 -0.021991148571003403 0.808 -18.316 -0.4 -9.232 0.316 0.364 -0.268
-0.7965195241095011 -1.2321700678689587 -0.12156797743991904 1.9611944373115016 0.04908738521233324 0.7796457354427615 -0.15109710760671324 -0.20027653162878098 0.003141592653000486 -0.06636614479463526 0.5407466353977086 0.018849555918002914 -0.49519354192920156 -0.014137166938502187 0.964 -18.444 -0.5 -9.14 0.316 0.364 -0.232
-0.7969030193064724 -1.2329370582629013 -0.12195147263689039 1.9673303604630432 0.04947088040930459 0.7738933074881912 -0.15186409800065595 -0.17946348030265274 -0.05379977418263332 -0.029059732040254495 0.5564545986627111 0.009032078877376396 -0.48184177315394955 0.00039269908162506076 1.056 -18.92 -0.468 -9.048 0.316 0.344 -0.26
-0.7984370000943578 -1.2329370582629013 -0.12233496783386175 1.973849778811556 0.04947088040930459 0.7669903939427068 -0.15224759319762732 -0.10956304377339195 -0.048694686121507534 -0.09306968234513939 0.5698063674379631 -0.02081305132612822 -0.5855143307029655 -0.050658181529632834 1.088 -19.08 -0.368 -9.048 0.308 0.424 -0.232
-0.7992039904883006 -1.233704048656844 -0.1227184630308331 1.9796022067661265 0.049854375606275945 0.7608544707911652 -0.15263108839459866 -0.11663162724264303 -0.05183627877450802 -0.056155968672383684 0.5800165435602147 -0.018064157754752792 -0.6196791508043459 -0.04830198703988247 0.748 -18.7 -0.4 -9.016 0.316 0.46 -0.26
-0.7999709808822433 -1.2348545342477582 -0.12425244381871851 1.9853546347206967 0.04908738521233324 0.7554855380335662 -0.15224759319762732 -0.09424777959001458 -0.04673119071338223 -0.062439153978384655 0.5957245068252172 0.02120575040775328 -0.5878705251927159 -0.04123340357063138 0.716 -18.508 -0.332 -9.108 0.344 0.384 -0.252
-0.8011214664731573 -1.2340875438538152 -0.1234854534247758 1.991107062675267 0.04947088040930459 0.7493496148820246 -0.15263108839459866 -0.08246680714126275 -0.0310232274483798 -0.04476769530525693 0.5917975160089666 0.003926990816250607 -0.5572399968259611 -0.00510508806112579 0.932 -18.192 -0.232 -8.984 0.328 0.328 -0.252
-0.8022719520640714 -1.2340875438538152 -0.12386894862174716 1.996475995432866 0.04947088040930459 0.7451311677153397 -0.15301458359157002 -0.08835729336563866 -0.008639379795751335 -0.05811946408050899 0.5902267196824663 -0.003141592653000486 -0.5403539363160835 -0.0011780972448751821 0.996 -18.16 0.032 -8.892 0.328 0.296 -0.24
-0.8038059328519568 -1.236005019838672 -0.12463593901568987 2.002995413781379 0.04908738521233324 0.7382282541698554 -0.15263108839459866 -0.11545352999776785 -0.04280419989713162 -0.019242254999627974 0.5804092426418398 -0.013351768775252066 -0.5701990665195882 -0.01060287520387664 1.244 -18.128 -0.2 -8.832 0.356 0.328 -0.204
-0.8041894280489281 -1.236005019838672 -0.12386894862174716 2.0091313369329207 0.049854375606275945 0.7324758262152851 -0.15263108839459866 -0.10524335387551628 -0.05262167693775814 -0.019242254999627974 0.6031857893760932 0.01767145867312773 -0.5894413215192161 0.003141592653000486 1.276 -18.16 -0.064 -8.924 0.328 0.396 -0.176
-0.8041894280489281 -1.2363885150356435 -0.1250194342126612 2.015267260084462 0.049854375606275945 0.7271068934576861 -0.15301458359157002 -0.08325220530451288 -0.03652101459113065 -0.003926990816250607 0.6094689746820943 0.008639379795751335 -0.5976880022333424 0.013744467856877126 1.244 -18.0 -0.164 -8.892 0.336 0.396 -0.176
-0.8041894280489281 -1.2356215246417008 -0.12386894862174716 2.0210196880390328 0.049854375606275945 0.7213544655031158 -0.15263108839459866 -0.06440264938650996 -0.03455751918300534 -0.02081305132612822 0.6082908774372191 -0.01610066234662749 -0.5525276078464605 0.004319689897875668 0.808 -17.904 -0.2 -8.864 0.336 0.296 -0.26
-0.8057234088368136 -1.2375390006265576 -0.12463593901568987 2.0275391063875454 0.049854375606275945 0.7148350471546028 -0.15263108839459866 -0.034164820101380285 -0.04241150081550656 -0.003141592653000486 0.6071127801923439 0.007853981632501214 -0.5191481859083303 0.00039269908162506076 1.028 -17.684 -0.2 -8.712 0.328 0.308 -0.184
-0.8061069040337849 -1.236005019838672 -0.12425244381871851 2.033291534342116 0.05062136600021865 0.7106165999879179 -0.15224759319762732 -0.02631083846887907 -0.03377212101975522 0.0047123889795007284 0.5796238444785896 0.023169245815878585 -0.5658793766217125 -0.00039269908162506076 1.056 -17.492 -0.064 -8.712 0.344 0.328 -0.156
-0.8057234088368136 -1.2371555054295862 -0.12425244381871851 2.0401944478876004 0.049854375606275945 0.7040971816394049 -0.15263108839459866 0.008246680714126275 -0.0019634954081253035 0.014137166938502187 0.5544911032545857 0.022776546734253524 -0.5474225197853346 0.009817477040626518 0.776 -17.556 -0.232 -8.556 0.372 0.308 -0.184
-0.8049564184428709 -1.2379224958235289 -0.12386894862174716 2.0455633806451994 0.0502378708032473 0.6994952392757486 -0.15263108839459866 0.0035342917346255468 -0.03063052836675474 -0.005497787142750851 0.5811946408050899 0.03730641275438077 -0.5599888903973366 -0.0023561944897503642 0.776 -17.364 -0.164 -8.436 0.356 0.328 -0.168
-0.8053399136398423 -1.2375390006265576 -0.12425244381871851 2.0509323134027984 0.051004861197190006 0.6925923257302643 -0.15224759319762732 -0.008246680714126275 -0.029059732040254495 0.0200276531628781 0.6067200811107188 0.04633849163175717 -0.6114324700902196 -0.012566370612001944 0.776 -17.3 -0.232 -8.312 0.292 0.308 -0.168
-0.8057234088368136 -1.2379224958235289 -0.12425244381871851 2.057451731751311 0.05138835639416136 0.68568941218478 -0.15263108839459866 -0.007853981632501214 -0.028667032958629435 -0.012566370612001944 0.61378866457997 0.03809181091763089 -0.6000441967230928 0.009424777959001457 0.964 -17.176 -0.132 -8.404 0.252 0.308 -0.156
-0.8053399136398423 -1.2375390006265576 -0.12425244381871851 2.063971150099824 0.05138835639416136 0.679169993836267 -0.15224759319762732 0.027488935713754253 0.009424777959001457 0.01727875959150267 0.6200718498859709 0.014137166938502187 -0.6071127801923439 -0.005497787142750851 0.716 -17.016 -0.032 -8.436 0.264 0.308 -0.176
-0.8049564184428709 -1.2383059910205003 -0.12310195822780445 2.070107073251366 0.051004861197190006 0.6730340706847253 -0.1499466220157992 0.01060287520387664 0.01531526418337737 0.043196898978756684 0.5921902150905916 0.010995574285501701 -0.6459899892732249 0.043196898978756684 0.496 -17.016 -0.064 -8.528 0.292 0.296 -0.128
-0.8041894280489281 -1.2367720102326147 -0.12233496783386175 2.0766264915998787 0.051004861197190006 0.6665146523362123 -0.14611167004608566 0.030237829285129678 0.0070685834692510935 0.0620464548967596 0.5969026040700923 -0.029452431121879556 -0.6420629984569743 0.24072453703616223 0.592 -17.144 -0.268 -8.464 0.292 0.296 -0.128
-0.8038059328519568 -1.2363885150356435 -0.12310195822780445 2.0816119291605064 0.052155346788104066 0.6599952339876992 -0.14227671807637213 0.04280419989713162 0.009032078877376396 0.029059732040254495 0.61378866457997 0.004319689897875668 -0.6149667618248451 0.36363934958480626 0.56 -17.208 -0.232 -8.436 0.292 0.296 -0.112
-0.8022719520640714 -1.2371555054295862 -0.12195147263689039 2.088898337902962 0.05253884198507542 0.6530923204422149 -0.13805827090968723 0.0860010988758883 0.03180862561162992 0.03534291734625546 0.594939108661967 0.05733406591725887 -0.5969026040700923 0.36560284499293155 0.436 -17.048 -0.1 -8.404 0.252 0.296 -0.1
-0.8015049616701286 -1.2363885150356435 -0.12156797743991904 2.094267270660561 0.05177185159113271 0.6473398924876446 -0.1365242901218018 0.084037603467763 0.04084070448900632 0.05458517234588344 0.5969026040700923 0.02081305132612822 -0.5847289325397155 0.329867228565051 0.404 -16.856 -0.368 -8.404 0.292 0.308 -0.112
-0.8018884568671001 -1.2352380294447294 -0.12156797743991904 2.100403193812103 0.05177185159113271 0.6415874645330742 -0.13268933815208828 0.06872233928438563 0.0070685834692510935 0.029845130203504617 0.5701990665195882 -0.01060287520387664 -0.5415320335609588 0.3129811680551734 0.28 -16.764 -0.436 -8.436 0.272 0.296 -0.12
-0.7999709808822433 -1.2356215246417008 -0.12003399665203363 2.106155621766673 0.05177185159113271 0.6373690173663894 -0.13000487177328882 0.06518804754976008 0.05537057050913356 0.04555309346850705 0.5458517234588344 -0.011780972448751823 -0.48144907407232446 0.28627763050466926 0.372 -16.572 -0.3 -8.312 0.236 0.316 -0.092
-0.7999709808822433 -1.2340875438538152 -0.11926700625809092 2.110757564130329 0.05177185159113271 0.6331505701997046 -0.1257864246066039 0.09385508050838952 0.0659734457130102 0.1130973355080175 0.5148284960104547 -0.009817477040626518 -0.46770460621544735 0.3161227607081739 0.592 -16.412 -0.436 -8.192 0.28 0.328 -0.12
-0.7984370000943578 -1.2340875438538152 -0.11965050145506227 2.1165099920848998 0.05253884198507542 0.6285486278360483 -0.12425244381871851 0.11820242356914328 0.06754424203951044 0.04241150081550656 0.5081526116228285 0.01060287520387664 -0.43668137876706753 0.28627763050466926 0.28 -16.476 -0.232 -8.008 0.292 0.308 -0.092
-0.7980535048973865 -1.233704048656844 -0.11965050145506227 2.1218789248424987 0.05253884198507542 0.6247136758663347 -0.11965050145506227 0.07343472826388636 0.09346238142676445 0.02513274122400389 0.5026548244800777 0.018849555918002914 -0.41665372560418945 0.2580032966276649 0.684 -16.412 -0.3 -7.856 0.244 0.308 -0.084
-0.7961360289125298 -1.23255356306593 -0.1177330254702055 2.126864362403126 0.05292233718204677 0.6201117335026785 -0.11850001586414821 0.09817477040626518 0.10485065479389122 0.07147123285576105 0.49754973641895195 0.022776546734253524 -0.4052654522370627 0.26153758836229046 0.964 -16.192 -0.232 -7.672 0.272 0.308 -0.112
-0.795369038518587 -1.23255356306593 -0.11811652066717686 2.1314663047667826 0.05253884198507542 0.6147428007450796 -0.11543205428837738 0.10759954836526664 0.07932521448826227 0.08050331173313745 0.5077599125412036 -0.0035342917346255468 -0.4343251842773172 0.23758294438316174 0.932 -16.192 -0.164 -7.64 0.3 0.132 -0.092
-0.7938350577307016 -1.2298690966871304 -0.11734953027323415 2.13645174232741 0.05253884198507542 0.6089903727905093 -0.11274758790957791 0.11663162724264303 0.08639379795751337 0.04751658887663235 0.49048115294970085 -0.003141592653000486 -0.4893030557048257 0.2670353755050413 1.028 -16.192 -0.3 -7.856 0.28 0.036 -0.112
-0.7919175817458448 -1.2294856014901592 -0.11811652066717686 2.142971160675923 0.052155346788104066 0.6005534784571395 -0.11006312153077843 0.15865042897652454 0.09071348785538903 0.019242254999627974 0.5101161070309539 0.00510508806112579 -0.6420629984569743 0.29138271856579506 0.84 -16.0 -0.064 -8.16 0.292 0.22 -0.1
-0.7911505913519021 -1.2268011351113597 -0.11658253987929144 2.147573103039579 0.05253884198507542 0.5940340601086265 -0.10584467436409355 0.19556414264928024 0.1288052987730199 0.05458517234588344 0.503832921724953 -0.012173671530376884 -0.7162831248841108 0.30748338091242255 0.776 -15.84 0.1 -8.344 0.28 0.296 -0.1
-0.7884661249731026 -1.2252671543234743 -0.11619904468232009 2.1517915502062643 0.052155346788104066 0.5875146417601135 -0.10354370318226543 0.15550883632352405 0.17082410050690142 0.05890486224375911 0.48459066672532497 -0.0027488935713754254 -0.6809402075378553 0.30080749652479655 0.748 -15.872 0.132 -8.344 0.316 0.288 -0.092
-0.7869321441852173 -1.2248836591265029 -0.11543205428837738 2.1556265021759775 0.05292233718204677 0.5825292041994858 -0.1004757416064946 0.18535396652702868 0.1401935721401467 0.04280419989713162 0.4319689897875668 -0.009032078877376396 -0.58198003896834 0.3200497515244245 0.716 -15.776 0.4 -8.22 0.428 0.228 -0.148
-0.786548648988246 -1.221815697550732 -0.11504855909140603 2.1609954349335765 0.05292233718204677 0.5779272618358297 -0.09702428483375242 0.16886060509877612 0.1319468914260204 0.05458517234588344 0.39741147060456145 0.029452431121879556 -0.5050110189698281 0.3110176726470481 0.62 -15.556 0.132 -7.916 0.444 0.144 -0.092
-0.7827136970185323 -1.2210487071567893 -0.11389807350049197 2.1640633965093476 0.05445631796993219 0.571791338684288 -0.09242234247009617 0.17160949867015154 0.19163715183302965 0.09189158510026421 0.3872012944823099 0.08482300163101313 -0.49283734743945123 0.3180862561162992 0.776 -15.428 -0.2 -7.792 0.392 0.172 -0.092
-0.7800292306397328 -1.2191312311719327 -0.11389807350049197 2.1675148532820896 0.05560680356084625 0.5656554155327463 -0.09012137128826805 0.1841758692821535 0.17592918856802722 0.07618362183526178 0.38798669264556 0.11506083091614279 -0.5529203069280855 0.3204424506060496 0.716 -15.364 -0.132 -7.764 0.252 0.268 -0.12
-0.7788787450488188 -1.217597250384047 -0.1112136071216925 2.1705828148578603 0.05675728915176031 0.5606699779721187 -0.08743690490946858 0.19438604540440507 0.1790707812210277 0.08050331173313745 0.33968470560567754 0.13862277581364643 -0.5980807013149675 0.2988440011166712 0.776 -15.08 -0.232 -7.608 0.144 0.296 -0.092
-0.776961269063962 -1.2149127840052476 -0.11006312153077843 2.174417766827574 0.05790777474267437 0.5553010452145197 -0.08436894333369775 0.20224002703690627 0.19360064724115494 0.10877764561014182 0.3400774046873026 0.1331249886708956 -0.5285729638673318 0.31062497356542307 0.592 -14.92 -0.2 -7.488 0.228 0.288 -0.092
-0.7754272882760767 -1.2137622984143337 -0.10967962633380708 2.176335242812431 0.05790777474267437 0.5510825980478349 -0.08168447695489828 0.19045905458815446 0.22540927285278486 0.11034844193664206 0.30237829285129675 0.0801106126515124 -0.4893030557048257 0.3110176726470481 0.496 -14.7 -0.132 -7.304 0.328 0.268 -0.112
-0.7719758315033345 -1.2106943368385628 -0.10852914074289302 2.1790197091912304 0.058674765136617076 0.54686415088115 -0.07708253459124204 0.21834068938353376 0.23169245815878584 0.10013826581439049 0.2996293992799213 0.001570796326500243 -0.4571017310115707 0.33457961754455173 0.62 -14.572 -0.5 -7.0 0.364 0.28 -0.1
-0.7685243747305923 -1.2083933656567347 -0.10929613113683573 2.1828546611609436 0.059825250727531136 0.5411117229265797 -0.07363107781849985 0.26153758836229046 0.2576105975460398 0.05890486224375911 0.28667032958629435 0.05576326959075863 -0.45356743927694515 0.3392920065240525 0.404 -14.54 -0.332 -7.028 0.328 0.24 -0.1
-0.7666068987457355 -1.2053254040809638 -0.10776215034895031 2.185922622736715 0.06020874592450249 0.5368932757598948 -0.07133010663667173 0.2552544030562895 0.24936391683191356 0.07107853377413599 0.2941316121371705 0.10563605295714133 -0.47163159703169794 0.2996293992799213 0.56 -14.444 -0.332 -7.092 0.2 0.248 -0.14
-0.7650729179578502 -1.202257442505193 -0.10584467436409355 2.1886070891155143 0.06020874592450249 0.5319078381992672 -0.0682621450609009 0.2670353755050413 0.26114488928066537 0.08521570071263818 0.2662499773417912 0.10013826581439049 -0.4802709768274493 0.3078760799940476 0.308 -14.348 -0.032 -7.12 0.236 0.28 -0.112
-0.7616214611851079 -1.1999564713233648 -0.10584467436409355 2.1901410699033996 0.06059224112147384 0.5273058958356109 -0.06442719309118737 0.23640484713828655 0.29177541764742015 0.11584622907939292 0.24897121775028852 0.05929756132538417 -0.4547455365218203 0.31141037172867314 0.496 -14.348 -0.2 -7.0 0.328 0.288 -0.12
-0.7597039852002512 -1.19573802415668 -0.10469418877317949 2.1924420410852274 0.06020874592450249 0.5223204582749834 -0.06135923151541655 0.2619302874439155 0.3318307239731763 0.10877764561014182 0.20263272611853134 0.009817477040626518 -0.45631633284832057 0.3314380248915513 0.56 -14.316 -0.536 -6.936 0.364 0.296 -0.12
-0.756252528427509 -1.1922865673839378 -0.10392719837923678 2.193976021873113 0.0625097171063306 0.5188690015022412 -0.05714078434873166 0.28667032958629435 0.3471459881565537 0.09621127499813988 0.17043140142527635 0.043196898978756684 -0.39348447978831086 0.3200497515244245 0.404 -14.38 -0.4 -6.724 0.28 0.248 -0.112
-0.7543350524426522 -1.1884516154142244 -0.10200972239438001 2.19589349785797 0.06289321230330196 0.5146505543355563 -0.05483981316690354 0.2697842690764167 0.3648174468296814 0.08914269152888879 0.16532631336415057 0.08639379795751337 -0.36756634040105685 0.31651545978979895 0.592 -14.316 -0.4 -6.572 0.228 0.296 -0.112
-0.7505001004729387 -1.1850001586414822 -0.10200972239438001 2.196276993054941 0.06289321230330196 0.5108156023658428 -0.05138835639416136 0.2792090470354182 0.36285395142155613 0.09738937224301507 0.16179202162952502 0.07107853377413599 -0.4087997439716882 0.2921681167290452 0.28 -14.284 -0.064 -6.6 0.244 0.308 -0.112
-0.7474321388971679 -1.1815487018687398 -0.10085923680346595 2.198194469039798 0.06366020269724466 0.5073641455931006 -0.04716990922747647 0.28431413509654396 0.3412555019321778 0.10642145112039146 0.14215706754827198 0.04162610265225644 -0.39073558621693544 0.310232274483798 0.248 -14.224 -0.436 -6.6 0.38 0.308 -0.092
-0.7439806821244257 -1.177330254702055 -0.1004757416064946 2.199344954630712 0.06519418348513008 0.5039126888203584 -0.04563592843959106 0.33536501570780186 0.3938771788699359 0.08482300163101313 0.13273228958927052 0.050658181529632834 -0.3758130211151831 0.3224059460141749 0.124 -14.224 -0.436 -6.6 0.4 0.308 -0.072
-0.7412962157456262 -1.172728312338399 -0.09855826562163783 2.200495440221626 0.06557767868210143 0.5008447272445876 -0.042184471666848876 0.3153373625449238 0.42332960999181546 0.08443030254938806 0.09778207132464012 0.10563605295714133 -0.3337942193813016 0.3137665662184235 0.184 -14.252 -0.436 -6.6 0.244 0.28 -0.128
-0.7374612637759127 -1.1681263699747426 -0.09855826562163783 2.2001119450246547 0.06711165946998685 0.49700977527487405 -0.03911651009107805 0.2925608158106702 0.4480696521341943 0.09856746948789025 0.09817477040626518 0.11938052081401847 -0.30551988550429726 0.2898119222392948 0.124 -14.38 -0.2 -6.54 0.136 0.248 -0.12
-0.7351602925940846 -1.161990446823201 -0.09664078963678106 2.202412916206483 0.06711165946998685 0.4939418136991032 -0.03489806292439316 0.3173008579530491 0.48066367590907433 0.09542587683488976 0.0730420291822613 0.06558074663138515 -0.31690815887142404 0.29059732040254493 0.0 -14.412 -0.3 -6.724 0.216 0.288 -0.12
-0.7324758262152851 -1.1581554948534873 -0.095490304045867 2.202412916206483 0.06787864986392955 0.4916408425172751 -0.03298058693953639 0.3161227607081739 0.4987278336638271 0.11545352999776785 0.054192473264258384 0.022383847652628464 -0.2831360378516688 0.31455196438167365 0.184 -14.508 -0.468 -6.784 0.364 0.288 -0.12
-0.7290243694425429 -1.1531700572928598 -0.0947233136519243 2.201262430615569 0.0682621450609009 0.48895637613847565 -0.02914563496982286 0.2882411259127946 0.4853760648885751 0.15550883632352405 0.02591813938725401 0.04712388979500729 -0.28156524152516854 0.2839214360149189 0.152 -14.732 -0.436 -6.448 0.392 0.228 -0.12
-0.7255729126698007 -1.1474176293382894 -0.09203884727312482 2.2020294210095113 0.06941263065181497 0.4855049193657335 -0.027611654181937447 0.30237829285129675 0.45867252733807096 0.13273228958927052 -0.018849555918002914 0.08639379795751337 -0.27449665805591744 0.2890265240760447 0.216 -14.732 -0.468 -6.388 0.28 0.24 -0.12
-0.7225049510940299 -1.1431991821716045 -0.09088836168221076 2.201262430615569 0.07133010663667173 0.482820452986934 -0.02569417819708068 0.3110176726470481 0.5030475235617028 0.135873882242271 -0.023561944897503646 0.13744467856877127 -0.3070906818307975 0.2733185608110423 0.184 -14.7 -0.436 -6.356 0.2 0.288 -0.12
-0.7194369895182591 -1.1385972398079482 -0.09012137128826805 2.2001119450246547 0.07133010663667173 0.47975249141116316 -0.0222427214243385 0.3059125845859223 0.5073672134595785 0.12173671530376882 -0.029059732040254495 0.10838494652851677 -0.30551988550429726 0.26350108377041576 0.28 -14.7 -0.5 -6.052 0.18 0.328 -0.14
-0.7159855327455169 -1.1324613166564066 -0.08705340971249723 2.2001119450246547 0.07171360183364309 0.4759175394414496 -0.019558255045539024 0.3243694414223002 0.5270021675408315 0.13744467856877127 -0.045160394386881984 0.05733406591725887 -0.30983957540217294 0.24779312050541333 0.092 -14.476 -0.5 -5.9 0.28 0.296 -0.112
-0.7136845615636888 -1.1267088887018364 -0.08666991451552587 2.200495440221626 0.07133010663667173 0.47169909227476475 -0.01687378866673955 0.2839214360149189 0.5407466353977086 0.16454091520090044 -0.06008295948863429 0.0007853981632501215 -0.33065262672830115 0.226194671016035 0.28 -14.508 -0.468 -6.052 0.336 0.308 -0.128
-0.7106165999879179 -1.1205729655502947 -0.0839854481367264 2.199344954630712 0.07209709703061444 0.4693981210929366 -0.01342233189399737 0.2898119222392948 0.5658793766217125 0.17749998489452745 -0.07264933010063623 -0.00039269908162506076 -0.342826298258678 0.2666426764234162 0.184 -14.668 -0.94 -6.052 0.328 0.308 -0.128
-0.7060146576242616 -1.1155875279896672 -0.0847524385306691 2.198194469039798 0.0732475826215285 0.4655631691232231 -0.013038836697026017 0.34439709458517825 0.5588107931524614 0.12644910428326955 -0.06911503836601068 0.045945792550132106 -0.32554753866717534 0.24190263428103742 0.028 -14.476 -0.972 -6.112 0.216 0.308 -0.092
-0.7033301912454623 -1.1094516048381255 -0.08245146734884098 2.197043983448884 0.07439806821244256 0.46249520754745227 -0.010354370318226542 0.3400774046873026 0.5595961913157116 0.1260564052016445 -0.1009236639776406 0.13037609509952017 -0.3204424506060496 0.2501493149951637 -0.06 -14.54 -1.208 -6.324 0.172 0.308 -0.1
-0.6994952392757486 -1.1036991768835551 -0.08206797215186963 2.195126507464027 0.07516505860638527 0.4601942363656241 -0.006902913545484362 0.34439709458517825 0.5906194187640913 0.0640099503048849 -0.1311614932627703 0.1280199006097698 -0.2949170103004206 0.22266037928140944 -0.464 -14.604 -1.208 -6.236 0.228 0.296 -0.112
-0.6960437825030065 -1.0975632537320135 -0.08168447695489828 2.192825536282199 0.07708253459124204 0.45827676038076737 -0.005752427954570301 0.36992253489080723 0.5957245068252172 0.061653755815134534 -0.1590431280581496 0.13430308591577078 -0.21873338846515883 0.22344577744465957 -0.496 -14.732 -0.804 -6.02 0.244 0.308 -0.112
-0.6925923257302643 -1.0906603401865291 -0.08091748656095557 2.190908060297342 0.07784952498518474 0.4563592843959106 -0.003451456772742181 0.3436116964219281 0.607898178355594 0.07461282550876154 -0.18339047111890336 0.10288715938576591 -0.19085175366977952 0.1621847207111501 -0.372 -14.856 -0.804 -5.9 0.272 0.308 -0.128
-0.6891408689575221 -1.0841409218380162 -0.07976700097004151 2.1889905843124855 0.07861651537912745 0.45405831321408247 -0.002684466378799474 0.35853426152368045 0.6177156553962205 0.04555309346850705 -0.20655971693478195 0.09306968234513939 -0.18574666560865372 0.14883295193589802 -0.436 -14.984 -0.736 -5.988 0.264 0.308 -0.112
-0.6860729073817513 -1.0783884938834458 -0.07976700097004151 2.1870731083276285 0.08015049616701286 0.45252433242619705 0.0007669903939427069 0.3502875808095542 0.620857248049221 0.050658181529632834 -0.22187498111815931 0.07736171908013696 -0.19634954081253037 0.17239489683340167 -0.496 -14.888 -0.804 -5.868 0.308 0.308 -0.1
-0.681470965018095 -1.0714855803379615 -0.07861651537912745 2.184388641948829 0.08053399136398422 0.4506068564413403 0.0015339807878854137 0.3542145716258048 0.6357798131509733 0.05537057050913356 -0.23169245815878584 0.05811946408050899 -0.19949113346553085 0.2179479903019087 -0.528 -14.92 -0.972 -5.836 0.316 0.328 -0.128
-0.6776360130483815 -1.0649661619894486 -0.07784952498518474 2.180937185176087 0.08053399136398422 0.44830588525951215 0.0038349519697135344 0.3597123587685556 0.6573782626403517 0.06911503836601068 -0.2528982085665391 0.04555309346850705 -0.19477874448603014 0.1771072858129024 -0.464 -15.08 -0.804 -5.868 0.28 0.404 -0.112
-0.6753350418665534 -1.0576797532469928 -0.07746602978821339 2.1786362139942588 0.08130098175792692 0.44753889486556947 0.004985437560627594 0.34439709458517825 0.6550220681506013 0.07029313561088588 -0.28431413509654396 0.06479534846813502 -0.1610066234662749 0.1602212253030248 -0.372 -15.24 -1.108 -5.744 0.244 0.48 -0.1
-0.6711165946998685 -1.0511603348984797 -0.07669903939427068 2.174801262024545 0.08091748656095557 0.44830588525951215 0.006519418348513008 0.3388993074424274 0.6628760497831025 0.08089601081476251 -0.3180862561162992 0.043196898978756684 -0.06754424203951044 0.13076879418114523 -0.404 -15.24 -0.904 -5.716 0.208 0.376 -0.14
-0.668432128321069 -1.0442574213529954 -0.07593204900032798 2.171349805251803 0.08130098175792692 0.44753889486556947 0.007669903939427069 0.32672563591205056 0.6518804754976009 0.09228428418188928 -0.3436116964219281 0.005890486224375911 0.006675884387626033 0.11152653918151725 -0.496 -15.332 -0.972 -5.5 0.228 0.308 -0.112
-0.6649806715483269 -1.0381214982014537 -0.07554855380335662 2.167898348479061 0.08091748656095557 0.44715539966859813 0.008053399136398421 0.32554753866717534 0.6671957396809782 0.08874999244726373 -0.35146567805442935 -0.012173671530376884 0.009424777959001457 0.09935286765114036 -0.372 -15.24 -1.072 -5.472 0.228 0.316 -0.092
-0.660762224381642 -1.030835089458998 -0.07516505860638527 2.1640633965093476 0.08168447695489828 0.44677190447162674 0.009587379924283835 0.3314380248915513 0.6887941891703565 0.0769690199985119 -0.34675328907492864 0.029845130203504617 -0.024740042142378828 0.05576326959075863 -0.496 -15.268 -1.172 -5.532 0.28 0.396 -0.112
-0.6592282435937565 -1.0250826615044277 -0.07401457301547121 2.1609954349335765 0.08206797215186963 0.44677190447162674 0.009587379924283835 0.3314380248915513 0.6534512718241011 0.05811946408050899 -0.3711006321356824 0.03534291734625546 -0.022383847652628464 0.12016591897726858 -0.964 -15.208 -1.072 -5.5 0.264 0.396 -0.12
-0.6557767868210144 -1.0185632431559146 -0.07209709703061444 2.1563934925699204 0.08283496254581234 0.44830588525951215 0.01112136071216925 0.2921681167290452 0.6632687488647275 0.06675884387626033 -0.3930917807066858 0.05379977418263332 0.01531526418337737 0.10288715938576591 -1.432 -15.048 -1.172 -5.5 0.272 0.316 -0.112
-0.6530923204422149 -1.0116603296104303 -0.07133010663667173 2.1521750454032356 0.08321845774278369 0.44830588525951215 0.011888351106111956 0.2811725424435435 0.6703373323339786 0.10013826581439049 -0.40958514213493835 0.05890486224375911 0.0329867228565051 0.10681415020201653 -1.776 -15.016 -1.14 -5.5 0.308 0.296 -0.112
-0.6507913492603867 -1.0039904256710033 -0.07133010663667173 2.1468061126456366 0.08283496254581234 0.44715539966859813 0.01342233189399737 0.271355065402917 0.6958627726396076 0.12330751163026907 -0.42372230907344055 0.03180862561162992 0.003141592653000486 0.1441205629563973 -1.836 -14.984 -1.44 -5.532 0.372 0.336 -0.112
-0.64887387327553 -0.9974710073224903 -0.06902913545484361 2.1425876654789517 0.08436894333369775 0.44830588525951215 0.01457281748491143 0.23640484713828655 0.6993970643742332 0.11231193734476737 -0.43550328152219236 0.018064157754752792 -0.022776546734253524 0.11663162724264303 -2.116 -15.08 -1.98 -5.5 0.392 0.396 -0.12
-0.6461894068967305 -0.9901845985800346 -0.0682621450609009 2.1372187327213528 0.08513593372764046 0.44715539966859813 0.01457281748491143 0.22894356458741041 0.6770132167216047 0.09856746948789025 -0.4896957547864507 0.0911061869370141 -0.0019634954081253035 0.06990043652926081 -1.992 -15.176 -2.216 -5.472 0.164 0.364 -0.12
-0.6438884357149024 -0.9832816850345502 -0.06711165946998685 2.133000285554668 0.08705340971249723 0.44715539966859813 0.014189322287940077 0.19831303622065566 0.7206028147819864 0.11663162724264303 -0.49048115294970085 0.12252211346701895 -0.003141592653000486 0.027881634795379313 -2.056 -15.24 -2.08 -5.256 0.124 0.364 -0.14
-0.6415874645330742 -0.9756117810951231 -0.06596117387907278 2.126864362403126 0.08820389530341129 0.44677190447162674 0.014956312681882784 0.19634954081253037 0.7064656478434843 0.1370519794871462 -0.5152211950920796 0.12841259969139487 0.018064157754752792 0.024347343060753767 -1.9 -15.332 -2.316 -5.164 0.124 0.396 -0.1
-0.6408204741391316 -0.9690923627466101 -0.06519418348513008 2.122645915236441 0.08743690490946858 0.44677190447162674 0.014956312681882784 0.18574666560865372 0.7182466202922361 0.10406525663064109 -0.5085453107044536 0.08717919612076348 -0.021598449489378342 0.012566370612001944 -2.088 -15.492 -2.148 -5.132 0.124 0.444 -0.112
-0.6389029981542749 -0.961422458807183 -0.06442719309118737 2.117660477675814 0.08743690490946858 0.44715539966859813 0.014956312681882784 0.1829977720372783 0.7021459579456086 0.07814711724338709 -0.5222897785613307 0.0035342917346255468 -0.027096236632129192 0.023169245815878585 -1.9 -15.652 -2.348 -5.104 0.124 0.412 -0.148
-0.6369855221694181 -0.9552865356556414 -0.06442719309118737 2.1119080497212432 0.08743690490946858 0.44677190447162674 0.014956312681882784 0.18064157754752794 0.7025386570272336 0.06832964020276057 -0.5411393344793337 -0.005497787142750851 -0.008246680714126275 0.011388273367126762 -1.992 -15.46 -2.048 -5.196 0.124 0.384 -0.148
-0.6362185317754754 -0.9468496413222717 -0.06289321230330196 2.106155621766673 0.08705340971249723 0.44868938045648354 0.014956312681882784 0.17867808213940264 0.6997897634558582 0.04908738520313259 -0.5383904409079583 -0.014137166938502187 0.009032078877376396 -0.0027488935713754254 -2.024 -15.396 -1.744 -5.256 0.18 0.344 -0.14
-0.6346845509875899 -0.94071371817073 -0.06327670750027331 2.09963620341816 0.08743690490946858 0.44753889486556947 0.015339807878854137 0.15040374826239827 0.7359180789653639 0.060475658570259355 -0.5674501729482128 0.006675884387626033 0.03377212101975522 -0.011780972448751823 -1.992 -15.588 -1.812 -5.288 0.308 0.336 -0.148
-0.6323835798057618 -0.9326603190343316 -0.0617427267123879 2.094267270660561 0.08782040010643993 0.44715539966859813 0.01572330307582549 0.14097897030339682 0.7221736111084867 0.045160394386881984 -0.5933683123354667 0.01531526418337737 -0.007461282550876154 0.02513274122400389 -1.992 -15.652 -1.676 -5.256 0.3 0.404 -0.1
-0.6304661038209051 -0.9253739102918759 -0.06135923151541655 2.0877478523120483 0.088970885697354 0.4463884092746554 0.01572330307582549 0.1460840583645226 0.7158904258024857 0.059690260407009234 -0.6177156553962205 0.07264933010063623 -0.027881634795379313 0.011388273367126762 -1.868 -15.652 -1.844 -5.224 0.228 0.412 -0.112
-0.6300826086239337 -0.9173205111554774 -0.060975736318445196 2.080844938766564 0.0897378760912967 0.4463884092746554 0.01572330307582549 0.09581857591651483 0.730812990904238 0.056941366835633805 -0.6279258315184721 0.08089601081476251 -0.012566370612001944 0.01060287520387664 -1.992 -15.716 -1.776 -4.86 0.164 0.432 -0.148
-0.6296991134269624 -0.9096506072160504 -0.06020874592450249 2.073942025221079 0.08935438089432535 0.4463884092746554 0.016490293469768196 0.07775441816176203 0.7645851119239933 0.06675884387626033 -0.6346017159060982 0.014137166938502187 -0.009424777959001457 0.028274333877004374 -2.024 -15.968 -1.944 -4.828 0.172 0.444 -0.112
-0.6289321230330196 -0.9019807032766233 -0.058674765136617076 2.067039111675595 0.08935438089432535 0.44600491407768406 0.016490293469768196 0.05851216316213405 0.7508406440671161 0.09817477040626518 -0.6342090168244731 -0.007461282550876154 -0.018064157754752792 0.022383847652628464 -1.836 -16.0 -1.812 -4.796 0.172 0.492 -0.12
-0.6285486278360483 -0.8939273041402248 -0.05829126993964572 2.0601361981301105 0.08935438089432535 0.44677190447162674 0.01572330307582549 0.04280419989713162 0.6966481708028578 0.08285950622288782 -0.640099503048849 0.009424777959001457 0.006283185306000972 0.008639379795751335 -1.464 -16.128 -1.776 -4.828 0.188 0.48 -0.148
-0.6281651326390769 -0.8866408953977691 -0.057524279545703015 2.053233284584626 0.08935438089432535 0.44600491407768406 0.01572330307582549 0.03652101459113065 0.7225663101901117 0.056941366835633805 -0.6291039287633473 0.005497787142750851 -0.012959069693627005 0.014529866020127248 -1.4 -16.0 -1.844 -4.796 0.2 0.452 -0.148
-0.6270146470481629 -0.8797379818522848 -0.0559902987578176 2.0467138662361135 0.088970885697354 0.44677190447162674 0.01687378866673955 0.0530143760193832 0.7037167542721089 0.049480084284757656 -0.6471680865181001 0.001570796326500243 0.0035342917346255468 -0.0027488935713754254 -1.68 -16.0 -2.012 -4.796 0.228 0.432 -0.204
-0.6273981422451342 -0.8720680779128577 -0.05714078434873166 2.0398109526906287 0.0897378760912967 0.4463884092746554 0.01687378866673955 0.02081305132612822 0.6860452955989811 0.05379977418263332 -0.6734789249869791 -0.008639379795751335 0.006675884387626033 0.0007853981632501215 -1.836 -15.808 -1.776 -4.828 0.228 0.444 -0.184
-0.6277816374421056 -0.8663156499582874 -0.056373793954788955 2.033291534342116 0.08935438089432535 0.44677190447162674 0.01687378866673955 0.021991148571003403 0.6946846753947324 0.04280419989713162 -0.6546293690689763 0.00039269908162506076 0.0011780972448751821 -0.012566370612001944 -1.524 -15.776 -1.508 -4.888 0.228 0.452 -0.196
-0.6289321230330196 -0.8590292412158317 -0.05560680356084625 2.027155611190574 0.09012137128826805 0.44715539966859813 0.01687378866673955 0.006283185306000972 0.6868306937622313 0.04633849163175717 -0.6487388828446004 0.004319689897875668 -0.003926990816250607 -0.019634954081253035 -1.744 -15.652 -1.408 -4.888 0.244 0.48 -0.184
-0.6285486278360483 -0.8513593372764047 -0.05560680356084625 2.0198692024481186 0.09050486648523941 0.44677190447162674 0.016106798272796843 0.008246680714126275 0.7280640973328626 0.036128315509505585 -0.6777986148848548 0.024740042142378828 -0.005497787142750851 -0.022776546734253524 -1.744 -15.684 -1.476 -4.796 0.244 0.444 -0.224
-0.6277816374421056 -0.845223414124863 -0.05560680356084625 2.0129662889026343 0.08935438089432535 0.4463884092746554 0.016106798272796843 -0.00510508806112579 0.6762278185583546 0.01610066234662749 -0.6746570222318543 0.031415926530004856 -0.01688606050987761 -0.009032078877376396 -1.9 -15.748 -1.912 -4.736 0.216 0.452 -0.224
-0.6266311518511916 -0.83870399577635 -0.05483981316690354 2.0056798801601783 0.09050486648523941 0.44600491407768406 0.016106798272796843 -0.0011780972448751821 0.6569855635587266 0.043982297142006806 -0.6648395451912278 0.014922565101752308 -0.013744467856877126 0.0070685834692510935 -1.712 -15.684 -1.644 -4.704 0.208 0.46 -0.196
-0.6273981422451342 -0.8321845774278369 -0.05483981316690354 1.9995439570086369 0.0897378760912967 0.44600491407768406 0.016106798272796843 -0.02670353755050413 0.6848671983541059 0.031415926530004856 -0.6935065781498573 0.0011780972448751821 -0.01060287520387664 -0.005890486224375911 -1.712 -15.684 -1.608 -4.676 0.216 0.508 -0.224
-0.6293156182299909 -0.8245146734884099 -0.05368932757598948 1.992257548266181 0.09012137128826805 0.4463884092746554 0.01687378866673955 -0.03180862561162992 0.6966481708028578 0.04476769530525693 -0.7025386570272336 -0.006675884387626033 0.02120575040775328 0.013744467856877126 -1.9 -15.776 -1.508 -4.584 0.216 0.472 -0.212
-0.6289321230330196 -0.8183787503368682 -0.054072822772960834 1.984587644326754 0.09050486648523941 0.44600491407768406 0.01572330307582549 -0.03769911183600583 0.6840818001908558 0.03180862561162992 -0.691935781823357 0.009424777959001457 0.001570796326500243 0.0007853981632501215 -1.836 -15.748 -1.476 -4.644 0.188 0.5 -0.204
-0.6296991134269624 -0.8110923415944126 -0.05330583237901813 1.9784517211752124 0.09012137128826805 0.4463884092746554 0.012655341500054663 -0.048694686121507534 0.659341758048477 0.027096236632129192 -0.6777986148848548 0.02120575040775328 -0.005890486224375911 -0.05576326959075863 -1.776 -15.748 -1.308 -4.584 0.188 0.5 -0.232
-0.6304661038209051 -0.8045729232458995 -0.05292233718204677 1.9723157980236707 0.09012137128826805 0.44600491407768406 0.01112136071216925 -0.061653755815134534 0.6687665360074785 0.0310232274483798 -0.672300827742104 -0.005497787142750851 -0.02552544030562895 -0.24150993519941236 -1.9 -15.716 -1.376 -4.552 0.228 0.5 -0.232
-0.6312330942148477 -0.7980535048973865 -0.05253884198507542 1.9646458940842437 0.09127185687918211 0.4456214188807127 0.006902913545484362 -0.06126105673350948 0.6503096791711006 0.04437499622363186 -0.6880087910071064 0.0070685834692510935 -0.02081305132612822 -0.31219576989192327 -1.96 -15.84 -1.44 -4.552 0.2 0.52 -0.24
-0.6327670750027332 -0.7919175817458448 -0.05253884198507542 1.958509970932702 0.09050486648523941 0.4456214188807127 0.004985437560627594 -0.07579092275363672 0.665624943354478 0.04987278336638271 -0.7037167542721089 0.0007853981632501215 0.0027488935713754254 -0.2925608158106702 -1.992 -15.872 -1.44 -4.524 0.208 0.508 -0.232
-0.6331505701997046 -0.7853981633973318 -0.052155346788104066 1.9512235621902463 0.08935438089432535 0.4456214188807127 0.0023009711818281204 -0.09817477040626518 0.653058572742476 0.04084070448900632 -0.6715154295788539 -0.01060287520387664 -0.009817477040626518 -0.2450442269340379 -1.804 -15.872 -1.712 -4.524 0.2 0.528 -0.252
-0.6331505701997046 -0.7788787450488188 -0.05177185159113271 1.944320648644762 0.09050486648523941 0.4452379236837413 0.0 -0.10406525663064109 0.6809402075378553 0.03534291734625546 -0.6746570222318543 -0.01060287520387664 0.0035342917346255468 -0.24936391683191356 -1.9 -16.064 -1.576 -4.492 0.188 0.548 -0.252
-0.6346845509875899 -0.7715923363063631 -0.05138835639416136 1.9370342399023062 0.08935438089432535 0.44677190447162674 -0.0019174759848567672 -0.09738937224301507 0.6715154295788539 0.0310232274483798 -0.6954700735579825 -0.01021017612225158 0.04084070448900632 -0.22148228203653425 -2.088 -16.096 -1.676 -4.432 0.2 0.508 -0.24
-0.6366020269724467 -0.7658399083517928 -0.049854375606275945 1.9301313263568218 0.0897378760912967 0.44677190447162674 -0.0038349519697135344 -0.1079922474468917 0.6475607855997252 0.03337942193813016 -0.7084291432516095 0.008639379795751335 0.03730641275438077 -0.20224002703690627 -2.336 -16.128 -1.676 -4.4 0.188 0.492 -0.268
-0.6373690173663894 -0.7593204900032798 -0.04947088040930459 1.9243788984022516 0.09012137128826805 0.44677190447162674 -0.003451456772742181 -0.12291481254864402 0.6397068039672239 0.043982297142006806 -0.6860452955989811 0.007853981632501214 0.008246680714126275 -0.19085175366977952 -2.18 -16.224 -1.376 -4.524 0.2 0.54 -0.288
-0.6385195029573034 -0.7524175764577954 -0.04947088040930459 1.9167089944628244 0.09088836168221076 0.44677190447162674 -0.004985437560627594 -0.12644910428326955 0.6428483966202244 0.06715154295788539 -0.6616979525382274 0.0023561944897503642 -0.013351768775252066 -0.17435839224152697 -2.244 -16.284 -1.644 -4.552 0.2 0.56 -0.26
-0.6400534837451889 -0.7466651485032252 -0.048703890015361885 1.9101895761143115 0.09088836168221076 0.4463884092746554 -0.009970875121255189 -0.14883295193589802 0.5862997288662157 0.05458517234588344 -0.6483461837629753 -0.012566370612001944 -0.01727875959150267 -0.17632188764965226 -2.4 -16.256 -1.812 -4.704 0.188 0.528 -0.28
-0.6419709597300457 -0.7405292253516835 -0.04908738521233324 1.9032866625688272 0.08935438089432535 0.44677190447162674 -0.01112136071216925 -0.14254976662989705 0.58198003896834 0.0400553063257562 -0.665624943354478 0.005890486224375911 0.030237829285129678 -0.2010619297920311 -2.428 -16.032 -1.844 -4.584 0.216 0.46 -0.268
-0.6438884357149024 -0.7340098070031704 -0.047553404424447825 1.8971507394172855 0.0897378760912967 0.44715539966859813 -0.012655341500054663 -0.15158184550727344 0.5937610114170918 0.04987278336638271 -0.6558074663138515 -0.01649336142825255 0.03220132469325498 -0.17592918856802722 -2.056 -15.968 -1.712 -4.552 0.2 0.48 -0.268
-0.6454224165027879 -0.7282573790486002 -0.04716990922747647 1.8906313210687724 0.09012137128826805 0.4463884092746554 -0.014189322287940077 -0.19163715183302965 0.5976880022333424 0.06479534846813502 -0.6385287067223487 0.005497787142750851 -0.012566370612001944 -0.18535396652702868 -2.212 -15.936 -1.676 -4.524 0.172 0.568 -0.26
-0.6473398924876446 -0.7236554366849439 -0.04678641403050512 1.8844953979172308 0.09012137128826805 0.4456214188807127 -0.01687378866673955 -0.19320794815952988 0.594939108661967 0.05458517234588344 -0.6452045911099747 0.007461282550876154 -0.029845130203504617 -0.20773781417965714 -2.304 -15.872 -1.608 -4.584 0.18 0.576 -0.26
-0.6504078540634154 -0.7175195135334023 -0.04678641403050512 1.877208989174775 0.09012137128826805 0.44677190447162674 -0.019558255045539024 -0.19045905458815446 0.5784457472337144 0.059690260407009234 -0.6499169800894755 0.005497787142750851 -0.01767145867312773 -0.21362830040403305 -2.148 -15.936 -1.912 -4.492 0.164 0.52 -0.28
-0.6515583396543295 -0.7110000951848893 -0.045252433242619704 1.870689570826262 0.09012137128826805 0.4463884092746554 -0.020708740636453084 -0.20027653162878098 0.5650939784584624 0.05026548244800778 -0.646775387436475 0.013351768775252066 0.012566370612001944 -0.19360064724115494 -2.304 -16.0 -2.012 -4.4 0.144 0.48 -0.296
-0.6538593108361576 -0.7056311624272903 -0.04486893804564835 1.8649371428716917 0.0897378760912967 0.44600491407768406 -0.02454369260616662 -0.20813051326128218 0.5486006170302099 0.05851216316213405 -0.6310674241714727 0.0047123889795007284 -0.02513274122400389 -0.21087940683265763 -2.336 -15.84 -1.912 -4.4 0.144 0.568 -0.28
-0.6573107676088998 -0.7002622296696914 -0.04371845245473429 1.85880121972015 0.09012137128826805 0.4456214188807127 -0.025310683000109326 -0.23129975907716077 0.5391758390712084 0.09071348785538903 -0.6082908774372191 -0.015707963265002428 -0.02552544030562895 -0.2159844948937834 -2.304 -15.84 -1.608 -4.4 0.124 0.624 -0.24
-0.6596117387907279 -0.6952767921090638 -0.04410194765170564 1.8518983061746657 0.09012137128826805 0.44600491407768406 -0.028762139772851508 -0.24543692601566297 0.5564545986627111 0.08796459428401361 -0.5957245068252172 -0.003141592653000486 -0.006283185306000972 -0.24857851866866346 -2.4 -15.776 -1.844 -4.432 0.144 0.568 -0.252
-0.661912709972556 -0.6899078593514648 -0.04371845245473429 1.8465293734170667 0.0897378760912967 0.44677190447162674 -0.03144660615165098 -0.2560398012195396 0.5262167693775814 0.056941366835633805 -0.620857248049221 0.0035342917346255468 0.027881634795379313 -0.27646015346404273 -2.244 -15.684 -1.98 -4.4 0.124 0.48 -0.26
-0.6642136811543842 -0.6845389265938658 -0.04295146206079158 1.8400099550685538 0.09088836168221076 0.44600491407768406 -0.0337475773334791 -0.24582962509728803 0.5187554868267052 0.03063052836675474 -0.5855143307029655 0.024740042142378828 0.012566370612001944 -0.24072453703616223 -2.272 -15.684 -2.048 -4.308 0.136 0.52 -0.252
-0.6676651379271263 -0.679169993836267 -0.042184471666848876 1.8334905367200407 0.09012137128826805 0.4463884092746554 -0.03681553890924993 -0.25250550948491407 0.5254313712143313 0.060475658570259355 -0.574911455499089 -0.0070685834692510935 -0.014922565101752308 -0.26350108377041576 -2.272 -15.62 -1.776 -4.4 0.152 0.596 -0.26
-0.6703496043059258 -0.6741845562756393 -0.04065049087896346 1.8285050991594132 0.0897378760912967 0.4456214188807127 -0.03911651009107805 -0.26860617183154156 0.5128650006023293 0.06558074663138515 -0.5847289325397155 -0.018064157754752792 -0.027881634795379313 -0.23758294438316174 -2.428 -15.524 -1.476 -4.4 0.144 0.576 -0.26
-0.672650575487754 -0.668432128321069 -0.04141748127290617 1.822752671204843 0.0897378760912967 0.4452379236837413 -0.04180097646987752 -0.2709623663212919 0.5246459730510812 0.05262167693775814 -0.5859070297845906 -0.003926990816250607 -0.024740042142378828 -0.2509347131584138 -2.368 -15.364 -1.676 -4.4 0.152 0.52 -0.24
-0.6772525178514102 -0.66306319556347 -0.041033986075934815 1.8166167480533013 0.0897378760912967 0.44485442848677 -0.04410194765170564 -0.2858849314230442 0.503832921724953 0.03730641275438077 -0.5529203069280855 -0.010995574285501701 -0.010995574285501701 -0.2760674543824177 -2.304 -15.364 -1.88 -4.248 0.152 0.528 -0.268
-0.679169993836267 -0.6580777580028425 -0.038733014894106695 1.8112478152957023 0.09012137128826805 0.44485442848677 -0.04716990922747647 -0.3086614781572977 0.504618319888203 0.0679369411211355 -0.5419247326425838 -0.003926990816250607 -0.005497787142750851 -0.23012166183228558 -2.212 -15.3 -1.676 -4.248 0.124 0.56 -0.252
-0.6830049458059805 -0.6534758156391862 -0.03911651009107805 1.8062623777350746 0.0897378760912967 0.4437039428958559 -0.049854375606275945 -0.3349723166261768 0.49165925019457607 0.07971791356988733 -0.5454590243772094 -0.01060287520387664 -0.04712388979500729 -0.25682519938278975 -2.336 -15.3 -1.912 -4.276 0.136 0.52 -0.232
-0.6853059169878086 -0.6481068828815874 -0.03834951969713534 1.8005099497805044 0.08935438089432535 0.4437039428958559 -0.05138835639416136 -0.3243694414223002 0.48616146305182517 0.027881634795379313 -0.4896957547864507 0.018064157754752792 -0.09306968234513939 -0.2379756434647868 -2.212 -15.176 -1.812 -4.248 0.124 0.5 -0.26
-0.6891408689575221 -0.6431214453209597 -0.03796602450016399 1.7962915026138195 0.08935438089432535 0.44178646691099915 -0.05445631796993219 -0.323191344177425 0.48380526856207484 0.07186393193738612 -0.48459066672532497 -0.012173671530376884 -0.08757189520238855 -0.22933626366903548 -1.992 -15.24 -1.744 -4.4 -0.108 0.508 -0.26
-0.6925923257302643 -0.6389029981542749 -0.03719903410622128 1.791306065053192 0.08743690490946858 0.4410194765170565 -0.056373793954788955 -0.3208351496876746 0.4810563749906994 0.06754424203951044 -0.46574111080732206 -0.07814711724338709 -0.10053096489601555 -0.22894356458741041 -1.96 -15.176 -1.912 -4.432 -0.088 0.5 -0.26
-0.6956602873060351 -0.6339175605936472 -0.03604854851530722 1.7874711130834784 0.08551942892461181 0.43910200053219967 -0.05944175553055978 -0.34047010376892767 0.4614214209094464 0.06950773744763575 -0.4500331475423196 -0.14961835009914815 -0.13273228958927052 -0.24582962509728803 -1.96 -15.208 -2.012 -4.4 0.052 0.5 -0.288
-0.6994952392757486 -0.6285486278360483 -0.03566505331833587 1.7824856755228509 0.0839854481367264 0.43795151494128565 -0.06212622190935926 -0.3522510762176795 0.44689155488931914 0.06990043652926081 -0.43275438795081694 -0.20066923071040604 -0.15118914642564837 -0.24425882877078778 -2.024 -15.208 -1.844 -4.524 0.124 0.444 -0.24
-0.7037136864424336 -0.6239466854723921 -0.03604854851530722 1.7778837331591946 0.08283496254581234 0.43526704856248616 -0.06442719309118737 -0.3573561642788053 0.4449280594811938 0.039662607244131134 -0.44924774937906947 -0.13508848407902088 -0.17867808213940264 -0.2737112598926673 -2.088 -15.08 -1.376 -4.552 0.06 0.48 -0.224
-0.7063981528212331 -0.6201117335026785 -0.034514567727421806 1.7732817907955383 0.08283496254581234 0.43258258218368667 -0.06787864986392955 -0.336543112952677 0.4441426613179437 0.02120575040775328 -0.42529310539994075 -0.09935286765114036 -0.22658737009766006 -0.24975661591353862 -1.868 -14.984 -1.308 -4.46 0.024 0.5 -0.252
-0.7090826192000325 -0.6166602767299363 -0.036432043712278574 1.7694468388258247 0.08168447695489828 0.4306651061988299 -0.06864564025787226 -0.3471459881565537 0.4441426613179437 0.023561944897503646 -0.42647120264481597 -0.09032078877376397 -0.2509347131584138 -0.2250165737711598 -1.776 -14.888 -1.208 -4.4 0.052 0.5 -0.26
-0.7136845615636888 -0.6112913439723374 -0.03528155812136451 1.7659953820530825 0.08015049616701286 0.42836413501700177 -0.07209709703061444 -0.3581415624420554 0.4433572631546936 0.029059732040254495 -0.3872012944823099 -0.08796459428401361 -0.23640484713828655 -0.23129975907716077 -1.96 -14.792 -1.376 -4.188 0.108 0.52 -0.252
-0.7171360183364309 -0.6074563920026238 -0.03489806292439316 1.7629274204773118 0.08053399136398422 0.4249126782442596 -0.07516505860638527 -0.36756634040105685 0.44374996223631863 0.03534291734625546 -0.3738495257070578 -0.08325220530451288 -0.26782077366829143 -0.27646015346404273 -1.804 -14.888 -1.644 -4.188 0.108 0.588 -0.268
-0.7209709703061444 -0.6028544496389676 -0.03489806292439316 1.758708973310627 0.07938350577307016 0.4226117070624315 -0.07669903939427068 -0.3601050578501807 0.42097341550206513 0.03573561642788053 -0.3671736413194318 -0.03063052836675474 -0.2831360378516688 -0.2340486526485362 -1.804 -14.92 -1.644 -4.124 0.044 0.54 -0.26
-0.724805922275858 -0.5982525072753113 -0.033364082136507746 1.7552575165378848 0.07938350577307016 0.419927240683632 -0.07938350577307016 -0.39976766509431183 0.42961279529781643 0.01060287520387664 -0.37149333121730743 -0.027881634795379313 -0.29530970938204565 -0.2250165737711598 -1.712 -14.856 -1.34 -4.216 -0.008 0.5 -0.252
-0.7290243694425429 -0.5951845456995405 -0.03413107253045045 1.7510390693711997 0.07861651537912745 0.41724277430483253 -0.08053399136398422 -0.37659841927843324 0.4036946559105624 0.045160394386881984 -0.3502875808095542 -0.014529866020127248 -0.2646791810152909 -0.23876104162803694 -1.776 -14.76 -1.208 -4.156 0.036 0.48 -0.252
-0.7324758262152851 -0.5909660985328556 -0.0337475773334791 1.749121593386343 0.07784952498518474 0.413407822335119 -0.08436894333369775 -0.3667809422378067 0.39584067427806124 0.02591813938725401 -0.3243694414223002 -0.06086835765188441 -0.297273204790171 -0.19949113346553085 -1.652 -14.54 -1.108 -4.124 0.1 0.492 -0.268
-0.7351602925940846 -0.5871311465631421 -0.03259709174256504 1.7475876125984575 0.07784952498518474 0.41072335595631954 -0.08590292412158317 -0.4017311605024371 0.42097341550206513 0.014529866020127248 -0.3204424506060496 -0.07461282550876154 -0.3455751918300535 -0.2552544030562895 -1.4 -14.572 -1.172 -4.156 0.036 0.576 -0.252
-0.7405292253516835 -0.5829126993964572 -0.03298058693953639 1.7433691654317727 0.07669903939427068 0.40727189918357737 -0.08782040010643993 -0.40565815131868777 0.4040873549921875 0.024740042142378828 -0.2882411259127946 -0.050658181529632834 -0.31180307081029823 -0.2509347131584138 -1.652 -14.572 -0.836 -4.004 -0.044 0.548 -0.252
-0.7432136917304829 -0.5790777474267437 -0.032213596545593685 1.7406846990529732 0.07554855380335662 0.40305345201689247 -0.09012137128826805 -0.37934731284980866 0.40251655866568725 0.028274333877004374 -0.28195794060679363 -0.09621127499813988 -0.3279037331569257 -0.22148228203653425 -1.308 -14.508 -1.172 -4.064 0.016 0.568 -0.268
-0.7478156340941392 -0.5752427954570302 -0.03183010134862233 1.7383837278711451 0.07439806821244256 0.4007524808350643 -0.09165535207615347 -0.3950552761148111 0.3691371367275571 0.03769911183600583 -0.2760674543824177 -0.13155419234439536 -0.32672563591205056 -0.22344577744465957 -1.308 -14.444 -1.172 -3.912 0.08 0.528 -0.252
-0.7512670908668814 -0.5710243482903453 -0.03259709174256504 1.7353157662953742 0.07363107781849985 0.39730102406232215 -0.0947233136519243 -0.420188017338815 0.38131080825793395 0.043196898978756684 -0.24347343060753765 -0.11388273367126761 -0.2839214360149189 -0.24347343060753765 -1.184 -14.412 -1.208 -3.912 0.06 0.508 -0.224
-0.756252528427509 -0.5683398819115458 -0.03183010134862233 1.7333982903105176 0.07363107781849985 0.39500005288049406 -0.09702428483375242 -0.3993749660126868 0.4154756283593143 0.03573561642788053 -0.20695241601640701 -0.0510508806112579 -0.32868913132017585 -0.22148228203653425 -1.152 -14.348 -0.94 -4.124 -0.044 0.548 -0.252
-0.7597039852002512 -0.5637379395478895 -0.03029612056073692 1.7314808143256608 0.07209709703061444 0.3911651009107805 -0.09932525601558054 -0.4123340357063138 0.40644354948193784 0.01727875959150267 -0.21087940683265763 -0.05890486224375911 -0.31965705244279946 -0.22855086550578535 -1.152 -14.348 -1.004 -4.004 -0.024 0.528 -0.26
-0.763922432366936 -0.559902987578176 -0.03029612056073692 1.7287963479468613 0.07171360183364309 0.3877136441380383 -0.10200972239438001 -0.41194133662468874 0.3581415624420554 0.03769911183600583 -0.23640484713828655 -0.10288715938576591 -0.3173008579530491 -0.21087940683265763 -0.964 -14.316 -1.04 -4.124 0.1 0.472 -0.26
-0.7673738891396782 -0.5572185211993765 -0.032213596545593685 1.7280293575529186 0.07056311624272903 0.3857961681531816 -0.10354370318226543 -0.41626102652256436 0.35342917346255465 0.0310232274483798 -0.19242254999627975 -0.11034844193664206 -0.32633293683042547 -0.22226768019978438 -0.996 -14.412 -0.904 -4.004 0.088 0.452 -0.252
-0.7731263170942485 -0.5526165788357204 -0.030679615757708275 1.7261118815680618 0.06979612584878632 0.3804272353955826 -0.1054611791671222 -0.4107632393798135 0.34047010376892767 0.006675884387626033 -0.15354534091539876 -0.08089601081476251 -0.3243694414223002 -0.17749998489452745 -0.776 -14.284 -0.94 -3.912 0.008 0.508 -0.288
-0.7765777738669907 -0.5495486172599495 -0.03029612056073692 1.7245779007801765 0.06979612584878632 0.3765922834258691 -0.10776215034895031 -0.394269877951561 0.3597123587685556 0.010995574285501701 -0.12016591897726858 -0.028274333877004374 -0.3919136834618106 -0.17828538305777758 -0.684 -14.128 -0.636 -4.188 -0.052 0.52 -0.26
-0.781179716230647 -0.5460971604872072 -0.029912625363765568 1.7226604247953197 0.0682621450609009 0.37314082665312687 -0.10967962633380708 -0.4080143458084381 0.3341869184629267 0.05340707510100826 -0.11938052081401847 -0.06322455214163478 -0.3711006321356824 -0.17867808213940264 -0.652 -14.064 -0.568 -4.248 0.024 0.48 -0.26
-0.7838641826094465 -0.5426457037144651 -0.03029612056073692 1.7222769295983482 0.06711165946998685 0.3708398554712988 -0.1112136071216925 -0.41194133662468874 0.32751103407530063 0.029452431121879556 -0.14883295193589802 -0.12841259969139487 -0.36560284499293155 -0.20145462887365617 -0.592 -13.904 -0.568 -3.94 0.1 0.432 -0.288
-0.7884661249731026 -0.5399612373356656 -0.02914563496982286 1.7207429488104629 0.06596117387907278 0.3658544179106712 -0.11274758790957791 -0.4111559384614386 0.3153373625449238 0.022383847652628464 -0.13430308591577078 -0.09935286765114036 -0.36285395142155613 -0.1578650308132744 -0.496 -13.744 -0.604 -3.788 0.08 0.46 -0.268
-0.7938350577307016 -0.5349757997750381 -0.0279951493789088 1.7203594536134914 0.06519418348513008 0.3608689803500436 -0.11389807350049197 -0.41665372560418945 0.3318307239731763 0.0400553063257562 -0.08325220530451288 -0.07422012642713648 -0.4099778412165634 -0.16728980877227587 -0.496 -13.744 -0.668 -3.668 0.008 0.528 -0.252
-0.7969030193064724 -0.5326748285932099 -0.029912625363765568 1.7192089680225775 0.06481068828815872 0.3574175235773014 -0.11389807350049197 -0.39858956784943667 0.35539266887067994 0.029059732040254495 -0.07225663101901117 -0.06754424203951044 -0.4543528374401953 -0.135873882242271 -0.34 -13.776 -0.568 -3.88 -0.008 0.548 -0.252
-0.7995874856852719 -0.5292233718204677 -0.02914563496982286 1.7199759584165202 0.06327670750027331 0.3535825716075879 -0.11619904468232009 -0.4091924430533133 0.3066979827491724 -0.0023561944897503642 -0.07461282550876154 -0.09189158510026421 -0.40958514213493835 -0.1240929097935192 -0.34 -13.84 -0.604 -3.912 0.036 0.472 -0.26
-0.8057234088368136 -0.5265389054416683 -0.0279951493789088 1.718825472825606 0.0625097171063306 0.3485971340469603 -0.1177330254702055 -0.4260785035631909 0.3015928946880466 0.0530143760193832 -0.02552544030562895 -0.10485065479389122 -0.38837939172718505 -0.13469578499739585 -0.464 -13.684 -0.536 -3.696 0.06 0.412 -0.26
-0.8084078752156131 -0.5230874486689261 -0.028378644575880154 1.718825472825606 0.06212622190935926 0.3432282012893613 -0.11926700625809092 -0.3781692156049335 0.31965705244279946 0.02591813938725401 -0.04358959806038174 -0.10327985846739098 -0.4241150081550656 -0.13665928040552114 -0.34 -13.556 -0.536 -3.76 0.06 0.452 -0.26
-0.8122428271853266 -0.5207864774870979 -0.028378644575880154 1.7192089680225775 0.06059224112147384 0.33824276372873374 -0.12003399665203363 -0.3899501880536853 0.29177541764742015 0.011780972448751823 -0.001570796326500243 -0.09464047867163963 -0.510901505194204 -0.11466813183451774 -0.28 -13.46 -0.5 -3.972 0.016 0.528 -0.28
-0.8153107887610974 -0.5181020111082985 -0.027611654181937447 1.718825472825606 0.05905826033358843 0.3344078117590202 -0.12118448224294769 -0.3738495257070578 0.2807798433619184 0.003926990816250607 0.019634954081253035 -0.10681415020201653 -0.49951323182707724 -0.09856746948789025 -0.464 -13.3 -0.468 -3.88 0.052 0.46 -0.224
-0.8206797215186964 -0.514267059138585 -0.027228158984966094 1.7192089680225775 0.05944175553055978 0.32980586939536394 -0.12310195822780445 -0.3667809422378067 0.28195794060679363 0.012566370612001944 0.02513274122400389 -0.10367255754901604 -0.433147087032442 -0.12095131714051871 -0.404 -13.176 -0.568 -3.94 0.044 0.396 -0.232
-0.8241311782914386 -0.5111990975628141 -0.028378644575880154 1.7207429488104629 0.05829126993964572 0.32482043183473636 -0.1234854534247758 -0.3872012944823099 0.310232274483798 0.003926990816250607 0.0007853981632501215 -0.09974556673276543 -0.44374996223631863 -0.1280199006097698 -0.496 -13.016 -0.604 -4.004 0.052 0.364 -0.252
-0.8271991398672094 -0.5085146311840146 -0.028378644575880154 1.7195924632195487 0.05714078434873166 0.3198349942741088 -0.1250194342126612 -0.368744437645932 0.297273204790171 -0.003141592653000486 0.008246680714126275 -0.08482300163101313 -0.46574111080732206 -0.10681415020201653 -0.216 -13.208 -0.536 -3.912 0.008 0.364 -0.26
-0.8314175870338942 -0.5058301648052151 -0.027611654181937447 1.7207429488104629 0.05675728915176031 0.3148495567134812 -0.1257864246066039 -0.3832743036660593 0.2960951075452958 0.0070685834692510935 0.01767145867312773 -0.07382742734551141 -0.4751658887663235 -0.10288715938576591 -0.404 -13.048 -0.536 -3.668 0.044 0.384 -0.24
-0.8352525390036077 -0.502378708032473 -0.027228158984966094 1.7199759584165202 0.0559902987578176 0.3094806239558822 -0.12616991980357528 -0.37856191468655853 0.2945243112187956 0.023954643979128706 0.04633849163175717 -0.08757189520238855 -0.5077599125412036 -0.0801106126515124 -0.308 -12.952 -0.5 -3.728 0.024 0.444 -0.26
-0.839854481367264 -0.5000777368506448 -0.028762139772851508 1.7215099392044055 0.05445631796993219 0.3041116911982833 -0.1277039005914607 -0.37856191468655853 0.31887165427954933 -0.0047123889795007284 0.05811946408050899 -0.1009236639776406 -0.5226824776429558 -0.08874999244726373 -0.28 -12.952 -0.668 -3.696 0.0 0.444 -0.26
-0.8429224429430349 -0.4973932704718454 -0.028762139772851508 1.7222769295983482 0.05292233718204677 0.29950974883462705 -0.1277039005914607 -0.37227872938055756 0.2827433387700437 -0.028274333877004374 0.05183627877450802 -0.14215706754827198 -0.48341256948044975 -0.09542587683488976 -0.28 -12.92 -0.5 -3.42 0.06 0.444 -0.252
-0.8459904045188057 -0.4935583185021319 -0.028378644575880154 1.7226604247953197 0.05177185159113271 0.2949078064709708 -0.1284708909854034 -0.3526437752993045 0.2799944451986683 0.023169245815878585 0.05379977418263332 -0.13430308591577078 -0.46024332366457116 -0.07107853377413599 -0.34 -12.728 -0.2 -3.208 0.06 0.376 -0.28
-0.8502088516854905 -0.49049035692636106 -0.0279951493789088 1.7234274151892623 0.05062136600021865 0.28877188331942916 -0.12885438618237474 -0.36167585417668097 0.27488935713754253 0.0 0.07264933010063623 -0.09346238142676445 -0.49951323182707724 -0.043982297142006806 -0.464 -12.668 0.164 -3.176 0.08 0.46 -0.26
-0.8532768132612614 -0.48895637613847565 -0.027228158984966094 1.7245779007801765 0.049854375606275945 0.2837864457588015 -0.1284708909854034 -0.38131080825793395 0.2709623663212919 0.015707963265002428 0.13469578499739585 -0.09699667316139 -0.5293583620305818 -0.0070685834692510935 -0.308 -12.636 0.268 -3.268 0.088 0.5 -0.252
-0.8574952604279463 -0.4855049193657335 -0.027228158984966094 1.7257283863710904 0.04908738521233324 0.2784175130012026 -0.12885438618237474 -0.3820962064211841 0.26860617183154156 0.04241150081550656 0.10406525663064109 -0.10445795571226615 -0.530536459275457 -0.0011780972448751821 -0.216 -12.38 0.3 -3.332 0.1 0.412 -0.252
-0.8613302123976598 -0.48243695778996265 -0.026077673394052033 1.7268788719620045 0.04832039481839053 0.27228158984966094 -0.12885438618237474 -0.37738381744168337 0.27567475530079266 0.03063052836675474 0.10249446030414085 -0.07382742734551141 -0.5270021675408315 -0.0011780972448751821 0.84 -12.348 0.132 -3.024 0.072 0.336 -0.28
-0.8651651643673733 -0.47975249141116316 -0.025310683000109326 1.7287963479468613 0.04716990922747647 0.26691265709206197 -0.12885438618237474 -0.3459678909116785 0.2768528525456678 0.03455751918300534 0.11074114101826713 -0.04790928795825741 -0.5497787142750851 -0.02591813938725401 1.524 -12.38 0.268 -2.932 0.0 0.452 -0.28
-0.8670826403522301 -0.4778350154263064 -0.02569417819708068 1.729563338340804 0.046402918833533764 0.2623107147284057 -0.12885438618237474 -0.3479313863198038 0.25407630581141427 0.062439153978384655 0.12959069693627004 -0.05340707510100826 -0.5705917656012133 -0.018456856836377853 1.96 -12.284 0.1 -3.056 0.06 0.54 -0.28
-0.8705340971249723 -0.47400006345659285 -0.025310683000109326 1.7314808143256608 0.046402918833533764 0.25732527716777814 -0.12962137657631745 -0.3224059460141749 0.265071880096916 0.018849555918002914 0.15590153540514912 -0.05537057050913356 -0.523467875806206 0.005497787142750851 2.304 -12.22 0.436 -2.904 0.072 0.46 -0.28
-0.8739855538977145 -0.47169909227476475 -0.024927187803137973 1.7326312999165747 0.04601942363656241 0.2519563444101792 -0.12962137657631745 -0.2945243112187956 0.27528205621916757 -0.00039269908162506076 0.1531526418337737 -0.02513274122400389 -0.43668137876706753 -0.011780972448751823 2.46 -12.032 0.636 -2.78 0.06 0.384 -0.268
-0.8770535154734853 -0.4686311306989939 -0.02454369260616662 1.734932271098403 0.04716990922747647 0.2462039164556089 -0.12885438618237474 -0.2831360378516688 0.23954643979128706 0.03887720908088101 0.16336281795602528 -0.0023561944897503642 -0.5183627877450802 0.003141592653000486 2.368 -11.904 0.836 -2.992 0.06 0.412 -0.288
-0.8789709914583421 -0.4667136547141371 -0.02569417819708068 1.7387672230681164 0.046402918833533764 0.24198546928892403 -0.12962137657631745 -0.27488935713754253 0.24857851866866346 0.014922565101752308 0.18260507295565323 0.0035342917346255468 -0.5313218574387072 -0.009817477040626518 2.336 -11.904 0.94 -2.992 0.072 0.452 -0.28
-0.8816554578371415 -0.4636456931383663 -0.02454369260616662 1.740301203856002 0.04563592843959106 0.23661653653132508 -0.12962137657631745 -0.26821347274991647 0.26114488928066537 0.0047123889795007284 0.2210895829549092 -0.02631083846887907 -0.49048115294970085 0.0011780972448751821 2.304 -11.712 1.04 -2.872 0.06 0.404 -0.252
-0.883189438625027 -0.46096122675956686 -0.024160197409195266 1.7422186798408588 0.044485442848677 0.23086410857675477 -0.1292378813793461 -0.25250550948491407 0.25957409295416517 -0.0070685834692510935 0.18967365642490433 -0.056941366835633805 -0.49165925019457607 0.009424777959001457 2.4 -11.684 1.072 -3.116 -0.016 0.344 -0.252
-0.8866408953977691 -0.45904375077471005 -0.023776702212223912 1.7433691654317727 0.043334957257762936 0.2266456614100699 -0.12885438618237474 -0.2159844948937834 0.24150993519941236 0.03063052836675474 0.18613936469027878 -0.10445795571226615 -0.4900884538680758 0.008246680714126275 2.304 -11.712 0.872 -2.84 0.1 0.336 -0.212
-0.8893253617765686 -0.4555922940019679 -0.024927187803137973 1.745670136613601 0.04295146206079158 0.22166022384944228 -0.1284708909854034 -0.25250550948491407 0.24425882877078778 0.01649336142825255 0.22187498111815931 -0.13548118316064595 -0.48184177315394955 -0.0047123889795007284 2.212 -11.524 0.836 -2.72 0.124 0.384 -0.232
-0.8900923521705113 -0.4536748180171111 -0.024160197409195266 1.7483546029924004 0.042184471666848876 0.21629129109184334 -0.1292378813793461 -0.21519909673053328 0.27528205621916757 0.012566370612001944 0.23954643979128706 -0.08757189520238855 -0.5250386721327062 -0.008246680714126275 2.336 -11.492 0.804 -2.84 0.072 0.432 -0.204
-0.8916263329583968 -0.45022336124436896 -0.024927187803137973 1.7506555741742285 0.042184471666848876 0.21130585353121575 -0.1292378813793461 -0.1900663555065294 0.2666426764234162 0.0200276531628781 0.2528982085665391 -0.056941366835633805 -0.5293583620305818 -0.007853981632501214 2.272 -11.588 0.872 -2.748 0.008 0.396 -0.176
-0.8923933233523395 -0.44830588525951215 -0.02339320701525256 1.7529565453560565 0.04065049087896346 0.20632041597058814 -0.12885438618237474 -0.19281524907790482 0.24975661591353862 0.021991148571003403 0.22580197193440993 -0.05772676499888393 -0.48459066672532497 0.01060287520387664 1.836 -11.396 1.04 -2.656 0.06 0.356 -0.176
-0.8946942945341676 -0.4463884092746554 -0.022626216621309852 1.7560245069318274 0.039883500485020755 0.2009514832129892 -0.12962137657631745 -0.16179202162952502 0.2505420140767888 0.021598449489378342 0.23719024530153668 -0.08325220530451288 -0.47634398601119865 0.02081305132612822 0.996 -11.176 0.872 -2.688 0.124 0.336 -0.184
-0.8958447801250816 -0.4437039428958559 -0.023009711818281205 1.7575584877197128 0.03911651009107805 0.19558255045539025 -0.12885438618237474 -0.15354534091539876 0.24308073152591259 0.006675884387626033 0.23561944897503645 -0.05379977418263332 -0.5175773895818301 -0.005497787142750851 1.34 -11.3 1.004 -2.504 0.116 0.384 -0.176
-0.8969952657159956 -0.4410194765170565 -0.0222427214243385 1.7602429540985123 0.0395000052880494 0.18983012250081996 -0.1284708909854034 -0.1472621556093978 0.25250550948491407 0.03455751918300534 0.26075219019904033 -0.03180862561162992 -0.5446736262139592 -0.006283185306000972 1.744 -11.144 0.94 -2.596 0.08 0.46 -0.168
-0.8989127417008524 -0.43795151494128565 -0.0222427214243385 1.764077906068226 0.039883500485020755 0.184461189743221 -0.12962137657631745 -0.1260564052016445 0.2528982085665391 0.03063052836675474 0.2631083846887907 0.003926990816250607 -0.48184177315394955 -0.0007853981632501215 2.212 -11.08 1.004 -2.564 0.044 0.384 -0.168
-0.8992962368978238 -0.4356505437594575 -0.021859226227367145 1.766378877250054 0.0395000052880494 0.18062623777350748 -0.1292378813793461 -0.10995574285501701 0.24661502326053814 0.04241150081550656 0.2509347131584138 -0.014922565101752308 -0.45749443009319574 0.005497787142750851 2.088 -11.048 0.836 -2.504 0.052 0.336 -0.176
-0.9008302176857093 -0.432966077380658 -0.02147573103039579 1.7694468388258247 0.038733014894106695 0.17679128580379394 -0.12885438618237474 -0.07853981632501214 0.24033183795453716 0.05537057050913356 0.28235063968841867 -0.034950218264630406 -0.4190099200939398 -0.006283185306000972 2.056 -10.888 0.604 -2.444 0.08 0.328 -0.184
-0.9008302176857093 -0.4306651061988299 -0.021092235833424438 1.7709808196137102 0.038733014894106695 0.1721893434401377 -0.12885438618237474 -0.07736171908013696 0.24661502326053814 0.043196898978756684 0.27724555162729286 -0.03063052836675474 -0.4500331475423196 -0.0007853981632501215 1.868 -10.888 0.568 -2.412 0.06 0.336 -0.168
-0.9012137128826806 -0.42836413501700177 -0.020708740636453084 1.7736652859925097 0.038733014894106695 0.1672039058795101 -0.126936910197518 -0.056941366835633805 0.2642864819336659 0.034950218264630406 0.23954643979128706 -0.01021017612225158 -0.45631633284832057 0.07579092275363672 2.18 -10.792 0.94 -2.412 0.06 0.328 -0.148
-0.9023641984735946 -0.42567966863820234 -0.019558255045539024 1.7767332475682804 0.0395000052880494 0.1622184683188825 -0.12425244381871851 -0.0420188017338815 0.239153740709662 0.04358959806038174 0.25250550948491407 -0.013744467856877126 -0.4810563749906994 0.22187498111815931 2.212 -10.668 0.904 -2.32 0.072 0.328 -0.12
-0.9023641984735946 -0.42452918304728826 -0.01917475984856767 1.7798012091440514 0.03911651009107805 0.1572330307582549 -0.12156797743991904 -0.023561944897503646 0.24347343060753765 0.04084070448900632 0.2580032966276649 0.0035342917346255468 -0.49283734743945123 0.2733185608110423 2.368 -10.636 1.072 -2.32 0.088 0.328 -0.128
-0.9023641984735946 -0.4210777262745461 -0.018791264651596317 1.7836361611137648 0.03834951969713534 0.15186409800065595 -0.11811652066717686 -0.003141592653000486 0.25132741224003885 0.04280419989713162 0.28863382499441964 -0.011780972448751823 -0.5061891162147033 0.271747764484542 2.552 -10.508 1.04 -2.168 0.088 0.336 -0.128
-0.9023641984735946 -0.4183932598957466 -0.018407769454624964 1.7855536370986216 0.038733014894106695 0.14764565083397108 -0.11581554948534874 0.0035342917346255468 0.26585727826016614 0.03455751918300534 0.28352873693329383 -0.0019634954081253035 -0.5002986299903274 0.24386612968916271 2.272 -10.412 0.972 -2.292 0.08 0.336 -0.1
-0.9019807032766233 -0.41647578391088985 -0.017257283863710903 1.7878546082804496 0.03911651009107805 0.14227671807637213 -0.11428156869746332 0.024347343060753767 0.2501493149951637 0.05851216316213405 0.2803871442802934 0.006283185306000972 -0.48655416213345026 0.2309070599955357 2.212 -10.348 1.04 -2.384 0.08 0.356 -0.092
-0.9019807032766233 -0.4126408319411763 -0.01802427425765361 1.7901555794622779 0.03834951969713534 0.1384417661066586 -0.11274758790957791 0.028667032958629435 0.24229533336266248 0.07029313561088588 0.23326325448528606 0.001570796326500243 -0.44885505029744444 0.19085175366977952 2.304 -10.284 0.836 -2.228 0.1 0.328 -0.092
-0.9012137128826806 -0.4103398607593482 -0.017257283863710903 1.7920730554471347 0.03911651009107805 0.13345632854603098 -0.11006312153077843 0.05458517234588344 0.24072453703616223 0.03809181091763089 0.2120575040775328 -0.0011780972448751821 -0.40016036417593687 0.20145462887365617 2.088 -10.316 0.704 -2.108 0.1 0.336 -0.072
-0.9012137128826806 -0.4076553943805487 -0.016106798272796843 1.7943740266289627 0.03911651009107805 0.13077186216723152 -0.10814564554592167 0.06754424203951044 0.23954643979128706 0.04476769530525693 0.2309070599955357 0.024347343060753767 -0.3789546137681836 0.1920298509146547 1.932 -10.252 0.5 -1.984 0.088 0.328 -0.072
-0.9000632272917665 -0.4045874328047779 -0.016106798272796843 1.7970584930077622 0.03911651009107805 0.126936910197518 -0.10699515995500761 0.07147123285576105 0.2638937828520408 0.06754424203951044 0.24661502326053814 -0.0011780972448751821 -0.362068553258306 0.1829977720372783 1.9 -10.38 0.4 -1.708 0.08 0.344 -0.092
-0.8989127417008524 -0.4026699568199211 -0.015339807878854137 1.7982089785986763 0.038733014894106695 0.1227184630308331 -0.10469418877317949 0.10956304377339195 0.252112810403289 0.03887720908088101 0.20381082336340653 -0.006283185306000972 -0.3899501880536853 0.16532631336415057 1.868 -10.22 0.3 -1.74 0.088 0.336 -0.092
-0.8969952657159956 -0.4011359760320357 -0.014956312681882784 1.8020439305683897 0.03911651009107805 0.11926700625809092 -0.10354370318226543 0.11623892816101798 0.2591813938725401 0.056155968672383684 0.2179479903019087 -0.008246680714126275 -0.3938771788699359 0.1621847207111501 1.776 -10.128 0.332 -1.708 0.088 0.344 -0.092
-0.8958447801250816 -0.3980680144562649 -0.014956312681882784 1.8047283969471892 0.038733014894106695 0.11504855909140603 -0.10162622719740866 0.14333516479314717 0.24425882877078778 0.04987278336638271 0.2874557277495445 0.013351768775252066 -0.40290925774731234 0.17239489683340167 1.9 -10.128 0.536 -1.74 0.08 0.444 -0.12
-0.8946942945341676 -0.3953835480774654 -0.014189322287940077 1.8074128633259887 0.038733014894106695 0.1119805975156352 -0.09779127522769512 0.13430308591577078 0.23012166183228558 0.04123340357063138 0.2642864819336659 -0.005497787142750851 -0.35617806703393007 0.1990984343839058 1.68 -9.968 0.636 -1.956 0.116 0.424 -0.12
-0.8923933233523395 -0.3926990816986659 -0.013805827090968724 1.8085633489169028 0.03911651009107805 0.1112136071216925 -0.09702428483375242 0.14529866020127247 0.24543692601566297 0.029845130203504617 0.20224002703690627 -0.0035342917346255468 -0.23012166183228558 0.20655971693478195 1.524 -9.84 0.468 -1.708 0.08 0.316 -0.1
-0.8916263329583968 -0.39078160571380915 -0.01342233189399737 1.8104808249017597 0.03911651009107805 0.10852914074289302 -0.0947233136519243 0.17632188764965226 0.24425882877078778 0.03377212101975522 0.19360064724115494 -0.009032078877376396 -0.16571901244577564 0.17592918856802722 1.496 -9.68 0.332 -1.588 0.088 0.344 -0.092
-0.8893253617765686 -0.38809713933500967 -0.01227184630308331 1.8123983008866162 0.0395000052880494 0.10737865515197896 -0.09395632325798159 0.1692533041804012 0.23129975907716077 0.06754424203951044 0.1841758692821535 0.007461282550876154 -0.14647675744614766 0.21166480499590773 1.868 -9.46 0.568 -1.556 0.136 0.316 -0.1
-0.8874078857917118 -0.38502917775923884 -0.011504855909140603 1.8154662624623872 0.03911651009107805 0.10584467436409355 -0.09165535207615347 0.1822123738740282 0.25643250030116466 0.06283185306000971 0.2210895829549092 0.023561944897503646 -0.16336281795602528 0.19399334632278 1.68 -9.492 0.94 -1.404 0.136 0.344 -0.092
-0.8862574002007978 -0.38272820657741075 -0.01112136071216925 1.8170002432502725 0.03911651009107805 0.10392719837923678 -0.08858739050038264 0.18849555918002917 0.25368360672978923 0.050658181529632834 0.19870573530228072 -0.001570796326500243 -0.15865042897652454 0.1841758692821535 1.804 -9.332 0.872 -1.556 0.172 0.336 -0.12
-0.883189438625027 -0.38081073059255394 -0.010737865515197896 1.818534224038158 0.03834951969713534 0.10239321759135137 -0.08782040010643993 0.19281524907790482 0.24582962509728803 0.0640099503048849 0.19517144356765517 0.0070685834692510935 -0.17946348030265274 0.20695241601640701 2.056 -9.364 0.704 -1.62 0.164 0.328 -0.1
-0.8812719626401702 -0.3781262642137545 -0.009587379924283835 1.8216021856139288 0.03911651009107805 0.10162622719740866 -0.08590292412158317 0.20577431877153182 0.23954643979128706 0.09542587683488976 0.15825772989489947 0.008639379795751335 -0.1649336142825255 0.18339047111890336 1.932 -9.396 0.3 -1.372 0.172 0.316 -0.112
-0.8789709914583421 -0.375441797834955 -0.009970875121255189 1.8223691760078715 0.0395000052880494 0.09970875121255189 -0.08321845774278369 0.23287055540366103 0.23836834254641187 0.03063052836675474 0.1661117115274007 0.00039269908162506076 -0.09464047867163963 0.19399334632278 2.056 -9.268 0.164 -1.372 0.152 0.288 -0.128
-0.8755195346855998 -0.37314082665312687 -0.008436894333369775 1.8235196615987856 0.0395000052880494 0.09740778003072377 -0.08091748656095557 0.2627156856071656 0.2320851572404109 0.08207410805963769 0.1539380399970238 0.0200276531628781 -0.13273228958927052 0.21441369856728315 2.024 -9.112 0.268 -1.436 0.164 0.124 -0.1
-0.8736020587007431 -0.37045636027432743 -0.008436894333369775 1.8254371375836425 0.0395000052880494 0.09242234247009617 -0.0790000105760988 0.27253316264779215 0.2411172361177873 0.06872233928438563 0.19360064724115494 -0.006675884387626033 -0.2642864819336659 0.23169245815878584 1.68 -8.984 0.5 -0.516 0.208 0.328 -0.112
-0.8709175923219437 -0.3681553890924993 -0.007286408742455715 1.8300390799472985 0.04141748127290617 0.08628641931855452 -0.07516505860638527 0.2784236488721681 0.2171625921386586 0.02670353755050413 0.23051436091391064 0.06754424203951044 -0.44924774937906947 0.2320851572404109 1.62 -8.728 0.636 -0.852 0.5 0.344 -0.112
-0.8674661355492015 -0.36508742751672846 -0.006902913545484362 1.8311895655382127 0.04563592843959106 0.08168447695489828 -0.0732475826215285 0.29766590387179603 0.21362830040403305 0.0400553063257562 0.23836834254641187 0.21755529122028364 -0.5419247326425838 0.2309070599955357 1.556 -8.792 0.772 -1.956 0.344 0.328 -0.1
-0.864781669170402 -0.362402961137929 -0.006902913545484362 1.8331070415230695 0.0502378708032473 0.0782330201821561 -0.07056311624272903 0.31219576989192327 0.24150993519941236 0.05262167693775814 0.2042035224450316 0.40683624856356293 -0.49244464835782614 0.25250550948491407 1.496 -8.824 0.668 -2.26 0.144 0.328 -0.112
-0.8601797268067457 -0.36125247554701495 -0.006519418348513008 1.8342575271139834 0.05445631796993219 0.07593204900032798 -0.0682621450609009 0.31690815887142404 0.2470077223421632 0.045945792550132106 0.1519745445888985 0.42961279529781643 -0.3569634651971802 0.23169245815878584 1.68 -8.984 0.436 -2.26 0.144 0.316 -0.1
-0.8567282700340035 -0.35856800916821546 -0.006135923151541655 1.8342575271139834 0.05560680356084625 0.07593204900032798 -0.06711165946998685 0.31926435336117437 0.21048670775103256 0.06008295948863429 0.07422012642713648 0.33261612213642644 -0.16336281795602528 0.1829977720372783 1.276 -9.172 0.268 -1.924 0.136 0.328 -0.084
-0.8525098228673187 -0.35550004759244463 -0.006135923151541655 1.8338740319170121 0.057524279545703015 0.07669903939427068 -0.06404369789421602 0.3310453258099262 0.24190263428103742 0.018456856836377853 0.03534291734625546 0.20695241601640701 0.006283185306000972 0.20695241601640701 1.432 -9.112 0.132 -1.252 0.228 0.308 -0.092
-0.8490583660945765 -0.35319907641061654 -0.0038349519697135344 1.8342575271139834 0.058674765136617076 0.07746602978821339 -0.06135923151541655 0.33025992764667605 0.2501493149951637 0.06479534846813502 0.027096236632129192 0.12134401622214377 0.0769690199985119 0.2230530783630345 1.184 -9.172 0.3 -0.916 0.42 0.328 -0.084
-0.846373899715777 -0.3516650956227311 -0.004985437560627594 1.8354080127048975 0.06212622190935926 0.07708253459124204 -0.06020874592450249 0.35146567805442935 0.21873338846515883 0.09228428418188928 -0.00039269908162506076 0.21519909673053328 0.05026548244800778 0.18928095734327927 1.276 -9.204 0.268 -0.916 0.328 0.336 -0.092
-0.8436894333369775 -0.34898062924393164 -0.004601942363656241 1.8338740319170121 0.06519418348513008 0.07631554419729933 -0.05829126993964572 0.3659955440745566 0.21402099948565811 0.04790928795825741 0.01021017612225158 0.30080749652479655 -0.0310232274483798 0.1912444527514046 1.088 -9.08 0.268 -0.824 0.136 0.328 -0.1
-0.839854481367264 -0.3470631532590749 -0.003451456772742181 1.8346410223109548 0.06787864986392955 0.07516505860638527 -0.057524279545703015 0.3762057201968082 0.19320794815952988 0.023954643979128706 0.02081305132612822 0.32751103407530063 -0.0801106126515124 0.16454091520090044 1.056 -8.984 0.132 -0.976 0.136 0.308 -0.112
-0.8356360342005792 -0.3459126676681608 -0.002684466378799474 1.835791507901869 0.0682621450609009 0.07516505860638527 -0.05560680356084625 0.4052654522370627 0.1990984343839058 0.049480084284757656 0.018849555918002914 0.25132741224003885 -0.0640099503048849 0.18849555918002917 0.9 -8.76 0.232 -1.22 0.136 0.296 -0.12
-0.8318010822308656 -0.3432282012893613 -0.0023009711818281204 1.8350245175079263 0.06864564025787226 0.07478156340941391 -0.05330583237901813 0.4060508504003128 0.21559179581215834 0.014137166938502187 -0.005497787142750851 0.08050331173313745 -0.03377212101975522 0.1971349389757805 0.84 -8.604 0.164 -0.944 0.28 0.316 -0.084
-0.8271991398672094 -0.34131072530450457 -0.002684466378799474 1.8346410223109548 0.06941263065181497 0.07363107781849985 -0.05062136600021865 0.40565815131868777 0.19438604540440507 0.018849555918002914 -0.02513274122400389 0.039662607244131134 -0.03809181091763089 0.19792033713903062 0.716 -8.444 0.368 -0.792 0.392 0.308 -0.092
-0.8222137023065818 -0.3393932493196478 -0.0023009711818281204 1.8346410223109548 0.07209709703061444 0.07401457301547121 -0.04908738521233324 0.4154756283593143 0.18731746193515397 0.059690260407009234 -0.009817477040626518 0.1319468914260204 -0.027096236632129192 0.19792033713903062 0.56 -8.22 0.3 -1.036 0.272 0.316 -0.112
-0.8187622455338396 -0.3378592685317624 -0.002684466378799474 1.8342575271139834 0.0732475826215285 0.07286408742455715 -0.047553404424447825 0.41194133662468874 0.1920298509146547 0.013351768775252066 -0.009817477040626518 0.19988383254715592 -0.01531526418337737 0.19085175366977952 0.184 -8.156 0.1 -1.008 0.124 0.328 -0.112
-0.8149272935641261 -0.3359417925469056 -0.0015339807878854137 1.8342575271139834 0.07363107781849985 0.07286408742455715 -0.04601942363656241 0.43785947601194275 0.1822123738740282 0.031415926530004856 -0.06911503836601068 0.12762720152814475 -0.01610066234662749 0.1822123738740282 0.34 -8.128 -0.232 -0.732 0.208 0.336 -0.112
-0.8107088463974411 -0.3344078117590202 -0.0011504855909140602 1.8334905367200407 0.07439806821244256 0.07286408742455715 -0.043334957257762936 0.4087997439716882 0.1700387023436513 0.03377212101975522 -0.07147123285576105 0.043196898978756684 -0.03652101459113065 0.20263272611853134 0.248 -8.064 -0.2 -0.792 0.364 0.5 -0.112
-0.8057234088368136 -0.33172334538022075 -0.0011504855909140602 1.831573060735184 0.07631554419729933 0.07401457301547121 -0.042184471666848876 0.40958514213493835 0.18456856836377855 0.02120575040775328 -0.0679369411211355 0.08717919612076348 0.028667032958629435 0.19634954081253037 0.124 -8.032 -0.1 -0.64 0.38 0.472 -0.072
-0.800737971276186 -0.33018936459233533 -0.0003834951969713534 1.8311895655382127 0.0782330201821561 0.07554855380335662 -0.0395000052880494 0.44257186499144346 0.20655971693478195 0.03809181091763089 -0.09817477040626518 0.19085175366977952 0.09346238142676445 0.20145462887365617 0.0 -8.128 -0.368 -0.58 0.208 0.46 -0.1
-0.7969030193064724 -0.3282718886074785 -0.0007669903939427069 1.8292720895533559 0.08053399136398422 0.07708253459124204 -0.03796602450016399 0.4712388979500729 0.17239489683340167 -0.0019634954081253035 -0.08874999244726373 0.2320851572404109 0.12723450244651968 0.18967365642490433 -0.06 -8.156 -0.4 -1.008 0.116 0.48 -0.12
-0.7911505913519021 -0.32635441262262177 -0.0011504855909140602 1.8285050991594132 0.08091748656095557 0.07938350577307016 -0.03604854851530722 0.4386448741751928 0.1649336142825255 0.023954643979128706 -0.10170906214089073 0.12723450244651968 0.15629423448677418 0.1971349389757805 -0.34 -8.096 -0.332 -1.1 0.292 0.412 -0.112
-0.7873156393821886 -0.3252039270317077 -0.0007669903939427069 1.8265876231745564 0.08130098175792692 0.08206797215186963 -0.033364082136507746 0.4457134576444439 0.1798561793842778 0.02042035224450316 -0.16336281795602528 0.04830198703988247 0.22894356458741041 0.1881028600984041 -0.216 -8.064 -0.3 -0.792 0.4 0.344 -0.12
-0.7838641826094465 -0.3240534414407937 -0.0007669903939427069 1.8262041279775851 0.08321845774278369 0.0839854481367264 -0.032213596545593685 0.46574111080732206 0.155116137241899 0.01767145867312773 -0.1189878217323934 0.08796459428401361 0.2210895829549092 0.15943582713977467 -0.28 -7.84 -0.368 -0.7 0.336 0.432 -0.112
-0.7781117546548761 -0.32213596545593687 -0.0007669903939427069 1.825053642386671 0.08551942892461181 0.08628641931855452 -0.029912625363765568 0.46063602274619625 0.17278759591502674 -0.022383847652628464 -0.12566370612001942 0.1900663555065294 0.1881028600984041 0.18260507295565323 -0.34 -7.712 -0.4 -0.976 0.2 0.5 -0.112
-0.774660297882134 -0.31945149907713744 0.0 1.8235196615987856 0.08666991451552587 0.088970885697354 -0.028378644575880154 0.4637776153991967 0.15118914642564837 -0.004319689897875668 -0.1500110491807732 0.1841758692821535 0.26546457917854105 0.21480639764890821 -0.464 -8.032 -0.436 -1.16 0.152 0.384 -0.112
-0.770441850715449 -0.31830101348622336 -0.0003834951969713534 1.8204517000230147 0.08705340971249723 0.09242234247009617 -0.02684466378799474 0.46456301356244684 0.15707963265002428 0.027881634795379313 -0.17828538305777758 0.12095131714051871 0.3153373625449238 0.18024887846590287 -0.404 -8.0 -0.368 -0.884 0.316 0.364 -0.128
-0.763922432366936 -0.3163835375013666 -0.0007669903939427069 1.8193012144321008 0.08782040010643993 0.0947233136519243 -0.02454369260616662 0.4441426613179437 0.1401935721401467 0.0 -0.19281524907790482 0.06754424203951044 0.2898119222392948 0.1429424657115221 -0.308 -7.68 -0.436 -0.944 0.372 0.432 -0.112
-0.7608544707911652 -0.3148495567134812 -0.0011504855909140602 1.8166167480533013 0.09012137128826805 0.09817477042466648 -0.02339320701525256 0.46338491631757167 0.15433073907864886 0.012173671530376884 -0.19674223989415543 0.1331249886708956 0.25250550948491407 0.16336281795602528 -0.436 -7.84 -0.332 -1.16 0.252 0.444 -0.1
-0.7543350524426522 -0.3133155759255958 -0.0007669903939427069 1.8146992720684445 0.09242234247009617 0.10085923680346595 -0.02147573103039579 0.44178646682819334 0.15865042897652454 0.0035342917346255468 -0.20970130958778244 0.19242254999627975 0.3251548395855503 0.18181967479240313 -0.528 -8.032 -0.436 -0.916 0.2 0.384 -0.1
-0.749733110078996 -0.3129320807286244 -0.0003834951969713534 1.8116313104926736 0.09280583766706753 0.10354370318226543 -0.019941750242510378 0.459065226419696 0.14372786387477224 -0.03063052836675474 -0.22540927285278486 0.15982852622139973 0.30277099193292184 0.16061392438464983 -0.404 -7.68 -0.4 -1.036 0.272 0.46 -0.112
-0.7466651485032252 -0.31101460474376763 -0.0007669903939427069 1.8085633489169028 0.09357282806101024 0.10699515995500761 -0.018791264651596317 0.4598506245829461 0.1331249886708956 0.0007853981632501215 -0.28627763050466926 0.06636614479463526 0.30237829285129675 0.15550883632352405 -0.308 -7.588 -0.468 -1.036 0.344 0.424 -0.092
-0.7409127205486549 -0.3094806239558822 -0.0007669903939427069 1.8058788825381034 0.095490304045867 0.1112136071216925 -0.016106798272796843 0.4539601383585702 0.1480475537726479 0.0070685834692510935 -0.2788163479537931 0.0730420291822613 0.3577488633604303 0.1472621556093978 -0.404 -7.84 -0.368 -0.884 0.308 0.396 -0.12
-0.7370777685789413 -0.3090971287589109 -0.0007669903939427069 1.8039614065532465 0.09625729443980971 0.11389807350049197 -0.014956312681882784 0.46456301356244684 0.1280199006097698 -0.013351768775252066 -0.23954643979128706 0.1240929097935192 0.30237829285129675 0.15550883632352405 -0.496 -7.808 -0.4 -1.16 0.236 0.492 -0.14
-0.7328593214122564 -0.30679615757708273 -0.0007669903939427069 1.8005099497805044 0.09894176081860918 0.1177330254702055 -0.014956312681882784 0.45788712917482083 0.12212941438539389 0.013351768775252066 -0.2548617039746644 0.1578650308132744 0.2737112598926673 0.13626658132389607 -0.436 -7.396 -0.4 -1.192 0.216 0.46 -0.112
-0.7282573790486002 -0.3052621767891973 -0.0007669903939427069 1.7982089785986763 0.09932525601558054 0.12118448224294769 -0.01227184630308331 0.43471788335894224 0.13940817397689656 0.004319689897875668 -0.2941316121371705 0.12566370612001942 0.34047010376892767 0.1060287520387664 -0.592 -7.588 -0.368 -1.16 0.316 0.412 -0.12
-0.7232719414879726 -0.30449518639525464 0.0 1.7947575218259342 0.1004757416064946 0.12463593901568987 -0.01112136071216925 0.4641703144808218 0.1319468914260204 0.006283185306000972 -0.2878484268311695 0.09738937224301507 0.3498948817279291 0.10406525663064109 -0.592 -7.968 -0.436 -1.192 0.308 0.492 -0.128
-0.7194369895182591 -0.30334470080434056 -0.0003834951969713534 1.7916895602501632 0.10085923680346595 0.12808739578843203 -0.011504855909140603 0.45121124478719477 0.10367255754901604 -0.024740042142378828 -0.29177541764742015 0.10838494652851677 0.37934731284980866 0.09817477040626518 -0.84 -7.744 -0.436 -1.344 0.272 0.46 -0.12
-0.7144515519576314 -0.30181072001645515 0.0 1.7890050938713637 0.10200972239438001 0.13192234775814557 -0.008820389530341128 0.4421791659098184 0.12487830795676931 0.01727875959150267 -0.3436116964219281 0.10720684928364158 0.3762057201968082 0.14176436846664692 -1.652 -7.332 -0.536 -1.16 0.244 0.364 -0.14
-0.7102331047909466 -0.3006602344255411 -0.0003834951969713534 1.7840196563107362 0.10162622719740866 0.13614079492483047 -0.008436894333369775 0.4170464246858145 0.14058627122177175 0.009032078877376396 -0.39348447978831086 0.056155968672383684 0.39348447978831086 0.13980087305852162 -2.056 -7.776 -0.5 -0.976 0.272 0.444 -0.112
-0.7063981528212331 -0.29950974883462705 0.0 1.77941771394708 0.10200972239438001 0.1407427372884867 -0.006902913545484362 0.4292200962161914 0.135873882242271 0.012959069693627005 -0.4021238595840622 -0.01060287520387664 0.37149333121730743 0.10917034469176688 -2.4 -7.872 -0.468 -1.008 0.356 0.588 -0.112
-0.7014127152606054 -0.2987427584406843 0.0003834951969713534 1.7748157715834236 0.10239321759135137 0.14419419406122888 -0.006519418348513008 0.3919136834618106 0.10249446030414085 0.05851216316213405 -0.37227872938055756 -0.0027488935713754254 0.3569634651971802 0.08953539061051385 -2.68 -7.524 -0.468 -1.008 0.356 0.596 -0.128
-0.6991117440787773 -0.2972087776527989 0.0019174759848567672 1.7713643148106815 0.10354370318226543 0.1491796316218565 -0.004601942363656241 0.368351738564307 0.13273228958927052 0.07107853377413599 -0.3809181091763089 0.059690260407009234 0.4158683274409393 0.13233959050764546 -2.648 -7.428 -0.4 -0.916 0.292 0.444 -0.14
-0.6964272776999778 -0.29529130166794215 0.0030679615757708274 1.7682963532349107 0.10316020798529407 0.15339807878854136 -0.0030679615757708274 0.3247621405039252 0.1240929097935192 0.08639379795751337 -0.3966260724413113 0.07618362183526178 0.4504258466239447 0.1240929097935192 -2.68 -7.68 -0.604 -0.976 0.252 0.492 -0.1
-0.6918253353363216 -0.2949078064709708 0.0038349519697135344 1.763310915674283 0.10354370318226543 0.1564660403643122 -0.0015339807878854137 0.3440043955035532 0.12684180336489462 0.0911061869370141 -0.40644354948193784 0.027881634795379313 0.39858956784943667 0.09856746948789025 -2.428 -7.744 -0.636 -1.1 0.3 0.528 -0.112
-0.6895243641544935 -0.29375732088005674 0.004601942363656241 1.758708973310627 0.10354370318226543 0.16106798272796843 -0.0019174759848567672 0.30080749652479655 0.1060287520387664 0.10485065479389122 -0.3989822669310617 0.013744467856877126 0.38445240091093447 0.07539822367201165 -2.148 -7.68 -1.108 -1.16 0.316 0.54 -0.092
-0.686839897775694 -0.2922233400921713 0.005368932757598948 1.754490526143942 0.10431069357620813 0.16605342028859604 -0.0003834951969713534 0.28195794060679363 0.11388273367126761 0.11780972448751822 -0.4429645640730685 0.014137166938502187 0.44257186499144346 0.08835729336563866 -2.116 -7.68 -1.712 -1.192 0.272 0.452 -0.084
-0.6837719361999232 -0.29107285450125725 0.006135923151541655 1.7498885837802858 0.10431069357620813 0.17027186745528092 0.0 0.27449665805591744 0.10131636305926567 0.07579092275363672 -0.4358959806038174 0.04358959806038174 0.47241699519494806 0.06675884387626033 -2.056 -7.84 -2.416 -1.16 0.136 0.508 -0.112
-0.6810874698211237 -0.2899223689103432 0.005752427954570301 1.744903146219658 0.10507768397015084 0.17487380981893716 0.0007669903939427069 0.2870630286679194 0.09346238142676445 0.05576326959075863 -0.4390375732568179 0.060475658570259355 0.4402156705016931 0.0750055245903866 -2.088 -7.936 -2.652 -1.372 0.136 0.5 -0.12
-0.6784030034423242 -0.2891553785164005 0.007286408742455715 1.7410681942499446 0.10507768397015084 0.1794757521825934 0.0003834951969713534 0.329474529483426 0.1060287520387664 0.03573561642788053 -0.45121124478719477 0.028667032958629435 0.44924774937906947 0.019634954081253035 -1.96 -7.872 -2.884 -1.344 0.172 0.452 -0.1
-0.6741845562756393 -0.28838838812245776 0.006902913545484362 1.7356992614923457 0.10507768397015084 0.18407769454624964 0.0015339807878854137 0.2854922323414192 0.10524335387551628 0.0011780972448751821 -0.4390375732568179 0.009032078877376396 0.4449280594811938 0.023954643979128706 -2.584 -7.776 -2.616 -1.372 0.236 0.5 -0.128
-0.6718835850938112 -0.286470912137601 0.006902913545484362 1.7310973191286894 0.1054611791671222 0.18791264651596318 0.0007669903939427069 0.3208351496876746 0.1170243263242681 0.011388273367126762 -0.46456301356244684 0.034164820101380285 0.4402156705016931 -0.01060287520387664 -2.584 -7.588 -2.516 -1.464 0.264 0.508 -0.1
-0.6699661091089545 -0.28570392174365833 0.005752427954570301 1.7284128527498899 0.10699515995500761 0.1928980840765908 0.0 0.2921681167290452 0.13076879418114523 -0.03809181091763089 -0.4410010686649432 0.015707963265002428 0.42843469805294127 0.01688606050987761 -2.804 -7.744 -2.08 -1.464 0.292 0.5 -0.1
-0.6668981475331837 -0.28455343615274425 0.004985437560627594 1.7211264440074343 0.10737865515197896 0.19750002644024703 0.0 0.27056966723966686 0.10288715938576591 -0.0530143760193832 -0.5014767272352025 0.019242254999627974 0.48184177315394955 0.007461282550876154 -3.116 -8.032 -2.048 -1.436 0.308 0.46 -0.112
-0.6649806715483269 -0.2841699409557729 0.004601942363656241 1.7180584824316634 0.10661166475803625 0.20133497840996056 0.0015339807878854137 0.2898119222392948 0.09856746948789025 -0.03848450999925595 -0.49323004652107627 0.05183627877450802 0.42058071642044004 0.009032078877376396 -3.116 -8.064 -1.912 -1.436 0.328 0.56 -0.128
-0.6626797003664987 -0.2826359601678875 0.005368932757598948 1.7126895496740644 0.10737865515197896 0.20555342557664544 0.0011504855909140602 0.23326325448528606 0.10170906214089073 -0.027488935713754253 -0.4771293841744488 0.06911503836601068 0.4040873549921875 0.03063052836675474 -3.148 -7.84 -2.048 -1.496 0.28 0.596 -0.148
-0.660762224381642 -0.28186896977394477 0.004601942363656241 1.7069371217194942 0.10814564554592167 0.21015536794030168 0.0015339807878854137 0.22266037928140944 0.08285950622288782 -0.043196898978756684 -0.48576876397020013 0.06086835765188441 0.42764929988969114 0.024740042142378828 -2.836 -7.776 -2.18 -1.464 0.264 0.56 -0.12
-0.6580777580028425 -0.2811019793800021 0.003451456772742181 1.7015681889618952 0.10814564554592167 0.21437381510698658 0.0023009711818281204 0.20930861050615737 0.08914269152888879 -0.06558074663138515 -0.5089380097860787 0.028274333877004374 0.4622068190726965 0.04987278336638271 -3.02 -8.064 -2.048 -1.436 0.272 0.54 -0.14
-0.6569272724119284 -0.279951493789088 0.0038349519697135344 1.6973497417952104 0.10891263593986437 0.21897575747064282 0.003451456772742181 0.16061392438464983 0.09817477040626518 -0.013351768775252066 -0.48773225937832543 0.0070685834692510935 0.43785947601194275 0.0640099503048849 -3.084 -8.252 -2.048 -1.588 0.272 0.56 -0.12
-0.6557767868210144 -0.2791845033951453 0.0030679615757708274 1.6935147898254967 0.10891263593986437 0.22357769983429907 0.0038349519697135344 0.12173671530376882 0.06832964020276057 -0.014922565101752308 -0.43943027233844295 -0.006283185306000972 0.4127267347879388 0.02081305132612822 -2.864 -8.284 -2.216 -1.68 0.216 0.576 -0.092
-0.6538593108361576 -0.2791845033951453 0.0030679615757708274 1.687378866673955 0.10891263593986437 0.2274126518040126 0.004218447166684887 0.17043140142527635 0.07932521448826227 -0.011388273367126762 -0.5065818152963284 -0.015707963265002428 0.446106156726069 0.07186393193738612 -2.648 -8.188 -2.08 -1.708 0.244 0.528 -0.112
-0.6538593108361576 -0.27765052260725986 0.002684466378799474 1.6820099339163561 0.10852914074289302 0.23278158456161155 0.003451456772742181 0.13469578499739585 0.07382742734551141 -0.0310232274483798 -0.5069745143779534 -0.0035342917346255468 0.44924774937906947 0.02670353755050413 -2.74 -8.064 -2.28 -1.68 0.244 0.54 -0.1
-0.6519418348513009 -0.2768835322133172 0.0030679615757708274 1.6770244963557286 0.10776215034895031 0.23700003172829642 0.0038349519697135344 0.11545352999776785 0.08050331173313745 -0.027096236632129192 -0.49283734743945123 0.006675884387626033 0.44846235121581934 0.02513274122400389 -2.864 -8.128 -2.148 -1.8 0.244 0.608 -0.12
-0.6504078540634154 -0.2768835322133172 0.0030679615757708274 1.6716555635981296 0.10852914074289302 0.24121847889498133 0.0038349519697135344 0.1240929097935192 0.07264933010063623 -0.024347343060753767 -0.5156138941737047 0.01610066234662749 0.4170464246858145 0.011780972448751823 -2.836 -8.348 -2.18 -1.892 0.252 0.588 -0.1
-0.6496408636694727 -0.27611654181937445 0.0030679615757708274 1.6674371164314448 0.10814564554592167 0.2462039164556089 0.004985437560627594 0.11545352999776785 0.06518804754976008 -0.02591813938725401 -0.5128650006023293 0.0023561944897503642 0.4382521750935678 0.02120575040775328 -2.74 -8.476 -2.216 -1.924 0.208 0.5 -0.14
-0.6496408636694727 -0.27458256103148904 0.0019174759848567672 1.6620681836738458 0.10776215034895031 0.2504223636222938 0.0038349519697135344 0.07618362183526178 0.0659734457130102 -0.039662607244131134 -0.5077599125412036 -0.006283185306000972 0.46495571264407193 -0.0035342917346255468 -2.648 -8.284 -2.348 -1.864 0.208 0.528 -0.156
-0.6484903780785587 -0.2741990658345177 0.0019174759848567672 1.6574662413101895 0.10776215034895031 0.25464081078897866 0.004218447166684887 0.04751658887663235 0.05340707510100826 -0.03377212101975522 -0.5120796024390792 -0.019242254999627974 0.42372230907344055 -0.021598449489378342 -2.772 -8.0 -2.316 -1.924 0.188 0.568 -0.184
-0.6484903780785587 -0.27381557063754636 0.0003834951969713534 1.6517138133556193 0.10776215034895031 0.2584757627586922 0.003451456772742181 0.06715154295788539 0.06086835765188441 -0.02120575040775328 -0.48576876397020013 0.005890486224375911 0.40487275315543764 -0.0027488935713754254 -2.74 -8.316 -2.416 -2.016 0.172 0.596 -0.168
-0.6481068828815874 -0.27381557063754636 0.0003834951969713534 1.6463448805980203 0.10776215034895031 0.2623107147284057 0.004218447166684887 0.03455751918300534 0.04633849163175717 -0.02513274122400389 -0.5101161070309539 -0.003926990816250607 0.3981968687678116 -0.007461282550876154 -2.648 -8.316 -2.248 -2.136 0.144 0.548 -0.176
-0.64887387327553 -0.2730485802436036 0.0003834951969713534 1.6402089574464787 0.10776215034895031 0.26729615228903336 0.003451456772742181 -0.006283185306000972 0.05379977418263332 -0.021598449489378342 -0.5277875657040816 -0.023954643979128706 0.4221515127469403 -0.012959069693627005 -2.772 -8.22 -2.416 -2.108 0.172 0.54 -0.196
-0.6484903780785587 -0.2718980946526896 0.0007669903939427069 1.6352235198858511 0.10814564554592167 0.27074760906177553 0.0030679615757708274 -0.04162610265225644 0.04476769530525693 -0.03455751918300534 -0.5218970794797058 -0.019242254999627974 0.39073558621693544 -0.003141592653000486 -2.68 -8.316 -2.616 -2.108 0.164 0.528 -0.212
-0.64887387327553 -0.2715145994557182 0.0011504855909140602 1.6306215775221948 0.10776215034895031 0.27458256103148904 0.0038349519697135344 -0.011780972448751823 0.05890486224375911 -0.04712388979500729 -0.5002986299903274 -0.007853981632501214 0.3718860302989325 -0.009817477040626518 -2.648 -8.476 -2.516 -2.136 0.164 0.576 -0.196
-0.6484903780785587 -0.27074760906177553 -0.0003834951969713534 1.6256361399615673 0.10699515995500761 0.27803401780423126 0.004218447166684887 0.003926990816250607 0.03652101459113065 -0.05537057050913356 -0.5065818152963284 0.0200276531628781 0.37738381744168337 -0.004319689897875668 -2.552 -8.604 -2.348 -2.2 0.136 0.616 -0.176
-0.6477233876846159 -0.2703641138648042 -0.0015339807878854137 1.6206507024009396 0.10814564554592167 0.28186896977394477 0.004218447166684887 0.0019634954081253035 0.0530143760193832 -0.049480084284757656 -0.5081526116228285 -0.008639379795751335 0.3899501880536853 -0.005890486224375911 -2.46 -8.664 -2.048 -2.136 0.144 0.56 -0.224
-0.64887387327553 -0.2703641138648042 -0.0019174759848567672 1.6141312840524267 0.10852914074289302 0.2849369313497156 0.0030679615757708274 -0.010995574285501701 0.045945792550132106 -0.07382742734551141 -0.504225620806578 -0.00510508806112579 0.3644247477480564 0.0007853981632501215 -2.552 -8.856 -2.012 -2.108 0.144 0.568 -0.212
-0.650024358866444 -0.2699806186678328 -0.0015339807878854137 1.6106798272796845 0.10814564554592167 0.28838838812245776 0.004218447166684887 -0.030237829285129678 0.06126105673350948 -0.0789325154066372 -0.4900884538680758 0.00039269908162506076 0.34439709458517825 0.006675884387626033 -2.804 -8.888 -1.844 -2.228 0.152 0.644 -0.196
-0.650024358866444 -0.26959712347086146 -0.002684466378799474 1.6072283705069423 0.10776215034895031 0.29260683528914266 0.003451456772742181 -0.05222897785613308 0.03534291734625546 -0.09267698326351434 -0.4751658887663235 0.003926990816250607 0.32358404325905005 -0.02081305132612822 -2.616 -9.08 -1.812 -2.292 0.164 0.624 -0.232
-0.6507913492603867 -0.2692136282738901 -0.004218447166684887 1.6018594377493434 0.10776215034895031 0.29605829206188483 0.0 -0.07579092275363672 0.013351768775252066 -0.06008295948863429 -0.4598506245829461 0.004319689897875668 0.3420409000954279 -0.08443030254938806 -2.708 -9.08 -1.776 -2.412 0.144 0.568 -0.232
-0.6519418348513009 -0.2692136282738901 -0.005752427954570301 1.5968740001887156 0.10737865515197896 0.2987427584406843 -0.002684466378799474 -0.0950331777532647 0.023954643979128706 -0.06675884387626033 -0.4551382356034454 -0.027881634795379313 0.33536501570780186 -0.23561944897503645 -2.708 -8.572 -1.844 -2.536 0.144 0.528 -0.224
-0.6530923204422149 -0.26959712347086146 -0.005368932757598948 1.5926555530220308 0.10699515995500761 0.30181072001645515 -0.005368932757598948 -0.0620464548967596 0.013351768775252066 -0.05851216316213405 -0.4547455365218203 -0.04241150081550656 0.3110176726470481 -0.2768528525456678 -2.708 -8.064 -1.88 -2.504 -0.072 0.548 -0.268
-0.6534758156391862 -0.2688301330769188 -0.005368932757598948 1.5880536106583745 0.10507768397015084 0.30449518639525464 -0.008053399136398421 -0.07343472826388636 0.01767145867312773 -0.05537057050913356 -0.45553093468507044 -0.07147123285576105 0.3082687790756727 -0.3133738671367985 -2.552 -8.0 -1.944 -2.412 -0.1 0.568 -0.26
-0.6546263012301003 -0.2684466378799474 -0.006135923151541655 1.583068173097747 0.10200972239438001 0.3079466431679968 -0.01112136071216925 -0.10917034469176688 0.021598449489378342 -0.043982297142006806 -0.44964044846069456 -0.19399334632278 0.271747764484542 -0.2599667920357902 -2.616 -8.188 -2.348 -2.384 0.072 0.664 -0.26
-0.6561602820179857 -0.2688301330769188 -0.006902913545484362 1.5784662307340906 0.09894176081860918 0.3106311095467963 -0.012655341500054663 -0.1119192382631423 0.02081305132612822 -0.03848450999925595 -0.4637776153991967 -0.24229533336266248 0.2599667920357902 -0.2320851572404109 -2.708 -8.508 -2.652 -2.2 0.136 0.656 -0.24
-0.6576942628058712 -0.26806314268297604 -0.007669903939427069 1.5757817643552914 0.09970875121255189 0.31254858553165304 -0.014189322287940077 -0.13548118316064595 0.009424777959001457 -0.056155968672383684 -0.4370740778486926 -0.20852321234290724 0.28235063968841867 -0.1900663555065294 -2.648 -8.636 -2.616 -2.108 0.052 0.616 -0.288
-0.6592282435937565 -0.26806314268297604 -0.008053399136398421 1.5704128315976924 0.09779127522769512 0.3160000423043952 -0.016106798272796843 -0.1692533041804012 0.015707963265002428 -0.045945792550132106 -0.42764929988969114 -0.10327985846739098 0.2803871442802934 -0.16728980877227587 -2.552 -8.572 -2.416 -2.168 -0.1 0.644 -0.28
-0.6599952339876992 -0.2688301330769188 -0.009203884727312482 1.5669613748249502 0.09702428483375242 0.31830101348622336 -0.01802427425765361 -0.15825772989489947 -0.005890486224375911 -0.02670353755050413 -0.42764929988969114 -0.08089601081476251 0.26585727826016614 -0.19281524907790482 -2.4 -8.728 -2.316 -2.108 -0.036 0.656 -0.268
-0.66306319556347 -0.2688301330769188 -0.009203884727312482 1.5631264228552366 0.09510680884889565 0.3202184894710801 -0.019941750242510378 -0.14529866020127247 0.009032078877376396 -0.09346238142676445 -0.37267142846218265 -0.168075206935526 0.2250165737711598 -0.15275994275214863 -2.4 -8.572 -2.012 -2.168 0.088 0.704 -0.28
-0.6649806715483269 -0.2676796474860047 -0.009970875121255189 1.5589079756885518 0.09395632325798159 0.3229029558498796 -0.02147573103039579 -0.17278759591502674 0.014922565101752308 -0.06518804754976008 -0.3314380248915513 -0.15040374826239827 0.21127210591428267 -0.19634954081253037 -2.68 -8.696 -2.012 -2.384 0.152 0.712 -0.26
-0.6668981475331837 -0.2684466378799474 -0.010354370318226542 1.5558400141127808 0.0947233136519243 0.32482043183473636 -0.02339320701525256 -0.1959568417309053 -0.004319689897875668 -0.06126105673350948 -0.36089045601343084 -0.03534291734625546 0.21402099948565811 -0.2049889206082817 -2.492 -9.112 -1.88 -2.444 0.036 0.588 -0.26
-0.6676651379271263 -0.2684466378799474 -0.011504855909140603 1.5531555477339813 0.0947233136519243 0.32635441262262177 -0.023776702212223912 -0.2100940086694075 -0.0019634954081253035 -0.07736171908013696 -0.35146567805442935 -0.00039269908162506076 0.2100940086694075 -0.16375551703765032 -2.648 -9.144 -1.98 -2.628 -0.024 0.588 -0.26
-0.6703496043059258 -0.2688301330769188 -0.011504855909140603 1.549320595764268 0.09280583766706753 0.3286553838044499 -0.027228158984966094 -0.1990984343839058 -0.02552544030562895 -0.05026548244800778 -0.30041479744317146 -0.049480084284757656 0.18613936469027878 -0.16454091520090044 -2.584 -9.204 -2.048 -2.688 0.016 0.624 -0.26
-0.672650575487754 -0.2692136282738901 -0.01227184630308331 1.5458691389915258 0.09242234247009617 0.33133985018324935 -0.0279951493789088 -0.19045905458815446 -0.029452431121879556 -0.08089601081476251 -0.31258846897354836 -0.08050331173313745 0.22580197193440993 -0.2061670178531569 -2.492 -9.492 -2.248 -2.748 0.088 0.568 -0.24
-0.673801061078668 -0.2692136282738901 -0.013038836697026017 1.543951663006669 0.09127185687918211 0.3324903357741634 -0.03106311095467963 -0.1888882582616542 -0.0019634954081253035 -0.05576326959075863 -0.2760674543824177 -0.08168140897801264 0.20459622152665666 -0.20341812428178146 -2.74 -9.84 -2.048 -2.78 0.016 0.568 -0.296
-0.6772525178514102 -0.2692136282738901 -0.01342233189399737 1.5405002062339268 0.09127185687918211 0.33402431656204884 -0.0337475773334791 -0.2693915699947917 -0.007853981632501214 -0.051443579692882956 -0.28195794060679363 -0.056155968672383684 0.16414821611927538 -0.21284290224078292 -2.616 -10.064 -2.048 -2.812 0.008 0.616 -0.28
-0.6795534890332383 -0.26959712347086146 -0.013805827090968724 1.53858273024907 0.09050486648523941 0.3351748021529629 -0.03528155812136451 -0.2737112598926673 -0.019634954081253035 -0.02591813938725401 -0.2627156856071656 -0.06990043652926081 0.13155419234439536 -0.2399391388729121 -2.46 -10.444 -1.98 -2.84 0.016 0.636 -0.24
-0.6822379554120378 -0.2699806186678328 -0.013805827090968724 1.536281759067242 0.08935438089432535 0.33709227813781967 -0.038733014894106695 -0.22737276826091016 -0.036913713672755706 -0.04790928795825741 -0.24740042142378826 -0.07539822367201165 0.15982852622139973 -0.22737276826091016 -2.304 -10.604 -2.08 -2.748 0.08 0.596 -0.268
-0.6860729073817513 -0.2699806186678328 -0.014189322287940077 1.5343642830823851 0.088970885697354 0.3386262589257051 -0.0395000052880494 -0.26075219019904033 -0.045945792550132106 -0.007853981632501214 -0.2191260875467839 -0.10053096489601555 0.15590153540514912 -0.24229533336266248 -2.584 -10.508 -2.18 -2.904 0.016 0.588 -0.268
-0.6887573737605508 -0.2715145994557182 -0.014956312681882784 1.5316798167035857 0.08858739050038264 0.33977674451661916 -0.04256796686382023 -0.30041479744317146 -0.04633849163175717 -0.01727875959150267 -0.19988383254715592 -0.07068583469251093 0.1500110491807732 -0.24347343060753765 -2.304 -10.76 -2.384 -2.904 -0.036 0.508 -0.24
-0.6910583449423789 -0.2715145994557182 -0.01457281748491143 1.5301458359157003 0.08705340971249723 0.3401602397135905 -0.04486893804564835 -0.28352873693329383 -0.07932521448826227 -0.03573561642788053 -0.2049889206082817 -0.08128870989638758 0.10367255754901604 -0.2532909076481642 -2.088 -11.144 -2.216 -3.024 -0.06 0.548 -0.24
-0.6952767921090638 -0.27228158984966094 -0.01457281748491143 1.5286118551278147 0.08513593372764046 0.34092723010753323 -0.04678641403050512 -0.31455196438167365 -0.0530143760193832 -0.011780972448751823 -0.18142697571077807 -0.11466813183451774 0.04712388979500729 -0.2159844948937834 -2.18 -11.3 -2.18 -3.176 0.016 0.656 -0.26
-0.6975777632908919 -0.2726650850466323 -0.015339807878854137 1.527844864733872 0.08360195293975504 0.34207771569844725 -0.051004861197190006 -0.30748338091242255 -0.05222897785613308 0.015707963265002428 -0.15354534091539876 -0.15982852622139973 0.03926990816250607 -0.25957409295416517 -2.056 -11.236 -2.248 -3.056 0.1 0.636 -0.24
-0.7010292200636341 -0.2741990658345177 -0.014956312681882784 1.5259273887490152 0.08245146734884098 0.34284470609239 -0.05330583237901813 -0.2788163479537931 -0.07461282550876154 -0.06675884387626033 -0.1449059611196474 -0.1460840583645226 0.08521570071263818 -0.2576105975460398 -1.868 -11.332 -2.316 -3.084 0.036 0.528 -0.232
-0.7033301912454623 -0.27458256103148904 -0.016490293469768196 1.5247769031581013 0.08206797215186963 0.3432282012893613 -0.056373793954788955 -0.31062497356542307 -0.08285950622288782 -0.03377212101975522 -0.12684180336489462 -0.09660397407976494 0.08364490438613793 -0.2509347131584138 -1.868 -11.808 -2.148 -3.24 -0.024 0.528 -0.252
-0.7075486384121471 -0.27650003701634585 -0.015339807878854137 1.5243934079611299 0.08053399136398422 0.3432282012893613 -0.058674765136617076 -0.3290818304018009 -0.09974556673276543 -0.03730641275438077 -0.08443030254938806 -0.10249446030414085 0.019634954081253035 -0.23326325448528606 -1.932 -12.032 -1.812 -3.268 0.024 0.608 -0.252
-0.7098496095939753 -0.27765052260725986 -0.016490293469768196 1.5228594271732445 0.07938350577307016 0.3432282012893613 -0.06020874592450249 -0.32829643223855076 -0.11545352999776785 0.004319689897875668 -0.05811946408050899 -0.13076879418114523 0.02552544030562895 -0.21834068938353376 -1.836 -11.744 -1.844 -3.084 0.136 0.616 -0.28
-0.7156020375485456 -0.27880100819817394 -0.017257283863710903 1.522475931976273 0.0790000105760988 0.3432282012893613 -0.0625097171063306 -0.31651545978979895 -0.1130973355080175 -0.02513274122400389 -0.07029313561088588 -0.09424777959001458 0.028667032958629435 -0.21951878662840896 -1.712 -11.936 -1.912 -3.148 0.08 0.596 -0.26
-0.7179030087303736 -0.279951493789088 -0.017257283863710903 1.5217089415823304 0.0782330201821561 0.34361169648633266 -0.06557767868210143 -0.34871678448305393 -0.13508848407902088 -0.0860010988758883 -0.049480084284757656 -0.05772676499888393 0.0019634954081253035 -0.2560398012195396 -1.804 -12.54 -1.776 -3.268 -0.008 0.644 -0.26
-0.7205874751091731 -0.2811019793800021 -0.017257283863710903 1.5232429223702157 0.07708253459124204 0.34361169648633266 -0.06864564025787226 -0.362068553258306 -0.1472621556093978 -0.03848450999925595 -0.028667032958629435 -0.06361725122325984 -0.0007853981632501215 -0.2505420140767888 -1.62 -12.412 -1.608 -3.268 -0.008 0.608 -0.268
-0.724805922275858 -0.2841699409557729 -0.017257283863710903 1.5228594271732445 0.07708253459124204 0.34399519168330406 -0.07017962104575767 -0.3742422247886829 -0.14647675744614766 -0.027488935713754253 -0.007853981632501214 -0.07853981632501214 0.03063052836675474 -0.21755529122028364 -1.62 -12.316 -1.476 -3.3 0.1 0.508 -0.26
-0.7286408742455716 -0.2849369313497156 -0.017640779060682257 1.5232429223702157 0.07554855380335662 0.3443786868802754 -0.0724805922275858 -0.36285395142155613 -0.168075206935526 0.005497787142750851 0.02631083846887907 -0.11938052081401847 0.04751658887663235 -0.19870573530228072 -1.496 -12.7 -1.608 -3.484 0.136 0.5 -0.26
-0.7332428166092277 -0.2876213977285151 -0.017640779060682257 1.5243934079611299 0.07478156340941391 0.3443786868802754 -0.07401457301547121 -0.3573561642788053 -0.1900663555065294 0.01021017612225158 0.06754424203951044 -0.06715154295788539 -0.003926990816250607 -0.2340486526485362 -1.308 -12.508 -1.744 -3.668 0.06 0.508 -0.28
-0.7363107781849986 -0.28953887371337184 -0.01802427425765361 1.5240099127641586 0.07516505860638527 0.3443786868802754 -0.07746602978821339 -0.39152098438018557 -0.24268803244428755 0.006675884387626033 0.06872233928438563 0.003141592653000486 -0.009817477040626518 -0.22658737009766006 -1.432 -12.348 -1.676 -3.848 -0.008 0.48 -0.288
-0.7389952445637981 -0.2922233400921713 -0.01802427425765361 1.5247769031581013 0.07439806821244256 0.34399519168330406 -0.0790000105760988 -0.36756634040105685 -0.2120575040775328 -0.012566370612001944 0.05890486224375911 -0.0070685834692510935 -0.00039269908162506076 -0.2230530783630345 -1.12 -12.636 -1.88 -3.88 -0.016 0.424 -0.26
-0.7435971869274544 -0.29375732088005674 -0.017640779060682257 1.5263108839459867 0.0732475826215285 0.3443786868802754 -0.08130098175792692 -0.38837939172718505 -0.20734511509803208 -0.04908738520313259 0.07461282550876154 -0.0801106126515124 0.005890486224375911 -0.22462387468953474 -1.184 -12.572 -1.98 -3.696 0.024 0.444 -0.252
-0.7478156340941392 -0.29682528245582757 -0.01802427425765361 1.5274613695369008 0.0724805922275858 0.34476218207724674 -0.0839854481367264 -0.3820962064211841 -0.20970130958778244 0.003141592653000486 0.08639379795751337 -0.10956304377339195 0.0027488935713754254 -0.21087940683265763 -1.212 -12.412 -1.744 -3.76 0.036 0.48 -0.28
-0.7512670908668814 -0.2987427584406843 -0.018791264651596317 1.527844864733872 0.07171360183364309 0.3443786868802754 -0.08590292412158317 -0.40016036417593687 -0.21755529122028364 -0.018064157754752792 0.06950773744763575 -0.08639379795751337 -0.006283185306000972 -0.21637719397540847 -1.056 -12.728 -1.712 -3.176 0.008 0.492 -0.26
-0.7554855380335662 -0.3014272248194838 -0.019558255045539024 1.5297623407187289 0.07056311624272903 0.3432282012893613 -0.08820389530341129 -0.3734568266254328 -0.24386612968916271 -0.029059732040254495 0.08874999244726373 -0.08953539061051385 -0.043196898978756684 -0.239153740709662 -1.056 -12.668 -1.776 -3.116 0.0 0.636 -0.232
-0.7597039852002512 -0.30334470080434056 -0.018407769454624964 1.530912826309643 0.06979612584878632 0.34246121089541864 -0.09050486648523941 -0.3919136834618106 -0.25839599570928995 -0.027881634795379313 0.15550883632352405 -0.10053096489601555 -0.04123340357063138 -0.23836834254641187 -0.996 -12.572 -1.712 -3.268 0.0 0.616 -0.26
-0.7635389371699647 -0.3064126623801114 -0.018791264651596317 1.5328303022944998 0.06864564025787226 0.34284470609239 -0.09318933286403888 -0.3860231972374347 -0.26585727826016614 -0.0070685834692510935 0.1500110491807732 -0.10249446030414085 -0.009424777959001457 -0.24190263428103742 -0.84 -12.604 -1.576 -3.116 0.016 0.424 -0.252
-0.7685243747305923 -0.30986411915285356 -0.019558255045539024 1.5335972926884425 0.06711165946998685 0.34131072530450457 -0.0947233136519243 -0.40565815131868777 -0.27253316264779215 -0.031415926530004856 0.15433073907864886 -0.11938052081401847 -0.034950218264630406 -0.24308073152591259 -0.9 -12.572 -1.544 -3.056 0.024 0.492 -0.24
-0.7719758315033345 -0.3133155759255958 -0.019941750242510378 1.5370487494611846 0.06596117387907278 0.34054373491056183 -0.09779127522769512 -0.39152098438018557 -0.2929535148922953 -0.008639379795751335 0.21323560132240799 -0.10956304377339195 -0.10485065479389122 -0.2010619297920311 -0.62 -12.412 -1.308 -3.24 0.052 0.644 -0.26
-0.775810783473048 -0.3163835375013666 -0.019941750242510378 1.5397332158399841 0.06557767868210143 0.3393932493196478 -0.09932525601558054 -0.3832743036660593 -0.29530970938204565 -0.02120575040775328 0.22815816642416029 -0.11623892816101798 -0.11466813183451774 -0.19399334632278 -0.716 -12.508 -1.24 -3.084 0.072 0.528 -0.252
-0.7792622402457902 -0.31906800388016604 -0.019941750242510378 1.5412671966278695 0.06442719309118737 0.3386262589257051 -0.1012427320004373 -0.375027622951933 -0.29766590387179603 -0.03259402377488004 0.2269800691792851 -0.08325220530451288 -0.11074114101826713 -0.20538161968990676 -0.62 -12.38 -1.04 -3.148 0.052 0.452 -0.28
-0.7842476778064178 -0.32328645104685094 -0.019558255045539024 1.5447186534006117 0.06366020269724466 0.337475773334791 -0.10316020798529407 -0.3809181091763089 -0.31965705244279946 -0.04280419989713162 0.2799944451986683 -0.07225663101901117 -0.11663162724264303 -0.18731746193515397 -0.464 -12.508 -1.04 -3.24 0.044 0.412 -0.252
-0.7880826297761313 -0.3255874222286791 -0.02032524543948173 1.5485536053703253 0.06289321230330196 0.3344078117590202 -0.10507768397015084 -0.3809181091763089 -0.32868913132017585 -0.02591813938725401 0.2803871442802934 -0.07343472826388636 -0.16257741979277515 -0.18967365642490433 -0.528 -12.444 -1.04 -3.24 0.06 0.48 -0.252
-0.7919175817458448 -0.3294223741983926 -0.021092235833424438 1.5520050621430674 0.0617427267123879 0.33287383097113477 -0.10661166475803625 -0.3938771788699359 -0.31651545978979895 -0.00510508806112579 0.3243694414223002 -0.09464047867163963 -0.21519909673053328 -0.17160949867015154 -0.34 -12.476 -1.208 -3.3 0.088 0.54 -0.28
-0.7965195241095011 -0.33325732616810616 -0.019941750242510378 1.5550730237188382 0.06135923151541655 0.32980586939536394 -0.10929613113683573 -0.39034288713531035 -0.32751103407530063 -0.0011780972448751821 0.3070906818307975 -0.07775441816176203 -0.23719024530153668 -0.15943582713977467 -0.184 -12.76 -1.208 -3.176 0.052 0.472 -0.26
-0.7992039904883006 -0.33670878294084833 -0.02032524543948173 1.559291470885523 0.06135923151541655 0.3267379078195931 -0.11159710231866385 -0.3950552761148111 -0.3369358120343021 0.005497787142750851 0.362068553258306 -0.04673119071338223 -0.25839599570928995 -0.17475109132315203 -0.28 -12.792 -1.208 -3.208 0.024 0.52 -0.26
-0.8041894280489281 -0.34054373491056183 -0.021092235833424438 1.563509918052208 0.06020874592450249 0.324436936637765 -0.11313108310654926 -0.4080143458084381 -0.3247621405039252 -0.0047123889795007284 0.40251655866568725 -0.01727875959150267 -0.2697842690764167 -0.17435839224152697 -0.124 -12.92 -1.14 -3.208 0.052 0.56 -0.288
-0.807257389624699 -0.34284470609239 -0.02032524543948173 1.5673448700219215 0.059825250727531136 0.32175247025896553 -0.11351457830352062 -0.39269908162506073 -0.33575771478942695 -0.008639379795751335 0.3805254100946839 -0.04712388979500729 -0.24308073152591259 -0.1649336142825255 -0.372 -13.048 -1.172 -3.176 0.036 0.452 -0.28
-0.8114758367913839 -0.34783014365301756 -0.02032524543948173 1.5727138027795204 0.05829126993964572 0.3186845086831947 -0.11466506389443468 -0.38366700274768434 -0.3432189973403031 -0.003926990816250607 0.38680859540068485 -0.08325220530451288 -0.265071880096916 -0.13508848407902088 -0.34 -13.048 -1.172 -3.208 0.06 0.452 -0.288
-0.8153107887610974 -0.3508981052287884 -0.020708740636453084 1.5750147739613485 0.05829126993964572 0.3148495567134812 -0.11581554948534874 -0.37659841927843324 -0.37267142846218265 0.0035342917346255468 0.42568580448156584 -0.10406525663064109 -0.28431413509654396 -0.12487830795676931 -0.308 -13.144 -1.172 -3.3 0.0 0.492 -0.288
-0.8187622455338396 -0.35434956200153056 -0.020708740636453084 1.5815341923098616 0.05790777474267437 0.3129320807286244 -0.11811652066717686 -0.39269908162506073 -0.3801327110130588 0.013744467856877126 0.426863901726441 -0.07775441816176203 -0.2870630286679194 -0.11506083091614279 -0.248 -13.208 -1.308 -3.176 0.024 0.46 -0.28
-0.8237476830944672 -0.35856800916821546 -0.021092235833424438 1.5853691442795752 0.056373793954788955 0.3090971287589109 -0.11850001586414821 -0.36363934958480626 -0.35185837713605445 -0.028667032958629435 0.452782041113695 -0.09974556673276543 -0.3137665662184235 -0.11349003458964255 -0.248 -13.268 -1.108 -3.084 0.044 0.492 -0.252
-0.8264321494732667 -0.36278645633490036 -0.021859226227367145 1.5911215722341454 0.05483981316690354 0.3052621767891973 -0.11888351106111957 -0.37463492387030795 -0.3860231972374347 -0.003141592653000486 0.4610287218278213 -0.11270463642639243 -0.32868913132017585 -0.1260564052016445 -0.308 -13.268 -0.94 -2.992 0.044 0.508 -0.268
-0.8318010822308656 -0.36623791310764253 -0.020708740636453084 1.5957235145978017 0.05292233718204677 0.3021942152134265 -0.12156797743991904 -0.37738381744168337 -0.37738381744168337 0.01727875959150267 0.49244464835782614 -0.1480475537726479 -0.3310453258099262 -0.1170243263242681 -0.436 -13.268 -1.172 -2.872 0.052 0.5 -0.252
-0.8352525390036077 -0.3712233506682701 -0.019941750242510378 1.601475942552372 0.052155346788104066 0.2987427584406843 -0.1227184630308331 -0.37267142846218265 -0.38170350733955904 -0.007461282550876154 0.5022621253984527 -0.13940817397689656 -0.3176935570346741 -0.11741702540589316 -0.308 -13.428 -1.14 -2.872 0.08 0.54 -0.28
-0.8390874909733214 -0.3750583026379837 -0.02032524543948173 1.6072283705069423 0.05062136600021865 0.2949078064709708 -0.1234854534247758 -0.36363934958480626 -0.37738381744168337 -0.003926990816250607 0.530536459275457 -0.12330751163026907 -0.32122784876929966 -0.12919799785464497 -0.34 -13.332 -1.14 -2.688 0.072 0.52 -0.26
[truncated: 4,439 more rows]
