# Supplementary material for: Bidirectional recurrent learning of inverse dynamic models for robots with elastic joints: a real-time real-world implementation
Source: Front Neurorobot. 2023 Jun 16;17:1166911. doi: 10.3389/fnbot.2023.1166911 (PMC10311998; doi:10.3389/fnbot.2023.1166911)
Supplement: Supplementary file 2 [file Data_Sheet_1.ZIP › Dataset/Training/sin_XYZ_8s_T2_Tz_4T_r10_ang_vel_torq.csv]

ang_left_s0 ang_left_s1 ang_left_e0 ang_left_e1 ang_left_w0 ang_left_w1 ang_left_w2 vel_left_s0 vel_left_s1 vel_left_e0 vel_left_e1 vel_left_w0 vel_left_w1 vel_left_w2 torq_left_s0 torq_left_s1 torq_left_e0 torq_left_e1 torq_left_w0 torq_left_w1 torq_left_w2
-0.8716845827158863 -1.2417574477932425 -0.13345632854603098 2.111524554524272 0.0559902987578176 0.6086068775935379 -0.23009711818281206 0.12644910428326955 -0.21755529122028364 0.003141592653000486 1.0763881827342914 0.009424777959001457 -0.814850594372001 0.5277875657040816 1.028 -17.808 0.064 -8.008 0.3 0.316 -0.092
-0.8697671067310296 -1.2448254093690132 -0.13345632854603098 2.122645915236441 0.05560680356084625 0.5990194976692541 -0.22434469022824177 0.15550883632352405 -0.22776546734253522 0.09071348785538903 1.0461503534491619 -0.014922565101752308 -0.8085674090660001 0.5517422096832103 1.088 -17.716 0.064 -7.824 0.272 0.308 -0.092
-0.8678496307461728 -1.2471263805508415 -0.13345632854603098 2.1337672759486104 0.05560680356084625 0.5909660985328556 -0.21859226227367146 0.17867808213940264 -0.226194671016035 0.07932521448826227 1.0465430525307868 -0.01531526418337737 -0.801891524678374 0.5599888903973366 1.088 -17.556 -0.132 -7.428 0.272 0.316 -0.056
-0.8663156499582874 -1.2486603613387268 -0.13230584295511694 2.143738151069866 0.0559902987578176 0.5829126993964572 -0.2124563391221298 0.1888882582616542 -0.20341812428178146 0.011780972448751823 1.0430087607961613 0.004319689897875668 -0.8305585576370035 0.5705917656012133 1.088 -17.492 0.032 -7.396 0.28 0.296 -0.072
-0.8643981739734307 -1.249810846929641 -0.13115535736420286 2.1552430069790063 0.05560680356084625 0.5740923098661161 -0.2059369207736168 0.1829977720372783 -0.20773781417965714 0.06008295948863429 1.0814932707954172 0.03220132469325498 -0.8391979374327548 0.607898178355594 1.308 -17.332 0.1 -7.456 0.228 0.296 -0.072
-0.8624806979885739 -1.2528788085054117 -0.13077186216723152 2.1663643676911755 0.056373793954788955 0.5645049299418322 -0.19903400722813244 0.181034276629153 -0.2340486526485362 0.06636614479463526 1.0873837570197933 -0.01688606050987761 -0.8564766970242574 0.640099503048849 1.276 -17.208 -0.064 -7.52 0.28 0.308 -0.072
-0.859412736412803 -1.2551797796872397 -0.1292378813793461 2.1778692236003163 0.0559902987578176 0.5556845404114912 -0.190980608091734 0.23326325448528606 -0.21362830040403305 0.06008295948863429 1.0701049974282906 0.003141592653000486 -0.8655087759016339 0.6620906516198524 1.056 -17.144 0.4 -7.608 0.228 0.296 -0.056
-0.8578787556249177 -1.2567137604751253 -0.1284708909854034 2.1878400987215714 0.0559902987578176 0.5483981316690354 -0.1836941993492783 0.2191260875467839 -0.19085175366977952 0.10249446030414085 1.079922474468917 0.005890486224375911 -0.821526478759627 0.730812990904238 1.4 -16.952 0.368 -7.672 0.252 0.288 -0.072
-0.854043803655204 -1.2590147316569533 -0.1277039005914607 2.198194469039798 0.05560680356084625 0.5411117229265797 -0.17487380981893716 0.22423117560790967 -0.16179202162952502 0.09071348785538903 1.0488992470205372 0.005497787142750851 -0.7681194036586187 0.8073893118211248 1.556 -16.888 0.368 -7.548 0.264 0.296 -0.084
-0.8521263276703473 -1.2601652172478675 -0.12732040539448933 2.2093158297519673 0.0559902987578176 0.5334418189871526 -0.16451943950071063 0.2741039589742924 -0.19242254999627975 0.07147123285576105 1.0112001351845314 -0.003141592653000486 -0.7190320184554863 0.860403687840508 1.464 -16.984 0.232 -7.152 0.28 0.296 -0.072
-0.8482913757006338 -1.2624661884296955 -0.12616991980357528 2.2196702000701936 0.05560680356084625 0.5269224006386396 -0.15531555477339815 0.2992367001982963 -0.15982852622139973 0.07186393193738612 1.0190541168170326 0.013351768775252066 -0.6675884387626032 0.9306968234513939 1.712 -16.412 0.3 -7.18 0.236 0.308 -0.084
-0.8456069093218344 -1.2636166740206096 -0.1257864246066039 2.229641075191449 0.056373793954788955 0.5196359918961839 -0.1472621556369997 0.33300882121805153 -0.1751437904047771 0.0801106126515124 0.9817477040626519 0.015707963265002428 -0.6581636608036018 0.9098837721252657 1.368 -15.872 0.568 -7.18 0.236 0.016 -0.092
-0.8425389477460635 -1.2655341500054664 -0.12463593901568987 2.2399954455096753 0.0559902987578176 0.5100486119719001 -0.13767477571271589 0.33575771478942695 -0.1299833960178951 0.08128870989638758 1.0037388526336553 -0.007461282550876154 -0.7508406440671161 0.8827875354931365 1.464 -15.144 0.368 -7.488 0.272 -0.084 -0.12
-0.8371700149884646 -1.266301140399409 -0.12386894862174716 2.249966320630931 0.05675728915176031 0.5000777368506448 -0.1284708909854034 0.35342917346255465 -0.08482300163101313 0.09974556673276543 1.0115928342661564 -0.019634954081253035 -0.9145961611047665 0.8639379795751336 1.368 -14.412 0.604 -8.1 0.328 0.172 -0.1
-0.8348690438066364 -1.265150654808495 -0.1227184630308331 2.2595537005552147 0.0559902987578176 0.49049035692636106 -0.11926700625809092 0.3781692156049335 -0.09464047867163963 0.06950773744763575 0.9656470417160243 -0.010995574285501701 -0.9479755830428966 0.8745408547790102 1.34 -14.16 0.468 -8.344 0.252 0.22 -0.128
-0.8298836062460089 -1.266301140399409 -0.12233496783386175 2.2691410804794985 0.05560680356084625 0.48243695778996265 -0.1112136071216925 0.37267142846218265 -0.05811946408050899 0.11545352999776785 0.8957466051867635 0.023954643979128706 -0.8627598823302585 0.821133779678002 1.524 -14.0 0.4 -8.344 0.264 0.016 -0.128
-0.8252816638823526 -1.266301140399409 -0.12003399665203363 2.277577974812868 0.056373793954788955 0.4759175394414496 -0.10239321759135137 0.4052654522370627 -0.04123340357063138 0.09817477040626518 0.8647233777383837 0.012173671530376884 -0.7425939633529899 0.8427322291673803 1.464 -13.776 0.332 -8.312 0.244 -0.172 -0.148
-0.8206797215186964 -1.2655341500054664 -0.12003399665203363 2.2848643835553237 0.056373793954788955 0.4678641403050512 -0.09433981845495294 0.4480696521341943 -0.011780972448751823 0.12487830795676931 0.8077820109027499 -0.005497787142750851 -0.7264933010063623 0.8309512567186286 1.652 -13.588 0.2 -8.192 0.308 -0.064 -0.12
-0.8172282647459542 -1.2659176452024377 -0.11850001586414821 2.2933012778886934 0.05714078434873166 0.45904375077471005 -0.08666991451552587 0.43746677693031766 0.03652101459113065 0.0899280896921389 0.7806857742706207 0.02591813938725401 -0.7771514825359952 0.8003207283518737 1.368 -13.428 0.2 -8.068 0.3 0.212 -0.112
-0.8107088463974411 -1.2655341500054664 -0.11811652066717686 2.3005876866311494 0.05790777474267437 0.4532913228201398 -0.07746602978821339 0.46534841172569696 0.05811946408050899 0.09385508050838952 0.7378815743734891 0.0510508806112579 -0.7123561340678601 0.7319910881491132 1.524 -13.396 0.436 -7.856 0.316 0.22 -0.112
-0.8057234088368136 -1.2632331788236382 -0.11658253987929144 2.3059566193887484 0.05829126993964572 0.44830588525951215 -0.07056311624272903 0.5289656629489569 0.08796459428401361 0.09189158510026421 0.6251769379470967 0.0789325154066372 -0.5898340206008412 0.7382742734551142 1.368 -13.428 0.636 -7.488 0.316 0.028 -0.1
-0.7992039904883006 -1.2624661884296955 -0.11543205428837738 2.311325552146347 0.05829126993964572 0.4425534573049419 -0.06327670750027331 0.5289656629489569 0.1480475537726479 0.09738937224301507 0.5607742885605868 0.09228428418188928 -0.5022621253984527 0.6997897634558582 1.464 -13.112 0.332 -7.18 0.392 -0.028 -0.12
-0.7946020481246443 -1.2609322076418101 -0.11466506389443468 2.316694484903946 0.059825250727531136 0.43603403895642884 -0.056373793954788955 0.5364269454998329 0.1390154748952715 0.09974556673276543 0.5509568115199602 0.07422012642713648 -0.5313218574387072 0.6946846753947324 1.368 -13.364 0.2 -7.12 0.4 0.132 -0.084
-0.788849620170074 -1.257480750869068 -0.11313108310654926 2.3224469128585166 0.06212622190935926 0.43104860139580126 -0.04793689962141918 0.5729479600909636 0.1692533041804012 0.09071348785538903 0.5254313712143313 0.10563605295714133 -0.5379977418263332 0.7092145414148597 1.4 -13.428 0.332 -6.876 0.336 0.308 -0.112
-0.782330201821561 -1.2551797796872397 -0.11236409271260656 2.325131379237316 0.06366020269724466 0.42798063982003043 -0.04295146206079158 0.6035784884577183 0.20813051326128218 0.10170906214089073 0.48380526856207484 0.16414821611927538 -0.5014767272352025 0.7312056899858631 1.432 -13.112 0.604 -6.724 0.236 0.268 -0.14
-0.7773447642609335 -1.2532623037023831 -0.1112136071216925 2.3301168167979434 0.06519418348513008 0.4237621926533455 -0.03528155812136451 0.6059346829474688 0.24229533336266248 0.1472621556093978 0.3981968687678116 0.18731746193515397 -0.3919136834618106 0.6864379946806062 1.496 -13.332 0.436 -6.448 0.264 0.172 -0.128
-0.7689078699275637 -1.2509613325205549 -0.11006312153077843 2.3331847783737145 0.06672816427301549 0.4206942310775747 -0.027228158984966094 0.6236061416205965 0.2839214360149189 0.12370021071189413 0.36167585417668097 0.16336281795602528 -0.34478979366680335 0.6970408698844828 1.152 -13.236 0.132 -6.388 0.3 0.104 -0.148
-0.762771946776022 -1.2463593901568986 -0.10776215034895031 2.3370197303434277 0.0682621450609009 0.41647578391088985 -0.021859226227367145 0.658949058966852 0.30551988550429726 0.0801106126515124 0.3412555019321778 0.1311614932627703 -0.34164820101380283 0.6683738369258534 0.996 -13.176 -0.1 -6.416 0.28 0.18 -0.156
-0.7551020428365949 -1.2432914285811278 -0.10776215034895031 2.339704196722227 0.06941263065181497 0.4126408319411763 -0.013038836697026017 0.6404922021304741 0.33065262672830115 0.11349003458964255 0.2941316121371705 0.1429424657115221 -0.35853426152368045 0.6601271562117271 0.964 -13.112 -0.1 -6.54 0.228 0.268 -0.14
-0.7485826244880819 -1.239072981414443 -0.1062281695610649 2.3420051679040554 0.07094661143970038 0.41072335595631954 -0.006519418348513008 0.659341758048477 0.36049775693180575 0.13744467856877127 0.26782077366829143 0.1720021977517766 -0.31847895519792424 0.6738716240686042 0.652 -12.952 0.332 -6.54 0.236 0.2 -0.1
-0.7416797109425975 -1.2344710390507867 -0.1054611791671222 2.3431556534949696 0.07209709703061444 0.40803888957752005 -0.0007669903939427069 0.6923284809049821 0.39544797519643615 0.1260564052016445 0.21048670775103256 0.1331249886708956 -0.23758294438316174 0.6459899892732249 0.684 -12.952 -0.368 -6.48 0.336 0.096 -0.1
-0.7343933022001419 -1.230636087081073 -0.10354370318226543 2.3443061390858837 0.0732475826215285 0.4061214135926633 0.004985437560627594 0.7151050276392356 0.4300054943794415 0.07775441816176203 0.1449059611196474 0.09896016856951531 -0.20381082336340653 0.6444191929467247 0.404 -13.016 -0.232 -6.448 0.328 0.076 -0.092
-0.7286408742455716 -1.226034144717417 -0.10277671278832272 2.345073129479826 0.07439806821244256 0.4045874328047779 0.011504855909140603 0.7123561340678601 0.4429645640730685 0.08482300163101313 0.12841259969139487 0.10956304377339195 -0.20263272611853134 0.5937610114170918 0.372 -12.92 -0.436 -6.48 0.264 0.112 -0.128
-0.7213544655031158 -1.2214322023537607 -0.10277671278832272 2.3466071102677115 0.07669903939427068 0.4026699568199211 0.01802427425765361 0.6683738369258534 0.4433572631546936 0.1189878217323934 0.10249446030414085 0.14961835009914815 -0.19281524907790482 0.6004368958047178 0.528 -12.824 -0.164 -6.508 0.236 0.2 -0.14
-0.7140680567606601 -1.2156797743991905 -0.1012427320004373 2.3466071102677115 0.07746602978821339 0.4019029664259784 0.023009711818281205 0.6946846753947324 0.4618141199910714 0.1288052987730199 0.04123340357063138 0.17239489683340167 -0.15354534091539876 0.5615596867238368 0.248 -12.76 -0.268 -6.6 0.252 0.18 -0.148
-0.7056311624272903 -1.2114613272325054 -0.09932525601558054 2.345073129479826 0.07861651537912745 0.4011359760320357 0.029912625363765568 0.7335618844756134 0.5195408849899553 0.12566370612001942 -0.02120575040775328 0.12566370612001942 -0.09385508050838952 0.5505641124383351 0.216 -12.668 -0.604 -6.112 0.364 0.132 -0.12
-0.6994952392757486 -1.2057088992779352 -0.09817477042466648 2.344689634282855 0.08015049616701286 0.4007524808350643 0.03413107253045045 0.7264933010063623 0.5203262831532055 0.13469578499739585 -0.06636614479463526 0.14058627122177175 -0.04751658887663235 0.5611669876422118 0.184 -12.572 -0.4 -6.02 0.3 0.132 -0.156
-0.692208830533293 -1.201106956914279 -0.09625729443980971 2.343539148691941 0.08168447695489828 0.3992185000471789 0.03911651009107805 0.7253152037614872 0.5599888903973366 0.14883295193589802 -0.10249446030414085 0.14647675744614766 -0.06361725122325984 0.48616146305182517 0.028 -12.54 -0.5 -5.808 0.272 0.212 -0.128
-0.6837719361999232 -1.1942040433687946 -0.09510680884889565 2.3412381775101125 0.08321845774278369 0.3992185000471789 0.044485442848677 0.7327764863123634 0.5741260573358388 0.13744467856877127 -0.1449059611196474 0.14254976662989705 -0.05851216316213405 0.49323004652107627 0.0 -12.604 -0.4 -5.5 0.252 0.296 -0.148
-0.6768690226544388 -1.1869176346263388 -0.09242234247009617 2.339320701525256 0.0839854481367264 0.3996019952441503 0.04908738521233324 0.7025386570272336 0.5764822518255892 0.14883295193589802 -0.1829977720372783 0.13548118316064595 -0.03337942193813016 0.4641703144808218 0.028 -12.476 -0.468 -5.744 0.308 0.296 -0.156
-0.6695826139119831 -1.1807817114747972 -0.09203884727312482 2.3370197303434277 0.08551942892461181 0.39883500485020756 0.05368932757598948 0.6993970643742332 0.6361725122325984 0.1602212253030248 -0.21362830040403305 0.11938052081401847 -0.006675884387626033 0.45592363376669554 -0.028 -12.476 -0.5 -5.624 0.344 0.22 -0.12
-0.6626797003664987 -1.1742622931262843 -0.09012137128826805 2.3335682735706857 0.08666991451552587 0.3992185000471789 0.05829126993964572 0.7147123285576106 0.6510950773343507 0.1441205629563973 -0.2646791810152909 0.12762720152814475 0.03180862561162992 0.42568580448156584 -0.124 -12.636 -0.568 -5.408 0.364 0.24 -0.148
-0.6569272724119284 -1.1673593795808 -0.088970885697354 2.330500311994915 0.0897378760912967 0.3996019952441503 0.0617427267123879 0.711178036822985 0.6805475084562302 0.15825772989489947 -0.2799944451986683 0.15982852622139973 0.0035342917346255468 0.42254421182856533 -0.152 -12.636 -0.568 -5.592 0.308 0.268 -0.156
-0.6496408636694727 -1.1585389900504588 -0.08666991451552587 2.3278158456161155 0.09050486648523941 0.3996019952441503 0.06519418348513008 0.6872233928438563 0.7528041394752414 0.1771072858129024 -0.31258846897354836 0.1480475537726479 -0.012959069693627005 0.42804199897131623 -0.124 -12.76 -1.14 -5.472 0.228 0.288 -0.14
-0.6419709597300457 -1.1520195717019457 -0.08590292412158317 2.3235973984494303 0.09165535207615347 0.39883500485020756 0.06941263065181497 0.6907576845784819 0.7441647596794901 0.12448560887514426 -0.3451824927484284 0.12919799785464497 -0.0019634954081253035 0.3758130211151831 -0.464 -12.984 -1.376 -5.652 0.2 0.28 -0.14
-0.6350680461845613 -1.1443496677625187 -0.0839854481367264 2.3182284656918317 0.09357282806101024 0.3996019952441503 0.07401457301547121 0.7068583469251093 0.7131415322311103 0.11074114101826713 -0.38170350733955904 0.1480475537726479 0.023561944897503646 0.3279037331569257 -0.308 -13.112 -1.744 -5.716 0.188 0.22 -0.168
-0.6262476566542201 -1.1366797638230917 -0.08513593372764046 2.313243028131204 0.09395632325798159 0.39998549044112164 0.07746602978821339 0.7213882129452366 0.7484844495773658 0.08443030254938806 -0.43471788335894224 0.11820242356914328 0.027096236632129192 0.3758130211151831 -0.464 -13.332 -1.408 -5.652 0.228 0.2 -0.156
-0.6204952286996499 -1.1290098598836644 -0.08321845774278369 2.3094080761614904 0.09664078963678106 0.39998549044112164 0.08053399136398422 0.7331691853939883 0.7661559082504935 0.07461282550876154 -0.4680973052970724 0.13037609509952017 0.01610066234662749 0.35578536795230503 -0.436 -13.3 -1.276 -5.592 0.164 0.26 -0.156
-0.6116748391693088 -1.1201894703533233 -0.08321845774278369 2.3040391434038914 0.09625729443980971 0.4007524808350643 0.08283496254581234 0.7131415322311103 0.7889324549847471 0.03534291734625546 -0.4991205327454522 0.10131636305926567 0.036128315509505585 0.2638937828520408 -0.34 -13.236 -0.804 -5.532 0.208 0.296 -0.168
-0.6051554208207958 -1.1113690808229824 -0.08321845774278369 2.29790322025235 0.09664078963678106 0.40151947122900705 0.08628641931855452 0.7245298055982371 0.8325220530451287 0.029845130203504617 -0.5289656629489569 0.06086835765188441 0.021991148571003403 0.2807798433619184 -0.372 -13.208 -0.568 -5.592 0.236 0.288 -0.14
-0.5986360024722828 -1.1036991768835551 -0.08245146734884098 2.291383801903837 0.09702428483375242 0.4011359760320357 0.08858739050038264 0.698611666210983 0.8376271411062546 0.05733406591725887 -0.5753041545807139 0.03063052836675474 0.05851216316213405 0.2929535148922953 -0.372 -13.46 -0.5 -5.624 0.38 0.328 -0.112
-0.5928835745177125 -1.094878787353214 -0.08206797215186963 2.2840973931613813 0.09664078963678106 0.4034369472138638 0.08935438089432535 0.685259897435731 0.8325220530451287 0.05929756132538417 -0.6126105673350948 0.024740042142378828 0.09267698326351434 0.21834068938353376 -0.464 -13.62 -0.468 -5.624 0.344 0.296 -0.168
-0.585980660972228 -1.0864418930198443 -0.07938350577307016 2.277577974812868 0.09817477042466648 0.4049709280017492 0.09280583766706753 0.6613052534566023 0.8482300163101312 0.05458517234588344 -0.7013605597823585 0.05183627877450802 0.13744467856877127 0.18849555918002917 -0.776 -13.872 -0.332 -5.472 0.28 0.296 -0.14
-0.579461242623715 -1.0780049986864746 -0.07861651537912745 2.269908070873441 0.09817477042466648 0.40650490878963463 0.0947233136519243 0.5886559233559661 0.8509789098815066 0.13391038683414572 -0.737096176210239 0.0640099503048849 0.1661117115274007 0.20577431877153182 -1.524 -13.968 -0.804 -5.256 0.236 0.316 -0.112
-0.5748593002600588 -1.0695681043531047 -0.07669903939427068 2.262238166934014 0.09779127522769512 0.4084223847744914 0.09433981845495294 0.5482079179485848 0.853727803452882 0.18142697571077807 -0.7575165284547422 0.0329867228565051 0.17357299407827684 0.1578650308132744 -2.024 -14.096 -1.676 -5.104 0.292 0.316 -0.14
-0.5687233771085172 -1.0599807244288209 -0.07593204900032798 2.253801272600644 0.09855826562163783 0.4091893751684341 0.09740778003072377 0.5733406591725887 0.8765043501871356 0.15590153540514912 -0.7975718347804983 -0.0027488935713754254 0.13155419234439536 0.17475109132315203 -2.648 -14.224 -2.416 -5.012 0.292 0.296 -0.12
-0.5648884251388037 -1.0511603348984797 -0.07439806821244256 2.2453643782672743 0.09970875121255189 0.4103398607593482 0.09817477042466648 0.5050110189698281 0.8768970492687607 0.16571901244577564 -0.8164213906985013 0.0659734457130102 0.09699667316139 0.1500110491807732 -2.648 -14.224 -2.884 -4.98 0.208 0.308 -0.112
-0.5591359971842333 -1.0431069357620812 -0.07286408742455715 2.2365439887369334 0.1012427320004373 0.4103398607593482 0.09855826562163783 0.5018694263168276 0.8937831097786383 0.1311614932627703 -0.8278096640656281 0.12016591897726858 0.08285950622288782 0.13665928040552114 -2.772 -14.316 -2.952 -4.98 0.124 0.316 -0.14
-0.5556845404114912 -1.0342865462317403 -0.07209709703061444 2.228874084797506 0.10239321759135137 0.4114903463502622 0.1004757416064946 0.4889103566232006 0.9090983739620156 0.1319468914260204 -0.8678649703913842 0.16571901244577564 0.06558074663138515 0.12291481254864402 -2.896 -14.348 -3.256 -4.86 0.116 0.772 -0.168
-0.5503156076538922 -1.0250826615044277 -0.07133010663667173 2.2192867048732223 0.10469418877317949 0.41647578391088985 0.10085923680346595 0.46259951815432154 0.9173450546761419 0.09346238142676445 -0.8784678455952609 0.17082410050690142 0.20852321234290724 0.09660397407976494 -3.02 -14.284 -2.852 -4.676 0.108 0.74 -0.14
-0.5445631796993219 -1.0147282911862012 -0.07017962104575767 2.207781848964082 0.10431069357620813 0.42299520225940285 0.10239321759135137 0.4700608007051977 0.9342311151860195 0.06715154295788539 -0.9699667316139 0.10367255754901604 0.4641703144808218 0.06872233928438563 -3.084 -14.412 -2.652 -4.4 0.116 0.384 -0.148
-0.5418787133205224 -1.0043739208679747 -0.06979612584878632 2.1978109738428264 0.10507768397015084 0.42874763021397316 0.1012427320004373 0.4370740778486926 0.9204866473291423 0.0530143760193832 -1.0060950471234056 0.03180862561162992 0.6047565857025935 0.05851216316213405 -3.084 -14.508 -2.416 -4.216 0.136 0.308 -0.128
-0.5380437613508089 -0.9955535313376335 -0.06864564025787226 2.1882235939185426 0.10507768397015084 0.432966077380658 0.10239321759135137 0.3577488633604303 0.9189158510026422 0.0750055245903866 -1.0068804452866558 0.012566370612001944 0.5258240702959563 0.022383847652628464 -3.148 -14.54 -2.348 -4.308 0.136 0.336 -0.12
-0.5345923045780667 -0.986349646610321 -0.06864564025787226 2.1774857284033446 0.10469418877317949 0.43603403895642884 0.10200972239438001 0.375027622951933 0.9149888601863915 0.0899280896921389 -0.9676105371241497 -0.009424777959001457 0.37070793305405736 -0.011780972448751823 -2.96 -14.636 -2.516 -4.492 0.144 0.576 -0.148
-0.5311408478053246 -0.9771457618830085 -0.0674951546669582 2.1675148532820896 0.1054611791671222 0.4398689909261424 0.10239321759135137 0.3318307239731763 0.912239966615016 0.06086835765188441 -0.9789988104912765 -0.018064157754752792 0.3220132469325498 0.01610066234662749 -2.928 -14.7 -2.416 -4.704 0.136 0.624 -0.128
-0.5288398766234964 -0.9687088675496388 -0.06672816427301549 2.158310968554777 0.10392719837923678 0.4456214188807127 0.10392719837923678 0.29373891305554545 0.9251990363086431 0.061653755815134534 -1.0174833204905325 0.010995574285501701 0.39858956784943667 0.02631083846887907 -2.708 -14.76 -2.416 -4.704 0.144 0.48 -0.12
-0.5261554102446969 -0.9587379924283836 -0.06634466907604414 2.1468061126456366 0.10507768397015084 0.4506068564413403 0.10277671278832272 0.2760674543824177 0.9204866473291423 0.056155968672383684 -1.0532189369184128 -0.005890486224375911 0.49362274560270136 0.03220132469325498 -2.616 -14.824 -2.348 -4.676 0.136 0.344 -0.12
-0.5230874486689261 -0.9499176028980425 -0.06557767868210143 2.1356847519334674 0.10392719837923678 0.45405831321408247 0.10354370318226543 0.2580032966276649 0.9130253647782662 0.054977871427508505 -1.0704976965099156 0.003141592653000486 0.47752208325607387 0.02513274122400389 -2.584 -14.824 -2.28 -4.736 0.124 0.356 -0.12
-0.5211699726840693 -0.9403302229737587 -0.06481068828815872 2.1253303816152407 0.1054611791671222 0.45750976998682463 0.10392719837923678 0.2210895829549092 0.9495463793693969 0.06715154295788539 -1.086598358856543 0.0019634954081253035 0.39584067427806124 0.027488935713754253 -2.524 -15.016 -2.384 -4.644 0.136 0.492 -0.12
-0.5200194870931553 -0.9299758526555321 -0.06519418348513008 2.1142090209030715 0.1054611791671222 0.4613447219565382 0.10354370318226543 0.1900663555065294 0.9464047867163964 0.08796459428401361 -1.080707872632167 0.008639379795751335 0.3589269606053055 0.030237829285129678 -2.616 -15.08 -2.516 -4.704 0.136 0.596 -0.176
-0.5177185159113271 -0.9211554631251909 -0.06366020269724466 2.102704164993931 0.10431069357620813 0.4651796739262517 0.10469418877317949 0.18574666560865372 0.9412996986552706 0.04633849163175717 -1.0956304377339194 -0.021598449489378342 0.3530364743809296 0.015707963265002428 -2.648 -15.24 -2.584 -4.888 0.124 0.528 -0.156
-0.5165680303204131 -0.9104175976099931 -0.06366020269724466 2.090048823493876 0.10507768397015084 0.46978161628990794 0.10239321759135137 0.16768250785390093 0.9750718196750258 0.0329867228565051 -1.145110522018677 -0.007853981632501214 0.3899501880536853 0.005497787142750851 -2.896 -15.524 -2.348 -4.796 0.144 0.424 -0.176
-0.5158010399264704 -0.9004467224887379 -0.06327670750027331 2.0785439675847357 0.10469418877317949 0.4736165682596215 0.10316020798529407 0.11427543275289267 0.9774280141647762 0.040448005407381256 -1.151001008243053 0.018456856836377853 0.40565815131868777 -0.04633849163175717 -2.992 -15.62 -2.112 -4.796 0.136 0.472 -0.224
-0.514267059138585 -0.8916263329583968 -0.06135923151541655 2.067039111675595 0.10431069357620813 0.47668452983539233 0.10354370318226543 0.07932521448826227 0.9460120876347713 0.0911061869370141 -1.1455032211003022 0.008246680714126275 0.38131080825793395 -0.028274333877004374 -2.804 -15.808 -2.112 -4.828 0.144 0.5 -0.224
-0.514267059138585 -0.883189438625027 -0.0617427267123879 2.0559177509634257 0.10431069357620813 0.48051948180510584 0.10277671278832272 0.10327985846739098 0.936980008757395 0.11270463642639243 -1.1521791054879282 -0.030237829285129678 0.3479313863198038 -0.0027488935713754254 -2.836 -16.0 -2.552 -4.888 0.144 0.548 -0.224
-0.5138835639416136 -0.8732185635037718 -0.06059224112147384 2.0436459046603423 0.10507768397015084 0.48397093857784806 0.10277671278832272 0.06558074663138515 0.9232355409005178 0.06008295948863429 -1.16317467977343 -0.013351768775252066 0.34047010376892767 0.012959069693627005 -3.02 -16.0 -2.684 -4.736 0.124 0.508 -0.204
-0.5138835639416136 -0.8643981739734307 -0.06059224112147384 2.0317575535542307 0.10431069357620813 0.4881893857445329 0.10316020798529407 0.02670353755050413 0.9177377537577669 0.05733406591725887 -1.1914490136504343 0.018456856836377853 0.36363934958480626 0.013351768775252066 -2.96 -16.0 -2.82 -4.704 0.116 0.54 -0.252
-0.514267059138585 -0.8548107940491468 -0.05944175553055978 2.0194857072511474 0.10584467436409355 0.4924078329112178 0.10354370318226543 0.0035342917346255468 0.9275552307983934 0.0769690199985119 -1.2256138337518145 0.034164820101380285 0.3966260724413113 -0.01531526418337737 -2.928 -16.064 -2.552 -4.524 0.144 0.528 -0.224
-0.5146505543355563 -0.8459904045188057 -0.05829126993964572 2.007213860948064 0.10507768397015084 0.49585928968396 0.10354370318226543 -0.005497787142750851 0.9157742583496417 0.0510508806112579 -1.2424998942616923 0.0035342917346255468 0.40055306325756196 -0.006675884387626033 -3.052 -16.0 -2.684 -4.432 0.144 0.54 -0.212
-0.5146505543355563 -0.8367865197914932 -0.057524279545703015 1.9945585194480093 0.10469418877317949 0.49931074645670215 0.09894176081860918 -0.007461282550876154 0.9039932859008898 0.054977871427508505 -1.2134401622214377 -0.0007853981632501215 0.329867228565051 -0.14333516479314717 -3.24 -15.968 -2.584 -4.308 0.124 0.724 -0.224
-0.5138835639416136 -0.8279661302611521 -0.05829126993964572 1.9830536635388687 0.1054611791671222 0.5019952128355016 0.09510680884889565 -0.03259402377488004 0.9142034620231414 0.03926990816250607 -1.1941979072218096 0.023561944897503646 0.31141037172867314 -0.3243694414223002 -3.24 -16.032 -2.484 -4.4 0.144 0.692 -0.252
-0.5161845351234418 -0.8195292359277823 -0.05790777474267437 1.971548807629728 0.10469418877317949 0.5046796792143011 0.09203884727312482 -0.04123340357063138 0.9083129757987655 0.045160394386881984 -1.1977321989564353 0.003141592653000486 0.3220132469325498 -0.4091924430533133 -3.176 -16.096 -2.28 -4.34 0.152 0.656 -0.24
-0.5161845351234418 -0.8122428271853266 -0.05714078434873166 1.9600439517205874 0.10469418877317949 0.5085146311840146 0.08820389530341129 -0.07853981632501214 0.8863218272277621 0.045160394386881984 -1.202444587935936 -0.05262167693775814 0.336150413871052 -0.400945762339187 -3.272 -16.096 -2.616 -4.4 0.136 0.624 -0.26
-0.5169515255173844 -0.8015049616701286 -0.0559902987578176 1.9477721054175041 0.10507768397015084 0.5115825927597855 0.08513593372764046 -0.10720684928364158 0.885929128146137 0.03063052836675474 -1.2032299860991862 -0.0035342917346255468 0.3440043955035532 -0.3581415624420554 -3.52 -16.16 -2.316 -4.432 0.124 0.608 -0.268
-0.5177185159113271 -0.7934515625337303 -0.056373793954788955 1.9347332687204781 0.10469418877317949 0.515417544729499 0.08091748656095557 -0.10956304377339195 0.8820021373298864 0.04712388979500729 -1.1663162724264304 -0.006675884387626033 0.3090541772389228 -0.31887165427954933 -3.708 -16.16 -2.384 -4.432 0.152 0.644 -0.28
-0.5207864774870979 -0.7834806874124751 -0.05560680356084625 1.922844917614366 0.10469418877317949 0.5173350207143558 0.07631554419729933 -0.14215706754827198 0.8937831097786383 0.06086835765188441 -1.1741702540589316 -0.023169245815878585 0.2968805057085459 -0.3412555019321778 -3.708 -16.284 -2.416 -4.86 0.136 0.656 -0.268
-0.5230874486689261 -0.7742768026851626 -0.05560680356084625 1.9094225857203688 0.10469418877317949 0.5215534678810406 0.07363107781849985 -0.15590153540514912 0.8804313410033862 0.07225663101901117 -1.196161402629935 -0.0011780972448751821 0.2992367001982963 -0.38366700274768434 -3.52 -16.54 -2.484 -5.104 0.144 0.624 -0.288
-0.5246214294568115 -0.7646894227608787 -0.05445631796993219 1.8971507394172855 0.10507768397015084 0.5253884198507542 0.06979612584878632 -0.17082410050690142 0.8788605446768859 0.0640099503048849 -1.2142255603846879 0.0200276531628781 0.34164820101380283 -0.3612831550950559 -3.552 -16.604 -2.784 -5.012 -0.024 0.508 -0.28
-0.5265389054416683 -0.756252528427509 -0.05292233718204677 1.8848788931142022 0.10392719837923678 0.5284563814265251 0.06442719309118737 -0.2042035224450316 0.8254534695758776 0.05890486224375911 -1.1949833053850598 -0.027488935713754253 0.3337942193813016 -0.34164820101380283 -3.52 -16.792 -3.02 -5.012 -0.144 0.508 -0.288
-0.5292233718204677 -0.7470486437001965 -0.05253884198507542 1.872607046811119 0.10200972239438001 0.5322913333962386 0.0617427267123879 -0.22815816642416029 0.8344855484532541 0.09738937224301507 -1.1883074209974338 -0.09346238142676445 0.31887165427954933 -0.3388993074424274 -3.396 -16.92 -2.92 -4.86 -0.116 0.56 -0.288
-0.5311408478053246 -0.7397622349577407 -0.05177185159113271 1.8611021909019783 0.10009224640952324 0.5334418189871526 0.05829126993964572 -0.2411172361177873 0.8376271411062546 0.056155968672383684 -1.169850564161056 -0.16964600326202625 0.2662499773417912 -0.3455751918300535 -3.768 -16.952 -2.752 -4.736 0.044 0.692 -0.28
-0.5342088093810954 -0.731325340624371 -0.051004861197190006 1.8484468494019235 0.09855826562163783 0.5361262853659521 0.055223308363874894 -0.239153740709662 0.8266315668207529 0.08246680714126275 -1.1725994577324315 -0.18064157754752794 0.22148228203653425 -0.35146567805442935 -3.676 -16.952 -2.752 -4.796 0.152 0.752 -0.28
-0.5365097805629234 -0.7225049510940299 -0.051004861197190006 1.8361750030988402 0.09855826562163783 0.5395777421386942 0.051004861197190006 -0.2580032966276649 0.788539755903122 0.04830198703988247 -1.1733848558956814 -0.1288052987730199 0.24857851866866346 -0.3597123587685556 -3.832 -17.144 -2.852 -4.704 0.024 0.624 -0.26
-0.5399612373356656 -0.7159855327455169 -0.05062136600021865 1.8242866519927283 0.09779127522769512 0.5418787133205224 0.04793689962141918 -0.2898119222392948 0.8038550200864993 0.04476769530525693 -1.1596403880388044 -0.05458517234588344 0.28667032958629435 -0.3506802798911792 -3.864 -17.176 -2.92 -4.828 -0.116 0.588 -0.252
-0.5426457037144651 -0.7079321336091184 -0.049854375606275945 1.8139322816745018 0.09740778003072377 0.5437961893053792 0.04410194765170564 -0.29099001948417 0.7795076770257455 0.045160394386881984 -1.1792753421200575 -0.023561944897503646 0.2230530783630345 -0.3777765165233084 -3.864 -17.016 -2.82 -4.828 -0.172 0.704 -0.268
-0.5460971604872072 -0.69987873447272 -0.04832039481839053 1.801276940174447 0.09510680884889565 0.5457136652902359 0.0395000052880494 -0.3161227607081739 0.7716536953932444 0.07618362183526178 -1.1388273367126762 -0.08835729336563866 0.21480639764890821 -0.39073558621693544 -3.924 -17.08 -2.616 -4.736 0.024 0.684 -0.26
-0.5491651220629781 -0.692208830533293 -0.04832039481839053 1.7909225698562206 0.09433981845495294 0.548014636472064 0.03489806292439316 -0.34439709458517825 0.7319910881491132 0.10563605295714133 -1.1235120725292989 -0.1401935721401467 0.20538161968990676 -0.37974001193143375 -3.988 -17.016 -2.752 -4.796 0.144 0.692 -0.252
-0.5541505596236057 -0.68568941218478 -0.04716990922747647 1.7801847043410226 0.09395632325798159 0.5495486172599495 0.03183010134862233 -0.368744437645932 0.7198174166187363 0.04987278336638271 -1.0826713680402924 -0.10720684928364158 0.18771016101677904 -0.41429753111443907 -4.02 -16.952 -2.884 -4.796 0.1 0.656 -0.26
-0.5579855115933192 -0.6784030034423242 -0.047553404424447825 1.7682963532349107 0.09433981845495294 0.5510825980478349 0.026461168591023387 -0.38877209080881014 0.7206028147819864 0.05733406591725887 -1.0708903955915405 -0.012173671530376884 0.17160949867015154 -0.4190099200939398 -4.052 -17.048 -2.988 -4.98 -0.044 0.636 -0.252
-0.5622039587600042 -0.6707330995028972 -0.04678641403050512 1.7594759637045696 0.09357282806101024 0.5526165788357204 0.021859226227367145 -0.39584067427806124 0.7127488331494852 0.02670353755050413 -1.0653926084487897 0.0023561944897503642 0.1441205629563973 -0.44178646682819334 -4.176 -17.112 -3.052 -4.952 -0.116 0.692 -0.24
-0.5668059011236604 -0.6638301859574128 -0.04678641403050512 1.7460536318105722 0.09318933286403888 0.5537670644266344 0.01687378866673955 -0.3895574889720603 0.7025386570272336 0.045160394386881984 -1.0575386268162885 -0.04751658887663235 0.13391038683414572 -0.4476769530525692 -3.832 -16.856 -2.92 -5.012 -0.108 0.692 -0.28
-0.5710243482903453 -0.6561602820179857 -0.044485442848677 1.7356992614923457 0.09203884727312482 0.5553010452145197 0.012655341500054663 -0.45160394386881986 0.697826268047733 0.08717919612076348 -1.0465430525307868 -0.07539822367201165 0.12723450244651968 -0.4382521750935678 -3.8 -16.888 -2.584 -4.888 -0.016 0.596 -0.252
-0.5752427954570302 -0.64887387327553 -0.04371845245473429 1.7249613959771477 0.09050486648523941 0.5556845404114912 0.007286408742455715 -0.4547455365218203 0.697826268047733 0.09896016856951531 -1.0119855333477816 -0.1240929097935192 0.12016591897726858 -0.478307481419324 -3.74 -16.856 -2.652 -4.888 0.072 0.576 -0.252
-0.5802282330176578 -0.642354454927017 -0.043334957257762936 1.7153740160528639 0.09050486648523941 0.5556845404114912 0.0030679615757708274 -0.45827982825644586 0.6644468461096028 0.07932521448826227 -0.9668251389608995 -0.08325220530451288 0.03377212101975522 -0.44060836958331817 -3.8 -16.888 -2.884 -4.86 0.0 0.644 -0.24
-0.5852136705782853 -0.6369855221694181 -0.042184471666848876 1.7065536265225227 0.09050486648523941 0.5553010452145197 -0.0015339807878854137 -0.47673668509282374 0.653058572742476 0.04280419989713162 -0.9593638564100234 -0.054977871427508505 -0.034164820101380285 -0.4571017310115707 -3.832 -16.824 -2.884 -4.888 -0.116 0.792 -0.26
-0.5909660985328556 -0.6296991134269624 -0.04295146206079158 1.698116732189153 0.0897378760912967 0.5556845404114912 -0.006135923151541655 -0.4739877915214483 0.6346017159060982 0.036128315509505585 -0.9259844344718933 -0.04123340357063138 -0.01727875959150267 -0.4472842539709442 -3.768 -16.824 -2.716 -4.92 -0.152 0.752 -0.252
-0.5963350312904546 -0.6239466854723921 -0.04256796686382023 1.6889128474618404 0.08782040010643993 0.5560680356084625 -0.011504855909140603 -0.5199335840715804 0.6126105673350948 0.05379977418263332 -0.847051919065256 -0.06008295948863429 0.030237829285129678 -0.4641703144808218 -3.708 -16.668 -2.82 -4.92 -0.036 0.644 -0.26
-0.6020874592450249 -0.6174272671238791 -0.041033986075934815 1.6793254675375566 0.08705340971249723 0.5568350260024052 -0.016106798272796843 -0.5258240702959563 0.5874778261110909 0.07539822367201165 -0.90556408222739 -0.11859512265076834 0.036913713672755706 -0.5112942042758291 -3.74 -16.604 -2.784 -4.92 0.024 0.636 -0.24
-0.6074563920026238 -0.6116748391693088 -0.04141748127290617 1.6701215828102443 0.08666991451552587 0.5564515308054339 -0.0222427214243385 -0.5383904409079583 0.5921902150905916 0.040448005407381256 -0.8643306786567587 -0.135873882242271 0.03220132469325498 -0.46574111080732206 -3.584 -16.508 -2.784 -4.888 0.0 0.76 -0.26
-0.6124418295632514 -0.6055389160177671 -0.04026699568199211 1.6620681836738458 0.08590292412158317 0.5568350260024052 -0.025310683000109326 -0.543495528969084 0.5953318077435921 0.04476769530525693 -0.8552985997793823 -0.061653755815134534 0.012173671530376884 -0.4790928795825741 -3.584 -16.508 -2.884 -4.704 -0.036 0.82 -0.28
-0.6181942575178218 -0.6001699832601681 -0.04065049087896346 1.6532477941435046 0.08590292412158317 0.5579855115933192 -0.03144660615165098 -0.5686282701930879 0.5525276078464605 0.01727875959150267 -0.821133779678002 0.0027488935713754254 0.03455751918300534 -0.4967643382557018 -3.896 -16.54 -2.82 -4.676 -0.136 0.676 -0.268
-0.6247136758663347 -0.5948010505025692 -0.039883500485020755 1.6459613854010489 0.08628641931855452 0.5572185211993765 -0.03604854851530722 -0.5709844646828384 0.5482079179485848 0.04633849163175717 -0.7983572329437485 -0.018064157754752792 0.050658181529632834 -0.4779147823376989 -3.768 -16.348 -2.584 -4.676 -0.08 0.608 -0.252
-0.6300826086239337 -0.5886651273510275 -0.039883500485020755 1.6386749766585933 0.0839854481367264 0.5564515308054339 -0.04180097646987752 -0.5878705251927159 0.543102829887459 0.049480084284757656 -0.7484844495773658 -0.07264933010063623 -0.021991148571003403 -0.4967643382557018 -3.676 -16.16 -2.248 -4.704 -0.008 0.772 -0.26
-0.6362185317754754 -0.5832961945934286 -0.03834951969713534 1.6313885679161375 0.08321845774278369 0.5553010452145197 -0.04716990922747647 -0.5929756132538417 0.5356415473365829 0.04162610265225644 -0.7076437450883595 -0.1252710070383944 -0.06990043652926081 -0.49362274560270136 -3.488 -16.316 -2.384 -4.86 0.024 0.856 -0.252
-0.642354454927017 -0.5786942522297723 -0.03834951969713534 1.6241021591736817 0.08283496254581234 0.5564515308054339 -0.05062136600021865 -0.6161448590697203 0.5160065932553298 0.043982297142006806 -0.691935781823357 -0.13783737765039633 -0.054192473264258384 -0.48380526856207484 -3.332 -16.38 -2.484 -4.888 0.044 0.752 -0.252
-0.650024358866444 -0.5733253194721734 -0.03719903410622128 1.61796623602214 0.08130098175792692 0.5572185211993765 -0.0559902987578176 -0.6169302572329705 0.510901505194204 0.04908738520313259 -0.6522731745792258 -0.09306968234513939 0.048694686121507534 -0.4940154446843264 -3.052 -16.284 -2.552 -4.888 -0.072 0.588 -0.252
-0.6561602820179857 -0.5683398819115458 -0.03796602450016399 1.6122138080675699 0.08015049616701286 0.5568350260024052 -0.06059224112147384 -0.6577709617219767 0.5222897785613307 0.04673119071338223 -0.6562001653954765 -0.07814711724338709 0.040448005407381256 -0.48576876397020013 -3.116 -16.224 -2.484 -4.92 -0.088 0.588 -0.26
-0.6622962051695274 -0.5633544443509182 -0.037582529303192634 1.6053108945220855 0.0790000105760988 0.5560680356084625 -0.06519418348513008 -0.6514877764159758 0.48380526856207484 0.02552544030562895 -0.6126105673350948 -0.09032078877376397 -0.02631083846887907 -0.49794243550057704 -3.052 -16.256 -2.552 -4.92 -0.008 0.712 -0.252
-0.668432128321069 -0.5595194923812047 -0.036432043712278574 1.5991749713705439 0.0782330201821561 0.554534054820577 -0.07133010663667173 -0.6385287067223487 0.46338491631757167 0.021991148571003403 -0.5686282701930879 -0.1009236639776406 -0.0801106126515124 -0.48144907407232446 -2.96 -16.096 -2.316 -4.828 -0.008 0.684 -0.24
-0.6753350418665534 -0.554534054820577 -0.03681553890924993 1.594956524203859 0.07784952498518474 0.553383569229663 -0.07554855380335662 -0.6448118920283498 0.43668137876706753 0.043982297142006806 -0.5222897785613307 -0.09542587683488976 -0.10877764561014182 -0.4830198703988247 -2.772 -16.096 -1.912 -4.888 -0.008 0.624 -0.232
-0.681470965018095 -0.5510825980478349 -0.036432043712278574 1.591888562628088 0.07708253459124204 0.5510825980478349 -0.08130098175792692 -0.6691592350891035 0.43550328152219236 0.030237829285129678 -0.49951323182707724 -0.062439153978384655 -0.15943582713977467 -0.47870018050094904 -2.804 -15.968 -1.844 -4.92 -0.016 0.588 -0.24
-0.6891408689575221 -0.5460971604872072 -0.03566505331833587 1.5857526394765464 0.07593204900032798 0.5483981316690354 -0.08628641931855452 -0.6935065781498573 0.426863901726441 0.01531526418337737 -0.4680973052970724 -0.07147123285576105 -0.2100940086694075 -0.4959789400924517 -2.836 -15.936 -2.048 -5.044 0.024 0.608 -0.224
-0.6964272776999778 -0.5414952181235511 -0.03566505331833587 1.5811506971128901 0.07516505860638527 0.5464806556841787 -0.09012137128826805 -0.6829037029459806 0.4245077072366907 0.036913713672755706 -0.4131194338695639 -0.07853981632501214 -0.22815816642416029 -0.4680973052970724 -2.708 -15.872 -1.98 -5.132 0.008 0.608 -0.232
-0.7037136864424336 -0.5368932757598948 -0.036432043712278574 1.5773157451431767 0.07478156340941391 0.5434126941084079 -0.09625729443980971 -0.6923284809049821 0.4127267347879388 0.021991148571003403 -0.3989822669310617 -0.06086835765188441 -0.27253316264779215 -0.49794243550057704 -2.552 -15.904 -2.012 -5.224 -0.072 0.528 -0.26
-0.7106165999879179 -0.5330583237901813 -0.03489806292439316 1.5734807931734631 0.07401457301547121 0.5391942469417229 -0.10277671278832272 -0.6884014900887315 0.39152098438018557 -0.0047123889795007284 -0.3711006321356824 -0.05537057050913356 -0.31651545978979895 -0.49244464835782614 -2.244 -15.84 -1.98 -5.256 -0.1 0.52 -0.252
-0.7175195135334023 -0.5299903622144104 -0.03566505331833587 1.570029336400721 0.0724805922275858 0.5353592949720094 -0.1054611791671222 -0.7013605597823585 0.37149333121730743 0.006283185306000972 -0.3601050578501807 -0.08325220530451288 -0.3758130211151831 -0.5097234079493288 -2.428 -15.808 -1.776 -5.164 -0.044 0.54 -0.26
-0.7263399030637434 -0.5265389054416683 -0.03489806292439316 1.5681118604158641 0.07171360183364309 0.5303738574113818 -0.1112136071216925 -0.717461222128986 0.38641589631905976 0.021598449489378342 -0.32358404325905005 -0.12841259969139487 -0.4358959806038174 -0.4830198703988247 -2.088 -15.872 -1.712 -4.98 0.06 0.656 -0.26
-0.7324758262152851 -0.5223204582749834 -0.03566505331833587 1.5642769084461507 0.07094661143970038 0.5257719150477256 -0.11619904468232009 -0.7323837872307383 0.37934731284980866 0.024740042142378828 -0.2929535148922953 -0.12841259969139487 -0.44257186499144346 -0.4594579255013211 -2.088 -15.776 -1.576 -4.952 0.036 0.644 -0.252
-0.7397622349577407 -0.5188690015022412 -0.034514567727421806 1.562359432461294 0.07056311624272903 0.5215534678810406 -0.12080098704597633 -0.7209955138636115 0.35185837713605445 0.014529866020127248 -0.2501493149951637 -0.08521570071263818 -0.4614214209094464 -0.44885505029744444 -1.744 -15.776 -1.508 -4.828 -0.052 0.636 -0.252
-0.7470486437001965 -0.5161845351234418 -0.03489806292439316 1.5615924420673513 0.06941263065181497 0.5158010399264704 -0.12425244381871851 -0.7103926386597349 0.336150413871052 0.008639379795751335 -0.2340486526485362 -0.05772676499888393 -0.4810563749906994 -0.44060836958331817 -1.556 -15.492 -1.108 -4.888 -0.072 0.624 -0.252
-0.7535680620487095 -0.5127330783506996 -0.03528155812136451 1.5596749660824945 0.06711165946998685 0.5108156023658428 -0.1292378813793461 -0.7209955138636115 0.3015928946880466 0.007461282550876154 -0.18771016101677904 -0.1060287520387664 -0.49087385203132594 -0.42097341550206513 -1.556 -15.46 -1.276 -4.86 -0.008 0.644 -0.252
-0.7604709755941939 -0.5096651167749288 -0.034514567727421806 1.5573739949006664 0.06557767868210143 0.5065971551991579 -0.13307283334905964 -0.7284567964144877 0.30551988550429726 0.03063052836675474 -0.18849555918002917 -0.16061392438464983 -0.49048115294970085 -0.43353978611406707 -1.368 -15.332 -1.208 -4.736 0.036 0.596 -0.252
-0.769291365124535 -0.5062136600021865 -0.03489806292439316 1.5562235093097523 0.06442719309118737 0.5000777368506448 -0.13690778531877318 -0.7579092275363672 0.3204424506060496 0.0007853981632501215 -0.13430308591577078 -0.18064157754752794 -0.5207189822348305 -0.42568580448156584 -1.34 -15.3 -0.94 -4.644 0.072 0.644 -0.232
-0.7765777738669907 -0.5035291936233871 -0.03413107253045045 1.5558400141127808 0.06404369789421602 0.4939418136991032 -0.14189322287940076 -0.7272786991696125 0.29570240846367074 -0.019242254999627974 -0.0789325154066372 -0.13665928040552114 -0.5352488482549578 -0.4084070448900632 -1.152 -15.24 -0.904 -4.676 0.06 0.616 -0.268
-0.7830971922155037 -0.5016117176385303 -0.03413107253045045 1.5558400141127808 0.06289321230330196 0.48895637613847565 -0.14534467965214296 -0.6840818001908558 0.2528982085665391 0.028667032958629435 -0.061653755815134534 -0.08168140897801264 -0.5831581362132152 -0.40448005407381254 -1.028 -15.112 -0.804 -4.644 0.024 0.664 -0.26
-0.7907670961549308 -0.4989272512597308 -0.03413107253045045 1.5558400141127808 0.06059224112147384 0.48358744338087667 -0.1499466220157992 -0.7225663101901117 0.2642864819336659 -0.006675884387626033 -0.009424777959001457 -0.08482300163101313 -0.5568472977443362 -0.42764929988969114 -0.84 -14.984 -0.636 -4.616 -0.008 0.608 -0.252
-0.7980535048973865 -0.4966262800779027 -0.0337475773334791 1.5562235093097523 0.06020874592450249 0.4770680250323637 -0.15339807878854136 -0.7425939633529899 0.2505420140767888 0.0510508806112579 -0.010995574285501701 -0.13665928040552114 -0.5635231821319622 -0.4036946559105624 -0.808 -14.92 -0.604 -4.828 0.044 0.548 -0.224
-0.8057234088368136 -0.49432530889607457 -0.0337475773334791 1.5562235093097523 0.057524279545703015 0.47131559707779336 -0.1572330307582549 -0.7614435192709927 0.24779312050541333 -0.0023561944897503642 0.03652101459113065 -0.16061392438464983 -0.58198003896834 -0.39152098438018557 -0.652 -14.7 -0.536 -4.704 0.072 0.508 -0.252
-0.8133933127762406 -0.4916408425172751 -0.03298058693953639 1.5573739949006664 0.05675728915176031 0.464412683532309 -0.16183497312191114 -0.7327764863123634 0.2481858195870384 0.009817477040626518 0.07736171908013696 -0.17592918856802722 -0.6039711875393434 -0.3754203220335581 -0.56 -14.732 -0.636 -4.92 0.108 0.528 -0.232
-0.8206797215186964 -0.48895637613847565 -0.03298058693953639 1.558140985294609 0.05560680356084625 0.45827676038076737 -0.16528642989465334 -0.6938992772314824 0.23483405081178632 0.05576326959075863 0.11349003458964255 -0.15629423448677418 -0.6330309195795979 -0.3734568266254328 -0.464 -14.636 -0.604 -5.072 0.072 0.492 -0.232
-0.8283496254581234 -0.4866554049566475 -0.03298058693953639 1.5604419564764371 0.05483981316690354 0.45175734203225437 -0.1695048770613382 -0.7264933010063623 0.21362830040403305 0.022383847652628464 0.12055861805889365 -0.10720684928364158 -0.6173229563145954 -0.3581415624420554 -0.28 -14.54 -0.604 -4.828 0.016 0.432 -0.24
-0.8356360342005792 -0.4843544337748194 -0.032213596545593685 1.5619759372643225 0.05292233718204677 0.44447093328979864 -0.17257283863710904 -0.7508406440671161 0.2191260875467839 0.012173671530376884 0.1401935721401467 -0.0950331777532647 -0.6298893269265974 -0.3506802798911792 -0.496 -14.572 -0.536 -4.616 0.0 0.46 -0.26
-0.8429224429430349 -0.48320394818390533 -0.032213596545593685 1.5631264228552366 0.05138835639416136 0.43795151494128565 -0.17564080021287987 -0.7598727229444925 0.19792033713903062 0.029059732040254495 0.16139932254789996 -0.11977321989564353 -0.6742643231502293 -0.30080749652479655 -0.404 -14.508 -0.604 -4.828 0.06 0.548 -0.26
-0.8513593372764047 -0.4812864721990486 -0.032213596545593685 1.5650438988400934 0.0502378708032473 0.4302816110018586 -0.1787087617886507 -0.7484844495773658 0.18928095734327927 0.03887720908088101 0.1692533041804012 -0.17671458673127732 -0.7099999395781098 -0.28470683417816905 -0.496 -14.444 -0.668 -4.644 0.072 0.508 -0.268
-0.8574952604279463 -0.4789855010172204 -0.03259709174256504 1.5681118604158641 0.049854375606275945 0.42452918304728826 -0.18100973297047881 -0.7343472826388636 0.19242254999627975 0.007853981632501214 0.19438604540440507 -0.14569135928289753 -0.7025386570272336 -0.31062497356542307 -0.34 -14.412 -0.604 -4.4 0.052 0.424 -0.232
-0.8663156499582874 -0.47668452983539233 -0.03259709174256504 1.5704128315976924 0.04793689962141918 0.4157087935169471 -0.1836941993492783 -0.7131415322311103 0.18967365642490433 0.02631083846887907 0.2340486526485362 -0.10563605295714133 -0.7017532588639835 -0.29099001948417 -0.404 -14.192 -0.436 -4.4 -0.036 0.48 -0.252
-0.8716845827158863 -0.4751505490475069 -0.03106311095467963 1.573097297976492 0.045252433242619704 0.4084223847744914 -0.18561167533413506 -0.743772060597865 0.18574666560865372 0.03769911183600583 0.2827433387700437 -0.14765485469102282 -0.7594800238628675 -0.2501493149951637 -0.496 -14.096 -0.5 -4.308 -0.008 0.52 -0.268
-0.8801214770492561 -0.47400006345659285 -0.03183010134862233 1.576548754749234 0.04371845245473429 0.4007524808350643 -0.18867963690990588 -0.717853921210611 0.15943582713977467 0.01610066234662749 0.2729258617294172 -0.1990984343839058 -0.7846127650868714 -0.2379756434647868 -0.34 -14.252 -0.5 -4.276 0.06 0.528 -0.252
-0.8851069146098838 -0.4720825874717361 -0.030679615757708275 1.5800002115219762 0.04141748127290617 0.39193209130472323 -0.19059711289476267 -0.6997897634558582 0.15275994275214863 0.022383847652628464 0.3070906818307975 -0.23365595356691113 -0.8054258164129996 -0.23051436091391064 -0.404 -14.128 -0.536 -4.216 0.108 0.508 -0.24
-0.8920098281553681 -0.47016511148687934 -0.03144660615165098 1.583068173097747 0.04026699568199211 0.38387869216832476 -0.19213109368264808 -0.7107853377413599 0.1519745445888985 0.012959069693627005 0.32868913132017585 -0.21048670775103256 -0.8175994879433764 -0.21441369856728315 0.124 -13.84 -0.568 -4.032 0.036 0.472 -0.24
-0.9000632272917665 -0.46901462589596526 -0.030679615757708275 1.5872866202644318 0.03834951969713534 0.37582529303192636 -0.19404856966750483 -0.6872233928438563 0.1720021977517766 -0.019242254999627974 0.3385066083608024 -0.1661117115274007 -0.8011061265151239 -0.18260507295565323 0.808 -14.0 -0.568 -3.972 -0.016 0.54 -0.252
-0.9065826456402796 -0.4678641403050512 -0.03183010134862233 1.5903545818402027 0.036432043712278574 0.36662140830461387 -0.19558255045539025 -0.7076437450883595 0.15236724367052357 -0.01021017612225158 0.37856191468655853 -0.18142697571077807 -0.8458738218203808 -0.168075206935526 1.588 -13.808 -0.436 -3.88 0.044 0.528 -0.232
-0.9131020639887926 -0.4655631691232231 -0.03144660615165098 1.5953400194008303 0.0337475773334791 0.3578010187742728 -0.19750002644024703 -0.704502152435359 0.14451326203802234 -0.003141592653000486 0.41351213295118894 -0.20224002703690627 -0.8580474933507577 -0.12919799785464497 1.96 -13.492 0.368 -3.82 0.08 0.5 -0.26
-0.9207719679282196 -0.46479617872928036 -0.03144660615165098 1.6003254569614578 0.03144660615165098 0.349364124440903 -0.19788352163721837 -0.6542366699873512 0.1252710070383944 -0.009032078877376396 0.4390375732568179 -0.1920298509146547 -0.8560839979426325 -0.12684180336489462 2.428 -13.46 0.736 -3.668 0.044 0.46 -0.26
-0.9265243958827899 -0.4636456931383663 -0.03144660615165098 1.6045439041281429 0.029529130166794215 0.34092723010753323 -0.19826701683418974 -0.691150383660107 0.1288052987730199 -0.0019634954081253035 0.4790928795825741 -0.23836834254641187 -0.8686503685546344 -0.10445795571226615 2.524 -13.492 1.04 -3.728 0.152 0.548 -0.252
-0.9338108046252456 -0.4621117123504809 -0.03183010134862233 1.609145846491799 0.026461168591023387 0.33172334538022075 -0.19941750242510378 -0.6573782626403517 0.1170243263242681 -0.006283185306000972 0.5014767272352025 -0.24779312050541333 -0.8882853226358874 -0.07775441816176203 2.804 -13.112 1.24 -3.788 0.18 0.548 -0.24
-0.9391797373828445 -0.46172821715350953 -0.03144660615165098 1.6160487600372835 0.02454369260616662 0.32251946065290826 -0.2001844928190465 -0.6114324700902196 0.11349003458964255 0.01060287520387664 0.542710130805834 -0.23365595356691113 -0.8890707207991375 -0.06832964020276057 3.176 -12.7 1.308 -3.636 0.144 0.424 -0.26
-0.9460826509283289 -0.46096122675956686 -0.03183010134862233 1.6218011879918537 0.0222427214243385 0.3129320807286244 -0.2009514832129892 -0.626747734273597 0.09032078877376397 -0.0023561944897503642 0.5662720757033376 -0.2010619297920311 -0.8745408547790102 -0.0679369411211355 3.176 -12.792 1.476 -3.82 0.08 0.412 -0.26
-0.952602069276842 -0.45904375077471005 -0.03029612056073692 1.6290875967343095 0.019558255045539024 0.3037281960013119 -0.2001844928190465 -0.6181083544778456 0.09032078877376397 0.01688606050987761 0.5592034922340865 -0.22462387468953474 -0.8545132016161322 -0.05654866775400875 3.708 -12.76 1.544 -3.848 0.108 0.364 -0.268
-0.9583544972314122 -0.4586602555777387 -0.03029612056073692 1.634073034294937 0.01802427425765361 0.2956747968649135 -0.2017184736069319 -0.5941537104987169 0.12644910428326955 0.03377212101975522 0.594546409580342 -0.2269800691792851 -0.8867145263093872 -0.036128315509505585 3.74 -12.38 1.88 -3.82 0.116 0.404 -0.252
-0.9633399347920398 -0.4571262747898533 -0.030679615757708275 1.6413594430373928 0.015339807878854137 0.28608741694062967 -0.20133497840996056 -0.5544911032545857 0.09464047867163963 0.02081305132612822 0.601222293967968 -0.23051436091391064 -0.9016370914111395 -0.009032078877376396 3.896 -12.192 1.812 -3.848 0.144 0.396 -0.224
-0.9694758579435815 -0.4559757891989392 -0.03106311095467963 1.6455778902040776 0.014189322287940077 0.27650003701634585 -0.2009514832129892 -0.58198003896834 0.10053096489601555 0.001570796326500243 0.5917975160089666 -0.20027653162878098 -0.9193085500842672 -0.007853981632501214 3.956 -12.38 1.744 -3.728 0.108 0.384 -0.212
-0.9748447907011805 -0.45520879880499654 -0.03106311095467963 1.6540147845374473 0.012655341500054663 0.26806314268297604 -0.20056798801601786 -0.5595961913157116 0.09817477040626518 0.018849555918002914 0.6126105673350948 -0.155116137241899 -0.9130253647782662 0.01060287520387664 4.02 -12.38 1.88 -3.636 0.044 0.356 -0.224
-0.9794467330648366 -0.4536748180171111 -0.029912625363765568 1.660150707688989 0.009970875121255189 0.2577087723647495 -0.2017184736069319 -0.4983351345822021 0.12134401622214377 -0.0011780972448751821 0.6538439709057261 -0.16964600326202625 -0.9279479298800185 0.0011780972448751821 3.988 -12.064 1.812 -3.42 0.072 0.364 -0.204
-0.9836651802315216 -0.45252433242619705 -0.029529130166794215 1.666670126037502 0.007286408742455715 0.24888838283440837 -0.20056798801601786 -0.4700608007051977 0.1170243263242681 0.05772676499888393 0.6691592350891035 -0.23051436091391064 -0.9263771335535183 -0.01021017612225158 3.988 -11.744 1.844 -3.36 0.152 0.412 -0.204
-0.9875001322012351 -0.451373846835283 -0.02914563496982286 1.673189544386015 0.006135923151541655 0.2396844981070959 -0.20133497840996056 -0.46024332366457116 0.12095131714051871 0.021991148571003403 0.6452045911099747 -0.21991148571003402 -0.9043859849825149 0.007461282550876154 3.924 -12.0 1.812 -3.208 0.164 0.356 -0.184
-0.9932525601558054 -0.451373846835283 -0.030679615757708275 1.6804759531284708 0.004601942363656241 0.22856313739492665 -0.20133497840996056 -0.4661338098889471 0.10956304377339195 0.009424777959001457 0.6770132167216047 -0.17789268397615252 -0.9711448288587752 0.01021017612225158 3.768 -11.936 1.944 -3.24 0.08 0.424 -0.156
-0.9974710073224903 -0.4490728756534549 -0.02914563496982286 1.6877623618709265 0.002684466378799474 0.21897575747064282 -0.2009514832129892 -0.41351213295118894 0.10053096489601555 0.03180862561162992 0.691935781823357 -0.1460840583645226 -0.9593638564100234 0.023954643979128706 3.676 -11.556 2.216 -3.208 0.008 0.328 -0.156
-0.9997719785043184 -0.4479223900625408 -0.02914563496982286 1.6942817802194394 0.0007669903939427069 0.20938837754635897 -0.20056798801601786 -0.4158683274409393 0.1079922474468917 0.045160394386881984 0.7268860000879874 -0.19831303622065566 -0.9090983739620156 0.0 3.74 -11.144 2.148 -3.084 0.152 0.364 -0.156
-1.004757416064946 -0.44715539966859813 -0.027228158984966094 1.7015681889618952 -0.0019174759848567672 0.2001844928190465 -0.2009514832129892 -0.40565815131868777 0.12370021071189413 0.03730641275438077 0.7017532588639835 -0.2120575040775328 -0.9083129757987655 0.007853981632501214 3.8 -11.176 2.048 -2.992 0.172 0.336 -0.168
-1.0085923680346596 -0.44600491407768406 -0.027228158984966094 1.7092380929013222 -0.0030679615757708274 0.1902136176977913 -0.20056798801601786 -0.37070793305405736 0.11074114101826713 0.059690260407009234 0.6962554717212327 -0.18771016101677904 -0.9542587683488976 0.0027488935713754254 3.924 -11.144 1.844 -2.84 0.072 0.328 -0.156
-1.0108933392164876 -0.44447093328979864 -0.02684466378799474 1.7180584824316634 -0.004601942363656241 0.18139322816745018 -0.2009514832129892 -0.3589269606053055 0.1130973355080175 0.04712388979500729 0.7194247175371112 -0.11977321989564353 -0.9471901848796465 -0.018849555918002914 4.02 -10.824 1.608 -2.78 -0.008 0.344 -0.168
-1.0143447959892298 -0.44332044769888457 -0.027228158984966094 1.7245779007801765 -0.006135923151541655 0.17103885784922362 -0.19711653124327566 -0.31415926530004856 0.11349003458964255 0.050658181529632834 0.7524114403936164 -0.1507964473440233 -0.9322676197778942 0.0510508806112579 4.144 -10.668 1.576 -2.688 0.06 0.336 -0.1
-1.0162622719740866 -0.44178646691099915 -0.026077673394052033 1.7322478047196035 -0.007669903939427069 0.16183497312191114 -0.19404856966750483 -0.2968805057085459 0.1602212253030248 0.028274333877004374 0.7763660843727451 -0.18260507295565323 -0.9358019115125198 0.2850995332597941 4.236 -10.792 1.544 -2.596 0.144 0.344 -0.064
-1.0197137287468288 -0.4410194765170565 -0.026077673394052033 1.7395342134620593 -0.008436894333369775 0.15416506918248407 -0.1902136176977913 -0.24425882877078778 0.14647675744614766 0.03180862561162992 0.7449501578427402 -0.1661117115274007 -0.9424777959001458 0.39858956784943667 4.112 -10.856 1.88 -2.628 0.108 0.344 -0.056
-1.0216312047316856 -0.4387185053352283 -0.02569417819708068 1.7472041174014863 -0.009203884727312482 0.14342720366728617 -0.18561167533413506 -0.24425882877078778 0.1480475537726479 0.028274333877004374 0.7414158661081147 -0.0750055245903866 -0.9448339903898961 0.4178318228490646 4.204 -10.38 2.048 -2.504 0.024 0.328 -0.064
-1.0223981951256282 -0.4371845245473429 -0.02569417819708068 1.755641011734856 -0.009970875121255189 0.13383982374300235 -0.18177672336442152 -0.2179479903019087 0.1539380399970238 0.03573561642788053 0.750055245903866 -0.05654866775400875 -0.9004589941662643 0.4221515127469403 4.144 -10.252 2.112 -2.384 0.036 0.328 -0.084
-1.0250826615044277 -0.43603403895642884 -0.024927187803137973 1.763310915674283 -0.011504855909140603 0.1257864246066039 -0.177941771394708 -0.15825772989489947 0.15943582713977467 0.03809181091763089 0.7779368806992453 -0.09306968234513939 -0.8843583318196367 0.39741147060456145 4.3 -10.38 2.28 -2.32 0.136 0.316 -0.092
-1.0262331470953419 -0.43373306777460074 -0.02454369260616662 1.7694468388258247 -0.011888351106111956 0.11734953027323415 -0.17410681942499445 -0.1460840583645226 0.15747233173164935 0.03926990816250607 0.7791149779441205 -0.09189158510026421 -0.8619744841670083 0.40290925774731234 4.392 -10.16 2.216 -2.26 0.152 0.316 -0.112
-1.0273836326862558 -0.43219908698671533 -0.023776702212223912 1.7775002379622231 -0.011504855909140603 0.11006312153077843 -0.17027186745528092 -0.13037609509952017 0.17632188764965226 0.036128315509505585 0.7842200660052463 -0.04712388979500729 -0.8329147521267538 0.39073558621693544 4.644 -9.904 2.348 -1.984 0.164 0.328 -0.092
-1.026616642292313 -0.4306651061988299 -0.024160197409195266 1.7867041226895357 -0.01112136071216925 0.1012427320004373 -0.16605342028859604 -0.12487830795676931 0.16768250785390093 0.04241150081550656 0.7767587834543701 0.01649336142825255 -0.7810784733522458 0.36756634040105685 4.704 -9.968 2.448 -1.956 0.164 0.336 -0.072
-1.0289176134741413 -0.42951462060791584 -0.023009711818281205 1.79360703623502 -0.011504855909140603 0.09357282806101024 -0.16260196351585385 -0.07461282550876154 0.15865042897652454 0.04280419989713162 0.769297500903494 0.0019634954081253035 -0.8038550200864993 0.3762057201968082 5.048 -9.808 2.416 -2.048 0.152 0.316 -0.1
-1.0293011086711126 -0.42683015422911635 -0.023009711818281205 1.8005099497805044 -0.011888351106111956 0.08705340971249723 -0.15915050674311168 -0.0640099503048849 0.18260507295565323 0.040448005407381256 0.7602654220261176 0.0011780972448751821 -0.7422012642713648 0.336150413871052 4.924 -9.588 2.316 -1.984 0.164 0.336 -0.072
-1.02853411827717 -0.4249126782442596 -0.0222427214243385 1.809713834507817 -0.01112136071216925 0.08053399136398422 -0.15531555477339815 -0.028274333877004374 0.19045905458815446 0.05811946408050899 0.7559457321282419 0.010995574285501701 -0.691935781823357 0.35382187254417974 5.08 -9.744 2.348 -1.832 0.144 0.288 -0.092
-1.0289176134741413 -0.42299520225940285 -0.021092235833424438 1.8158497576593586 -0.01112136071216925 0.07363107781849985 -0.15224759319762732 0.01767145867312773 0.2030254252001564 0.045945792550132106 0.7422012642713648 0.0019634954081253035 -0.6412776002937242 0.3577488633604303 5.236 -9.492 2.148 -1.772 0.136 -0.084 -0.092
-1.0277671278832272 -0.4206942310775747 -0.02147573103039579 1.8242866519927283 -0.01112136071216925 0.06327670750027331 -0.14841264122791378 0.05222897785613308 0.22187498111815931 0.062439153978384655 0.781863871515496 0.009032078877376396 -0.7944302421274979 0.36560284499293155 4.86 -9.3 2.048 -1.984 0.152 -0.036 -0.1
-1.0262331470953419 -0.4183932598957466 -0.019941750242510378 1.8334905367200407 -0.011504855909140603 0.05177185159113271 -0.14419419406122888 0.07814711724338709 0.24033183795453716 0.056941366835633805 0.8054258164129996 -0.008246680714126275 -0.9982410654909044 0.36089045601343084 4.548 -9.524 2.112 -2.108 0.172 0.328 -0.084
-1.0254661567013992 -0.4168592791078612 -0.02032524543948173 1.840393450265525 -0.01112136071216925 0.042184471666848876 -0.14112623248545805 0.08953539061051385 0.23679754621991161 0.043982297142006806 0.7979645338621234 -0.005890486224375911 -1.0445795571226615 0.375027622951933 4.548 -9.396 2.012 -2.2 0.152 0.308 -0.12
-1.0239321759135136 -0.4126408319411763 -0.019558255045539024 1.8484468494019235 -0.01112136071216925 0.03528155812136451 -0.1365242901218018 0.12173671530376882 0.21951878662840896 0.060475658570259355 0.7516260422303662 0.014137166938502187 -0.9106691702885158 0.3832743036660593 4.488 -9.332 1.98 -2.048 0.172 0.328 -0.12
-1.0216312047316856 -0.4099563655623768 -0.01802427425765361 1.8553497629474078 -0.01112136071216925 0.028378644575880154 -0.13268933815208828 0.12919799785464497 0.2501493149951637 0.08050331173313745 0.6993970643742332 -0.007461282550876154 -0.7182466202922361 0.3895574889720603 4.86 -9.332 1.812 -1.708 0.164 0.172 -0.1
-1.018946738352886 -0.4076553943805487 -0.017257283863710903 1.861869181295921 -0.011888351106111956 0.02147573103039579 -0.12885438618237474 0.17828538305777758 0.2528982085665391 0.08639379795751337 0.6573782626403517 0.00510508806112579 -0.6357798131509733 0.3801327110130588 4.892 -9.396 1.88 -1.312 0.152 -0.056 -0.112
-1.0170292623680293 -0.4049709280017492 -0.017257283863710903 1.8691555900383767 -0.011504855909140603 0.01342233189399737 -0.12463593901568987 0.2320851572404109 0.252112810403289 0.08089601081476251 0.6691592350891035 -0.0007853981632501215 -0.7166758239657358 0.38837939172718505 4.86 -9.268 1.744 -1.312 0.152 0.132 -0.1
-1.0151117863831725 -0.40228646162294973 -0.016106798272796843 1.876058503583861 -0.011888351106111956 0.0038349519697135344 -0.12080098704597633 0.25643250030116466 0.24150993519941236 0.07147123285576105 0.6703373323339786 0.011388273367126762 -0.8203483815147519 0.3820962064211841 4.828 -9.204 1.676 -1.312 0.136 0.328 -0.1
-1.012427320004373 -0.3992185000471789 -0.01572330307582549 1.882577921932374 -0.01112136071216925 -0.0023009711818281204 -0.1169660350762628 0.28235063968841867 0.2666426764234162 0.07579092275363672 0.6726935268237291 -0.010995574285501701 -0.8007134274334988 0.39073558621693544 4.8 -9.144 1.576 -1.128 0.152 0.328 -0.112
-1.0089758632316308 -0.39730102406232215 -0.014189322287940077 1.889097340280887 -0.010737865515197896 -0.008820389530341128 -0.11236409271260656 0.31415926530004856 0.2760674543824177 0.06086835765188441 0.6440264938650996 0.0047123889795007284 -0.7021459579456086 0.39780416968618654 4.704 -8.984 1.644 -1.036 0.172 0.288 -0.112
-1.004757416064946 -0.39461655768352266 -0.01457281748491143 1.8948497682354573 -0.011504855909140603 -0.014956312681882784 -0.10814564554592167 0.3530364743809296 0.2646791810152909 0.08325220530451288 0.6000441967230928 0.012959069693627005 -0.5874778261110909 0.42372230907344055 4.488 -8.856 1.712 -0.824 0.172 0.104 -0.092
-1.0009224640952326 -0.3911651009107805 -0.013805827090968724 1.9002187009930562 -0.010737865515197896 -0.02032524543948173 -0.10431069357620813 0.4021238595840622 0.27488935713754253 0.059690260407009234 0.5898340206008412 -0.01531526418337737 -0.569020969274713 0.43039819346106656 4.392 -8.792 1.812 -0.7 0.372 0.132 -0.12
-0.9947865409436908 -0.388480634531981 -0.013038836697026017 1.9059711289476267 -0.006902913545484362 -0.026461168591023387 -0.09932525601558054 0.43471788335894224 0.2631083846887907 0.04555309346850705 0.5972953031517174 0.10524335387551628 -0.614181363661595 0.41429753111443907 4.236 -8.636 1.576 -0.608 0.592 0.328 -0.112
-0.9898011033830633 -0.3857961681531816 -0.01227184630308331 1.9117235569021969 -0.0007669903939427069 -0.03144660615165098 -0.095490304045867 0.4547455365218203 0.28431413509654396 0.05222897785613308 0.575696853662339 0.3891647898904352 -0.6082908774372191 0.4362886796854425 4.112 -8.604 1.712 -0.64 0.264 0.328 -0.112
-0.9855826562163783 -0.38272820657741075 -0.011504855909140603 1.9167089944628244 0.006902913545484362 -0.03681553890924993 -0.09088836168221076 0.47359509243982323 0.26153758836229046 0.07382742734551141 0.5466371216220846 0.6691592350891035 -0.5136503987655795 0.45238934203207 4.02 -8.476 1.712 -0.488 0.116 0.336 -0.128
-0.9805972186557508 -0.38004374019861126 -0.01112136071216925 1.9224614224173948 0.013805827090968724 -0.039883500485020755 -0.08666991451552587 0.5030475235617028 0.28941922315766977 0.06754424203951044 0.4948008428475765 0.7304202918226129 -0.4127267347879388 0.42529310539994075 3.8 -8.54 1.576 -0.396 0.124 0.22 -0.12
-0.9759952762920945 -0.3765922834258691 -0.009970875121255189 1.9270633647810511 0.01687378866673955 -0.043334957257762936 -0.08283496254581234 0.5372123436630831 0.27528205621916757 0.05772676499888393 0.4822344722355746 0.5933683123354667 -0.31455196438167365 0.39034288713531035 3.584 -8.38 1.408 -0.364 0.136 0.132 -0.12
-0.9694758579435815 -0.3746748074410123 -0.009203884727312482 1.9328157927356213 0.021092235833424438 -0.046402918833533764 -0.0790000105760988 0.5525276078464605 0.2662499773417912 0.08874999244726373 0.4881249584599505 0.42764929988969114 -0.31965705244279946 0.34478979366680335 3.488 -8.284 1.308 -0.396 0.116 0.212 -0.112
-0.9637234299890112 -0.37199034106221285 -0.008820389530341128 1.9370342399023062 0.02339320701525256 -0.049854375606275945 -0.07593204900032798 0.6102543728453443 0.2737112598926673 0.056941366835633805 0.4826271713171996 0.3149446634632987 -0.3479313863198038 0.368351738564307 3.584 -8.156 1.276 -0.488 0.152 0.288 -0.092
-0.9568205164435268 -0.36930587468341336 -0.008053399136398421 1.9408691918720198 0.026461168591023387 -0.05138835639416136 -0.07209709703061444 0.6342090168244731 0.2788163479537931 0.0860010988758883 0.472024296113323 0.24347343060753765 -0.27056966723966686 0.37856191468655853 3.584 -8.096 1.24 -0.396 0.492 0.248 -0.092
-0.9503010980950138 -0.3670049035015852 -0.006135923151541655 1.9447041438417332 0.03259709174256504 -0.05292233718204677 -0.06864564025787226 0.6585563598852269 0.2666426764234162 0.12016591897726858 0.4127267347879388 0.34478979366680335 -0.19045905458815446 0.3459678909116785 3.208 -8.0 1.308 -0.304 0.408 0.132 -0.084
-0.943014689352558 -0.36393694192581444 -0.006519418348513008 1.9489225910084182 0.04026699568199211 -0.05560680356084625 -0.06366020269724466 0.6577709617219767 0.25643250030116466 0.10013826581439049 0.3742422247886829 0.5874778261110909 -0.1610066234662749 0.39858956784943667 3.084 -7.84 0.736 -0.244 0.144 0.112 -0.128
-0.9349612902161597 -0.3604854851530722 -0.005368932757598948 1.9523740477811604 0.04563592843959106 -0.056373793954788955 -0.06059224112147384 0.6628760497831025 0.2591813938725401 0.07775441816176203 0.34478979366680335 0.6923284809049821 -0.1869247628535289 0.35146567805442935 2.804 -7.872 0.436 -0.152 0.136 0.268 -0.092
-0.928825367064618 -0.3581845139712441 -0.004218447166684887 1.9546750189629885 0.05177185159113271 -0.057524279545703015 -0.05714078434873166 0.7017532588639835 0.2827433387700437 0.07814711724338709 0.3314380248915513 0.6581636608036018 -0.1460840583645226 0.3569634651971802 3.084 -7.936 0.436 -0.12 0.136 0.328 -0.1
-0.9200049775342769 -0.3551165523954733 -0.004218447166684887 1.958509970932702 0.0559902987578176 -0.056373793954788955 -0.05177185159113271 0.749662546822241 0.265071880096916 0.0899280896921389 0.30080749652479655 0.5179700886634551 -0.06754424203951044 0.37856191468655853 3.116 -8.0 0.604 -0.028 0.124 0.26 -0.112
-0.9123350735948498 -0.35319907641061654 -0.0030679615757708274 1.9604274469175587 0.058674765136617076 -0.05714078434873166 -0.04908738521233324 0.7736171908013697 0.25250550948491407 0.04673119071338223 0.26350108377041576 0.41154863754306364 0.0070685834692510935 0.4017311605024371 2.836 -7.84 0.604 0.0 0.144 0.152 -0.12
-0.9031311888675373 -0.35051461003181705 -0.002684466378799474 1.9619614277054442 0.059825250727531136 -0.0559902987578176 -0.04410194765170564 0.7991426311069986 0.2721404635661671 0.027488935713754253 0.23640484713828655 0.2548617039746644 0.05340707510100826 0.4013384614208121 2.552 -7.808 0.668 0.028 0.144 0.112 -0.112
-0.896228275322053 -0.3482136388499889 -0.0023009711818281204 1.965029389281215 0.06059224112147384 -0.057524279545703015 -0.041033986075934815 0.8250607704942526 0.24582962509728803 0.04084070448900632 0.21127210591428267 0.1331249886708956 -0.01727875959150267 0.40055306325756196 2.024 -7.776 0.704 0.028 0.208 0.22 -0.148
-0.8862574002007978 -0.3459126676681608 -0.0019174759848567672 1.966179874872129 0.06289321230330196 -0.05675728915176031 -0.03796602450016399 0.8478373172285061 0.23876104162803694 0.0510508806112579 0.20459622152665666 0.06361725122325984 -0.01610066234662749 0.35657076611555516 1.712 -7.68 0.568 0.088 0.628 0.288 -0.112
-0.8785874962613707 -0.34246121089541864 -0.0011504855909140602 1.9677138556600144 0.06787864986392955 -0.056373793954788955 -0.033364082136507746 0.8541205025345071 0.2238384765262846 0.05379977418263332 0.15943582713977467 0.25957409295416517 0.023169245815878585 0.3455751918300535 1.244 -7.46 0.636 0.028 0.372 0.22 -0.128
-0.8690001163370868 -0.34131072530450457 -0.0007669903939427069 1.968097350856986 0.07439806821244256 -0.05560680356084625 -0.029529130166794215 0.8780751465136358 0.23365595356691113 0.045945792550132106 0.11074114101826713 0.5411393344793337 0.084037603467763 0.32554753866717534 1.028 -7.3 0.836 0.0 0.152 0.212 -0.148
-0.859412736412803 -0.3390097541226764 0.0007669903939427069 1.9688643412509286 0.0790000105760988 -0.054072822772960834 -0.024927187803137973 0.8490154144733814 0.22423117560790967 0.07853981632501214 0.0860010988758883 0.5984734003965926 0.09856746948789025 0.38877209080881014 0.872 -7.172 0.94 0.0 0.116 0.26 -0.148
-0.8509758420794333 -0.336325287743877 0.0007669903939427069 1.9688643412509286 0.08206797215186963 -0.05292233718204677 -0.021859226227367145 0.8627598823302585 0.22423117560790967 0.05537057050913356 0.04673119071338223 0.4292200962161914 0.11466813183451774 0.3455751918300535 0.776 -7.14 0.972 0.028 0.136 0.296 -0.148
-0.8421554525490922 -0.3336408213650775 0.0019174759848567672 1.9688643412509286 0.08360195293975504 -0.05177185159113271 -0.018791264651596317 0.8882853226358874 0.21951878662840896 0.08874999244726373 0.027881634795379313 0.24347343060753765 0.14372786387477224 0.32829643223855076 0.716 -7.112 0.668 0.06 0.436 0.316 -0.14
-0.8337185582157224 -0.3321068405771921 0.002684466378799474 1.9677138556600144 0.08820389530341129 -0.04832039481839053 -0.015339807878854137 0.8851437299828869 0.21637719397540847 0.09424777959001458 -0.010995574285501701 0.23012166183228558 0.19634954081253037 0.3070906818307975 0.652 -7.204 0.332 0.12 0.5 0.316 -0.092
-0.8233641878974959 -0.32980586939536394 0.004601942363656241 1.9673303604630432 0.09433981845495294 -0.04601942363656241 -0.01112136071216925 0.9110618693701409 0.19556414264928024 0.10877764561014182 -0.07539822367201165 0.43275438795081694 0.26782077366829143 0.3805254100946839 0.62 -7.332 0.164 0.088 0.188 0.328 -0.168
-0.8141603031701834 -0.32750489821353584 0.004985437560627594 1.9654128844781864 0.09894176081860918 -0.04180097646987752 -0.007669903939427069 0.9024224895743895 0.20852321234290724 0.11859512265076834 -0.13744467856877127 0.5332853528468324 0.3247621405039252 0.3224059460141749 0.308 -7.396 0.032 0.12 0.124 0.296 -0.148
-0.8041894280489281 -0.3255874222286791 0.006902913545484362 1.9646458940842437 0.10392719837923678 -0.03719903410622128 -0.004601942363656241 0.892212313452138 0.19556414264928024 0.1260564052016445 -0.15668693356839924 0.5281802647857067 0.3671736413194318 0.336543112952677 0.06 -7.396 -0.032 0.12 0.152 0.296 -0.128
-0.7961360289125298 -0.324436936637765 0.007669903939427069 1.9615779325084728 0.10661166475803625 -0.033364082136507746 -0.0023009711818281204 0.90477868406414 0.1881028600984041 0.10327985846739098 -0.1720021977517766 0.3758130211151831 0.40487275315543764 0.3012001956064216 -0.092 -7.46 -0.164 0.12 0.272 0.308 -0.14
-0.7869321441852173 -0.32175247025896553 0.008820389530341128 1.9588934661296733 0.10967962633380708 -0.028762139772851508 0.0015339807878854137 0.9499390784510219 0.17592918856802722 0.12448560887514426 -0.2210895829549092 0.25564710213791453 0.42568580448156584 0.27017696815804176 -0.34 -7.204 -0.568 0.12 0.464 0.308 -0.112
-0.7761942786700193 -0.3198349942741088 0.009203884727312482 1.9558255045539026 0.11428156869746332 -0.024160197409195266 0.003451456772742181 0.9479755830428966 0.14961835009914815 0.08168140897801264 -0.25172011132166394 0.3502875808095542 0.44374996223631863 0.3129811680551734 -0.404 -7.204 -0.4 0.152 0.3 0.308 -0.1
-0.7673738891396782 -0.3186845086831947 0.010354370318226542 1.9535245333720743 0.11965050145506227 -0.019558255045539024 0.006519418348513008 0.8937831097786383 0.15825772989489947 0.04987278336638271 -0.2803871442802934 0.46574111080732206 0.44689155488931914 0.30080749652479655 -0.372 -7.332 -0.5 0.304 0.124 0.308 -0.156
-0.7593204900032798 -0.31676703269833795 0.010354370318226542 1.9500730765993322 0.12118448224294769 -0.015339807878854137 0.009970875121255189 0.944048592226646 0.16179202162952502 0.0659734457130102 -0.2992367001982963 0.43550328152219236 0.4362886796854425 0.26350108377041576 -0.34 -7.08 -0.568 0.852 0.136 0.308 -0.148
-0.7478156340941392 -0.3160000423043952 0.011888351106111956 1.9473886102205327 0.12310195822780445 -0.011888351106111956 0.01342233189399737 0.9601492545732735 0.1460840583645226 0.0769690199985119 -0.3110176726470481 0.3200497515244245 0.38131080825793395 0.2729258617294172 -0.436 -6.696 -0.468 1.128 0.2 0.492 -0.128
-0.7397622349577407 -0.31408256631953846 0.011504855909140603 1.9439371534477905 0.12463593901568987 -0.008053399136398421 0.01572330307582549 0.9090983739620156 0.12487830795676931 0.07579092275363672 -0.2882411259127946 0.18535396652702868 0.342826298258678 0.30355639009617197 -0.436 -6.792 -0.368 1.344 0.436 1.012 -0.112
-0.7309418454273996 -0.3136990711225671 0.01227184630308331 1.940102201478077 0.12885438618237474 0.0 0.018407769454624964 0.9475828839612715 0.10563605295714133 0.03180862561162992 -0.3349723166261768 0.2018473279552812 0.49244464835782614 0.3086614781572977 -0.404 -6.632 -0.604 1.528 0.372 0.916 -0.128
-0.7213544655031158 -0.31254858553165304 0.01227184630308331 1.936650744705335 0.13383982374300235 0.009203884727312482 0.022626216621309852 0.924806337227018 0.10838494652851677 0.022776546734253524 -0.375027622951933 0.30080749652479655 0.7575165284547422 0.31415926530004856 -0.436 -6.316 -0.4 1.68 0.152 0.528 -0.148
-0.7121505807758033 -0.3121650903346817 0.01227184630308331 1.9324322975386499 0.13460681413694506 0.017257283863710903 0.024160197409195266 0.9672178380425246 0.08560839979426324 0.012959069693627005 -0.4154756283593143 0.37463492387030795 0.885929128146137 0.2850995332597941 -0.56 -6.156 -0.468 1.528 0.144 0.404 -0.12
-0.7040971816394049 -0.31178159513771037 0.011888351106111956 1.9289808407659077 0.1357572997278591 0.023776702212223912 0.027228158984966094 0.9420850968185207 0.07147123285576105 0.001570796326500243 -0.41626102652256436 0.23522674989341139 0.8380198401878796 0.2737112598926673 -0.496 -6.064 -0.468 1.16 0.188 0.508 -0.156
-0.6929758209272356 -0.31024761434982495 0.01227184630308331 1.9247623935992229 0.13690778531877318 0.03259709174256504 0.030679615757708275 0.9389435041655202 0.07343472826388636 -0.021991148571003403 -0.37934731284980866 0.13548118316064595 0.7685121027402438 0.3408628028505527 -1.308 -5.808 -0.4 0.824 0.408 0.676 -0.112
-0.6849224217908373 -0.3090971287589109 0.01227184630308331 1.9201604512355666 0.1392087565006013 0.0395000052880494 0.033364082136507746 0.9193085500842672 0.0911061869370141 0.01649336142825255 -0.39780416968618654 0.12723450244651968 0.7865762604949966 0.29177541764742015 -2.304 -5.588 -0.5 0.456 0.38 0.596 -0.128
-0.6761020322604961 -0.30833013836496814 0.011504855909140603 1.9163254992658532 0.14112623248545805 0.04908738521233324 0.03528155812136451 0.8996735960030141 0.10917034469176688 -0.0011780972448751821 -0.4362886796854425 0.20655971693478195 0.8529424052896319 0.2532909076481642 -3.304 -5.556 -0.4 0.396 0.228 0.412 -0.156
-0.6665146523362123 -0.30756314797102546 0.012655341500054663 1.9109565665082542 0.14266021327334347 0.05829126993964572 0.03796602450016399 0.9464047867163964 0.07343472826388636 0.006283185306000972 -0.45788712917482083 0.17121679958852648 0.8961393042683886 0.23679754621991161 -3.644 -5.808 -0.468 0.212 0.208 0.404 -0.148
-0.6596117387907279 -0.30679615757708273 0.013038836697026017 1.9063546241445979 0.14266021327334347 0.06557767868210143 0.04026699568199211 0.8827875354931365 0.05733406591725887 0.03377212101975522 -0.4798782777458242 0.10917034469176688 0.8529424052896319 0.2666426764234162 -4.236 -5.968 -0.436 0.212 0.344 0.492 -0.128
-0.6511748444573582 -0.3064126623801114 0.013805827090968724 1.900985691386999 0.14457768925820025 0.07401457301547121 0.04256796686382023 0.7810784733522458 0.08639379795751337 0.06675884387626033 -0.5030475235617028 0.06832964020276057 0.8183848861066266 0.2560398012195396 -4.332 -5.712 -0.436 0.244 0.38 0.528 -0.12
-0.6442719309118737 -0.3052621767891973 0.014956312681882784 1.8956167586294 0.14534467965214296 0.08321845774278369 0.045252433242619704 0.7736171908013697 0.09306968234513939 0.09660397407976494 -0.5167919914185799 0.07539822367201165 0.8415541319225052 0.2269800691792851 -4.3 -5.556 -1.508 0.244 0.308 0.588 -0.128
-0.6366020269724467 -0.3041116911982833 0.014956312681882784 1.8894808354778583 0.14611167004608566 0.09165535207615347 0.047553404424447825 0.7327764863123634 0.0911061869370141 0.09189158510026421 -0.5509568115199602 0.12487830795676931 0.8439103264122555 0.22148228203653425 -4.112 -5.68 -1.912 0.244 0.188 0.5 -0.12
-0.6293156182299909 -0.30334470080434056 0.016490293469768196 1.8833449123263166 0.14764565083397108 0.1012427320004373 0.049854375606275945 0.697826268047733 0.0769690199985119 0.09424777959001458 -0.5827654371315901 0.1170243263242681 0.8368417429430044 0.226194671016035 -3.896 -6.032 -2.82 0.244 0.164 0.548 -0.12
-0.6224127046845066 -0.3029612056073692 0.017257283863710903 1.877208989174775 0.14764565083397108 0.10891263593986437 0.05253884198507542 0.7300275927409879 0.09032078877376397 0.08168140897801264 -0.6071127801923439 0.06675884387626033 0.8572620951875076 0.22972896275066054 -3.612 -6.284 -2.952 0.244 0.2 0.548 -0.14
-0.6143593055481082 -0.3006602344255411 0.01802427425765361 1.8703060756292906 0.1472621556369997 0.11734953027323415 0.055223308363874894 0.704502152435359 0.09621127499813988 0.06715154295788539 -0.6177156553962205 0.036913713672755706 0.8545132016161322 0.2269800691792851 -3.456 -6.064 -3.356 0.272 0.18 0.52 -0.112
-0.6078398871995953 -0.3006602344255411 0.017640779060682257 1.8634031620838063 0.14687866044002837 0.12616991980357528 0.05714078434873166 0.7068583469251093 0.12330751163026907 0.01688606050987761 -0.6699446332523536 0.023169245815878585 0.8407687337592551 0.18456856836377855 -3.676 -5.904 -3.592 0.272 0.164 0.548 -0.128
-0.6013204688510821 -0.29950974883462705 0.01687378866673955 1.856500248538322 0.1472621556369997 0.1357572997278591 0.05905826033358843 0.6781913139664799 0.11977321989564353 -0.011388273367126762 -0.6679811378442283 -0.01610066234662749 0.8607963869221331 0.181034276629153 -3.768 -6.22 -3.324 0.272 0.208 0.636 -0.148
-0.5948010505025692 -0.298359263243713 0.017257283863710903 1.8495973349928376 0.14764565083397108 0.14381069886425754 0.06059224112147384 0.6326382204979728 0.10485065479389122 -0.05929756132538417 -0.6726935268237291 -0.0070685834692510935 0.8446957245755057 0.20341812428178146 -4.176 -6.284 -3.02 0.244 0.28 0.624 -0.128
-0.590199108138913 -0.2972087776527989 0.01572330307582549 1.8423109262503818 0.14841264122791378 0.15224759319762732 0.06212622190935926 0.6683738369258534 0.09778207132464012 -0.05851216316213405 -0.6880087910071064 0.02042035224450316 0.8419468310041303 0.16532631336415057 -4.516 -6.124 -2.82 -0.672 0.264 0.576 -0.12
-0.5829126993964572 -0.29529130166794215 0.01457281748491143 1.8342575271139834 0.14764565083397108 0.16183497312191114 0.06366020269724466 0.6185010535594707 0.1240929097935192 -0.07736171908013696 -0.737096176210239 0.009817477040626518 0.8784678455952609 0.16650441060902577 -4.612 -6.064 -2.684 -1.312 0.264 0.48 -0.14
-0.5767767762449155 -0.2945243112739994 0.015339807878854137 1.825053642386671 0.14841264122791378 0.1729563338340804 0.06596117387907278 0.61378866457997 0.13508848407902088 -0.07579092275363672 -0.7999280292702488 0.006675884387626033 0.9538660692672726 0.1790707812210277 -4.58 -6.444 -2.416 -1.648 0.272 0.364 -0.12
-0.571791338684288 -0.29260683528914266 0.01342233189399737 1.8166167480533013 0.1491796316218565 0.1829272089553356 0.06711165946998685 0.5050110189698281 0.14137166938502185 -0.054977871427508505 -0.8568693961058825 0.012959069693627005 1.0100220379396563 0.17357299407827684 -4.736 -6.792 -2.384 -1.74 0.272 0.336 -0.1
-0.5668059011236604 -0.29107285450125725 0.01227184630308331 1.8070293681290175 0.14764565083397108 0.19213109368264808 0.06941263065181497 0.5340707510100826 0.1602212253030248 -0.056155968672383684 -0.8855364290645119 0.014137166938502187 0.9621127499813988 0.17946348030265274 -4.58 -6.824 -2.552 -1.62 0.264 0.376 -0.148
-0.5622039587600042 -0.2899223689103432 0.013038836697026017 1.797825483401705 0.14956312681882783 0.20133497840996056 0.06979612584878632 0.47241699519494806 0.1798561793842778 -0.05576326959075863 -0.937765406920645 0.01610066234662749 0.9130253647782662 0.15354534091539876 -4.736 -6.888 -2.716 -1.436 0.252 0.444 -0.12
-0.5576020163963479 -0.28685440733457235 0.01227184630308331 1.7878546082804496 0.14802914603094242 0.21053886313727305 0.07133010663667173 0.4421791659098184 0.19085175366977952 -0.06008295948863429 -0.9456193885531462 0.004319689897875668 0.8686503685546344 0.08482300163101313 -4.488 -7.268 -2.852 -1.036 0.208 0.596 -0.12
-0.553383569229663 -0.28532042654668693 0.01227184630308331 1.7771167427652519 0.14841264122791378 0.21897575747064282 0.07209709703061444 0.4123340357063138 0.19438604540440507 -0.050658181529632834 -0.9628981481446489 -0.02552544030562895 0.8552985997793823 0.08560839979426324 -4.3 -7.556 -2.82 -0.824 0.2 0.704 -0.128
-0.5503156076538922 -0.2837864457588015 0.01112136071216925 1.767529362840968 0.14802914603094242 0.22779614700098394 0.0724805922275858 0.40762164672681306 0.1649336142825255 -0.04280419989713162 -0.956614962838648 -0.0023561944897503642 0.8580474933507577 0.08560839979426324 -4.236 -7.524 -2.82 -0.764 0.164 0.704 -0.128
-0.5464806556841787 -0.2811019793800021 0.009970875121255189 1.7567914973257701 0.1472621556369997 0.23776702212223913 0.07209709703061444 0.3872012944823099 0.18378317020052842 -0.06636614479463526 -0.9919578801849034 0.0019634954081253035 0.9208793464107674 0.012566370612001944 -4.36 -7.524 -2.884 -0.516 0.144 0.568 -0.128
-0.5430291989114364 -0.2795679985921167 0.009203884727312482 1.7472041174014863 0.14802914603094242 0.24582042125863754 0.0732475826215285 0.31965705244279946 0.16886060509877612 -0.08835729336563866 -0.988816287531903 0.021598449489378342 0.9126326656966411 0.03259402377488004 -4.456 -7.808 -3.288 -0.58 0.152 0.624 -0.168
-0.5407282277296084 -0.27803401780423126 0.009587379924283835 1.7376167374772025 0.14764565083397108 0.253873820395036 0.07286408742455715 0.3063052836675474 0.15747233173164935 -0.06872233928438563 -0.9719302270220254 -0.0023561944897503642 0.7987499320253736 0.0027488935713754254 -4.488 -7.84 -3.02 -0.852 0.164 0.808 -0.14
-0.5372767709568662 -0.27650003701634585 0.008053399136398421 1.7261118815680618 0.14764565083397108 0.2634612003193198 0.07209709703061444 0.2988440011166712 0.15158184550727344 -0.07932521448826227 -0.9738937224301506 -0.0070685834692510935 0.7846127650868714 -0.003926990816250607 -4.516 -7.68 -2.852 -1.008 0.152 0.712 -0.092
-0.5342088093810954 -0.27458256103148904 0.006902913545484362 1.716524501643778 0.14802914603094242 0.27113110425874687 0.07286408742455715 0.278030949790543 0.155116137241899 -0.07461282550876154 -1.0104147370212813 -0.0019634954081253035 0.8486227153917563 0.0329867228565051 -4.736 -7.68 -2.884 -1.192 0.144 0.636 -0.14
-0.5342088093810954 -0.273432075440575 0.006902913545484362 1.7073206169164654 0.14802914603094242 0.27880100819817394 0.0732475826215285 0.252112810403289 0.15275994275214863 -0.08050331173313745 -0.9903870838584031 -0.0027488935713754254 0.8710065630443847 0.0640099503048849 -4.86 -7.84 -2.988 -1.22 0.152 0.588 -0.128
-0.5303738574113818 -0.2718980946526896 0.006519418348513008 1.698116732189153 0.146495165243057 0.28685440733457235 0.07401457301547121 0.18928095734327927 0.1519745445888985 -0.08796459428401361 -1.008451241613156 0.0047123889795007284 0.8395906365143798 0.0035342917346255468 -4.924 -7.84 -3.288 -1.464 -0.208 0.676 -0.12
-0.5292233718204677 -0.27074760906177553 0.004985437560627594 1.6877623618709265 0.14227671807637213 0.2956747968649135 0.07439806821244256 0.1590431280581496 0.19085175366977952 -0.07618362183526178 -0.9605419536548986 -0.18378317020052842 0.8062112145762497 0.06361725122325984 -4.768 -7.808 -3.22 -1.496 -0.18 0.704 -0.128
-0.5288398766234964 -0.2688301330769188 0.005368932757598948 1.6774079915527 0.13882526130362993 0.3037281960013119 0.07439806821244256 0.13351768775252065 0.14333516479314717 -0.04280419989713162 -1.0249446030414084 -0.3593196596869306 0.808174709984375 0.034164820101380285 -4.704 -7.904 -3.288 -1.588 0.116 0.692 -0.12
-0.5269224006386396 -0.2665291618950906 0.0038349519697135344 1.6651361452496167 0.1357572997278591 0.3121650903346817 0.0732475826215285 0.09817477040626518 0.17160949867015154 -0.03573561642788053 -1.0237665057965333 -0.41194133662468874 0.8046404182497494 0.011388273367126762 -4.768 -7.872 -3.388 -1.74 0.2 0.656 -0.156
-0.5269224006386396 -0.26576217150114795 0.0038349519697135344 1.6559322605223041 0.13268933815208828 0.32098547986502285 0.07439806821244256 0.0750055245903866 0.1441205629563973 -0.05733406591725887 -1.0225884085516581 -0.29373891305554545 0.8109236035557504 -0.02631083846887907 -5.048 -7.808 -3.324 -1.74 0.024 0.616 -0.24
-0.5269224006386396 -0.26422819071326253 0.0023009711818281204 1.6436604142192208 0.13192234775814557 0.3286553838044499 0.07439806821244256 0.04830198703988247 0.13233959050764546 -0.06008295948863429 -1.0375109736534105 -0.18574666560865372 0.7716536953932444 -0.03377212101975522 -5.108 -8.032 -3.692 -1.984 -0.172 0.608 -0.212
-0.5273058958356109 -0.2626942099253771 0.0023009711818281204 1.634073034294937 0.126936910197518 0.33555829734993425 0.07286408742455715 0.030237829285129678 0.15747233173164935 -0.09896016856951531 -1.021410311306783 -0.2399391388729121 0.7288494954961128 0.0011780972448751821 -4.892 -7.936 -3.828 -2.076 -0.08 0.76 -0.212
-0.5269224006386396 -0.2596262483496063 0.0023009711818281204 1.6229516735827678 0.12540292940963257 0.3443786868802754 0.07401457301547121 -0.013744467856877126 0.16297011887440022 -0.06086835765188441 -1.0363328764085353 -0.28470683417816905 0.7264933010063623 -0.021991148571003403 -4.984 -7.84 -3.388 -2.168 0.044 0.692 -0.232
-0.5273058958356109 -0.2596262483496063 0.0003834951969713534 1.610296332082713 0.12233496783386175 0.35319907641061654 0.0732475826215285 -0.012173671530376884 0.15118914642564837 -0.040448005407381256 -1.0496846451837873 -0.3059125845859223 0.7897178531479971 -0.00510508806112579 -4.612 -8.188 -3.288 -2.26 0.1 0.568 -0.212
-0.5276893910325823 -0.25732527716777814 -0.0003834951969713534 1.5999419617644866 0.12195147263689039 0.36125247554701495 0.07401457301547121 -0.04908738520313259 0.14686945652777272 -0.09542587683488976 -1.0716757937547907 -0.18496126744540362 0.7979645338621234 -0.012173671530376884 -4.736 -8.348 -3.22 -2.2 -0.008 0.596 -0.232
-0.5280728862295537 -0.2554078011829214 -0.0023009711818281204 1.5880536106583745 0.12118448224294769 0.3681553890924993 0.07401457301547121 -0.06322455214163478 0.15943582713977467 -0.084037603467763 -1.073639289162916 -0.12919799785464497 0.7162831248841108 0.03377212101975522 -4.672 -8.064 -3.156 -2.168 -0.08 0.724 -0.224
-0.5299903622144104 -0.25349032519806464 -0.002684466378799474 1.5769322499462053 0.11850001586414821 0.3746748074410123 0.07286408742455715 -0.06636614479463526 0.17160949867015154 -0.1009236639776406 -1.061072918550914 -0.12959069693627004 0.6397068039672239 0.0070685834692510935 -4.8 -8.476 -3.052 -1.892 -0.016 0.792 -0.224
-0.5311408478053246 -0.2511893540162365 -0.0038349519697135344 1.5665778796279788 0.11619904468232009 0.38119422578952533 0.06902913545484361 -0.1390154748952715 0.17749998489452745 -0.10759954836526664 -1.0591094231427889 -0.15433073907864886 0.6416702993753493 -0.15825772989489947 -5.048 -8.888 -2.988 -1.772 0.044 0.8 -0.224
-0.5330583237901813 -0.2504223636222938 -0.004985437560627594 1.5566070045067235 0.11619904468232009 0.387330148941067 0.06442719309118737 -0.12212941438539389 0.16297011887440022 -0.0950331777532647 -1.0418306635512862 -0.14961835009914815 0.6251769379470967 -0.3526437752993045 -4.892 -8.696 -2.988 -1.8 0.036 0.896 -0.224
-0.5345923045780667 -0.24888838283440837 -0.004985437560627594 1.5470196245824397 0.11466506389443468 0.39346607209260864 0.06135923151541655 -0.14137166938502185 0.14922565101752308 -0.06911503836601068 -1.027693496612784 -0.1331249886708956 0.6255696370287217 -0.42332960999181546 -4.768 -8.664 -2.952 -1.864 -0.052 0.84 -0.252
-0.5365097805629234 -0.24812139244046566 -0.006519418348513008 1.5366652542642132 0.11389807350049197 0.3992185000471789 0.057524279545703015 -0.20655971693478195 0.14333516479314717 -0.06754424203951044 -0.9789988104912765 -0.11388273367126761 0.626747734273597 -0.41351213295118894 -4.736 -9.016 -3.324 -2.048 -0.016 0.82 -0.268
-0.5384272565477802 -0.2462039164556089 -0.005752427954570301 1.5282283599308435 0.1112136071216925 0.40420393760780654 0.05368932757598948 -0.23876104162803694 0.11074114101826713 -0.084037603467763 -0.963290847226274 -0.18024887846590287 0.6035784884577183 -0.420188017338815 -4.612 -9.204 -3.724 -2.292 -0.036 0.8 -0.268
-0.5414952181235511 -0.2454369260616662 -0.006902913545484362 1.519024475203531 0.11044661672774979 0.4099563655623768 0.0502378708032473 -0.24543692601566297 0.09778207132464012 -0.06126105673350948 -0.9389435041655202 -0.17592918856802722 0.5729479600909636 -0.4154756283593143 -4.424 -8.728 -3.928 -2.656 -0.016 0.772 -0.26
-0.5434126941084079 -0.24351945007680942 -0.007669903939427069 1.5105875808701612 0.10929613113683573 0.41647578391088985 0.04601942363656241 -0.22580197193440993 0.12055861805889365 -0.09542587683488976 -0.9318749206962691 -0.1189878217323934 0.5839435343764653 -0.3471459881565537 -4.548 -8.604 -3.828 -2.78 -0.124 0.656 -0.252
-0.54686415088115 -0.24275245968286674 -0.009203884727312482 1.5013836961428486 0.10776215034895031 0.4226117070624315 0.04256796686382023 -0.2921681167290452 0.12016591897726858 -0.10642145112039146 -0.9142034620231414 -0.12173671530376882 0.5972953031517174 -0.3718860302989325 -4.644 -9.112 -3.288 -2.78 -0.108 0.664 -0.28
-0.5499321124569209 -0.24236896448589537 -0.008820389530341128 1.4917963162185648 0.10469418877317949 0.42683015422911635 0.038733014894106695 -0.2741039589742924 0.10877764561014182 -0.09896016856951531 -0.8910342162072629 -0.2049889206082817 0.5215043803980807 -0.32672563591205056 -4.488 -8.92 -2.952 -3.056 0.008 0.808 -0.28
-0.5530000740326917 -0.24045148850103862 -0.010737865515197896 1.4841264122791378 0.10316020798529407 0.43258258218368667 0.03566505331833587 -0.2803871442802934 0.10249446030414085 -0.06675884387626033 -0.8741481556973852 -0.21951878662840896 0.4948008428475765 -0.3483240854014289 -4.516 -8.888 -2.952 -2.932 0.108 0.792 -0.252
-0.5560680356084625 -0.23930100291012454 -0.011888351106111956 1.475689517945768 0.10200972239438001 0.438335010138257 0.032213596545593685 -0.323191344177425 0.09660397407976494 -0.08050331173313745 -0.8753262529422604 -0.18024887846590287 0.5309291583570821 -0.3593196596869306 -4.672 -8.952 -3.156 -2.992 0.036 0.664 -0.252
-0.559902987578176 -0.23930100291012454 -0.014189322287940077 1.4661021380214843 0.1004757416064946 0.4425534573049419 0.027611654181937447 -0.3369358120343021 0.11270463642639243 -0.11466813183451774 -0.8588328915140079 -0.12723450244651968 0.5250386721327062 -0.35578536795230503 -4.736 -8.984 -3.456 -3.056 -0.1 0.684 -0.26
-0.5641214347448609 -0.23776702212223913 -0.014189322287940077 1.4576652436881143 0.09894176081860918 0.44600491407768406 0.024160197409195266 -0.36089045601343084 0.09542587683488976 -0.10013826581439049 -0.8576547942691326 -0.1429424657115221 0.45356743927694515 -0.40016036417593687 -4.704 -9.112 -3.524 -3.084 -0.1 0.724 -0.24
-0.5683398819115458 -0.23661653653132508 -0.01342233189399737 1.4499953397486873 0.09664078963678106 0.45099035163831164 0.02032524543948173 -0.40762164672681306 0.09896016856951531 -0.08914269152888879 -0.8301658585553784 -0.14844025285427295 0.42175881366531526 -0.36363934958480626 -4.488 -9.492 -3.052 -3.084 0.036 0.772 -0.24
-0.5710243482903453 -0.23623304133435372 -0.014189322287940077 1.4427089310062315 0.09587379924283836 0.4548253036080252 0.017640779060682257 -0.38680859540068485 0.11584622907939292 -0.05851216316213405 -0.7960010384539982 -0.181034276629153 0.4154756283593143 -0.3872012944823099 -4.392 -9.62 -2.952 -3.084 0.044 0.752 -0.268
-0.5760097858509728 -0.235466050940411 -0.015339807878854137 1.435422522263776 0.0947233136519243 0.457893265183796 0.014189322287940077 -0.3840597018293094 0.08717919612076348 -0.043196898978756684 -0.7755806862094949 -0.1668971096906508 0.37856191468655853 -0.3828816045844342 -4.424 -9.652 -2.988 -3.208 0.044 0.752 -0.232
-0.5813787186085718 -0.23431556534949696 -0.015339807878854137 1.4277526183243487 0.09510680884889565 0.46172821715350953 0.009970875121255189 -0.47634398601119865 0.045945792550132106 -0.06440264938650996 -0.7571238293731171 -0.08953539061051385 0.33457961754455173 -0.38366700274768434 -4.268 -9.428 -2.952 -3.208 -0.044 0.76 -0.252
-0.5855971657752567 -0.23431556534949696 -0.01687378866673955 1.4204662095818932 0.09318933286403888 0.46479617872928036 0.005368932757598948 -0.48341256948044975 0.062439153978384655 -0.023169245815878585 -0.7225663101901117 -0.07775441816176203 0.33025992764667605 -0.4021238595840622 -4.02 -9.332 -2.952 -3.176 -0.052 0.752 -0.252
-0.5898156129419416 -0.2331650797585829 -0.016490293469768196 1.4147137816273228 0.09127185687918211 0.4670971499111085 0.0007669903939427069 -0.47673668509282374 0.04830198703988247 -0.05537057050913356 -0.7021459579456086 -0.09346238142676445 0.31180307081029823 -0.43236168886919185 -3.832 -9.428 -3.12 -3.084 -0.008 0.724 -0.268
-0.5963350312904546 -0.23354857495555426 -0.017257283863710903 1.4078108680818384 0.09050486648523941 0.46901462589596526 -0.004601942363656241 -0.503832921724953 0.05458517234588344 -0.03455751918300534 -0.6542366699873512 -0.1280199006097698 0.23758294438316174 -0.4229369109101904 -3.676 -9.588 -3.256 -3.116 -0.016 0.856 -0.252
-0.6020874592450249 -0.23278158456161155 -0.01687378866673955 1.400907954536354 0.09012137128826805 0.47131559707779336 -0.006902913545484362 -0.5297510611122069 0.02631083846887907 -0.029845130203504617 -0.6287112296817222 -0.11388273367126761 0.20734511509803208 -0.44964044846069456 -3.676 -9.556 -3.156 -3.148 -0.108 0.848 -0.26
-0.6070728968056525 -0.23278158456161155 -0.017640779060682257 1.395539021778755 0.08782040010643993 0.4736165682596215 -0.01342233189399737 -0.5808019417234648 0.029845130203504617 -0.01767145867312773 -0.5921902150905916 -0.12291481254864402 0.23012166183228558 -0.4131194338695639 -3.644 -9.588 -3.088 -3.208 -0.044 0.752 -0.28
-0.6120583343662801 -0.2331650797585829 -0.017640779060682257 1.3913205746120703 0.08666991451552587 0.4747670538505356 -0.01802427425765361 -0.5564545986627111 0.03180862561162992 -0.014137166938502187 -0.5662720757033376 -0.1390154748952715 0.19242254999627975 -0.45238934203207 -3.428 -9.872 -3.12 -3.36 0.016 0.792 -0.288
-0.6181942575178218 -0.23278158456161155 -0.01802427425765361 1.3855681466575 0.08513593372764046 0.476301034638421 -0.022626216621309852 -0.543495528969084 0.00510508806112579 -0.029452431121879556 -0.5101161070309539 -0.13783737765039633 0.1531526418337737 -0.4869468612150753 -3.488 -9.936 -3.088 -3.544 0.052 0.808 -0.268
-0.6235631902754207 -0.23278158456161155 -0.018791264651596317 1.380199213899901 0.08513593372764046 0.4786020058202491 -0.027611654181937447 -0.5784457472337144 -0.01727875959150267 -0.02081305132612822 -0.5081526116228285 -0.11427543275289267 0.18731746193515397 -0.4987278336638271 -3.644 -9.968 -3.088 -3.636 -0.024 0.752 -0.28
-0.6293156182299909 -0.23278158456161155 -0.019558255045539024 1.3759807667332162 0.0839854481367264 0.4812864721990486 -0.03106311095467963 -0.6059346829474688 0.0035342917346255468 -0.045945792550132106 -0.4944081437659515 -0.05379977418263332 0.20852321234290724 -0.4920519492762011 -3.896 -10.0 -2.92 -3.636 -0.124 0.692 -0.268
-0.6366020269724467 -0.2331650797585829 -0.019558255045539024 1.3725293099604738 0.08168447695489828 0.48243695778996265 -0.036432043712278574 -0.6251769379470967 -0.012566370612001944 -0.04712388979500729 -0.4319689897875668 -0.10681415020201653 0.1507964473440233 -0.4708461988684478 -3.332 -10.16 -3.12 -3.604 -0.072 0.664 -0.24
-0.6427379501239884 -0.23431556534949696 -0.018791264651596317 1.368310862793789 0.08091748656095557 0.48243695778996265 -0.04141748127290617 -0.6306747250898476 -0.02591813938725401 -0.039662607244131134 -0.40448005407381254 -0.15275994275214863 0.09228428418188928 -0.46456301356244684 -3.208 -10.38 -3.188 -3.76 0.052 0.724 -0.26
-0.6484903780785587 -0.2339320701525256 -0.02032524543948173 1.3644759108240756 0.08091748656095557 0.482820452986934 -0.047553404424447825 -0.6059346829474688 -0.029059732040254495 -0.03337942193813016 -0.36285395142155613 -0.13076879418114523 0.04162610265225644 -0.5022621253984527 -2.96 -10.604 -3.02 -3.728 0.036 0.752 -0.252
-0.6561602820179857 -0.2339320701525256 -0.02032524543948173 1.360640958854362 0.0790000105760988 0.48320394818390533 -0.05253884198507542 -0.6558074663138515 -0.030237829285129678 -0.06086835765188441 -0.34675328907492864 -0.11780972448751822 0.03848450999925595 -0.4948008428475765 -2.928 -11.112 -2.616 -3.76 -0.052 0.76 -0.232
-0.6626797003664987 -0.23431556534949696 -0.02032524543948173 1.3579564924755625 0.07861651537912745 0.482820452986934 -0.05714078434873166 -0.6185010535594707 -0.05733406591725887 -0.06715154295788539 -0.3019855937696717 -0.08207410805963769 0.029845130203504617 -0.4826271713171996 -2.804 -11.524 -2.552 -3.636 -0.044 0.724 -0.24
-0.6688156235180404 -0.23584954613738238 -0.020708740636453084 1.3556555212937345 0.07631554419729933 0.482820452986934 -0.0625097171063306 -0.6558074663138515 -0.08246680714126275 -0.034164820101380285 -0.2827433387700437 -0.10877764561014182 0.0019634954081253035 -0.4841979676436999 -2.772 -11.492 -2.384 -3.668 0.016 0.8 -0.252
-0.6745680514726107 -0.23700003172829642 -0.021859226227367145 1.352971054914935 0.07516505860638527 0.48320394818390533 -0.06672816427301549 -0.6801548093746052 -0.0750055245903866 -0.056155968672383684 -0.24936391683191356 -0.14569135928289753 -0.03455751918300534 -0.46966810162357264 -2.524 -11.684 -2.384 -3.604 0.116 0.8 -0.26
-0.6822379554120378 -0.2373835269252678 -0.0222427214243385 1.3514370741270496 0.07439806821244256 0.48243695778996265 -0.07209709703061444 -0.6746570222318543 -0.08482300163101313 -0.031415926530004856 -0.19949113346553085 -0.12095131714051871 -0.01021017612225158 -0.4751658887663235 -2.46 -12.064 -2.416 -3.576 0.036 0.78 -0.224
-0.6887573737605508 -0.23930100291012454 -0.0222427214243385 1.3506700837331067 0.07363107781849985 0.48205346259299126 -0.07554855380335662 -0.6903649854968568 -0.11663162724264303 -0.011388273367126762 -0.14961835009914815 -0.09306968234513939 -0.03180862561162992 -0.5022621253984527 -2.244 -12.284 -2.384 -3.848 -0.108 0.808 -0.26
-0.6956602873060351 -0.24045148850103862 -0.023776702212223912 1.349903093339164 0.07171360183364309 0.48243695778996265 -0.08091748656095557 -0.7300275927409879 -0.12959069693627004 -0.024740042142378828 -0.09817477040626518 -0.09856746948789025 -0.012173671530376884 -0.4822344722355746 -1.932 -12.348 -2.28 -3.912 -0.052 0.724 -0.252
-0.7033301912454623 -0.24121847889498133 -0.023009711818281205 1.3495195981421928 0.07017962104575767 0.482820452986934 -0.08551942892461181 -0.6872233928438563 -0.13548118316064595 -0.0420188017338815 -0.0911061869370141 -0.13665928040552114 0.012566370612001944 -0.4940154446843264 -1.836 -12.888 -2.348 -3.76 0.108 0.676 -0.232
-0.7106165999879179 -0.24428644047075213 -0.023009711818281205 1.3495195981421928 0.06979612584878632 0.4816699673960199 -0.0897378760912967 -0.7084291432516095 -0.14647675744614766 -0.031415926530004856 -0.03887720908088101 -0.13391038683414572 -0.0019634954081253035 -0.43079089254269165 -1.68 -12.952 -2.148 -3.972 0.072 0.76 -0.26
-0.7179030087303736 -0.2454369260616662 -0.023776702212223912 1.3495195981421928 0.06941263065181497 0.4816699673960199 -0.095490304045867 -0.6884014900887315 -0.17160949867015154 -0.02513274122400389 0.022383847652628464 -0.07657632091688685 -0.04162610265225644 -0.46338491631757167 -1.588 -12.7 -1.776 -4.124 -0.036 0.712 -0.252
-0.7251894174728294 -0.24773789724349432 -0.024927187803137973 1.3506700837331067 0.06902913545484361 0.4812864721990486 -0.10085923680346595 -0.704502152435359 -0.1798561793842778 -0.07343472826388636 0.04123340357063138 -0.0530143760193832 -0.040448005407381256 -0.4802709768274493 -1.556 -12.984 -1.944 -4.368 -0.06 0.528 -0.252
-0.7320923310183137 -0.24888838283440837 -0.02454369260616662 1.3518205693240208 0.06711165946998685 0.4801359866081345 -0.1054611791671222 -0.6876160919254813 -0.1900663555065294 -0.06322455214163478 0.0789325154066372 -0.09424777959001458 -0.06126105673350948 -0.510901505194204 -1.524 -13.176 -2.012 -4.704 0.044 0.56 -0.26
-0.7389952445637981 -0.2519563444101792 -0.02454369260616662 1.3533545501119062 0.06634466907604414 0.4778350154263064 -0.11159710231866385 -0.7186393193738612 -0.20930861050615737 -0.005890486224375911 0.1130973355080175 -0.1288052987730199 -0.09974556673276543 -0.48655416213345026 -1.276 -13.016 -2.216 -4.704 0.088 0.472 -0.26
-0.7458981581092824 -0.25464081078897866 -0.025310683000109326 1.3545050357028203 0.06519418348513008 0.4759175394414496 -0.11428156869746332 -0.6966481708028578 -0.2238384765262846 -0.03337942193813016 0.15707963265002428 -0.10131636305926567 -0.16532631336415057 -0.4457134576444439 -1.368 -13.236 -1.944 -4.704 0.016 0.452 -0.252
-0.7531845668517382 -0.2569417819708068 -0.02569417819708068 1.3564225116876771 0.06404369789421602 0.4736165682596215 -0.11850001586414821 -0.6982189671293579 -0.23719024530153668 -0.03652101459113065 0.15865042897652454 -0.06558074663138515 -0.21402099948565811 -0.42136611458369017 -1.244 -13.332 -1.88 -4.524 -0.1 0.46 -0.28
-0.7600874803972225 -0.26000974354657763 -0.026461168591023387 1.3591069780664766 0.06289321230330196 0.4693981210929366 -0.12386894862174716 -0.7221736111084867 -0.2638937828520408 -0.04751658887663235 0.21676989305703354 -0.08835729336563866 -0.28470683417816905 -0.43079089254269165 -1.088 -13.268 -1.644 -4.644 -0.008 0.608 -0.26
-0.768140879533621 -0.2626942099253771 -0.026461168591023387 1.3617914444452761 0.06059224112147384 0.46594666432019444 -0.12808739578843203 -0.7386669725367393 -0.2768528525456678 -0.05222897785613308 0.24740042142378826 -0.15707963265002428 -0.3530364743809296 -0.42804199897131623 -1.152 -13.3 -1.776 -4.524 0.108 0.576 -0.24
-0.775810783473048 -0.26537867630417655 -0.027611654181937447 1.3648594060210468 0.05905826033358843 0.46326219794139495 -0.13230584295511694 -0.7319910881491132 -0.27449665805591744 -0.02081305132612822 0.2528982085665391 -0.18260507295565323 -0.3400774046873026 -0.420188017338815 -0.62 -13.46 -1.544 -4.368 0.124 0.52 -0.252
-0.782330201821561 -0.2688301330769188 -0.02684466378799474 1.3679273675968178 0.05829126993964572 0.4586602555777387 -0.1365242901218018 -0.7390596716183643 -0.2902046213209199 -0.027881634795379313 0.28235063968841867 -0.13862277581364643 -0.33457961754455173 -0.44374996223631863 -0.652 -13.492 -1.408 -4.4 0.052 0.54 -0.224
-0.7907670961549308 -0.27228158984966094 -0.027611654181937447 1.37137882436956 0.05829126993964572 0.4536748180171111 -0.14150972768242942 -0.7103926386597349 -0.3349723166261768 -0.022383847652628464 0.3279037331569257 -0.09032078877376397 -0.4300054943794415 -0.40251655866568725 -0.248 -13.46 -1.24 -4.248 -0.008 0.644 -0.252
-0.7972865145034438 -0.27611654181937445 -0.02684466378799474 1.376747757127159 0.05714078434873166 0.4490728756534549 -0.1449611844551716 -0.737096176210239 -0.342826298258678 -0.023169245815878585 0.3734568266254328 -0.09856746948789025 -0.46574111080732206 -0.4194026191755649 -0.34 -13.46 -1.308 -4.124 0.016 0.624 -0.28
-0.8049564184428709 -0.2795679985921167 -0.027611654181937447 1.3809662042938438 0.05483981316690354 0.44447093328979864 -0.14956312681882783 -0.7323837872307383 -0.3388993074424274 -0.019634954081253035 0.4127267347879388 -0.13430308591577078 -0.4712388979500729 -0.41351213295118894 -0.308 -13.428 -1.14 -4.064 0.072 0.656 -0.232
-0.8126263223822979 -0.2834029505618302 -0.027611654181937447 1.3848011562635572 0.05368932757598948 0.4387185053352283 -0.15301458359157002 -0.7288494954961128 -0.3239767423406751 -0.003141592653000486 0.4319689897875668 -0.15354534091539876 -0.4732023933581982 -0.39544797519643615 -0.464 -13.46 -1.072 -4.156 0.036 0.608 -0.232
-0.8199127311247536 -0.28723790253154374 -0.027611654181937447 1.3901700890211561 0.052155346788104066 0.4341165629715721 -0.15684953556128356 -0.7162831248841108 -0.37659841927843324 -0.005497787142750851 0.47241699519494806 -0.1531526418337737 -0.4790928795825741 -0.37267142846218265 -0.248 -13.492 -1.44 -3.912 0.052 0.576 -0.24
-0.8275826350641807 -0.2918398448952 -0.027611654181937447 1.3966895073696692 0.051004861197190006 0.42836413501700177 -0.16106798272796843 -0.7088218423332346 -0.4127267347879388 -0.01021017612225158 0.5077599125412036 -0.13665928040552114 -0.5116869033574541 -0.3569634651971802 -0.404 -13.588 -1.172 -3.848 0.072 0.608 -0.224
-0.8352525390036077 -0.29605829206188483 -0.0279951493789088 1.4024419353242394 0.04947088040930459 0.4226117070624315 -0.16413594430373926 -0.7319910881491132 -0.4107632393798135 -0.0019634954081253035 0.5505641124383351 -0.14372786387477224 -0.5163992923369549 -0.36560284499293155 -0.372 -13.652 -1.24 -3.728 0.052 0.596 -0.252
-0.8425389477460635 -0.2998932440315984 -0.028378644575880154 1.408577858475781 0.047553404424447825 0.41724277430483253 -0.1687378866673955 -0.7382742734551142 -0.39348447978831086 -0.00510508806112579 0.588263224274341 -0.11859512265076834 -0.5631304830503371 -0.35617806703393007 -0.248 -13.652 -1.208 -3.82 0.016 0.676 -0.26
-0.8494418612915479 -0.304878681592226 -0.0279951493789088 1.4150972768242942 0.04601942363656241 0.4111068511532909 -0.17180584824316633 -0.7268860000879874 -0.41861722101231474 -0.011388273367126762 0.6239988407022216 -0.14922565101752308 -0.5804092426418398 -0.34950218264630406 -0.34 -13.716 -1.308 -3.728 0.016 0.624 -0.224
-0.8571117652309749 -0.3090971287589109 -0.027611654181937447 1.421616695172807 0.045252433242619704 0.4049709280017492 -0.17449031462196582 -0.7567311302914921 -0.4441426613179437 -0.003926990816250607 0.6695519341707286 -0.1480475537726479 -0.5509568115199602 -0.3129811680551734 -0.308 -13.716 -0.94 -3.728 0.052 0.568 -0.224
-0.8640146787764593 -0.31254858553165304 -0.0279951493789088 1.4289031039152629 0.04410194765170564 0.3996019952441503 -0.17679128580379394 -0.7488771486589908 -0.46299221723594663 0.019634954081253035 0.685259897435731 -0.11466813183451774 -0.5768749509072142 -0.2890265240760447 -0.216 -13.62 -1.308 -3.82 0.008 0.548 -0.26
-0.871301087518915 -0.317917518289252 -0.028378644575880154 1.4373399982486328 0.04295146206079158 0.39231558650169457 -0.1794757521825934 -0.7190320184554863 -0.46024332366457116 0.023169245815878585 0.7359180789653639 -0.11584622907939292 -0.6122178682534697 -0.26821347274991647 -0.308 -13.62 -0.668 -3.788 -0.036 0.548 -0.24
-0.8793544866553135 -0.324436936637765 -0.0279951493789088 1.4457768925820025 0.041033986075934815 0.3861796633501529 -0.1821602185613929 -0.7198174166187363 -0.4822344722355746 0.009817477040626518 0.7716536953932444 -0.1472621556093978 -0.6314601232530976 -0.24779312050541333 0.248 -13.588 -1.04 -3.82 0.044 0.52 -0.24
-0.8858739050038265 -0.3282718886074785 -0.02684466378799474 1.4530633013244583 0.0395000052880494 0.3804272353955826 -0.18484468494019235 -0.6954700735579825 -0.47634398601119865 -0.0027488935713754254 0.808174709984375 -0.2061670178531569 -0.607898178355594 -0.23561944897503645 1.088 -13.556 -0.904 -3.82 0.036 0.548 -0.26
-0.8920098281553681 -0.33287383097113477 -0.027611654181937447 1.4611167004608565 0.037582529303192634 0.3750583026379837 -0.18676216092504913 -0.7115707359046101 -0.45121124478719477 -0.008639379795751335 0.8246680714126275 -0.17867808213940264 -0.6322455214163478 -0.25643250030116466 1.9 -13.744 -0.704 -3.82 -0.016 0.528 -0.252
-0.8985292465038811 -0.3378592685317624 -0.02914563496982286 1.470320585188169 0.03528155812136451 0.3670049035015852 -0.18867963690990588 -0.6903649854968568 -0.47359509243982323 -0.03259402377488004 0.8498008126366314 -0.17278759591502674 -0.6471680865181001 -0.24072453703616223 2.088 -13.904 -0.636 -3.728 0.008 0.54 -0.24
-0.9065826456402796 -0.34246121089541864 -0.029529130166794215 1.479907965112453 0.03298058693953639 0.3608689803500436 -0.190980608091734 -0.6762278185583546 -0.49165925019457607 -0.054192473264258384 0.8592255905956329 -0.21087940683265763 -0.6420629984569743 -0.19831303622065566 2.46 -14.128 -0.604 -3.728 0.1 0.588 -0.26
-0.9123350735948498 -0.3485971340469603 -0.03029612056073692 1.4894953450367368 0.030679615757708275 0.35473305719850196 -0.1928980840765908 -0.6471680865181001 -0.4959789400924517 -0.05183627877450802 0.8863218272277621 -0.1912444527514046 -0.5851216316213405 -0.155116137241899 2.524 -14.192 -0.604 -3.76 0.06 0.444 -0.24
-0.9192379871403342 -0.3539660668045592 -0.03144660615165098 1.4998497153549633 0.029912625363765568 0.34783014365301756 -0.19481556006144754 -0.6298893269265974 -0.504618319888203 -0.10720684928364158 0.944441291308271 -0.19281524907790482 -0.6157521599880952 -0.18339047111890336 2.46 -14.284 -0.4 -3.848 0.0 0.46 -0.232
-0.9261409006858186 -0.3593349995621582 -0.032213596545593685 1.5102040856731898 0.02684466378799474 0.3401602397135905 -0.19634954084933295 -0.6357798131509733 -0.5014767272352025 -0.12016591897726858 0.9672178380425246 -0.1869247628535289 -0.67897671212973 -0.1661117115274007 2.148 -14.252 -0.368 -4.004 0.052 0.452 -0.252
-0.9307428430494747 -0.36508742751672846 -0.0337475773334791 1.520174960794445 0.025310683000109326 0.33287383097113477 -0.19711653124327566 -0.5753041545807139 -0.5517422096832103 -0.09778207132464012 0.9534733701856475 -0.2100940086694075 -0.7017532588639835 -0.1390154748952715 2.148 -14.412 -0.568 -4.004 0.124 0.492 -0.24
-0.9364952710040451 -0.37007286507735604 -0.03413107253045045 1.5305293311126715 0.02339320701525256 0.32635441262262177 -0.19788352163721837 -0.5666647747849627 -0.5379977418263332 -0.08639379795751337 0.9577930600835232 -0.1610066234662749 -0.7009678607007335 -0.11584622907939292 2.024 -14.224 0.064 -3.82 0.044 0.384 -0.224
-0.941864203761644 -0.37697577862284043 -0.03489806292439316 1.5405002062339268 0.02147573103039579 0.31830101348622336 -0.19826701683418974 -0.5584180940708364 -0.5364269454998329 -0.10170906214089073 1.0115928342661564 -0.1668971096906508 -0.6817256057011054 -0.06440264938650996 2.336 -14.128 0.568 -3.636 0.052 0.384 -0.252
-0.948383622110157 -0.381961216183468 -0.03528155812136451 1.5523885573400387 0.01802427425765361 0.31139809994073897 -0.19903400722813244 -0.5611669876422118 -0.5576326959075862 -0.09149888601863915 1.046935751612412 -0.25172011132166394 -0.6954700735579825 -0.050658181529632834 2.492 -14.032 0.972 -3.636 0.172 0.48 -0.224
-0.9529855644738133 -0.3869466537440956 -0.03566505331833587 1.562359432461294 0.016106798272796843 0.30334470080434056 -0.19903400722813244 -0.5466371216220846 -0.5698063674379631 -0.043982297142006806 1.0905253496727936 -0.28470683417816905 -0.7198174166187363 -0.04358959806038174 2.74 -14.032 1.34 -3.544 0.172 0.472 -0.224
-0.960271973216269 -0.39308257689563725 -0.036432043712278574 1.5738642883704346 0.01342233189399737 0.29682528245582757 -0.19941750242510378 -0.5894413215192161 -0.5580253949892113 -0.023169245815878585 1.093274243244169 -0.26742807458666634 -0.7410231670264896 -0.021991148571003403 3.304 -14.0 1.376 -3.452 0.18 0.5 -0.224
-0.9652574107768966 -0.39883500485020756 -0.036432043712278574 1.5857526394765464 0.01112136071216925 0.2891553785164005 -0.19941750242510378 -0.5796238444785896 -0.5682355711114628 -0.03809181091763089 1.1081968083459215 -0.23836834254641187 -0.7206028147819864 -0.028274333877004374 3.428 -14.0 1.276 -3.24 0.164 0.452 -0.224
-0.9698593531405528 -0.40382044241083515 -0.03566505331833587 1.5976409905826585 0.009587379924283835 0.2822524649709161 -0.19941750242510378 -0.5580253949892113 -0.5654866775400874 0.003141592653000486 1.124690169774174 -0.20459622152665666 -0.7327764863123634 -0.0027488935713754254 4.052 -13.968 1.544 -3.116 0.152 0.424 -0.252
-0.9756117810951231 -0.4099563655623768 -0.03681553890924993 1.6083788560978562 0.008820389530341128 0.2741990658345177 -0.19941750242510378 -0.5285729638673318 -0.5701990665195882 0.004319689897875668 1.149822910998178 -0.1401935721401467 -0.7834346678419962 -0.011388273367126762 4.176 -14.064 1.376 -2.932 0.164 0.54 -0.268
-0.9809807138527221 -0.4168592791078612 -0.03604854851530722 1.621034197597911 0.009587379924283835 0.2649951811072052 -0.19941750242510378 -0.5136503987655795 -0.562345084887087 -0.003141592653000486 1.1769191476303071 -0.0530143760193832 -0.8022842237599991 0.009032078877376396 4.332 -13.936 1.308 -2.84 0.152 0.568 -0.24
-0.985199161019407 -0.42299520225940285 -0.036432043712278574 1.6329225487040229 0.008820389530341128 0.2577087723647495 -0.2001844928190465 -0.49283734743945123 -0.6090762756004692 0.009424777959001457 1.2016591897726858 0.007853981632501214 -0.769297500903494 -0.004319689897875668 4.456 -13.936 1.476 -2.872 0.164 0.5 -0.252
-0.9894176081860918 -0.42798063982003043 -0.036432043712278574 1.6444274046131635 0.008053399136398421 0.25233983960715056 -0.19980099762207515 -0.44846235121581934 -0.607898178355594 -0.0007853981632501215 1.2138328613030627 -0.0011780972448751821 -0.7331691853939883 -0.014137166938502187 4.36 -13.716 1.508 -3.148 0.044 0.444 -0.232
-0.9936360553527768 -0.4341165629715721 -0.036432043712278574 1.6582332317041322 0.007669903939427069 0.24390294527378079 -0.19980099762207515 -0.45121124478719477 -0.5898340206008412 0.018456856836377853 1.215403657629563 -0.054977871427508505 -0.7257079028431123 -0.005890486224375911 4.392 -13.62 1.44 -3.452 -0.024 0.376 -0.184
-0.9970875121255189 -0.4410194765170565 -0.036432043712278574 1.6705050780072155 0.004601942363656241 0.2373835269252678 -0.19980099762207515 -0.40448005407381254 -0.5910121178457164 0.005890486224375911 1.2460341859963178 -0.1590431280581496 -0.6993970643742332 0.006283185306000972 4.36 -13.716 1.376 -3.484 0.08 0.316 -0.168
-1.0016894544891752 -0.44677190447162674 -0.03719903410622128 1.6835439147042417 0.0030679615757708274 0.23086410857675477 -0.19941750242510378 -0.3758130211151831 -0.5976880022333424 -0.0200276531628781 1.2503538758941934 -0.21166480499590773 -0.6734789249869791 0.02120575040775328 4.392 -13.652 1.376 -3.452 0.188 0.336 -0.168
-1.004757416064946 -0.4532913228201398 -0.03604854851530722 1.6965827514012677 0.0015339807878854137 0.22357769983429907 -0.19980099762207515 -0.37699111836005833 -0.5902267196824663 -0.0011780972448751821 1.2515319731390686 -0.1790707812210277 -0.6236061416205965 -0.003926990816250607 4.3 -13.588 1.44 -3.36 0.108 0.328 -0.156
-1.007825377640717 -0.45827676038076737 -0.03528155812136451 1.7073206169164654 0.0015339807878854137 0.21859226227367146 -0.19941750242510378 -0.35342917346255465 -0.6051492847842186 0.01688606050987761 1.2004810925278107 -0.10524335387551628 -0.6063273820290938 0.0023561944897503642 4.176 -13.588 1.676 -3.176 0.06 0.328 -0.14
-1.011276834413459 -0.46479617872928036 -0.03604854851530722 1.7199759584165202 0.0003834951969713534 0.21130585353121575 -0.19980099762207515 -0.34478979366680335 -0.6149667618248451 0.0047123889795007284 1.2193306484458135 -0.056155968672383684 -0.6196791508043459 -0.004319689897875668 4.176 -13.62 1.44 -2.904 0.052 0.328 -0.168
-1.0131943103983159 -0.470932101880822 -0.03681553890924993 1.7333982903105176 -0.0007669903939427069 0.20555342557664544 -0.19941750242510378 -0.2854922323414192 -0.588263224274341 -0.0011780972448751821 1.2385729034454416 -0.11545352999776785 -0.6283185306000971 0.009817477040626518 4.236 -13.652 1.544 -2.628 0.052 0.328 -0.176
-1.0162622719740866 -0.4770680250323637 -0.03528155812136451 1.7464371270075436 -0.002684466378799474 0.19826701683418974 -0.19941750242510378 -0.2580032966276649 -0.5701990665195882 0.009817477040626518 1.2711669272203217 -0.1280199006097698 -0.6554147672322264 0.00510508806112579 4.144 -13.652 1.776 -2.504 0.088 0.336 -0.148
-1.018946738352886 -0.4816699673960199 -0.03566505331833587 1.758708973310627 -0.002684466378799474 0.1902136176977913 -0.19750002644024703 -0.2509347131584138 -0.588263224274341 0.031415926530004856 1.2923726776280748 -0.1299833960178951 -0.7127488331494852 0.004319689897875668 4.488 -13.652 2.012 -2.536 0.144 0.316 -0.016
-1.0204807191407714 -0.4881893857445329 -0.03566505331833587 1.7725148004015956 -0.004218447166684887 0.18177672336442152 -0.19404856966750483 -0.2238384765262846 -0.5835508352948403 0.0023561944897503642 1.319468914260204 -0.07932521448826227 -0.7846127650868714 0.23640484713828655 4.456 -13.716 1.744 -2.596 0.116 0.336 -0.072
-1.021247709534714 -0.49432530889607457 -0.03566505331833587 1.7863206274925643 -0.0038349519697135344 0.1729563338340804 -0.18906313210687725 -0.1790707812210277 -0.5910121178457164 -0.01688606050987761 1.3210397105867042 -0.05262167693775814 -0.8066039136578748 0.38798669264556 4.36 -13.62 2.08 -2.596 0.052 0.328 -0.056
-1.0235486807165424 -0.5000777368506448 -0.03604854851530722 1.7993594641895903 -0.004601942363656241 0.16375244910676792 -0.18637866572807776 -0.1739656931599019 -0.5768749509072142 -0.00510508806112579 1.319076215178579 -0.04084070448900632 -0.8466592199836309 0.4174391237674396 4.456 -13.556 1.88 -2.904 0.052 0.328 -0.072
-1.024315671110485 -0.5050631744112725 -0.03566505331833587 1.8123983008866162 -0.004601942363656241 0.1580000211521976 -0.1821602185613929 -0.13626658132389607 -0.5635231821319622 0.0007853981632501215 1.3469578499739583 -0.045160394386881984 -0.8458738218203808 0.4087997439716882 4.736 -13.62 1.844 -2.932 0.124 0.308 -0.092
-1.0258496518983704 -0.5111990975628141 -0.036432043712278574 1.827354613568499 -0.004985437560627594 0.15033011721277054 -0.17832526659167935 -0.09228428418188928 -0.5764822518255892 0.012959069693627005 1.3355695766068316 -0.031415926530004856 -0.7547676348833667 0.3738495257070578 4.8 -13.46 2.08 -2.904 0.116 0.356 -0.072
-1.0258496518983704 -0.5169515255173844 -0.03566505331833587 1.8392429646746111 -0.004985437560627594 0.14419419406122888 -0.17487380981893716 -0.07853981632501214 -0.581587339886715 0.007461282550876154 1.3398892665047073 -0.00510508806112579 -0.6899722864152317 0.36285395142155613 4.86 -13.46 2.28 -2.656 0.088 0.328 -0.072
-1.0254661567013992 -0.5211699726840693 -0.034514567727421806 1.8515148109776944 -0.004985437560627594 0.13882526130362993 -0.171422353046195 -0.05576326959075863 -0.5348561491733327 0.030237829285129678 1.3171127197704537 0.0035342917346255468 -0.5921902150905916 0.3734568266254328 4.86 -13.428 2.384 -2.564 0.124 0.328 -0.092
-1.0258496518983704 -0.5276893910325823 -0.034514567727421806 1.8649371428716917 -0.004985437560627594 0.1342233189399737 -0.1672039058795101 -0.024740042142378828 -0.5324999546835824 0.029452431121879556 1.2813771033425732 0.001570796326500243 -0.5383904409079583 0.36089045601343084 5.016 -13.46 2.416 -2.384 0.124 0.24 -0.072
-1.0262331470953419 -0.5338253141841239 -0.034514567727421806 1.878359474765689 -0.004985437560627594 0.12732040539448933 -0.16413594430373926 0.0011780972448751821 -0.55017141335671 0.03377212101975522 1.267239936404071 -0.0027488935713754254 -0.5116869033574541 0.336543112952677 4.768 -13.492 2.012 -2.384 0.124 0.008 -0.064
-1.0254661567013992 -0.5388107517447516 -0.034514567727421806 1.8917818066596865 -0.005368932757598948 0.12003399665203363 -0.1606844875309971 0.027096236632129192 -0.5745187564174639 0.0400553063257562 1.2825552005874483 0.0 -0.6082908774372191 0.33968470560567754 5.016 -13.364 1.744 -2.536 0.116 0.2 -0.092
-1.024315671110485 -0.5441796845023505 -0.03413107253045045 1.9032866625688272 -0.005368932757598948 0.11274758790957791 -0.15761652595522627 0.04673119071338223 -0.5497787142750851 0.030237829285129678 1.319076215178579 0.001570796326500243 -0.7323837872307383 0.32633293683042547 4.8 -13.46 1.776 -2.504 0.124 0.328 -0.084
-1.023165185519571 -0.5499321124569209 -0.033364082136507746 1.9178594800537385 -0.005752427954570301 0.10584467436409355 -0.15416506918248407 0.06086835765188441 -0.5462444225404595 0.06754424203951044 1.299441261097326 -0.003926990816250607 -0.7610508201893678 0.336543112952677 4.612 -13.46 1.644 -2.352 0.136 0.328 -0.072
-1.0223981951256282 -0.554534054820577 -0.03298058693953639 1.9297478311598506 -0.004985437560627594 0.1004757416064946 -0.15109710760671324 0.11780972448751822 -0.5297510611122069 0.06558074663138515 1.2699888299754465 -0.004319689897875668 -0.6844744992724808 0.3314380248915513 4.8 -13.428 1.776 -2.2 0.136 0.328 -0.1
-1.0208642143377429 -0.5602864827751474 -0.03183010134862233 1.9427866678568766 -0.004985437560627594 0.0947233136519243 -0.146495165243057 0.16728980877227587 -0.5116869033574541 0.059690260407009234 1.2440706905881924 0.027488935713754253 -0.5552765014178359 0.3412555019321778 4.984 -13.652 1.844 -2.136 0.136 0.344 -0.1
-1.0174127575650007 -0.565271920335775 -0.030679615757708275 1.9554420093569311 -0.004985437560627594 0.09127185687918211 -0.14266021327334347 0.19634954081253037 -0.5277875657040816 0.04908738520313259 1.2173671530376884 0.018064157754752792 -0.45356743927694515 0.36363934958480626 4.644 -13.84 1.88 -2.016 0.172 0.328 -0.092
-1.0162622719740866 -0.5706408530933739 -0.030679615757708275 1.9677138556600144 -0.005368932757598948 0.08743690490946858 -0.13882526130362993 0.18613936469027878 -0.530536459275457 0.05458517234588344 1.2071569769154367 -0.013744467856877126 -0.3875939935639349 0.37934731284980866 4.488 -13.808 1.676 -1.956 0.152 0.2 -0.1
-1.0131943103983159 -0.5763932810479442 -0.029912625363765568 1.9788352163721836 -0.005368932757598948 0.08360195293975504 -0.1349903093339164 0.23444135173016126 -0.5089380097860787 0.08285950622288782 1.1902709164055592 -0.010995574285501701 -0.3542145716258048 0.3809181091763089 4.768 -13.936 1.644 -1.984 0.144 0.124 -0.1
-1.010126348822545 -0.5817622138055432 -0.028762139772851508 1.9918740530692098 -0.004985437560627594 0.07861651537912745 -0.13115535736420286 0.2921681167290452 -0.5336780519284575 0.06990043652926081 1.1796680412016824 0.0023561944897503642 -0.4036946559105624 0.3852377990741846 4.424 -13.968 1.712 -2.108 0.152 0.26 -0.084
-1.0062913968528313 -0.5867476513661708 -0.028378644575880154 2.002995413781379 -0.004985437560627594 0.07516505860638527 -0.1277039005914607 0.303949089177797 -0.5340707510100826 0.05576326959075863 1.1883074209974338 -0.0019634954081253035 -0.4272566008080661 0.3899501880536853 4.488 -13.872 1.508 -2.168 0.152 0.288 -0.092
-1.0032234352770606 -0.5925000793207411 -0.027611654181937447 2.014883764887491 -0.003451456772742181 0.07286408742455715 -0.12310195822780445 0.36756634040105685 -0.523860574887831 0.061653755815134534 1.1537499018144284 0.034950218264630406 -0.3220132469325498 0.3970187715229364 4.204 -13.84 1.644 -2.384 0.42 0.164 -0.064
-0.9986214929134043 -0.5971020216843973 -0.027611654181937447 2.0252381352057176 -0.0003834951969713534 0.07094661143970038 -0.11965050145506227 0.3734568266254328 -0.4944081437659515 0.06950773744763575 1.1458959201819272 0.13665928040552114 -0.24779312050541333 0.3962333733596863 4.268 -13.872 1.576 -2.292 0.548 0.064 -0.072
-0.9940195505497481 -0.6020874592450249 -0.026461168591023387 2.036742991114858 0.004985437560627594 0.0674951546669582 -0.11543205428837738 0.42372230907344055 -0.5022621253984527 0.07343472826388636 1.1085895074275465 0.36756634040105685 -0.23326325448528606 0.3970187715229364 4.176 -13.808 1.712 -2.444 0.292 0.112 -0.092
-0.9898011033830633 -0.6066894016086811 -0.02569417819708068 2.046330371039142 0.011504855909140603 0.06519418348513008 -0.1112136071216925 0.44374996223631863 -0.5116869033574541 0.05733406591725887 1.074031988244541 0.5839435343764653 -0.2627156856071656 0.4300054943794415 3.956 -13.84 1.476 -2.384 0.124 0.2 -0.12
-0.9848156658224356 -0.6135923151541655 -0.02569417819708068 2.057451731751311 0.016490293469768196 0.06404369789421602 -0.10661166475803625 0.4802709768274493 -0.5077599125412036 0.07775441816176203 1.0457576543675366 0.6306747250898476 -0.21873338846515883 0.40565815131868777 3.832 -13.936 1.108 -2.228 0.124 0.18 -0.128
-0.979830228261808 -0.6178107623208504 -0.025310683000109326 2.068189597266509 0.02032524543948173 0.06289321230330196 -0.10162622719740866 0.5093307088677038 -0.5179700886634551 0.05379977418263332 1.021803010388408 0.4739877915214483 -0.12095131714051871 0.433147087032442 3.708 -13.904 0.972 -2.076 0.116 0.132 -0.092
-0.9736943051102663 -0.6231796950784493 -0.023776702212223912 2.0785439675847357 0.02339320701525256 0.06212622190935926 -0.09664078963678106 0.517184690500205 -0.5112942042758291 0.08168140897801264 0.9754645187566509 0.33065262672830115 -0.06911503836601068 0.4594579255013211 3.8 -13.904 0.604 -1.924 0.228 0.132 -0.112
-0.9683253723526675 -0.6289321230330196 -0.023009711818281205 2.0873643571150766 0.026077673394052033 0.0617427267123879 -0.09357282806101024 0.5859070297845906 -0.49990593090870233 0.06008295948863429 0.9640762453895241 0.27646015346404273 -0.06911503836601068 0.41154863754306364 3.612 -13.904 0.636 -1.772 0.408 0.24 -0.092
-0.961422458807183 -0.6335340653966759 -0.022626216621309852 2.0977187274333033 0.032213596545593685 0.06135923151541655 -0.088970885697354 0.607898178355594 -0.5030475235617028 0.05890486224375911 0.9448339903898961 0.37659841927843324 -0.060475658570259355 0.42647120264481597 3.24 -13.968 0.772 -1.648 0.3 0.288 -0.112
-0.9541360500647273 -0.6385195029573034 -0.022626216621309852 2.105772126569702 0.037582529303192634 0.06212622190935926 -0.08436894333369775 0.6711227304972288 -0.48341256948044975 0.05654866775400875 0.9287333280432687 0.504618319888203 0.007461282550876154 0.4190099200939398 2.836 -13.968 0.94 -1.588 0.144 0.26 -0.14
-0.9476166317162144 -0.6427379501239884 -0.02147573103039579 2.1134420305091286 0.04180097646987752 0.0617427267123879 -0.08130098175792692 0.6844744992724808 -0.4881249584599505 0.021598449489378342 0.8674722713097591 0.542710130805834 0.023954643979128706 0.42175881366531526 2.492 -14.032 1.072 -1.556 0.144 0.212 -0.1
-0.9399467277767872 -0.6484903780785587 -0.021859226227367145 2.122645915236441 0.045252433242619704 0.0625097171063306 -0.07631554419729933 0.7080364441699845 -0.5018694263168276 0.0310232274483798 0.8203483815147519 0.46731190713382226 0.008246680714126275 0.4040873549921875 2.616 -14.032 0.872 -1.556 0.124 0.24 -0.128
-0.9338108046252456 -0.6527088252452435 -0.021859226227367145 2.129932323978897 0.04793689962141918 0.06212622190935926 -0.07286408742455715 0.7268860000879874 -0.5199335840715804 0.023954643979128706 0.8062112145762497 0.3455751918300535 0.0310232274483798 0.420188017338815 2.492 -14.064 0.772 -1.588 0.3 0.26 -0.128
-0.9249904150949045 -0.6592282435937565 -0.02032524543948173 2.1379857231152952 0.05253884198507542 0.06289321230330196 -0.06864564025787226 0.7614435192709927 -0.5352488482549578 0.03377212101975522 0.7995353301886237 0.32162054785092475 0.027488935713754253 0.44689155488931914 2.648 -14.032 0.736 -1.74 0.328 0.2 -0.1
-0.9169370159585061 -0.6645971763513555 -0.02147573103039579 2.1460391222516937 0.056373793954788955 0.06366020269724466 -0.06289321230330196 0.801891524678374 -0.5411393344793337 0.027096236632129192 0.7960010384539982 0.3860231972374347 0.02591813938725401 0.41154863754306364 2.552 -13.936 0.736 -1.74 0.236 0.22 -0.12
-0.9077331312311936 -0.6695826139119831 -0.019941750242510378 2.1521750454032356 0.06059224112147384 0.06442719309118737 -0.058674765136617076 0.8152432934536261 -0.5073672134595785 0.0530143760193832 0.7488771486589908 0.42843469805294127 0.03887720908088101 0.41626102652256436 2.368 -13.872 0.636 -1.892 0.152 0.296 -0.1
-0.9000632272917665 -0.674951546669582 -0.019941750242510378 2.1586944637517487 0.06327670750027331 0.06557767868210143 -0.055223308363874894 0.827416964984003 -0.523860574887831 0.04162610265225644 0.685259897435731 0.4091924430533133 0.1009236639776406 0.4249004063183157 2.244 -13.872 0.5 -1.74 0.2 0.26 -0.112
-0.8912428377614254 -0.6799369842302097 -0.01917475984856767 2.1659808724942042 0.06711165946998685 0.0682621450609009 -0.05138835639416136 0.8808240400850113 -0.530536459275457 0.02631083846887907 0.6542366699873512 0.32554753866717534 0.18339047111890336 0.39269908162506073 1.9 -13.936 0.4 -1.528 0.308 0.26 -0.092
-0.8835729338219983 -0.6849224217908373 -0.019941750242510378 2.1717333004487744 0.07017962104575767 0.07056311624272903 -0.04716990922747647 0.8965320033500137 -0.5372123436630831 0.019242254999627974 0.627140433355222 0.3000220983615464 0.22462387468953474 0.4021238595840622 1.496 -13.84 0.5 -1.436 0.3 0.308 -0.12
-0.8728350683068005 -0.6906748497454075 -0.01802427425765361 2.1771022332063734 0.07401457301547121 0.07401457301547121 -0.04256796686382023 0.8882853226358874 -0.5089380097860787 0.04830198703988247 0.5996514976414677 0.32594023774880043 0.24033183795453716 0.4103705402981885 1.34 -13.808 0.736 -1.252 0.252 0.308 -0.112
-0.864781669170402 -0.6956602873060351 -0.017640779060682257 2.1817041755700295 0.07669903939427068 0.07593204900032798 -0.03911651009107805 0.90556408222739 -0.5258240702959563 0.04437499622363186 0.5603815894789617 0.36167585417668097 0.28941922315766977 0.446106156726069 1.056 -13.872 0.436 -1.16 0.244 0.308 -0.12
-0.854043803655204 -0.7014127152606054 -0.017640779060682257 2.1874566035246 0.08091748656095557 0.07938350577307016 -0.0337475773334791 0.9338384161043944 -0.5289656629489569 0.045945792550132106 0.5077599125412036 0.33065262672830115 0.28627763050466926 0.4319689897875668 0.808 -13.872 0.3 -1.1 0.292 0.328 -0.12
-0.8456069093218344 -0.7067816480182044 -0.01687378866673955 2.1932090314791703 0.0847524385306691 0.08168447695489828 -0.02914563496982286 0.9338384161043944 -0.5124723015207042 0.034164820101380285 0.5128650006023293 0.3754203220335581 0.27253316264779215 0.4040873549921875 0.56 -13.904 0.032 -0.944 0.264 0.316 -0.14
-0.8356360342005792 -0.711767085578832 -0.017257283863710903 2.197043983448884 0.08858739050038264 0.08436894333369775 -0.024927187803137973 0.9401216014103954 -0.5466371216220846 0.054192473264258384 0.48380526856207484 0.38170350733955904 0.24661502326053814 0.40016036417593687 0.404 -13.904 -0.332 -1.036 0.272 0.308 -0.12
-0.826815644670238 -0.7171360183364309 -0.01687378866673955 2.2008789354185976 0.09127185687918211 0.08743690490946858 -0.0222427214243385 0.9731083242669005 -0.5309291583570821 0.024740042142378828 0.4429645640730685 0.3781692156049335 0.24386612968916271 0.4311835916243167 0.248 -13.808 -0.368 -1.192 0.244 0.82 -0.14
-0.8168447695489828 -0.7221214558970586 -0.016490293469768196 2.2039468969943683 0.09625729443980971 0.09395632325798159 -0.01687378866673955 0.9880308893686528 -0.5273948666224566 0.019242254999627974 0.40448005407381254 0.36246125233993104 0.3938771788699359 0.4182245219306897 -0.028 -13.808 -0.4 -1.008 0.236 0.8 -0.14
-0.8061069040337849 -0.7286408742455716 -0.016490293469768196 2.2073983537671102 0.09817477042466648 0.10507768397015084 -0.013038836697026017 0.9668251389608995 -0.562737783968712 0.024347343060753767 0.32358404325905005 0.3742422247886829 0.7622289174342429 0.42764929988969114 -0.184 -13.808 -0.468 -0.732 0.252 0.364 -0.092
-0.7965195241095011 -0.7336263118061991 -0.017257283863710903 2.2104663153428814 0.10239321759135137 0.11428156869746332 -0.008436894333369775 1.03436938100041 -0.5544911032545857 0.022383847652628464 0.2831360378516688 0.3086614781572977 0.995492171919529 0.4241150081550656 -0.308 -13.556 -0.4 -0.608 0.28 0.308 -0.128
-0.7853981633973318 -0.7401457301547121 -0.01687378866673955 2.213534276918652 0.1062281695610649 0.12233496783386175 -0.004601942363656241 1.0115928342661564 -0.5356415473365829 0.005890486224375911 0.26114488928066537 0.32868913132017585 0.9142034620231414 0.41469023019606416 -0.404 -13.62 -0.568 -0.732 0.272 0.328 -0.128
-0.7761942786700193 -0.7451311677153397 -0.016490293469768196 2.2154517529035087 0.10929613113683573 0.1284708909854034 0.0 1.016305223245657 -0.556061899581086 -0.013744467856877126 0.27724555162729286 0.3432189973403031 0.7799003761073706 0.42332960999181546 -0.372 -13.652 -0.568 -1.008 0.244 0.396 -0.112
-0.7658399083517928 -0.7505001004729387 -0.016490293469768196 2.2185197144792794 0.1119805975156352 0.13767477571271589 0.004601942363656241 1.0135563296742818 -0.5564545986627111 -0.004319689897875668 0.2552544030562895 0.33575771478942695 0.6864379946806062 0.41665372560418945 -0.496 -13.62 -0.468 -1.404 0.244 0.616 -0.12
-0.7531845668517382 -0.7554855380335662 -0.016490293469768196 2.2192867048732223 0.11504855909140603 0.14764565083397108 0.009203884727312482 1.0245519039597835 -0.5391758390712084 -0.0023561944897503642 0.20734511509803208 0.26742807458666634 0.8007134274334988 0.4123340357063138 -0.436 -13.776 -0.436 -1.496 0.264 0.444 -0.12
-0.7432136917304829 -0.7608544707911652 -0.016490293469768196 2.2204371904641365 0.1169660350762628 0.15684953556128356 0.013038836697026017 1.0449722562042867 -0.5179700886634551 -0.0019634954081253035 0.1507964473440233 0.2572178984644148 0.936980008757395 0.4229369109101904 -0.404 -13.716 -0.436 -1.62 0.292 0.328 -0.128
-0.7336263118061991 -0.7669903939427068 -0.01572330307582549 2.222354666448993 0.11965050145506227 0.16605342028859604 0.017257283863710903 1.0386890708982857 -0.530536459275457 0.023169245815878585 0.14333516479314717 0.23954643979128706 0.9687886343690248 0.40290925774731234 -0.436 -13.62 -0.5 -1.74 0.28 0.316 -0.14
-0.7232719414879726 -0.7715923363063631 -0.016490293469768196 2.222354666448993 0.12041749184900498 0.17525730501590853 0.02032524543948173 1.0335839828371598 -0.5112942042758291 0.018849555918002914 0.09464047867163963 0.1912444527514046 0.9479755830428966 0.4249004063183157 -0.464 -13.744 -0.536 -1.924 0.28 0.328 -0.148
-0.7136845615636888 -0.7773447642609335 -0.01687378866673955 2.222354666448993 0.1227184630308331 0.18484468494019235 0.02569417819708068 1.027300797531159 -0.5156138941737047 -0.0027488935713754254 0.04673119071338223 0.1912444527514046 0.9145961611047665 0.43079089254269165 -0.56 -13.872 -0.536 -2.108 0.28 0.316 -0.128
-0.7021797056545481 -0.7827136970185323 -0.01572330307582549 2.2227381616459647 0.12425244381871851 0.1951990552584189 0.029912625363765568 1.0178760195721575 -0.5285729638673318 -0.007853981632501214 0.015707963265002428 0.1822123738740282 0.8973174015132638 0.44453536039956876 -1.4 -13.84 -0.668 -2.016 0.264 0.344 -0.14
-0.6929758209272356 -0.7869321441852173 -0.015339807878854137 2.221971171252022 0.1250194342126612 0.20325245439481732 0.034514567727421806 1.015912524164032 -0.5077599125412036 0.03887720908088101 -0.022776546734253524 0.1590431280581496 0.8953539061051384 0.42529310539994075 -2.056 -13.808 -0.5 -1.892 0.272 0.432 -0.14
-0.6830049458059805 -0.7919175817458448 -0.01457281748491143 2.221204180858079 0.12540292940963257 0.21130585353121575 0.03796602450016399 0.989601685695153 -0.48773225937832543 0.03220132469325498 -0.056155968672383684 0.08560839979426324 0.8914269152888878 0.4060508504003128 -2.584 -13.936 -1.508 -1.588 0.272 0.508 -0.14
-0.673801061078668 -0.7972865145034438 -0.015339807878854137 2.2200536952671652 0.1257864246066039 0.22127672865247094 0.04180097646987752 0.9813550049810268 -0.5018694263168276 0.0019634954081253035 -0.08050331173313745 0.014922565101752308 0.8808240400850113 0.4103705402981885 -3.304 -13.84 -1.88 -1.74 0.28 0.588 -0.128
-0.6645971763513555 -0.8022719520640714 -0.016106798272796843 2.218903209676251 0.126936910197518 0.23086410857675477 0.045252433242619704 0.9797842086545265 -0.4830198703988247 0.012566370612001944 -0.12055861805889365 0.061653755815134534 0.9467974857980215 0.3781692156049335 -3.52 -13.904 -2.384 -1.74 0.2 0.528 -0.14
-0.6557767868210144 -0.8064903992307563 -0.01572330307582549 2.216602238494423 0.12655341500054662 0.24045148850103862 0.04947088040930459 0.9589711573283983 -0.4798782777458242 0.018849555918002914 -0.16454091520090044 0.07225663101901117 0.9797842086545265 0.3840597018293094 -3.584 -13.872 -2.652 -1.924 0.144 0.452 -0.128
-0.6469563972906732 -0.8099418560034984 -0.014956312681882784 2.2146847625095663 0.12655341500054662 0.2500388684253224 0.05330583237901813 0.9354092124308947 -0.4641703144808218 -0.009817477040626518 -0.17671458673127732 0.029059732040254495 1.0060950471234056 0.35382187254417974 -3.956 -13.904 -3.288 -2.016 0.152 0.432 -0.112
-0.6381360077603321 -0.8145437983671547 -0.015339807878854137 2.212383791327738 0.1277039005914607 0.2596262483496063 0.056373793954788955 0.9106691702885158 -0.446106156726069 -0.023561944897503646 -0.21676989305703354 0.0070685834692510935 0.9841038985524022 0.3593196596869306 -4.052 -14.096 -3.724 -2.016 0.164 0.48 -0.12
-0.6281651326390769 -0.8195292359277823 -0.016106798272796843 2.2093158297519673 0.12732040539448933 0.2692136282738901 0.060975736318445196 0.9075275776355154 -0.4339324851956921 -0.07618362183526178 -0.2411172361177873 0.00510508806112579 0.9471901848796465 0.40016036417593687 -4.112 -14.064 -3.388 -2.292 0.124 0.52 -0.128
-0.6208787238966212 -0.8237476830944672 -0.01687378866673955 2.207014858570139 0.12655341500054662 0.27880100819817394 0.06442719309118737 0.8847510309012618 -0.4351105824405673 -0.039662607244131134 -0.26350108377041576 -0.03063052836675474 0.9471901848796465 0.34636058999330355 -4.236 -14.128 -3.324 -2.412 0.144 0.528 -0.148
-0.6124418295632514 -0.8275826350641807 -0.017257283863710903 2.202796411403454 0.12732040539448933 0.2891553785164005 0.0674951546669582 0.8568693961058825 -0.4249004063183157 -0.04987278336638271 -0.28941922315766977 -0.0023561944897503642 1.008058542531531 0.336150413871052 -4.204 -14.284 -2.92 -2.536 0.152 0.508 -0.1
-0.6036214400329103 -0.8321845774278369 -0.019558255045539024 2.1997284498276835 0.12732040539448933 0.3006602344255411 0.07171360183364309 0.8462665209020059 -0.40762164672681306 -0.09149888601863915 -0.33340152029967657 0.01649336142825255 1.0112001351845314 0.375027622951933 -4.08 -14.316 -3.02 -2.656 0.172 0.46 -0.156
-0.5963350312904546 -0.8356360342005792 -0.02032524543948173 2.19589349785797 0.1277039005914607 0.31024761434982495 0.07554855380335662 0.7987499320253736 -0.39073558621693544 -0.12252211346701895 -0.3581415624420554 -0.022776546734253524 1.041045265388036 0.39858956784943667 -4.204 -14.412 -3.12 -2.72 0.172 0.472 -0.14
-0.5886651273510275 -0.839854481367264 -0.02147573103039579 2.1924420410852274 0.126936910197518 0.32060198466805145 0.07708253459124204 0.7932521448826226 -0.39780416968618654 -0.12016591897726858 -0.37699111836005833 0.0007853981632501215 1.0516481405919127 0.3459678909116785 -4.236 -14.476 -3.088 -2.932 0.144 0.52 -0.168
-0.5817622138055432 -0.8429224429430349 -0.02147573103039579 2.1882235939185426 0.12732040539448933 0.3321068405771921 0.08091748656095557 0.7261006019247374 -0.39152098438018557 -0.06911503836601068 -0.4190099200939398 0.0329867228565051 1.0488992470205372 0.3110176726470481 -4.08 -14.412 -2.82 -3.116 0.136 0.472 -0.168
-0.5752427954570302 -0.8467573949127484 -0.02339320701525256 2.1832381563579153 0.126936910197518 0.34361169648633266 0.0839854481367264 0.6781913139664799 -0.35539266887067994 -0.05890486224375911 -0.45121124478719477 -0.018064157754752792 1.0465430525307868 0.2768528525456678 -3.924 -14.444 -2.952 -3.176 0.152 0.54 -0.168
-0.5683398819115458 -0.8502088516854905 -0.023009711818281205 2.1774857284033446 0.126936910197518 0.35473305719850196 0.08782040010643993 0.6550220681506013 -0.3381139092791773 -0.09189158510026421 -0.4959789400924517 -0.03063052836675474 1.0689269001834154 0.27763825070891796 -3.924 -14.54 -3.088 -3.24 0.136 0.52 -0.156
-0.5622039587600042 -0.8536603084582327 -0.024927187803137973 2.170966310054832 0.12732040539448933 0.3658544179106712 0.08935438089432535 0.6157521599880952 -0.34636058999330355 -0.0911061869370141 -0.5340707510100826 0.018064157754752792 1.080707872632167 0.24740042142378826 -3.644 -14.604 -3.288 -3.332 0.152 0.54 -0.14
-0.5564515308054339 -0.8567282700340035 -0.02569417819708068 2.1659808724942042 0.12732040539448933 0.3765922834258691 0.09242234247009617 0.6008295948863429 -0.33261612213642644 -0.09738937224301507 -0.5564545986627111 0.009424777959001457 1.105447914774546 0.2049889206082817 -3.52 -14.76 -2.952 -3.42 0.144 0.48 -0.112
-0.5518495884417776 -0.8597962316097744 -0.026077673394052033 2.160228444539634 0.126936910197518 0.387330148941067 0.09280583766706753 0.5717698628460884 -0.303949089177797 -0.09621127499813988 -0.5674501729482128 -0.02591813938725401 1.1042698175296708 0.21834068938353376 -3.552 -14.7 -2.988 -3.452 0.136 0.48 -0.12
-0.5457136652902359 -0.8620972027916025 -0.0279951493789088 2.154476016585064 0.12732040539448933 0.3976845192592935 0.0947233136519243 0.5556692004994609 -0.30551988550429726 -0.09149888601863915 -0.5827654371315901 0.00510508806112579 1.0677488029385402 0.2042035224450316 -3.332 -14.792 -2.852 -3.452 0.144 0.576 -0.128
-0.5411117229265797 -0.8643981739734307 -0.02914563496982286 2.147189607842608 0.12540292940963257 0.4084223847744914 0.09740778003072377 0.5250386721327062 -0.28470683417816905 -0.11741702540589316 -0.6063273820290938 -0.03730641275438077 1.0579313258979137 0.181034276629153 -3.584 -14.984 -3.12 -3.668 -0.228 0.588 -0.148
-0.5372767709568662 -0.8670826403522301 -0.03029612056073692 2.141820675085009 0.1234854534247758 0.4195437454866607 0.09932525601558054 0.4893030557048257 -0.26860617183154156 -0.14765485469102282 -0.6522731745792258 -0.13665928040552114 1.0693195992650404 0.1661117115274007 -3.584 -15.112 -3.052 -3.696 -0.208 0.588 -0.128
-0.5326748285932099 -0.8697671067310296 -0.03029612056073692 2.134150771145582 0.11965050145506227 0.4291311254109445 0.09932525601558054 0.45238934203207 -0.25682519938278975 -0.09228428418188928 -0.6962554717212327 -0.22972896275066054 1.0917034469176687 0.16257741979277515 -3.584 -15.208 -2.952 -3.696 -0.024 0.452 -0.12
-0.5284563814265251 -0.872451573109829 -0.03144660615165098 2.1272478576000977 0.11658253987929144 0.4406359813200851 0.10085923680346595 0.4311835916243167 -0.2320851572404109 -0.07107853377413599 -0.7072510460067344 -0.41469023019606416 1.0697122983466654 0.11820242356914328 -3.332 -15.208 -2.92 -3.76 0.18 0.5 -0.128
-0.5242379342598401 -0.8739855538977145 -0.03298058693953639 2.120344944054613 0.11274758790957791 0.4494563708504262 0.10085923680346595 0.4111559384614386 -0.24740042142378826 -0.07147123285576105 -0.6938992772314824 -0.4060508504003128 1.0060950471234056 0.08128870989638758 -3.552 -15.46 -3.188 -3.848 0.188 0.608 -0.12
-0.5207864774870979 -0.8770535154734853 -0.0337475773334791 2.112291544918215 0.11083011192472114 0.4601942363656241 0.10162622719740866 0.3891647898904352 -0.2179479903019087 -0.08246680714126275 -0.7135342313127354 -0.2670353755050413 0.9872454912054027 0.09189158510026421 -3.584 -15.556 -3.22 -4.032 0.088 0.664 -0.1
-0.5173350207143558 -0.8782040010643993 -0.03413107253045045 2.105005136175759 0.1112136071216925 0.47131559707779336 0.10316020798529407 0.3400774046873026 -0.19163715183302965 -0.1060287520387664 -0.7453428569243653 -0.11977321989564353 1.002168056307155 0.04673119071338223 -3.612 -15.556 -3.088 -4.34 -0.18 0.596 -0.148
-0.5146505543355563 -0.8797379818522848 -0.03528155812136451 2.096184746645418 0.10891263593986437 0.48205346259299126 0.10200972239438001 0.3012001956064216 -0.19831303622065566 -0.07971791356988733 -0.7924667467193726 -0.12134401622214377 1.021803010388408 0.018849555918002914 -3.708 -15.872 -2.92 -4.432 -0.18 0.48 -0.12
-0.5127330783506996 -0.882038953034113 -0.03528155812136451 2.0881313475090195 0.10431069357620813 0.4920243377142465 0.10316020798529407 0.27488935713754253 -0.19281524907790482 -0.0620464548967596 -0.8124943998822507 -0.23719024530153668 1.0398671681431608 0.022383847652628464 -3.74 -15.968 -2.988 -4.524 0.024 0.5 -0.112
-0.5104321071688714 -0.8828059434280556 -0.03566505331833587 2.0804614435695923 0.10162622719740866 0.5008447272445876 0.10277671278832272 0.27253316264779215 -0.17475109132315203 -0.07775441816176203 -0.8101382053925003 -0.33968470560567754 0.9982410654909044 0.019634954081253035 -3.584 -15.968 -3.256 -4.492 0.188 0.588 -0.12
-0.5081311359870433 -0.8851069146098838 -0.03604854851530722 2.0716410540392514 0.10009224640952324 0.508898126380986 0.10277671278832272 0.2159844948937834 -0.14137166938502185 -0.05340707510100826 -0.8364490438613794 -0.2968805057085459 0.9460120876347713 0.004319689897875668 -3.768 -16.256 -3.424 -4.524 0.152 0.636 -0.12
-0.5065971551991579 -0.8866408953977691 -0.03796602450016399 2.0632041597058817 0.09932525601558054 0.5207864774870979 0.10200972239438001 0.17789268397615252 -0.14176436846664692 -0.06950773744763575 -0.8576547942691326 -0.1519745445888985 0.9118472675333911 -0.005890486224375911 -3.832 -16.444 -3.492 -4.644 0.008 0.704 -0.128
-0.5039126888203584 -0.8881748761856546 -0.037582529303192634 2.054000274978569 0.09932525601558054 0.5311408478053246 0.10277671278832272 0.1798561793842778 -0.14451326203802234 -0.09581857591651483 -0.8592255905956329 -0.03573561642788053 0.9574003610018981 0.012173671530376884 -3.768 -16.476 -3.424 -4.704 -0.172 0.608 -0.168
-0.5027622032294443 -0.8893253617765686 -0.0395000052880494 2.0444128950542853 0.09779127522769512 0.5411117229265797 0.10200972239438001 0.12684180336489462 -0.11388273367126761 -0.09738937224301507 -0.8702211648811345 -0.034164820101380285 0.9844965976340273 -0.013744467856877126 -3.956 -16.7 -3.66 -4.584 -0.152 0.588 -0.092
-0.502378708032473 -0.8900923521705113 -0.04026699568199211 2.036359495917887 0.09587379924283836 0.5495486172599495 0.10392719837923678 0.1299833960178951 -0.12252211346701895 -0.0899280896921389 -0.8906415171256378 -0.11977321989564353 0.9691813334506499 0.01021017612225158 -4.204 -16.856 -3.892 -4.736 0.0 0.644 -0.168
-0.5027622032294443 -0.8912428377614254 -0.04065049087896346 2.027155611190574 0.095490304045867 0.5591359971842333 0.10316020798529407 0.06832964020276057 -0.11113384009989219 -0.0789325154066372 -0.8984954987581389 -0.1441205629563973 0.9059567813090151 0.014922565101752308 -4.268 -17.08 -3.692 -4.86 0.072 0.704 -0.168
-0.5019952128355016 -0.8916263329583968 -0.042184471666848876 2.0187187168572045 0.09510680884889565 0.5683398819115458 0.10316020798529407 0.05340707510100826 -0.09306968234513939 -0.09032078877376397 -0.8827875354931365 -0.06950773744763575 0.9291260271248937 -0.012173671530376884 -4.236 -17.112 -3.356 -4.796 0.024 0.676 -0.196
-0.5016117176385303 -0.8927768185493108 -0.042184471666848876 2.009514832129892 0.09357282806101024 0.5775437666388583 0.10316020798529407 -0.0011780972448751821 -0.07814711724338709 -0.07618362183526178 -0.90556408222739 -0.048694686121507534 0.9432631940633959 -0.0070685834692510935 -4.204 -17.208 -3.22 -4.888 -0.152 0.644 -0.224
-0.5019952128355016 -0.8927768185493108 -0.04295146206079158 2.000694442599551 0.09280583766706753 0.5863641561691995 0.10239321759135137 -0.0027488935713754254 -0.06832964020276057 -0.05733406591725887 -0.9087056748803906 -0.10485065479389122 0.9295187262065188 0.006675884387626033 -3.956 -17.364 -3.388 -4.828 -0.164 0.676 -0.224
-0.5035291936233871 -0.8935438089432535 -0.04371845245473429 1.991107062675267 0.09050486648523941 0.5951845456995405 0.10316020798529407 -0.03887720908088101 -0.07264933010063623 -0.059690260407009234 -0.9004589941662643 -0.1668971096906508 0.8694357667178845 -0.021991148571003403 -3.896 -17.62 -3.86 -4.952 -0.06 0.712 -0.24
-0.5031456984264157 -0.8943107993371963 -0.044485442848677 1.982286673144926 0.088970885697354 0.6024709544419963 0.10239321759135137 -0.09621127499813988 -0.06675884387626033 -0.07932521448826227 -0.9016370914111395 -0.1869247628535289 0.8509789098815066 -0.023169245815878585 -3.612 -18.0 -3.928 -5.164 0.024 0.76 -0.212
-0.5046796792143011 -0.8950777897311389 -0.04563592843959106 1.9734662836145849 0.08782040010643993 0.6120583343662801 0.10277671278832272 -0.04280419989713162 -0.0640099503048849 -0.08168140897801264 -0.8882853226358874 -0.13862277581364643 0.8780751465136358 -0.02591813938725401 -3.488 -18.096 -3.724 -5.256 -0.052 0.636 -0.212
-0.5054466696082438 -0.8954612849281103 -0.04601942363656241 1.9646458940842437 0.08743690490946858 0.6212622190935926 0.09855826562163783 -0.09424777959001458 -0.0530143760193832 -0.08521570071263818 -0.8992808969213891 -0.10917034469176688 0.8973174015132638 -0.15943582713977467 -3.272 -17.872 -3.188 -5.472 -0.172 0.656 -0.26
-0.5069806503961293 -0.8958447801250816 -0.04678641403050512 1.95505851415996 0.08590292412158317 0.6296991134269624 0.09357282806101024 -0.1260564052016445 -0.04751658887663235 -0.08128870989638758 -0.8937831097786383 -0.09621127499813988 0.8117090017190005 -0.3577488633604303 -3.428 -17.968 -2.852 -5.532 -0.052 0.656 -0.224
-0.5081311359870433 -0.896228275322053 -0.04908738521233324 1.945471134235676 0.0847524385306691 0.6385195029573034 0.08820389530341129 -0.11859512265076834 -0.031415926530004856 -0.11623892816101798 -0.911454568451766 -0.1252710070383944 0.8073893118211248 -0.4453207585628189 -3.488 -18.224 -3.088 -5.56 0.124 0.752 -0.232
-0.5111990975628141 -0.8966117705190243 -0.04908738521233324 1.936650744705335 0.08283496254581234 0.6458059116997592 0.0847524385306691 -0.15707963265002428 -0.048694686121507534 -0.10170906214089073 -0.911454568451766 -0.14765485469102282 0.8203483815147519 -0.45553093468507044 -3.584 -18.7 -3.356 -5.624 0.072 0.712 -0.28
-0.5119660879567568 -0.8969952657159956 -0.04947088040930459 1.928213850371965 0.08245146734884098 0.654242806033129 0.07938350577307016 -0.18181967479240313 -0.03769911183600583 -0.09699667316139 -0.9020297904927645 -0.1252710070383944 0.8038550200864993 -0.4292200962161914 -3.768 -18.856 -3.288 -5.808 -0.124 0.664 -0.26
-0.5138835639416136 -0.8969952657159956 -0.049854375606275945 1.9186264704476812 0.08168447695489828 0.66306319556347 0.07478156340941391 -0.20577431877153182 -0.0329867228565051 -0.07186393193738612 -0.9102764712068908 -0.10524335387551628 0.8038550200864993 -0.4182245219306897 -3.364 -18.856 -3.288 -5.96 -0.116 0.704 -0.28
-0.5161845351234418 -0.8977622561099384 -0.05062136600021865 1.90980608091734 0.07976700097004151 0.6695826139119831 0.0724805922275858 -0.20341812428178146 -0.023561944897503646 -0.04790928795825741 -0.9020297904927645 -0.12919799785464497 0.7814711724338709 -0.43785947601194275 -3.456 -19.016 -3.256 -6.08 -0.016 0.624 -0.26
-0.5196359918961839 -0.8977622561099384 -0.051004861197190006 1.9006021961900277 0.0782330201821561 0.6768690226544388 0.06711165946998685 -0.24347343060753765 -0.0530143760193832 -0.049480084284757656 -0.8910342162072629 -0.15118914642564837 0.7488771486589908 -0.4182245219306897 -3.52 -19.08 -3.288 -6.052 0.108 0.624 -0.28
-0.5230874486689261 -0.8981457513069098 -0.052155346788104066 1.8910148162657439 0.07784952498518474 0.6845389265938658 0.06366020269724466 -0.3227986450957999 -0.027488935713754253 -0.07422012642713648 -0.8820021373298864 -0.12487830795676931 0.7206028147819864 -0.3930917807066858 -3.552 -19.332 -3.388 -6.112 0.06 0.712 -0.26
-0.5250049246537829 -0.8985292465038811 -0.05330583237901813 1.882577921932374 0.07746602978821339 0.6899078593514648 0.06020874592450249 -0.3031636910145469 -0.03063052836675474 -0.07264933010063623 -0.8702211648811345 -0.06911503836601068 0.6942919763131074 -0.3777765165233084 -3.304 -19.716 -3.324 -6.08 -0.1 0.772 -0.268
-0.5276893910325823 -0.8989127417008524 -0.05368932757598948 1.8745245227959757 0.07708253459124204 0.6971942680939206 0.0559902987578176 -0.2689988709131666 -0.029059732040254495 -0.06361725122325984 -0.8768970492687607 -0.03180862561162992 0.6668030405993531 -0.41665372560418945 -3.396 -19.872 -3.456 -6.172 -0.108 0.792 -0.28
-0.5315243430022959 -0.8992962368978238 -0.05330583237901813 1.8660876284626058 0.07631554419729933 0.7048641720333476 0.05177185159113271 -0.3153373625449238 -0.028667032958629435 -0.03887720908088101 -0.8761116511055105 -0.012959069693627005 0.678584013048105 -0.4036946559105624 -3.364 -19.748 -3.356 -6.02 -0.06 0.712 -0.268
-0.5357427901689807 -0.8992962368978238 -0.05483981316690354 1.8572672389322646 0.07669903939427068 0.7121505807758033 0.04793689962141918 -0.37267142846218265 -0.02591813938725401 -0.07382742734551141 -0.8513716089631317 -0.028667032958629435 0.691935781823357 -0.4111559384614386 -3.396 -19.936 -3.424 -6.112 0.052 0.692 -0.26
-0.5384272565477802 -0.9000632272917665 -0.05445631796993219 1.8495973349928376 0.07631554419729933 0.7171360183364309 0.043334957257762936 -0.35460727070742987 -0.03377212101975522 -0.06872233928438563 -0.8384125392695047 -0.03259402377488004 0.6499169800894755 -0.39544797519643615 -3.332 -20.096 -3.288 -6.264 0.024 0.752 -0.26
-0.5426457037144651 -0.9008302176857093 -0.05560680356084625 1.8407769454624965 0.07631554419729933 0.7232719414879726 0.03911651009107805 -0.3577488633604303 -0.06558074663138515 -0.03220132469325498 -0.8395906365143798 -0.001570796326500243 0.6106470719269694 -0.43471788335894224 -3.24 -20.38 -3.156 -6.324 -0.036 0.76 -0.26
-0.5476311412750927 -0.9012137128826806 -0.0559902987578176 1.8331070415230695 0.07593204900032798 0.7297913598364856 0.03489806292439316 -0.4017311605024371 -0.05379977418263332 -0.03652101459113065 -0.8175994879433764 -0.036913713672755706 0.594939108661967 -0.42097341550206513 -3.116 -20.508 -3.12 -6.388 -0.08 0.78 -0.288
-0.5518495884417776 -0.9019807032766233 -0.0559902987578176 1.8242866519927283 0.07478156340941391 0.7351602925940846 0.029912625363765568 -0.4370740778486926 -0.043196898978756684 -0.03337942193813016 -0.7991426311069986 -0.056941366835633805 0.5878705251927159 -0.44846235121581934 -3.116 -20.508 -3.492 -6.416 -0.116 0.732 -0.288
-0.5556845404114912 -0.9012137128826806 -0.056373793954788955 1.8170002432502725 0.07363107781849985 0.7409127205486549 0.02454369260616662 -0.4249004063183157 -0.05772676499888393 -0.034950218264630406 -0.7775441816176203 -0.06361725122325984 0.5902267196824663 -0.4402156705016931 -3.116 -20.412 -3.556 -6.508 -0.072 0.732 -0.268
-0.56105347316909 -0.902747693670566 -0.05675728915176031 1.8085633489169028 0.07401457301547121 0.7474321388971679 0.01917475984856767 -0.41861722101231474 -0.054977871427508505 -0.056941366835633805 -0.7763660843727451 -0.07068583469251093 0.5678428720298379 -0.4712388979500729 -2.96 -20.604 -3.456 -6.54 -0.016 0.752 -0.252
-0.5645049299418322 -0.9035146840645087 -0.05829126993964572 1.8024274257653612 0.07286408742455715 0.7516505860638527 0.015339807878854137 -0.4622068190726965 -0.07814711724338709 -0.04987278336638271 -0.7473063523324905 -0.04437499622363186 0.5317145565203323 -0.4622068190726965 -3.052 -21.016 -3.324 -6.632 -0.152 0.76 -0.268
-0.5698738626994312 -0.9046651696554228 -0.058674765136617076 1.7947575218259342 0.07209709703061444 0.757403014018423 0.009970875121255189 -0.45749443009319574 -0.09542587683488976 -0.07029313561088588 -0.7084291432516095 -0.061653755815134534 0.5136503987655795 -0.4873395602967004 -2.804 -21.048 -3.12 -6.752 -0.116 0.78 -0.28
-0.5752427954570302 -0.9054321600493654 -0.05829126993964572 1.7886215986743925 0.07133010663667173 0.7620049563820793 0.006519418348513008 -0.5077599125412036 -0.0860010988758883 -0.05026548244800778 -0.6801548093746052 -0.0950331777532647 0.4963716391740768 -0.47045349978682277 -2.68 -20.828 -2.952 -6.784 -0.008 0.74 -0.26
-0.5806117282146291 -0.9065826456402796 -0.058674765136617076 1.7813351899319367 0.07017962104575767 0.7673738891396782 0.0 -0.4920519492762011 -0.07736171908013696 -0.03730641275438077 -0.6459899892732249 -0.11388273367126761 0.4893030557048257 -0.49165925019457607 -2.552 -20.856 -2.988 -7.0 0.1 0.76 -0.28
-0.5855971657752567 -0.9081166264281649 -0.05944175553055978 1.7744322763864524 0.06979612584878632 0.7723593267003058 -0.005752427954570301 -0.5112942042758291 -0.09149888601863915 -0.023954643979128706 -0.6385287067223487 -0.0750055245903866 0.49558624101082666 -0.5050110189698281 -2.552 -21.396 -3.12 -7.092 0.08 0.752 -0.268
-0.591349593729827 -0.909267112019079 -0.059825250727531136 1.768679848431882 0.07017962104575767 0.776961269063962 -0.011504855909140603 -0.5010840281535776 -0.11152653918151725 -0.03063052836675474 -0.6236061416205965 -0.008639379795751335 0.48576876397020013 -0.5222897785613307 -2.616 -21.492 -3.02 -7.12 0.016 0.724 -0.268
-0.5963350312904546 -0.9100341024130217 -0.06020874592450249 1.7629274204773118 0.06902913545484361 0.7819467066245896 -0.016106798272796843 -0.556061899581086 -0.11034844193664206 -0.06008295948863429 -0.5890486224375912 0.009032078877376396 0.46299221723594663 -0.5529203069280855 -2.46 -21.272 -3.12 -7.06 -0.108 0.676 -0.288
-0.6028544496389676 -0.9115680832009071 -0.06135923151541655 1.7567914973257701 0.06902913545484361 0.7846311730033891 -0.021859226227367145 -0.5022621253984527 -0.12173671530376882 -0.07618362183526178 -0.5753041545807139 -0.001570796326500243 0.4091924430533133 -0.5167919914185799 -2.46 -21.492 -3.188 -7.092 -0.124 0.684 -0.288
-0.6074563920026238 -0.9127185687918212 -0.060975736318445196 1.7529565453560565 0.06787864986392955 0.788849620170074 -0.026461168591023387 -0.5442809271323342 -0.14529866020127247 -0.06715154295788539 -0.5580253949892113 -0.06911503836601068 0.3640320486664313 -0.5097234079493288 -2.492 -21.812 -3.088 -7.244 -0.08 0.84 -0.26
-0.6132088199571941 -0.9146360447766779 -0.0625097171063306 1.745670136613601 0.06711165946998685 0.7926845721397876 -0.03183010134862233 -0.574911455499089 -0.15982852622139973 -0.06440264938650996 -0.5348561491733327 -0.09935286765114036 0.34950218264630406 -0.5195408849899553 -2.428 -21.684 -2.82 -7.272 0.008 0.772 -0.28
-0.6185777527147931 -0.9154030351706206 -0.06289321230330196 1.7422186798408588 0.06672816427301549 0.7980535048973865 -0.03719903410622128 -0.5698063674379631 -0.13744467856877127 -0.05026548244800778 -0.5081526116228285 -0.07264933010063623 0.37856191468655853 -0.5372123436630831 -2.336 -21.748 -2.716 -7.212 0.06 0.712 -0.252
-0.6254806662602774 -0.9177040063524488 -0.0625097171063306 1.7380002326741737 0.06634466907604414 0.800737971276186 -0.04295146206079158 -0.5733406591725887 -0.1692533041804012 -0.03730641275438077 -0.47045349978682277 -0.04673119071338223 0.3671736413194318 -0.5258240702959563 -2.368 -22.16 -2.448 -7.428 0.108 0.76 -0.232
-0.6308495990178764 -0.9200049775342769 -0.06327670750027331 1.7330147951135462 0.06672816427301549 0.8038059328519568 -0.047553404424447825 -0.5874778261110909 -0.17239489683340167 -0.04437499622363186 -0.4362886796854425 -0.04084070448900632 0.33300882121805153 -0.5788384463153395 -2.18 -22.224 -2.752 -7.548 0.088 0.724 -0.232
-0.6366020269724467 -0.9215389583221623 -0.06442719309118737 1.7284128527498899 0.06711165946998685 0.8068738944277276 -0.05445631796993219 -0.6055419838658437 -0.18613936469027878 -0.036913713672755706 -0.4311835916243167 0.023954643979128706 0.34478979366680335 -0.5356415473365829 -2.024 -22.288 -2.82 -7.52 0.072 0.664 -0.268
-0.6431214453209597 -0.9230729391100477 -0.06442719309118737 1.7245779007801765 0.0674951546669582 0.8091748656095558 -0.06020874592450249 -0.6039711875393434 -0.1869247628535289 -0.04712388979500729 -0.39348447978831086 0.018456856836377853 0.29570240846367074 -0.542710130805834 -1.868 -22.54 -3.02 -7.58 0.072 0.704 -0.26
-0.6504078540634154 -0.9265243958827899 -0.06557767868210143 1.7215099392044055 0.0674951546669582 0.8118593319883552 -0.06634466907604414 -0.6133959654983449 -0.24622232417891307 -0.04830198703988247 -0.3581415624420554 0.029452431121879556 0.2689988709131666 -0.5599888903973366 -1.62 -22.508 -3.12 -7.608 0.044 0.82 -0.296
-0.6557767868210144 -0.928825367064618 -0.06596117387907278 1.7176749872346921 0.0682621450609009 0.8145437983671547 -0.07133010663667173 -0.6236061416205965 -0.22776546734253522 -0.06086835765188441 -0.31415926530004856 0.0027488935713754254 0.2666426764234162 -0.5658793766217125 -1.62 -22.604 -2.784 -7.456 0.036 0.74 -0.252
-0.6615292147755847 -0.9315098334434175 -0.06634466907604414 1.716524501643778 0.0674951546669582 0.8164612743520114 -0.07708253459124204 -0.6310674241714727 -0.23483405081178632 -0.0530143760193832 -0.2784236488721681 -0.009424777959001457 0.24936391683191356 -0.5486006170302099 -1.652 -22.604 -2.616 -7.608 0.072 0.664 -0.224
-0.6668981475331837 -0.9338108046252456 -0.0674951546669582 1.7138400352649785 0.06711165946998685 0.8187622455338396 -0.08283496254581234 -0.6082908774372191 -0.26782077366829143 -0.0899280896921389 -0.26114488928066537 -0.004319689897875668 0.20655971693478195 -0.5478152188669597 -1.524 -22.572 -2.516 -7.916 0.08 0.76 -0.252
-0.6741845562756393 -0.9368787662010164 -0.0682621450609009 1.7115390640831505 0.06711165946998685 0.8206797215186964 -0.08743690490946858 -0.6185010535594707 -0.27763825070891796 -0.07932521448826227 -0.21480639764890821 -0.03377212101975522 0.20027653162878098 -0.536034246418208 -1.432 -22.668 -2.448 -7.824 0.08 0.712 -0.268
-0.6807039746241523 -0.9399467277767872 -0.07094661143970038 1.7096215880982937 0.06787864986392955 0.8225971975035531 -0.09433981845495294 -0.6110397710085945 -0.2827433387700437 -0.1009236639776406 -0.19988383254715592 0.0007853981632501215 0.20145462887365617 -0.5328926537652074 -1.524 -22.764 -2.616 -7.856 0.06 0.636 -0.24
-0.6864564025787226 -0.9433981845495295 -0.06902913545484361 1.7096215880982937 0.06711165946998685 0.8245146734884099 -0.09970875121255189 -0.6259623361103468 -0.3066979827491724 -0.08521570071263818 -0.16964600326202625 0.03337942193813016 0.19517144356765517 -0.5580253949892113 -1.432 -22.7 -2.316 -7.948 0.052 0.656 -0.26
-0.6937428113211783 -0.9468496413222717 -0.07171360183364309 1.7073206169164654 0.06711165946998685 0.8264321494732667 -0.10507768397015084 -0.6349944149877232 -0.3341869184629267 -0.10406525663064109 -0.13823007673202137 0.021598449489378342 0.13940817397689656 -0.5607742885605868 -1.244 -22.828 -2.148 -7.916 0.08 0.712 -0.26
-0.6994952392757486 -0.9503010980950138 -0.0724805922275858 1.7061701313255515 0.06672816427301549 0.826815644670238 -0.11083011192472114 -0.6448118920283498 -0.34047010376892767 -0.08168140897801264 -0.08482300163101313 -0.023561944897503646 0.1280199006097698 -0.5321072556019573 -1.056 -22.888 -2.048 -7.884 0.088 0.732 -0.252
-0.7063981528212331 -0.9545195452616987 -0.0724805922275858 1.708087607310408 0.06672816427301549 0.8279661302611521 -0.11619904468232009 -0.6251769379470967 -0.36089045601343084 -0.08364490438613793 -0.05772676499888393 -0.005497787142750851 0.09542587683488976 -0.5584180940708364 -0.932 -22.888 -2.148 -7.916 0.08 0.724 -0.26
-0.7129175711697461 -0.9587379924283836 -0.0732475826215285 1.7065536265225227 0.0674951546669582 0.8295001110490375 -0.12195147263689039 -0.6448118920283498 -0.375027622951933 -0.0789325154066372 -0.0310232274483798 -0.01021017612225158 0.08207410805963769 -0.5258240702959563 -0.592 -23.016 -2.216 -7.976 0.072 0.624 -0.24
-0.7198204847152304 -0.9629564395950685 -0.07478156340941391 1.7069371217194942 0.06711165946998685 0.8291166158520661 -0.12732040539448933 -0.627140433355222 -0.41194133662468874 -0.0899280896921389 -0.0027488935713754254 -0.003926990816250607 0.060475658570259355 -0.49283734743945123 -0.56 -22.86 -2.112 -8.22 0.088 0.636 -0.232
-0.7267233982607147 -0.9671748867617533 -0.07554855380335662 1.7069371217194942 0.06672816427301549 0.8295001110490375 -0.13230584295511694 -0.6173229563145954 -0.42097341550206513 -0.1252710070383944 0.0400553063257562 0.01060287520387664 0.03063052836675474 -0.4873395602967004 -0.404 -22.796 -1.98 -8.404 0.06 0.704 -0.24
-0.7320923310183137 -0.972160324322381 -0.07708253459124204 1.708854597704351 0.06711165946998685 0.8291166158520661 -0.13690778531877318 -0.6232134425389714 -0.40722894764518797 -0.11780972448751822 0.06950773744763575 -0.013351768775252066 0.03455751918300534 -0.47438049060307336 -0.436 -22.86 -1.676 -8.68 0.08 0.588 -0.24
-0.7382282541698554 -0.9763787714890658 -0.07861651537912745 1.710005083295265 0.06711165946998685 0.8295001110490375 -0.14304370847031483 -0.6232134425389714 -0.45749443009319574 -0.12684180336489462 0.09738937224301507 0.001570796326500243 0.023169245815878585 -0.49951323182707724 -0.436 -22.984 -1.912 -8.556 0.108 0.5 -0.232
-0.7439806821244257 -0.9813642090496935 -0.07938350577307016 1.711155568886179 0.06672816427301549 0.8306505966399516 -0.14764565083397108 -0.6369579103958485 -0.46299221723594663 -0.10720684928364158 0.11231193734476737 -0.0011780972448751821 0.03063052836675474 -0.5285729638673318 -0.372 -23.016 -1.944 -8.62 0.1 0.596 -0.252
-0.7505001004729387 -0.986349646610321 -0.08015049616701286 1.7123060544770932 0.0674951546669582 0.8298836062460089 -0.15263108839459866 -0.6161448590697203 -0.46495571264407193 -0.11113384009989219 0.1299833960178951 -0.001570796326500243 0.01767145867312773 -0.5336780519284575 -0.34 -23.016 -1.476 -8.436 0.08 0.712 -0.252
-0.7570195188214517 -0.9905680937770059 -0.08130098175792692 1.7138400352649785 0.06672816427301549 0.8318010822308656 -0.1572330307582549 -0.6228207434573463 -0.472024296113323 -0.11663162724264303 0.1480475537726479 0.013351768775252066 0.021598449489378342 -0.4881249584599505 -0.528 -22.984 -1.608 -8.192 0.108 0.664 -0.224
-0.7635389371699647 -0.9959370265346049 -0.08206797215186963 1.7153740160528639 0.06711165946998685 0.8310340918369229 -0.16298545871282522 -0.627533132436847 -0.49362274560270136 -0.11623892816101798 0.18849555918002917 -0.008246680714126275 0.04987278336638271 -0.5167919914185799 -0.464 -23.08 -1.776 -8.192 0.116 0.596 -0.224
-0.769291365124535 -1.000538968898261 -0.0839854481367264 1.7180584824316634 0.06711165946998685 0.8318010822308656 -0.1687378866673955 -0.6200718498859709 -0.5293583620305818 -0.11152653918151725 0.1798561793842778 -0.024740042142378828 0.04241150081550656 -0.5179700886634551 -0.372 -23.08 -2.012 -8.128 0.1 0.692 -0.232
-0.775810783473048 -1.00590790165586 -0.08590292412158317 1.7203594536134914 0.06672816427301549 0.8318010822308656 -0.1729563338340804 -0.627140433355222 -0.5014767272352025 -0.1240929097935192 0.23051436091391064 0.014922565101752308 0.008639379795751335 -0.5187554868267052 -0.372 -22.952 -1.844 -8.036 0.088 0.704 -0.24
-0.782330201821561 -1.0116603296104303 -0.08551942892461181 1.723043919992291 0.06672816427301549 0.8321845774278369 -0.17832526659167935 -0.646775387436475 -0.5458517234588344 -0.084037603467763 0.27528205621916757 -0.005497787142750851 -0.003141592653000486 -0.4873395602967004 -0.308 -22.828 -1.644 -8.192 0.124 0.676 -0.24
-0.7892331153670453 -1.0181797479589434 -0.08743690490946858 1.7268788719620045 0.06634466907604414 0.8325680726248084 -0.18331070415230694 -0.6126105673350948 -0.5474225197853346 -0.07186393193738612 0.2992367001982963 -0.0200276531628781 0.02631083846887907 -0.4700608007051977 -0.56 -22.7 -1.744 -8.284 0.136 0.588 -0.252
-0.7961360289125298 -1.0239321759135136 -0.08820389530341129 1.7303303287347467 0.06711165946998685 0.8329515678217797 -0.18714565612202047 -0.6330309195795979 -0.5709844646828384 -0.11427543275289267 0.32358404325905005 0.012173671530376884 0.0530143760193832 -0.4614214209094464 -0.464 -22.636 -1.88 -8.404 0.124 0.54 -0.232
-0.8018884568671001 -1.0293011086711126 -0.0897378760912967 1.734932271098403 0.06711165946998685 0.8329515678217797 -0.19213109368264808 -0.6185010535594707 -0.5808019417234648 -0.13744467856877127 0.35382187254417974 0.027488935713754253 0.018456856836377853 -0.42254421182856533 -0.372 -22.38 -1.744 -8.528 0.08 0.548 -0.224
-0.8068738944277276 -1.0354370318226542 -0.09012137128826805 1.7395342134620593 0.06672816427301549 0.8325680726248084 -0.19558255045539025 -0.6169302572329705 -0.5611669876422118 -0.09464047867163963 0.3777765165233084 -0.008639379795751335 0.00510508806112579 -0.39152098438018557 0.964 -22.256 -1.34 -8.496 0.136 0.588 -0.24
-0.8130098175792693 -1.0411894597772247 -0.09203884727312482 1.7433691654317727 0.06634466907604414 0.8318010822308656 -0.19980099762207515 -0.562345084887087 -0.5898340206008412 -0.12370021071189413 0.39584067427806124 -0.019634954081253035 -0.014922565101752308 -0.3966260724413113 1.588 -22.224 -0.804 -8.528 0.116 0.608 -0.212
-0.8179952551398969 -1.0477088781257375 -0.0947233136519243 1.7464371270075436 0.06672816427301549 0.8329515678217797 -0.20286895919784598 -0.5344634500917077 -0.6043638866209685 -0.1539380399970238 0.4111559384614386 -0.01060287520387664 -0.015707963265002428 -0.35146567805442935 2.4 -21.904 -0.94 -8.62 0.144 0.568 -0.232
-0.8237476830944672 -1.053461306080308 -0.09664078963678106 1.7521895549621138 0.06634466907604414 0.8337185582157224 -0.2067039111675595 -0.5179700886634551 -0.6027930902944683 -0.23483405081178632 0.4174391237674396 -0.01021017612225158 0.022776546734253524 -0.3436116964219281 2.428 -21.684 -0.604 -8.588 0.1 0.528 -0.224
-0.8279661302611521 -1.0599807244288209 -0.09970875121255189 1.7579419829166842 0.06596117387907278 0.8329515678217797 -0.20900488234938763 -0.48144907407232446 -0.6039711875393434 -0.2619302874439155 0.4343251842773172 -0.0011780972448751821 0.022776546734253524 -0.336150413871052 2.4 -21.396 -0.436 -8.556 0.172 0.508 -0.232
-0.8321845774278369 -1.0661166475803625 -0.10277671278832272 1.7617769348863976 0.06672816427301549 0.8321845774278369 -0.2124563391221298 -0.44885505029744444 -0.6149667618248451 -0.2709623663212919 0.4810563749906994 -0.013351768775252066 -0.02120575040775328 -0.30237829285129675 2.524 -21.08 -0.468 -8.588 0.144 0.548 -0.252
-0.8371700149884646 -1.0730195611258468 -0.1054611791671222 1.7671458676439966 0.06596117387907278 0.8318010822308656 -0.21629129109184334 -0.44257186499144346 -0.633423618661223 -0.3137665662184235 0.504618319888203 -0.0070685834692510935 -0.04123340357063138 -0.30041479744317146 2.304 -20.796 -0.368 -8.68 0.172 0.568 -0.224
-0.8413884621551494 -1.0799224746713312 -0.10852914074289302 1.772898295598567 0.06596117387907278 0.8321845774278369 -0.21897575747064282 -0.4013384614208121 -0.6291039287633473 -0.2799944451986683 0.5050110189698281 -0.006675884387626033 -0.007853981632501214 -0.30983957540217294 2.584 -20.412 0.536 -8.712 0.172 0.472 -0.212
-0.846373899715777 -1.0860583978228728 -0.11006312153077843 1.7798012091440514 0.06442719309118737 0.8318010822308656 -0.22204371904641365 -0.45670903192994566 -0.6385287067223487 -0.21991148571003402 0.5211116813164556 -0.05811946408050899 0.03220132469325498 -0.2733185608110423 2.836 -20.0 1.24 -8.712 0.172 0.384 -0.252
-0.8498253564885192 -1.092577816171386 -0.11236409271260656 1.7855536370986216 0.0617427267123879 0.8314175870338942 -0.22434469022824177 -0.4531747401953201 -0.6365652113142235 -0.19438604540440507 0.5289656629489569 -0.16454091520090044 -0.029059732040254495 -0.24740042142378826 3.116 -19.84 1.508 -8.648 0.172 0.412 -0.232
-0.8559612796400609 -1.099097234519899 -0.11274758790957791 1.7901555794622779 0.05829126993964572 0.8306505966399516 -0.22702915660704123 -0.4700608007051977 -0.6228207434573463 -0.12095131714051871 0.5556692004994609 -0.30080749652479655 -0.062439153978384655 -0.2411172361177873 3.864 -19.588 1.34 -8.62 0.18 0.508 -0.26
-0.859412736412803 -1.1052331576714407 -0.11389807350049197 1.7955245122198769 0.05368932757598948 0.8298836062460089 -0.22933012778886935 -0.4402156705016931 -0.6188937526410957 -0.09738937224301507 0.5572399968259611 -0.4013384614208121 -0.11663162724264303 -0.2450442269340379 4.052 -19.588 0.904 -8.556 0.336 0.56 -0.268
-0.8632476883825165 -1.1113690808229824 -0.11466506389443468 1.801276940174447 0.05177185159113271 0.8283496254581234 -0.23163109897069747 -0.4013384614208121 -0.6294966278449724 -0.09738937224301507 0.5595961913157116 -0.38131080825793395 -0.11388273367126761 -0.24425882877078778 4.3 -19.588 0.736 -8.464 0.764 0.472 -0.224
-0.865932154761316 -1.1171215087775526 -0.11619904468232009 1.8070293681290175 0.05292233718204677 0.8275826350641807 -0.23354857495555426 -0.36795903948268194 -0.5859070297845906 -0.1280199006097698 0.5686282701930879 -0.16886060509877612 -0.09071348785538903 -0.21991148571003402 4.3 -19.46 1.108 -8.556 0.664 0.424 -0.24
-0.8690001163370868 -1.1232574319290942 -0.11888351106111957 1.8139322816745018 0.05330583237901813 0.8256651590793239 -0.23584954613738238 -0.3137665662184235 -0.5847289325397155 -0.18928095734327927 0.5792311453969646 0.06950773744763575 -0.0789325154066372 -0.21991148571003402 3.988 -19.332 1.744 -8.62 0.356 0.452 -0.268
-0.8716845827158863 -1.1297768502776073 -0.12118448224294769 1.8208351952199862 0.054072822772960834 0.8241311782914386 -0.23853401251618184 -0.26075219019904033 -0.6039711875393434 -0.19281524907790482 0.6291039287633473 0.1280199006097698 -0.13744467856877127 -0.22069688387328412 3.988 -19.304 1.644 -8.712 0.292 0.492 -0.24
-0.8739855538977145 -1.1343787926412634 -0.12118448224294769 1.8265876231745564 0.05368932757598948 0.8241311782914386 -0.24006799330406725 -0.23287055540366103 -0.6016149930495931 -0.1822123738740282 0.6695519341707286 0.029845130203504617 -0.1610066234662749 -0.2049889206082817 3.768 -19.304 1.476 -8.804 0.356 0.5 -0.224
-0.8762865250795426 -1.1420486965806906 -0.12310195822780445 1.8342575271139834 0.05330583237901813 0.8225971975035531 -0.24275245968286674 -0.24936391683191356 -0.6039711875393434 -0.08521570071263818 0.6813329066194804 -0.03887720908088101 -0.13469578499739585 -0.21559179581215834 3.864 -19.24 1.24 -8.804 0.5 0.412 -0.232
-0.8793544866553135 -1.1474176293382894 -0.12386894862174716 1.840393450265525 0.05368932757598948 0.8206797215186964 -0.24390294527378079 -0.26350108377041576 -0.6255696370287217 -0.0899280896921389 0.6891868882519816 -0.005890486224375911 -0.13980087305852162 -0.1881028600984041 3.924 -19.304 0.972 -8.772 0.472 0.384 -0.204
-0.8812719626401702 -1.1531700572928598 -0.1250194342126612 1.8469128686140381 0.05445631796993219 0.8199127311247536 -0.24582042125863754 -0.2210895829549092 -0.5957245068252172 -0.11623892816101798 0.6797621102929802 0.009817477040626518 -0.12762720152814475 -0.16336281795602528 3.832 -19.396 0.772 -8.68 0.336 0.424 -0.232
-0.8828059434280556 -1.1573885044595447 -0.1257864246066039 1.8545827725534652 0.05483981316690354 0.8176117599429256 -0.24773789724349432 -0.1602212253030248 -0.582372738049965 -0.1311614932627703 0.6648395451912278 0.060475658570259355 -0.1319468914260204 -0.1959568417309053 3.924 -19.46 0.636 -8.648 0.264 0.492 -0.28
-0.8839564290189696 -1.1650584083989717 -0.12732040539448933 1.8626361716898636 0.05483981316690354 0.8156942839580688 -0.24927187803137973 -0.16139932254789996 -0.5764822518255892 -0.10367255754901604 0.7249225046798621 0.03534291734625546 -0.16571901244577564 -0.18928095734327927 3.896 -19.588 0.94 -8.496 0.272 0.508 -0.232
-0.8835729338219983 -1.1704273411565707 -0.12808739578843203 1.8691555900383767 0.05368932757598948 0.8133933127762406 -0.2511893540162365 -0.11741702540589316 -0.6071127801923439 -0.10327985846739098 0.7261006019247374 -0.009424777959001457 -0.17867808213940264 -0.15040374826239827 3.552 -19.588 0.972 -8.496 0.356 0.52 -0.232
-0.884339924215941 -1.176179769111141 -0.13000487177328882 1.877208989174775 0.05368932757598948 0.8118593319883552 -0.25233983960715056 -0.06675884387626033 -0.5972953031517174 -0.13626658132389607 0.7520187413119913 -0.05262167693775814 -0.19281524907790482 -0.1539380399970238 3.272 -19.716 0.772 -8.528 0.4 0.492 -0.252
-0.8854904098068551 -1.182699187459654 -0.13077186216723152 1.8848788931142022 0.054072822772960834 0.8103253512004698 -0.25310683000109324 -0.03220132469325498 -0.5961172059068423 -0.1649336142825255 0.7598727229444925 -0.01531526418337737 -0.17946348030265274 -0.13548118316064595 3.052 -19.84 0.872 -8.528 0.356 0.5 -0.224
-0.8847234194129123 -1.1884516154142244 -0.13192234775814557 1.8929322922506007 0.05368932757598948 0.8095583608065271 -0.253873820395036 0.005497787142750851 -0.5847289325397155 -0.1260564052016445 0.7799003761073706 0.029845130203504617 -0.18260507295565323 -0.11427543275289267 3.148 -19.812 1.24 -8.404 0.336 0.48 -0.232
-0.884339924215941 -1.1926700625809092 -0.13307283334905964 1.9002187009930562 0.054072822772960834 0.8061069040337849 -0.25464081078897866 -0.005890486224375911 -0.5792311453969646 -0.12644910428326955 0.7999280292702488 0.0011780972448751821 -0.2010619297920311 -0.08717919612076348 2.928 -19.84 0.904 -8.404 0.364 0.548 -0.224
-0.8839564290189696 -1.1991894809294221 -0.13383982374300235 1.9090390905233974 0.05368932757598948 0.8041894280489281 -0.25502430598595005 0.0027488935713754254 -0.5894413215192161 -0.08285950622288782 0.8450884236571307 -0.02081305132612822 -0.19320794815952988 -0.049480084284757656 2.74 -19.716 0.536 -8.436 0.4 0.568 -0.24
-0.8847234194129123 -1.2060923944749065 -0.1349903093339164 1.91824297525071 0.054072822772960834 0.8026554472610428 -0.2554078011829214 0.013744467856877126 -0.594939108661967 -0.06440264938650996 0.8501935117182565 0.0019634954081253035 -0.16728980877227587 -0.045160394386881984 2.616 -19.652 0.4 -8.556 0.328 0.52 -0.212
-0.8835729338219983 -1.2126118128234196 -0.13537380453088776 1.9278303551749938 0.054072822772960834 0.8015049616701286 -0.2554078011829214 0.02552544030562895 -0.5941537104987169 -0.06440264938650996 0.8623671832486334 0.02631083846887907 -0.15982852622139973 -0.009424777959001457 2.336 -19.428 0.032 -8.74 0.28 0.452 -0.212
-0.8816554578371415 -1.2187477359749612 -0.1357572997278591 1.9370342399023062 0.054072822772960834 0.7999709808822433 -0.25502430598595005 0.0769690199985119 -0.640099503048849 -0.05026548244800778 0.8765043501871356 0.014137166938502187 -0.15707963265002428 0.0047123889795007284 2.524 -19.144 -0.164 -8.956 0.292 0.396 -0.24
-0.8816554578371415 -1.2245001639295314 -0.13690778531877318 1.9458546294326473 0.054072822772960834 0.7980535048973865 -0.2554078011829214 0.11113384009989219 -0.5969026040700923 -0.0530143760193832 0.9110618693701409 -0.01688606050987761 -0.16061392438464983 -0.003926990816250607 2.336 -18.888 -0.1 -9.26 0.292 0.376 -0.212
-0.8793544866553135 -1.2298690966871304 -0.13767477571271589 1.9562089997508738 0.05368932757598948 0.7976700097004151 -0.25502430598595005 0.13273228958927052 -0.6130032664167198 -0.08443030254938806 0.9145961611047665 -0.01649336142825255 -0.13862277581364643 0.005890486224375911 2.4 -18.636 -0.3 -9.536 0.28 0.376 -0.176
-0.877820505867428 -1.236005019838672 -0.1392087565006013 1.963878903690301 0.05483981316690354 0.7957525337155584 -0.25502430598595005 0.18613936469027878 -0.5996514976414677 -0.10838494652851677 0.8721846602892599 0.0035342917346255468 -0.15275994275214863 -0.005497787142750851 2.272 -18.316 -0.032 -9.628 0.244 0.308 -0.184
-0.8755195346855998 -1.2421409429902137 -0.1392087565006013 1.9730827884176134 0.05368932757598948 0.7957525337155584 -0.2554078011829214 0.21637719397540847 -0.5729479600909636 -0.1021017612225158 0.8741481556973852 0.023169245815878585 -0.09346238142676445 -0.005497787142750851 2.056 -18.096 0.332 -9.568 0.208 0.316 -0.168
-0.8732185635037718 -1.2475098757478127 -0.1392087565006013 1.9803691971600692 0.05253884198507542 0.7946020481246443 -0.2554078011829214 0.18378317020052842 -0.5544911032545857 -0.05576326959075863 0.8741481556973852 -0.05733406591725887 -0.05733406591725887 -0.0019634954081253035 2.148 -17.716 0.1 -9.476 0.236 0.288 -0.14
-0.8705340971249723 -1.2536457988993543 -0.14035924209151535 1.989956577084353 0.05177185159113271 0.7938350577307016 -0.2554078011829214 0.20027653162878098 -0.5199335840715804 -0.04712388979500729 0.8329147521267538 -0.09189158510026421 -0.059690260407009234 0.011388273367126762 2.18 -17.62 0.268 -9.26 0.244 0.288 -0.148
-0.8686166211401155 -1.2586312364599819 -0.14112623248545805 1.99762648102378 0.051004861197190006 0.7938350577307016 -0.25464081078897866 0.24779312050541333 -0.5914048169273415 -0.07932521448826227 0.821133779678002 -0.08482300163101313 -0.062439153978384655 0.0007853981632501215 2.056 -17.62 0.064 -9.016 0.208 0.316 -0.148
-0.865932154761316 -1.2624661884296955 -0.1407427372884867 2.006446870554121 0.05062136600021865 0.7926845721397876 -0.25502430598595005 0.23483405081178632 -0.5438882280507091 -0.05026548244800778 0.8073893118211248 -0.06950773744763575 -0.045160394386881984 0.0011780972448751821 2.18 -17.332 -0.3 -8.832 0.164 0.308 -0.12
-0.8640146787764593 -1.2686021115812371 -0.14150972768242942 2.0133497840996055 0.051004861197190006 0.7923010769428162 -0.25579129637989273 0.26546457917854105 -0.5285729638673318 -0.03259402377488004 0.8254534695758776 -0.027488935713754253 -0.07107853377413599 0.013744467856877126 2.148 -17.144 -0.032 -8.832 0.172 0.356 -0.148
-0.8605632220037172 -1.2724370635509508 -0.14189322287940076 2.021403183236004 0.05062136600021865 0.7919175817458448 -0.25617479157686407 0.2784236488721681 -0.504618319888203 -0.05733406591725887 0.8117090017190005 0.008246680714126275 -0.10877764561014182 -0.004319689897875668 2.088 -17.112 0.2 -8.832 0.18 0.508 -0.148
-0.8571117652309749 -1.2774225011115783 -0.14227671807637213 2.0290730871754312 0.05062136600021865 0.7903836009579595 -0.25502430598595005 0.3059125845859223 -0.4889103566232006 -0.027096236632129192 0.8026769228416242 -0.00510508806112579 -0.08953539061051385 -0.009817477040626518 1.9 -16.984 0.164 -8.864 0.18 0.54 -0.128
-0.8532768132612614 -1.2820244434752346 -0.14304370847031483 2.037893476705772 0.049854375606275945 0.7911505913519021 -0.2515728492132078 0.3204424506060496 -0.4920519492762011 -0.039662607244131134 0.781863871515496 -0.027096236632129192 -0.0200276531628781 0.061653755815134534 1.9 -16.856 0.4 -8.804 0.2 0.364 -0.084
-0.8505923468824619 -1.2877768714298048 -0.14304370847031483 2.0455633806451994 0.04947088040930459 0.7911505913519021 -0.24735440204652295 0.34439709458517825 -0.4692754025419476 -0.02670353755050413 0.77597338529112 -0.051443579692882956 0.01767145867312773 0.336543112952677 1.776 -16.856 -0.1 -8.648 0.2 0.308 -0.084
-0.8459904045188057 -1.2927623089904325 -0.14266021327334347 2.0547672653725115 0.04793689962141918 0.7911505913519021 -0.24313595487983808 0.36795903948268194 -0.4661338098889471 -0.03809181091763089 0.7995353301886237 -0.07343472826388636 0.03180862561162992 0.42136611458369017 1.712 -16.764 0.0 -8.712 0.072 0.336 -0.056
-0.8425389477460635 -1.296597260960146 -0.14304370847031483 2.0620536741149675 0.04601942363656241 0.7903836009579595 -0.23930100291012454 0.41861722101231474 -0.46024332366457116 -0.01060287520387664 0.7791149779441205 -0.11741702540589316 -0.03534291734625546 0.42843469805294127 1.712 -16.668 -0.064 -8.772 -0.072 0.46 -0.064
-0.8375535101854359 -1.3015826985207735 -0.14342720366728617 2.069340082857423 0.04410194765170564 0.7900001057609881 -0.23508255574343967 0.39152098438018557 -0.43275438795081694 0.006283185306000972 0.7775441816176203 -0.1912444527514046 -0.06911503836601068 0.41351213295118894 1.276 -16.764 -0.4 -8.804 -0.088 0.5 -0.092
-0.833335063018751 -1.304267164899573 -0.14266021327334347 2.0773934819938216 0.04026699568199211 0.7907670961549308 -0.23086410857675477 0.42372230907344055 -0.400945762339187 0.003141592653000486 0.7473063523324905 -0.28235063968841867 -0.024740042142378828 0.40448005407381254 1.028 -16.668 -0.268 -8.804 0.116 0.424 -0.084
-0.8291166158520661 -1.308485612066258 -0.14266021327334347 2.084679890736277 0.03719903410622128 0.7907670961549308 -0.22702915660704123 0.46652650897057213 -0.38366700274768434 0.01649336142825255 0.7594800238628675 -0.31062497356542307 0.051443579692882956 0.3758130211151831 0.84 -16.668 -0.3 -8.74 0.2 0.328 -0.112
-0.8233641878974959 -1.3119370688390002 -0.14342720366728617 2.0931167850696473 0.03566505331833587 0.7903836009579595 -0.22357769983429907 0.4779147823376989 -0.368744437645932 -0.001570796326500243 0.7418085651897397 -0.27567475530079266 0.034164820101380285 0.36324665050318117 0.62 -16.604 -0.332 -8.832 0.18 0.328 -0.092
-0.820296226321725 -1.3157720208087136 -0.14342720366728617 2.09963620341816 0.03413107253045045 0.7903836009579595 -0.22050973825852824 0.4622068190726965 -0.3828816045844342 0.0070685834692510935 0.7645851119239933 -0.2360121480566615 -0.005890486224375911 0.3593196596869306 0.404 -16.572 -0.232 -8.984 0.172 0.376 -0.056
-0.813776807973212 -1.3199904679753984 -0.14304370847031483 2.107306107357587 0.03144660615165098 0.7903836009579595 -0.2166747862888147 0.48576876397020013 -0.3506802798911792 0.01021017612225158 0.7355253798837388 -0.16375551703765032 0.00039269908162506076 0.36246125233993104 0.372 -16.508 -0.268 -9.168 0.136 0.376 -0.092
-0.8095583608065271 -1.3219079439602552 -0.14342720366728617 2.1142090209030715 0.030679615757708275 0.7907670961549308 -0.21283983431910117 0.4944081437659515 -0.3349723166261768 -0.018064157754752792 0.6813329066194804 -0.14647675744614766 -0.009817477040626518 0.3542145716258048 0.06 -16.508 -0.232 -9.168 0.088 0.344 -0.072
-0.8041894280489281 -1.3245924103390547 -0.14189322287940076 2.1207284392515846 0.029529130166794215 0.7911505913519021 -0.20862138715241627 0.5085453107044536 -0.30041479744317146 0.022776546734253524 0.6605198552933521 -0.1578650308132744 0.008246680714126275 0.36363934958480626 0.092 -16.412 -0.3 -9.108 0.044 0.344 -0.072
-0.7999709808822433 -1.328043867111797 -0.14227671807637213 2.126480867206155 0.028378644575880154 0.7911505913519021 -0.20555342557664544 0.5069745143779534 -0.30551988550429726 0.027881634795379313 0.6585563598852269 -0.135873882242271 0.0047123889795007284 0.3824889055028092 0.0 -16.636 -0.368 -8.956 0.044 0.364 -0.056
-0.794218552927673 -1.3307283334905964 -0.14150972768242942 2.133383780751639 0.027228158984966094 0.7900001057609881 -0.20133497840996056 0.49283734743945123 -0.2992367001982963 0.023954643979128706 0.6404922021304741 -0.12095131714051871 -0.012566370612001944 0.37463492387030795 0.248 -16.668 -0.436 -8.712 0.116 0.404 -0.072
-0.788849620170074 -1.3337962950663673 -0.14112623248545805 2.138752713509238 0.026077673394052033 0.7900001057609881 -0.19750002644024703 0.4900884538680758 -0.2733185608110423 0.060475658570259355 0.6188937526410957 -0.11152653918151725 -0.04790928795825741 0.37031523397243227 0.06 -16.636 -0.268 -8.712 0.144 0.472 -0.072
-0.7834806874124751 -1.3364807614451668 -0.14189322287940076 2.1456556270547225 0.02569417819708068 0.7896166105640168 -0.1928980840765908 0.5336780519284575 -0.27724555162729286 0.05811946408050899 0.61378866457997 -0.0769690199985119 -0.04712388979500729 0.3899501880536853 -0.092 -16.732 -0.368 -8.648 0.136 0.508 -0.056
-0.7781117546548761 -1.3391652278239663 -0.1407427372884867 2.1510245598123214 0.025310683000109326 0.7896166105640168 -0.1894466273038486 0.5588107931524614 -0.2599667920357902 0.03180862561162992 0.620857248049221 -0.04751658887663235 -0.007853981632501214 0.4390375732568179 -0.28 -16.824 -0.4 -8.528 0.052 0.472 -0.112
-0.7723593267003058 -1.3403157134148802 -0.14035924209151535 2.157160482963863 0.025310683000109326 0.7903836009579595 -0.1836941993492783 0.510508806112579 -0.26350108377041576 0.02631083846887907 0.5894413215192161 -0.021991148571003403 0.01649336142825255 0.4547455365218203 -0.404 -16.792 -0.368 -8.528 0.0 0.452 -0.084
-0.7677573843366495 -1.3441506653845938 -0.13959225169757264 2.162529415721462 0.024927187803137973 0.7892331153670453 -0.17909225698562206 0.5132576996839544 -0.26075219019904033 0.07068583469251093 0.5753041545807139 -0.02513274122400389 0.022776546734253524 0.5018694263168276 -0.184 -16.764 -0.4 -8.436 0.016 0.472 -0.084
-0.7623884515790507 -1.3456846461724792 -0.1384417661066586 2.1686653388730037 0.024160197409195266 0.7892331153670453 -0.17333982903105175 0.5163992923369549 -0.22187498111815931 0.07029313561088588 0.5670574738665877 -0.04633849163175717 -0.03809181091763089 0.4944081437659515 -0.34 -16.732 -0.436 -8.528 0.1 0.5 -0.092
-0.7577865092153944 -1.3479856173543072 -0.13614079492483047 2.1736507764336315 0.024160197409195266 0.7900001057609881 -0.1679708962734528 0.5187554868267052 -0.21519909673053328 0.09071348785538903 0.5540984041729607 -0.0530143760193832 -0.023954643979128706 0.5293583620305818 -0.028 -16.792 -0.468 -8.496 0.052 0.5 -0.092
-0.7531845668517382 -1.3506700837331067 -0.1357572997278591 2.1786362139942588 0.023009711818281205 0.7903836009579595 -0.16183497312191114 0.5128650006023293 -0.21519909673053328 0.11388273367126761 0.523467875806206 -0.054977871427508505 -0.0007853981632501215 0.5647012793768373 -0.124 -16.856 -0.5 -8.496 -0.044 0.48 -0.084
-0.7474321388971679 -1.3518205693240208 -0.1342233189399737 2.1847721371458007 0.0222427214243385 0.7900001057609881 -0.15608254516734085 0.5179700886634551 -0.22540927285278486 0.13155419234439536 0.5352488482549578 -0.084037603467763 0.01021017612225158 0.5537057050913357 -0.124 -16.764 -0.468 -8.436 -0.08 0.452 -0.084
-0.7424467013365402 -1.3541215405058489 -0.13192234775814557 2.1886070891155143 0.020708740636453084 0.7892331153670453 -0.15109710760671324 0.4948008428475765 -0.22815816642416029 0.18574666560865372 0.5372123436630831 -0.13076879418114523 0.0027488935713754254 0.5462444225404595 -0.06 -16.668 -0.436 -8.376 0.0 0.5 -0.1
-0.7374612637759127 -1.3568060068846484 -0.13077186216723152 2.195126507464027 0.018407769454624964 0.7896166105640168 -0.1449611844551716 0.491266551112951 -0.22148228203653425 0.18181967479240313 0.5085453107044536 -0.16139932254789996 -0.012566370612001944 0.5344634500917077 0.028 -16.7 -0.536 -8.376 0.06 0.528 -0.084
-0.7328593214122564 -1.3587234828695052 -0.1292378813793461 2.1997284498276835 0.01687378866673955 0.7892331153670453 -0.13882526130362993 0.48380526856207484 -0.19752763805740556 0.16532631336415057 0.5132576996839544 -0.15550883632352405 -0.0310232274483798 0.5898340206008412 -0.092 -16.732 -1.004 -8.344 0.18 0.54 -0.092
-0.7263399030637434 -1.3594904732634479 -0.12808739578843203 2.2043303921913395 0.016490293469768196 0.7907670961549308 -0.13230584295511694 0.5391758390712084 -0.20263272611853134 0.10288715938576591 0.4751658887663235 -0.11663162724264303 0.0070685834692510935 0.6357798131509733 -0.496 -16.732 -0.668 -8.312 0.052 0.508 -0.112
-0.7217379607000872 -1.3617914444452761 -0.126936910197518 2.2093158297519673 0.016490293469768196 0.7900001057609881 -0.12540292940963257 0.5450663252955843 -0.19360064724115494 0.09581857591651483 0.46338491631757167 -0.05379977418263332 0.03652101459113065 0.6471680865181001 -0.34 -16.636 -0.468 -8.284 -0.136 0.528 -0.1
-0.7167525231394596 -1.3644759108240756 -0.12655341500054662 2.212767286524709 0.01457281748491143 0.7892331153670453 -0.11965050145506227 0.5262167693775814 -0.20027653162878098 0.11545352999776785 0.4739877915214483 -0.05026548244800778 -0.0070685834692510935 0.666410341517728 -0.464 -16.7 -0.536 -8.312 -0.136 0.508 -0.092
-0.7094661143970039 -1.3663933868089322 -0.12425244381871851 2.218903209676251 0.012655341500054663 0.788849620170074 -0.11159710231866385 0.5411393344793337 -0.2191260875467839 0.1319468914260204 0.4610287218278213 -0.13037609509952017 0.001570796326500243 0.6876160919254813 -0.528 -16.792 -0.704 -8.344 0.08 0.616 -0.112
-0.7048641720333476 -1.3690778531877317 -0.12310195822780445 2.222354666448993 0.011888351106111956 0.7911505913519021 -0.10354370318226543 0.5682355711114628 -0.1881028600984041 0.10917034469176688 0.4292200962161914 -0.17160949867015154 0.03259402377488004 0.7261006019247374 -0.464 -16.764 -0.5 -8.312 0.164 0.624 -0.112
-0.6994952392757486 -1.3709953291725885 -0.12195147263689039 2.2269566088126496 0.010737865515197896 0.7919175817458448 -0.09625729443980971 0.5544911032545857 -0.21362830040403305 0.13940817397689656 0.41665372560418945 -0.13076879418114523 0.08874999244726373 0.7586946256996173 -0.464 -16.764 -0.468 -8.192 0.116 0.528 -0.112
-0.6945098017151211 -1.3725293099604738 -0.12003399665203363 2.2315585511763056 0.010354370318226542 0.7926845721397876 -0.08743690490946858 0.5026548244800777 -0.20930861050615737 0.18496126744540362 0.40762164672681306 -0.06008295948863429 0.06911503836601068 0.749662546822241 -0.496 -16.732 -0.468 -8.192 0.008 0.56 -0.14
-0.6883738785635795 -1.3752137763392733 -0.11888351106111957 2.235010007949048 0.010354370318226542 0.7934515625337303 -0.08053399136398422 0.5340707510100826 -0.17867808213940264 0.15629423448677418 0.4040873549921875 -0.061653755815134534 0.09424777959001458 0.7488771486589908 -0.464 -16.732 -0.604 -8.128 -0.016 0.608 -0.112
-0.6818544602150665 -1.3763642619301875 -0.11581554948534874 2.239228455115733 0.008820389530341128 0.794218552927673 -0.07171360183364309 0.5721625619277135 -0.2010619297920311 0.13862277581364643 0.4013384614208121 -0.07186393193738612 0.09189158510026421 0.7857908623317466 -0.372 -16.888 -0.468 -8.284 0.036 0.712 -0.092
-0.6780195082453528 -1.3782817379150443 -0.11466506389443468 2.2422964166915036 0.008820389530341128 0.7965195241095011 -0.06366020269724466 0.5517422096832103 -0.20459622152665666 0.16886060509877612 0.3840597018293094 -0.060475658570259355 0.13037609509952017 0.7747952880462449 -0.436 -16.764 -0.568 -8.404 0.06 0.692 -0.112
-0.673801061078668 -1.3805827090968723 -0.1119805975156352 2.246131368661217 0.007669903939427069 0.800737971276186 -0.05560680356084625 0.49794243550057704 -0.18731746193515397 0.21323560132240799 0.336150413871052 -0.05026548244800778 0.24190263428103742 0.814850594372001 -0.496 -16.604 -0.536 -8.284 0.06 0.508 -0.084
-0.6676651379271263 -1.3832671754756718 -0.10929613113683573 2.2488158350400167 0.008053399136398421 0.8018884568671001 -0.04678641403050512 0.48184177315394955 -0.18378317020052842 0.23640484713828655 0.3063052836675474 -0.060475658570259355 0.26114488928066537 0.8490154144733814 -0.496 -16.668 -0.436 -8.312 0.08 0.452 -0.112
-0.6615292147755847 -1.3851846514605286 -0.10852914074289302 2.2511168062218445 0.007286408742455715 0.8038059328519568 -0.03834951969713534 0.54938601519346 -0.19477874448603014 0.23129975907716077 0.30041479744317146 -0.03337942193813016 0.24229533336266248 0.8572620951875076 -0.436 -16.636 -0.468 -8.404 0.06 0.568 -0.128
-0.6576942628058712 -1.3859516418544713 -0.1062281695610649 2.254568262994587 0.008436894333369775 0.807257389624699 -0.03029612056073692 0.5313218574387072 -0.17946348030265274 0.21284290224078292 0.3012001956064216 -0.0011780972448751821 0.21637719397540847 0.859618289677258 -0.528 -16.54 -0.604 -8.436 0.052 0.664 -0.128
-0.6530923204422149 -1.3886361082332708 -0.10316020798529407 2.2572527293733864 0.007286408742455715 0.8103253512004698 -0.02032524543948173 0.49165925019457607 -0.2018473279552812 0.2269800691792851 0.2693915699947917 0.028274333877004374 0.23483405081178632 0.827416964984003 -0.436 -16.636 -0.804 -8.404 -0.016 0.568 -0.128
-0.6469563972906732 -1.3894030986272135 -0.10162622719740866 2.259937195752186 0.006902913545484362 0.8122428271853266 -0.01112136071216925 0.49951323182707724 -0.23876104162803694 0.24465152785241284 0.24779312050541333 -0.011388273367126762 0.28667032958629435 0.8745408547790102 -0.496 -16.348 -0.668 -8.496 -0.072 0.5 -0.12
-0.6435049405179311 -1.3917040698090417 -0.09932525601558054 2.2610876813431 0.006135923151541655 0.8145437983671547 -0.0038349519697135344 0.49283734743945123 -0.18613936469027878 0.21519909673053328 0.23247785632203596 -0.06911503836601068 0.28863382499441964 0.937765406920645 -0.372 -16.16 -0.668 -8.588 -0.036 0.568 -0.14
-0.6385195029573034 -1.3943885361878412 -0.09702428483375242 2.2626216621309854 0.005752427954570301 0.8172282647459542 0.005752427954570301 0.4830198703988247 -0.18849555918002917 0.2100940086694075 0.1829977720372783 -0.09346238142676445 0.2760674543824177 0.9106691702885158 -0.496 -16.316 -0.772 -8.588 0.036 0.588 -0.14
-0.6335340653966759 -1.3959225169757266 -0.09433981845495294 2.264922633312813 0.004985437560627594 0.820296226321725 0.01687378866673955 0.49754973641895195 -0.2120575040775328 0.26035949111741524 0.168075206935526 -0.08207410805963769 0.29845130203504616 0.9385508050838952 -0.308 -16.256 -0.5 -8.74 0.044 0.54 -0.14
-0.6281651326390769 -1.3970730025666405 -0.09242234247009617 2.265689623706756 0.004601942363656241 0.8245146734884099 0.024927187803137973 0.5030475235617028 -0.19517144356765517 0.22972896275066054 0.17043140142527635 -0.07264933010063623 0.310232274483798 0.9581857591651483 -0.528 -16.096 -0.5 -8.924 0.06 0.56 -0.176
-0.6235631902754207 -1.3993739737484687 -0.08858739050038264 2.26684010929767 0.0038349519697135344 0.8271991398672094 0.03681553890924993 0.5156138941737047 -0.18142697571077807 0.23483405081178632 0.10681415020201653 -0.03926990816250607 0.38131080825793395 1.0312277883474095 -0.436 -16.348 -0.536 -9.076 0.052 0.46 -0.156
-0.6178107623208504 -1.400907954536354 -0.08782040010643993 2.2672236044946414 0.002684466378799474 0.8329515678217797 0.04678641403050512 0.4893030557048257 -0.19556414264928024 0.24975661591353862 0.08207410805963769 -0.06479534846813502 0.36167585417668097 1.033976681918785 -0.464 -16.54 -0.468 -9.292 0.024 0.5 -0.12
-0.6128253247602228 -1.402825430521211 -0.0847524385306691 2.26684010929767 0.0030679615757708274 0.8364030245945219 0.057524279545703015 0.4987278336638271 -0.17435839224152697 0.21323560132240799 0.05576326959075863 -0.05851216316213405 0.3711006321356824 1.0375109736534105 -0.436 -16.444 -0.436 -9.292 0.044 0.508 -0.112
-0.6086068775935379 -1.4058933920969816 -0.08168447695489828 2.26684010929767 0.0019174759848567672 0.8402379765642354 0.06902913545484361 0.49558624101082666 -0.19674223989415543 0.23758294438316174 -0.011780972448751823 -0.045160394386881984 0.3840597018293094 1.0559678304897884 -0.652 -16.824 -0.5 -9.292 0.036 0.528 -0.128
-0.6040049352298816 -1.4081943632788099 -0.07938350577307016 2.2672236044946414 0.0019174759848567672 0.8448399189278917 0.08206797215186963 0.46024332366457116 -0.22266037928140944 0.24857851866866346 -0.01649336142825255 -0.043982297142006806 0.40016036417593687 1.0913107478360438 -0.964 -16.668 -0.536 -9.016 0.024 0.528 -0.156
-0.6001699832601681 -1.4093448488697238 -0.07708253459124204 2.2660731189037273 0.0023009711818281204 0.8498253564885192 0.09127185687918211 0.4241150081550656 -0.20773781417965714 0.30551988550429726 -0.045160394386881984 0.009032078877376396 0.44139376774656824 1.1211558780395483 -0.776 -16.444 -0.5 -9.016 0.044 0.568 -0.156
-0.5955680408965119 -1.4108788296576094 -0.0724805922275858 2.2637721477218995 0.0019174759848567672 0.8532768132612614 0.10277671278832272 0.42097341550206513 -0.16571901244577564 0.3200497515244245 -0.10524335387551628 -0.006283185306000972 0.4551382356034454 1.079922474468917 -0.808 -16.792 -0.736 -9.26 0.08 0.676 -0.156
-0.5909660985328556 -1.41394679123338 -0.06979612584878632 2.262238166934014 0.0019174759848567672 0.8590292412158317 0.11466506389443468 0.4288273971345663 -0.1700387023436513 0.29138271856579506 -0.155116137241899 -0.006283185306000972 0.47634398601119865 1.1042698175296708 -0.964 -16.732 -1.004 -9.66 0.072 0.616 -0.156
-0.5867476513661708 -1.4162477624152083 -0.06787864986392955 2.2595537005552147 0.0019174759848567672 0.8643981739734307 0.12425244381871851 0.446106156726069 -0.18731746193515397 0.28156524152516854 -0.18181967479240313 0.0019634954081253035 0.5391758390712084 1.092096145999294 -1.12 -16.732 -1.24 -9.84 0.024 0.568 -0.168
-0.5825292041994858 -1.4166312576121796 -0.06442719309118737 2.2572527293733864 0.0023009711818281204 0.8709175923219437 0.1349903093339164 0.42529310539994075 -0.22344577744465957 0.2709623663212919 -0.23679754621991161 -0.0011780972448751821 0.5808019417234648 1.0877764561014183 -1.308 -16.732 -1.308 -10.024 -0.008 0.452 -0.176
-0.5790777474267437 -1.4189322287940078 -0.0625097171063306 2.2541847677976157 0.002684466378799474 0.8774370106704567 0.1457281748491143 0.41390483203281403 -0.20027653162878098 0.271747764484542 -0.27567475530079266 0.03573561642788053 0.5988660994782177 1.0104147370212813 -1.496 -16.316 -1.308 -10.332 0.008 0.444 -0.148
-0.5748593002600588 -1.4204662095818932 -0.059825250727531136 2.2507333110248733 0.0023009711818281204 0.8828059434280556 0.15339807878854136 0.3875939935639349 -0.19085175366977952 0.26114488928066537 -0.3078760799940476 0.003926990816250607 0.6020076921312181 0.8890707207991375 -1.588 -15.84 -1.44 -10.424 0.008 0.452 -0.156
-0.5710243482903453 -1.42238368556675 -0.057524279545703015 2.246131368661217 0.0015339807878854137 0.8893253617765686 0.16183497312191114 0.42175881366531526 -0.14451326203802234 0.2309070599955357 -0.3789546137681836 -0.018456856836377853 0.5878705251927159 0.8490154144733814 -1.776 -15.492 -1.44 -10.452 0.052 0.404 -0.168
-0.5671893963206317 -1.4243011615516066 -0.05560680356084625 2.2411459311005895 0.002684466378799474 0.8939273041402248 0.1687378866673955 0.36795903948268194 -0.16886060509877612 0.21951878662840896 -0.4229369109101904 -0.009424777959001457 0.6255696370287217 0.7594800238628675 -1.804 -15.112 -1.308 -10.516 0.024 0.364 -0.168
-0.5645049299418322 -1.4258351423394922 -0.05253884198507542 2.2353935031460193 0.0015339807878854137 0.9012137128826806 0.17487380981893716 0.3408628028505527 -0.14647675744614766 0.21284290224078292 -0.49323004652107627 0.009032078877376396 0.58198003896834 0.6538439709057261 -1.652 -14.604 -1.508 -10.452 0.024 0.376 -0.156
-0.5606699779721187 -1.4254516471425207 -0.051004861197190006 2.2311750559793344 0.0019174759848567672 0.9065826456402796 0.1787087617886507 0.3208351496876746 -0.09817477040626518 0.22423117560790967 -0.5525276078464605 -0.014137166938502187 0.5658793766217125 0.5678428720298379 -1.68 -14.096 -1.576 -10.392 0.008 0.344 -0.168
-0.5572185211993765 -1.4262186375364634 -0.05062136600021865 2.22427214243385 0.002684466378799474 0.9119515783978784 0.18177672336442152 0.3436116964219281 -0.0730420291822613 0.18771016101677904 -0.5835508352948403 0.018064157754752792 0.5662720757033376 0.44060836958331817 -1.744 -13.872 -1.508 -10.3 0.024 0.404 -0.14
-0.5537670644266344 -1.4266021327334348 -0.047553404424447825 2.2173692288883657 0.002684466378799474 0.9165535207615347 0.184461189743221 0.3271183349936756 -0.07225663101901117 0.15629423448677418 -0.620857248049221 0.01649336142825255 0.5379977418263332 0.3090541772389228 -1.68 -13.364 -1.408 -10.176 0.024 0.46 -0.156
-0.5510825980478349 -1.4258351423394922 -0.04601942363656241 2.2100828201459097 0.0023009711818281204 0.9219224535191337 0.18637866572807776 0.35382187254417974 -0.00510508806112579 0.17160949867015154 -0.6942919763131074 -0.0011780972448751821 0.5258240702959563 0.24268803244428755 -1.68 -13.176 -1.644 -9.872 0.044 0.52 -0.156
-0.5472476460781214 -1.4250681519455495 -0.04601942363656241 2.201262430615569 0.002684466378799474 0.9276748814737039 0.18676216092504913 0.303949089177797 0.027096236632129192 0.14097897030339682 -0.7296348936593628 -0.014137166938502187 0.5379977418263332 0.12055861805889365 -1.96 -13.112 -1.308 -9.72 0.088 0.46 -0.148
-0.5457136652902359 -1.4250681519455495 -0.04486893804564835 2.1935925266761416 0.0023009711818281204 0.9338108046252456 0.18676216092504913 0.30080749652479655 0.04280419989713162 0.10013826581439049 -0.7712609963116193 0.02120575040775328 0.5599888903973366 0.049480084284757656 -1.9 -12.856 -1.308 -9.444 0.108 0.384 -0.176
-0.5418787133205224 -1.4239176663546353 -0.042184471666848876 2.185922622736715 0.002684466378799474 0.9380292517919305 0.18752915131899184 0.2179479903019087 0.08482300163101313 0.1441205629563973 -0.8038550200864993 0.01531526418337737 0.5089380097860787 -0.0011780972448751821 -1.652 -12.92 -1.44 -9.168 0.08 0.412 -0.14
-0.5399612373356656 -1.421616695172807 -0.042184471666848876 2.176335242812431 0.002684466378799474 0.9414807085646727 0.18752915131899184 0.25682519938278975 0.11349003458964255 0.14137166938502185 -0.814850594372001 -0.008246680714126275 0.41665372560418945 0.006283185306000972 -1.68 -12.856 -1.544 -9.108 0.116 0.588 -0.156
-0.5380437613508089 -1.4208497047788644 -0.041033986075934815 2.169432329266946 0.002684466378799474 0.9453156605343862 0.18714565612202047 0.2646791810152909 0.1460840583645226 0.08246680714126275 -0.8360563447797543 0.00039269908162506076 0.3510729789728043 -0.011780972448751823 -1.9 -12.856 -1.544 -9.076 0.1 0.636 -0.224
-0.5357427901689807 -1.4177817432030937 -0.039883500485020755 2.1598449493426624 0.0038349519697135344 0.9491506125040997 0.18637866572807776 0.18260507295565323 0.21166480499590773 0.09621127499813988 -0.8391979374327548 0.05537057050913356 0.336543112952677 -0.023561944897503646 -1.744 -13.112 -1.712 -8.892 0.072 0.616 -0.212
-0.5342088093810954 -1.417014752809151 -0.039883500485020755 2.1517915502062643 0.004218447166684887 0.9514515836859279 0.18637866572807776 0.19438604540440507 0.20852321234290724 0.09424777959001458 -0.8478373172285061 0.06086835765188441 0.3310453258099262 -0.023561944897503646 -1.68 -13.332 -1.34 -8.956 0.06 0.548 -0.224
-0.5322913333962386 -1.41394679123338 -0.03911651009107805 2.1422041702819805 0.004601942363656241 0.95490304045867 0.18676216092504913 0.20538161968990676 0.2552544030562895 0.03887720908088101 -0.8768970492687607 0.05890486224375911 0.3271183349936756 0.0019634954081253035 -1.776 -13.428 -1.276 -8.956 0.1 0.5 -0.232
-0.5299903622144104 -1.4093448488697238 -0.03796602450016399 2.133000285554668 0.004985437560627594 0.9572040116404982 0.18676216092504913 0.16336281795602528 0.3082687790756727 0.06283185306000971 -0.9016370914111395 0.04241150081550656 0.2945243112187956 0.001570796326500243 -1.652 -13.776 -1.712 -8.924 0.136 0.52 -0.232
-0.5284563814265251 -1.4074273728848672 -0.03834951969713534 2.1241798960243266 0.004985437560627594 0.9587379924283836 0.18714565612202047 0.1370519794871462 0.3015928946880466 0.04908738520313259 -0.8800386419217611 0.012566370612001944 0.21166480499590773 0.0023561944897503642 -1.62 -13.84 -1.608 -9.108 0.136 0.608 -0.212
-0.5273058958356109 -1.4032089257181821 -0.03796602450016399 2.1153595064939856 0.005368932757598948 0.9610389636102117 0.18599517053110642 0.18181967479240313 0.33732851111592715 0.02670353755050413 -0.885929128146137 0.02120575040775328 0.15433073907864886 -0.009424777959001457 -1.652 -14.0 -1.676 -9.352 0.116 0.676 -0.24
-0.5265389054416683 -1.39975746894544 -0.03681553890924993 2.106155621766673 0.006519418348513008 0.9637234299890112 0.18676216092504913 0.13548118316064595 0.36952983580918214 0.011388273367126762 -0.90477868406414 0.03730641275438077 0.1822123738740282 -0.005890486224375911 -1.836 -14.38 -1.644 -9.412 0.136 0.644 -0.24
-0.5250049246537829 -1.3959225169757266 -0.037582529303192634 2.0969517370393604 0.006519418348513008 0.9652574107768966 0.18637866572807776 0.07657632091688685 0.3758130211151831 0.0510508806112579 -0.9303041243697688 0.06872233928438563 0.23954643979128706 -0.001570796326500243 -1.776 -14.412 -1.476 -9.568 0.136 0.56 -0.204
-0.5253884198507542 -1.3917040698090417 -0.03796602450016399 2.0869808619181054 0.006902913545484362 0.9683253723526675 0.18637866572807776 0.07657632091688685 0.38170350733955904 0.03455751918300534 -0.9593638564100234 0.03809181091763089 0.28156524152516854 -0.006675884387626033 -1.588 -14.54 -1.576 -9.384 0.108 0.528 -0.24
-0.5234709438658974 -1.3871021274453854 -0.03796602450016399 2.077776977190793 0.007286408742455715 0.9713933339284383 0.184461189743221 0.08050331173313745 0.4390375732568179 -0.0200276531628781 -0.9617200508997737 0.05576326959075863 0.2623229865255406 -0.01649336142825255 -1.804 -14.824 -1.376 -9.384 0.136 0.568 -0.324
-0.5234709438658974 -1.3832671754756718 -0.037582529303192634 2.0674226068725665 0.007286408742455715 0.973310809913295 0.18139322816745018 0.07382742734551141 0.4433572631546936 -0.029845130203504617 -0.9361946105941448 0.0420188017338815 0.25446900489303936 -0.21637719397540847 -1.776 -14.888 -1.644 -9.412 0.124 0.644 -0.252
-0.5242379342598401 -1.3778982427180728 -0.03719903410622128 2.05706823655434 0.008436894333369775 0.9763787714890658 0.17679128580379394 0.0400553063257562 0.42647120264481597 0.006283185306000972 -0.9636835463078991 0.029452431121879556 0.26114488928066537 -0.3612831550950559 -1.776 -15.208 -1.476 -9.412 0.124 0.676 -0.24
-0.5242379342598401 -1.3725293099604738 -0.03681553890924993 2.0467138662361135 0.009203884727312482 0.979830228261808 0.171422353046195 0.0200276531628781 0.4688827034603225 0.028274333877004374 -0.9774280141647762 0.05537057050913356 0.28470683417816905 -0.4288273971345663 -1.992 -15.332 -1.776 -9.384 0.116 0.644 -0.252
-0.5230874486689261 -1.368310862793789 -0.03719903410622128 2.037509981508801 0.009203884727312482 0.9828981898375788 0.1679708962734528 0.013351768775252066 0.5081526116228285 0.029059732040254495 -0.9621127499813988 0.05772676499888393 0.3153373625449238 -0.4170464246858145 -1.96 -15.332 -1.644 -9.352 0.124 0.588 -0.26
-0.5234709438658974 -1.3614079492483047 -0.03719903410622128 2.026772115993603 0.009203884727312482 0.9867331418072924 0.16451943950071063 0.003141592653000486 0.49990593090870233 -0.01610066234662749 -1.008058542531531 0.03573561642788053 0.3290818304018009 -0.4087997439716882 -1.712 -15.524 -1.644 -9.352 0.108 0.596 -0.296
-0.5234709438658974 -1.3571895020816198 -0.03681553890924993 2.017184736069319 0.009587379924283835 0.9901845985800346 0.1599174971370544 -0.005890486224375911 0.5250386721327062 0.0011780972448751821 -1.0166979223272823 0.009817477040626518 0.3385066083608024 -0.37738381744168337 -1.9 -15.84 -1.644 -9.412 0.152 0.636 -0.308
-0.5234709438658974 -1.352971054914935 -0.03681553890924993 2.0075973561450353 0.009587379924283835 0.9921020745648913 0.15761652595522627 -0.03377212101975522 0.5222897785613307 0.0027488935713754254 -1.0127709315110316 -0.004319689897875668 0.3082687790756727 -0.37227872938055756 -1.9 -15.936 -1.676 -9.476 0.136 0.636 -0.288
-0.5246214294568115 -1.3479856173543072 -0.03681553890924993 1.9987769666146942 0.009587379924283835 0.9955535313376335 0.15378157398551273 -0.03534291734625546 0.54938601519346 0.009817477040626518 -0.9915651811032784 0.009424777959001457 0.3000220983615464 -0.3502875808095542 -1.712 -16.064 -1.744 -9.596 0.124 0.644 -0.308
-0.5253884198507542 -1.3418496942027656 -0.037582529303192634 1.986888615508582 0.009970875121255189 0.9986214929134043 0.1499466220157992 -0.03455751918300534 0.5741260573358388 -0.029059732040254495 -1.0037388526336553 0.013744467856877126 0.3243694414223002 -0.35146567805442935 -1.744 -16.256 -1.812 -9.66 0.28 0.588 -0.288
-0.5257719150477256 -1.3349467806572812 -0.03796602450016399 1.976917740387327 0.011504855909140603 1.0020729496861465 0.146495165243057 -0.05654866775400875 0.5576326959075862 -0.050658181529632834 -0.9805696068177766 0.08560839979426324 0.3227986450957999 -0.37856191468655853 -1.96 -16.224 -1.844 -9.748 0.436 0.568 -0.28
-0.5265389054416683 -1.3295778478996825 -0.038733014894106695 1.9673303604630432 0.014189322287940077 1.00590790165586 0.14112623248545805 -0.07736171908013696 0.5753041545807139 -0.02631083846887907 -0.982925801307527 0.16532631336415057 0.3337942193813016 -0.42647120264481597 -1.836 -16.412 -1.608 -9.932 0.344 0.576 -0.288
-0.5273058958356109 -1.3230584295511694 -0.04026699568199211 1.9558255045539026 0.016490293469768196 1.0093593584286022 0.13690778531877318 -0.09189158510026421 0.5772676499888393 -0.056941366835633805 -1.0057023480417806 0.24543692601566297 0.3593196596869306 -0.42332960999181546 -2.272 -16.636 -1.544 -10.056 0.18 0.492 -0.288
-0.5292233718204677 -1.3180729919905418 -0.03911651009107805 1.9458546294326473 0.01917475984856767 1.012427320004373 0.13153885256117423 -0.1021017612225158 0.5988660994782177 -0.054192473264258384 -1.0119855333477816 0.24779312050541333 0.3381139092791773 -0.46731190713382226 -2.368 -16.824 -1.944 -10.24 0.1 0.56 -0.288
-0.5299903622144104 -1.3123205640359714 -0.03834951969713534 1.9355002591144208 0.02147573103039579 1.016645767171058 0.12732040539448933 -0.1441205629563973 0.6098616737637194 -0.005890486224375911 -1.0064877462050306 0.22933626366903548 0.32633293683042547 -0.4822344722355746 -2.088 -17.048 -1.844 -10.424 0.124 0.548 -0.28
-0.5311408478053246 -1.3050341552935159 -0.03911651009107805 1.925912879190137 0.023009711818281205 1.0193302335498575 0.12118448224294769 -0.12762720152814475 0.5855143307029655 0.007853981632501214 -1.0288715938576591 0.19870573530228072 0.3593196596869306 -0.523860574887831 -2.304 -17.396 -2.248 -10.604 0.136 0.424 -0.26
-0.5334418189871526 -1.2996652225359169 -0.0395000052880494 1.9136410328870537 0.024927187803137973 1.0227816903225997 0.11504855909140603 -0.17475109132315203 0.6102543728453443 -0.0011780972448751821 -1.0677488029385402 0.19438604540440507 0.3337942193813016 -0.5478152188669597 -2.584 -17.492 -2.716 -10.76 0.116 0.444 -0.268
-0.5349757997750381 -1.2927623089904325 -0.039883500485020755 1.9036701577657984 0.027228158984966094 1.0262331470953419 0.10852914074289302 -0.16139932254789996 0.6369579103958485 -0.028667032958629435 -1.0877764561014183 0.2018473279552812 0.33772121019755225 -0.6185010535594707 -2.584 -17.62 -2.616 -10.636 0.116 0.384 -0.268
-0.5368932757598948 -1.2862428906419194 -0.04065049087896346 1.8917818066596865 0.029529130166794215 1.0293011086711126 0.10239321759135137 -0.16454091520090044 0.6821183047827305 -0.049480084284757656 -1.080315173550542 0.20145462887365617 0.2941316121371705 -0.6373506094774736 -2.836 -17.808 -2.384 -10.452 0.108 0.424 -0.296
-0.5380437613508089 -1.2789564818994636 -0.04141748127290617 1.8810439411444886 0.03106311095467963 1.0312185846559694 0.09510680884889565 -0.1700387023436513 0.6440264938650996 -0.054977871427508505 -1.086205659774918 0.19163715183302965 0.25250550948491407 -0.6491315819262254 -3.396 -18.096 -2.784 -10.332 0.136 0.588 -0.26
-0.540344732532637 -1.2724370635509508 -0.04180097646987752 1.8714565612202048 0.032213596545593685 1.0342865462317403 0.0897378760912967 -0.18613936469027878 0.6471680865181001 -0.05733406591725887 -1.0952377386522945 0.16454091520090044 0.23522674989341139 -0.6452045911099747 -3.428 -18.288 -3.02 -10.088 0.124 0.596 -0.28
-0.5426457037144651 -1.2666846355963803 -0.04180097646987752 1.859568210114093 0.034514567727421806 1.0358205270196257 0.08245146734884098 -0.21951878662840896 0.6719081286604789 -0.024347343060753767 -1.0956304377339194 0.17121679958852648 0.26114488928066537 -0.6550220681506013 -3.74 -18.604 -2.884 -9.964 0.124 0.588 -0.296
-0.5460971604872072 -1.2601652172478675 -0.041033986075934815 1.8484468494019235 0.03604854851530722 1.0385049933984252 0.07516505860638527 -0.2509347131584138 0.6640541470279777 -0.005890486224375911 -1.105055215692921 0.18260507295565323 0.2532909076481642 -0.7103926386597349 -3.612 -18.7 -3.256 -9.904 0.136 0.576 -0.252
-0.5483981316690354 -1.2532623037023831 -0.04141748127290617 1.8377089838867258 0.03834951969713534 1.0408059645802532 0.06711165946998685 -0.29334621397392036 0.6691592350891035 -0.028274333877004374 -1.0763881827342914 0.18064157754752794 0.2210895829549092 -0.7535895376384916 -3.832 -18.984 -3.22 -9.872 0.136 0.528 -0.26
-0.5530000740326917 -1.2463593901568986 -0.04256796686382023 1.8262041279775851 0.039883500485020755 1.0423399453681386 0.059825250727531136 -0.30983957540217294 0.6459899892732249 -0.03180862561162992 -1.054397034163288 0.19634954081253037 0.1888882582616542 -0.7005751616191084 -3.708 -19.24 -3.22 -9.66 0.072 0.588 -0.252
-0.5560680356084625 -1.239072981414443 -0.04141748127290617 1.8150827672654157 0.042184471666848876 1.0431069357620812 0.05330583237901813 -0.3227986450957999 0.6668030405993531 -0.021991148571003403 -1.0901326505911686 0.17475109132315203 0.11034844193664206 -0.6797621102929802 -3.644 -19.588 -3.424 -9.596 -0.1 0.676 -0.268
-0.5595194923812047 -1.2340875438538152 -0.042184471666848876 1.8051118921441607 0.04256796686382023 1.0438739261560241 0.046402918833533764 -0.3436116964219281 0.6448118920283498 -0.01610066234662749 -1.0744246873261663 0.12016591897726858 0.10013826581439049 -0.6542366699873512 -3.676 -19.968 -3.692 -9.352 -0.208 0.752 -0.268
-0.5633544443509182 -1.2279516207022736 -0.043334957257762936 1.7943740266289627 0.04256796686382023 1.0438739261560241 0.04026699568199211 -0.3455751918300535 0.620857248049221 -0.027881634795379313 -1.009236639776406 0.05929756132538417 0.07736171908013696 -0.6495242810078504 -3.552 -20.096 -3.96 -9.2 -0.172 0.724 -0.288
-0.566422405926689 -1.2225826879446748 -0.04371845245473429 1.7863206274925643 0.042184471666848876 1.045024411746938 0.03489806292439316 -0.3601050578501807 0.5914048169273415 -0.05458517234588344 -0.9585784582467732 0.011780972448751823 0.04908738520313259 -0.6114324700902196 -3.612 -20.32 -3.76 -9.2 -0.088 0.684 -0.268
-0.5698738626994312 -1.2145292888082764 -0.04486893804564835 1.7763497523713092 0.042184471666848876 1.045024411746938 0.027611654181937447 -0.3542145716258048 0.6031857893760932 -0.08443030254938806 -0.9098837721252657 -0.01767145867312773 0.012959069693627005 -0.6071127801923439 -3.52 -20.476 -3.156 -9.352 -0.024 0.676 -0.26
-0.5748593002600588 -1.2091603560506774 -0.04563592843959106 1.7679128580379393 0.04256796686382023 1.0434904309590527 0.021092235833424438 -0.3644247477480564 0.6192864517227208 -0.09306968234513939 -0.8820021373298864 -0.029059732040254495 -0.04790928795825741 -0.6306747250898476 -3.74 -20.604 -3.188 -9.476 -0.016 0.724 -0.26
-0.578310757032801 -1.204558413687021 -0.04678641403050512 1.7598594589015408 0.041033986075934815 1.0431069357620812 0.014189322287940077 -0.39780416968618654 0.5808019417234648 -0.0789325154066372 -0.8376271411062546 -0.043982297142006806 -0.05851216316213405 -0.6051492847842186 -3.832 -20.796 -3.052 -9.476 -0.008 0.808 -0.24
-0.5829126993964572 -1.1980389953385082 -0.047553404424447825 1.7506555741742285 0.04180097646987752 1.0434904309590527 0.008820389530341128 -0.4197953182571899 0.5383904409079583 -0.08207410805963769 -0.801498825596749 -0.018849555918002914 -0.024347343060753767 -0.5599888903973366 -3.676 -20.952 -3.288 -9.628 0.016 0.82 -0.24
-0.5886651273510275 -1.1930535577778805 -0.047553404424447825 1.7422186798408588 0.04180097646987752 1.0438739261560241 0.0030679615757708274 -0.44178646682819334 0.5482079179485848 -0.10170906214089073 -0.8109236035557504 0.01021017612225158 0.029845130203504617 -0.5682355711114628 -3.428 -21.112 -3.388 -9.628 -0.016 0.724 -0.252
-0.5925000793207411 -1.1876846250202815 -0.04832039481839053 1.736082756689317 0.04180097646987752 1.045024411746938 -0.0023009711818281204 -0.4684900043786975 0.5666647747849627 -0.07971791356988733 -0.7524114403936164 0.02042035224450316 0.0400553063257562 -0.5729479600909636 -3.272 -21.24 -3.188 -9.66 -0.024 0.684 -0.26
-0.5986360024722828 -1.1815487018687398 -0.04908738521233324 1.7280293575529186 0.04141748127290617 1.0446409165499668 -0.008820389530341128 -0.503832921724953 0.5097234079493288 -0.05183627877450802 -0.7076437450883595 0.01060287520387664 0.027881634795379313 -0.5603815894789617 -3.02 -21.396 -2.884 -9.72 -0.016 0.656 -0.252
-0.6028544496389676 -1.177330254702055 -0.05062136600021865 1.7215099392044055 0.04141748127290617 1.0438739261560241 -0.014189322287940077 -0.47477318968469845 0.5010840281535776 -0.09306968234513939 -0.6813329066194804 -0.023561944897503646 -0.0070685834692510935 -0.5631304830503371 -3.02 -21.556 -3.052 -9.748 0.052 0.724 -0.26
-0.6082233823965666 -1.1715778267474848 -0.05138835639416136 1.7157575112498353 0.04141748127290617 1.0434904309590527 -0.02032524543948173 -0.4779147823376989 0.4692754025419476 -0.13823007673202137 -0.6695519341707286 -0.021598449489378342 -0.027096236632129192 -0.5403539363160835 -2.96 -21.62 -3.156 -9.748 0.036 0.724 -0.288
-0.6135923151541655 -1.1677428747777712 -0.05292233718204677 1.7096215880982937 0.04180097646987752 1.0434904309590527 -0.02684466378799474 -0.5073672134595785 0.5030475235617028 -0.10720684928364158 -0.594546409580342 0.01610066234662749 -0.021991148571003403 -0.5595961913157116 -2.96 -21.748 -2.752 -9.748 -0.016 0.752 -0.268
-0.6178107623208504 -1.1635244276110863 -0.05368932757598948 1.7038691601437232 0.04141748127290617 1.0438739261560241 -0.03259709174256504 -0.5128650006023293 0.478307481419324 -0.10288715938576591 -0.5788384463153395 0.01531526418337737 -0.02670353755050413 -0.6157521599880952 -2.804 -22.064 -2.784 -9.78 0.016 0.732 -0.28
-0.6239466854723921 -1.1585389900504588 -0.055223308363874894 1.6985002273861243 0.04141748127290617 1.0431069357620812 -0.037582529303192634 -0.5387831399895834 0.4390375732568179 -0.09581857591651483 -0.5285729638673318 -0.022383847652628464 -0.004319689897875668 -0.5957245068252172 -2.928 -22.32 -2.82 -9.78 0.088 0.74 -0.24
-0.6293156182299909 -1.1547040380807452 -0.05675728915176031 1.695048770613382 0.041033986075934815 1.0434904309590527 -0.04563592843959106 -0.5552765014178359 0.39269908162506073 -0.13508848407902088 -0.4641703144808218 -0.027096236632129192 -0.013351768775252066 -0.6173229563145954 -2.804 -22.444 -3.02 -9.904 0.1 0.76 -0.232
-0.6354515413815326 -1.1520195717019457 -0.05829126993964572 1.6896798378557834 0.042184471666848876 1.04272344056511 -0.04947088040930459 -0.530143760193832 0.35539266887067994 -0.1449059611196474 -0.43471788335894224 0.028667032958629435 0.00039269908162506076 -0.6027930902944683 -2.552 -22.476 -2.584 -10.024 0.016 0.608 -0.26
-0.6408204741391316 -1.1474176293382894 -0.05905826033358843 1.685077895492127 0.04180097646987752 1.04272344056511 -0.05714078434873166 -0.5450663252955843 0.3549999697890549 -0.1119192382631423 -0.4091924430533133 0.02042035224450316 -0.01021017612225158 -0.6016149930495931 -2.4 -22.352 -2.416 -10.056 0.06 0.528 -0.212
-0.6473398924876446 -1.143582677368576 -0.059825250727531136 1.6816264387193849 0.04065049087896346 1.0415729549741959 -0.06442719309118737 -0.594546409580342 0.37227872938055756 -0.09464047867163963 -0.40644354948193784 -0.02042035224450316 -0.0750055245903866 -0.633423618661223 -2.212 -22.224 -2.584 -10.056 0.124 0.596 -0.232
-0.6534758156391862 -1.140514715792805 -0.06212622190935926 1.6781749819466427 0.042184471666848876 1.0388884885953964 -0.07094661143970038 -0.5760895527439641 0.32162054785092475 -0.1472621556093978 -0.368351738564307 -0.04358959806038174 -0.13665928040552114 -0.5921902150905916 -2.212 -22.476 -2.784 -9.932 0.136 0.596 -0.232
-0.6592282435937565 -1.1374467542170343 -0.06289321230330196 1.6758740107648145 0.04256796686382023 1.037354507807511 -0.07669903939427068 -0.5556692004994609 0.2960951075452958 -0.1602212253030248 -0.3173008579530491 0.05537057050913356 -0.19870573530228072 -0.6071127801923439 -1.992 -22.352 -2.416 -9.932 0.108 0.704 -0.28
-0.6645971763513555 -1.135145783035206 -0.06481068828815872 1.6747235251739006 0.04256796686382023 1.0339030510347689 -0.08206797215186963 -0.5925829141722166 0.2968805057085459 -0.16375551703765032 -0.25643250030116466 0.07107853377413599 -0.23247785632203596 -0.6071127801923439 -1.776 -22.412 -2.18 -9.872 0.136 0.712 -0.28
-0.6711165946998685 -1.132844811853378 -0.06596117387907278 1.6716555635981296 0.043334957257762936 1.0304515942620267 -0.08820389530341129 -0.5792311453969646 0.2811725424435435 -0.1480475537726479 -0.20695241601640701 0.019634954081253035 -0.2807798433619184 -0.5548838023362108 -1.804 -22.604 -2.148 -9.932 0.144 0.676 -0.268
-0.6768690226544388 -1.1309273358685212 -0.0682621450609009 1.6701215828102443 0.042184471666848876 1.0277671278832272 -0.09357282806101024 -0.5666647747849627 0.23287055540366103 -0.14254976662989705 -0.18613936469027878 -0.023954643979128706 -0.3019855937696717 -0.5603815894789617 -1.804 -22.668 -2.448 -10.024 0.136 0.644 -0.232
-0.6822379554120378 -1.1286263646866932 -0.06902913545484361 1.6682041068253874 0.042184471666848876 1.0246991663074563 -0.09932525601558054 -0.5972953031517174 0.20459622152665666 -0.16768250785390093 -0.14451326203802234 -0.008246680714126275 -0.3070906818307975 -0.5788384463153395 -1.712 -22.732 -2.348 -9.964 0.136 0.676 -0.24
-0.6879903833666081 -1.1259418983078937 -0.07017962104575767 1.667820611628416 0.04256796686382023 1.0208642143377429 -0.10469418877317949 -0.6393141048855989 0.16768250785390093 -0.11977321989564353 -0.09267698326351434 0.03063052836675474 -0.342826298258678 -0.5808019417234648 -1.496 -22.7 -1.944 -9.748 0.136 0.692 -0.28
-0.6952767921090638 -1.125174907913951 -0.0724805922275858 1.668587602022359 0.04180097646987752 1.0170292623680293 -0.11083011192472114 -0.5933683123354667 0.17475109132315203 -0.1189878217323934 -0.034164820101380285 -0.02120575040775328 -0.3648174468296814 -0.5678428720298379 -1.368 -22.764 -2.28 -9.932 0.124 0.704 -0.252
-0.6994952392757486 -1.124024422323037 -0.07478156340941391 1.6689710972193301 0.042184471666848876 1.0131943103983159 -0.11543205428837738 -0.6024003912128432 0.14686945652777272 -0.19281524907790482 -0.008639379795751335 -0.0027488935713754254 -0.37934731284980866 -0.5705917656012133 -1.524 -22.888 -2.148 -10.176 0.236 0.664 -0.252
-0.7056311624272903 -1.1232574319290942 -0.07516505860638527 1.6697380876132728 0.043334957257762936 1.0093593584286022 -0.12156797743991904 -0.5698063674379631 0.13744467856877127 -0.16571901244577564 0.018456856836377853 0.045945792550132106 -0.3801327110130588 -0.5682355711114628 -1.184 -22.984 -1.812 -10.148 0.428 0.616 -0.252
-0.7125340759727747 -1.1228739367321228 -0.07746602978821339 1.6705050780072155 0.04486893804564835 1.0051409112619174 -0.12808739578843203 -0.6059346829474688 0.09071348785538903 -0.12841259969139487 0.08285950622288782 0.11741702540589316 -0.37149333121730743 -0.5332853528468324 -1.056 -23.08 -1.476 -10.544 0.456 0.588 -0.232
-0.7182865039273449 -1.12210694633818 -0.08053399136398422 1.6716555635981296 0.047553404424447825 1.0016894544891752 -0.13268933815208828 -0.61378866457997 0.0640099503048849 -0.19517144356765517 0.06636614479463526 0.18574666560865372 -0.38170350733955904 -0.5584180940708364 -1.152 -23.46 -1.576 -10.604 0.356 0.5 -0.224
-0.724805922275858 -1.1217234511412089 -0.08130098175792692 1.6724225539920723 0.049854375606275945 0.9974710073224903 -0.1384417661066586 -0.626747734273597 0.06126105673350948 -0.2666426764234162 0.08168140897801264 0.2623229865255406 -0.40251655866568725 -0.5505641124383351 -0.9 -23.396 -1.476 -10.604 0.18 0.5 -0.26
-0.7297913598364856 -1.1205729655502947 -0.08321845774278369 1.674340029976929 0.05177185159113271 0.9928690649588341 -0.14381069886425754 -0.6059346829474688 0.034164820101380285 -0.13391038683414572 0.1252710070383944 0.22462387468953474 -0.420188017338815 -0.5407466353977086 -0.652 -23.336 -1.172 -10.604 0.144 0.576 -0.252
-0.7363107781849986 -1.1205729655502947 -0.0839854481367264 1.6758740107648145 0.05253884198507542 0.9886506177921491 -0.1499466220157992 -0.6008295948863429 0.04673119071338223 -0.11349003458964255 0.15943582713977467 0.1429424657115221 -0.45788712917482083 -0.5344634500917077 -0.372 -23.428 -1.544 -10.392 0.2 0.54 -0.24
-0.7420632061395689 -1.1213399559442374 -0.08590292412158317 1.6770244963557286 0.05330583237901813 0.9836651802315216 -0.15493205957642678 -0.5996514976414677 0.003141592653000486 -0.16297011887440022 0.1610066234662749 0.08874999244726373 -0.45788712917482083 -0.543102829887459 -0.34 -23.524 -1.944 -10.3 0.272 0.568 -0.232
-0.7493496148820246 -1.1213399559442374 -0.08590292412158317 1.6804759531284708 0.05445631796993219 0.978679742670894 -0.16030099233402573 -0.6192864517227208 -0.03455751918300534 -0.14137166938502185 0.1990984343839058 0.09424777959001458 -0.4869468612150753 -0.5454590243772094 -0.528 -23.144 -1.608 -10.176 0.264 0.588 -0.24
-0.756252528427509 -1.1224904415351515 -0.08782040010643993 1.6823934291133276 0.055223308363874894 0.9736943051102663 -0.16566992509162468 -0.6550220681506013 -0.03730641275438077 -0.1311614932627703 0.21676989305703354 0.08050331173313745 -0.48655416213345026 -0.543102829887459 -0.308 -23.24 -1.576 -9.964 0.264 0.596 -0.224
-0.7608544707911652 -1.1224904415351515 -0.09050486648523941 1.6854613906890983 0.0559902987578176 0.9690923627466101 -0.17103885784922362 -0.6255696370287217 -0.04123340357063138 -0.16571901244577564 0.25564710213791453 0.07853981632501214 -0.5116869033574541 -0.5266094684592064 -0.308 -22.952 -1.676 -9.872 0.244 0.608 -0.224
-0.7666068987457355 -1.1236409271260657 -0.09242234247009617 1.6877623618709265 0.056373793954788955 0.9625729443980972 -0.17525730501590853 -0.5603815894789617 -0.10445795571226615 -0.21127210591428267 0.3059125845859223 0.04712388979500729 -0.5407466353977086 -0.4869468612150753 -0.372 -22.764 -1.508 -9.872 0.228 0.596 -0.24
-0.7735098122912198 -1.1244079175200083 -0.09433981845495294 1.6919808090376114 0.056373793954788955 0.9579710020344409 -0.1802427425765361 -0.5784457472337144 -0.12644910428326955 -0.17435839224152697 0.3577488633604303 0.014137166938502187 -0.5376050427447081 -0.48498336580695 -0.404 -22.54 -1.14 -9.78 0.208 0.548 -0.252
-0.7800292306397328 -1.126325393504865 -0.09433981845495294 1.695048770613382 0.055223308363874894 0.9514515836859279 -0.18561167533413506 -0.6346017159060982 -0.11977321989564353 -0.1240929097935192 0.35617806703393007 -0.029059732040254495 -0.5372123436630831 -0.4543528374401953 -0.372 -22.192 -1.24 -9.84 0.244 0.548 -0.24
-0.7861651537912745 -1.1286263646866932 -0.09702428483375242 1.6992672177800672 0.055223308363874894 0.9464661461253003 -0.1902136176977913 -0.5658793766217125 -0.1311614932627703 -0.12173671530376882 0.36756634040105685 -0.059690260407009234 -0.5713771637644633 -0.45553093468507044 -0.404 -22.352 -1.644 -9.84 0.28 0.528 -0.224
-0.7911505913519021 -1.1301603454745786 -0.09779127522769512 1.703485664946752 0.056373793954788955 0.9399467277767872 -0.1936650744705335 -0.6133959654983449 -0.16061392438464983 -0.14254976662989705 0.37974001193143375 -0.004319689897875668 -0.5772676499888393 -0.42372230907344055 -0.372 -22.192 -1.508 -9.72 0.244 0.52 -0.232
-0.7980535048973865 -1.1324613166564066 -0.09894176081860918 1.7084711025073795 0.05560680356084625 0.9338108046252456 -0.19826701683418974 -0.5910121178457164 -0.18496126744540362 -0.14333516479314717 0.4319689897875668 0.029845130203504617 -0.5788384463153395 -0.4245077072366907 -0.34 -21.748 -1.276 -9.628 0.2 0.52 -0.252
-0.8030389424580141 -1.1324613166564066 -0.10085923680346595 1.7142235304619498 0.05560680356084625 0.9284418718676467 -0.20210196880390327 -0.6389214058039738 -0.1602212253030248 -0.12487830795676931 0.47163159703169794 0.012566370612001944 -0.5808019417234648 -0.38641589631905976 0.808 -21.62 -1.44 -9.412 0.216 0.54 -0.24
-0.8084078752156131 -1.135145783035206 -0.10354370318226543 1.7184419776286348 0.05560680356084625 0.9211554631251909 -0.20555342557664544 -0.5281802647857067 -0.1519745445888985 -0.20813051326128218 0.4920519492762011 -0.009817477040626518 -0.6051492847842186 -0.37149333121730743 1.308 -21.748 -0.836 -9.384 0.272 0.568 -0.224
-0.8141603031701834 -1.1374467542170343 -0.10469418877317949 1.7249613959771477 0.05483981316690354 0.9150195399736493 -0.20862138715241627 -0.5258240702959563 -0.19949113346553085 -0.19477874448603014 0.5266094684592064 0.007461282550876154 -0.6483461837629753 -0.3738495257070578 2.244 -21.46 -0.804 -9.568 0.2 0.596 -0.232
-0.8176117599429256 -1.138213744610977 -0.10776215034895031 1.7303303287347467 0.05560680356084625 0.9077331312311936 -0.21207284392515846 -0.5317145565203323 -0.1900663555065294 -0.18496126744540362 0.575696853662339 0.003926990816250607 -0.6302820260082225 -0.3451824927484284 2.616 -21.048 -0.4 -9.748 0.244 0.56 -0.232
-0.8218302071096104 -1.1408982109897765 -0.1119805975156352 1.7368497470832598 0.05483981316690354 0.9031311888675373 -0.21629129109184334 -0.43746677693031766 -0.1751437904047771 -0.29373891305554545 0.581587339886715 -0.010995574285501701 -0.5890486224375912 -0.342826298258678 2.368 -21.08 -0.468 -9.78 0.236 0.492 -0.212
-0.8260486542762953 -1.1431991821716045 -0.11504855909140603 1.7418351846438873 0.055223308363874894 0.8985292465038811 -0.21935925266761416 -0.3872012944823099 -0.21284290224078292 -0.3522510762176795 0.5843362334580904 -0.018456856836377853 -0.5372123436630831 -0.323191344177425 2.336 -21.016 -0.4 -9.872 0.264 0.384 -0.232
-0.8283496254581234 -1.14473316295949 -0.11811652066717686 1.749121593386343 0.05560680356084625 0.8920098281553681 -0.22281070944035636 -0.3758130211151831 -0.2269800691792851 -0.3738495257070578 0.6090762756004692 0.0 -0.5607742885605868 -0.30748338091242255 1.932 -20.476 0.436 -9.872 0.252 0.376 -0.224
-0.8341020534126937 -1.1478011245352608 -0.11965050145506227 1.7560245069318274 0.05445631796993219 0.8854904098068551 -0.22587867101612719 -0.3962333733596863 -0.24190263428103742 -0.2921681167290452 0.6232134425389714 -0.011388273367126762 -0.5635231821319622 -0.2960951075452958 2.116 -20.256 1.476 -9.904 0.328 0.444 -0.232
-0.83870399577635 -1.1504855909140603 -0.12195147263689039 1.761009944492455 0.05253884198507542 0.8808884674431988 -0.22779614700098394 -0.45827982825644586 -0.23326325448528606 -0.20852321234290724 0.6082908774372191 -0.09896016856951531 -0.5965099049884672 -0.3012001956064216 2.864 -20.128 1.676 -9.84 0.592 0.508 -0.232
-0.8444564237309202 -1.1520195717019457 -0.12233496783386175 1.7679128580379393 0.05138835639416136 0.8755195346855998 -0.23086410857675477 -0.4472842539709442 -0.21755529122028364 -0.1602212253030248 0.6436337947834746 -0.14215706754827198 -0.5230751767245809 -0.2662499773417912 3.272 -19.872 1.776 -9.536 0.712 0.472 -0.24
-0.8482913757006338 -1.153553552489831 -0.1234854534247758 1.7732817907955383 0.05330583237901813 0.870150601928001 -0.23354857495555426 -0.44257186499144346 -0.21127210591428267 -0.10131636305926567 0.6322455214163478 -0.06322455214163478 -0.4771293841744488 -0.25446900489303936 4.02 -20.032 1.544 -9.2 0.636 0.412 -0.232
-0.85289331806429 -1.1570050092625732 -0.1257864246066039 1.7824856755228509 0.05330583237901813 0.864781669170402 -0.235466050940411 -0.45121124478719477 -0.21676989305703354 -0.08168140897801264 0.6459899892732249 0.08207410805963769 -0.49362274560270136 -0.23287055540366103 4.3 -19.968 1.308 -9.14 0.428 0.5 -0.252
-0.8555777844430895 -1.1573885044595447 -0.1257864246066039 1.7890050938713637 0.055223308363874894 0.8586457460188603 -0.23930100291012454 -0.3993749660126868 -0.22187498111815931 -0.11270463642639243 0.6927211799866071 0.09581857591651483 -0.5254313712143313 -0.22658737009766006 4.516 -19.904 1.276 -8.956 0.3 0.56 -0.252
-0.8590292412158317 -1.1600729708383442 -0.126936910197518 1.795908007416848 0.05483981316690354 0.8532768132612614 -0.24083498369800996 -0.38798669264556 -0.19399334632278 -0.10406525663064109 0.7119634349862352 0.10917034469176688 -0.5423174317242089 -0.25682519938278975 4.58 -20.0 1.172 -8.864 0.216 0.576 -0.26
-0.8613302123976598 -1.1627574372171436 -0.1277039005914607 1.804344901750218 0.05483981316690354 0.8486748708976052 -0.24275245968286674 -0.32122784876929966 -0.24033183795453716 -0.12487830795676931 0.7406304679448645 0.029845130203504617 -0.5387831399895834 -0.23129975907716077 3.924 -20.064 1.276 -9.108 0.336 0.52 -0.252
-0.8643981739734307 -1.1658253987929144 -0.13000487177328882 1.8127817960835877 0.05368932757598948 0.8436894333369775 -0.2454369260616662 -0.2807798433619184 -0.2631083846887907 -0.13233959050764546 0.7850054641684964 -0.050658181529632834 -0.5077599125412036 -0.23719024530153668 3.52 -19.936 0.972 -9.232 0.436 0.364 -0.232
-0.865932154761316 -1.1688933603686853 -0.13038836697026016 1.8219856808109003 0.054072822772960834 0.8375535101854359 -0.24773789724349432 -0.24975661591353862 -0.24347343060753765 -0.11584622907939292 0.8227045760045022 -0.05733406591725887 -0.5466371216220846 -0.2450442269340379 3.148 -19.872 1.24 -9.384 0.464 0.316 -0.224
-0.8697671067310296 -1.1715778267474848 -0.13192234775814557 1.8300390799472985 0.054072822772960834 0.8302671014429802 -0.24965537322835107 -0.23758294438316174 -0.23954643979128706 -0.11938052081401847 0.8356636456981292 0.003926990816250607 -0.5592034922340865 -0.22462387468953474 3.176 -19.84 1.172 -9.536 0.42 0.308 -0.224
-0.8720680779128577 -1.1742622931262843 -0.13153885256117423 1.8396264598715824 0.054072822772960834 0.8237476830944672 -0.2519563444101792 -0.25564710213791453 -0.27646015346404273 -0.049480084284757656 0.8564766970242574 0.009817477040626518 -0.6047565857025935 -0.20773781417965714 3.24 -19.78 0.772 -9.536 0.4 0.308 -0.252
-0.8739855538977145 -1.1757962739141696 -0.13230584295511694 1.848830344598895 0.054072822772960834 0.8168447695489828 -0.253873820395036 -0.24622232417891307 -0.2874557277495445 -0.04123340357063138 0.866686873146509 -0.01021017612225158 -0.6287112296817222 -0.18967365642490433 2.836 -19.84 0.536 -9.352 0.456 0.336 -0.212
-0.8755195346855998 -1.1780972450959977 -0.13307283334905964 1.857650734129236 0.05445631796993219 0.8107088463974411 -0.25502430598595005 -0.2061670178531569 -0.2509347131584138 -0.048694686121507534 0.8761116511055105 0.008639379795751335 -0.6935065781498573 -0.16336281795602528 2.96 -19.684 0.132 -9.232 0.408 0.384 -0.232
-0.8774370106704567 -1.1815487018687398 -0.13268933815208828 1.8664711236595772 0.055223308363874894 0.8022719520640714 -0.25655828677383546 -0.19281524907790482 -0.226194671016035 -0.05222897785613308 0.8741481556973852 0.05183627877450802 -0.7115707359046101 -0.15433073907864886 2.864 -20.0 0.368 -9.048 0.264 0.336 -0.232
-0.8789709914583421 -1.1842331682475393 -0.13460681413694506 1.876058503583861 0.05483981316690354 0.7934515625337303 -0.25885925795566356 -0.16257741979277515 -0.2320851572404109 -0.05772676499888393 0.8839656327380118 0.04987278336638271 -0.782649269678746 -0.13823007673202137 2.616 -20.064 0.5 -8.956 0.292 0.46 -0.212
-0.8793544866553135 -1.185767149035425 -0.13537380453088776 1.8852623883111734 0.055223308363874894 0.7861651537912745 -0.25885925795566356 -0.13273228958927052 -0.2470077223421632 -0.05772676499888393 0.9138107629415163 0.010995574285501701 -0.7948229412091229 -0.11780972448751822 2.46 -20.096 0.4 -8.832 0.372 0.48 -0.232
-0.8801214770492561 -1.1888351106111956 -0.13460681413694506 1.8960002538263714 0.055223308363874894 0.7773447642609335 -0.26000974354657763 -0.10838494652851677 -0.2360121480566615 -0.05654866775400875 0.9605419536548986 -0.018849555918002914 -0.7834346678419962 -0.06754424203951044 1.96 -20.288 0.3 -8.712 0.372 0.396 -0.232
-0.8812719626401702 -1.191519576989995 -0.13537380453088776 1.905204138553684 0.05560680356084625 0.770441850715449 -0.26000974354657763 -0.08443030254938806 -0.25957409295416517 -0.0750055245903866 0.9774280141647762 -0.003926990816250607 -0.7551603339649918 -0.0730420291822613 1.652 -20.476 0.1 -8.712 0.308 0.356 -0.224
-0.882038953034113 -1.193437052974852 -0.1357572997278591 1.9144080232809964 0.055223308363874894 0.7616214611851079 -0.26039323874354897 -0.06990043652926081 -0.2399391388729121 -0.048694686121507534 0.995492171919529 0.0200276531628781 -0.8384125392695047 -0.0400553063257562 1.836 -20.38 0.2 -8.712 0.3 0.404 -0.224
-0.8828059434280556 -1.196888509747594 -0.1357572997278591 1.9262963743871082 0.055223308363874894 0.7516505860638527 -0.26039323874354897 -0.030237829285129678 -0.27017696815804176 -0.007853981632501214 1.0422233626329112 -0.012959069693627005 -0.9491536802877718 -0.0200276531628781 1.496 -20.38 0.268 -8.712 0.344 0.492 -0.224
-0.8824224482310843 -1.1991894809294221 -0.1357572997278591 1.9378012302962488 0.055223308363874894 0.7428301965335116 -0.26000974354657763 -0.04162610265225644 -0.27488935713754253 -0.008246680714126275 1.065785307530415 -0.012959069693627005 -0.9432631940633959 -0.0023561944897503642 1.588 -20.064 -0.032 -8.68 0.328 0.56 -0.176
-0.8835729338219983 -1.202257442505193 -0.13614079492483047 1.9485390958114468 0.055223308363874894 0.7343933022001419 -0.26039323874354897 -0.02552544030562895 -0.26821347274991647 0.003926990816250607 1.0547897332449132 0.012959069693627005 -0.8372344420246295 0.012566370612001944 1.308 -20.064 0.1 -8.832 0.272 0.404 -0.168
-0.883189438625027 -1.2053254040809638 -0.1357572997278591 1.9588934661296733 0.05560680356084625 0.7244224270788866 -0.26039323874354897 -0.0047123889795007284 -0.2623229865255406 0.009424777959001457 1.0524335387551629 0.009032078877376396 -0.7802930751889957 -0.012173671530376884 1.244 -20.064 -0.1 -8.772 0.28 0.328 -0.184
-0.8828059434280556 -1.2080098704597633 -0.13614079492483047 1.970398322038814 0.05483981316690354 0.7175195135334023 -0.26000974354657763 -0.007853981632501214 -0.3161227607081739 -0.0011780972448751821 1.0752100854894162 -0.014922565101752308 -0.7905032513112472 -0.0035342917346255468 1.276 -19.84 -0.2 -8.832 0.292 0.288 -0.168
-0.8828059434280556 -1.2106943368385628 -0.1349903093339164 1.9819031779479546 0.05560680356084625 0.7094661143970039 -0.2596262483496063 0.0329867228565051 -0.2980586029534211 0.010995574285501701 1.0979866322236698 0.003926990816250607 -0.8050331173313745 0.009424777959001457 1.276 -19.556 -0.164 -8.74 0.272 0.316 -0.128
-0.882038953034113 -1.2145292888082764 -0.1349903093339164 1.9930245386601237 0.05560680356084625 0.7010292200636341 -0.26039323874354897 0.04830198703988247 -0.2831360378516688 0.012173671530376884 1.0940596414074193 0.02042035224450316 -0.8643306786567587 0.027488935713754253 1.152 -19.332 -0.2 -8.804 0.264 0.328 -0.148
-0.8808884674431988 -1.2164467647931332 -0.13614079492483047 2.0056798801601783 0.05483981316690354 0.6910583449423789 -0.26000974354657763 0.05890486224375911 -0.28470683417816905 0.006283185306000972 1.0960231368155444 0.007461282550876154 -0.8124943998822507 0.00510508806112579 0.9 -19.08 -0.132 -8.74 0.28 0.308 -0.128
-0.8808884674431988 -1.219514726368904 -0.1357572997278591 2.0164177456753762 0.055223308363874894 0.6826214506090091 -0.26000974354657763 0.06086835765188441 -0.2827433387700437 0.0027488935713754254 1.1223339752844237 -0.022383847652628464 -0.8003207283518737 0.014529866020127248 0.716 -18.984 -0.436 -8.74 0.28 0.308 -0.128
-0.8801214770492561 -1.2225826879446748 -0.13537380453088776 2.027155611190574 0.05483981316690354 0.6745680514726107 -0.26039323874354897 0.06126105673350948 -0.29138271856579506 -0.0023561944897503642 1.1070187111010463 -0.007461282550876154 -0.8011061265151239 0.008639379795751335 0.808 -18.824 -0.332 -8.68 0.264 0.316 -0.14
-0.8789709914583421 -1.2256506495204456 -0.1357572997278591 2.0382769719027434 0.05560680356084625 0.6676651379271263 -0.26039323874354897 0.0860010988758883 -0.2925608158106702 0.0007853981632501215 1.072461191918041 0.005890486224375911 -0.8077820109027499 -0.0011780972448751821 1.028 -18.604 -0.132 -8.528 0.252 0.308 -0.128
-0.8789709914583421 -1.2275681255053024 -0.1349903093339164 2.0490148374179413 0.055223308363874894 0.6599952339876992 -0.2580922675617209 0.060475658570259355 -0.265071880096916 0.03848450999925595 1.0885618542646684 0.014529866020127248 -0.801891524678374 0.014529866020127248 1.088 -18.288 -0.164 -8.284 0.272 0.328 -0.028
-0.876670020276514 -1.2294856014901592 -0.13537380453088776 2.0597527029331393 0.05560680356084625 0.6523253300482722 -0.25349032519806464 0.07971791356988733 -0.2548617039746644 0.01688606050987761 1.0940596414074193 0.003141592653000486 -0.7590873247812424 0.25878869479091504 1.152 -18.192 -0.268 -8.036 0.28 0.308 -0.084
-0.8755195346855998 -1.2333205534598726 -0.13537380453088776 2.0708740636453085 0.05560680356084625 0.6450389213058165 -0.24888838283440837 0.1449059611196474 -0.25564710213791453 0.010995574285501701 1.1015209239582953 -0.009424777959001457 -0.77597338529112 0.4531747401953201 1.184 -18.064 -0.164 -8.008 0.272 0.296 -0.084
-0.8747525442916572 -1.2348545342477582 -0.13383982374300235 2.0819954243574776 0.0559902987578176 0.6362185317754754 -0.24313595487983808 0.13862277581364643 -0.2792090470354182 0.01531526418337737 1.1278317624271745 0.012173671530376884 -0.8144578952903759 0.5093307088677038 0.964 -17.652 0.164 -7.976 0.252 0.308 -0.056
-0.8732185635037718 -1.2371555054295862 -0.1342233189399737 2.095034261054504 0.05445631796993219 0.6270146470481629 -0.23776702212223913 0.11780972448751822 -0.25682519938278975 0.03337942193813016 1.145110522018677 -0.001570796326500243 -0.8364490438613794 0.5112942042758291 0.932 -17.524 0.1 -8.192 0.252 0.296 -0.084
-0.8705340971249723 -1.2409904573992998 -0.13460681413694506 2.106155621766673 0.05445631796993219 0.6174272671238791 -0.23201459416766884 0.13980087305852162 -0.26585727826016614 0.0027488935713754254 1.1411835312024265 -0.03809181091763089 -0.8136724971271259 0.5054037180514531 0.964 -17.364 0.064 -8.376 0.292 0.308 -0.064
-0.8693836115340582 -1.2436749237780993 -0.13383982374300235 2.1165099920848998 0.05483981316690354 0.6112913439723374 -0.22779614700098394 0.15668693356839924 -0.23444135173016126 0.009817477040626518 1.0948450395706693 -0.012173671530376884 -0.8062112145762497 0.5285729638673318 0.9 -17.208 0.368 -8.62 0.264 0.308 -0.084
-0.8682331259431442 -1.2452089045659847 -0.13307283334905964 2.12801484799404 0.05483981316690354 0.6051554208207958 -0.22127672865247094 0.15825772989489947 -0.2089159114245323 0.06518804754976008 1.0453649552859117 0.03377212101975522 -0.6876160919254813 0.5556692004994609 1.056 -17.112 0.1 -8.588 0.252 0.296 -0.084
-0.865932154761316 -1.2475098757478127 -0.13230584295511694 2.1379857231152952 0.05445631796993219 0.5986360024722828 -0.2151408055009293 0.18771016101677904 -0.19399334632278 0.06558074663138515 1.0257300012046586 0.003926990816250607 -0.5874778261110909 0.5521349087648354 1.056 -17.112 -0.032 -8.16 0.28 -0.008 -0.044
-0.8640146787764593 -1.249043856535698 -0.13192234775814557 2.149490579024436 0.055223308363874894 0.5905826033358843 -0.21015536794030168 0.19556414264928024 -0.21166480499590773 0.02552544030562895 1.0402598672247858 -0.0007853981632501215 -0.6306747250898476 0.5580253949892113 1.34 -17.048 0.2 -8.068 0.264 -0.18 -0.056
-0.8624806979885739 -1.2501943421266122 -0.13000487177328882 2.160228444539634 0.05560680356084625 0.5802282330176578 -0.2044029399857314 0.16571901244577564 -0.17592918856802722 0.07579092275363672 1.0555751314081632 -0.006283185306000972 -0.8289877613105032 0.5556692004994609 1.496 -17.048 -0.164 -8.036 0.272 0.124 -0.1
-0.8605632220037172 -1.2528788085054117 -0.12962137657631745 2.170966310054832 0.055223308363874894 0.5687233771085172 -0.19711653124327566 0.20263272611853134 -0.1751437904047771 0.09581857591651483 1.0386890708982857 0.0011780972448751821 -1.0225884085516581 0.5615596867238368 1.34 -17.016 0.268 -8.16 0.252 0.308 -0.084
-0.8574952604279463 -1.2547962844902685 -0.1292378813793461 2.1813206803730583 0.055223308363874894 0.5583690067902906 -0.1902136176977913 0.24229533336266248 -0.19399334632278 0.07068583469251093 1.0500773442654123 -0.0023561944897503642 -1.0363328764085353 0.620857248049221 1.588 -17.016 0.268 -7.976 0.236 0.308 -0.072
-0.8555777844430895 -1.2559467700811826 -0.1284708909854034 2.192058545888256 0.05483981316690354 0.5491651220629781 -0.18254371375836423 0.20577431877153182 -0.1578650308132744 0.08285950622288782 1.0430087607961613 -0.003141592653000486 -0.9530806711040224 0.6997897634558582 1.496 -16.856 0.332 -7.7 0.264 0.308 -0.072
-0.8513593372764047 -1.2578642460660392 -0.12808739578843203 2.2020294210095113 0.055223308363874894 0.5407282277296084 -0.17333982903105175 0.2709623663212919 -0.12762720152814475 0.07579092275363672 0.9990264636541545 0.0011780972448751821 -0.8910342162072629 0.7602654220261176 1.464 -16.984 0.3 -7.18 0.264 0.296 -0.084
-0.8490583660945765 -1.2601652172478675 -0.12655341500054662 2.213534276918652 0.05560680356084625 0.5311408478053246 -0.1622184683188825 0.29373891305554545 -0.14451326203802234 0.05537057050913356 0.9986337645725295 0.013351768775252066 -0.8710065630443847 0.8702211648811345 1.524 -17.112 0.368 -6.816 0.244 0.076 -0.084
-0.846373899715777 -1.2601652172478675 -0.12616991980357528 2.2227381616459647 0.05560680356084625 0.5188690015022412 -0.15263108839459866 0.2799944451986683 -0.1720021977517766 0.08128870989638758 0.9868527921237776 -0.001570796326500243 -0.9742864215117757 0.9703594306955251 1.556 -16.476 0.568 -6.908 0.244 0.22 -0.064
-0.8425389477460635 -1.2620826932327243 -0.12540292940963257 2.234243017555105 0.05560680356084625 0.5065971551991579 -0.14266021327334347 0.3208351496876746 -0.1331249886708956 0.08364490438613793 1.0194468158986576 -0.003141592653000486 -1.0846348634484178 0.9943140746746538 1.744 -15.968 0.636 -7.12 0.244 0.296 -0.092
-0.83870399577635 -1.2632331788236382 -0.1234854534247758 2.244597387873332 0.05483981316690354 0.49700977527487405 -0.13383982374300235 0.3589269606053055 -0.1449059611196474 0.08128870989638758 1.0033461535520303 -0.005497787142750851 -1.1089822065091715 1.008058542531531 1.556 -15.428 0.468 -7.608 0.264 0.296 -0.128
-0.8337185582157224 -1.2640001692175808 -0.12233496783386175 2.2530342822067015 0.0559902987578176 0.48703890015361884 -0.1234854534247758 0.36992253489080723 -0.11623892816101798 0.10485065479389122 0.9593638564100234 -0.0019634954081253035 -1.0261227002862836 0.9644689444711492 1.556 -14.856 0.4 -7.824 0.244 0.308 -0.12
-0.8310340918369229 -1.2636166740206096 -0.12195147263689039 2.2614711765400712 0.05560680356084625 0.4801359866081345 -0.11466506389443468 0.4060508504003128 -0.054192473264258384 0.12644910428326955 0.9173450546761419 0.0011780972448751821 -0.9004589941662643 0.9271625317167684 1.524 -14.7 0.436 -7.732 0.244 0.296 -0.128
-0.8264321494732667 -1.2643836644145523 -0.12080098704597633 2.270291566070412 0.0559902987578176 0.47400006345659285 -0.1054611791671222 0.41194133662468874 0.0019634954081253035 0.09581857591651483 0.8698284657995096 0.012173671530376884 -0.7099999395781098 0.8823948364115115 1.588 -14.284 0.536 -7.58 0.316 0.2 -0.14
-0.8214467119126391 -1.2647671596115235 -0.11965050145506227 2.2783449652068106 0.0559902987578176 0.46901462589596526 -0.09664078963678106 0.4190099200939398 -0.024347343060753767 0.09581857591651483 0.8011061265151239 0.01060287520387664 -0.5603815894789617 0.8132797980455008 1.652 -14.38 0.5 -7.456 0.316 -0.124 -0.112
-0.8164612743520114 -1.2643836644145523 -0.11888351106111957 2.286398364343209 0.05560680356084625 0.4613447219565382 -0.08935438089432535 0.45081854570556973 -0.018849555918002914 0.10956304377339195 0.769690199985119 0.0023561944897503642 -0.5415320335609588 0.847051919065256 1.496 -14.0 0.4 -7.488 0.328 -0.096 -0.1
-0.8114758367913839 -1.2640001692175808 -0.11811652066717686 2.293684773085665 0.0559902987578176 0.4536748180171111 -0.08053399136398422 0.5006913290719525 0.02042035224450316 0.10838494652851677 0.7787222788624955 0.01767145867312773 -0.6750497213134794 0.7673340054953687 1.4 -13.556 0.2 -7.764 0.344 0.22 -0.12
-0.8057234088368136 -1.2624661884296955 -0.1169660350762628 2.3009711818281207 0.05714078434873166 0.44753889486556947 -0.07439806821244256 0.503832921724953 0.06675884387626033 0.08717919612076348 0.7312056899858631 0.05811946408050899 -0.7323837872307383 0.7480917504957407 1.464 -13.332 0.4 -7.856 0.344 0.296 -0.1
-0.7995874856852719 -1.262849683626667 -0.11619904468232009 2.3074906001766338 0.058674765136617076 0.44332044769888457 -0.06672816427301549 0.5517422096832103 0.0860010988758883 0.07775441816176203 0.6475607855997252 0.09974556673276543 -0.5705917656012133 0.7445574587611151 1.244 -12.92 0.604 -7.64 0.308 0.076 -0.112
-0.795369038518587 -1.2609322076418101 -0.11428156869746332 2.312476037737261 0.05944175553055978 0.43910200053219967 -0.05790777474267437 0.5313218574387072 0.1260564052016445 0.09896016856951531 0.5843362334580904 0.1252710070383944 -0.3919136834618106 0.7033240551904838 1.496 -12.824 0.5 -7.488 0.364 -0.124 -0.128
-0.7896166105640168 -1.259781722050896 -0.11428156869746332 2.3163109897069747 0.06059224112147384 0.4341165629715721 -0.05177185159113271 0.5466371216220846 0.17121679958852648 0.09621127499813988 0.543495528969084 0.13233959050764546 -0.3809181091763089 0.6942919763131074 1.212 -12.92 0.368 -7.456 0.372 -0.048 -0.112
-0.7827136970185323 -1.2567137604751253 -0.1119805975156352 2.3235973984494303 0.06135923151541655 0.4298981158048872 -0.04295146206079158 0.5862997288662157 0.155116137241899 0.09189158510026421 0.5093307088677038 0.1260564052016445 -0.4896957547864507 0.7465209541692405 1.308 -12.792 0.368 -7.244 0.328 0.152 -0.128
-0.7777282594579048 -1.2551797796872397 -0.1112136071216925 2.3262818648282297 0.06327670750027331 0.4260631638351737 -0.037582529303192634 0.5910121178457164 0.22030418479165909 0.13940817397689656 0.46574111080732206 0.14333516479314717 -0.46534841172569696 0.7237444074349869 1.34 -12.7 0.436 -7.092 0.236 0.28 -0.148
-0.7708253459124204 -1.2513448277175263 -0.11044661672774979 2.330500311994915 0.06519418348513008 0.42299520225940285 -0.03029612056073692 0.6122178682534697 0.24622232417891307 0.1240929097935192 0.3923063825434357 0.14569135928289753 -0.3510729789728043 0.691150383660107 1.184 -12.952 0.2 -6.664 0.308 0.164 -0.14
-0.7646894227608787 -1.2486603613387268 -0.11006312153077843 2.3331847783737145 0.06596117387907278 0.4210777262745461 -0.022626216621309852 0.6228207434573463 0.28863382499441964 0.09621127499813988 0.36049775693180575 0.13155419234439536 -0.2945243112187956 0.7202101157003614 0.84 -12.952 0.032 -6.388 0.328 0.104 -0.14
-0.758553499609337 -1.2448254093690132 -0.10814564554592167 2.3362527399494852 0.06787864986392955 0.41724277430483253 -0.01687378866673955 0.6605198552933521 0.36167585417668097 0.10170906214089073 0.3063052836675474 0.13823007673202137 -0.2807798433619184 0.6679811378442283 0.872 -13.112 -0.132 -6.296 0.292 0.152 -0.176
-0.7516505860638527 -1.2417574477932425 -0.10737865515197896 2.339704196722227 0.06979612584878632 0.41455830792603304 -0.009587379924283835 0.6691592350891035 0.35460727070742987 0.10406525663064109 0.2741039589742924 0.17475109132315203 -0.3082687790756727 0.6412776002937242 0.84 -13.176 0.132 -6.324 0.264 0.28 -0.176
-0.744364177321397 -1.2371555054295862 -0.1062281695610649 2.3408546823131413 0.07133010663667173 0.4118738415472336 -0.0030679615757708274 0.6620906516198524 0.3950552761148111 0.1299833960178951 0.24425882877078778 0.1700387023436513 -0.27017696815804176 0.6750497213134794 0.776 -13.112 0.0 -6.324 0.264 0.288 -0.148
-0.7374612637759127 -1.2321700678689587 -0.10507768397015084 2.3412381775101125 0.07171360183364309 0.4099563655623768 0.002684466378799474 0.6770132167216047 0.37856191468655853 0.1449059611196474 0.2042035224450316 0.14765485469102282 -0.2018473279552812 0.614181363661595 0.84 -13.144 -0.232 -6.324 0.308 0.164 -0.128
-0.7297913598364856 -1.227184630308331 -0.10316020798529407 2.343539148691941 0.07439806821244256 0.4088058799714628 0.009970875121255189 0.697826268047733 0.4343251842773172 0.12134401622214377 0.13626658132389607 0.11584622907939292 -0.135873882242271 0.6000441967230928 0.496 -12.952 -0.332 -6.416 0.308 0.056 -0.14
-0.7236554366849439 -1.2237331735355887 -0.10162622719740866 2.3443061390858837 0.07593204900032798 0.40727189918357737 0.014956312681882784 0.711178036822985 0.4571017310115707 0.14137166938502185 0.10406525663064109 0.181034276629153 -0.1370519794871462 0.5584180940708364 0.62 -12.888 -0.368 -6.448 0.228 0.104 -0.128
-0.7156020375485456 -1.2183642407779898 -0.1004757416064946 2.343922643888912 0.07861651537912745 0.40573791839569195 0.019941750242510378 0.7072510460067344 0.45160394386881986 0.12959069693627004 0.05576326959075863 0.21480639764890821 -0.16414821611927538 0.5662720757033376 0.34 -12.824 -0.3 -6.356 0.208 0.18 -0.148
-0.7079321336091184 -1.2133788032173622 -0.09817477042466648 2.343922643888912 0.07861651537912745 0.4049709280017492 0.026077673394052033 0.7005751616191084 0.47438049060307336 0.09856746948789025 0.018064157754752792 0.15275994275214863 -0.1661117115274007 0.5548838023362108 0.248 -12.668 -0.332 -6.448 0.264 0.22 -0.14
-0.7002622296696914 -1.2072428800658206 -0.09664078963678106 2.3431556534949696 0.08015049616701286 0.40420393760780654 0.03259709174256504 0.7249225046798621 0.5246459730510812 0.12095131714051871 -0.014529866020127248 0.09306968234513939 -0.09660397407976494 0.5811946408050899 0.248 -12.54 -0.332 -5.96 0.344 0.144 -0.12
-0.6925923257302643 -1.2026409377021643 -0.09779127522769512 2.3420051679040554 0.08130098175792692 0.40382044241083515 0.03834951969713534 0.7261006019247374 0.5517422096832103 0.13783737765039633 -0.07343472826388636 0.10563605295714133 -0.051443579692882956 0.543495528969084 0.092 -12.444 -0.368 -5.9 0.344 0.096 -0.128
-0.6864564025787226 -1.1953545289597087 -0.09510680884889565 2.3412381775101125 0.08283496254581234 0.4019029664259784 0.04256796686382023 0.7284567964144877 0.5615596867238368 0.0659734457130102 -0.09935286765114036 0.13548118316064595 -0.07068583469251093 0.5124723015207042 -0.184 -12.316 -0.4 -5.836 0.328 0.212 -0.14
-0.6780195082453528 -1.1896021010051383 -0.09510680884889565 2.339704196722227 0.08436894333369775 0.40151947122900705 0.04832039481839053 0.7315983890674882 0.6169302572329705 0.09974556673276543 -0.1429424657115221 0.15433073907864886 -0.1390154748952715 0.48341256948044975 -0.028 -12.316 -0.5 -5.9 0.252 0.308 -0.14
-0.672650575487754 -1.183849673050568 -0.09395632325798159 2.3374032255403994 0.08513593372764046 0.39998549044112164 0.05177185159113271 0.7170685230473609 0.6353871140693482 0.12644910428326955 -0.181034276629153 0.13351768775252065 -0.12134401622214377 0.4669192080521972 -0.152 -12.412 -0.5 -6.02 0.272 0.316 -0.148
-0.6645971763513555 -1.176179769111141 -0.09203884727312482 2.335102254358571 0.08628641931855452 0.39998549044112164 0.05560680356084625 0.7190320184554863 0.6428483966202244 0.18181967479240313 -0.2548617039746644 0.08953539061051385 -0.04712388979500729 0.43353978611406707 -0.124 -12.54 -0.468 -5.716 0.328 0.28 -0.148
-0.6573107676088998 -1.1685098651717138 -0.08935438089432535 2.3312673023888575 0.08743690490946858 0.400368985638093 0.060975736318445196 0.6990043652926081 0.6962554717212327 0.1822123738740282 -0.2882411259127946 0.09306968234513939 0.028667032958629435 0.40722894764518797 -0.06 -12.76 -0.4 -5.5 0.38 0.24 -0.156
-0.6515583396543295 -1.1616069516262295 -0.08743690490946858 2.3281993408130868 0.08935438089432535 0.39998549044112164 0.06404369789421602 0.6758351194767296 0.7115707359046101 0.17082410050690142 -0.31965705244279946 0.14058627122177175 0.02513274122400389 0.40565815131868777 -0.152 -12.824 -0.5 -5.532 0.336 0.268 -0.168
-0.6446554261088451 -1.1539370476868025 -0.08666991451552587 2.324364388843373 0.0897378760912967 0.4007524808350643 0.06864564025787226 0.6805475084562302 0.717853921210611 0.18574666560865372 -0.33261612213642644 0.13548118316064595 0.0047123889795007284 0.37738381744168337 -0.092 -13.048 -0.836 -5.532 0.228 0.296 -0.156
-0.6373690173663894 -1.1470341341413182 -0.08436894333369775 2.320912932070631 0.09203884727312482 0.4007524808350643 0.07094661143970038 0.6774059158032297 0.7245298055982371 0.1319468914260204 -0.3593196596869306 0.13233959050764546 0.027096236632129192 0.36285395142155613 -0.34 -13.208 -1.308 -5.56 0.252 0.296 -0.128
-0.6304661038209051 -1.1393642302018911 -0.08283496254581234 2.3151605041160606 0.09318933286403888 0.4019029664259784 0.07478156340941391 0.672300827742104 0.7484844495773658 0.12016591897726858 -0.420188017338815 0.14922565101752308 0.019242254999627974 0.336543112952677 -0.436 -13.268 -1.44 -5.592 0.188 0.228 -0.156
-0.6224127046845066 -1.1313108310654927 -0.08283496254581234 2.3109420569493757 0.09510680884889565 0.4007524808350643 0.07784952498518474 0.6923284809049821 0.7700828990667441 0.12330751163026907 -0.45160394386881986 0.15982852622139973 0.02081305132612822 0.32633293683042547 -0.404 -13.268 -1.676 -5.472 0.236 0.212 -0.128
-0.6147428007450796 -1.1213399559442374 -0.08283496254581234 2.3055731241917767 0.09664078963678106 0.4011359760320357 0.08015049616701286 0.7276713982512375 0.7960010384539982 0.08285950622288782 -0.4826271713171996 0.135873882242271 0.015707963265002428 0.3059125845859223 -0.34 -13.46 -1.44 -5.38 0.152 0.268 -0.12
-0.6089903727905093 -1.114437042398753 -0.08283496254581234 2.2994372010402353 0.09702428483375242 0.4011359760320357 0.08360195293975504 0.7143196294759855 0.8175994879433764 0.034164820101380285 -0.5211116813164556 0.13430308591577078 -0.03220132469325498 0.25878869479091504 -0.404 -13.364 -1.172 -5.532 0.144 0.308 -0.156
-0.6013204688510821 -1.1060001480653834 -0.08206797215186963 2.293684773085665 0.09664078963678106 0.4011359760320357 0.08782040010643993 0.705287550598609 0.8395906365143798 0.023561944897503646 -0.5513495106015853 0.07186393193738612 -0.019242254999627974 0.32358404325905005 -0.372 -13.396 -1.172 -5.592 0.244 0.328 -0.14
-0.5940340601086265 -1.0967962633380708 -0.08130098175792692 2.286014869146238 0.09817477042466648 0.40228646162294973 0.0897378760912967 0.749662546822241 0.8238826732493775 0.01060287520387664 -0.614181363661595 0.022383847652628464 0.043982297142006806 0.24072453703616223 -0.56 -13.652 -0.668 -5.624 0.344 0.296 -0.128
-0.5867476513661708 -1.0891263593986438 -0.08206797215186963 2.2794954507977248 0.09817477042466648 0.40382044241083515 0.09203884727312482 0.691150383660107 0.8560839979426325 0.03063052836675474 -0.6526658736608509 0.027096236632129192 0.10367255754901604 0.2171625921386586 -0.592 -13.808 -0.668 -5.532 0.4 0.296 -0.128
-0.5809952234116005 -1.0787719890804173 -0.08130098175792692 2.2714420516613263 0.09894176081860918 0.4049709280017492 0.09357282806101024 0.6471680865181001 0.8556912988610074 0.05654866775400875 -0.7170685230473609 0.07853981632501214 0.12173671530376882 0.19320794815952988 -1.524 -13.872 -0.836 -5.38 0.316 0.296 -0.112
-0.5744758050630875 -1.0711020851409903 -0.07976700097004151 2.2641556429188707 0.10009224640952324 0.40727189918357737 0.09510680884889565 0.5941537104987169 0.8462665209020059 0.06911503836601068 -0.7465209541692405 0.05929756132538417 0.1590431280581496 0.16964600326202625 -2.304 -14.032 -1.172 -5.288 0.292 0.296 -0.12
-0.5702573578964025 -1.0622816956106491 -0.07861651537912745 2.2561022437824723 0.09970875121255189 0.40803888957752005 0.09740778003072377 0.5698063674379631 0.8717919612076348 0.11427543275289267 -0.7716536953932444 0.030237829285129678 0.155116137241899 0.18771016101677904 -2.616 -14.064 -1.544 -5.196 0.264 0.296 -0.14
-0.5645049299418322 -1.0538448012772792 -0.07708253459124204 2.2488158350400167 0.09932525601558054 0.4091893751684341 0.09855826562163783 0.523860574887831 0.8910342162072629 0.15236724367052357 -0.8179921870250015 0.012959069693627005 0.13508848407902088 0.17789268397615252 -2.992 -14.128 -2.048 -5.072 0.264 0.296 -0.12
-0.5606699779721187 -1.0446409165499668 -0.07439806821244256 2.239611950312704 0.10009224640952324 0.4091893751684341 0.09894176081860918 0.48773225937832543 0.8753262529422604 0.17946348030265274 -0.8175994879433764 0.011780972448751823 0.1119192382631423 0.14529866020127247 -3.052 -14.284 -2.652 -4.98 0.244 0.296 -0.12
-0.5553010452145197 -1.0358205270196257 -0.0732475826215285 2.2315585511763056 0.10009224640952324 0.4111068511532909 0.10009224640952324 0.46063602274619625 0.9138107629415163 0.16139932254789996 -0.8490154144733814 0.04476769530525693 0.06950773744763575 0.06008295948863429 -2.864 -14.316 -2.852 -4.92 0.164 0.684 -0.156
-0.5518495884417776 -1.026616642292313 -0.0724805922275858 2.2215876760550506 0.10085923680346595 0.41455830792603304 0.10009224640952324 0.45592363376669554 0.9098837721252657 0.12684180336489462 -0.8765043501871356 0.04555309346850705 0.14961835009914815 0.09149888601863915 -2.992 -14.412 -3.12 -4.768 0.136 0.8 -0.128
-0.54686415088115 -1.0181797479589434 -0.07171360183364309 2.2120002961307668 0.10200972239438001 0.42031073588060336 0.1012427320004373 0.42058071642044004 0.8973174015132638 0.11152653918151725 -0.9428704949817708 0.050658181529632834 0.3970187715229364 0.06322455214163478 -2.96 -14.572 -2.952 -4.492 0.124 0.48 -0.12
-0.5430291989114364 -1.0085923680346596 -0.07094661143970038 2.2020294210095113 0.10085923680346595 0.426446659032145 0.10277671278832272 0.45238934203207 0.9354092124308947 0.08835729336563866 -1.0041315517152802 0.060475658570259355 0.5772676499888393 0.0730420291822613 -2.896 -14.572 -2.716 -4.276 0.136 0.316 -0.128
-0.5388107517447516 -1.0001554737012897 -0.07056311624272903 2.191675050691285 0.1012427320004373 0.4302816110018586 0.10316020798529407 0.40055306325756196 0.9338384161043944 0.054192473264258384 -1.0053096489601554 -0.0019634954081253035 0.5474225197853346 0.04673119071338223 -3.084 -14.636 -2.516 -4.216 0.136 0.328 -0.128
-0.5342088093810954 -0.9901845985800346 -0.06941263065181497 2.180937185176087 0.10162622719740866 0.4348835533655148 0.10200972239438001 0.3824889055028092 0.9373727078390199 0.045160394386881984 -0.9786061114096514 -0.024740042142378828 0.4260785035631909 0.03455751918300534 -3.116 -14.76 -2.652 -4.4 0.136 0.54 -0.12
-0.5319078381992672 -0.9802137234587793 -0.06941263065181497 2.1725002908427173 0.10162622719740866 0.438335010138257 0.10277671278832272 0.3279037331569257 0.9185231519210171 0.06322455214163478 -0.9786061114096514 -0.0070685834692510935 0.35578536795230503 0.014922565101752308 -2.896 -14.824 -2.384 -4.492 0.144 0.616 -0.14
-0.5296068670174391 -0.9702428483375242 -0.06864564025787226 2.1598449493426624 0.10162622719740866 0.44332044769888457 0.10316020798529407 0.2929535148922953 0.9024224895743895 0.06950773744763575 -1.015127126000782 0.027096236632129192 0.4091924430533133 0.005890486224375911 -2.584 -14.888 -2.248 -4.616 0.172 0.508 -0.112
-0.5269224006386396 -0.9610389636102117 -0.06672816427301549 2.1498740742214073 0.10085923680346595 0.4490728756534549 0.10354370318226543 0.2870630286679194 0.9220574436556426 0.08246680714126275 -1.041045265388036 0.008246680714126275 0.4889103566232006 0.03573561642788053 -2.616 -14.856 -2.18 -4.616 0.208 0.384 -0.1
-0.5234709438658974 -0.952602069276842 -0.06711165946998685 2.1402866942971235 0.10162622719740866 0.4532913228201398 0.10392719837923678 0.2360121480566615 0.9193085500842672 0.09581857591651483 -1.047328450694037 0.01060287520387664 0.4610287218278213 0.03809181091763089 -2.492 -14.92 -2.416 -4.704 0.18 0.396 -0.14
-0.5219369630780121 -0.9414807085646727 -0.06481068828815872 2.1283983431910114 0.10200972239438001 0.4563592843959106 0.10277671278832272 0.22226768019978438 0.9177377537577669 0.05576326959075863 -1.072068492836416 -0.003141592653000486 0.40683624856356293 0.027881634795379313 -2.428 -15.08 -2.552 -4.768 0.152 0.472 -0.12
-0.5204029822901266 -0.9330438142313029 -0.06404369789421602 2.117276982478842 0.10200972239438001 0.46057773156259546 0.10354370318226543 0.20027653162878098 0.9385508050838952 0.05772676499888393 -1.0881691551830432 0.005497787142750851 0.39034288713531035 0.005497787142750851 -2.272 -15.016 -2.348 -4.796 0.144 0.528 -0.156
-0.5188690015022412 -0.9242234247009617 -0.06481068828815872 2.107306107357587 0.10239321759135137 0.464412683532309 0.10354370318226543 0.17632188764965226 0.9358019115125198 0.07775441816176203 -1.0960231368155444 0.023954643979128706 0.3820962064211841 -0.0019634954081253035 -2.428 -15.048 -2.148 -4.828 0.2 0.52 -0.176
-0.5181020111082985 -0.9154030351706206 -0.06327670750027331 2.096568241842389 0.10239321759135137 0.4686311306989939 0.10316020798529407 0.16414821611927538 0.9291260271248937 0.045945792550132106 -1.1062333129377961 0.0007853981632501215 0.41665372560418945 -0.01767145867312773 -2.68 -15.208 -2.012 -4.828 0.172 0.424 -0.212
-0.5161845351234418 -0.9050486648523941 -0.06366020269724466 2.084679890736277 0.10277671278832272 0.47246608266870743 0.10354370318226543 0.135873882242271 0.9962775700827791 0.034950218264630406 -1.1294025587536747 0.012566370612001944 0.4319689897875668 -0.027881634795379313 -2.804 -15.46 -2.552 -4.952 0.164 0.404 -0.204
-0.5158010399264704 -0.896228275322053 -0.06327670750027331 2.073942025221079 0.10277671278832272 0.476301034638421 0.10354370318226543 0.12330751163026907 0.9719302270220254 0.03377212101975522 -1.1557133972225537 -0.006675884387626033 0.3840597018293094 0.012173671530376884 -2.96 -15.716 -2.216 -4.888 0.144 0.444 -0.204
-0.5150340495325276 -0.8870243905947405 -0.06289321230330196 2.060519693327082 0.10200972239438001 0.47975249141116316 0.10239321759135137 0.11977321989564353 0.9358019115125198 0.05340707510100826 -1.1506083091614279 -0.008246680714126275 0.34636058999330355 -0.021991148571003403 -2.864 -15.904 -2.384 -4.92 0.2 0.548 -0.232
-0.5135000687446423 -0.8770535154734853 -0.0625097171063306 2.0490148374179413 0.10162622719740866 0.48320394818390533 0.10239321759135137 0.07618362183526178 0.9303041243697688 0.04476769530525693 -1.1780972448751823 -0.01767145867312773 0.3078760799940476 -0.03809181091763089 -3.148 -15.936 -2.384 -4.86 0.18 0.56 -0.232
-0.5131165735476709 -0.8674661355492015 -0.060975736318445196 2.0359760007209156 0.1012427320004373 0.48703890015361884 0.10239321759135137 0.0640099503048849 0.9236282399821428 0.0769690199985119 -1.1804534393649326 -0.027881634795379313 0.33732851111592715 0.011388273367126762 -3.332 -15.904 -2.316 -4.768 0.164 0.528 -0.212
-0.514267059138585 -0.858262250821889 -0.06020874592450249 2.0237041544178322 0.10200972239438001 0.49049035692636106 0.10316020798529407 0.01649336142825255 0.9118472675333911 0.07029313561088588 -1.2106912686500622 0.03180862561162992 0.37856191468655853 0.01727875959150267 -3.272 -16.032 -2.584 -4.644 0.152 0.56 -0.232
-0.5146505543355563 -0.8502088516854905 -0.06020874592450249 2.010281822523835 0.10239321759135137 0.4939418136991032 0.10392719837923678 0.0023561944897503642 0.9087056748803906 0.0530143760193832 -1.228755426404815 0.02081305132612822 0.3597123587685556 -0.011780972448751823 -3.428 -16.064 -2.584 -4.46 0.144 0.568 -0.224
-0.5150340495325276 -0.8394709861702927 -0.05944175553055978 1.9980099762207515 0.10200972239438001 0.49777676566881673 0.09855826562163783 -0.019634954081253035 0.8953539061051384 0.07971791356988733 -1.2106912686500622 0.008246680714126275 0.30983957540217294 -0.07853981632501214 -3.364 -15.84 -2.484 -4.308 0.144 0.684 -0.204
-0.515417544729499 -0.8295001110490375 -0.05829126993964572 1.9865051203116109 0.10239321759135137 0.5008447272445876 0.09587379924283836 -0.05340707510100826 0.9039932859008898 0.08639379795751337 -1.2126547640581875 0.008246680714126275 0.3200497515244245 -0.3157300616265488 -3.148 -15.968 -2.316 -4.34 0.152 0.712 -0.252
-0.515417544729499 -0.8222137023065818 -0.05714078434873166 1.973849778811556 0.10200972239438001 0.5042961840173298 0.09088836168221076 -0.049480084284757656 0.9039932859008898 0.07853981632501214 -1.19655410171156 -0.0047123889795007284 0.33575771478942695 -0.3950552761148111 -3.052 -16.032 -2.716 -4.308 0.152 0.644 -0.24
-0.5161845351234418 -0.8122428271853266 -0.057524279545703015 1.9611944373115016 0.10239321759135137 0.5085146311840146 0.08782040010643993 -0.06361725122325984 0.9016370914111395 0.027881634795379313 -1.2138328613030627 -0.02042035224450316 0.3589269606053055 -0.368351738564307 -3.24 -16.064 -2.516 -4.432 0.136 0.588 -0.268
-0.5173350207143558 -0.8041894280489281 -0.056373793954788955 1.949689581402361 0.1012427320004373 0.5108156023658428 0.08513593372764046 -0.09267698326351434 0.8772897483503856 0.043196898978756684 -1.216189055792813 0.01767145867312773 0.35657076611555516 -0.36089045601343084 -3.084 -16.128 -2.652 -4.308 0.136 0.588 -0.288
-0.5184855063052698 -0.7949855433216156 -0.05675728915176031 1.9370342399023062 0.1012427320004373 0.5135000687446423 0.08091748656095557 -0.11231193734476737 0.8776824474320107 0.03769911183600583 -1.1930198099769345 -0.01688606050987761 0.3059125845859223 -0.36285395142155613 -3.52 -16.192 -2.348 -4.4 0.136 0.684 -0.252
-0.5200194870931553 -0.7846311730033891 -0.055223308363874894 1.9247623935992229 0.10239321759135137 0.5177185159113271 0.07669903939427068 -0.1280199006097698 0.8757189520238855 0.0620464548967596 -1.1749556522221818 -0.02081305132612822 0.29766590387179603 -0.37699111836005833 -3.488 -16.284 -2.316 -4.644 0.136 0.712 -0.268
-0.5219369630780121 -0.775810783473048 -0.0559902987578176 1.9109565665082542 0.10200972239438001 0.5211699726840693 0.07363107781849985 -0.1539380399970238 0.8984954987581389 0.049480084284757656 -1.1926271108953095 0.001570796326500243 0.32751103407530063 -0.323191344177425 -3.208 -16.38 -2.348 -4.952 0.152 0.616 -0.288
-0.5238544390628688 -0.7662234035487642 -0.05483981316690354 1.8990682154021423 0.10316020798529407 0.5246214294568115 0.07094661143970038 -0.1590431280581496 0.8808240400850113 0.02081305132612822 -1.2059788796705615 0.0035342917346255468 0.34753868723817877 -0.3063052836675474 -3.428 -16.604 -2.552 -4.952 0.136 0.528 -0.268
-0.5253884198507542 -0.757403014018423 -0.05445631796993219 1.8864128739020876 0.10239321759135137 0.5284563814265251 0.06787864986392955 -0.21519909673053328 0.8388052383511297 0.05929756132538417 -1.2048007824256863 0.01531526418337737 0.3369358120343021 -0.2921681167290452 -3.644 -16.732 -2.784 -4.92 0.116 0.492 -0.296
-0.5284563814265251 -0.7489661196850532 -0.05292233718204677 1.8741410275990042 0.10200972239438001 0.5307573526083531 0.06327670750027331 -0.2042035224450316 0.8238826732493775 0.0860010988758883 -1.1663162724264304 0.005497787142750851 0.3078760799940476 -0.3349723166261768 -3.584 -16.824 -2.348 -4.86 0.136 0.636 -0.26
-0.5307573526083531 -0.7412962157456262 -0.052155346788104066 1.861869181295921 0.10239321759135137 0.5334418189871526 0.059825250727531136 -0.2210895829549092 0.8238826732493775 0.06832964020276057 -1.182416934773058 -0.014529866020127248 0.23012166183228558 -0.34950218264630406 -3.832 -16.952 -2.384 -4.796 0.124 0.724 -0.28
-0.5338253141841239 -0.7332428166092277 -0.052155346788104066 1.8503643253867803 0.10200972239438001 0.5365097805629234 0.056373793954788955 -0.24661502326053814 0.8058185154946247 0.0640099503048849 -1.164352777018305 0.003926990816250607 0.2552544030562895 -0.3659955440745566 -3.832 -16.888 -2.416 -4.86 0.124 0.684 -0.28
-0.5357427901689807 -0.7244224270788866 -0.051004861197190006 1.8388594694776397 0.10162622719740866 0.5395777421386942 0.051004861197190006 -0.24308073152591259 0.7991426311069986 0.06832964020276057 -1.1690651659978057 -0.0070685834692510935 0.31258846897354836 -0.37149333121730743 -3.768 -17.08 -2.884 -4.92 0.1 0.56 -0.26
-0.5391942469417229 -0.7167525231394596 -0.05062136600021865 1.8262041279775851 0.10085923680346595 0.5418787133205224 0.04832039481839053 -0.2548617039746644 0.7865762604949966 0.06361725122325984 -1.1604257862020544 -0.012959069693627005 0.2811725424435435 -0.3597123587685556 -3.864 -17.048 -2.852 -4.888 -0.152 0.588 -0.268
-0.5426457037144651 -0.7094661143970039 -0.04947088040930459 1.8146992720684445 0.10009224640952324 0.5437961893053792 0.04371845245473429 -0.3043417882594221 0.7555530330466168 0.06479534846813502 -1.1678870687529306 -0.09778207132464012 0.21559179581215834 -0.3860231972374347 -4.02 -17.016 -3.02 -4.796 -0.164 0.676 -0.296
-0.5464806556841787 -0.7010292200636341 -0.04832039481839053 1.8020439305683897 0.09664078963678106 0.5457136652902359 0.038733014894106695 -0.33300882121805153 0.7661559082504935 0.09817477040626518 -1.1749556522221818 -0.19477874448603014 0.1790707812210277 -0.39584067427806124 -4.052 -16.952 -2.92 -4.768 0.008 0.704 -0.268
-0.5503156076538922 -0.6937428113211783 -0.04793689962141918 1.791306065053192 0.09395632325798159 0.548014636472064 0.03489806292439316 -0.3455751918300535 0.7327764863123634 0.12448560887514426 -1.1148726927335475 -0.25250550948491407 0.1751437904047771 -0.42058071642044004 -4.08 -16.984 -3.02 -4.584 0.116 0.692 -0.26
-0.5541505596236057 -0.6860729073817513 -0.04716990922747647 1.7790342187501087 0.0947233136519243 0.5495486172599495 0.03029612056073692 -0.368351738564307 0.7386669725367393 0.06872233928438563 -1.093666942325794 -0.1531526418337737 0.18653206377190384 -0.4229369109101904 -3.896 -16.952 -3.256 -4.704 0.052 0.676 -0.26
-0.5576020163963479 -0.6784030034423242 -0.046402918833533764 1.768679848431882 0.09357282806101024 0.5506991028508635 0.026077673394052033 -0.34871678448305393 0.7296348936593628 0.05340707510100826 -1.0708903955915405 -0.014922565101752308 0.17239489683340167 -0.42764929988969114 -3.832 -16.984 -3.256 -4.92 -0.124 0.692 -0.268
-0.5618204635630328 -0.6707330995028972 -0.04678641403050512 1.7575584877197128 0.09357282806101024 0.5526165788357204 0.021092235833424438 -0.3754203220335581 0.7068583469251093 0.027881634795379313 -1.067356103856915 -0.027881634795379313 0.1539380399970238 -0.45121124478719477 -4.052 -16.984 -2.988 -4.952 -0.18 0.624 -0.288
-0.5656554155327463 -0.6649806715483269 -0.04601942363656241 1.747971107795429 0.09318933286403888 0.553383569229663 0.017257283863710903 -0.3962333733596863 0.7202101157003614 0.023954643979128706 -1.0571459277346635 -0.029845130203504617 0.1602212253030248 -0.43785947601194275 -4.052 -16.856 -2.652 -4.952 -0.1 0.624 -0.28
-0.5698738626994312 -0.6576942628058712 -0.045252433242619704 1.7380002326741737 0.09012137128826805 0.5541505596236057 0.01227184630308331 -0.4315762907059417 0.6887941891703565 0.07853981632501214 -1.0390817699799106 -0.1260564052016445 0.11388273367126761 -0.42254421182856533 -3.864 -16.792 -2.584 -4.888 0.124 0.644 -0.24
-0.5740923098661161 -0.6507913492603867 -0.044485442848677 1.7268788719620045 0.09050486648523941 0.5556845404114912 0.006902913545484362 -0.4390375732568179 0.6605198552933521 0.09346238142676445 -0.9770353150831511 -0.14569135928289753 0.09267698326351434 -0.4708461988684478 -3.832 -16.952 -2.652 -5.012 0.144 0.636 -0.268
-0.579461242623715 -0.6442719309118737 -0.044485442848677 1.7180584824316634 0.0897378760912967 0.5556845404114912 0.003451456772742181 -0.45356743927694515 0.6758351194767296 0.05654866775400875 -1.008451241613156 -0.051443579692882956 0.05772676499888393 -0.41861722101231474 -3.988 -16.792 -2.952 -5.044 0.016 0.608 -0.26
-0.5852136705782853 -0.6377525125633607 -0.04371845245473429 1.7069371217194942 0.09012137128826805 0.5556845404114912 -0.0003834951969713534 -0.4893030557048257 0.6781913139664799 0.04241150081550656 -0.9750718196750258 0.007461282550876154 0.003141592653000486 -0.41861722101231474 -3.8 -16.824 -2.952 -4.888 -0.116 0.704 -0.252
-0.5894321177449703 -0.6316165894118191 -0.042184471666848876 1.6985002273861243 0.0897378760912967 0.5553010452145197 -0.006135923151541655 -0.4944081437659515 0.6491315819262254 0.06832964020276057 -0.9220574436556426 -0.027096236632129192 -0.013744467856877126 -0.4339324851956921 -3.708 -16.824 -2.716 -4.92 -0.1 0.76 -0.232
-0.5936505649116551 -0.6254806662602774 -0.04256796686382023 1.6900633330527546 0.08820389530341129 0.5556845404114912 -0.009970875121255189 -0.49244464835782614 0.6216426462124711 0.061653755815134534 -0.8839656327380118 -0.08207410805963769 -0.01610066234662749 -0.45670903192994566 -3.74 -16.888 -2.952 -4.828 0.008 0.724 -0.28
-0.6001699832601681 -0.6189612479117644 -0.04180097646987752 1.6804759531284708 0.08743690490946858 0.5560680356084625 -0.014189322287940077 -0.510508806112579 0.6043638866209685 0.048694686121507534 -0.8957466051867635 -0.08443030254938806 0.02670353755050413 -0.46495571264407193 -3.676 -16.732 -2.652 -4.828 -0.016 0.684 -0.252
-0.6047719256238244 -0.6128253247602228 -0.04065049087896346 1.6712720684011584 0.08705340971249723 0.5560680356084625 -0.01917475984856767 -0.5321072556019573 0.5941537104987169 0.05537057050913356 -0.8556912988610074 -0.06715154295788539 0.027488935713754253 -0.4531747401953201 -3.832 -16.604 -2.616 -4.86 -0.108 0.752 -0.252
-0.610907848775366 -0.6066894016086811 -0.04141748127290617 1.6628351740677885 0.08551942892461181 0.5560680356084625 -0.02454369260616662 -0.5462444225404595 0.6063273820290938 0.04751658887663235 -0.8380198401878796 -0.09660397407976494 0.028274333877004374 -0.4771293841744488 -3.864 -16.636 -2.884 -4.736 -0.016 0.78 -0.26
-0.6166602767299363 -0.6009369736541108 -0.04065049087896346 1.6563157557192756 0.08513593372764046 0.5572185211993765 -0.02914563496982286 -0.5544911032545857 0.5800165435602147 0.027488935713754253 -0.8152432934536261 -0.07775441816176203 0.02631083846887907 -0.48576876397020013 -3.864 -16.604 -2.752 -4.736 0.008 0.712 -0.24
-0.6216457142905639 -0.5959515360934833 -0.03911651009107805 1.647111870991963 0.0847524385306691 0.5560680356084625 -0.034514567727421806 -0.5666647747849627 0.5309291583570821 0.03534291734625546 -0.8034623210048742 -0.07343472826388636 0.008246680714126275 -0.4869468612150753 -3.8 -16.604 -2.552 -4.768 0.016 0.656 -0.232
-0.6281651326390769 -0.5905826033358843 -0.03911651009107805 1.6413594430373928 0.0839854481367264 0.5560680356084625 -0.0395000052880494 -0.5929756132538417 0.5379977418263332 0.07343472826388636 -0.7618362183526178 -0.05458517234588344 -0.009817477040626518 -0.4971570373373269 -3.612 -16.38 -2.248 -4.736 -0.036 0.712 -0.28
-0.6350680461845613 -0.585980660972228 -0.03834951969713534 1.6329225487040229 0.08321845774278369 0.5560680356084625 -0.04410194765170564 -0.614181363661595 0.5183627877450802 0.07736171908013696 -0.7115707359046101 -0.08089601081476251 -0.03063052836675474 -0.5022621253984527 -3.488 -16.256 -2.516 -4.888 -0.052 0.808 -0.24
-0.6415874645330742 -0.5809952234116005 -0.03796602450016399 1.6256361399615673 0.08206797215186963 0.5560680356084625 -0.04947088040930459 -0.6157521599880952 0.5030475235617028 0.07343472826388636 -0.7068583469251093 -0.1009236639776406 -0.009817477040626518 -0.48498336580695 -3.116 -16.284 -2.684 -4.92 -0.008 0.74 -0.224
-0.6473398924876446 -0.5756262906540015 -0.03719903410622128 1.6202672072039683 0.08168447695489828 0.5564515308054339 -0.054072822772960834 -0.6408849012120992 0.4963716391740768 0.04633849163175717 -0.691150383660107 -0.07422012642713648 0.014529866020127248 -0.5140430978472045 -3.176 -16.096 -2.952 -4.86 -0.016 0.608 -0.26
-0.654242806033129 -0.5698738626994312 -0.03681553890924993 1.612597303264541 0.08053399136398422 0.5564515308054339 -0.06020874592450249 -0.6349944149877232 0.5372123436630831 0.027488935713754253 -0.6236061416205965 -0.06715154295788539 0.012173671530376884 -0.5026548244800777 -2.928 -16.096 -2.752 -4.86 -0.124 0.608 -0.224
-0.660762224381642 -0.565271920335775 -0.03719903410622128 1.6068448753099709 0.07938350577307016 0.5556845404114912 -0.06481068828815872 -0.6298893269265974 0.5230751767245809 0.01767145867312773 -0.6165375581513454 -0.0530143760193832 -0.01649336142825255 -0.49048115294970085 -3.116 -16.096 -2.484 -4.796 -0.108 0.684 -0.252
-0.667281642730155 -0.5602864827751474 -0.03719903410622128 1.6022429329463146 0.0790000105760988 0.554534054820577 -0.06902913545484361 -0.6408849012120992 0.46534841172569696 0.005497787142750851 -0.5910121178457164 -0.0860010988758883 -0.08914269152888879 -0.46731190713382226 -2.896 -16.064 -2.384 -4.92 -0.008 0.676 -0.268
-0.672650575487754 -0.5568350260024052 -0.03719903410622128 1.597257495385687 0.07861651537912745 0.5537670644266344 -0.07439806821244256 -0.6424556975385993 0.45121124478719477 0.0310232274483798 -0.530536459275457 -0.11663162724264303 -0.10485065479389122 -0.48851765754157556 -2.96 -16.0 -2.18 -4.92 0.016 0.588 -0.252
-0.679169993836267 -0.5518495884417776 -0.03719903410622128 1.5915050674311169 0.07784952498518474 0.5514660932448062 -0.08053399136398422 -0.653058572742476 0.44649885580769405 0.04162610265225644 -0.5187554868267052 -0.09935286765114036 -0.12762720152814475 -0.5218970794797058 -2.992 -15.968 -1.776 -5.044 -0.008 0.596 -0.252
-0.6872233929726653 -0.5464806556841787 -0.03719903410622128 1.5876701154614032 0.07593204900032798 0.5483981316690354 -0.0847524385306691 -0.6562001653954765 0.4099778412165634 -0.01021017612225158 -0.45553093468507044 -0.1009236639776406 -0.20773781417965714 -0.5006913290719525 -2.772 -15.936 -1.644 -5.164 0.0 0.54 -0.252
-0.6937428113211783 -0.5437961893053792 -0.03681553890924993 1.5834516682947184 0.07478156340941391 0.5457136652902359 -0.09012137128826805 -0.7029313561088587 0.42804199897131623 -0.009817477040626518 -0.43668137876706753 -0.1009236639776406 -0.24897121775028852 -0.47163159703169794 -2.74 -15.872 -1.744 -5.196 0.052 0.588 -0.268
-0.7006457248666628 -0.5391942469417229 -0.03604854851530722 1.578849725931062 0.07439806821244256 0.5426457037144651 -0.09395632325798159 -0.6993970643742332 0.394662577033186 0.04673119071338223 -0.420188017338815 -0.09817477040626518 -0.3012001956064216 -0.4728096942765731 -2.708 -15.808 -1.776 -5.224 0.016 0.624 -0.268
-0.7083156288060898 -0.5345923045780667 -0.03604854851530722 1.5746312787643773 0.07363107781849985 0.5395777421386942 -0.1004757416064946 -0.6993970643742332 0.41351213295118894 0.036128315509505585 -0.4190099200939398 -0.09974556673276543 -0.2737112598926673 -0.4944081437659515 -2.4 -15.716 -1.812 -5.104 -0.024 0.52 -0.308
-0.7163690279424882 -0.5307573526083531 -0.03528155812136451 1.5719468123855778 0.0732475826215285 0.5353592949720094 -0.1054611791671222 -0.7202101157003614 0.368744437645932 0.040448005407381256 -0.368744437645932 -0.06518804754976008 -0.33536501570780186 -0.5093307088677038 -2.212 -15.748 -2.012 -4.98 -0.044 0.528 -0.252
-0.7232719414879726 -0.5269224006386396 -0.03489806292439316 1.5673448700219215 0.07171360183364309 0.5303738574113818 -0.11083011192472114 -0.7312056899858631 0.3640320486664313 0.03534291734625546 -0.3459678909116785 -0.0911061869370141 -0.4154756283593143 -0.4873395602967004 -2.024 -15.872 -1.98 -4.86 -0.036 0.676 -0.26
-0.7305583502304283 -0.5242379342598401 -0.03489806292439316 1.5650438988400934 0.07056311624272903 0.5257719150477256 -0.11466506389443468 -0.737488875291864 0.3581415624420554 -0.0070685834692510935 -0.3059125845859223 -0.1021017612225158 -0.44924774937906947 -0.45631633284832057 -1.776 -15.776 -1.944 -4.704 -0.016 0.692 -0.28
-0.7370777685789413 -0.5196359918961839 -0.034514567727421806 1.563509918052208 0.06941263065181497 0.5215534678810406 -0.11965050145506227 -0.7064656478434843 0.3612831550950559 0.0070685834692510935 -0.24582962509728803 -0.08717919612076348 -0.47438049060307336 -0.42254421182856533 -1.588 -15.652 -1.34 -4.704 -0.044 0.712 -0.252
-0.7447476725183684 -0.5169515255173844 -0.034514567727421806 1.5612089468703798 0.0682621450609009 0.5169515255173844 -0.12233496783386175 -0.6990043652926081 0.34636058999330355 0.013744467856877126 -0.23169245815878584 -0.08168140897801264 -0.44964044846069456 -0.4311835916243167 -1.556 -15.556 -1.072 -4.92 -0.016 0.608 -0.252
-0.752034081260824 -0.5138835639416136 -0.03604854851530722 1.559291470885523 0.06711165946998685 0.5127330783506996 -0.1277039005914607 -0.7378815743734891 0.336543112952677 0.006675884387626033 -0.19870573530228072 -0.14647675744614766 -0.4453207585628189 -0.42804199897131623 -1.588 -15.46 -0.94 -4.828 0.052 0.548 -0.24
-0.7597039852002512 -0.5100486119719001 -0.03413107253045045 1.5566070045067235 0.06634466907604414 0.5069806503961293 -0.13230584295511694 -0.736703477128614 0.31887165427954933 0.018456856836377853 -0.19163715183302965 -0.1319468914260204 -0.4755585878479486 -0.41665372560418945 -1.368 -15.364 -1.172 -4.768 0.088 0.54 -0.252
-0.7662234035487642 -0.5069806503961293 -0.03489806292439316 1.5566070045067235 0.06557767868210143 0.5016117176385303 -0.13537380453088776 -0.7425939633529899 0.30983957540217294 0.04633849163175717 -0.15236724367052357 -0.09189158510026421 -0.5411393344793337 -0.4241150081550656 -1.184 -15.364 -1.004 -4.888 0.024 0.692 -0.24
-0.7735098122912198 -0.5042961840173298 -0.03413107253045045 1.5558400141127808 0.06481068828815872 0.49585928968396 -0.139975746894544 -0.750055245903866 0.2968805057085459 -0.003141592653000486 -0.11034844193664206 -0.06950773744763575 -0.5713771637644633 -0.40644354948193784 -0.996 -15.364 -0.836 -4.796 -0.088 0.664 -0.268
-0.7807962210336756 -0.5016117176385303 -0.0337475773334791 1.5554565189158096 0.06289321230330196 0.49125734732030374 -0.14457768925820025 -0.7292421945777378 0.2741039589742924 0.024740042142378828 -0.04751658887663235 -0.12487830795676931 -0.5313218574387072 -0.446106156726069 -0.964 -15.176 -1.04 -4.552 -0.024 0.616 -0.232
-0.7884661249731026 -0.49969424165367354 -0.03413107253045045 1.5554565189158096 0.06135923151541655 0.4843544337748194 -0.14956312681882783 -0.7296348936593628 0.26782077366829143 0.01727875959150267 -0.006283185306000972 -0.16964600326202625 -0.5344634500917077 -0.42961279529781643 -0.716 -15.08 -1.108 -4.676 0.1 0.588 -0.252
-0.7969030193064724 -0.49700977527487405 -0.0337475773334791 1.5562235093097523 0.060975736318445196 0.4786020058202491 -0.15224759319762732 -0.7382742734551142 0.24425882877078778 0.018456856836377853 0.01021017612225158 -0.13744467856877127 -0.5698063674379631 -0.44924774937906947 -0.776 -14.984 -0.904 -4.796 0.06 0.576 -0.26
-0.8034224376549854 -0.4939418136991032 -0.034514567727421806 1.5562235093097523 0.05905826033358843 0.47284957786567877 -0.1572330307582549 -0.7206028147819864 0.23365595356691113 0.0019634954081253035 0.021991148571003403 -0.0860010988758883 -0.5650939784584624 -0.3970187715229364 -0.496 -14.824 -0.568 -4.952 -0.072 0.52 -0.252
-0.8095583608065271 -0.4920243377142465 -0.0337475773334791 1.5566070045067235 0.05790777474267437 0.4670971499111085 -0.1606844875309971 -0.7272786991696125 0.2505420140767888 -0.0019634954081253035 0.0420188017338815 -0.10838494652851677 -0.5898340206008412 -0.4103705402981885 -0.592 -14.636 -0.604 -5.164 0.016 0.46 -0.224
-0.8176117599429256 -0.4897233665324183 -0.0337475773334791 1.558140985294609 0.05560680356084625 0.46096122675956686 -0.16413594430373926 -0.7115707359046101 0.2309070599955357 -0.011780972448751823 0.07971791356988733 -0.16728980877227587 -0.5796238444785896 -0.3734568266254328 -0.496 -14.824 -0.668 -4.952 0.108 0.472 -0.232
-0.8256651590793239 -0.48742239535059023 -0.03413107253045045 1.559291470885523 0.05483981316690354 0.45405831321408247 -0.1687378866673955 -0.7092145414148597 0.2179479903019087 0.0019634954081253035 0.11349003458964255 -0.1720021977517766 -0.61378866457997 -0.37463492387030795 -0.592 -14.572 -0.604 -4.952 0.108 0.444 -0.224
-0.8329515678217797 -0.4851214241687621 -0.03413107253045045 1.5604419564764371 0.05368932757598948 0.4463884092746554 -0.17180584824316633 -0.7253152037614872 0.20813051326128218 -0.00510508806112579 0.11270463642639243 -0.14097897030339682 -0.6298893269265974 -0.3440043955035532 -0.404 -14.476 -0.604 -4.768 0.036 0.424 -0.224
-0.8410049669581781 -0.48243695778996265 -0.034514567727421806 1.562359432461294 0.052155346788104066 0.4387185053352283 -0.17487380981893716 -0.7665486073321186 0.22069688387328412 0.015707963265002428 0.15354534091539876 -0.10445795571226615 -0.7096072404964847 -0.29570240846367074 -0.248 -14.508 -0.668 -4.552 0.0 0.52 -0.268
-0.8482913757006338 -0.4816699673960199 -0.03413107253045045 1.5650438988400934 0.0502378708032473 0.43219908698671533 -0.17755827619773665 -0.7261006019247374 0.18653206377190384 -0.01610066234662749 0.18181967479240313 -0.14176436846664692 -0.7406304679448645 -0.3015928946880466 -0.372 -14.476 -0.604 -4.644 0.024 0.588 -0.26
-0.8548107940491468 -0.4793689962141918 -0.0337475773334791 1.5661943844310073 0.04832039481839053 0.4260631638351737 -0.1802427425765361 -0.7033240551904838 0.18967365642490433 0.010995574285501701 0.18967365642490433 -0.18967365642490433 -0.7092145414148597 -0.2792090470354182 -0.404 -14.412 -0.536 -4.552 0.08 0.528 -0.232
-0.8613302123976598 -0.477451520229335 -0.03259709174256504 1.5692623460067783 0.04601942363656241 0.4183932598957466 -0.18254371375836423 -0.7480917504957407 0.17632188764965226 0.01610066234662749 0.1822123738740282 -0.1888882582616542 -0.6899722864152317 -0.2576105975460398 -0.34 -14.348 -0.604 -4.188 0.08 0.444 -0.24
-0.8686166211401155 -0.47668452983539233 -0.0337475773334791 1.5727138027795204 0.04486893804564835 0.40957287036540546 -0.18484468494019235 -0.7315983890674882 0.17082410050690142 0.012173671530376884 0.23444135173016126 -0.155116137241899 -0.7524114403936164 -0.27646015346404273 -0.372 -14.096 -0.536 -4.156 0.036 0.452 -0.26
-0.8762865250795426 -0.4736165682596215 -0.033364082136507746 1.57539826915832 0.04371845245473429 0.400368985638093 -0.18829614171293454 -0.7182466202922361 0.19517144356765517 -0.00039269908162506076 0.29334621397392036 -0.12330751163026907 -0.8168140897801264 -0.239153740709662 -0.464 -14.064 -0.568 -4.188 0.0 0.608 -0.232
-0.8828059434280556 -0.47284957786567877 -0.033364082136507746 1.5784662307340906 0.042184471666848876 0.39193209130472323 -0.1902136176977913 -0.6958627726396076 0.1661117115274007 -0.001570796326500243 0.30473448734104713 -0.14137166938502185 -0.87297005845251 -0.23365595356691113 -0.464 -14.128 -0.436 -4.188 0.016 0.548 -0.224
-0.88970885697354 -0.47131559707779336 -0.03413107253045045 1.5819176875068328 0.04026699568199211 0.3846456825622675 -0.19251458887961942 -0.717461222128986 0.1519745445888985 0.018064157754752792 0.3530364743809296 -0.19556414264928024 -0.8352709466165041 -0.22462387468953474 -0.34 -13.936 -0.064 -4.064 0.044 0.508 -0.26
-0.8989127417008524 -0.46824763550202253 -0.03259709174256504 1.5861361346735179 0.037582529303192634 0.37582529303192636 -0.1944320648644762 -0.7398450697816145 0.16179202162952502 0.04280419989713162 0.37267142846218265 -0.23679754621991161 -0.8124943998822507 -0.20970130958778244 -0.496 -13.744 0.0 -4.064 0.144 0.48 -0.212
-0.9046651696554228 -0.4678641403050512 -0.03183010134862233 1.590738077037174 0.03489806292439316 0.3670049035015852 -0.1951990552584189 -0.7151050276392356 0.15982852622139973 0.045160394386881984 0.3758130211151831 -0.23012166183228558 -0.8085674090660001 -0.19085175366977952 0.124 -13.872 0.268 -3.94 0.18 0.472 -0.212
-0.9119515783978784 -0.46594666432019444 -0.03259709174256504 1.593806038612945 0.034514567727421806 0.35856800916821546 -0.19750002644024703 -0.7115707359046101 0.11977321989564353 0.031415926530004856 0.38877209080881014 -0.1790707812210277 -0.814065196208751 -0.13980087305852162 1.056 -13.84 0.164 -3.88 0.08 0.492 -0.252
-0.9203884727312482 -0.464412683532309 -0.03144660615165098 1.5984079809766012 0.032213596545593685 0.349364124440903 -0.19865051203116108 -0.698611666210983 0.12684180336489462 0.039662607244131134 0.4457134576444439 -0.14176436846664692 -0.8623671832486334 -0.1288052987730199 2.024 -13.332 0.604 -3.728 -0.052 0.5 -0.252
-0.9265243958827899 -0.46326219794139495 -0.03106311095467963 1.6041604089311714 0.029912625363765568 0.3416942205014759 -0.19903400722813244 -0.7088218423332346 0.15550883632352405 0.040448005407381256 0.46495571264407193 -0.17160949867015154 -0.8808240400850113 -0.11820242356914328 2.492 -13.236 0.94 -3.636 0.036 0.528 -0.232
-0.9322768238373602 -0.46326219794139495 -0.030679615757708275 1.6083788560978562 0.027228158984966094 0.3321068405771921 -0.19941750242510378 -0.6840818001908558 0.12762720152814475 0.023954643979128706 0.517184690500205 -0.23365595356691113 -0.8588328915140079 -0.07853981632501214 2.992 -13.332 0.972 -3.636 0.172 0.54 -0.24
-0.9391797373828445 -0.4613447219565382 -0.03106311095467963 1.615665264840312 0.02569417819708068 0.32328645104685094 -0.2001844928190465 -0.6880087910071064 0.12016591897726858 0.03848450999925595 0.5230751767245809 -0.22815816642416029 -0.8863218272277621 -0.03730641275438077 3.364 -12.952 0.872 -3.76 0.124 0.472 -0.24
-0.9460826509283289 -0.46057773156259546 -0.030679615757708275 1.621034197597911 0.024160197409195266 0.3148495567134812 -0.20056798801601786 -0.6389214058039738 0.0750055245903866 0.004319689897875668 0.5450663252955843 -0.18928095734327927 -0.8627598823302585 -0.03809181091763089 3.584 -12.572 1.34 -3.82 0.024 0.356 -0.24
-0.9506845932919852 -0.4598107411686528 -0.03029612056073692 1.6267866255524812 0.0222427214243385 0.3052621767891973 -0.20133497840996056 -0.6055419838658437 0.09778207132464012 0.012173671530376884 0.5729479600909636 -0.18535396652702868 -0.8631525814118834 -0.04673119071338223 3.864 -12.54 1.408 -3.728 0.036 0.364 -0.268
-0.9583544972314122 -0.45904375077471005 -0.030679615757708275 1.6336895390979655 0.01917475984856767 0.2949078064709708 -0.20133497840996056 -0.5965099049884672 0.11034844193664206 0.0 0.5917975160089666 -0.23247785632203596 -0.9189158510026422 -0.03063052836675474 3.924 -12.54 1.676 -3.82 0.164 0.424 -0.24
-0.9629564395950685 -0.457893265183796 -0.03106311095467963 1.639441967052536 0.017640779060682257 0.28723790253154374 -0.2009514832129892 -0.6247842388654716 0.09935286765114036 -0.008246680714126275 0.61378866457997 -0.23640484713828655 -0.9338384161043944 -0.015707963265002428 3.988 -12.412 1.88 -3.912 0.164 0.492 -0.212
-0.9690923627466101 -0.4559757891989392 -0.03029612056073692 1.644810899810135 0.014956312681882784 0.27765052260725986 -0.2009514832129892 -0.5505641124383351 0.10327985846739098 0.01649336142825255 0.6200718498859709 -0.21284290224078292 -0.8898561189623876 -0.012173671530376884 4.112 -12.064 1.98 -3.696 0.1 0.356 -0.224
-0.9740778003072377 -0.4555922940019679 -0.03029612056073692 1.6509468229616766 0.01342233189399737 0.2692136282738901 -0.20133497840996056 -0.5540984041729607 0.11820242356914328 0.006283185306000972 0.5925829141722166 -0.1912444527514046 -0.8831802345747616 -0.02552544030562895 4.204 -12.032 2.08 -3.636 0.072 0.344 -0.196
-0.978679742670894 -0.4536748180171111 -0.03029612056073692 1.6582332317041322 0.010737865515197896 0.26039323874354897 -0.20210196880390327 -0.5195408849899553 0.13508848407902088 0.012173671530376884 0.626747734273597 -0.22148228203653425 -0.9008516932478894 -0.014137166938502187 4.052 -12.16 1.98 -3.36 0.124 0.328 -0.196
-0.9832816850345502 -0.4532913228201398 -0.029529130166794215 1.66321866926476 0.008436894333369775 0.25080585881926515 -0.20133497840996056 -0.5222897785613307 0.11034844193664206 -0.014529866020127248 0.6675884387626032 -0.24308073152591259 -0.9189158510026422 -0.01021017612225158 4.268 -12.128 2.112 -3.332 0.152 0.444 -0.176
-0.9875001322012351 -0.45175734203225437 -0.02914563496982286 1.670888573204187 0.006135923151541655 0.24045148850103862 -0.20210196880390327 -0.48341256948044975 0.0950331777532647 0.03809181091763089 0.6781913139664799 -0.2159844948937834 -0.956614962838648 0.007853981632501214 4.02 -11.84 2.112 -3.24 0.108 0.472 -0.212
-0.9928690649588341 -0.45022336124436896 -0.028762139772851508 1.6793254675375566 0.004601942363656241 0.23163109897069747 -0.20133497840996056 -0.4692754025419476 0.10720684928364158 0.04908738520313259 0.6990043652926081 -0.20930861050615737 -0.936980008757395 -0.003141592653000486 3.8 -11.588 2.216 -3.116 0.1 0.396 -0.14
-0.998237997716433 -0.44983986604739756 -0.029529130166794215 1.6854613906890983 0.0019174759848567672 0.22204371904641365 -0.20133497840996056 -0.4547455365218203 0.11780972448751822 0.01021017612225158 0.6605198552933521 -0.20459622152665666 -0.9142034620231414 0.009424777959001457 4.02 -11.62 2.048 -3.084 0.124 0.384 -0.156
-1.0009224640952326 -0.44868938045648354 -0.028762139772851508 1.6935147898254967 0.0007669903939427069 0.2124563391221298 -0.20133497840996056 -0.4543528374401953 0.09896016856951531 0.01688606050987761 0.717853921210611 -0.21559179581215834 -0.9098837721252657 0.006675884387626033 3.956 -11.556 2.08 -3.084 0.124 0.384 -0.168
-1.004757416064946 -0.4479223900625408 -0.027611654181937447 1.6996507129770384 -0.0011504855909140602 0.2044029399857314 -0.20056798801601786 -0.3758130211151831 0.09660397407976494 0.04633849163175717 0.736703477128614 -0.16768250785390093 -0.9032078877376397 0.01060287520387664 3.988 -11.236 2.216 -2.992 0.06 0.336 -0.156
-1.007825377640717 -0.4463884092746554 -0.027228158984966094 1.7073206169164654 -0.0023009711818281204 0.1951990552584189 -0.2009514832129892 -0.342826298258678 0.10838494652851677 0.08207410805963769 0.678584013048105 -0.1390154748952715 -0.905171383145765 0.006675884387626033 3.924 -10.984 2.148 -2.872 0.052 0.336 -0.14
-1.012427320004373 -0.44485442848677 -0.026461168591023387 1.7157575112498353 -0.004601942363656241 0.18484468494019235 -0.2009514832129892 -0.34871678448305393 0.1319468914260204 0.048694686121507534 0.7154977267208606 -0.15118914642564837 -0.9322676197778942 -0.0007853981632501215 4.052 -11.048 1.88 -2.812 0.108 0.356 -0.168
-1.0151117863831725 -0.44293695250191323 -0.026077673394052033 1.721893434401377 -0.005752427954570301 0.17487380981893716 -0.20056798801601786 -0.3224059460141749 0.1370519794871462 0.03377212101975522 0.7590873247812424 -0.17435839224152697 -0.90477868406414 0.0023561944897503642 4.052 -10.984 1.644 -2.904 0.116 0.328 -0.12
-1.0170292623680293 -0.44293695250191323 -0.02569417819708068 1.7303303287347467 -0.006519418348513008 0.16682041068253875 -0.19596604565236161 -0.31258846897354836 0.12330751163026907 0.03848450999925595 0.7441647596794901 -0.13665928040552114 -0.9036005868192648 0.1621847207111501 4.02 -10.636 1.744 -2.656 0.1 0.328 -0.148
-1.0200972239438002 -0.4410194765170565 -0.025310683000109326 1.7383837278711451 -0.007286408742455715 0.15608254516734085 -0.19251458887961942 -0.2670353755050413 0.14529866020127247 0.05811946408050899 0.7634070146791181 -0.0769690199985119 -0.9004589941662643 0.36952983580918214 4.112 -10.476 1.88 -2.536 0.06 0.308 -0.14
-1.0223981951256282 -0.43910200053219967 -0.02569417819708068 1.745670136613601 -0.008436894333369775 0.14764565083397108 -0.18791264651596318 -0.23836834254641187 0.14254976662989705 0.04555309346850705 0.7799003761073706 -0.0769690199985119 -0.9263771335535183 0.43785947601194275 4.204 -10.572 2.08 -2.444 0.06 0.328 -0.112
-1.0239321759135136 -0.43641753415340023 -0.02454369260616662 1.7552575165378848 -0.009203884727312482 0.1384417661066586 -0.18331070415230694 -0.22580197193440993 0.15275994275214863 0.036128315509505585 0.782649269678746 -0.08796459428401361 -0.8957466051867635 0.4178318228490646 4.392 -10.444 1.944 -2.504 0.088 0.328 -0.1
-1.026616642292313 -0.43603403895642884 -0.02454369260616662 1.762160430083369 -0.009203884727312482 0.12962137657631745 -0.1794757521825934 -0.22187498111815931 0.1621847207111501 0.029845130203504617 0.769297500903494 -0.08639379795751337 -0.8721846602892599 0.4241150081550656 4.456 -10.188 1.912 -2.504 0.052 0.308 -0.112
-1.0273836326862558 -0.4345000581685434 -0.02454369260616662 1.769830334022796 -0.010354370318226542 0.12233496783386175 -0.17525730501590853 -0.15236724367052357 0.14686945652777272 0.02591813938725401 0.7445574587611151 -0.045160394386881984 -0.8297731594737533 0.42529310539994075 4.828 -10.284 1.812 -2.412 0.016 0.336 -0.1
-1.02853411827717 -0.43258258218368667 -0.023776702212223912 1.7778837331591946 -0.010737865515197896 0.11466506389443468 -0.171422353046195 -0.1390154748952715 0.1751437904047771 0.06911503836601068 0.749662546822241 -0.07461282550876154 -0.7394523706999894 0.42254421182856533 4.892 -10.16 2.316 -2.076 0.072 0.344 -0.084
-1.0289176134741413 -0.4306651061988299 -0.023776702212223912 1.7844031515077075 -0.01112136071216925 0.10699515995500761 -0.16682041068253875 -0.13233959050764546 0.19556414264928024 0.036913713672755706 0.7712609963116193 -0.05537057050913356 -0.730812990904238 0.38563049815580963 4.86 -9.936 2.616 -1.924 0.136 0.268 -0.092
-1.0304515942620267 -0.42836413501700177 -0.02339320701525256 1.79360703623502 -0.01112136071216925 0.09894176081860918 -0.16336895390979655 -0.0640099503048849 0.16964600326202625 0.03259402377488004 0.7755806862094949 -0.031415926530004856 -0.7795076770257455 0.37267142846218265 4.984 -9.936 2.784 -2.108 0.1 0.0 -0.072
-1.0300680990650553 -0.426446659032145 -0.02339320701525256 1.8005099497805044 -0.01112136071216925 0.08782040010643993 -0.1599174971370544 -0.02670353755050413 0.19556414264928024 0.036913713672755706 0.7889324549847471 0.005890486224375911 -0.9004589941662643 0.37070793305405736 5.016 -9.84 2.684 -2.32 0.088 0.152 -0.084
-1.029684603868084 -0.42529617344123094 -0.02339320701525256 1.8081798537199314 -0.011504855909140603 0.07938350577307016 -0.1572330307582549 -0.014137166938502187 0.19870573530228072 0.029059732040254495 0.7944302421274979 -0.00039269908162506076 -1.0261227002862836 0.3412555019321778 5.264 -9.712 2.484 -2.504 0.08 0.336 -0.064
-1.0293011086711126 -0.4218447166684888 -0.02147573103039579 1.8170002432502725 -0.01227184630308331 0.06941263065181497 -0.15301458359157002 0.006283185306000972 0.19360064724115494 0.040448005407381256 0.7924667467193726 -0.00039269908162506076 -1.0131636305926568 0.3640320486664313 4.984 -9.68 2.348 -2.412 0.116 0.296 -0.092
-1.02853411827717 -0.42031073588060336 -0.021092235833424438 1.8235196615987856 -0.01112136071216925 0.060975736318445196 -0.14956312681882783 0.022776546734253524 0.22030418479165909 0.07264933010063623 0.7881470568214969 -0.0019634954081253035 -0.9079202767171404 0.3593196596869306 4.956 -9.588 2.012 -2.26 0.136 0.192 -0.092
-1.0270001374892845 -0.4183932598957466 -0.019941750242510378 1.8308060703412412 -0.011504855909140603 0.05292233718204677 -0.1449611844551716 0.07382742734551141 0.21480639764890821 0.06636614479463526 0.7249225046798621 0.012959069693627005 -0.7971791356988733 0.35342917346255465 4.644 -9.492 1.98 -2.016 0.144 0.104 -0.092
-1.026616642292313 -0.41494180312300444 -0.019941750242510378 1.838092479083697 -0.01112136071216925 0.044485442848677 -0.14150972768242942 0.09189158510026421 0.22580197193440993 0.043982297142006806 0.7182466202922361 -0.01060287520387664 -0.7869689595766217 0.37463492387030795 4.612 -9.428 1.812 -1.772 0.152 0.172 -0.1
-1.0246991663074563 -0.4126408319411763 -0.018407769454624964 1.8453788878261528 -0.011504855909140603 0.03566505331833587 -0.13805827090968723 0.11466813183451774 0.24779312050541333 0.06558074663138515 0.7005751616191084 -0.006675884387626033 -0.8121017008006256 0.40762164672681306 4.644 -9.396 1.776 -1.588 0.136 0.308 -0.092
-1.023165185519571 -0.4099563655623768 -0.01802427425765361 1.8518983061746657 -0.010737865515197896 0.028762139772851508 -0.1342233189399737 0.16139932254789996 0.25172011132166394 0.0860010988758883 0.6997897634558582 0.005890486224375911 -0.7983572329437485 0.36285395142155613 4.736 -9.396 2.012 -1.404 0.144 0.328 -0.084
-1.0208642143377429 -0.4076553943805487 -0.01802427425765361 1.8591847149171215 -0.011504855909140603 0.022626216621309852 -0.12962137657631745 0.16414821611927538 0.2646791810152909 0.07618362183526178 0.6895795873336067 0.009424777959001457 -0.7488771486589908 0.37227872938055756 4.548 -9.3 1.98 -1.192 0.152 0.308 -0.092
-1.017796252761972 -0.4049709280017492 -0.01687378866673955 1.8660876284626058 -0.01112136071216925 0.015339807878854137 -0.1257864246066039 0.20734511509803208 0.25957409295416517 0.07382742734551141 0.6569855635587266 0.014137166938502187 -0.666410341517728 0.39780416968618654 4.548 -9.332 1.812 -1.1 0.152 0.192 -0.084
-1.0158787767771154 -0.40228646162294973 -0.016490293469768196 1.872607046811119 -0.010737865515197896 0.009203884727312482 -0.12195147263689039 0.2693915699947917 0.24308073152591259 0.06715154295788539 0.6377433085590987 0.003926990816250607 -0.653058572742476 0.40644354948193784 4.704 -9.268 1.88 -1.1 0.152 0.2 -0.072
-1.0120438248074017 -0.39998549044112164 -0.015339807878854137 1.8787429699626605 -0.01112136071216925 0.0023009711818281204 -0.11888351106111957 0.27017696815804176 0.26035949111741524 0.07264933010063623 0.6565928644771015 -0.018849555918002914 -0.6546293690689763 0.37934731284980866 4.392 -9.144 1.676 -1.008 0.164 0.268 -0.092
-1.0093593584286022 -0.3976845192592935 -0.014956312681882784 1.8848788931142022 -0.011504855909140603 -0.004601942363656241 -0.11504855909140603 0.2898119222392948 0.25682519938278975 0.07853981632501214 0.640099503048849 -0.0035342917346255468 -0.6357798131509733 0.3923063825434357 4.424 -9.08 1.576 -0.944 0.152 0.316 -0.1
-1.00590790165586 -0.39500005288049406 -0.013038836697026017 1.8910148162657439 -0.010737865515197896 -0.008820389530341128 -0.11006312153077843 0.3271183349936756 0.2532909076481642 0.07186393193738612 0.6294966278449724 -0.0011780972448751821 -0.6039711875393434 0.42529310539994075 4.424 -8.92 1.676 -0.824 0.136 0.212 -0.112
-1.0032234352770606 -0.39193209130472323 -0.01457281748491143 1.896767244220314 -0.010354370318226542 -0.014189322287940077 -0.10661166475803625 0.3824889055028092 0.24936391683191356 0.07382742734551141 0.6043638866209685 0.014922565101752308 -0.5556692004994609 0.42175881366531526 4.456 -8.76 1.712 -0.792 0.152 0.192 -0.092
-0.998237997716433 -0.38924762492592374 -0.012655341500054663 1.9029031673718557 -0.009203884727312482 -0.01917475984856767 -0.10239321759135137 0.42097341550206513 0.27488935713754253 0.07618362183526178 0.6016149930495931 0.0530143760193832 -0.5450663252955843 0.39034288713531035 4.36 -8.604 1.776 -0.64 0.592 0.212 -0.1
-0.9928690649588341 -0.38656315854712425 -0.012655341500054663 1.9086555953264261 -0.002684466378799474 -0.02569417819708068 -0.09740778003072377 0.4449280594811938 0.28470683417816905 0.04908738520313259 0.5851216316213405 0.2721404635661671 -0.5136503987655795 0.4107632393798135 4.204 -8.508 1.644 -0.64 0.408 0.288 -0.084
-0.9882671225951778 -0.38387869216832476 -0.011504855909140603 1.9144080232809964 0.0038349519697135344 -0.029529130166794215 -0.09318933286403888 0.45631633284832057 0.2737112598926673 0.06086835765188441 0.5580253949892113 0.5760895527439641 -0.504618319888203 0.4453207585628189 3.988 -8.444 1.812 -0.64 0.136 0.28 -0.1
-0.9825146946406075 -0.381961216183468 -0.010737865515197896 1.9197769560385953 0.010737865515197896 -0.03413107253045045 -0.08935438089432535 0.49283734743945123 0.27449665805591744 0.040448005407381256 0.5509568115199602 0.7048948515169841 -0.46456301356244684 0.40290925774731234 3.864 -8.444 1.508 -0.548 0.108 0.26 -0.1
-0.9782962474739226 -0.37850975941072584 -0.009970875121255189 1.9247623935992229 0.015339807878854137 -0.037582529303192634 -0.08590292412158317 0.5379977418263332 0.2827433387700437 0.0510508806112579 0.523467875806206 0.6475607855997252 -0.42175881366531526 0.39858956784943667 3.708 -8.316 1.544 -0.608 0.136 0.2 -0.12
-0.972160324322381 -0.37582529303192636 -0.009203884727312482 1.9297478311598506 0.01917475984856767 -0.04065049087896346 -0.08091748656095557 0.5548838023362108 0.2638937828520408 0.0769690199985119 0.5089380097860787 0.4893030557048257 -0.36089045601343084 0.4103705402981885 3.768 -8.188 1.408 -0.58 0.116 0.112 -0.112
-0.965640905973868 -0.3727573314561555 -0.008053399136398421 1.9343497735235067 0.021859226227367145 -0.04563592843959106 -0.07593204900032798 0.5796238444785896 0.2768528525456678 0.08325220530451288 0.49990593090870233 0.32594023774880043 -0.35382187254417974 0.40487275315543764 3.552 -8.064 1.476 -0.64 0.124 0.144 -0.128
-0.9598884780192977 -0.3708398554712988 -0.007286408742455715 1.938951715887163 0.02339320701525256 -0.048703890015361885 -0.07401457301547121 0.5988660994782177 0.27724555162729286 0.0899280896921389 0.47673668509282374 0.2320851572404109 -0.36756634040105685 0.39976766509431183 3.396 -8.032 1.208 -0.64 0.464 0.212 -0.084
-0.9533690596707847 -0.3681553890924993 -0.006519418348513008 1.9435536582508193 0.029912625363765568 -0.05062136600021865 -0.06979612584878632 0.6330309195795979 0.24936391683191356 0.11977321989564353 0.43353978611406707 0.30277099193292184 -0.310232274483798 0.36285395142155613 3.272 -8.032 1.072 -0.424 0.444 0.2 -0.064
-0.9464661461253003 -0.3643204371227858 -0.005368932757598948 1.9470051150235614 0.037582529303192634 -0.05292233718204677 -0.06634466907604414 0.6726935268237291 0.2623229865255406 0.09581857591651483 0.39073558621693544 0.54938601519346 -0.2411172361177873 0.37070793305405736 3.116 -8.0 0.872 -0.304 0.124 0.152 -0.14
-0.9399467277767872 -0.3616359707439863 -0.004601942363656241 1.9512235621902463 0.04371845245473429 -0.055223308363874894 -0.060975736318445196 0.685259897435731 0.2631083846887907 0.0730420291822613 0.3659955440745566 0.7072510460067344 -0.23719024530153668 0.3648174468296814 2.992 -7.904 0.704 -0.244 0.136 0.2 -0.128
-0.9318933286403889 -0.35856800916821546 -0.003451456772742181 1.954291523766017 0.049854375606275945 -0.057524279545703015 -0.05905826033358843 0.7221736111084867 0.2788163479537931 0.06283185306000971 0.3436116964219281 0.6770132167216047 -0.22933626366903548 0.3510729789728043 2.96 -7.904 0.436 -0.088 0.144 0.28 -0.092
-0.9234564343070191 -0.35626703798638737 -0.004218447166684887 1.9569759901448165 0.05483981316690354 -0.05790777474267437 -0.05292233718204677 0.7543749358017416 0.2839214360149189 0.08285950622288782 0.303949089177797 0.5552765014178359 -0.17239489683340167 0.3659955440745566 2.864 -8.156 0.5 0.028 0.136 0.26 -0.112
-0.9154030351706206 -0.35319907641061654 -0.002684466378799474 1.9592769613266448 0.05829126993964572 -0.05829126993964572 -0.05062136600021865 0.7791149779441205 0.2509347131584138 0.07107853377413599 0.26782077366829143 0.4131194338695639 -0.049480084284757656 0.3860231972374347 2.708 -8.032 0.5 0.0 0.152 0.192 -0.1
-0.9065826456402796 -0.35128160042575973 -0.0015339807878854137 1.9611944373115016 0.059825250727531136 -0.05790777474267437 -0.04563592843959106 0.7960010384539982 0.24386612968916271 0.07539822367201165 0.2320851572404109 0.30473448734104713 0.01021017612225158 0.36246125233993104 2.584 -7.936 0.736 0.0 0.136 0.192 -0.148
-0.8973787609129671 -0.34783014365301756 -0.0015339807878854137 1.9642623988872723 0.05944175553055978 -0.05905826033358843 -0.04295146206079158 0.8179921870250015 0.2501493149951637 0.04908738520313259 0.2100940086694075 0.1280199006097698 0.00510508806112579 0.34439709458517825 2.18 -7.872 0.636 0.028 0.208 0.2 -0.128
-0.8893253617765686 -0.34629616286513215 -0.0003834951969713534 1.9646458940842437 0.06135923151541655 -0.05829126993964572 -0.038733014894106695 0.8352709466165041 0.26035949111741524 0.03848450999925595 0.20459622152665666 0.05772676499888393 0.0011780972448751821 0.3455751918300535 1.932 -7.68 0.4 0.06 0.62 0.24 -0.1
-0.8797379818522848 -0.34361169648633266 -0.0003834951969713534 1.9669468652660718 0.06672816427301549 -0.05790777474267437 -0.03604854851530722 0.8325220530451287 0.24975661591353862 0.0329867228565051 0.15747233173164935 0.2481858195870384 0.0200276531628781 0.3569634651971802 1.4 -7.648 0.736 0.028 0.392 0.212 -0.112
-0.8728350683068005 -0.3416942205014759 0.0 1.9677138556600144 0.07363107781849985 -0.057524279545703015 -0.03144660615165098 0.8898561189623876 0.2100940086694075 0.07382742734551141 0.12016591897726858 0.5018694263168276 0.04241150081550656 0.3730641275438077 1.276 -7.46 0.94 0.028 0.136 0.2 -0.148
-0.864781669170402 -0.3393932493196478 -0.0003834951969713534 1.9692478364478998 0.07708253459124204 -0.056373793954788955 -0.028762139772851508 0.8772897483503856 0.19399334632278 0.040448005407381256 0.11506083091614279 0.5992587985598427 0.054977871427508505 0.35146567805442935 1.028 -7.3 0.836 0.0 0.144 0.308 -0.12
-0.8551942892461182 -0.33670878294084833 0.0015339807878854137 1.9688643412509286 0.08053399136398422 -0.056373793954788955 -0.02569417819708068 0.8874999244726373 0.22894356458741041 0.07068583469251093 0.056941366835633805 0.4802709768274493 0.06361725122325984 0.3337942193813016 0.684 -7.08 0.704 0.028 0.124 0.296 -0.1
-0.846373899715777 -0.3351748021529629 0.0019174759848567672 1.9688643412509286 0.08245146734884098 -0.05330583237901813 -0.02147573103039579 0.9039932859008898 0.2309070599955357 0.09346238142676445 0.02042035224450316 0.3086614781572977 0.10917034469176688 0.36089045601343084 0.776 -7.14 0.736 0.028 0.244 0.296 -0.148
-0.8375535101854359 -0.33325732616810616 0.0030679615757708274 1.9673303604630432 0.08551942892461181 -0.0502378708032473 -0.017257283863710903 0.8831802345747616 0.2089159114245323 0.07736171908013696 -0.02081305132612822 0.2018473279552812 0.21284290224078292 0.3734568266254328 0.528 -7.236 0.704 0.088 0.564 0.308 -0.12
-0.8275826350641807 -0.3305728597893067 0.004601942363656241 1.9665633700691003 0.09165535207615347 -0.04678641403050512 -0.01342233189399737 0.8831802345747616 0.20459622152665666 0.1060287520387664 -0.06950773744763575 0.3479313863198038 0.3204424506060496 0.32672563591205056 0.592 -7.332 0.536 0.06 0.372 0.308 -0.092
-0.8187622455338396 -0.3294223741983926 0.004985437560627594 1.9657963796751576 0.09702428483375242 -0.04371845245473429 -0.011888351106111956 0.9028151886560146 0.20145462887365617 0.08717919612076348 -0.09228428418188928 0.5246459730510812 0.3392920065240525 0.31455196438167365 0.436 -7.364 0.4 0.12 0.136 0.308 -0.156
-0.8099418560034984 -0.3267379078195931 0.006519418348513008 1.9642623988872723 0.1012427320004373 -0.039883500485020755 -0.009587379924283835 0.9267698326351433 0.19831303622065566 0.1021017612225158 -0.14215706754827198 0.5580253949892113 0.37070793305405736 0.28470683417816905 0.248 -7.364 0.064 0.12 0.144 0.328 -0.148
-0.8015049616701286 -0.3255874222286791 0.007669903939427069 1.9619614277054442 0.10392719837923678 -0.03528155812136451 -0.005368932757598948 0.8851437299828869 0.17592918856802722 0.10917034469176688 -0.18024887846590287 0.42804199897131623 0.40565815131868777 0.37934731284980866 0.06 -7.3 -0.268 0.088 0.136 0.296 -0.14
-0.7919175817458448 -0.32328645104685094 0.008820389530341128 1.959660456523616 0.10699515995500761 -0.03106311095467963 -0.0019174759848567672 0.9016370914111395 0.16257741979277515 0.10917034469176688 -0.19792033713903062 0.28941922315766977 0.4300054943794415 0.2737112598926673 -0.028 -7.332 -0.4 0.12 0.408 0.308 -0.128
-0.782330201821561 -0.32175247025896553 0.008820389530341128 1.9569759901448165 0.11006312153077843 -0.02569417819708068 0.0023009711818281204 0.9130253647782662 0.168075206935526 0.10995574285501701 -0.23012166183228558 0.24582962509728803 0.4221515127469403 0.2921681167290452 -0.404 -7.172 -0.468 0.424 0.428 0.296 -0.112
-0.7735098122912198 -0.3198349942741088 0.009970875121255189 1.954291523766017 0.11466506389443468 -0.021859226227367145 0.004218447166684887 0.9338384161043944 0.1480475537726479 0.05026548244800778 -0.26153758836229046 0.36324665050318117 0.433147087032442 0.30983957540217294 -0.34 -7.172 -0.536 1.008 0.228 0.316 -0.112
-0.7643059275639074 -0.3186845086831947 0.010737865515197896 1.951990552584189 0.11850001586414821 -0.01917475984856767 0.008436894333369775 0.9224501427372677 0.1472621556093978 0.08168140897801264 -0.26114488928066537 0.4547455365218203 0.35617806703393007 0.3059125845859223 -0.436 -7.048 -0.568 1.404 0.136 0.308 -0.148
-0.7539515572456809 -0.3175340230922806 0.011888351106111956 1.9500730765993322 0.12080098704597633 -0.01802427425765361 0.01112136071216925 0.9251990363086431 0.12723450244651968 0.0659734457130102 -0.22658737009766006 0.4013384614208121 0.22815816642416029 0.3180862561162992 -0.436 -6.728 -0.436 1.068 0.18 0.528 -0.14
-0.7451311677153397 -0.31676703269833795 0.011504855909140603 1.94662161982659 0.1227184630308331 -0.014956312681882784 0.01342233189399737 0.944048592226646 0.1252710070383944 0.062439153978384655 -0.23012166183228558 0.265071880096916 0.16139932254789996 0.271355065402917 -0.248 -6.664 -0.568 1.036 0.344 1.224 -0.112
-0.7359272829880272 -0.3148495567134812 0.01342233189399737 1.9427866678568766 0.12540292940963257 -0.006902913545484362 0.01687378866673955 0.8981027996765139 0.11427543275289267 0.06636614479463526 -0.2988440011166712 0.15472343816027392 0.4087997439716882 0.31141037172867314 -0.248 -6.632 -0.368 1.22 0.4 0.936 -0.128
-0.7274903886546574 -0.3148495567134812 0.01227184630308331 1.9397187062811057 0.12885438618237474 0.0038349519697135344 0.01917475984856767 0.9719302270220254 0.10917034469176688 0.0400553063257562 -0.3663882431561817 0.2733185608110423 0.866686873146509 0.28431413509654396 -0.216 -6.316 -0.468 1.404 0.244 0.316 -0.128
-0.7186699991243164 -0.3129320807286244 0.013038836697026017 1.9355002591144208 0.13230584295511694 0.01457281748491143 0.021859226227367145 0.9334457170227694 0.09346238142676445 0.008246680714126275 -0.3923063825434357 0.39269908162506073 1.0618583167141642 0.2996293992799213 -0.34 -6.0 -0.468 1.312 0.136 0.308 -0.14
-0.7079321336091184 -0.31254858553165304 0.01227184630308331 1.931281811947736 0.1342233189399737 0.021859226227367145 0.025310683000109326 0.9558295646753978 0.084037603467763 -0.0310232274483798 -0.3962333733596863 0.3349723166261768 0.9412996986552706 0.3059125845859223 -0.464 -6.032 -0.436 1.036 0.18 0.328 -0.12
-0.6991117440787773 -0.31101460474376763 0.01227184630308331 1.9289808407659077 0.13614079492483047 0.027228158984966094 0.02914563496982286 0.9416923977368956 0.08914269152888879 -0.018849555918002914 -0.37856191468655853 0.17435839224152697 0.7162831248841108 0.3149446634632987 -0.436 -6.064 -0.4 0.516 0.336 0.508 -0.156
-0.6895243641544935 -0.31024761434982495 0.01227184630308331 1.923611908008309 0.13767477571271589 0.034514567727421806 0.03106311095467963 0.9220574436556426 0.08050331173313745 0.008639379795751335 -0.36756634040105685 0.12919799785464497 0.6149667618248451 0.2831360378516688 -1.34 -5.776 -0.5 0.272 0.372 0.772 -0.12
-0.6810874698211237 -0.30986411915285356 0.011504855909140603 1.9190099656446526 0.1407427372884867 0.044485442848677 0.033364082136507746 0.931089522533019 0.08953539061051385 0.015707963265002428 -0.4339324851956921 0.1912444527514046 0.7249225046798621 0.26350108377041576 -2.492 -5.428 -0.5 0.244 0.252 0.528 -0.14
-0.6711165946998685 -0.3079466431679968 0.012655341500054663 1.9136410328870537 0.14150972768242942 0.05368932757598948 0.03719903410622128 0.9016370914111395 0.0789325154066372 -0.006283185306000972 -0.4684900043786975 0.27488935713754253 0.9287333280432687 0.23051436091391064 -3.272 -5.616 -0.468 0.244 0.2 0.336 -0.148
-0.6626797003664987 -0.3079466431679968 0.01342233189399737 1.9086555953264261 0.14189322287940076 0.0617427267123879 0.0395000052880494 0.9020297904927645 0.09974556673276543 0.021598449489378342 -0.4983351345822021 0.1449059611196474 0.9232355409005178 0.2481858195870384 -3.864 -5.968 -0.4 0.244 0.328 0.376 -0.112
-0.655393291624043 -0.3064126623801114 0.01342233189399737 1.9036701577657984 0.14227671807637213 0.06941263065181497 0.041033986075934815 0.87297005845251 0.07853981632501214 0.04476769530525693 -0.4826271713171996 0.03652101459113065 0.8407687337592551 0.2631083846887907 -4.204 -5.776 -0.5 0.212 0.392 0.52 -0.112
-0.6469563972906732 -0.30602916718314005 0.01457281748491143 1.8979177298112282 0.14457768925820025 0.07784952498518474 0.043334957257762936 0.8034623210048742 0.09896016856951531 0.07264933010063623 -0.5057964171330782 0.08717919612076348 0.8003207283518737 0.21755529122028364 -4.204 -5.556 -0.94 0.212 0.316 0.596 -0.148
-0.6396699885482175 -0.3052621767891973 0.014189322287940077 1.8925487970536292 0.146495165243057 0.08782040010643993 0.04678641403050512 0.7669413064137436 0.09581857591651483 0.07147123285576105 -0.5584180940708364 0.15158184550727344 0.8097455063108753 0.24386612968916271 -4.08 -5.808 -1.712 0.244 0.208 0.588 -0.12
-0.6316165894118191 -0.3037281960013119 0.01687378866673955 1.886029378705116 0.1472621556369997 0.09587379924283836 0.04908738521233324 0.7355253798837388 0.1009236639776406 0.0860010988758883 -0.5972953031517174 0.1170243263242681 0.8446957245755057 0.2591813938725401 -3.832 -6.156 -2.08 0.244 0.152 0.528 -0.14
-0.6250971710633061 -0.3029612056073692 0.017640779060682257 1.8798934555535745 0.14687866044002837 0.10431069357620813 0.051004861197190006 0.7080364441699845 0.09896016856951531 0.08285950622288782 -0.6149667618248451 0.04751658887663235 0.8772897483503856 0.20734511509803208 -3.676 -6.38 -2.516 0.244 0.208 0.492 -0.128
-0.6174272671238791 -0.3014272248194838 0.017640779060682257 1.872607046811119 0.1472621556369997 0.11313108310654926 0.05292233718204677 0.7288494954961128 0.11545352999776785 0.06832964020276057 -0.646775387436475 -0.014137166938502187 0.8937831097786383 0.23051436091391064 -3.488 -6.38 -3.256 0.304 0.208 0.54 -0.128
-0.6101408583814233 -0.30027673922856973 0.017257283863710903 1.8660876284626058 0.14764565083397108 0.12233496783386175 0.056373793954788955 0.7115707359046101 0.10406525663064109 0.048694686121507534 -0.6510950773343507 0.03063052836675474 0.8238826732493775 0.21991148571003402 -3.52 -6.096 -3.492 0.244 0.164 0.608 -0.14
-0.6036214400329103 -0.29950974883462705 0.017257283863710903 1.8584177245231788 0.14687866044002837 0.13115535736420286 0.05714078434873166 0.7139269303943604 0.10406525663064109 0.013351768775252066 -0.6766205176399797 0.04280419989713162 0.8391979374327548 0.2089159114245323 -3.8 -6.316 -3.456 0.272 0.144 0.644 -0.14
-0.5971020216843973 -0.29912625363765566 0.01687378866673955 1.851131315780723 0.146495165243057 0.14112623248545805 0.05944175553055978 0.6671957396809782 0.1060287520387664 -0.027881634795379313 -0.7021459579456086 0.015707963265002428 0.8580474933507577 0.17357299407827684 -4.112 -6.54 -3.324 0.272 0.2 0.588 -0.12
-0.5894321177449703 -0.2972087776527989 0.016106798272796843 1.8430779166443245 0.14802914603094242 0.14956312681882783 0.060975736318445196 0.659734457130102 0.12212941438539389 -0.049480084284757656 -0.691935781823357 -0.014922565101752308 0.8772897483503856 0.17121679958852648 -4.516 -6.316 -2.92 0.244 0.236 0.588 -0.148
-0.5832961945934286 -0.29605829206188483 0.01572330307582549 1.8354080127048975 0.14956312681882783 0.15953400194008302 0.06404369789421602 0.6196791508043459 0.1299833960178951 -0.0750055245903866 -0.7225663101901117 0.05262167693775814 0.8529424052896319 0.17828538305777758 -4.704 -6.0 -2.752 -0.028 0.3 0.692 -0.14
-0.5779272618358297 -0.2945243112739994 0.014956312681882784 1.8281216039624417 0.14879613642488512 0.16682041068253875 0.06366020269724466 0.6075054792739689 0.12095131714051871 -0.08207410805963769 -0.724137106516612 0.027488935713754253 0.8588328915140079 0.19556414264928024 -4.8 -6.316 -2.348 -0.944 0.264 0.636 -0.128
-0.5725583290782307 -0.2933738256830854 0.01342233189399737 1.8200682048260435 0.14764565083397108 0.17755827619773665 0.06672816427301549 0.5513495106015853 0.12566370612001942 -0.07186393193738612 -0.7991426311069986 0.022776546734253524 0.9008516932478894 0.1668971096906508 -4.828 -6.572 -2.448 -1.588 0.252 0.46 -0.14
-0.5671893963206317 -0.2918398448952 0.014189322287940077 1.8116313104926736 0.14956312681882783 0.18867963690990588 0.06902913545484361 0.5328926537652074 0.1119192382631423 -0.07029313561088588 -0.8301658585553784 0.009817477040626518 1.0139490287559068 0.15118914642564837 -4.704 -6.508 -2.448 -1.864 0.252 0.296 -0.128
-0.5622039587600042 -0.29030586410731457 0.01342233189399737 1.800126454583533 0.14802914603094242 0.19980099762207515 0.06941263065181497 0.4944081437659515 0.14961835009914815 -0.05183627877450802 -0.8678649703913842 0.005890486224375911 1.0528262378367879 0.14961835009914815 -4.672 -6.508 -2.652 -1.708 0.252 0.308 -0.12
-0.5576020163963479 -0.2876213977285151 0.01227184630308331 1.7920730554471347 0.1491796316218565 0.20785439675847356 0.07094661143970038 0.46299221723594663 0.15825772989489947 -0.06086835765188441 -0.9322676197778942 -0.03573561642788053 1.001382658143905 0.13744467856877127 -4.704 -6.984 -2.852 -1.436 0.244 0.308 -0.148
-0.5541505596236057 -0.28723790253154374 0.011888351106111956 1.7832526659167935 0.14879613642488512 0.2151408055009293 0.07171360183364309 0.41194133662468874 0.18378317020052842 -0.07225663101901117 -0.9094910730436406 0.019242254999627974 0.8878926235542624 0.09935286765114036 -4.456 -7.204 -3.02 -1.344 0.2 0.384 -0.128
-0.5506991028508635 -0.28455343615274425 0.011888351106111956 1.772898295598567 0.14764565083397108 0.2231942046373277 0.07209709703061444 0.4182245219306897 0.19045905458815446 -0.036128315509505585 -0.9306968234513939 -0.021598449489378342 0.74337936151624 0.0620464548967596 -4.268 -7.112 -2.884 -1.344 0.164 0.684 -0.12
-0.5464806556841787 -0.2826359601678875 0.01112136071216925 1.762160430083369 0.14841264122791378 0.23278158456161155 0.0732475826215285 0.3781692156049335 0.1739656931599019 -0.03926990816250607 -0.9664324398792745 -0.01767145867312773 0.7539822367201167 0.04790928795825741 -4.424 -7.364 -2.852 -1.068 0.144 0.732 -0.14
-0.5430291989114364 -0.2811019793800021 0.010354370318226542 1.7525730501590853 0.14841264122791378 0.24121847889498133 0.0724805922275858 0.3711006321356824 0.18928095734327927 -0.05733406591725887 -1.008451241613156 0.00039269908162506076 0.8710065630443847 0.0730420291822613 -4.548 -7.776 -2.952 -0.792 0.144 0.616 -0.12
-0.5399612373356656 -0.2795679985921167 0.008820389530341128 1.7414516894469159 0.14841264122791378 0.2500388684253224 0.07363107781849985 0.31141037172867314 0.17789268397615252 -0.0510508806112579 -1.008451241613156 -0.01060287520387664 0.8643306786567587 0.045160394386881984 -4.516 -7.84 -3.388 -0.824 0.144 0.676 -0.112
-0.5368932757598948 -0.27765052260725986 0.008436894333369775 1.7310973191286894 0.14764565083397108 0.2584757627586922 0.07401457301547121 0.29570240846367074 0.1610066234662749 -0.10053096489601555 -1.0119855333477816 0.024740042142378828 0.8545132016161322 0.010995574285501701 -4.8 -7.744 -3.288 -0.764 0.152 0.676 -0.14
-0.5342088093810954 -0.27534955142543177 0.007669903939427069 1.7207429488104629 0.14841264122791378 0.2661456666981193 0.0732475826215285 0.2733185608110423 0.18496126744540362 -0.0899280896921389 -1.0104147370212813 -0.01021017612225158 0.7971791356988733 0.03377212101975522 -4.924 -8.0 -2.92 -0.884 0.152 0.772 -0.14
-0.5319078381992672 -0.27381557063754636 0.006902913545484362 1.7096215880982937 0.14802914603094242 0.27496605622846043 0.07401457301547121 0.2269800691792851 0.17475109132315203 -0.0789325154066372 -0.9813550049810268 -0.029452431121879556 0.7755806862094949 0.010995574285501701 -4.828 -7.936 -3.02 -1.036 0.136 0.82 -0.14
-0.5296068670174391 -0.27228158984966094 0.006135923151541655 1.700417703370981 0.1472621556369997 0.2837864457588015 0.07363107781849985 0.19988383254715592 0.13351768775252065 -0.04908738520313259 -1.0041315517152802 -0.005890486224375911 0.8356636456981292 -0.0007853981632501215 -4.8 -7.808 -3.052 -1.1 -0.2 0.712 -0.128
-0.5296068670174391 -0.27074760906177553 0.004985437560627594 1.6900633330527546 0.14342720366728617 0.292990330486114 0.07401457301547121 0.16297011887440022 0.14254976662989705 -0.05890486224375911 -0.9805696068177766 -0.15747233173164935 0.8816094382482613 0.01727875959150267 -4.828 -7.936 -3.456 -1.192 -0.236 0.616 -0.14
-0.5280728862295537 -0.2692136282738901 0.005752427954570301 1.6800924579314993 0.13882526130362993 0.2998932440315984 0.07439806821244256 0.1449059611196474 0.1519745445888985 -0.056155968672383684 -0.995492171919529 -0.3031636910145469 0.8348782475348792 0.023561944897503646 -4.924 -8.032 -3.624 -1.528 0.052 0.692 -0.128
-0.5265389054416683 -0.2676796474860047 0.004601942363656241 1.6701215828102443 0.1349903093339164 0.3094806239558822 0.0732475826215285 0.09346238142676445 0.1602212253030248 -0.03455751918300534 -0.9990264636541545 -0.41154863754306364 0.801891524678374 -0.0070685834692510935 -4.956 -7.712 -3.556 -1.74 0.172 0.732 -0.184
-0.5269224006386396 -0.26576217150114795 0.004601942363656241 1.6586167269011036 0.13307283334905964 0.317917518289252 0.07286408742455715 0.0730420291822613 0.1590431280581496 -0.05811946408050899 -1.0382963718166607 -0.34910948356467897 0.8399833355960049 -0.03887720908088101 -4.984 -7.904 -3.524 -1.74 0.072 0.54 -0.212
-0.5265389054416683 -0.26422819071326253 0.003451456772742181 1.647111870991963 0.13192234775814557 0.3271214030165645 0.07401457301547121 0.06008295948863429 0.15118914642564837 -0.051443579692882956 -1.0355474782452851 -0.226194671016035 0.8490154144733814 0.027096236632129192 -5.016 -8.096 -3.456 -1.956 -0.136 0.54 -0.204
-0.5261554102446969 -0.2626942099253771 0.002684466378799474 1.6382914814616218 0.1292378813793461 0.33287383097113477 0.07401457301547121 0.023169245815878585 0.15472343816027392 -0.08874999244726373 -1.033976681918785 -0.20066923071040604 0.7457355560059903 -0.0023561944897503642 -5.016 -7.936 -3.692 -2.136 -0.116 0.712 -0.212
-0.5265389054416683 -0.26154372433446305 0.0023009711818281204 1.6290875967343095 0.12540292940963257 0.34092723010753323 0.07363107781849985 0.003141592653000486 0.16532631336415057 -0.11584622907939292 -1.021017612225158 -0.25643250030116466 0.7092145414148597 0.014922565101752308 -5.048 -8.032 -3.724 -2.168 0.008 0.712 -0.224
-0.5265389054416683 -0.2592427531526349 0.0007669903939427069 1.615665264840312 0.1234854534247758 0.34898062924393164 0.0732475826215285 -0.005497787142750851 0.16532631336415057 -0.06872233928438563 -1.0500773442654123 -0.3153373625449238 0.7622289174342429 -0.027096236632129192 -4.768 -8.284 -3.388 -2.32 0.06 0.624 -0.204
-0.5273058958356109 -0.2580922675617209 -0.0003834951969713534 1.6064613801129994 0.12118448224294769 0.35626703798638737 0.07401457301547121 -0.034950218264630406 0.1751437904047771 -0.07618362183526178 -1.0583240249795387 -0.25446900489303936 0.7700828990667441 -0.014529866020127248 -4.924 -8.252 -3.288 -2.412 0.024 0.608 -0.204
-0.5288398766234964 -0.25617479157686407 -0.0007669903939427069 1.5953400194008303 0.11888351106111957 0.3631699515318717 0.07439806821244256 -0.04712388979500729 0.14647675744614766 -0.0750055245903866 -1.0367255754901603 -0.18653206377190384 0.7610508201893678 0.0007853981632501215 -5.14 -8.188 -3.02 -2.412 -0.044 0.664 -0.224
-0.5280728862295537 -0.25464081078897866 -0.0019174759848567672 1.5861361346735179 0.11734953027323415 0.37045636027432743 0.07439806821244256 -0.0769690199985119 0.15158184550727344 -0.09935286765114036 -1.0453649552859117 -0.17160949867015154 0.7017532588639835 -0.00510508806112579 -4.736 -8.412 -3.12 -2.26 -0.008 0.656 -0.224
-0.5303738574113818 -0.25233983960715056 -0.003451456772742181 1.5750147739613485 0.1169660350762628 0.37735927381981177 0.0724805922275858 -0.08678649703913842 0.18024887846590287 -0.13391038683414572 -1.0308350892657845 -0.18181967479240313 0.6699446332523536 -0.023561944897503646 -4.924 -8.636 -3.188 -2.168 0.052 0.724 -0.288
-0.5311408478053246 -0.2511893540162365 -0.0038349519697135344 1.5642769084461507 0.11658253987929144 0.3834951969713534 0.06787864986392955 -0.13508848407902088 0.1720021977517766 -0.06361725122325984 -1.0547897332449132 -0.13391038683414572 0.6632687488647275 -0.20224002703690627 -5.108 -8.604 -2.988 -2.168 0.016 0.76 -0.268
-0.5334418189871526 -0.25080585881926515 -0.004601942363656241 1.554689528521867 0.11313108310654926 0.38924762492592374 0.06481068828815872 -0.17082410050690142 0.14569135928289753 -0.07579092275363672 -1.0685342011017902 -0.13469578499739585 0.6224280443757213 -0.36756634040105685 -4.924 -8.696 -2.92 -2.048 0.016 0.808 -0.224
-0.5361262853659521 -0.24812139244046566 -0.006135923151541655 1.543951663006669 0.11274758790957791 0.3953835480774654 0.06020874592450249 -0.17946348030265274 0.1299833960178951 -0.10485065479389122 -1.0752100854894162 -0.1260564052016445 0.6224280443757213 -0.4158683274409393 -4.488 -8.888 -3.424 -1.956 0.008 0.78 -0.224
-0.5376602661538376 -0.24658741165258025 -0.006902913545484362 1.5335972926884425 0.11236409271260656 0.4011359760320357 0.056373793954788955 -0.22030418479165909 0.14844025285427295 -0.08953539061051385 -1.0060950471234056 -0.07029313561088588 0.5921902150905916 -0.4197953182571899 -4.548 -8.76 -3.86 -1.956 -0.072 0.848 -0.268
-0.5411117229265797 -0.2462039164556089 -0.008053399136398421 1.5240099127641586 0.11159710231866385 0.40650490878963463 0.05177185159113271 -0.239153740709662 0.15550883632352405 -0.06479534846813502 -0.9782134123280263 -0.08285950622288782 0.5741260573358388 -0.41194133662468874 -4.456 -8.824 -3.66 -2.076 -0.18 0.808 -0.28
-0.5426457037144651 -0.2446699356677235 -0.008436894333369775 1.5151895232338175 0.10967962633380708 0.41225733674420495 0.048703890015361885 -0.2576105975460398 0.12644910428326955 -0.10367255754901604 -0.9664324398792745 -0.1288052987730199 0.5482079179485848 -0.36756634040105685 -4.332 -9.048 -3.592 -2.32 -0.108 0.84 -0.28
-0.5457136652902359 -0.24275245968286674 -0.009203884727312482 1.505985638506505 0.10737865515197896 0.41800976469877527 0.044485442848677 -0.2399391388729121 0.11820242356914328 -0.08757189520238855 -0.9251990363086431 -0.17671458673127732 0.5482079179485848 -0.34439709458517825 -4.612 -9.016 -3.256 -2.504 0.044 0.8 -0.26
-0.548014636472064 -0.24160197409195266 -0.010354370318226542 1.496398258582221 0.1062281695610649 0.4237621926533455 0.042184471666848876 -0.2803871442802934 0.12134401622214377 -0.07971791356988733 -0.8910342162072629 -0.21755529122028364 0.5332853528468324 -0.34636058999330355 -4.392 -8.76 -3.052 -2.72 0.088 0.752 -0.268
-0.5518495884417776 -0.24121847889498133 -0.01112136071216925 1.4879613642488514 0.10469418877317949 0.4291311254109445 0.03834951969713534 -0.27567475530079266 0.1079922474468917 -0.08560839979426324 -0.8788605446768859 -0.1390154748952715 0.5356415473365829 -0.35185837713605445 -4.488 -8.984 -2.92 -2.812 -0.016 0.712 -0.252
-0.5560680356084625 -0.2396844981070959 -0.011888351106111956 1.479907965112453 0.10431069357620813 0.4333495725776294 0.03489806292439316 -0.34636058999330355 0.10013826581439049 -0.1021017612225158 -0.8670795722281341 -0.1119192382631423 0.5336780519284575 -0.36167585417668097 -4.516 -9.3 -3.324 -3.056 -0.116 0.74 -0.24
-0.5583690067902906 -0.23930100291012454 -0.01342233189399737 1.4710875755821118 0.10162622719740866 0.4387185053352283 0.030679615757708275 -0.3471459881565537 0.09424777959001458 -0.15118914642564837 -0.8478373172285061 -0.13665928040552114 0.49754973641895195 -0.3337942193813016 -4.424 -9.172 -3.424 -3.36 -0.072 0.712 -0.288
-0.5625874539569755 -0.2381505173192105 -0.014189322287940077 1.462650681248742 0.10085923680346595 0.44332044769888457 0.02684466378799474 -0.33732851111592715 0.08168140897801264 -0.1119192382631423 -0.8348782475348792 -0.18928095734327927 0.4889103566232006 -0.3597123587685556 -4.548 -8.888 -3.188 -3.36 0.036 0.712 -0.252
-0.565271920335775 -0.23700003172829642 -0.014189322287940077 1.4549807773093149 0.09702428483375242 0.44830588525951215 0.02339320701525256 -0.3762057201968082 0.10563605295714133 -0.07147123285576105 -0.8415541319225052 -0.19517144356765517 0.48773225937832543 -0.4150829292776892 -4.548 -9.048 -2.82 -3.24 0.072 0.636 -0.26
-0.5702573578964025 -0.23584954613738238 -0.015339807878854137 1.445393397385031 0.09702428483375242 0.4529078276231684 0.01917475984856767 -0.40290925774731234 0.10720684928364158 -0.03887720908088101 -0.8289877613105032 -0.18849555918002917 0.47241699519494806 -0.3989822669310617 -4.3 -9.428 -2.584 -3.3 0.036 0.692 -0.28
-0.5752427954570302 -0.23508255574343967 -0.016106798272796843 1.437723493445604 0.09510680884889565 0.4563592843959106 0.015339807878854137 -0.41351213295118894 0.054192473264258384 -0.04673119071338223 -0.8042477191681244 -0.1288052987730199 0.39073558621693544 -0.38131080825793395 -4.236 -9.46 -2.784 -3.36 0.024 0.792 -0.252
-0.5802282330176578 -0.2346990605464683 -0.016106798272796843 1.4308205799001197 0.09395632325798159 0.4601942363656241 0.011504855909140603 -0.47359509243982323 0.0730420291822613 -0.03887720908088101 -0.7418085651897397 -0.12173671530376882 0.3530364743809296 -0.36049775693180575 -4.144 -9.556 -3.256 -3.208 0.008 0.772 -0.26
-0.5840631849873713 -0.2346990605464683 -0.01687378866673955 1.4231506759606927 0.09242234247009617 0.46326219794139495 0.006519418348513008 -0.4841979676436999 0.07461282550876154 -0.04712388979500729 -0.7559457321282419 -0.11545352999776785 0.3526437752993045 -0.4150829292776892 -3.896 -9.46 -3.556 -3.084 -0.052 0.724 -0.28
-0.5905826033358843 -0.2339320701525256 -0.017257283863710903 1.4158642672182369 0.09242234247009617 0.46594666432019444 0.0023009711818281204 -0.4798782777458242 0.05654866775400875 -0.02552544030562895 -0.7312056899858631 -0.08678649703913842 0.3137665662184235 -0.4158683274409393 -3.644 -9.332 -3.592 -2.992 -0.116 0.78 -0.28
-0.5951845456995405 -0.23354857495555426 -0.01687378866673955 1.4093448488697238 0.09242234247009617 0.4678641403050512 -0.0015339807878854137 -0.5136503987655795 0.062439153978384655 -0.05222897785613308 -0.685259897435731 -0.06872233928438563 0.24779312050541333 -0.4241150081550656 -3.612 -9.46 -3.256 -2.904 -0.1 0.848 -0.252
-0.6005534784571395 -0.23278158456161155 -0.017640779060682257 1.402825430521211 0.09050486648523941 0.470932101880822 -0.006519418348513008 -0.5352488482549578 0.0420188017338815 -0.03220132469325498 -0.6424556975385993 -0.0860010988758883 0.20655971693478195 -0.4170464246858145 -3.396 -9.396 -3.22 -2.932 -0.072 0.888 -0.28
-0.6055389160177671 -0.23239808936464018 -0.018791264651596317 1.397456497763612 0.08858739050038264 0.4720825874717361 -0.009587379924283835 -0.5328926537652074 0.04790928795825741 -0.06558074663138515 -0.5984734003965926 -0.13469578499739585 0.21676989305703354 -0.44885505029744444 -3.584 -9.808 -3.256 -2.932 0.008 0.868 -0.288
-0.6112913439723374 -0.23201459416766884 -0.01802427425765361 1.3917040698090417 0.08743690490946858 0.47400006345659285 -0.015339807878854137 -0.5548838023362108 0.008246680714126275 -0.06518804754976008 -0.5650939784584624 -0.14137166938502185 0.19674223989415543 -0.4429645640730685 -3.552 -9.556 -2.82 -3.176 -0.024 0.848 -0.26
-0.6170437719269076 -0.23163109897069747 -0.019941750242510378 1.3859516418544713 0.08513593372764046 0.476301034638421 -0.021092235833424438 -0.5595961913157116 0.007461282550876154 -0.0420188017338815 -0.5372123436630831 -0.1519745445888985 0.1822123738740282 -0.4500331475423196 -3.552 -9.776 -2.784 -3.332 -0.024 0.74 -0.28
-0.6231796950784493 -0.23201459416766884 -0.02032524543948173 1.381349699490815 0.0839854481367264 0.4778350154263064 -0.02569417819708068 -0.5399612372344585 0.008246680714126275 -0.03337942193813016 -0.503832921724953 -0.16257741979277515 0.1869247628535289 -0.4351105824405673 -3.644 -9.968 -2.852 -3.576 0.06 0.808 -0.28
-0.6300826086239337 -0.23278158456161155 -0.019941750242510378 1.3771312523241301 0.08283496254581234 0.48051948180510584 -0.02914563496982286 -0.5835508352948403 -0.02552544030562895 -0.0310232274483798 -0.4551382356034454 -0.16886060509877612 0.16728980877227587 -0.48655416213345026 -3.584 -9.872 -2.784 -3.696 0.1 0.76 -0.24
-0.635835036578504 -0.23239808936464018 -0.019558255045539024 1.3725293099604738 0.08206797215186963 0.4816699673960199 -0.03566505331833587 -0.5776603490704644 -0.02120575040775328 -0.0420188017338815 -0.43236168886919185 -0.10524335387551628 0.16886060509877612 -0.48655416213345026 -3.552 -10.032 -2.684 -3.82 -0.016 0.608 -0.24
-0.642354454927017 -0.2331650797585829 -0.02032524543948173 1.3698448435816746 0.08091748656095557 0.48205346259299126 -0.04065049087896346 -0.6381360076407236 -0.018849555918002914 -0.02591813938725401 -0.41469023019606416 -0.06990043652926081 0.15040374826239827 -0.49558624101082666 -3.364 -10.476 -2.752 -3.788 -0.036 0.588 -0.252
-0.6484903780785587 -0.23431556534949696 -0.02032524543948173 1.3663933868089322 0.07938350577307016 0.48205346259299126 -0.045252433242619704 -0.6510950773343507 -0.03887720908088101 -0.03926990816250607 -0.36521014591130646 -0.08835729336563866 0.05851216316213405 -0.5093307088677038 -3.148 -10.54 -2.752 -3.972 -0.016 0.76 -0.252
-0.6550097964270717 -0.2346990605464683 -0.020708740636453084 1.3625584348392188 0.07938350577307016 0.482820452986934 -0.05062136600021865 -0.6314601232530976 -0.051443579692882956 -0.006283185306000972 -0.34675328907492864 -0.12330751163026907 0.0035342917346255468 -0.5006913290719525 -2.896 -10.888 -2.92 -3.82 0.016 0.808 -0.252
-0.661912709972556 -0.23431556534949696 -0.0222427214243385 1.358339987672534 0.07708253459124204 0.48320394818390533 -0.05560680356084625 -0.6495242810078504 -0.03730641275438077 -0.014137166938502187 -0.34439709458517825 -0.09778207132464012 0.03063052836675474 -0.4826271713171996 -2.804 -11.62 -2.82 -3.604 -0.024 0.704 -0.26
-0.6680486331240977 -0.23508255574343967 -0.0222427214243385 1.3564225116876771 0.07669903939427068 0.482820452986934 -0.05944175553055978 -0.6110397710085945 -0.06440264938650996 -0.04751658887663235 -0.3012001956064216 -0.07932521448826227 0.034950218264630406 -0.4869468612150753 -2.616 -11.684 -2.752 -3.604 -0.06 0.772 -0.24
-0.674951546669582 -0.235466050940411 -0.021859226227367145 1.3541215405058489 0.07631554419729933 0.482820452986934 -0.06557767868210143 -0.6742643231502293 -0.06715154295788539 -0.034950218264630406 -0.2509347131584138 -0.06283185306000971 -0.00510508806112579 -0.48066367590907433 -2.46 -11.62 -2.552 -3.544 -0.008 0.82 -0.24
-0.6822379554120378 -0.2373835269252678 -0.023009711818281205 1.3522040645209923 0.07593204900032798 0.482820452986934 -0.06979612584878632 -0.6738716240686042 -0.07814711724338709 -0.018849555918002914 -0.2010619297920311 -0.08874999244726373 -0.023954643979128706 -0.4810563749906994 -2.46 -12.128 -2.516 -3.668 0.06 0.848 -0.232
-0.6895243641544935 -0.2389175077131532 -0.023009711818281205 1.3510535789300782 0.07478156340941391 0.48243695778996265 -0.07554855380335662 -0.6876160919254813 -0.10249446030414085 -0.03180862561162992 -0.15550883632352405 -0.08560839979426324 -0.01610066234662749 -0.4853760648885751 -2.212 -12.54 -2.348 -3.76 -0.024 0.808 -0.224
-0.6964272776999778 -0.2396844981070959 -0.023009711818281205 1.3510535789300782 0.07363107781849985 0.48320394818390533 -0.07976700097004151 -0.7135342313127354 -0.14372786387477224 -0.021598449489378342 -0.09974556673276543 -0.08482300163101313 -0.0070685834692510935 -0.49558624101082666 -1.96 -12.348 -2.248 -3.88 -0.044 0.76 -0.252
-0.7033301912454623 -0.24121847889498133 -0.024160197409195266 1.3495195981421928 0.0732475826215285 0.48243695778996265 -0.08551942892461181 -0.6864379946806062 -0.13548118316064595 -0.034950218264630406 -0.07814711724338709 -0.11466813183451774 0.01610066234662749 -0.4822344722355746 -1.96 -12.728 -2.28 -3.972 -0.008 0.724 -0.24
-0.7110000951848893 -0.24275245968286674 -0.02339320701525256 1.349903093339164 0.07133010663667173 0.48243695778996265 -0.09050486648523941 -0.6970408698844828 -0.13233959050764546 -0.034164820101380285 -0.02670353755050413 -0.12095131714051871 0.012566370612001944 -0.45749443009319574 -1.712 -13.112 -2.28 -4.032 0.024 0.76 -0.232
-0.7175195135334023 -0.2454369260616662 -0.02454369260616662 1.349903093339164 0.06902913545484361 0.482820452986934 -0.09510680884889565 -0.6962554717212327 -0.1771072858129024 -0.03809181091763089 0.014137166938502187 -0.13233959050764546 -0.006283185306000972 -0.478307481419324 -1.524 -12.856 -1.98 -4.188 -0.016 0.704 -0.26
-0.7251894174728294 -0.24735440204652295 -0.02454369260616662 1.3502865885361355 0.0682621450609009 0.48243695778996265 -0.1004757416064946 -0.697826268047733 -0.1912444527514046 -0.0420188017338815 0.043982297142006806 -0.1130973355080175 -0.024740042142378828 -0.49519354192920156 -1.62 -13.016 -1.88 -4.552 -0.016 0.508 -0.24
-0.7336263118061991 -0.2500388684253224 -0.024927187803137973 1.3525875597179635 0.06634466907604414 0.48090297700207724 -0.10584467436409355 -0.7139269303943604 -0.20695241601640701 -0.023954643979128706 0.08482300163101313 -0.13273228958927052 -0.05458517234588344 -0.5054037180514531 -1.368 -13.208 -2.112 -4.796 0.016 0.48 -0.24
-0.7393787397607694 -0.2519563444101792 -0.024927187803137973 1.3533545501119062 0.06519418348513008 0.4786020058202491 -0.11044661672774979 -0.7135342313127354 -0.22972896275066054 -0.0070685834692510935 0.11388273367126761 -0.14883295193589802 -0.1260564052016445 -0.4790928795825741 -1.464 -13.08 -1.88 -4.888 0.072 0.492 -0.268
-0.7466651485032252 -0.2542573155920073 -0.02569417819708068 1.3548885308997918 0.06481068828815872 0.4770680250323637 -0.11504855909140603 -0.7088218423332346 -0.2159844948937834 -0.043982297142006806 0.12134401622214377 -0.11074114101826713 -0.17789268397615252 -0.4661338098889471 -1.212 -13.268 -1.812 -4.736 0.06 0.52 -0.24
-0.7558690332305377 -0.2569417819708068 -0.026077673394052033 1.3571895020816198 0.06404369789421602 0.47400006345659285 -0.11888351106111957 -0.7017532588639835 -0.21323560132240799 -0.05340707510100826 0.15707963265002428 -0.05929756132538417 -0.21873338846515883 -0.40448005407381254 -1.34 -13.364 -1.776 -4.524 -0.052 0.46 -0.24
-0.7616214611851079 -0.2592427531526349 -0.02569417819708068 1.3594904732634479 0.0625097171063306 0.4705486066838507 -0.1234854534247758 -0.698611666210983 -0.23954643979128706 -0.04751658887663235 0.19320794815952988 -0.07461282550876154 -0.2642864819336659 -0.42097341550206513 -1.184 -13.364 -1.712 -4.552 -0.016 0.528 -0.268
-0.769291365124535 -0.2626942099253771 -0.02569417819708068 1.3621749396422473 0.06059224112147384 0.4670971499111085 -0.1277039005914607 -0.7469136532508656 -0.2760674543824177 -0.043982297142006806 0.22658737009766006 -0.15118914642564837 -0.3369358120343021 -0.4123340357063138 -1.028 -13.396 -1.712 -4.492 0.08 0.568 -0.252
-0.7765777738669907 -0.26576217150114795 -0.026461168591023387 1.3656263964149895 0.05944175553055978 0.4628787027444236 -0.13268933815208828 -0.7170685230473609 -0.3012001956064216 -0.02042035224450316 0.2839214360149189 -0.19438604540440507 -0.37934731284980866 -0.42175881366531526 -0.684 -13.46 -1.744 -4.368 0.116 0.56 -0.24
-0.7838641826094465 -0.2688301330769188 -0.027228158984966094 1.368310862793789 0.05829126993964572 0.4586602555777387 -0.1357572997278591 -0.7292421945777378 -0.2902046213209199 -0.014137166938502187 0.27763825070891796 -0.13744467856877127 -0.39073558621693544 -0.4170464246858145 -0.684 -13.332 -1.576 -4.4 0.108 0.608 -0.252
-0.7903836009579595 -0.27228158984966094 -0.027228158984966094 1.3717623195665312 0.05829126993964572 0.45405831321408247 -0.139975746894544 -0.7186393193738612 -0.32672563591205056 -0.04790928795825741 0.32162054785092475 -0.07853981632501214 -0.4123340357063138 -0.41665372560418945 -0.56 -13.332 -1.34 -4.276 -0.06 0.528 -0.252
-0.7980535048973865 -0.27496605622846043 -0.027611654181937447 1.3759807667332162 0.05675728915176031 0.45022336124436896 -0.14419419406122888 -0.724137106516612 -0.3385066083608024 -0.014137166938502187 0.36560284499293155 -0.08717919612076348 -0.43785947601194275 -0.41665372560418945 -0.464 -13.396 -1.24 -4.124 -0.008 0.608 -0.252
-0.8053399136398423 -0.2791845033951453 -0.027228158984966094 1.380199213899901 0.05445631796993219 0.4440874380928273 -0.1491796316218565 -0.7390596716183643 -0.34243359917705296 0.014137166938502187 0.41665372560418945 -0.14529866020127247 -0.49323004652107627 -0.4087997439716882 -0.436 -13.428 -1.308 -4.096 0.116 0.624 -0.252
-0.8126263223822979 -0.28301945536485884 -0.027228158984966094 1.384417661066586 0.05330583237901813 0.4387185053352283 -0.15263108839459866 -0.7103926386597349 -0.3549999697890549 -0.004319689897875668 0.42097341550206513 -0.17828538305777758 -0.5132576996839544 -0.40565815131868777 -0.372 -13.492 -1.376 -4.004 0.072 0.656 -0.252
-0.8195292359277823 -0.28723790253154374 -0.027611654181937447 1.3894030986272135 0.05253884198507542 0.4341165629715721 -0.1564660403643122 -0.7166758239657358 -0.3659955440745566 -0.004319689897875668 0.44964044846069456 -0.11663162724264303 -0.5116869033574541 -0.39034288713531035 -0.308 -13.556 -1.34 -3.848 0.024 0.596 -0.252
-0.8275826350641807 -0.2914563496982286 -0.027611654181937447 1.395539021778755 0.051004861197190006 0.42836413501700177 -0.16030099233402573 -0.7021459579456086 -0.41665372560418945 0.004319689897875668 0.504618319888203 -0.12095131714051871 -0.5266094684592064 -0.3742422247886829 -0.496 -13.428 -1.24 -3.82 0.052 0.56 -0.252
-0.8352525390036077 -0.29529130166794215 -0.027228158984966094 1.4020584401272682 0.049854375606275945 0.4222282118654601 -0.16413594430373926 -0.7272786991696125 -0.4087997439716882 0.0047123889795007284 0.58198003896834 -0.1429424657115221 -0.543495528969084 -0.36521014591130646 -0.28 -13.524 -1.276 -3.728 0.052 0.624 -0.232
-0.8429224429430349 -0.29950974883462705 -0.027611654181937447 1.4081943632788099 0.04832039481839053 0.4157087935169471 -0.1672039058795101 -0.7524114403936164 -0.4033019568289374 -0.012566370612001944 0.5796238444785896 -0.14215706754827198 -0.5694136683563381 -0.3612831550950559 -0.404 -13.62 -1.208 -3.728 0.072 0.656 -0.232
-0.8494418612915479 -0.30449518639525464 -0.0279951493789088 1.4150972768242942 0.046402918833533764 0.4103398607593482 -0.17103885784922362 -0.7315983890674882 -0.41626102652256436 -0.0019634954081253035 0.640099503048849 -0.13823007673202137 -0.5862997288662157 -0.3381139092791773 -0.372 -13.684 -1.208 -3.788 0.044 0.636 -0.24
-0.8571117652309749 -0.3090971287589109 -0.027228158984966094 1.4227671807637212 0.04486893804564835 0.40420393760780654 -0.17449031462196582 -0.7209955138636115 -0.42568580448156584 0.005497787142750851 0.685652596517356 -0.14097897030339682 -0.574911455499089 -0.32122784876929966 -0.34 -13.684 -1.308 -3.788 0.016 0.608 -0.224
-0.8643981739734307 -0.3133155759255958 -0.027611654181937447 1.4289031039152629 0.04486893804564835 0.3984515096532362 -0.17679128580379394 -0.7484844495773658 -0.45592363376669554 -0.012173671530376884 0.6821183047827305 -0.12095131714051871 -0.5717698628460884 -0.30080749652479655 -0.34 -13.716 -1.108 -3.848 0.0 0.548 -0.252
-0.8716845827158863 -0.3186845086831947 -0.0279951493789088 1.4373399982486328 0.04256796686382023 0.39193209130472323 -0.1802427425765361 -0.7131415322311103 -0.4622068190726965 0.00039269908162506076 0.7335618844756134 -0.12291481254864402 -0.5576326959075862 -0.29373891305554545 -0.372 -13.684 -1.34 -3.76 0.008 0.492 -0.252
-0.8793544866553135 -0.32328645104685094 -0.02684466378799474 1.445393397385031 0.04026699568199211 0.3854126729562102 -0.18254371375836423 -0.7217809120268617 -0.47241699519494806 0.02042035224450316 0.7610508201893678 -0.17592918856802722 -0.5957245068252172 -0.2619302874439155 -0.372 -13.62 -1.004 -3.88 0.016 0.548 -0.252
-0.8870243905947405 -0.3286553838044499 -0.027228158984966094 1.4549807773093149 0.03834951969713534 0.38004374019861126 -0.18522818013716372 -0.7264933010063623 -0.48380526856207484 -0.005497787142750851 0.7936448439642477 -0.1888882582616542 -0.6228207434573463 -0.2501493149951637 0.592 -13.716 -1.072 -3.668 0.024 0.52 -0.26
-0.8927768185493108 -0.3336408213650775 -0.0279951493789088 1.462650681248742 0.03719903410622128 0.37314082665312687 -0.18714565612202047 -0.6817256057011054 -0.4610287218278213 -0.021598449489378342 0.8266315668207529 -0.18181967479240313 -0.6636614479463526 -0.22069688387328412 1.496 -13.872 -0.836 -3.696 0.016 0.588 -0.252
-0.9004467224887379 -0.3378592685317624 -0.028378644575880154 1.4710875755821118 0.03489806292439316 0.36623791310764253 -0.1894466273038486 -0.7005751616191084 -0.4971570373373269 -0.014137166938502187 0.8450884236571307 -0.19163715183302965 -0.6507023782527256 -0.19674223989415543 2.116 -14.032 -0.5 -3.728 0.052 0.588 -0.24
-0.9073496360342223 -0.34399519168330406 -0.028762139772851508 1.4806749555063956 0.03259709174256504 0.35971849475912954 -0.190980608091734 -0.672300827742104 -0.49794243550057704 -0.024347343060753767 0.8698284657995096 -0.22069688387328412 -0.6094689746820943 -0.20066923071040604 2.4 -14.064 -0.5 -3.604 0.06 0.444 -0.26
-0.9134855591857639 -0.34898062924393164 -0.02914563496982286 1.4914128210215936 0.030679615757708275 0.35319907641061654 -0.19213109368264808 -0.659341758048477 -0.5144357969288296 -0.059690260407009234 0.9255917353902682 -0.19792033713903062 -0.6118251691718446 -0.16571901244577564 2.584 -14.16 -0.536 -3.76 0.044 0.46 -0.24
-0.9196214823373056 -0.3535825716075879 -0.029912625363765568 1.500616705748906 0.02914563496982286 0.3459126676681608 -0.19404856966750483 -0.6192864517227208 -0.5010840281535776 -0.0769690199985119 0.9412996986552706 -0.181034276629153 -0.6616979525382274 -0.14844025285427295 2.46 -14.16 -0.5 -4.032 0.008 0.48 -0.224
-0.9253739102918759 -0.35971849475912954 -0.030679615757708275 1.5102040856731898 0.02684466378799474 0.3390097541226764 -0.19596604565236161 -0.6228207434573463 -0.530143760193832 -0.10013826581439049 0.9491536802877718 -0.18339047111890336 -0.6758351194767296 -0.15354534091539876 2.18 -14.252 -0.468 -4.064 0.06 0.432 -0.252
-0.9311263382464462 -0.3647039323197571 -0.03259709174256504 1.5205584559914165 0.024927187803137973 0.33325732616810616 -0.19711653124327566 -0.6086835765188442 -0.5148284960104547 -0.08560839979426324 0.9538660692672726 -0.1990984343839058 -0.6695519341707286 -0.14176436846664692 2.244 -14.224 -0.436 -3.94 0.124 0.396 -0.24
-0.9376457565949592 -0.37045636027432743 -0.033364082136507746 1.5293788455217574 0.023776702212223912 0.32597091742565043 -0.19750002644024703 -0.5792311453969646 -0.5509568115199602 -0.13233959050764546 0.9935286765114036 -0.155116137241899 -0.6958627726396076 -0.11349003458964255 2.272 -14.316 -0.4 -3.788 0.036 0.432 -0.24
-0.9426311941555867 -0.3762087882288977 -0.03489806292439316 1.5401167110369554 0.0222427214243385 0.3186845086831947 -0.19750002644024703 -0.5517422096832103 -0.55017141335671 -0.13469578499739585 0.9899943847767781 -0.14844025285427295 -0.6891868882519816 -0.07225663101901117 2.4 -14.064 0.064 -3.82 -0.016 0.46 -0.252
-0.947233136519243 -0.38119422578952533 -0.03489806292439316 1.5508545765521533 0.02032524543948173 0.3121650903346817 -0.19865051203116108 -0.562345084887087 -0.5328926537652074 -0.1079922474468917 1.0422233626329112 -0.18967365642490433 -0.6954700735579825 -0.05262167693775814 2.804 -13.968 1.04 -3.668 0.088 0.412 -0.252
-0.9529855644738133 -0.387330148941067 -0.03604854851530722 1.562359432461294 0.01687378866673955 0.3041116911982833 -0.19980099762207515 -0.5611669876422118 -0.5544911032545857 -0.039662607244131134 1.0779589790607917 -0.26114488928066537 -0.7268860000879874 -0.05890486224375911 2.928 -13.904 1.476 -3.512 0.172 0.452 -0.232
-0.9595049828223263 -0.39308257689563725 -0.03604854851530722 1.5742477835674058 0.013805827090968724 0.2956747968649135 -0.20056798801601786 -0.54938601519346 -0.5717698628460884 -0.062439153978384655 1.1070187111010463 -0.29177541764742015 -0.7637997137607432 -0.07736171908013696 3.208 -13.84 1.912 -3.484 0.164 0.492 -0.252
-0.9644904203829539 -0.3992185000471789 -0.03719903410622128 1.5865196298704891 0.010354370318226542 0.28685440733457235 -0.2001844928190465 -0.5760895527439641 -0.5768749509072142 -0.01649336142825255 1.1313660541618 -0.28352873693329383 -0.7661559082504935 -0.03573561642788053 3.552 -13.904 1.812 -3.36 0.172 0.48 -0.26
-0.9702428483375242 -0.40420393760780654 -0.03604854851530722 1.5968740001887156 0.007669903939427069 0.28033498898605935 -0.2001844928190465 -0.5454590243772094 -0.574911455499089 -0.01688606050987761 1.1215485771211735 -0.29059732040254493 -0.7567311302914921 -0.0011780972448751821 3.924 -13.936 2.08 -3.208 0.164 0.46 -0.252
-0.9763787714890658 -0.41072335595631954 -0.03566505331833587 1.6087623512948277 0.005752427954570301 0.2726650850466323 -0.20056798801601786 -0.5246459730510812 -0.5705917656012133 0.01649336142825255 1.125082868855799 -0.2803871442802934 -0.7378815743734891 -0.023561944897503646 4.424 -14.032 1.844 -2.932 0.172 0.472 -0.24
-0.9813642090496935 -0.41724277430483253 -0.036432043712278574 1.6202672072039683 0.0038349519697135344 0.2649951811072052 -0.20056798801601786 -0.5112942042758291 -0.5780530481520894 0.012959069693627005 1.1651381751815553 -0.22187498111815931 -0.7512333431487412 -0.01021017612225158 4.456 -14.0 1.476 -2.812 0.172 0.528 -0.26
-0.985199161019407 -0.42299520225940285 -0.03528155812136451 1.6336895390979655 0.0030679615757708274 0.25732527716777814 -0.2001844928190465 -0.5022621253984527 -0.5870851270294658 0.00510508806112579 1.1930198099769345 -0.14647675744614766 -0.7406304679448645 -0.003141592653000486 4.488 -13.808 1.776 -2.904 0.172 0.5 -0.224
-0.9894176081860918 -0.42874763021397316 -0.03604854851530722 1.6455778902040776 0.003451456772742181 0.25080585881926515 -0.20056798801601786 -0.4539601383585702 -0.594546409580342 0.01688606050987761 1.1996956943645605 -0.03769911183600583 -0.7359180789653639 -0.014529866020127248 4.36 -13.744 1.608 -3.116 0.144 0.424 -0.196
-0.9932525601558054 -0.4348835533655148 -0.03566505331833587 1.6586167269011036 0.003451456772742181 0.24313595487983808 -0.20056798801601786 -0.4547455365218203 -0.5906194187640913 0.014529866020127248 1.2126547640581875 0.019242254999627974 -0.7147123285576106 -0.00510508806112579 4.236 -13.588 1.712 -3.392 0.152 0.364 -0.224
-0.9974710073224903 -0.44025248612311374 -0.03489806292439316 1.6689710972193301 0.003451456772742181 0.23700003172829642 -0.20056798801601786 -0.4457134576444439 -0.574911455499089 0.023561944897503646 1.2318970190578156 0.014137166938502187 -0.678584013048105 0.003926990816250607 4.488 -13.62 1.676 -3.512 0.172 0.336 -0.212
-1.0013059592922038 -0.44677190447162674 -0.03528155812136451 1.6843109050981844 0.003451456772742181 0.22933012778886935 -0.20056798801601786 -0.39073558621693544 -0.5902267196824663 0.022383847652628464 1.235824009874066 0.003141592653000486 -0.6616979525382274 -0.0070685834692510935 4.3 -13.716 1.476 -3.512 0.144 0.328 -0.224
-1.004757416064946 -0.4532913228201398 -0.03489806292439316 1.696966246598239 0.003451456772742181 0.22357769983429907 -0.2001844928190465 -0.37856191468655853 -0.6098616737637194 0.003926990816250607 1.255458963955319 -0.01021017612225158 -0.6565928644771015 0.0027488935713754254 4.3 -13.652 1.644 -3.452 0.072 0.344 -0.196
-1.0085923680346596 -0.4586602555777387 -0.034514567727421806 1.7069371217194942 0.002684466378799474 0.21782527187972875 -0.20056798801601786 -0.3408628028505527 -0.6027930902944683 0.02513274122400389 1.2040153842624362 -0.019634954081253035 -0.6149667618248451 0.009817477040626518 4.268 -13.588 1.544 -3.208 -0.016 0.328 -0.168
-1.011276834413459 -0.46479617872928036 -0.034514567727421806 1.7199759584165202 0.0007669903939427069 0.21130585353121575 -0.2001844928190465 -0.34243359917705296 -0.5957245068252172 0.024740042142378828 1.2048007824256863 -0.11034844193664206 -0.6086835765188442 0.01610066234662749 4.3 -13.62 1.408 -2.964 0.06 0.316 -0.148
-1.0139613007922585 -0.4705486066838507 -0.034514567727421806 1.7333982903105176 -0.0003834951969713534 0.20478643518270273 -0.2001844928190465 -0.29530970938204565 -0.5843362334580904 0.024740042142378828 1.2051934815073113 -0.15354534091539876 -0.6043638866209685 -0.00039269908162506076 4.36 -13.62 1.476 -2.688 0.136 0.328 -0.168
-1.0170292623680293 -0.4778350154263064 -0.03489806292439316 1.7464371270075436 -0.0011504855909140602 0.19711653124327566 -0.19980099762207515 -0.24936391683191356 -0.5855143307029655 0.0 1.2448560887514426 -0.12448560887514426 -0.6491315819262254 -0.0007853981632501215 4.456 -13.588 1.44 -2.476 0.088 0.336 -0.156
-1.0181797479589434 -0.48320394818390533 -0.03528155812136451 1.7606264492954837 -0.0019174759848567672 0.18983012250081996 -0.19865051203116108 -0.24268803244428755 -0.5839435343764653 0.00039269908162506076 1.2821625015058233 -0.06990043652926081 -0.7041094533537339 0.015707963265002428 4.36 -13.62 1.776 -2.476 0.024 0.328 -0.056
-1.0208642143377429 -0.489339871335447 -0.03413107253045045 1.7744322763864524 -0.0030679615757708274 0.17985924737956477 -0.19481556006144754 -0.21245020315915786 -0.5674501729482128 -0.02513274122400389 1.324966701402955 -0.07539822367201165 -0.7716536953932444 0.23444135173016126 4.268 -13.62 1.776 -2.504 0.108 0.336 -0.092
-1.0227816903225997 -0.4947088040930459 -0.034514567727421806 1.787087617886507 -0.0030679615757708274 0.1721893434401377 -0.1902136176977913 -0.19163715183302965 -0.5776603490704644 -0.009424777959001457 1.325752099566205 -0.07932521448826227 -0.8187775851882516 0.39584067427806124 4.3 -13.684 1.912 -2.596 0.124 0.316 -0.092
-1.023165185519571 -0.5004612320476163 -0.03489806292439316 1.8016604353714185 -0.004218447166684887 0.16375244910676792 -0.18599517053110642 -0.13391038683414572 -0.575696853662339 0.011780972448751823 1.3222178078315796 -0.06479534846813502 -0.8517643080447568 0.4174391237674396 4.332 -13.684 2.112 -2.812 0.1 0.328 -0.092
-1.024315671110485 -0.5062136600021865 -0.034514567727421806 1.8139322816745018 -0.004218447166684887 0.15569904997036949 -0.1821602185613929 -0.11938052081401847 -0.5662720757033376 0.01610066234662749 1.3092587381379526 -0.028667032958629435 -0.8439103264122555 0.4382521750935678 4.488 -13.62 1.944 -2.812 0.06 0.328 -0.1
-1.0246991663074563 -0.5127330783506996 -0.034514567727421806 1.8292720895533559 -0.004601942363656241 0.14841264122791378 -0.177941771394708 -0.09032078877376397 -0.5533130060097106 0.023561944897503646 1.3430308591577078 -0.01727875959150267 -0.788539755903122 0.40055306325756196 4.672 -13.588 2.012 -2.688 0.1 0.356 -0.1
-1.0258496518983704 -0.5177185159113271 -0.03413107253045045 1.841160440659468 -0.004601942363656241 0.14150972768242942 -0.17487380981893716 -0.0911061869370141 -0.582372738049965 0.008639379795751335 1.3548118316064595 0.001570796326500243 -0.7048948515169841 0.37974001193143375 4.892 -13.588 2.012 -2.564 0.088 0.336 -0.084
-1.0258496518983704 -0.5238544390628688 -0.033364082136507746 1.8545827725534652 -0.004218447166684887 0.13614079492483047 -0.17103885784922362 -0.0329867228565051 -0.5705917656012133 0.011388273367126762 1.3017974555870764 -0.011388273367126762 -0.6291039287633473 0.3420409000954279 4.956 -13.588 2.112 -2.688 0.044 0.336 -0.1
-1.026616642292313 -0.5288398766234964 -0.03298058693953639 1.8668546188565485 -0.004218447166684887 0.13153885256117423 -0.1679708962734528 -0.014529866020127248 -0.5513495106015853 0.022776546734253524 1.2794136079344478 -0.0035342917346255468 -0.5556692004994609 0.35460727070742987 4.828 -13.556 2.112 -2.656 0.08 0.336 -0.084
-1.0258496518983704 -0.5345923045780667 -0.0337475773334791 1.880276950750546 -0.004218447166684887 0.12655341500054662 -0.16298545871282522 -0.01021017612225158 -0.5250386721327062 0.04437499622363186 1.2676326354856962 -0.001570796326500243 -0.4983351345822021 0.3754203220335581 4.768 -13.396 1.944 -2.536 0.088 0.28 -0.072
-1.024315671110485 -0.5399612373356656 -0.032213596545593685 1.8925487970536292 -0.004985437560627594 0.12233496783386175 -0.16030099233402573 0.03534291734625546 -0.5470298207037096 0.02042035224450316 1.248783079567693 -0.0047123889795007284 -0.4598506245829461 0.3381139092791773 4.984 -13.332 1.88 -2.352 0.108 -0.028 -0.092
-1.0239321759135136 -0.5453301700932646 -0.032213596545593685 1.9055876337506552 -0.004601942363656241 0.11389807350049197 -0.1572330307582549 0.04830198703988247 -0.5352488482549578 0.051443579692882956 1.2747012189549471 0.0007853981632501215 -0.5356415473365829 0.3318307239731763 4.58 -13.332 1.676 -2.384 0.088 0.056 -0.084
-1.0235486807165424 -0.5514660932448062 -0.03144660615165098 1.9197769560385953 -0.004985437560627594 0.1062281695610649 -0.15301458359157002 0.10642145112039146 -0.530143760193832 0.051443579692882956 1.2853040941588239 -0.024740042142378828 -0.6990043652926081 0.33575771478942695 4.644 -13.428 1.744 -2.26 0.116 0.344 -0.1
-1.0216312047316856 -0.5560680356084625 -0.030679615757708275 1.933582783129564 -0.004218447166684887 0.09894176081860918 -0.1491796316218565 0.12291481254864402 -0.5281802647857067 0.056941366835633805 1.2915872794648247 0.0047123889795007284 -0.7641924128423682 0.3349723166261768 4.8 -13.588 1.88 -2.32 0.116 0.308 -0.1
-1.0197137287468288 -0.56105347316909 -0.03029612056073692 1.9447041438417332 -0.0038349519697135344 0.09242234247009617 -0.14611167004608566 0.15747233173164935 -0.5050110189698281 0.06950773744763575 1.2809844042609482 0.01727875959150267 -0.7139269303943604 0.37934731284980866 4.956 -13.652 1.912 -2.412 0.124 0.316 -0.1
-1.0170292623680293 -0.566422405926689 -0.029529130166794215 1.9569759901448165 -0.004218447166684887 0.08858739050038264 -0.14266021327334347 0.18771016101677904 -0.5187554868267052 0.04751658887663235 1.227184630078315 0.02591813938725401 -0.5906194187640913 0.368744437645932 4.612 -13.872 1.776 -2.32 0.164 0.316 -0.092
-1.015495281580144 -0.5714078434873167 -0.029912625363765568 1.968097350856986 -0.003451456772742181 0.0847524385306691 -0.13805827090968723 0.2250165737711598 -0.5167919914185799 0.034164820101380285 1.1816315366098078 0.01727875959150267 -0.4339324851956921 0.3989822669310617 4.644 -13.936 1.744 -2.2 0.152 0.336 -0.1
-1.012427320004373 -0.5767767762449155 -0.028378644575880154 1.9799857019630978 -0.004218447166684887 0.08283496254581234 -0.13345632854603098 0.24425882877078778 -0.504225620806578 0.0530143760193832 1.1678870687529306 0.001570796326500243 -0.3019855937696717 0.3970187715229364 4.612 -14.064 1.776 -1.984 0.152 0.248 -0.112
-1.0089758632316308 -0.5825292041994858 -0.027611654181937447 1.9903400722813243 -0.004218447166684887 0.08130098175792692 -0.13038836697026016 0.2921681167290452 -0.5450663252955843 0.08246680714126275 1.125475567937424 -0.021991148571003403 -0.21402099948565811 0.39034288713531035 4.516 -14.064 1.812 -1.74 0.152 0.076 -0.084
-1.0066748920498028 -0.5875146417601135 -0.027611654181937447 2.0026119185844076 -0.003451456772742181 0.07593204900032798 -0.12616991980357528 0.31926435336117437 -0.530536459275457 0.05733406591725887 1.1651381751815553 -0.009032078877376396 -0.24740042142378826 0.3860231972374347 4.488 -13.84 1.712 -1.708 0.144 0.104 -0.092
-1.002456444883118 -0.5917330889267983 -0.026077673394052033 2.0145002696905197 -0.004218447166684887 0.0724805922275858 -0.12310195822780445 0.33457961754455173 -0.5081526116228285 0.05890486224375911 1.1667089715080554 0.01727875959150267 -0.3840597018293094 0.3738495257070578 4.176 -13.84 1.508 -2.048 0.164 0.316 -0.1
-0.998237997716433 -0.5974855168813686 -0.026461168591023387 2.025621630402689 -0.002684466378799474 0.06902913545484361 -0.11850001586414821 0.400945762339187 -0.5085453107044536 0.05654866775400875 1.1557133972225537 0.050658181529632834 -0.4154756283593143 0.36167585417668097 4.36 -13.936 1.476 -2.26 0.564 0.336 -0.056
-0.9944030457467194 -0.6020874592450249 -0.02454369260616662 2.0359760007209156 0.002684466378799474 0.06711165946998685 -0.11581554948534874 0.42647120264481597 -0.5246459730510812 0.06950773744763575 1.1239047716109238 0.21873338846515883 -0.27960174611704325 0.3659955440745566 4.08 -13.776 1.644 -2.292 0.52 0.28 -0.092
-0.9886506177921491 -0.6078398871995953 -0.026077673394052033 2.0470973614330847 0.009587379924283835 0.06634466907604414 -0.11083011192472114 0.446106156726069 -0.517184690500205 0.07068583469251093 1.0748173864077912 0.4987278336638271 -0.1311614932627703 0.4107632393798135 3.988 -13.808 1.44 -2.168 0.172 0.016 -0.12
-0.9836651802315216 -0.6139758103511368 -0.024160197409195266 2.058218722145254 0.016490293469768196 0.06481068828815872 -0.10507768397015084 0.48066367590907433 -0.5132576996839544 0.045945792550132106 1.0402598672247858 0.6573782626403517 -0.12252211346701895 0.4410010686649432 3.864 -13.808 1.276 -2.048 0.144 0.036 -0.112
-0.978679742670894 -0.6189612479117644 -0.023776702212223912 2.068189597266509 0.020708740636453084 0.0617427267123879 -0.10200972239438001 0.504225620806578 -0.5262167693775814 0.07186393193738612 1.0296569920209093 0.6393141048855989 -0.18849555918002917 0.426863901726441 3.768 -13.84 0.972 -2.016 0.136 0.28 -0.092
-0.9729273147163237 -0.6247136758663347 -0.023776702212223912 2.078927462781707 0.02454369260616662 0.0625097171063306 -0.09702428483375242 0.5356415473365829 -0.5140430978472045 0.054977871427508505 1.016305223245657 0.48655416213345026 -0.19281524907790482 0.4300054943794415 3.52 -13.872 0.736 -1.984 0.108 0.328 -0.1
-0.9671748867617533 -0.6293156182299909 -0.0222427214243385 2.0869808619181054 0.02684466378799474 0.0617427267123879 -0.09318933286403888 0.5874778261110909 -0.5002986299903274 0.03180862561162992 0.9813550049810268 0.3392920065240525 -0.06950773744763575 0.4362886796854425 3.396 -13.84 0.804 -1.8 0.164 0.228 -0.1
-0.960271973216269 -0.6346845509875899 -0.021859226227367145 2.097335232236332 0.030679615757708275 0.06289321230330196 -0.08858739050038264 0.6310674241714727 -0.49244464835782614 0.08246680714126275 0.9432631940633959 0.2941316121371705 0.06361725122325984 0.4158683274409393 3.364 -13.84 0.604 -1.648 0.444 0.132 -0.084
-0.952602069276842 -0.6392864933512462 -0.021092235833424438 2.106922612160616 0.036432043712278574 0.06289321230330196 -0.0839854481367264 0.6817256057011054 -0.49754973641895195 0.06832964020276057 0.9165596565128917 0.35146567805442935 0.04084070448900632 0.38680859540068485 2.864 -13.936 0.772 -1.708 0.408 0.2 -0.084
-0.9460826509283289 -0.6442719309118737 -0.020708740636453084 2.1149760112970144 0.04256796686382023 0.06289321230330196 -0.08091748656095557 0.6762278185583546 -0.5093307088677038 0.012566370612001944 0.8733627575341351 0.536819644581458 -0.004319689897875668 0.44139376774656824 2.524 -14.032 0.836 -1.74 0.164 0.28 -0.084
-0.9384127469889019 -0.64887387327553 -0.021859226227367145 2.122645915236441 0.04832039481839053 0.06289321230330196 -0.07593204900032798 0.7221736111084867 -0.4991205327454522 0.011780972448751823 0.8517643080447568 0.6381360076407236 -0.005497787142750851 0.42961279529781643 2.492 -14.064 1.04 -1.832 0.144 0.248 -0.1
-0.9315098334434175 -0.6546263012301003 -0.021092235833424438 2.1314663047667826 0.05330583237901813 0.06366020269724466 -0.07209709703061444 0.724137106516612 -0.5191481859083303 0.028274333877004374 0.8132797980455008 0.61378866457997 0.01767145867312773 0.44649885580769405 2.428 -14.032 1.04 -1.772 0.124 0.192 -0.1
-0.9238399295039904 -0.6599952339876992 -0.019941750242510378 2.1399031991001523 0.0559902987578176 0.06289321230330196 -0.0674951546669582 0.7410231670264896 -0.543102829887459 0.04673119071338223 0.788539755903122 0.4052654522370627 0.043196898978756684 0.42332960999181546 2.46 -13.936 0.904 -1.772 0.136 0.132 -0.112
-0.9154030351706206 -0.6649806715483269 -0.020708740636453084 2.147573103039579 0.05790777474267437 0.06366020269724466 -0.06289321230330196 0.782256570597121 -0.5191481859083303 0.05537057050913356 0.7944302421274979 0.24622232417891307 0.02631083846887907 0.40762164672681306 2.648 -13.936 0.736 -1.8 0.316 0.28 -0.092
-0.9069661408372509 -0.6711165946998685 -0.019558255045539024 2.154476016585064 0.06135923151541655 0.06442719309118737 -0.05790777474267437 0.8270242659023779 -0.5211116813164556 0.050658181529632834 0.7359180789653639 0.24150993519941236 0.03180862561162992 0.42136611458369017 2.46 -14.0 0.332 -1.74 0.436 0.308 -0.092
-0.8969952657159956 -0.6761020322604961 -0.01802427425765361 2.1617624253275194 0.0674951546669582 0.06711165946998685 -0.05368932757598948 0.8246680714126275 -0.5195408849899553 0.0420188017338815 0.666410341517728 0.3820962064211841 0.1170243263242681 0.38877209080881014 2.088 -13.904 0.3 -1.74 0.236 0.268 -0.084
-0.8874078857917118 -0.6818544602150665 -0.01802427425765361 2.1682818436760325 0.07209709703061444 0.06941263065181497 -0.049854375606275945 0.8710065630443847 -0.5179700886634551 0.01767145867312773 0.626747734273597 0.4728096942765731 0.2320851572404109 0.4091924430533133 1.68 -13.872 0.436 -1.496 0.136 0.24 -0.128
-0.8793544866553135 -0.686839897775694 -0.018791264651596317 2.1728837860396886 0.07478156340941391 0.0724805922275858 -0.04601942363656241 0.8969247024316387 -0.5160065932553298 0.019242254999627974 0.6133959654983449 0.4618141199910714 0.2528982085665391 0.42647120264481597 1.308 -13.84 0.536 -1.344 0.152 0.296 -0.128
-0.870150601928001 -0.6925923257302643 -0.01802427425765361 2.1790197091912304 0.07631554419729933 0.07478156340941391 -0.04180097646987752 0.9004589941662643 -0.5324999546835824 0.01688606050987761 0.5717698628460884 0.28470683417816905 0.26035949111741524 0.44257186499144346 1.028 -13.872 0.568 -1.192 0.18 0.328 -0.128
-0.8609467172006885 -0.6983447536848346 -0.01802427425765361 2.1847721371458007 0.07784952498518474 0.07708253459124204 -0.03681553890924993 0.9102764712068908 -0.5215043803980807 0.05733406591725887 0.5423174317242089 0.14097897030339682 0.2627156856071656 0.4087997439716882 0.808 -13.936 -0.1 -1.1 0.456 0.316 -0.112
-0.8521263276703473 -0.7025632008515195 -0.017257283863710903 2.189757574706428 0.08168447695489828 0.08015049616701286 -0.0337475773334791 0.9326603188595193 -0.5246459730510812 0.0329867228565051 0.5356415473365829 0.18574666560865372 0.24543692601566297 0.4241150081550656 0.592 -13.872 -0.132 -1.1 0.456 0.328 -0.12
-0.8410049669581781 -0.7086991240030611 -0.017640779060682257 2.1943595170700845 0.08705340971249723 0.08321845774278369 -0.028762139772851508 0.9287333280432687 -0.5148284960104547 0.04555309346850705 0.491266551112951 0.3875939935639349 0.2599667920357902 0.39152098438018557 0.748 -13.968 -0.032 -1.128 0.172 0.316 -0.148
-0.8310340918369229 -0.7144515519576314 -0.01687378866673955 2.1989614594337406 0.09088836168221076 0.08590292412158317 -0.023776702212223912 0.9680032362057747 -0.543102829887459 0.013351768775252066 0.4594579255013211 0.49519354192920156 0.25250550948491407 0.4249004063183157 0.248 -13.936 -0.164 -1.22 0.124 0.54 -0.12
-0.8225971975035531 -0.7194369895182591 -0.01572330307582549 2.2031799066004254 0.09395632325798159 0.09012137128826805 -0.019941750242510378 0.9864600930421525 -0.543495528969084 0.01767145867312773 0.43275438795081694 0.4190099200939398 0.310232274483798 0.4315762907059417 0.28 -13.936 -0.132 -1.192 0.144 0.84 -0.148
-0.8126263223822979 -0.7251894174728294 -0.016106798272796843 2.206247868176196 0.09625729443980971 0.09894176081860918 -0.015339807878854137 0.9589711573283983 -0.523467875806206 0.04712388979500729 0.3597123587685556 0.26350108377041576 0.536034246418208 0.42843469805294127 -0.028 -13.872 -0.568 -0.884 0.364 0.616 -0.128
-0.8026554472610428 -0.7309418454273996 -0.017640779060682257 2.2085488393580244 0.09855826562163783 0.10929613113683573 -0.01112136071216925 0.9699667316139 -0.5497787142750851 0.01021017612225158 0.31141037172867314 0.21951878662840896 0.866294174064884 0.41429753111443907 -0.308 -13.744 -0.368 -0.672 0.444 0.316 -0.1
-0.7923010769428162 -0.7363107781849986 -0.01687378866673955 2.211616800933795 0.10316020798529407 0.11850001586414821 -0.005752427954570301 0.9927432783481536 -0.5584180940708364 -0.014922565101752308 0.2760674543824177 0.3086614781572977 0.9837111994707771 0.44374996223631863 -0.404 -13.556 -0.436 -0.672 0.244 0.296 -0.156
-0.781179716230647 -0.7420632061395689 -0.01687378866673955 2.2139177721156234 0.10699515995500761 0.12616991980357528 -0.0015339807878854137 1.0284788947760342 -0.562737783968712 -0.006283185306000972 0.25132741224003885 0.38366700274768434 0.8906415171256378 0.4194026191755649 -0.28 -13.62 -0.368 -0.824 0.124 0.336 -0.128
-0.7708253459124204 -0.7478156340941392 -0.017257283863710903 2.216985733691394 0.10929613113683573 0.13345632854603098 0.0015339807878854137 1.0202322140619078 -0.5383904409079583 0.023169245815878585 0.2580032966276649 0.3663882431561817 0.7386669725367393 0.40683624856356293 -0.404 -13.588 -0.436 -1.1 0.228 0.588 -0.14
-0.7616214611851079 -0.7524175764577954 -0.017257283863710903 2.2192867048732223 0.11159710231866385 0.14227671807637213 0.005752427954570301 1.0229811076332833 -0.5344634500917077 0.022383847652628464 0.25250550948491407 0.2760674543824177 0.7182466202922361 0.394269877951561 -0.34 -13.62 -0.5 -1.252 0.308 0.568 -0.12
-0.7512670908668814 -0.7577865092153944 -0.01687378866673955 2.2204371904641365 0.11428156869746332 0.1514806028036846 0.010354370318226542 1.021410311306783 -0.5407466353977086 -0.015707963265002428 0.1990984343839058 0.21873338846515883 0.833700150290004 0.4123340357063138 -0.56 -13.716 -0.436 -1.556 0.316 0.376 -0.128
-0.7401457301547121 -0.763922432366936 -0.01572330307582549 2.2208206856611077 0.1169660350762628 0.1614514779249398 0.01342233189399737 1.0131636305926568 -0.5407466353977086 0.01688606050987761 0.1480475537726479 0.23012166183228558 0.9746791205934008 0.426863901726441 -0.652 -13.684 -0.4 -1.74 0.264 0.328 -0.12
-0.7309418454273996 -0.769291365124535 -0.016106798272796843 2.222354666448993 0.11888351106111957 0.17180584824316633 0.018791264651596317 1.021410311306783 -0.5317145565203323 0.00510508806112579 0.10249446030414085 0.26350108377041576 0.9837111994707771 0.4174391237674396 -0.308 -13.744 -0.568 -1.892 0.236 0.308 -0.14
-0.7190534943212877 -0.7750437930791053 -0.016106798272796843 2.221971171252022 0.12080098704597633 0.1821602185613929 0.02339320701525256 1.0327985846739098 -0.5065818152963284 0.009032078877376396 0.05262167693775814 0.18731746193515397 0.9754645187566509 0.4429645640730685 -0.372 -13.776 -0.568 -1.984 0.292 0.328 -0.128
-0.7090826192000325 -0.7796457354427615 -0.016490293469768196 2.222354666448993 0.12156797743991904 0.19059711289476267 0.028762139772851508 1.0288715938576591 -0.5085453107044536 -0.01767145867312773 0.028274333877004374 0.16375551703765032 0.9326603188595193 0.433147087032442 -0.34 -13.744 -0.468 -1.956 0.308 0.296 -0.14
-0.6983447536848346 -0.7850146682003605 -0.01802427425765361 2.221971171252022 0.1234854534247758 0.19903400722813244 0.03298058693953639 1.0269080984495338 -0.49794243550057704 0.0023561944897503642 -0.001570796326500243 0.1610066234662749 0.885929128146137 0.43668137876706753 -0.9 -13.872 -0.332 -1.984 0.292 0.296 -0.156
-0.6891408689575221 -0.788849620170074 -0.015339807878854137 2.221971171252022 0.12540292940963257 0.20708740636453085 0.03681553890924993 0.9962775700827791 -0.48773225937832543 0.022383847652628464 -0.018849555918002914 0.17592918856802722 0.8333074512083789 0.426863901726441 -1.62 -13.872 -0.468 -1.8 0.244 0.432 -0.14
-0.679169993836267 -0.7946020481246443 -0.016490293469768196 2.221204180858079 0.12540292940963257 0.2166747862888147 0.04141748127290617 0.9923505792665285 -0.4896957547864507 0.03926990816250607 -0.054977871427508505 0.12841259969139487 0.8556912988610074 0.41626102652256436 -2.304 -13.84 -1.24 -1.772 0.28 0.636 -0.12
-0.6688156235180404 -0.7999709808822433 -0.015339807878854137 2.218903209676251 0.12540292940963257 0.2266456614100699 0.04486893804564835 0.9919578801849034 -0.5022621253984527 -0.009424777959001457 -0.09385508050838952 0.06283185306000971 0.8772897483503856 0.4013384614208121 -2.992 -13.872 -1.944 -1.772 0.272 0.576 -0.148
-0.6592282435937565 -0.8041894280489281 -0.01572330307582549 2.2173692288883657 0.1277039005914607 0.23700003172829642 0.048703890015361885 0.9880308893686528 -0.49048115294970085 0.005890486224375911 -0.1602212253030248 0.03887720908088101 0.9660397407976494 0.3663882431561817 -3.552 -13.84 -2.448 -1.892 0.236 0.444 -0.128
-0.650024358866444 -0.8087913704125844 -0.016490293469768196 2.21583524810048 0.12732040539448933 0.2469709068495516 0.05292233718204677 0.9621127499813988 -0.45160394386881986 0.0035342917346255468 -0.16336281795602528 0.07971791356988733 0.9974556673276542 0.3542145716258048 -3.924 -13.744 -2.82 -1.984 0.2 0.432 -0.128
-0.6412039693361029 -0.8133933127762406 -0.01572330307582549 2.2139177721156234 0.1277039005914607 0.25617479157686407 0.0559902987578176 0.8953539061051384 -0.46731190713382226 0.0023561944897503642 -0.19674223989415543 0.0640099503048849 1.0115928342661564 0.3911282852985605 -4.176 -14.032 -3.456 -2.076 0.164 0.452 -0.14
-0.6320000846087904 -0.8176117599429256 -0.01572330307582549 2.2108498105398526 0.1277039005914607 0.2665291618950906 0.059825250727531136 0.8823948364115115 -0.46299221723594663 -0.014922565101752308 -0.24268803244428755 -0.0011780972448751821 0.976249916919901 0.336543112952677 -4.144 -14.032 -3.66 -2.2 0.152 0.528 -0.14
-0.6235631902754207 -0.8218302071096104 -0.016490293469768196 2.207781848964082 0.12808739578843203 0.27650003701634585 0.06289321230330196 0.9075275776355154 -0.4358959806038174 -0.028274333877004374 -0.271355065402917 -0.012959069693627005 0.9628981481446489 0.38366700274768434 -4.144 -14.096 -3.456 -2.32 0.144 0.576 -0.156
-0.6147428007450796 -0.8264321494732667 -0.01802427425765361 2.2043303921913395 0.12808739578843203 0.28723790253154374 0.06634466907604414 0.859618289677258 -0.41665372560418945 -0.08835729336563866 -0.2988440011166712 -0.003141592653000486 1.0221957094700331 0.33340152029967657 -4.236 -14.16 -3.324 -2.32 0.152 0.5 -0.176
-0.6070728968056525 -0.8298836062460089 -0.018791264651596317 2.201262430615569 0.1277039005914607 0.2972087776527989 0.06941263065181497 0.8619744841670083 -0.4087997439716882 -0.09817477040626518 -0.3314380248915513 0.027096236632129192 1.0335839828371598 0.37149333121730743 -4.08 -14.316 -2.988 -2.444 0.152 0.472 -0.168
-0.5986360024722828 -0.8348690438066364 -0.019941750242510378 2.1978109738428264 0.12808739578843203 0.3079466431679968 0.07478156340941391 0.8568693961058825 -0.39780416968618654 -0.10406525663064109 -0.3593196596869306 -0.0070685834692510935 1.034762080082035 0.35853426152368045 -4.144 -14.38 -2.988 -2.564 0.172 0.528 -0.148
-0.591349593729827 -0.8383205005793786 -0.021092235833424438 2.192825536282199 0.12732040539448933 0.31906800388016604 0.07708253459124204 0.7869689595766217 -0.4033019568289374 -0.08796459428401361 -0.3671736413194318 -0.021991148571003403 1.0382963718166607 0.3451824927484284 -4.204 -14.444 -2.988 -2.812 0.164 0.548 -0.156
-0.5832961945934286 -0.8425389477460635 -0.021859226227367145 2.1886070891155143 0.1277039005914607 0.33172334538022075 0.08015049616701286 0.7480917504957407 -0.3923063825434357 -0.10956304377339195 -0.4150829292776892 0.006283185306000972 1.073246590081291 0.3153373625449238 -4.3 -14.444 -3.156 -3.056 0.164 0.452 -0.148
-0.5752427954570302 -0.846373899715777 -0.022626216621309852 2.184388641948829 0.12732040539448933 0.34207771569844725 0.08436894333369775 0.7139269303943604 -0.3569634651971802 -0.08757189520238855 -0.4476769530525692 -0.015707963265002428 1.0598948213060388 0.2768528525456678 -4.144 -14.444 -2.82 -3.176 0.164 0.492 -0.12
-0.5698738626994312 -0.8490583660945765 -0.023776702212223912 2.1790197091912304 0.12732040539448933 0.3516650956227311 0.08666991451552587 0.685652596517356 -0.36795903948268194 -0.08246680714126275 -0.47752208325607387 0.003926990816250607 1.0453649552859117 0.2827433387700437 -4.144 -14.54 -2.684 -3.332 0.144 0.5 -0.148
-0.5641214347448609 -0.8525098228673187 -0.024927187803137973 2.1736507764336315 0.12732040539448933 0.3616359707439863 0.08820389530341129 0.6314601232530976 -0.3279037331569257 -0.07186393193738612 -0.5002986299903274 -0.005890486224375911 1.0638218121222895 0.2858849314230442 -3.864 -14.54 -2.988 -3.36 0.152 0.52 -0.156
-0.5583690067902906 -0.8559612796400609 -0.024927187803137973 2.1686653388730037 0.1277039005914607 0.37352432185009826 0.09012137128826805 0.5933683123354667 -0.30983957540217294 -0.07068583469251093 -0.5372123436630831 0.01021017612225158 1.0532189369184128 0.24308073152591259 -3.8 -14.668 -3.324 -3.392 0.144 0.54 -0.14
-0.5530000740326917 -0.8578787556249177 -0.026077673394052033 2.1621459205244906 0.1277039005914607 0.38387869216832476 0.09165535207615347 0.5650939784584624 -0.31926435336117437 -0.0899280896921389 -0.5725552610093385 0.015707963265002428 1.0634291130406646 0.19870573530228072 -3.676 -14.792 -3.388 -3.512 0.144 0.46 -0.128
-0.5476311412750927 -0.8613302123976598 -0.027611654181937447 2.1567769877668916 0.1284708909854034 0.39576704327443674 0.09510680884889565 0.5647012793768373 -0.3063052836675474 -0.0899280896921389 -0.5890486224375912 0.01727875959150267 1.099164729468545 0.20027653162878098 -3.612 -14.856 -3.188 -3.512 0.116 0.5 -0.14
-0.5418787133205224 -0.8640146787764593 -0.028378644575880154 2.1498740742214073 0.12616991980357528 0.406888403986606 0.09625729443980971 0.5101161070309539 -0.2878484268311695 -0.08285950622288782 -0.6161448590697203 -0.04084070448900632 1.0885618542646684 0.18339047111890336 -3.644 -14.984 -2.952 -3.636 -0.152 0.56 -0.156
-0.5368932757598948 -0.8666991451552588 -0.028762139772851508 2.143354655872894 0.1234854534247758 0.41724277430483253 0.09702428483375242 0.49362274560270136 -0.2807798433619184 -0.12212941438539389 -0.6397068039672239 -0.16650441060902577 1.0524335387551629 0.1692533041804012 -3.584 -15.208 -3.052 -3.668 -0.18 0.56 -0.14
-0.5326748285932099 -0.8693836115340582 -0.029529130166794215 2.1353012567364957 0.11888351106111957 0.42836413501700177 0.09932525601558054 0.46534841172569696 -0.271747764484542 -0.10406525663064109 -0.691150383660107 -0.3239767423406751 1.0622510157957894 0.1260564052016445 -3.584 -15.332 -3.356 -3.636 0.016 0.608 -0.12
-0.5288398766234964 -0.8720680779128577 -0.03029612056073692 2.128781838387983 0.11543205428837738 0.4398689909261424 0.10009224640952324 0.4315762907059417 -0.22972896275066054 -0.07264933010063623 -0.6946846753947324 -0.3542145716258048 1.074031988244541 0.1700387023436513 -3.584 -15.208 -3.088 -3.696 0.164 0.54 -0.128
-0.5242379342598401 -0.8743690490946858 -0.03183010134862233 2.120344944054613 0.11504855909140603 0.45099035163831164 0.10277671278832272 0.42136611458369017 -0.22540927285278486 -0.07971791356988733 -0.7154977267208606 -0.28431413509654396 1.0701049974282906 0.13508848407902088 -3.644 -15.364 -2.884 -3.728 0.088 0.56 -0.128
-0.5200194870931553 -0.8770535154734853 -0.03259709174256504 2.1130585353121574 0.11274758790957791 0.46096122675956686 0.10162622719740866 0.38445240091093447 -0.2171625921386586 -0.1311614932627703 -0.7127488331494852 -0.1959568417309053 1.034762080082035 0.06754424203951044 -3.584 -15.46 -2.952 -4.032 -0.044 0.608 -0.112
-0.5173350207143558 -0.877820505867428 -0.034514567727421806 2.105772126569702 0.10967962633380708 0.47016511148687934 0.10162622719740866 0.3549999697890549 -0.2120575040775328 -0.12566370612001942 -0.7312056899858631 -0.23954643979128706 0.9923505792665285 0.03926990816250607 -3.708 -15.556 -3.188 -4.276 -0.044 0.608 -0.128
-0.5150340495325276 -0.8805049722462275 -0.03528155812136451 2.0981022226302746 0.10891263593986437 0.48090297700207724 0.10239321759135137 0.303949089177797 -0.19674223989415543 -0.11466813183451774 -0.7551603339649918 -0.2269800691792851 0.9735010233485256 0.02631083846887907 -3.768 -15.84 -3.12 -4.4 0.0 0.588 -0.12
-0.5123495831537281 -0.8812719626401702 -0.03566505331833587 2.088898337902962 0.10584467436409355 0.4908738521233324 0.10316020798529407 0.2697842690764167 -0.1888882582616542 -0.06518804754976008 -0.8011061265151239 -0.20577431877153182 1.0127709315110316 0.023954643979128706 -3.644 -15.936 -2.852 -4.524 0.052 0.548 -0.148
-0.5104321071688714 -0.883189438625027 -0.036432043712278574 2.081228433963535 0.10431069357620813 0.5004612320476163 0.10277671278832272 0.2693915699947917 -0.1649336142825255 -0.04830198703988247 -0.8073893118211248 -0.2159844948937834 1.0225884085516581 0.013744467856877126 -3.644 -16.0 -3.088 -4.552 0.136 0.52 -0.1
-0.5081311359870433 -0.8847234194129123 -0.037582529303192634 2.073558530024108 0.10277671278832272 0.5100486119719001 0.10277671278832272 0.21834068938353376 -0.155116137241899 -0.09032078877376397 -0.8384125392695047 -0.18064157754752794 0.9735010233485256 0.024347343060753767 -3.584 -16.284 -3.456 -4.552 -0.016 0.56 -0.12
-0.5065971551991579 -0.8866408953977691 -0.03796602450016399 2.0651216356907383 0.10239321759135137 0.5184855063052698 0.10239321759135137 0.18967365642490433 -0.1472621556093978 -0.08128870989638758 -0.8552985997793823 -0.13783737765039633 0.9306968234513939 0.008246680714126275 -3.8 -16.444 -3.66 -4.676 -0.088 0.692 -0.128
-0.5054466696082438 -0.8877913809886832 -0.0395000052880494 2.0563012461603973 0.10009224640952324 0.5296068670174391 0.10277671278832272 0.18574666560865372 -0.14922565101752308 -0.07579092275363672 -0.8556912988610074 -0.11545352999776785 0.9322676197778942 0.0023561944897503642 -3.924 -16.572 -3.828 -4.736 -0.108 0.596 -0.14
-0.5035291936233871 -0.8893253617765686 -0.038733014894106695 2.046330371039142 0.09855826562163783 0.5395777421386942 0.10316020798529407 0.14647675744614766 -0.12173671530376882 -0.10013826581439049 -0.866294174064884 -0.1578650308132744 0.9770353150831511 -0.0019634954081253035 -4.052 -16.668 -3.892 -4.644 -0.016 0.568 -0.168
-0.5019952128355016 -0.8904758473674826 -0.04065049087896346 2.037509981508801 0.09740778003072377 0.5487816268660067 0.10316020798529407 0.11270463642639243 -0.12134401622214377 -0.09935286765114036 -0.8804313410033862 -0.13823007673202137 0.9609346527365237 -0.003926990816250607 -4.052 -16.732 -3.624 -4.736 -0.036 0.644 -0.156
-0.502378708032473 -0.8912428377614254 -0.04141748127290617 2.0294565823724025 0.09587379924283836 0.5576020163963479 0.10239321759135137 0.07264933010063623 -0.10406525663064109 -0.09346238142676445 -0.8698284657995096 -0.09738937224301507 0.9087056748803906 -0.013351768775252066 -4.02 -16.856 -3.492 -4.736 -0.06 0.676 -0.184
-0.5027622032294443 -0.8920098281553681 -0.04256796686382023 2.0198692024481186 0.095490304045867 0.566422405926689 0.10239321759135137 0.06126105673350948 -0.08874999244726373 -0.084037603467763 -0.8678649703913842 -0.1252710070383944 0.892605012533763 -0.012173671530376884 -4.02 -16.952 -3.288 -4.828 -0.052 0.692 -0.212
-0.5016117176385303 -0.8927768185493108 -0.043334957257762936 2.010665317720806 0.09318933286403888 0.577160271441887 0.10277671278832272 0.01531526418337737 -0.08757189520238855 -0.07971791356988733 -0.9024224895743895 -0.14176436846664692 0.8996735960030141 -0.014529866020127248 -4.08 -17.176 -3.356 -4.952 0.0 0.732 -0.224
-0.502378708032473 -0.8935438089432535 -0.04410194765170564 2.0003109474025793 0.09088836168221076 0.5867476513661708 0.10239321759135137 0.0007853981632501215 -0.08246680714126275 -0.07853981632501214 -0.9098837721252657 -0.19281524907790482 0.9275552307983934 0.0047123889795007284 -4.02 -17.556 -3.556 -5.044 0.036 0.676 -0.212
-0.5031456984264157 -0.8943107993371963 -0.04563592843959106 1.9914905578722384 0.0897378760912967 0.5955680408965119 0.10162622719740866 -0.07186393193738612 -0.06715154295788539 -0.08128870989638758 -0.9185231519210171 -0.1668971096906508 0.9314822216146441 -0.01767145867312773 -3.988 -17.62 -3.692 -5.104 -0.016 0.588 -0.212
[truncated: 4,441 more rows]
