# Supplementary material for: Bidirectional recurrent learning of inverse dynamic models for robots with elastic joints: a real-time real-world implementation
Source: Front Neurorobot. 2023 Jun 16;17:1166911. doi: 10.3389/fnbot.2023.1166911 (PMC10311998; doi:10.3389/fnbot.2023.1166911)
Supplement: Supplementary file 2 [file Data_Sheet_1.ZIP › Dataset/Training/sin_XYZ_10s_T2_5_Tz_4T_r15_ang_vel_torq.csv]

ang_left_s0 ang_left_s1 ang_left_e0 ang_left_e1 ang_left_w0 ang_left_w1 ang_left_w2 vel_left_s0 vel_left_s1 vel_left_e0 vel_left_e1 vel_left_w0 vel_left_w1 vel_left_w2 torq_left_s0 torq_left_s1 torq_left_e0 torq_left_e1 torq_left_w0 torq_left_w1 torq_left_w2
-0.762771946776022 -0.9913350841709486 -0.07746602978821339 1.4845099074761092 0.047553404424447825 1.080689465065274 -0.1622184683188825 -0.8262388677391278 0.01021017612225158 -0.19085175366977952 0.08717919612076348 -0.03809181091763089 -0.27567475530079266 -0.5317145565203323 -0.372 -26.288 -1.508 -11.584 0.144 0.472 -0.232
-0.7727428218972772 -0.9913350841709486 -0.0790000105760988 1.4860438882639946 0.04678641403050512 1.076471017898589 -0.1679708962734528 -0.8333074512083789 -0.02120575040775328 -0.1990984343839058 0.1170243263242681 -0.04084070448900632 -0.3522510762176795 -0.5230751767245809 -0.372 -26.032 -1.508 -11.216 0.136 0.568 -0.232
-0.7807962210336756 -0.9928690649588341 -0.08091748656095557 1.48757786905188 0.04678641403050512 1.0722525707319042 -0.17257283863710904 -0.8501935117182565 -0.028667032958629435 -0.1900663555065294 0.1531526418337737 -0.0070685834692510935 -0.43079089254269165 -0.48498336580695 -0.372 -25.968 -1.676 -11.124 0.136 0.78 -0.232
-0.788849620170074 -0.9924855697618626 -0.08283496254581234 1.4894953450367368 0.04678641403050512 1.0676506283682479 -0.177941771394708 -0.8446957245755057 -0.0679369411211355 -0.15629423448677418 0.17357299407827684 -0.0011780972448751821 -0.4099778412165634 -0.46574111080732206 0.124 -25.524 -1.508 -11.096 0.136 0.772 -0.252
-0.7969030193064724 -0.9932525601558054 -0.0847524385306691 1.4914128210215936 0.04716990922747647 1.0657331523833913 -0.18139322816745018 -0.833700150290004 -0.0640099503048849 -0.1822123738740282 0.1610066234662749 -0.004319689897875668 -0.3436116964219281 -0.4798782777458242 1.556 -25.368 -1.108 -10.636 0.3 0.608 -0.232
-0.8030389424580141 -0.9940195505497481 -0.08782040010643993 1.4933302970064504 0.04908738521233324 1.0618982004136777 -0.18637866572807776 -0.7512333431487412 -0.06832964020276057 -0.21519909673053328 0.19163715183302965 0.05890486224375911 -0.32122784876929966 -0.41390483203281403 2.272 -25.176 -0.5 -10.576 0.444 0.54 -0.212
-0.8110923415944126 -0.9963205217315763 -0.09012137128826805 1.4960147633852499 0.05062136600021865 1.0565292676560787 -0.1902136176977913 -0.7288494954961128 -0.11780972448751822 -0.23679754621991161 0.2360121480566615 0.13037609509952017 -0.3711006321356824 -0.433147087032442 3.052 -24.86 -0.436 -10.728 0.444 0.616 -0.24
-0.8179952551398969 -0.9970875121255189 -0.0947233136519243 1.4990827249610206 0.05330583237901813 1.0523108204893938 -0.1951990552584189 -0.7217809120268617 -0.15472343816027392 -0.33732851111592715 0.24386612968916271 0.1971349389757805 -0.4343251842773172 -0.4127267347879388 3.208 -24.828 -0.5 -10.696 0.292 0.656 -0.212
-0.8237476830944672 -0.9990049881103757 -0.09817477042466648 1.5010002009458774 0.055223308363874894 1.0473253829287663 -0.19865051203116108 -0.6436337947834746 -0.16139932254789996 -0.3840597018293094 0.2697842690764167 0.23365595356691113 -0.4457134576444439 -0.42058071642044004 3.304 -24.604 -0.5 -10.728 0.164 0.664 -0.232
-0.8306505966399516 -1.0013059592922038 -0.10200972239438001 1.5052186481125622 0.05675728915176031 1.0434904309590527 -0.2024854640008746 -0.6326382204979728 -0.17278759591502674 -0.44060836958331817 0.3082687790756727 0.2120575040775328 -0.4158683274409393 -0.3805254100946839 3.364 -23.936 0.536 -10.852 0.136 0.616 -0.232
-0.8352525390036077 -1.002456444883118 -0.10469418877317949 1.5082866096883332 0.0559902987578176 1.040422469383282 -0.2067039111675595 -0.5929756132538417 -0.16571901244577564 -0.36285395142155613 0.3271183349936756 0.09032078877376397 -0.3966260724413113 -0.3860231972374347 3.612 -23.46 1.608 -10.728 0.292 0.52 -0.232
-0.8433059381400062 -1.004757416064946 -0.10737865515197896 1.5117380664610753 0.05483981316690354 1.0354370318226542 -0.21053886313727305 -0.659734457130102 -0.17121679958852648 -0.2670353755050413 0.34675328907492864 -0.04476769530525693 -0.3970187715229364 -0.38798669264556 4.144 -23.428 2.552 -10.788 0.636 0.548 -0.252
-0.8509758420794333 -1.0070583872467742 -0.10852914074289302 1.5163400088247314 0.054072822772960834 1.0312185846559694 -0.215907795894872 -0.6923284809049821 -0.21991148571003402 -0.1751437904047771 0.3711006321356824 -0.12173671530376882 -0.42961279529781643 -0.39976766509431183 4.516 -23.272 2.448 -10.82 0.904 0.596 -0.232
-0.8571117652309749 -1.010126348822545 -0.10929613113683573 1.5194079704005024 0.05445631796993219 1.0281506230801987 -0.21859226227367146 -0.6970408698844828 -0.22148228203653425 -0.10170906214089073 0.35382187254417974 -0.0620464548967596 -0.3950552761148111 -0.3950552761148111 5.36 -22.984 2.18 -10.604 0.856 0.528 -0.252
-0.8643981739734307 -1.0120438248074017 -0.1112136071216925 1.5247769031581013 0.0559902987578176 1.0227816903225997 -0.222427214243385 -0.6483461837629753 -0.21834068938353376 -0.1240929097935192 0.3648174468296814 0.06086835765188441 -0.3734568266254328 -0.36560284499293155 5.42 -22.764 1.844 -10.604 0.62 0.52 -0.24
-0.8697671067310296 -1.0143447959892298 -0.11236409271260656 1.527844864733872 0.05790777474267437 1.0197137287468288 -0.2266456614100699 -0.6294966278449724 -0.24582962509728803 -0.1460840583645226 0.3872012944823099 0.14961835009914815 -0.40683624856356293 -0.36089045601343084 6.324 -22.732 1.744 -10.576 0.42 0.492 -0.24
-0.8762865250795426 -1.0170292623680293 -0.11274758790957791 1.533213797491471 0.05829126993964572 1.0147282911862012 -0.23009711818281206 -0.5796238444785896 -0.2505420140767888 -0.12959069693627004 0.41154863754306364 0.16257741979277515 -0.3970187715229364 -0.3832743036660593 6.076 -22.54 1.844 -10.36 0.244 0.548 -0.224
-0.8808884674431988 -1.0200972239438002 -0.11389807350049197 1.5374322446581559 0.05829126993964572 1.010126348822545 -0.2346990605464683 -0.5407466353977086 -0.2548617039746644 -0.08089601081476251 0.4370740778486926 0.062439153978384655 -0.42058071642044004 -0.38563049815580963 5.704 -22.54 1.544 -10.268 0.436 0.576 -0.204
-0.8862574002007978 -1.0223981951256282 -0.11581554948534874 1.5420341870218122 0.05790777474267437 1.0062913968528313 -0.23930100291012454 -0.4853760648885751 -0.2662499773417912 -0.11545352999776785 0.46966810162357264 -0.019242254999627974 -0.420188017338815 -0.4127267347879388 5.42 -22.54 1.108 -10.24 0.62 0.624 -0.224
-0.88970885697354 -1.0262331470953419 -0.1169660350762628 1.5474031197794111 0.05829126993964572 1.002456444883118 -0.24275245968286674 -0.45788712917482083 -0.2921681167290452 -0.1401935721401467 0.5069745143779534 0.011388273367126762 -0.42332960999181546 -0.4091924430533133 4.924 -22.444 1.712 -10.176 0.564 0.568 -0.212
-0.8939273041402248 -1.02853411827717 -0.11734953027323415 1.5527720525370101 0.058674765136617076 0.9986214929134043 -0.24850488763743703 -0.42961279529781643 -0.2960951075452958 -0.09581857591651483 0.5199335840715804 0.03337942193813016 -0.3848450999925595 -0.42058071642044004 4.644 -22.38 1.644 -10.148 0.528 0.5 -0.204
-0.8977622561099384 -1.0316020798529408 -0.11850001586414821 1.5596749660824945 0.05905826033358843 0.9936360553527768 -0.2519563444101792 -0.43236168886919185 -0.3137665662184235 -0.08874999244726373 0.5619523858054619 0.029845130203504617 -0.3993749660126868 -0.43275438795081694 4.456 -22.224 1.44 -10.176 0.592 0.46 -0.224
-0.9019807032766233 -1.0354370318226542 -0.11888351106111957 1.5669613748249502 0.058674765136617076 0.9890341129891205 -0.25655828677383546 -0.4036946559105624 -0.303949089177797 -0.07579092275363672 0.614181363661595 0.014922565101752308 -0.4272566008080661 -0.4370740778486926 3.988 -22.288 0.668 -10.056 0.592 0.5 -0.224
-0.9065826456402796 -1.0385049933984252 -0.11965050145506227 1.573097297976492 0.059825250727531136 0.9848156658224356 -0.2619272195314344 -0.4127267347879388 -0.3369358120343021 -0.03259402377488004 0.6283185306000971 0.03063052836675474 -0.4692754025419476 -0.46338491631757167 3.988 -22.128 0.604 -10.148 0.492 0.48 -0.212
-0.909267112019079 -1.0419564501711673 -0.12003399665203363 1.5803837067189475 0.0617427267123879 0.978679742670894 -0.26691265709206197 -0.3828816045844342 -0.32594023774880043 -0.054192473264258384 0.6738716240686042 0.06518804754976008 -0.4869468612150753 -0.49558624101082666 3.864 -22.16 0.536 -10.056 0.372 0.412 -0.212
-0.9142525495797066 -1.0454079069439095 -0.12080098704597633 1.5876701154614032 0.060975736318445196 0.9729273147163237 -0.2718980946526896 -0.37070793305405736 -0.31690815887142404 -0.04908738520313259 0.6632687488647275 0.07736171908013696 -0.5376050427447081 -0.5101161070309539 3.364 -22.224 0.2 -10.024 0.356 0.384 -0.24
-0.9169370159585061 -1.049242858913623 -0.12156797743991904 1.5953400194008303 0.06135923151541655 0.9664078963678107 -0.27803401780423126 -0.3290818304018009 -0.3385066083608024 -0.03652101459113065 0.7029313561088587 0.03848450999925595 -0.5917975160089666 -0.4991205327454522 3.24 -22.32 0.232 -9.904 0.4 0.46 -0.184
-0.9200049775342769 -1.0530778108833365 -0.12156797743991904 1.6033934185372287 0.06135923151541655 0.959121487625355 -0.28301945536485884 -0.2996293992799213 -0.3526437752993045 -0.03809181091763089 0.7480917504957407 -0.01767145867312773 -0.6507023782527256 -0.491266551112951 2.836 -22.224 0.032 -9.66 0.456 0.492 -0.224
-0.9226894439130764 -1.0561457724591075 -0.12195147263689039 1.6110633224766557 0.06135923151541655 0.9518350788828992 -0.28723790253154374 -0.24740042142378826 -0.3479313863198038 -0.05890486224375911 0.788539755903122 0.01767145867312773 -0.6891868882519816 -0.5069745143779534 2.428 -22.256 -0.032 -9.444 0.5 0.548 -0.196
-0.9238399295039904 -1.0599807244288209 -0.1227184630308331 1.6202672072039683 0.0625097171063306 0.9437816797465008 -0.29375732088005674 -0.2642864819336659 -0.36992253489080723 -0.07932521448826227 0.8368417429430044 0.04633849163175717 -0.7327764863123634 -0.5250386721327062 1.836 -22.064 -0.164 -9.352 0.5 0.54 -0.224
-0.9272913862767326 -1.0638156763985345 -0.12310195822780445 1.6294710919312807 0.06289321230330196 0.9364952710040451 -0.298359263243713 -0.21402099948565811 -0.36952983580918214 -0.07107853377413599 0.865901474983259 0.07068583469251093 -0.7614435192709927 -0.5069745143779534 1.744 -22.032 -0.1 -9.26 0.492 0.508 -0.224
-0.928825367064618 -1.068801113959162 -0.12386894862174716 1.6398254622495072 0.06366020269724466 0.9276748814737039 -0.3041116911982833 -0.22187498111815931 -0.3891647898904352 -0.04555309346850705 0.8957466051867635 0.09424777959001458 -0.7967864366172482 -0.5101161070309539 1.588 -21.968 -0.164 -9.352 0.4 0.5 -0.224
-0.9311263382464462 -1.0722525707319042 -0.12425244381871851 1.6490293469768198 0.06404369789421602 0.9188544919433629 -0.30986411915285356 -0.22462387468953474 -0.40958514213493835 -0.021991148571003403 0.9617200508997737 0.06715154295788539 -0.8364490438613794 -0.5273948666224566 1.496 -21.78 -0.232 -9.628 0.344 0.5 -0.232
-0.9330438142313029 -1.0768545130955605 -0.1234854534247758 1.6593837172950463 0.06481068828815872 0.9104175976099931 -0.3144660615165098 -0.2230530783630345 -0.4158683274409393 -0.021598449489378342 0.976642616001526 0.06950773744763575 -0.8254534695758776 -0.5482079179485848 1.088 -21.78 -0.332 -9.748 0.344 0.432 -0.224
-0.935344785413131 -1.0799224746713312 -0.12425244381871851 1.6689710972193301 0.06519418348513008 0.9042816744584514 -0.31906800388016604 -0.2179479903019087 -0.3981968687678116 0.01767145867312773 0.9982410654909044 0.029452431121879556 -0.8191702842698767 -0.5112942042758291 1.12 -21.748 -0.3 -9.72 0.328 0.384 -0.224
-0.9372622613979879 -1.0845244170349875 -0.12386894862174716 1.6800924579314993 0.06442719309118737 0.8931603137462821 -0.3236699462438223 -0.18574666560865372 -0.3930917807066858 0.0 1.0265153993679088 -0.014529866020127248 -0.8289877613105032 -0.4940154446843264 1.212 -21.748 -0.332 -9.748 0.356 0.412 -0.212
-0.9384127469889019 -1.0879758738077296 -0.12425244381871851 1.69159731384064 0.06481068828815872 0.8851069146098838 -0.32903887900142126 -0.17435839224152697 -0.3895574889720603 -0.02120575040775328 1.0634291130406646 -0.0047123889795007284 -0.8643306786567587 -0.46456301356244684 1.276 -21.78 -0.332 -9.596 0.344 0.396 -0.212
-0.9403302229737587 -1.0921943209744145 -0.12386894862174716 1.7011846937649238 0.06442719309118737 0.8755195346855998 -0.33325732616810616 -0.16532631336415057 -0.4099778412165634 -0.01688606050987761 1.086205659774918 0.0035342917346255468 -0.8878926235542624 -0.45238934203207 1.028 -21.62 -0.368 -9.412 0.316 0.46 -0.232
-0.9422476989586154 -1.096029272944128 -0.12540292940963257 1.7119225592801217 0.06442719309118737 0.8674661355492015 -0.336325287743877 -0.15433073907864886 -0.4386448741751928 -0.014529866020127248 1.0512554415102875 -0.0027488935713754254 -0.8973174015132638 -0.4091924430533133 1.088 -21.492 -0.5 -9.26 0.336 0.548 -0.212
-0.9426311941555867 -1.1006312153077844 -0.12425244381871851 1.7226604247953197 0.06557767868210143 0.8605632220037172 -0.34054373491056183 -0.13076879418114523 -0.4288273971345663 0.0011780972448751821 1.0964158358971696 -0.00039269908162506076 -0.885929128146137 -0.40565815131868777 1.12 -21.62 -0.94 -9.016 0.336 0.5 -0.224
-0.9441651749434722 -1.1048496624744693 -0.1234854534247758 1.7333982903105176 0.06481068828815872 0.8509758420794333 -0.34399519168330406 -0.11466813183451774 -0.420188017338815 -0.007461282550876154 1.118799683549798 0.012959069693627005 -0.8494081135550063 -0.37934731284980866 0.84 -21.556 -1.24 -8.984 0.328 0.48 -0.212
-0.9453156605343862 -1.109068109641154 -0.12425244381871851 1.7472041174014863 0.06519418348513008 0.8421554525490922 -0.3474466484560462 -0.11466813183451774 -0.4315762907059417 -0.014922565101752308 1.1686724669161808 0.005890486224375911 -0.8380198401878796 -0.3612831550950559 0.716 -21.652 -1.208 -8.892 0.292 0.48 -0.232
-0.9449321653374149 -1.113286556807839 -0.12425244381871851 1.7602429540985123 0.06557767868210143 0.8321845774278369 -0.3508981052287884 -0.11388273367126761 -0.4190099200939398 -0.050658181529632834 1.2146182594663129 0.01610066234662749 -0.8521570071263818 -0.31141037172867314 0.496 -21.396 -1.408 -9.016 0.244 0.596 -0.212
-0.9464661461253003 -1.1182719943684667 -0.1257864246066039 1.772898295598567 0.06481068828815872 0.8248981686853812 -0.3539660668045592 -0.0640099503048849 -0.45160394386881986 -0.023954643979128706 1.2232576392620642 -0.00039269908162506076 -0.834092849371629 -0.30944687632054785 0.592 -21.272 -1.108 -9.168 0.28 0.568 -0.212
-0.9464661461253003 -1.12210694633818 -0.12616991980357528 1.7851701419016504 0.06519418348513008 0.8179952551398969 -0.35473305719850196 -0.06086835765188441 -0.44257186499144346 -0.049480084284757656 1.2330751163026907 0.0047123889795007284 -0.8026769228416242 -0.2572178984644148 0.684 -20.828 -1.072 -9.352 0.292 0.452 -0.212
-0.9464661461253003 -1.1267088887018364 -0.126936910197518 1.7985924737956476 0.06442719309118737 0.8107088463974411 -0.3589515043651868 -0.06832964020276057 -0.4382521750935678 -0.08678649703913842 1.2511392740574434 -0.004319689897875668 -0.7300275927409879 -0.22226768019978438 0.776 -20.54 -1.072 -9.32 0.292 0.316 -0.212
-0.9468496413222717 -1.1313108310654927 -0.12808739578843203 1.8112478152957023 0.06481068828815872 0.8026554472610428 -0.3601019899561009 -0.019634954081253035 -0.44257186499144346 -0.09071348785538903 1.2656691400775708 0.012173671530376884 -0.7154977267208606 -0.22462387468953474 0.716 -20.224 -0.904 -9.748 0.28 0.308 -0.212
-0.9468496413222717 -1.135912773429149 -0.12885438618237474 1.8254371375836425 0.06519418348513008 0.795369038518587 -0.36201946594095763 -0.03887720908088101 -0.4370740778486926 -0.10524335387551628 1.2617421492613201 0.0035342917346255468 -0.6781913139664799 -0.17632188764965226 0.592 -19.84 -0.668 -10.056 0.272 0.328 -0.212
-0.9468496413222717 -1.140514715792805 -0.1292378813793461 1.838092479083697 0.06404369789421602 0.788849620170074 -0.36278645633490036 -0.006283185306000972 -0.4084070448900632 -0.08521570071263818 1.2904091822199495 -0.009817477040626518 -0.666410341517728 -0.1240929097935192 0.776 -19.524 -0.332 -10.056 0.316 0.328 -0.212
-0.947233136519243 -1.1431991821716045 -0.13000487177328882 1.8495973349928376 0.06519418348513008 0.7842476778064178 -0.36355344672884304 0.013744467856877126 -0.38445240091093447 -0.06283185306000971 1.222079542017189 -0.02670353755050413 -0.6055419838658437 -0.09778207132464012 1.088 -19.304 -0.332 -9.996 0.356 0.296 -0.232
-0.948383622110157 -1.1474176293382894 -0.12962137657631745 1.8622526764928924 0.06519418348513008 0.7796457354427615 -0.3631699515318717 -0.014922565101752308 -0.37974001193143375 -0.027096236632129192 1.182416934773058 -0.012173671530376884 -0.48576876397020013 -0.07736171908013696 0.964 -18.984 -0.3 -9.748 0.336 0.328 -0.212
-0.9468496413222717 -1.1504855909140603 -0.13077186216723152 1.8733740372050616 0.06557767868210143 0.775810783473048 -0.36508742751672846 -0.01649336142825255 -0.3593196596869306 -0.04437499622363186 1.1486448137533027 -0.0023561944897503642 -0.4111559384614386 -0.043196898978756684 1.212 -18.824 -0.4 -9.504 0.316 0.296 -0.224
-0.948383622110157 -1.153553552489831 -0.13077186216723152 1.8852623883111734 0.06519418348513008 0.7708253459124204 -0.3654709227136998 0.029059732040254495 -0.32122784876929966 -0.018849555918002914 1.1242974706925488 0.01021017612225158 -0.4531747401953201 -0.04280419989713162 1.432 -18.636 -0.368 -9.384 0.292 -0.096 -0.252
-0.9476166317162144 -1.1573885044595447 -0.13038836697026016 1.8971507394172855 0.06557767868210143 0.7620049563820793 -0.3654709227136998 0.0 -0.310232274483798 -0.0047123889795007284 1.1549279990593035 0.005890486224375911 -0.5694136683563381 -0.06479534846813502 1.464 -18.604 -0.332 -9.412 0.292 0.016 -0.252
-0.9464661461253003 -1.1612234564292583 -0.13153885256117423 1.90980608091734 0.06442719309118737 0.752034081260824 -0.3658544179106712 0.008639379795751335 -0.3577488633604303 0.013351768775252066 1.176133749467057 -0.0023561944897503642 -0.7814711724338709 -0.04751658887663235 1.744 -18.412 -0.804 -9.628 0.28 0.316 -0.232
-0.9453156605343862 -1.1635244276110863 -0.13115535736420286 1.9201604512355666 0.06519418348513008 0.7458981581092824 -0.36623791310764253 0.0400553063257562 -0.33732851111592715 -0.00510508806112579 1.1521791054879282 -0.0027488935713754254 -0.853727803452882 -0.04830198703988247 1.68 -18.256 -0.904 -9.628 0.244 0.296 -0.252
-0.9453156605343862 -1.1665923891868573 -0.13153885256117423 1.9328157927356213 0.06557767868210143 0.737844758972884 -0.3658544179106712 0.07539822367201165 -0.2902046213209199 -0.029452431121879556 1.1388273367126762 -0.003926990816250607 -0.7908959503928723 -0.029452431121879556 1.244 -18.128 -0.836 -9.476 0.244 0.296 -0.252
-0.9433981845495295 -1.1692768555656565 -0.13230584295511694 1.9439371534477905 0.06481068828815872 0.7301748550334569 -0.3673883986985566 0.10170906214089073 -0.2792090470354182 -0.03769911183600583 1.1105530028356718 0.0011780972448751821 -0.7363107780469889 -0.048694686121507534 1.62 -18.224 -0.368 -9.168 0.264 0.296 -0.212
-0.9426311941555867 -1.1715778267474848 -0.13230584295511694 1.954291523766017 0.06442719309118737 0.7251894174728294 -0.3681553890924993 0.09817477040626518 -0.2689988709131666 -0.034950218264630406 1.0622510157957894 -0.02042035224450316 -0.6738716240686042 -0.05537057050913356 1.368 -18.38 -0.436 -8.864 0.292 0.308 -0.232
-0.941864203761644 -1.1734953027323416 -0.13192234775814557 1.9657963796751576 0.06557767868210143 0.7171360183364309 -0.3673883986985566 0.12016591897726858 -0.21834068938353376 -0.018456856836377853 1.061072918550914 -0.01649336142825255 -0.6507023782527256 -0.029452431121879556 1.524 -18.444 -0.368 -8.528 0.316 0.308 -0.212
-0.9410972133677014 -1.1769467595050838 -0.13230584295511694 1.9753837595994415 0.06481068828815872 0.7110000951848893 -0.36777189389552795 0.08639379795751337 -0.2320851572404109 -0.021991148571003403 1.0524335387551629 0.009817477040626518 -0.6620906516198524 -0.023954643979128706 1.308 -18.572 -0.436 -8.376 0.28 0.296 -0.204
-0.94071371817073 -1.1777137498990264 -0.13230584295511694 1.9842041491297826 0.06519418348513008 0.7037136864424336 -0.3673883986985566 0.08796459428401361 -0.239153740709662 -0.024740042142378828 1.0426160617145364 0.009032078877376396 -0.711178036822985 0.0011780972448751821 1.588 -18.636 -0.4 -8.252 0.272 0.308 -0.168
-0.9387962421858732 -1.180398216277826 -0.13230584295511694 1.996475995432866 0.06481068828815872 0.6952767921090638 -0.36777189389552795 0.14372786387477224 -0.19045905458815446 -0.001570796326500243 1.0528262378367879 -0.005890486224375911 -0.750055245903866 0.01688606050987761 1.524 -18.668 -0.368 -8.312 0.28 0.412 -0.168
-0.9372622613979879 -1.1819321970657113 -0.13230584295511694 2.0079808513420065 0.06442719309118737 0.6879903833666081 -0.3673883986985566 0.1621847207111501 -0.19752763805740556 0.024347343060753767 1.0661780066120399 0.007461282550876154 -0.7779368806992453 0.0019634954081253035 1.368 -18.796 -0.5 -8.344 0.264 0.724 -0.184
-0.9349612902161597 -1.1830826826566254 -0.13230584295511694 2.0175682312662904 0.06404369789421602 0.6837719361999232 -0.3681553890924993 0.15747233173164935 -0.21519909673053328 0.004319689897875668 1.0661780066120399 -0.018064157754752792 -0.6691592350891035 -0.003141592653000486 1.088 -18.824 -0.3 -8.284 0.28 0.656 -0.168
-0.934194299822217 -1.1850001586414822 -0.13153885256117423 2.026772115993603 0.06404369789421602 0.6799369842302097 -0.3681553890924993 0.19242254999627975 -0.14765485469102282 0.01021017612225158 1.0316204874290344 0.0023561944897503642 -0.4618141199910714 0.007853981632501214 1.12 -18.7 -0.436 -8.008 0.264 0.424 -0.128
-0.9315098334434175 -1.1873011298233103 -0.13192234775814557 2.036359495917887 0.06481068828815872 0.6764855274574675 -0.36777189389552795 0.2042035224450316 -0.17082410050690142 0.009817477040626518 1.0100220379396563 0.00039269908162506076 -0.3734568266254328 0.013351768775252066 1.028 -18.7 -0.368 -7.916 0.272 0.308 -0.112
-0.9292088622615894 -1.1896021010051383 -0.13192234775814557 2.047864351827027 0.06519418348513008 0.6722670802907825 -0.3670049035015852 0.18613936469027878 -0.18928095734327927 -0.014137166938502187 1.0100220379396563 0.014137166938502187 -0.35617806703393007 0.01610066234662749 1.028 -18.572 -0.368 -7.948 0.272 0.316 -0.112
-0.9261409006858186 -1.1899855962021098 -0.13230584295511694 2.058602217342225 0.06481068828815872 0.6668981475331837 -0.36777189389552795 0.252112810403289 -0.19870573530228072 -0.018849555918002914 1.0292642929392841 0.021598449489378342 -0.42175881366531526 -0.029452431121879556 0.996 -18.348 -0.4 -7.976 0.244 0.328 -0.1
-0.9242234247009617 -1.1926700625809092 -0.13153885256117423 2.0685730924634806 0.06481068828815872 0.6622962051695274 -0.36777189389552795 0.21362830040403305 -0.13508848407902088 0.024347343060753767 1.0237665057965333 0.03063052836675474 -0.4771293841744488 -0.013351768775252066 0.808 -18.256 -0.668 -8.036 0.236 0.356 -0.112
-0.9226894439130764 -1.193437052974852 -0.13153885256117423 2.078927462781707 0.06442719309118737 0.655393291624043 -0.36777189389552795 0.25407630581141427 -0.11466813183451774 0.03455751918300534 1.0434014598777863 -0.01060287520387664 -0.5270021675408315 0.0200276531628781 0.964 -18.288 -0.368 -8.16 0.252 0.328 -0.1
-0.9180875015494201 -1.194587538565766 -0.13192234775814557 2.088898337902962 0.06481068828815872 0.6507913492603867 -0.3673883986985566 0.28352873693329383 -0.13508848407902088 -0.0027488935713754254 1.0461503534491619 -0.006675884387626033 -0.5599888903973366 -0.0023561944897503642 0.716 -18.288 -0.436 -8.404 0.244 0.336 -0.1
-0.9169370159585061 -1.1953545289597087 -0.13230584295511694 2.0988692130242175 0.06481068828815872 0.6450389213058165 -0.36278645633490036 0.2784236488721681 -0.13233959050764546 -0.007461282550876154 1.0170906214089073 0.0007853981632501215 -0.5419247326425838 0.1500110491807732 0.56 -18.0 -0.5 -8.528 0.244 0.308 -0.092
-0.9131020639887926 -1.1980389953385082 -0.13115535736420286 2.1088400881454725 0.06442719309118737 0.6415874645330742 -0.3593349995621582 0.25368360672978923 -0.12566370612001942 -0.007853981632501214 1.0112001351845314 -0.010995574285501701 -0.49048115294970085 0.3369358120343021 0.56 -17.904 -0.368 -8.556 0.208 0.296 -0.056
-0.9104175976099931 -1.1995729761263936 -0.13115535736420286 2.1184274680697563 0.06481068828815872 0.6377525125633607 -0.355883542789416 0.29570240846367074 -0.15354534091539876 0.03730641275438077 0.9687886343690248 -0.0035342917346255468 -0.4339324851956921 0.3781692156049335 0.56 -17.968 -0.436 -8.556 0.208 0.308 -0.072
-0.9073496360342223 -1.1984224905354794 -0.13153885256117423 2.126864362403126 0.06442719309118737 0.6335340653966759 -0.35128160042575973 0.26821347274991647 -0.11074114101826713 0.036913713672755706 0.9032078877376397 0.001570796326500243 -0.3970187715229364 0.36167585417668097 0.404 -18.032 -0.568 -8.252 0.188 0.328 -0.056
-0.9035146840645087 -1.2007234617173077 -0.13077186216723152 2.1360682471304386 0.06481068828815872 0.6300826086239337 -0.3474466484560462 0.3341869184629267 -0.06675884387626033 0.011780972448751823 0.87297005845251 -0.02513274122400389 -0.3601050578501807 0.3730641275438077 0.464 -17.904 -0.536 -7.884 0.18 0.308 -0.056
-0.9015972080796519 -1.2003399665203363 -0.13038836697026016 2.1448886366607796 0.06519418348513008 0.6258641614572488 -0.34476218207724674 0.3176935570346741 -0.11623892816101798 0.021991148571003403 0.8525497062080069 0.0023561944897503642 -0.36285395142155613 0.36992253489080723 0.248 -17.936 -0.436 -7.64 0.172 0.18 -0.056
-0.8969952657159956 -1.2030244328991357 -0.13038836697026016 2.153709026191121 0.06442719309118737 0.6197282383057071 -0.33977674451661916 0.29845130203504616 -0.11506083091614279 0.04084070448900632 0.8745408547790102 0.009032078877376396 -0.4178318228490646 0.3671736413194318 0.248 -17.936 -0.4 -7.548 0.172 -0.096 -0.084
-0.8935438089432535 -1.2030244328991357 -0.13038836697026016 2.1632964061154047 0.06404369789421602 0.6105243535783946 -0.33670878294084833 0.34871678448305393 -0.10838494652851677 0.045160394386881984 0.9012443923295144 -0.005497787142750851 -0.5996514976414677 0.3640320486664313 0.248 -17.78 -0.468 -7.7 0.172 0.164 -0.028
-0.8912428377614254 -1.2049419088839926 -0.12885438618237474 2.17326728123666 0.06404369789421602 0.6024709544419963 -0.3324903357741634 0.3149446634632987 -0.10327985846739098 0.040448005407381256 0.9106691702885158 -0.019634954081253035 -0.8301658585553784 0.35460727070742987 0.06 -17.588 -0.604 -7.884 0.164 0.296 -0.056
-0.8870243905947405 -1.2057088992779352 -0.12808739578843203 2.1817041755700295 0.06481068828815872 0.5932670697146838 -0.3286553838044499 0.33300882121805153 -0.09071348785538903 0.07657632091688685 0.9043859849825149 -0.003926990816250607 -0.9028151886560146 0.3479313863198038 0.124 -17.652 -0.5 -7.856 0.152 0.296 -0.028
-0.884339924215941 -1.206475889671878 -0.12732040539448933 2.190524565100371 0.06519418348513008 0.5840631849873713 -0.324436936637765 0.3247621405039252 -0.0769690199985119 0.043982297142006806 0.8674722713097591 0.0 -0.9118472675333911 0.3962333733596863 -0.092 -18.032 -0.568 -7.672 0.152 0.296 -0.036
-0.8808884674431988 -1.2072428800658206 -0.126936910197518 2.1985779642367693 0.06519418348513008 0.5756262906540015 -0.3198349942741088 0.33065262672830115 -0.1060287520387664 0.07971791356988733 0.8384125392695047 0.010995574285501701 -0.8765043501871356 0.4402156705016931 0.0 -18.128 -0.772 -7.304 0.152 0.328 -0.028
-0.8770535154734853 -1.2083933656567347 -0.12616991980357528 2.206631363373168 0.06442719309118737 0.566422405926689 -0.3144660615165098 0.3659955440745566 -0.09699667316139 0.08835729336563866 0.8321293539635037 0.0011780972448751821 -0.8588328915140079 0.4971570373373269 -0.152 -17.904 -0.836 -6.752 0.152 0.308 -0.036
-0.8743690490946858 -1.2095438512476488 -0.1250194342126612 2.2154517529035087 0.06442719309118737 0.5568350260024052 -0.30756314797102546 0.36324665050318117 -0.07775441816176203 0.08325220530451288 0.8156359925352511 -0.03259402377488004 -0.8965320033500137 0.5635231821319622 -0.248 -17.748 -0.772 -6.296 0.136 0.376 -0.028
-0.8697671067310296 -1.2106943368385628 -0.12425244381871851 2.2238886472368784 0.06442719309118737 0.548014636472064 -0.3014272248194838 0.37227872938055756 -0.11034844193664206 0.10406525663064109 0.8101382053925003 0.00510508806112579 -0.9405143004920204 0.6302820260082225 0.028 -18.096 -0.872 -5.928 0.152 0.712 -0.056
-0.8655486595643447 -1.2126118128234196 -0.1234854534247758 2.2323255415702485 0.06481068828815872 0.5384272565477802 -0.2941408160770281 0.33968470560567754 -0.10877764561014182 0.07814711724338709 0.8372344420246295 0.0011780972448751821 -0.9110618693701409 0.6766205176399797 -0.092 -18.412 -0.804 -5.5 0.124 0.848 -0.036
-0.8620972027916025 -1.2133788032173622 -0.12310195822780445 2.2407624359036182 0.06442719309118737 0.5319078381992672 -0.28455343615274425 0.38170350733955904 -0.12252211346701895 0.05733406591725887 0.8450884236571307 -0.003926990816250607 -0.7657632091688684 0.7606581211077427 0.028 -17.936 -0.872 -5.196 0.144 0.54 -0.056
-0.858262250821889 -1.214145793611305 -0.12195147263689039 2.249582825433959 0.06442719309118737 0.5242379342598401 -0.2757330466224031 0.36363934958480626 -0.1299833960178951 0.06832964020276057 0.8360563447797543 0.01021017612225158 -0.6832964020276057 0.8293804603921283 0.06 -17.78 -0.604 -4.952 0.152 0.364 -0.044
-0.854043803655204 -1.2168302599901044 -0.12080098704597633 2.259170205358243 0.06442719309118737 0.5158010399264704 -0.26729615228903336 0.39976766509431183 -0.19242254999627975 0.0659734457130102 0.8643306786567587 0.007461282550876154 -0.7590873247812424 0.8698284657995096 0.124 -18.0 -0.4 -5.044 0.144 0.46 -0.056
-0.8498253564885192 -1.2183642407779898 -0.12041749184900498 2.2679905948885843 0.06442719309118737 0.5065971551991579 -0.2577087723647495 0.40487275315543764 -0.19477874448603014 0.08207410805963769 0.9087056748803906 -0.01727875959150267 -0.8631525814118834 0.8992808969213891 0.308 -17.716 -0.636 -5.38 0.136 0.596 -0.084
-0.846373899715777 -1.2202817167628466 -0.11888351106111957 2.2779614700098394 0.06481068828815872 0.49777676566881673 -0.2469709068495516 0.40722894764518797 -0.18653206377190384 0.0950331777532647 0.9263771335535183 -0.00039269908162506076 -0.8941758088602633 0.9978483664092793 0.372 -17.08 -0.536 -5.624 0.144 0.596 -0.056
-0.8421554525490922 -1.2210487071567893 -0.11850001586414821 2.2867818595401808 0.06442719309118737 0.49049035692636106 -0.23700003172829642 0.39544797519643615 -0.17318029499665177 0.07264933010063623 0.9251990363086431 -0.0019634954081253035 -0.8435176273306305 1.0422233626329112 0.308 -16.952 -0.536 -5.744 0.144 0.384 -0.092
-0.8379370053824072 -1.2241166687325602 -0.11888351106111957 2.2952187538735505 0.06404369789421602 0.482820452986934 -0.2266456614100699 0.420188017338815 -0.18142697571077807 0.06715154295788539 0.9491536802877718 -0.00510508806112579 -0.8152432934536261 1.0492919461021624 0.436 -17.144 -0.368 -5.988 0.144 0.328 -0.072
-0.8329515678217797 -1.2256506495204456 -0.11811652066717686 2.3048061337978343 0.06366020269724466 0.47246608266870743 -0.21475731030395792 0.43353978611406707 -0.20459622152665666 0.056941366835633805 0.9145961611047665 -0.009424777959001457 -0.8234899741677524 1.1148726927335475 0.436 -16.824 -0.468 -6.02 0.016 0.316 -0.064
-0.8275826350641807 -1.228335115899245 -0.1177330254702055 2.313626523328175 0.06327670750027331 0.4651796739262517 -0.20286895919784598 0.49244464835782614 -0.1798561793842778 0.03848450999925595 0.9145961611047665 -0.04241150081550656 -0.8297731594737533 1.1678870687529306 0.496 -16.444 -0.436 -6.204 0.016 0.316 -0.084
-0.8237476830944672 -1.228335115899245 -0.11658253987929144 2.3224469128585166 0.0625097171063306 0.4586602555777387 -0.1902136176977913 0.5061891162147033 -0.18496126744540362 0.07264933010063623 0.898888197839764 -0.09228428418188928 -0.8278096640656281 1.1941979072218096 0.528 -16.476 -0.5 -6.172 0.08 0.316 -0.072
-0.8187622455338396 -1.2310195822780445 -0.11658253987929144 2.3316507975858287 0.06059224112147384 0.44983986604739756 -0.17679128580379394 0.5030475235617028 -0.2230530783630345 0.0420188017338815 0.8945685079418884 -0.11270463642639243 -0.8132797980455008 1.2644910428326956 0.464 -16.476 -0.5 -5.988 0.152 0.308 -0.056
-0.8130098175792693 -1.233704048656844 -0.11619904468232009 2.339704196722227 0.059825250727531136 0.4410194765170565 -0.16260196351585385 0.536819644581458 -0.2250165737711598 0.02120575040775328 0.8918196143705129 -0.13155419234439536 -0.7846127650868714 1.3559899288513346 0.592 -16.0 -0.4 -5.744 0.152 0.328 -0.064
-0.8061069040337849 -1.2363885150356435 -0.1169660350762628 2.3489080814495398 0.05944175553055978 0.432966077380658 -0.14534467965214296 0.5462444225404595 -0.20027653162878098 0.0019634954081253035 0.872577359370885 -0.04241150081550656 -0.7814711724338709 1.4836171303794794 0.932 -15.684 -0.536 -5.348 0.152 0.008 -0.1
-0.7992039904883006 -1.2398399718083857 -0.11658253987929144 2.3581119661768524 0.059825250727531136 0.4210777262745461 -0.126936910197518 0.588263224274341 -0.2171625921386586 0.00039269908162506076 0.8855364290645119 -0.005890486224375911 -0.9153815592680166 1.687427953742886 1.212 -15.492 0.2 -5.196 0.152 -0.152 -0.148
-0.7934515625337303 -1.240223467005357 -0.11504855909140603 2.3692333268890216 0.05944175553055978 0.4045874328047779 -0.10776215034895031 0.620857248049221 -0.25132741224003885 0.01610066234662749 0.9271625317167684 0.02120575040775328 -1.2067642778338117 1.7691093627208987 1.804 -14.824 0.704 -5.5 0.136 0.296 -0.176
-0.78769913457916 -1.2425244381871852 -0.11428156869746332 2.378437211616334 0.058674765136617076 0.3896311201228951 -0.08743690490946858 0.5894413215192161 -0.19242254999627975 0.05458517234588344 0.9699667316139 -0.005890486224375911 -1.4274611617070958 1.8590374524130375 2.272 -14.252 1.072 -5.776 0.172 0.316 -0.14
-0.7815632114276183 -1.2448254093690132 -0.11428156869746332 2.387257601146675 0.058674765136617076 0.3765922834258691 -0.06979612584878632 0.6510950773343507 -0.1661117115274007 0.05811946408050899 0.9338384161043944 -0.059690260407009234 -1.4961835009914815 1.8786724064942906 2.552 -14.0 1.308 -6.144 0.152 0.308 -0.112
-0.7738933074881912 -1.2463593901568986 -0.11428156869746332 2.394544009889131 0.05829126993964572 0.36393694192581444 -0.052155346788104066 0.6719081286604789 -0.20538161968990676 0.04241150081550656 0.8871072253910122 -0.0730420291822613 -1.4066481103809676 1.8539323643519117 2.928 -13.716 1.308 -6.324 0.164 0.296 -0.12
-0.7662234035487642 -1.2471263805508415 -0.11466506389443468 2.402597409025529 0.05944175553055978 0.35281558121364515 -0.0337475773334791 0.7406304679448645 -0.15158184550727344 0.007461282550876154 0.8011061265151239 -0.018849555918002914 -1.2032299860991862 1.8221237387402818 3.208 -13.08 1.276 -6.204 0.6 0.308 -0.148
-0.7581700044123657 -1.2482768661417554 -0.11351457830352062 2.409116827374042 0.06327670750027331 0.34361169648633266 -0.01572330307582549 0.7830419687603711 -0.10485065479389122 0.04084070448900632 0.7531968385568665 0.1739656931599019 -1.0068804452866558 1.7176657830280158 3.084 -12.476 1.44 -6.02 0.62 0.308 -0.128
-0.7485826244880819 -1.2494273517326695 -0.11389807350049197 2.4160197409195265 0.06864564025787226 0.336325287743877 0.0003834951969713534 0.8175994879433764 -0.06558074663138515 0.01060287520387664 0.6510950773343507 0.37659841927843324 -0.853335104371257 1.6512996382333804 3.084 -12.0 1.44 -5.988 0.38 0.308 -0.176
-0.7382282541698554 -1.2494273517326695 -0.11389807350049197 2.4221556640710684 0.07401457301547121 0.32980586939536394 0.015339807878854137 0.8431249282490054 -0.06754424203951044 -0.0027488935713754254 0.5800165435602147 0.5148284960104547 -0.6703373323339786 1.5295629229296115 2.648 -11.428 1.576 -5.776 0.144 0.328 -0.148
-0.7309418454273996 -1.2482768661417554 -0.11236409271260656 2.4263741112377533 0.07708253459124204 0.32597091742565043 0.028762139772851508 0.9032078877376397 0.0 0.050658181529632834 0.5081526116228285 0.459065226419696 -0.503832921724953 1.4141093929318438 2.584 -11.112 1.276 -5.624 0.18 0.328 -0.176
-0.7221214558970586 -1.2486603613387268 -0.11083011192472114 2.430592558404438 0.0790000105760988 0.3236699462438223 0.04065049087896346 0.90556408222739 0.01610066234662749 0.10877764561014182 0.46299221723594663 0.2988440011166712 -0.38680859540068485 1.2362167089556912 2.18 -10.888 0.772 -5.472 0.364 0.308 -0.176
-0.7121505807758033 -1.2475098757478127 -0.11044661672774979 2.434811005571123 0.08245146734884098 0.32175247025896553 0.049854375606275945 0.885929128146137 0.051443579692882956 0.1170243263242681 0.3962333733596863 0.25682519938278975 -0.22855086550578535 1.0704976965099156 1.776 -10.888 0.232 -5.288 0.472 0.308 -0.156
-0.7021797056545481 -1.2471263805508415 -0.10967962633380708 2.437111976752951 0.08666991451552587 0.32251946065290826 0.05675728915176031 0.9562222637570229 0.08874999244726373 0.09464047867163963 0.3569634651971802 0.3337942193813016 -0.11780972448751822 0.9075275776355154 1.496 -10.856 0.164 -5.196 0.344 0.296 -0.148
-0.692208830533293 -1.2452089045659847 -0.10891263593986437 2.440179938328722 0.09088836168221076 0.32251946065290826 0.06481068828815872 0.9746791205934008 0.10485065479389122 0.07539822367201165 0.2980586029534211 0.4150829292776892 0.02120575040775328 0.7657632091688684 0.964 -10.54 0.164 -5.224 0.116 0.228 -0.156
-0.6826214506090091 -1.2421409429902137 -0.10737865515197896 2.441330423919636 0.095490304045867 0.32328645104685094 0.07094661143970038 0.9856746948789025 0.16414821611927538 0.07618362183526178 0.24582962509728803 0.4315762907059417 0.0659734457130102 0.6585563598852269 0.34 -10.636 0.1 -5.196 0.136 -0.048 -0.148
-0.672650575487754 -1.2409904573992998 -0.1062281695610649 2.443631395101464 0.09587379924283836 0.32213596545593687 0.07554855380335662 0.9966702691644042 0.21166480499590773 0.14215706754827198 0.19792033713903062 0.30355639009617197 0.006675884387626033 0.5717698628460884 0.092 -10.952 -0.2 -5.38 0.172 0.048 -0.128
-0.66306319556347 -1.2379224958235289 -0.10431069357620813 2.444398385495407 0.09702428483375242 0.32175247025896553 0.08130098175792692 1.0198395149802828 0.23169245815878584 0.14215706754827198 0.17592918856802722 0.15472343816027392 -0.07736171908013696 0.5014767272352025 -0.092 -11.112 -0.436 -5.5 0.344 0.268 -0.128
-0.6538593108361576 -1.2348545342477582 -0.10239321759135137 2.445548871086321 0.09932525601558054 0.32213596545593687 0.08513593372764046 1.0108074361029062 0.2803871442802934 0.17278759591502674 0.11034844193664206 0.12684180336489462 -0.061653755815134534 0.5321072556019573 -0.28 -11.364 -0.368 -5.472 0.4 0.296 -0.14
-0.6431214453209597 -1.2310195822780445 -0.09970875121255189 2.445932366283292 0.1012427320004373 0.32328645104685094 0.09088836168221076 0.9699667316139 0.3549999697890549 0.20263272611853134 0.029845130203504617 0.19045905458815446 0.04084070448900632 0.5014767272352025 -0.216 -11.684 -0.436 -5.38 0.308 0.144 -0.112
-0.6335340653966759 -1.2268011351113597 -0.09932525601558054 2.444781880692378 0.10316020798529407 0.3252039270317077 0.09779127522769512 0.9848892967156523 0.3962333733596863 0.1602212253030248 -0.03220132469325498 0.19556414264928024 0.13862277581364643 0.5505641124383351 -0.152 -11.396 -0.4 -5.56 0.236 0.028 -0.148
-0.6235631902754207 -1.2225826879446748 -0.09740778003072377 2.4428644047075214 0.10431069357620813 0.3252039270317077 0.10507768397015084 0.9990264636541545 0.43550328152219236 0.15472343816027392 -0.10445795571226615 0.19674223989415543 0.12016591897726858 0.6601271562117271 0.0 -11.332 -0.5 -5.808 0.188 0.104 -0.168
-0.6124418295632514 -1.2172137551870759 -0.0947233136519243 2.440179938328722 0.1054611791671222 0.32635441262262177 0.11274758790957791 0.9856746948789025 0.45631633284832057 0.20813051326128218 -0.13783737765039633 0.09581857591651483 0.0789325154066372 0.711178036822985 0.34 -10.952 -0.704 -6.172 0.272 0.2 -0.14
-0.6017039640480536 -1.2118448224294769 -0.09395632325798159 2.4374954719499224 0.1062281695610649 0.3282718886074785 0.12041749184900498 1.0155198250824071 0.48341256948044975 0.1798561793842778 -0.2089159114245323 0.07932521448826227 0.10288715938576591 0.7327764863123634 0.06 -10.888 -1.108 -6.112 0.292 0.076 -0.148
-0.5932670697146838 -1.206475889671878 -0.09357282806101024 2.43404401517718 0.10737865515197896 0.33018936459233533 0.1277039005914607 1.0245519039597835 0.5611669876422118 0.1252710070383944 -0.3019855937696717 0.10485065479389122 0.1829977720372783 0.7092145414148597 -0.184 -10.888 -1.14 -5.836 0.3 0.028 -0.14
-0.5832961945934286 -1.201106956914279 -0.09280583766706753 2.4309760536014093 0.10814564554592167 0.33287383097113477 0.13115535736420286 1.034762080082035 0.5780530481520894 0.08874999244726373 -0.3479313863198038 0.11388273367126761 0.21087940683265763 0.685259897435731 -0.404 -10.952 -1.172 -5.776 0.228 0.144 -0.168
-0.571791338684288 -1.194587538565766 -0.09165535207615347 2.4263741112377533 0.11044661672774979 0.33402431656204884 0.13882526130362993 1.0434014598777863 0.5917975160089666 0.06950773744763575 -0.4060508504003128 0.15707963265002428 0.19320794815952988 0.5933683123354667 -0.436 -11.016 -1.108 -5.5 0.228 0.24 -0.196
-0.56105347316909 -1.1873011298233103 -0.09203884727312482 2.4213886736771255 0.11083011192472114 0.336325287743877 0.14419419406122888 1.0363328764085353 0.6118251691718446 0.043196898978756684 -0.4457134576444439 0.1370519794871462 0.2030254252001564 0.5835508352948403 -0.496 -11.236 -1.04 -5.38 0.236 0.192 -0.168
-0.5510825980478349 -1.1807817114747972 -0.09242234247009617 2.4160197409195265 0.11236409271260656 0.3393932493196478 0.14879613642488512 1.0331912837555348 0.6562001653954765 -0.011388273367126762 -0.5022621253984527 0.1170243263242681 0.25132741224003885 0.5167919914185799 -0.62 -11.364 -0.904 -5.164 0.252 0.24 -0.148
-0.5422622085174937 -1.1746457883232555 -0.09088836168221076 2.4102673129649563 0.11313108310654926 0.3416942205014759 0.15339807878854136 0.9966702691644042 0.6510950773343507 0.023169245815878585 -0.5364269454998329 0.09778207132464012 0.27960174611704325 0.4826271713171996 -0.496 -11.524 -0.736 -5.012 0.292 0.26 -0.156
-0.5322913333962386 -1.1669758843838285 -0.09012137128826805 2.404131389813415 0.11389807350049197 0.3451456772742181 0.15684953556128356 0.9868527921237776 0.7154977267208606 0.048694686121507534 -0.5929756132538417 0.09071348785538903 0.27253316264779215 0.41861722101231474 -0.464 -11.684 -0.568 -4.92 0.308 0.296 -0.14
-0.5227039534719548 -1.1585389900504588 -0.09127185687918211 2.396844981070959 0.11466506389443468 0.3482136388499889 0.16183497312191114 0.9648616435527743 0.7916813485561225 0.00510508806112579 -0.6601271562117271 0.05340707510100826 0.3063052836675474 0.40251655866568725 -0.496 -11.968 -0.604 -4.676 0.308 0.328 -0.14
-0.514267059138585 -1.1520195717019457 -0.09012137128826805 2.3895585723285033 0.11543205428837738 0.35128160042575973 0.16451943950071063 0.9499390784510219 0.7720463944748694 0.03534291734625546 -0.7033240551904838 0.05458517234588344 0.2968805057085459 0.38837939172718505 -1.184 -12.38 -0.736 -4.524 0.28 0.308 -0.14
-0.5065971551991579 -1.1439661725655472 -0.088970885697354 2.381505173192105 0.11543205428837738 0.35473305719850196 0.16643691548556738 0.9134180638598913 0.781863871515496 0.06283185306000971 -0.7457355560059903 0.05576326959075863 0.31062497356542307 0.3227986450957999 -1.776 -12.604 -1.44 -4.4 0.316 0.296 -0.168
-0.49700977527487405 -1.135912773429149 -0.08820389530341129 2.375369250040563 0.11504855909140603 0.35703402838033005 0.16912138186436687 0.8521570071263818 0.7810784733522458 0.10917034469176688 -0.7657632091688684 0.034164820101380285 0.30473448734104713 0.30080749652479655 -2.46 -12.984 -1.676 -4.308 0.292 0.288 -0.156
-0.489339871335447 -1.127475879095779 -0.08590292412158317 2.3650148797223367 0.11619904468232009 0.3581845139712441 0.1737233242280231 0.821526478759627 0.8234899741677524 0.12055861805889365 -0.7924667467193726 -0.009032078877376396 0.23522674989341139 0.30041479744317146 -2.992 -13.144 -1.98 -4.46 0.272 0.296 -0.176
-0.48243695778996265 -1.1194224799593806 -0.08513593372764046 2.3573449757829095 0.11581554948534874 0.35971849475912954 0.17449031462196582 0.7618362183526178 0.8525497062080069 0.18339047111890336 -0.8352709466165041 0.02670353755050413 0.19360064724115494 0.25682519938278975 -3.052 -13.208 -2.348 -4.552 0.216 0.296 -0.184
-0.476301034638421 -1.110985585626011 -0.08283496254581234 2.3496750718434827 0.11658253987929144 0.362402961137929 0.17755827619773665 0.7249225046798621 0.8462665209020059 0.1771072858129024 -0.84037603467763 0.021991148571003403 0.1829977720372783 0.21519909673053328 -3.02 -13.176 -2.18 -4.676 0.236 0.644 -0.176
-0.4686311306989939 -1.1010147105047556 -0.08015049616701286 2.3389372063282847 0.11581554948534874 0.368922379486442 0.1794757521825934 0.6935065781498573 0.866686873146509 0.1841758692821535 -0.8973174015132638 -0.01610066234662749 0.2878484268311695 0.23365595356691113 -2.836 -13.176 -2.552 -4.616 0.292 0.82 -0.156
-0.46172821715350953 -1.0929613113683574 -0.0790000105760988 2.3278158456161155 0.1169660350762628 0.3765922834258691 0.18139322816745018 0.6522731745792258 0.8584401924323828 0.17749998489452745 -0.9660397407976494 0.01021017612225158 0.58198003896834 0.2042035224450316 -2.864 -13.332 -2.616 -4.248 0.252 0.412 -0.156
-0.4559757891989392 -1.0845244170349875 -0.07861651537912745 2.3182284656918317 0.1169660350762628 0.38426218736529616 0.18331070415230694 0.6412776002937242 0.8509789098815066 0.11584622907939292 -1.0155198250824071 0.06832964020276057 0.7712609963116193 0.16257741979277515 -2.804 -13.268 -2.716 -4.096 0.136 0.328 -0.168
-0.45022336124436896 -1.075320532307675 -0.07708253459124204 2.307874095373605 0.11734953027323415 0.39154859610775183 0.18561167533413506 0.6165375581513454 0.8678649703913842 0.10170906214089073 -1.0390817699799106 0.08246680714126275 0.7830419687603711 0.19320794815952988 -2.804 -13.3 -2.516 -4.004 0.136 0.328 -0.168
-0.4440874380928273 -1.0661166475803625 -0.07708253459124204 2.297136229858407 0.11734953027323415 0.3969175288653508 0.18714565612202047 0.5737333582542138 0.865901474983259 0.09581857591651483 -1.0265153993679088 0.040448005407381256 0.6448118920283498 0.17475109132315203 -2.68 -13.332 -2.448 -3.94 0.152 0.308 -0.168
-0.43795151494128565 -1.0572962580500214 -0.07593204900032798 2.2856313739492666 0.1169660350762628 0.4026699568199211 0.18829614171293454 0.5423174317242089 0.8788605446768859 0.08914269152888879 -0.9947067737562788 -0.00510508806112579 0.5348561491733327 0.13665928040552114 -2.552 -13.3 -2.248 -4.46 0.216 0.376 -0.156
-0.4345000581685434 -1.0484758685196802 -0.07554855380335662 2.275660498828011 0.11888351106111957 0.40650490878963463 0.18983012250081996 0.5328926537652074 0.9024224895743895 0.06558074663138515 -1.0689269001834154 -0.012173671530376884 0.4712388979500729 0.12684180336489462 -2.524 -13.588 -2.216 -4.768 0.292 0.568 -0.148
-0.42874763021397316 -1.0385049933984252 -0.07439806821244256 2.2637721477218995 0.11811652066717686 0.4126408319411763 0.19059711289476267 0.4810563749906994 0.9071348785538903 0.07657632091688685 -1.1066260120194211 0.054977871427508505 0.510508806112579 0.12252211346701895 -2.524 -13.716 -2.148 -4.888 0.292 0.528 -0.168
-0.4241456878503169 -1.0293011086711126 -0.07439806821244256 2.2511168062218445 0.11888351106111957 0.4210777262745461 0.190980608091734 0.4547455365218203 0.9291260271248937 0.054977871427508505 -1.16396007793668 0.06283185306000971 0.6310674241714727 0.10170906214089073 -2.492 -13.84 -2.216 -4.704 0.216 0.336 -0.176
-0.419927240683632 -1.0185632431559146 -0.07363107781849985 2.2380779695248187 0.11888351106111957 0.4275971446230591 0.19213109368264808 0.4194026191755649 0.9416923977368956 0.05379977418263332 -1.2146182594663129 0.0750055245903866 0.6958627726396076 0.062439153978384655 -2.304 -14.096 -2.316 -4.432 0.18 0.316 -0.168
-0.4168592791078612 -1.0108933392164876 -0.07363107781849985 2.226573113615678 0.11965050145506227 0.432966077380658 0.19251458887961942 0.3691371367275571 0.9448339903898961 0.03926990816250607 -1.2142255603846879 0.034950218264630406 0.6247842388654716 0.03337942193813016 -2.584 -14.316 -2.616 -4.308 0.18 0.328 -0.156
-0.413407822335119 -1.000538968898261 -0.07286408742455715 2.2139177721156234 0.12041749184900498 0.43756801974431425 0.1928980840765908 0.3530364743809296 0.9306968234513939 0.028667032958629435 -1.2114766668133123 0.021991148571003403 0.5442809271323342 0.0750055245903866 -2.648 -14.348 -2.516 -4.492 0.172 0.5 -0.176
-0.41072335595631954 -0.9905680937770059 -0.07286408742455715 2.2020294210095113 0.12041749184900498 0.4425534573049419 0.1928980840765908 0.3506802798911792 0.9522952729407723 0.018456856836377853 -1.2036226851808112 0.03377212101975522 0.48459066672532497 0.03337942193813016 -2.74 -14.476 -2.584 -4.552 0.18 0.644 -0.148
-0.406888403986606 -0.9817477042466648 -0.0724805922275858 2.1889905843124855 0.11965050145506227 0.4490728756534549 0.1928980840765908 0.32868913132017585 0.9550441665121477 0.011388273367126762 -1.2432852924249422 -0.007853981632501214 0.5073672134595785 0.009817477040626518 -2.74 -14.76 -2.316 -4.616 0.144 0.528 -0.176
-0.40420393760780654 -0.973310809913295 -0.07209709703061444 2.1759517476154593 0.12003399665203363 0.4548253036080252 0.19328157927356213 0.32358404325905005 0.9342311151860195 0.0329867228565051 -1.2499611768125682 -0.018849555918002914 0.5772676499888393 -0.0011780972448751821 -2.864 -14.7 -2.08 -4.492 0.164 0.432 -0.176
-0.4007524808350643 -0.9621894492011258 -0.07286408742455715 2.163679901312376 0.12041749184900498 0.46096122675956686 0.19328157927356213 0.29530970938204565 0.9303041243697688 0.007461282550876154 -1.293158075791325 -0.004319689897875668 0.6161448590697203 -0.012959069693627005 -3.176 -14.888 -2.148 -4.552 0.172 0.412 -0.156
-0.39883500485020756 -0.953752554867756 -0.07209709703061444 2.1514080550092927 0.12041749184900498 0.4655631691232231 0.19328157927356213 0.24857851866866346 0.9467974857980215 0.009032078877376396 -1.2727377235468218 -0.01021017612225158 0.556061899581086 0.036128315509505585 -3.332 -14.952 -2.148 -4.552 0.172 0.492 -0.156
-0.39730102406232215 -0.9437816797465008 -0.07094661143970038 2.1372187327213528 0.11888351106111957 0.47131559707779336 0.1936650744705335 0.20695241601640701 0.9090983739620156 0.045160394386881984 -1.2825552005874483 0.0011780972448751821 0.4940154446843264 0.028667032958629435 -3.396 -15.048 -2.248 -4.676 0.152 0.616 -0.148
-0.39500005288049406 -0.934194299822217 -0.06941263065181497 2.1230294104334124 0.11965050145506227 0.4770680250323637 0.1944320648644762 0.15275994275214863 0.9483682821245217 0.0730420291822613 -1.3218251087499544 0.012173671530376884 0.5128650006023293 0.021598449489378342 -3.364 -15.24 -2.416 -4.492 0.152 0.568 -0.184
-0.3942330624865513 -0.9234564343070191 -0.07094661143970038 2.1088400881454725 0.11965050145506227 0.48358744338087667 0.19404856966750483 0.11270463642639243 0.9467974857980215 0.03809181091763089 -1.3563826279329598 -0.0070685834692510935 0.5772676499888393 -0.018456856836377853 -3.332 -15.24 -2.684 -4.432 0.144 0.548 -0.212
-0.39346607209260864 -0.9134855591857639 -0.06979612584878632 2.0935002802666185 0.12080098704597633 0.48895637613847565 0.19328157927356213 0.10485065479389122 0.9817477040626519 0.04751658887663235 -1.3948671379322157 0.0310232274483798 0.5980807013149675 -0.02591813938725401 -3.116 -15.588 -2.616 -4.524 0.124 0.48 -0.224
-0.39346607209260864 -0.9038981792614801 -0.06902913545484361 2.0804614435695923 0.12041749184900498 0.49432530889607457 0.1936650744705335 0.0620464548967596 0.9884235884502779 0.08757189520238855 -1.4015430223198417 -0.00039269908162506076 0.5603815894789617 -0.01060287520387664 -3.052 -15.904 -2.852 -4.492 0.152 0.568 -0.212
-0.39346607209260864 -0.8958447801250816 -0.0682621450609009 2.0666556164786236 0.11926700625809092 0.5000777368506448 0.19328157927356213 0.036913713672755706 0.982533102225902 0.06636614479463526 -1.3764102810958379 -0.022776546734253524 0.5258240702959563 -0.0027488935713754254 -3.304 -16.032 -2.752 -4.492 0.144 0.664 -0.24
-0.39384956728958 -0.8854904098068551 -0.0682621450609009 2.053616779781598 0.12003399665203363 0.5046796792143011 0.19251458887961942 0.024740042142378828 0.9397289023287704 0.03926990816250607 -1.3826934664018389 -0.018064157754752792 0.5250386721327062 -0.0329867228565051 -3.272 -16.316 -2.784 -4.644 0.152 0.656 -0.252
-0.3926990816986659 -0.876670020276514 -0.0682621450609009 2.038660467099715 0.11965050145506227 0.5111990975628141 0.1928980840765908 0.005497787142750851 0.9177377537577669 0.04280419989713162 -1.3936890406873406 -0.00039269908162506076 0.5474225197853346 -0.02120575040775328 -3.208 -16.284 -2.92 -4.676 0.144 0.596 -0.252
-0.3942330624865513 -0.8674661355492015 -0.06672816427301549 2.0252381352057176 0.12041749184900498 0.5165680303204131 0.1928980840765908 0.006283185306000972 0.9110618693701409 0.0530143760193832 -1.441991027727223 0.02631083846887907 0.5961172059068423 0.005890486224375911 -3.396 -16.224 -2.884 -4.768 0.116 0.54 -0.24
-0.39461655768352266 -0.8578787556249177 -0.06711165946998685 2.0098983273268636 0.11926700625809092 0.5227039534719548 0.19251458887961942 -0.01531526418337737 0.9185231519210171 0.05929756132538417 -1.4470961157883488 -0.018064157754752792 0.6075054792739689 -0.009424777959001457 -3.208 -16.224 -2.716 -4.768 -0.164 0.54 -0.252
-0.39384956728958 -0.8505923468824619 -0.06711165946998685 1.9960925002358947 0.11658253987929144 0.5276893910325823 0.19251458887961942 -0.08050331173313745 0.9083129757987655 0.02552544030562895 -1.4321735506865965 -0.10053096489601555 0.5458517234588344 -0.027096236632129192 -3.02 -16.128 -2.516 -4.704 -0.164 0.644 -0.24
-0.3942330624865513 -0.839854481367264 -0.06596117387907278 1.9811361875540119 0.11466506389443468 0.5338253141841239 0.1894466273038486 -0.06715154295788539 0.8886780217175124 0.04084070448900632 -1.4141093929318438 -0.22972896275066054 0.5163992923369549 -0.0899280896921389 -2.992 -15.968 -2.552 -4.736 -0.024 0.732 -0.204
-0.3976845192592935 -0.8321845774278369 -0.06481068828815872 1.9673303604630432 0.11159710231866385 0.5388107517447516 0.18522818013716372 -0.10524335387551628 0.892605012533763 0.04908738520313259 -1.409397003952343 -0.27724555162729286 0.5364269454998329 -0.29059732040254493 -3.02 -16.0 -2.684 -4.616 0.124 0.656 -0.252
-0.3980680144562649 -0.8237476830944672 -0.06596117387907278 1.954291523766017 0.11006312153077843 0.5441796845023505 0.1821602185613929 -0.12644910428326955 0.8965320033500137 0.015707963265002428 -1.4058627122177174 -0.2599667920357902 0.5592034922340865 -0.39073558621693544 -3.332 -15.936 -2.616 -4.616 0.1 0.624 -0.26
-0.3992185000471789 -0.8149272935641261 -0.06519418348513008 1.9404856966750483 0.10967962633380708 0.5495486172599495 0.17909225698562206 -0.11034844193664206 0.8843583318196367 0.01531526418337737 -1.4317808516049715 -0.16846790601715106 0.5878705251927159 -0.35185837713605445 -3.584 -15.936 -2.484 -4.552 -0.016 0.608 -0.26
-0.400368985638093 -0.8061069040337849 -0.06557767868210143 1.9255293839931655 0.10852914074289302 0.5549175500175484 0.17487380981893716 -0.12487830795676931 0.8706138639627596 0.021598449489378342 -1.4231414718092201 -0.10995574285501701 0.5419247326425838 -0.342826298258678 -3.488 -16.064 -2.348 -4.704 -0.052 0.704 -0.28
-0.4019029664259784 -0.7969030193064724 -0.06557767868210143 1.90980608091734 0.10661166475803625 0.56105347316909 0.17065536265225228 -0.1260564052016445 0.9197012491658922 0.009817477040626518 -1.4431691249720981 -0.12919799785464497 0.5148284960104547 -0.3840597018293094 -3.708 -16.128 -2.448 -5.104 -0.036 0.704 -0.28
-0.4034369472138638 -0.78769913457916 -0.06404369789421602 1.8960002538263714 0.10507768397015084 0.566422405926689 0.1672039058795101 -0.17435839224152697 0.9251990363086431 0.03063052836675474 -1.4518085047678495 -0.1519745445888985 0.5517422096832103 -0.3530364743809296 -3.644 -16.476 -2.552 -4.98 0.1 0.636 -0.26
-0.4076553943805487 -0.7784952498518475 -0.06404369789421602 1.8806604459475174 0.10354370318226543 0.5725583290782307 0.16451943950071063 -0.21362830040403305 0.9208793464107674 0.03887720908088101 -1.4777266441551036 -0.14058627122177175 0.5709844646828384 -0.34164820101380283 -3.74 -16.7 -2.484 -4.952 0.136 0.596 -0.26
-0.40957287036540546 -0.769291365124535 -0.06366020269724466 1.865320638068663 0.10392719837923678 0.5779272618358297 0.1599174971370544 -0.22658737009766006 0.8878926235542624 0.03573561642788053 -1.435315143339597 -0.0730420291822613 0.5258240702959563 -0.3161227607081739 -3.584 -16.824 -2.08 -4.952 0.052 0.692 -0.268
-0.41225733674420495 -0.7589369948063085 -0.06327670750027331 1.849980830189809 0.10277671278832272 0.5825292041994858 0.15608254516734085 -0.2642864819336659 0.8710065630443847 0.06990043652926081 -1.42235607364597 0.0023561944897503642 0.510508806112579 -0.35853426152368045 -3.644 -17.048 -2.584 -5.104 -0.08 0.724 -0.26
-0.4153252983199758 -0.7512670908668814 -0.06212622190935926 1.8350245175079263 0.10316020798529407 0.5882816321540562 0.15454856437945544 -0.2799944451986683 0.847051919065256 0.0730420291822613 -1.4117531984420935 -0.0420188017338815 0.503832921724953 -0.3247621405039252 -3.612 -17.208 -2.82 -5.224 -0.08 0.644 -0.308
-0.4195437454866607 -0.7416797109425975 -0.060975736318445196 1.819684709629072 0.10239321759135137 0.5936505649116551 0.15109710760671324 -0.30080749652479655 0.8352709466165041 0.10406525663064109 -1.4141093929318438 -0.06911503836601068 0.4983351345822021 -0.29334621397392036 -3.584 -17.176 -3.22 -5.316 -0.024 0.664 -0.288
-0.4218447166684888 -0.7340098070031704 -0.05944175553055978 1.8070293681290175 0.1012427320004373 0.5974855168813686 0.1472621556369997 -0.3392920065240525 0.8391979374327548 0.0899280896921389 -1.4341370460947218 -0.0789325154066372 0.4869468612150753 -0.31062497356542307 -3.552 -17.208 -3.156 -5.224 -0.052 0.636 -0.268
-0.4249126782442596 -0.7263399030637434 -0.06020874592450249 1.7932235410380486 0.10085923680346595 0.6024709544419963 0.14419419406122888 -0.3412555019321778 0.8568693961058825 0.07461282550876154 -1.4443472222169733 -0.09346238142676445 0.4830198703988247 -0.368351738564307 -3.708 -17.396 -3.22 -5.132 -0.108 0.692 -0.268
-0.42798063982003043 -0.7171360183364309 -0.059825250727531136 1.7790342187501087 0.10085923680346595 0.6070728968056525 0.14035924209151535 -0.323191344177425 0.8109236035557504 0.03573561642788053 -1.3870131562997146 -0.04162610265225644 0.45592363376669554 -0.36795903948268194 -3.676 -17.364 -3.088 -5.072 -0.136 0.724 -0.296
-0.43219908698671533 -0.7102331047909466 -0.058674765136617076 1.7652283916591398 0.09894176081860918 0.6112913439723374 0.13690778531877318 -0.3149446634632987 0.7932521448826226 0.029059732040254495 -1.3662001049735863 -0.05851216316213405 0.4370740778486926 -0.3659955440745566 -3.988 -17.332 -2.952 -5.044 -0.116 0.752 -0.28
-0.43603403895642884 -0.7033301912454623 -0.05790777474267437 1.7529565453560565 0.09855826562163783 0.6151262959420509 0.13345632854603098 -0.36560284499293155 0.7857908623317466 0.04555309346850705 -1.3897620498710899 -0.09974556673276543 0.4311835916243167 -0.3510729789728043 -4.3 -17.272 -2.716 -4.92 -0.024 0.76 -0.252
-0.4398689909261424 -0.6945098017151211 -0.057524279545703015 1.7383837278711451 0.09702428483375242 0.6193447431087358 0.1292378813793461 -0.3911282852985605 0.7838273669236212 0.04673119071338223 -1.3336060811987063 -0.12370021071189413 0.40055306325756196 -0.3930917807066858 -4.3 -17.24 -2.92 -4.86 0.072 0.84 -0.252
-0.4440874380928273 -0.686839897775694 -0.057524279545703015 1.7257283863710904 0.09625729443980971 0.6231796950784493 0.1234854534247758 -0.4300054943794415 0.7857908623317466 0.05340707510100826 -1.313185728954203 -0.11152653918151725 0.3801327110130588 -0.42568580448156584 -4.176 -17.176 -3.156 -4.92 -0.036 0.828 -0.28
-0.4479223900625408 -0.679169993836267 -0.05714078434873166 1.7126895496740644 0.095490304045867 0.6273981422451342 0.12003399665203363 -0.4080143458084381 0.7806857742706207 0.03259402377488004 -1.2966923675259505 -0.07382742734551141 0.3950552761148111 -0.42058071642044004 -4.02 -17.396 -3.088 -4.86 -0.124 0.8 -0.296
-0.4532913228201398 -0.6707330995028972 -0.0559902987578176 1.6996507129770384 0.09510680884889565 0.6316165894118191 0.11504855909140603 -0.44689155488931914 0.7492698477406159 0.05026548244800778 -1.2499611768125682 -0.07539822367201165 0.38837939172718505 -0.4441426613179437 -4.052 -17.208 -2.82 -5.196 -0.124 0.84 -0.28
-0.45750976998682463 -0.6642136811543842 -0.05560680356084625 1.6881458570678978 0.09357282806101024 0.6369855221694181 0.1112136071216925 -0.4700608007051977 0.7335618844756134 0.09346238142676445 -1.2346459126291909 -0.10759954836526664 0.40565815131868777 -0.4453207585628189 -4.052 -17.144 -2.752 -5.408 -0.024 0.8 -0.28
-0.46326219794139495 -0.6557767868210144 -0.055223308363874894 1.6747235251739006 0.09050486648523941 0.6408204741391316 0.10584467436409355 -0.48851765754157556 0.7206028147819864 0.10877764561014182 -1.2515319731390686 -0.17632188764965226 0.4504258466239447 -0.4441426613179437 -3.988 -17.176 -3.088 -5.532 0.024 0.636 -0.26
-0.4686311306989939 -0.6484903780785587 -0.05330583237901813 1.6620681836738458 0.09012137128826805 0.6435049405179311 0.1012427320004373 -0.49558624101082666 0.7555530330466168 0.07382742734551141 -1.202837287017561 -0.15825772989489947 0.42961279529781643 -0.452782041113695 -4.112 -17.112 -3.188 -5.808 0.016 0.676 -0.252
-0.47323307306265017 -0.6415874645330742 -0.05330583237901813 1.6505633277647052 0.08935438089432535 0.64887387327553 0.09740778003072377 -0.5116869033574541 0.724137106516612 0.05811946408050899 -1.2318970190578156 -0.07971791356988733 0.375027622951933 -0.42764929988969114 -3.924 -17.112 -3.188 -5.9 -0.1 0.676 -0.26
-0.47821851062327775 -0.6350680461845613 -0.05292233718204677 1.6398254622495072 0.0897378760912967 0.6519418348513009 0.09242234247009617 -0.5026548244800777 0.7229590092717368 0.04790928795825741 -1.1796680412016824 -0.04358959806038174 0.36089045601343084 -0.3930917807066858 -3.956 -17.08 -3.088 -5.96 -0.152 0.664 -0.28
-0.482820452986934 -0.6285486278360483 -0.05253884198507542 1.627553615946424 0.08858739050038264 0.6550097964270717 0.08935438089432535 -0.5199335840715804 0.7151050276392356 0.050658181529632834 -1.1847731292628083 -0.03887720908088101 0.3322234230548014 -0.4543528374401953 -4.052 -17.208 -2.92 -6.112 -0.116 0.712 -0.268
-0.4881893857445329 -0.6212622190935926 -0.052155346788104066 1.6152817696433406 0.08743690490946858 0.6592282435937565 0.08321845774278369 -0.5230751767245809 0.6758351194767296 0.06990043652926081 -1.1561060963041787 -0.09071348785538903 0.35382187254417974 -0.4841979676436999 -3.956 -17.3 -2.884 -6.112 0.008 0.684 -0.252
-0.4947088040930459 -0.6151262959420509 -0.05138835639416136 1.6033934185372287 0.08705340971249723 0.6626797003664987 0.07784952498518474 -0.5517422096832103 0.6899722864152317 0.04476769530525693 -1.1737775549773066 -0.08521570071263818 0.37934731284980866 -0.4853760648885751 -4.02 -17.272 -3.052 -6.02 0.044 0.616 -0.252
-0.5000777368506448 -0.6074563920026238 -0.0502378708032473 1.593806038612945 0.08666991451552587 0.6649806715483269 0.07286408742455715 -0.5800165435602147 0.6726935268237291 0.028667032958629435 -1.1549279990593035 -0.0750055245903866 0.33575771478942695 -0.5136503987655795 -4.052 -17.272 -3.12 -5.836 -0.036 0.596 -0.268
-0.5069806503961293 -0.6001699832601681 -0.051004861197190006 1.5811506971128901 0.08705340971249723 0.6680486331240977 0.0682621450609009 -0.5741260573358388 0.6613052534566023 0.03926990816250607 -1.125082868855799 -0.027881634795379313 0.24150993519941236 -0.5116869033574541 -3.956 -17.24 -2.92 -5.744 -0.072 0.792 -0.26
-0.5131165735476709 -0.5940340601086265 -0.049854375606275945 1.5696458412037497 0.08628641931855452 0.6699661091089545 0.06366020269724466 -0.5894413215192161 0.6495242810078504 0.03455751918300534 -1.1015209239582953 -0.01021017612225158 0.24308073152591259 -0.48380526856207484 -4.08 -17.272 -2.82 -5.624 -0.072 0.82 -0.252
-0.5181020111082985 -0.5882816321540562 -0.04947088040930459 1.5589079756885518 0.08590292412158317 0.6718835850938112 0.058674765136617076 -0.6232134425389714 0.6389214058039738 0.05537057050913356 -1.1140872945702973 -0.04162610265225644 0.2191260875467839 -0.5065818152963284 -3.832 -17.176 -2.684 -5.5 -0.072 0.8 -0.252
-0.5250049246537829 -0.5817622138055432 -0.04908738521233324 1.5477866149763824 0.08436894333369775 0.6745680514726107 0.05292233718204677 -0.6526658736608509 0.6455972901915998 0.05262167693775814 -1.105447914774546 -0.03926990816250607 0.2309070599955357 -0.5379977418263332 -3.644 -17.112 -2.82 -5.408 -0.072 0.808 -0.268
-0.5311408478053246 -0.5760097858509728 -0.048703890015361885 1.5389662254460414 0.08513593372764046 0.6757185370635248 0.04793689962141918 -0.6385287067223487 0.6185010535594707 0.02670353755050413 -1.0559678304897884 -0.05851216316213405 0.19399334632278 -0.5034402226433279 -3.676 -17.208 -2.952 -5.5 -0.116 0.82 -0.28
-0.5372767709568662 -0.5694903675024598 -0.04832039481839053 1.5297623407187289 0.08360195293975504 0.6772525178514102 0.042184471666848876 -0.6306747250898476 0.6302820260082225 0.03769911183600583 -0.989601685695153 -0.0659734457130102 0.15747233173164935 -0.5340707510100826 -3.676 -17.048 -2.92 -5.56 -0.144 0.8 -0.28
-0.5441796845023505 -0.5637379395478895 -0.04832039481839053 1.5197914655974736 0.08245146734884098 0.6784030034423242 0.036432043712278574 -0.64638268835485 0.6055419838658437 0.05537057050913356 -0.9365873096757699 -0.08953539061051385 0.1280199006097698 -0.536819644581458 -3.456 -17.08 -2.884 -5.9 -0.108 0.8 -0.308
-0.5506991028508635 -0.5579855115933192 -0.04793689962141918 1.5105875808701612 0.08091748656095557 0.6799369842302097 0.03183010134862233 -0.6452045911099747 0.601222293967968 0.0400553063257562 -0.9405143004920204 -0.13665928040552114 0.17160949867015154 -0.5423174317242089 -3.52 -17.048 -2.92 -6.08 -0.024 0.76 -0.26
-0.5579855115933192 -0.5522330836387489 -0.04832039481839053 1.500616705748906 0.08091748656095557 0.6826214506090091 0.024927187803137973 -0.7001824625374833 0.5847289325397155 0.029452431121879556 -0.924413638145393 -0.135873882242271 0.1881028600984041 -0.5403539363160835 -3.456 -17.048 -2.716 -6.08 0.044 0.676 -0.268
-0.5637379395478895 -0.5472476460781214 -0.04832039481839053 1.492946801809479 0.07976700097004151 0.6837719361999232 0.01917475984856767 -0.6766205176399797 0.5643085802952122 -0.013351768775252066 -0.8855364290645119 -0.05772676499888393 0.18181967479240313 -0.5682355711114628 -3.396 -17.112 -2.584 -6.296 -0.044 0.624 -0.268
-0.5714078434873167 -0.5411117229265797 -0.047553404424447825 1.483359421885195 0.07976700097004151 0.6845389265938658 0.014189322287940077 -0.6711227304972288 0.5643085802952122 0.0007853981632501215 -0.8772897483503856 -0.04280419989713162 0.13469578499739585 -0.5808019417234648 -3.396 -17.048 -2.316 -6.54 -0.108 0.692 -0.26
-0.5779272618358297 -0.5349757997750381 -0.04716990922747647 1.4749225275518254 0.07861651537912745 0.68568941218478 0.009203884727312482 -0.7041094533537339 0.55017141335671 0.029452431121879556 -0.8619744841670083 -0.05733406591725887 0.10249446030414085 -0.5356415473365829 -3.052 -17.08 -2.112 -6.572 -0.024 0.692 -0.26
-0.5863641561691995 -0.5292233718204677 -0.047553404424447825 1.4653351476275416 0.07746602978821339 0.6864564025787226 0.003451456772742181 -0.7037167542721089 0.5592034922340865 0.01727875959150267 -0.8352709466165041 -0.0679369411211355 0.06754424203951044 -0.5458517234588344 -3.116 -17.048 -2.248 -6.632 0.06 0.724 -0.268
-0.5925000793207411 -0.5246214294568115 -0.04793689962141918 1.4580487388850858 0.07784952498518474 0.6883738785635795 -0.003451456772742181 -0.7135342313127354 0.5332853528468324 -0.0023561944897503642 -0.8278096640656281 -0.06086835765188441 0.1021017612225158 -0.5411393344793337 -2.864 -17.144 -2.384 -6.54 0.016 0.676 -0.252
-0.6009369736541108 -0.5188690015022412 -0.04716990922747647 1.449611844551716 0.07708253459124204 0.6887573737605508 -0.008436894333369775 -0.7304202918226129 0.5167919914185799 -0.011388273367126762 -0.8073893118211248 -0.029059732040254495 0.12291481254864402 -0.5698063674379631 -2.864 -17.208 -2.048 -6.54 -0.06 0.596 -0.268
-0.6078398871995953 -0.5138835639416136 -0.04716990922747647 1.4419419406122889 0.07784952498518474 0.6887573737605508 -0.013805827090968724 -0.7072510460067344 0.5163992923369549 0.02120575040775328 -0.782649269678746 -0.022776546734253524 0.10563605295714133 -0.5533130060097106 -2.68 -17.016 -1.812 -6.508 -0.024 0.608 -0.268
-0.616276781532965 -0.5085146311840146 -0.04678641403050512 1.4346555318698333 0.07708253459124204 0.6887573737605508 -0.019941750242510378 -0.7488771486589908 0.5215043803980807 0.04280419989713162 -0.7649778110056183 -0.03337942193813016 0.008639379795751335 -0.5521349087648354 -2.708 -17.048 -1.98 -6.416 0.052 0.704 -0.268
-0.6227961998814779 -0.5039126888203584 -0.046402918833533764 1.4273691231273775 0.07593204900032798 0.6887573737605508 -0.02569417819708068 -0.7810784733522458 0.4810563749906994 0.03377212101975522 -0.7571238293731171 -0.03848450999925595 -0.008639379795751335 -0.5474225197853346 -2.68 -17.08 -1.98 -6.264 0.024 0.808 -0.26
-0.6296991134269624 -0.4989272512597308 -0.046402918833533764 1.4208497047788644 0.07669903939427068 0.6887573737605508 -0.030679615757708275 -0.7520187413119913 0.48459066672532497 0.023561944897503646 -0.6950773744763575 -0.012173671530376884 -0.019634954081253035 -0.5674501729482128 -2.552 -16.984 -2.012 -6.144 -0.036 0.78 -0.28
-0.6377525125633607 -0.4947088040930459 -0.04601942363656241 1.4147137816273228 0.07593204900032798 0.6879903833666081 -0.03681553890924993 -0.7543749358017416 0.47438049060307336 0.02513274122400389 -0.6632687488647275 -0.014529866020127248 -0.0200276531628781 -0.5808019417234648 -2.336 -16.984 -2.248 -6.02 -0.044 0.684 -0.252
-0.6454224165027879 -0.49049035692636106 -0.04601942363656241 1.4078108680818384 0.07631554419729933 0.6879903833666081 -0.042184471666848876 -0.7799003761073706 0.43353978611406707 0.03220132469325498 -0.6452045911099747 -0.029452431121879556 -0.0329867228565051 -0.5482079179485848 -2.552 -16.92 -2.148 -6.02 -0.1 0.724 -0.268
-0.6530923204422149 -0.4858884145627048 -0.04563592843959106 1.4016749449302968 0.07439806821244256 0.686839897775694 -0.047553404424447825 -0.7641924128423682 0.46063602274619625 0.023561944897503646 -0.6126105673350948 -0.04084070448900632 -0.03769911183600583 -0.5391758390712084 -2.212 -16.856 -2.28 -6.02 -0.1 0.792 -0.26
-0.6603787291846707 -0.4816699673960199 -0.04563592843959106 1.3970730025666405 0.07401457301547121 0.6864564025787226 -0.05368932757598948 -0.7641924128423682 0.43471788335894224 0.007461282550876154 -0.5725552610093385 -0.07814711724338709 -0.07186393193738612 -0.5654866775400874 -2.18 -16.824 -2.08 -6.08 -0.06 0.808 -0.296
-0.6688156235180404 -0.4778350154263064 -0.04563592843959106 1.3917040698090417 0.0732475826215285 0.6860729073817513 -0.05905826033358843 -0.7594800238628675 0.3966260724413113 -0.0011780972448751821 -0.5474225197853346 -0.09817477040626518 -0.045160394386881984 -0.5870851270294658 -2.148 -16.764 -1.944 -6.144 0.024 0.74 -0.268
-0.6757185370635248 -0.4736165682596215 -0.04601942363656241 1.3863351370514427 0.07209709703061444 0.6853059169878086 -0.06519418348513008 -0.8042477191681244 0.39544797519643615 -0.01531526418337737 -0.5163992923369549 -0.08246680714126275 -0.03769911183600583 -0.5811946408050899 -2.088 -16.7 -1.644 -6.172 0.036 0.692 -0.252
-0.6849224217908373 -0.46978161628990794 -0.045252433242619704 1.3817331946877864 0.07133010663667173 0.6845389265938658 -0.07094661143970038 -0.7736171908013697 0.3742422247886829 0.02631083846887907 -0.4708461988684478 -0.06832964020276057 -0.05576326959075863 -0.5682355711114628 -1.992 -16.636 -1.776 -6.356 -0.016 0.692 -0.26
-0.692208830533293 -0.46594666432019444 -0.045252433242619704 1.3778982427180728 0.07017962104575767 0.6845389265938658 -0.07784952498518474 -0.8117090017190005 0.3801327110130588 0.014922565101752308 -0.42647120264481597 -0.09346238142676445 -0.06754424203951044 -0.5855143307029655 -1.932 -16.636 -1.576 -6.48 0.0 0.704 -0.252
-0.7006457248666628 -0.4621117123504809 -0.046402918833533764 1.3744467859453307 0.06979612584878632 0.6833884410029518 -0.08360195293975504 -0.8046404182497494 0.36167585417668097 -0.015707963265002428 -0.4158683274409393 -0.12370021071189413 -0.1021017612225158 -0.5886559233559661 -1.712 -16.668 -1.676 -6.632 0.072 0.596 -0.28
-0.7083156288060898 -0.4601942363656241 -0.045252433242619704 1.3702283387786458 0.06941263065181497 0.6818544602150665 -0.08935438089432535 -0.7905032513112472 0.329867228565051 -0.014137166938502187 -0.3577488633604303 -0.045160394386881984 -0.10681415020201653 -0.5851216316213405 -1.34 -16.636 -1.576 -6.692 0.052 0.52 -0.268
-0.7156020375485456 -0.4559757891989392 -0.04563592843959106 1.3675438723998463 0.07017962104575767 0.6787864986392956 -0.0947233136519243 -0.7975718347804983 0.3129811680551734 0.008639379795751335 -0.35382187254417974 -0.011780972448751823 -0.1668971096906508 -0.6008295948863429 -1.244 -16.604 -1.44 -6.816 -0.008 0.492 -0.268
-0.7240389318819153 -0.4529078276231684 -0.04563592843959106 1.3644759108240756 0.0682621450609009 0.6764855274574675 -0.10085923680346595 -0.7999280292702488 0.3243694414223002 0.01610066234662749 -0.2960951075452958 -0.019634954081253035 -0.22344577744465957 -0.5717698628460884 -1.368 -16.572 -1.108 -6.724 -0.016 0.588 -0.252
-0.7328593214122564 -0.44983986604739756 -0.04601942363656241 1.3617914444452761 0.06711165946998685 0.672650575487754 -0.10699515995500761 -0.8011061265151239 0.33300882121805153 -0.01021017612225158 -0.27646015346404273 -0.08521570071263818 -0.297273204790171 -0.6094689746820943 -1.184 -16.668 -1.276 -6.632 0.044 0.644 -0.268
-0.7412962157456262 -0.44600491407768406 -0.04563592843959106 1.3587234828695052 0.06787864986392955 0.6691991187150117 -0.11351457830352062 -0.7814711724338709 0.30983957540217294 0.003141592653000486 -0.23012166183228558 -0.09699667316139 -0.33457961754455173 -0.6051492847842186 -1.088 -16.668 -1.004 -6.6 0.088 0.636 -0.252
-0.7485826244880819 -0.44447093328979864 -0.045252433242619704 1.3575729972785913 0.06672816427301549 0.6661311571392409 -0.11888351106111957 -0.7869689595766217 0.27763825070891796 0.018064157754752792 -0.23169245815878584 -0.04908738520313259 -0.3436116964219281 -0.574911455499089 -1.088 -16.792 -1.004 -6.54 0.06 0.608 -0.24
-0.7554855380335662 -0.44178646691099915 -0.045252433242619704 1.3560390164907057 0.0674951546669582 0.6615292147755847 -0.12540292940963257 -0.7791149779441205 0.2697842690764167 0.008639379795751335 -0.20381082336340653 -0.024347343060753767 -0.37031523397243227 -0.543102829887459 -0.996 -16.7 -1.172 -6.416 0.036 0.596 -0.224
-0.763922432366936 -0.43948549572917106 -0.04563592843959106 1.355272026096763 0.06634466907604414 0.6573107676088998 -0.13077186216723152 -0.7830419687603711 0.24582962509728803 0.012566370612001944 -0.15275994275214863 -0.029452431121879556 -0.42764929988969114 -0.5466371216220846 -0.932 -16.572 -0.94 -6.388 0.016 0.704 -0.26
-0.7719758315033345 -0.4368010293503716 -0.045252433242619704 1.3537380453088776 0.06557767868210143 0.6523253300482722 -0.1357572997278591 -0.7720463944748694 0.24740042142378826 -0.013351768775252066 -0.1252710070383944 -0.02081305132612822 -0.44139376774656824 -0.5686282701930879 -0.84 -16.7 -1.24 -6.416 0.008 0.684 -0.224
-0.7796457354427615 -0.4348835533655148 -0.044485442848677 1.3533545501119062 0.06481068828815872 0.64887387327553 -0.1407427372884867 -0.8124943998822507 0.23051436091391064 0.006675884387626033 -0.09424777959001458 -0.049480084284757656 -0.43668137876706753 -0.5407466353977086 -0.652 -16.54 -1.14 -6.448 -0.016 0.644 -0.252
-0.7880826297761313 -0.43219908698671533 -0.04486893804564835 1.3525875597179635 0.06404369789421602 0.6431214453209597 -0.1472621556369997 -0.8073893118211248 0.20577431877153182 0.03063052836675474 -0.0530143760193832 -0.09621127499813988 -0.43668137876706753 -0.5595961913157116 -0.592 -16.412 -1.276 -6.236 -0.036 0.56 -0.252
-0.7949855433216156 -0.43104860139580126 -0.04410194765170564 1.352971054914935 0.06289321230330196 0.6385195029573034 -0.15263108839459866 -0.8046404182497494 0.2042035224450316 0.022383847652628464 -0.01060287520387664 -0.10877764561014182 -0.48144907407232446 -0.5670574738665877 -0.496 -16.476 -1.004 -6.48 0.024 0.644 -0.224
-0.8034224376549854 -0.42951462060791584 -0.04563592843959106 1.3537380453088776 0.06212622190935926 0.6320000846087904 -0.15838351634916897 -0.7728317926381195 0.17592918856802722 -0.018064157754752792 0.034164820101380285 -0.14058627122177175 -0.523467875806206 -0.5324999546835824 -0.56 -16.316 -0.804 -6.6 0.06 0.656 -0.232
-0.8122428271853266 -0.42721364942608775 -0.04563592843959106 1.3545050357028203 0.06059224112147384 0.6273981422451342 -0.16375244910676792 -0.7806857742706207 0.17160949867015154 -0.02513274122400389 0.05890486224375911 -0.13037609509952017 -0.5423174317242089 -0.5548838023362108 -0.436 -16.192 -0.668 -6.572 0.144 0.576 -0.224
-0.8195292359277823 -0.42567966863820234 -0.04486893804564835 1.3556555212937345 0.05944175553055978 0.6220292094875353 -0.17027186745528092 -0.7767587834543701 0.1700387023436513 -0.004319689897875668 0.07029313561088588 -0.10406525663064109 -0.48184177315394955 -0.5482079179485848 -0.56 -16.348 -0.668 -6.936 0.116 0.472 -0.212
-0.8287331206550947 -0.42452918304728826 -0.045252433242619704 1.3564225116876771 0.058674765136617076 0.616276781532965 -0.17564080021287987 -0.7539822367201167 0.14333516479314717 0.013351768775252066 0.08482300163101313 -0.07225663101901117 -0.4893030557048257 -0.5376050427447081 -0.404 -16.444 -0.604 -6.784 0.06 0.444 -0.224
-0.8364030245945219 -0.42299520225940285 -0.044485442848677 1.3571895020816198 0.05829126993964572 0.6112913439723374 -0.18062623777350748 -0.8144578952903759 0.13626658132389607 -0.0011780972448751821 0.12134401622214377 -0.05772676499888393 -0.5144357969288296 -0.5065818152963284 -0.496 -16.224 -0.5 -6.632 0.06 0.492 -0.232
-0.8436894333369775 -0.42146122147151743 -0.044485442848677 1.3591069780664766 0.05790777474267437 0.6055389160177671 -0.18599517053110642 -0.7873616586582468 0.12212941438539389 0.0329867228565051 0.13155419234439536 -0.05851216316213405 -0.5725552610093385 -0.5022621253984527 -0.528 -16.256 -0.636 -6.416 0.08 0.508 -0.224
-0.851742832473376 -0.4206942310775747 -0.044485442848677 1.3617914444452761 0.05714078434873166 0.59786901207834 -0.1902136176977913 -0.7967864366172482 0.11545352999776785 0.04908738520313259 0.18024887846590287 -0.08364490438613793 -0.620464548967596 -0.5179700886634551 -0.528 -15.904 -0.5 -6.388 0.088 0.588 -0.224
-0.8609467172006885 -0.419927240683632 -0.04371845245473429 1.363708920430133 0.05560680356084625 0.5917330889267983 -0.19596604565236161 -0.801498825596749 0.0899280896921389 0.03573561642788053 0.18967365642490433 -0.0769690199985119 -0.6514877764159758 -0.4751658887663235 -0.34 -14.952 -0.668 -6.204 0.06 0.54 -0.224
-0.8690001163370868 -0.41877675509271794 -0.04410194765170564 1.366009891611961 0.055223308363874894 0.5844466801843426 -0.20056798801601786 -0.8011061265151239 0.11663162724264303 0.031415926530004856 0.20734511509803208 -0.06872233928438563 -0.6224280443757213 -0.4700608007051977 -0.372 -14.572 -0.5 -5.836 0.024 0.424 -0.224
-0.877820505867428 -0.41762626950180387 -0.043334957257762936 1.3694613483847031 0.05445631796993219 0.5763932810479442 -0.2051699303796741 -0.7924667467193726 0.08953539061051385 0.023169245815878585 0.25407630581141427 -0.08089601081476251 -0.6679811378442283 -0.4539601383585702 -0.34 -14.76 -0.604 -5.836 0.0 0.54 -0.26
-0.8839564290189696 -0.41724277430483253 -0.042184471666848876 1.3721458147635026 0.05292233718204677 0.5691068723054885 -0.20938837754635897 -0.782256570597121 0.07618362183526178 0.03652101459113065 0.2733185608110423 -0.09306968234513939 -0.7312056899858631 -0.44924774937906947 -0.436 -15.112 -0.704 -5.9 0.0 0.624 -0.24
-0.8923933233523395 -0.41724277430483253 -0.042184471666848876 1.3759807667332162 0.052155346788104066 0.5618204635630328 -0.2151408055009293 -0.7602654220261176 0.06990043652926081 0.07539822367201165 0.29530970938204565 -0.12252211346701895 -0.7653705100872433 -0.46299221723594663 -0.404 -15.176 -0.636 -5.716 0.06 0.656 -0.232
-0.9004467224887379 -0.4153252983199758 -0.041033986075934815 1.3794322235059584 0.049854375606275945 0.554534054820577 -0.21974274786458553 -0.7861835614133716 0.0640099503048849 0.06950773744763575 0.3412555019321778 -0.16454091520090044 -0.7327764863123634 -0.472024296113323 -0.404 -15.364 -0.604 -5.592 0.072 0.588 -0.24
-0.909267112019079 -0.41647578391088985 -0.03911651009107805 1.3832671754756718 0.04793689962141918 0.5472476460781214 -0.22357769983429907 -0.808174709984375 0.03730641275438077 0.07775441816176203 0.3758130211151831 -0.16454091520090044 -0.7280640973328626 -0.4410010686649432 -0.436 -15.492 -0.604 -5.592 0.072 0.548 -0.232
-0.9173205111554774 -0.4157087935169471 -0.039883500485020755 1.3882526130362995 0.046402918833533764 0.5384272565477802 -0.2281796421979553 -0.8219191778412521 0.014922565101752308 0.09149888601863915 0.4158683274409393 -0.14569135928289753 -0.7606581211077427 -0.4170464246858145 -0.56 -15.492 -0.668 -5.744 0.072 0.548 -0.212
-0.9246069198979331 -0.4153252983199758 -0.03719903410622128 1.393238050596927 0.04563592843959106 0.5303738574113818 -0.23239808936464018 -0.8105309044741253 0.0019634954081253035 0.06283185306000971 0.4551382356034454 -0.13823007673202137 -0.7905032513112472 -0.41429753111443907 -0.216 -15.588 -0.836 -5.652 0.08 0.568 -0.212
-0.9326603190343316 -0.41494180312300444 -0.03796602450016399 1.398606983354526 0.044485442848677 0.5219369630780121 -0.23584954613738238 -0.7912886494744974 0.01610066234662749 0.05537057050913356 0.510508806112579 -0.11506083091614279 -0.7912886494744974 -0.4170464246858145 0.652 -15.492 -0.604 -5.776 -0.008 0.54 -0.24
-0.9395632325798159 -0.4157087935169471 -0.03796602450016399 1.4035924209151536 0.04371845245473429 0.5138835639416136 -0.2396844981070959 -0.782649269678746 -0.0035342917346255468 0.036128315509505585 0.5348561491733327 -0.09621127499813988 -0.7838273669236212 -0.4080143458084381 1.464 -15.46 -0.604 -5.744 -0.052 0.472 -0.232
-0.9468496413222717 -0.41609228871391846 -0.03834951969713534 1.4093448488697238 0.042184471666848876 0.5062136600021865 -0.24313595487983808 -0.7673340054953687 -0.013351768775252066 0.04712388979500729 0.5352488482549578 -0.12370021071189413 -0.8050331173313745 -0.35657076611555516 1.96 -15.46 -0.736 -5.56 -0.024 0.412 -0.24
-0.9541360500647273 -0.4157087935169471 -0.037582529303192634 1.4154807720212654 0.0395000052880494 0.4973932704718454 -0.24658741165258025 -0.7268860000879874 -0.02591813938725401 0.0035342917346255468 0.582372738049965 -0.1841758692821535 -0.8199556824331268 -0.35460727070742987 2.272 -15.208 -0.604 -5.624 0.036 0.52 -0.252
-0.961422458807183 -0.41647578391088985 -0.03834951969713534 1.4212331999758359 0.03834951969713534 0.48895637613847565 -0.2504223636222938 -0.7099999395781098 -0.014529866020127248 -0.012173671530376884 0.6149667618248451 -0.19281524907790482 -0.8651160768200088 -0.3498948817279291 2.212 -15.112 -0.604 -5.592 0.036 0.48 -0.212
-0.9679418771556961 -0.41609228871391846 -0.038733014894106695 1.4285196087182916 0.03604854851530722 0.48051948180510584 -0.25310683000109324 -0.691150383660107 -0.04358959806038174 -0.04790928795825741 0.6000441967230928 -0.19752763805740556 -0.8674722713097591 -0.3220132469325498 2.272 -14.856 -0.604 -5.56 0.016 0.48 -0.224
-0.9744612955042091 -0.4168592791078612 -0.0395000052880494 1.4350390270668045 0.0337475773334791 0.4720825874717361 -0.2554078011829214 -0.6750497213134794 -0.04280419989713162 -0.07814711724338709 0.6255696370287217 -0.20655971693478195 -0.8458738218203808 -0.303949089177797 2.024 -14.636 -0.436 -5.408 0.06 0.384 -0.26
-0.9805972186557508 -0.41762626950180387 -0.039883500485020755 1.4419419406122889 0.03106311095467963 0.46249520754745227 -0.2592427531526349 -0.6298893269265974 -0.024347343060753767 -0.03455751918300534 0.6613052534566023 -0.21755529122028364 -0.8549059006977572 -0.29766590387179603 1.9 -14.76 0.604 -5.196 0.1 0.452 -0.224
-0.9875001322012351 -0.41877675509271794 -0.04065049087896346 1.448461358960802 0.029529130166794215 0.4532913228201398 -0.2611602291374917 -0.6577709617219767 -0.04987278336638271 -0.022383847652628464 0.7033240551904838 -0.23129975907716077 -0.8969247024316387 -0.2768528525456678 1.776 -14.604 1.108 -5.196 0.172 0.528 -0.212
-0.9940195505497481 -0.4191602502896893 -0.04026699568199211 1.4565147580972004 0.025310683000109326 0.4440874380928273 -0.2634612003193198 -0.678584013048105 -0.06950773744763575 -0.008639379795751335 0.7315983890674882 -0.28941922315766977 -0.9365873096757699 -0.24779312050541333 1.96 -14.096 1.544 -5.072 0.172 0.588 -0.224
-1.0013059592922038 -0.4191602502896893 -0.039883500485020755 1.4641846620366274 0.021859226227367145 0.4341165629715721 -0.26576217150114795 -0.6966481708028578 -0.06518804754976008 0.004319689897875668 0.7343472826388636 -0.3459678909116785 -0.9087056748803906 -0.23836834254641187 1.9 -14.316 1.608 -4.952 0.18 0.444 -0.204
-1.0082088728376881 -0.4206942310775747 -0.03834951969713534 1.4726215563699971 0.017257283863710903 0.42529617344123094 -0.2684466378799474 -0.6754424203951045 -0.05222897785613308 0.07264933010063623 0.7520187413119913 -0.3805254100946839 -0.8784678455952609 -0.18928095734327927 2.116 -14.412 1.376 -4.952 0.2 0.48 -0.204
-1.0147282911862012 -0.419927240683632 -0.03719903410622128 1.479907965112453 0.013805827090968724 0.4168592791078612 -0.2699806186678328 -0.6750497213134794 -0.06754424203951044 0.12212941438539389 0.7956083393723731 -0.37974001193143375 -0.9138107629415163 -0.1900663555065294 2.336 -14.348 1.376 -4.952 0.172 0.472 -0.252
-1.0216312047316856 -0.42146122147151743 -0.036432043712278574 1.4891118498397653 0.01112136071216925 0.40650490878963463 -0.2715145994557182 -0.6605198552933521 -0.06872233928438563 0.09385508050838952 0.8258461686575027 -0.336543112952677 -0.9043859849825149 -0.155116137241899 2.584 -14.38 1.108 -4.86 0.164 0.376 -0.224
-1.0281506230801987 -0.4226117070624315 -0.03528155812136451 1.498315734567078 0.008053399136398421 0.39653403366837947 -0.2718980946526896 -0.6891868882519816 -0.06361725122325984 0.09621127499813988 0.8223118769228772 -0.2941316121371705 -0.9295187262065188 -0.1240929097935192 2.584 -14.096 1.004 -4.828 0.172 0.336 -0.232
-1.035053536625683 -0.4222282118654601 -0.0337475773334791 1.507136124097419 0.006519418348513008 0.38502917775923884 -0.27381557063754636 -0.6475607855997252 -0.04241150081550656 0.1060287520387664 0.8175994879433764 -0.21284290224078292 -0.9864600930421525 -0.12566370612001942 2.584 -13.968 0.94 -4.92 0.164 0.396 -0.232
-1.040422469383282 -0.42299520225940285 -0.033364082136507746 1.5155730184307887 0.005368932757598948 0.375441797834955 -0.27381557063754636 -0.5910121178457164 -0.06950773744763575 0.07775441816176203 0.84037603467763 -0.15668693356839924 -0.9958848710011541 -0.10838494652851677 2.584 -14.064 1.208 -4.644 0.164 0.404 -0.224
-1.0477088781257375 -0.4237621926533455 -0.03183010134862233 1.5251603983550726 0.005368932757598948 0.36508742751672846 -0.27458256103148904 -0.5658793766217125 -0.062439153978384655 0.09267698326351434 0.8757189520238855 -0.09149888601863915 -0.9903870838584031 -0.0730420291822613 2.492 -14.128 1.14 -4.432 0.152 0.424 -0.204
-1.0538448012772792 -0.4249126782442596 -0.032213596545593685 1.5343642830823851 0.005368932757598948 0.35434956200153056 -0.27496605622846043 -0.6165375581513454 -0.05811946408050899 0.07539822367201165 0.9012443923295144 -0.022776546734253524 -1.0304423901841593 -0.03887720908088101 2.428 -14.16 0.904 -4.4 0.008 0.528 -0.24
-1.058830238837907 -0.42567966863820234 -0.03106311095467963 1.5428011774157548 0.0030679615757708274 0.34476218207724674 -0.27458256103148904 -0.6118251691718446 -0.08325220530451288 0.0730420291822613 0.8933904106970132 -0.04790928795825741 -1.0359401773269101 -0.028274333877004374 2.648 -14.128 1.04 -4.276 -0.252 0.424 -0.232
-1.0645826667924772 -0.42529617344123094 -0.02914563496982286 1.5527720525370101 -0.0007669903939427069 0.3336408213650775 -0.27534955142543177 -0.5745187564174639 -0.06518804754976008 0.10524335387551628 0.9200939482475173 -0.22737276826091016 -0.995492171919529 0.006283185306000972 2.772 -13.684 0.972 -4.188 0.008 0.376 -0.24
-1.0703350947470474 -0.42683015422911635 -0.028378644575880154 1.5638934132491793 -0.006519418348513008 0.32328645104685094 -0.27496605622846043 -0.5462444225404595 -0.034164820101380285 0.11663162724264303 0.9782134123280263 -0.4260785035631909 -1.0155198250824071 -0.02591813938725401 2.864 -13.652 0.972 -4.124 0.152 0.424 -0.252
-1.0749370371107037 -0.4275971446230591 -0.02684466378799474 1.573097297976492 -0.009970875121255189 0.3121650903346817 -0.27534955142543177 -0.5144357969288296 -0.043982297142006806 0.1370519794871462 0.9789988104912765 -0.4900884538680758 -1.053611636000038 -0.014529866020127248 2.96 -13.808 0.772 -4.216 0.172 0.424 -0.252
-1.0799224746713312 -0.42798063982003043 -0.02684466378799474 1.584218658688661 -0.013038836697026017 0.3014272248194838 -0.27534955142543177 -0.5670574738665877 -0.0911061869370141 0.11074114101826713 1.041045265388036 -0.4080143458084381 -1.0312277883474095 -0.012173671530376884 2.896 -13.904 0.772 -4.124 0.172 0.328 -0.224
-1.084907912231959 -0.42836413501700177 -0.026461168591023387 1.5934225434159734 -0.014189322287940077 0.2918398448952 -0.2757330466224031 -0.5116869033574541 -0.062439153978384655 0.08285950622288782 1.0009899590622797 -0.2509347131584138 -1.0567532286530383 -0.012566370612001944 2.804 -13.684 1.172 -4.124 0.108 0.336 -0.196
-1.090276844989558 -0.42951462060791584 -0.024160197409195266 1.6018594377493434 -0.01572330307582549 0.2811019793800021 -0.27534955142543177 -0.4779147823376989 -0.040448005407381256 0.05576326959075863 1.015127126000782 -0.1610066234662749 -1.0402598672247858 0.01060287520387664 2.648 -13.428 1.744 -3.94 -0.108 0.316 -0.168
-1.0941117969592713 -0.42951462060791584 -0.024927187803137973 1.6137477888554552 -0.020708740636453084 0.2703641138648042 -0.2757330466224031 -0.4688827034603225 -0.0530143760193832 0.05811946408050899 1.008451241613156 -0.22737276826091016 -1.0508627424286625 -0.005497787142750851 2.648 -13.236 1.644 -3.82 -0.044 0.336 -0.14
-1.0983302441259561 -0.4298981158048872 -0.02339320701525256 1.6225681783857964 -0.02454369260616662 0.2596262483496063 -0.27534955142543177 -0.4021238595840622 -0.0530143760193832 0.07853981632501214 1.040652566306411 -0.3899501880536853 -1.072461191918041 -0.01060287520387664 2.552 -13.176 1.308 -3.636 0.152 0.336 -0.128
-1.1017817008986983 -0.4298981158048872 -0.022626216621309852 1.6359905102797938 -0.029529130166794215 0.24812139244046566 -0.27496605622846043 -0.4178318228490646 -0.04633849163175717 0.06754424203951044 1.0437941589594115 -0.504225620806578 -1.085420261611668 0.004319689897875668 2.74 -13.048 1.508 -3.484 0.2 0.328 -0.128
-1.1063836432623546 -0.4298981158048872 -0.021859226227367145 1.6459613854010489 -0.03259709174256504 0.23776702212223913 -0.27534955142543177 -0.40762164672681306 -0.03063052836675474 0.08560839979426324 1.047721149775662 -0.4476769530525692 -1.1266536651822991 0.006283185306000972 2.708 -13.048 1.608 -3.636 0.18 0.308 -0.14
-1.1098351000350968 -0.4306651061988299 -0.020708740636453084 1.6555487653253327 -0.034514567727421806 0.22702915660704123 -0.27534955142543177 -0.43471788335894224 -0.029059732040254495 0.0860010988758883 1.0422233626329112 -0.3090541772389228 -1.105840613856171 0.004319689897875668 2.772 -12.952 1.676 -3.696 0.188 0.344 -0.128
-1.1140535472017816 -0.4314320965927726 -0.020708740636453084 1.6659031356435594 -0.03719903410622128 0.21629129109184334 -0.27534955142543177 -0.37856191468655853 -0.02631083846887907 0.08089601081476251 1.0382963718166607 -0.22266037928140944 -1.0559678304897884 -0.00510508806112579 2.864 -12.824 1.408 -3.576 -0.008 0.336 -0.156
-1.117505003974524 -0.43219908698671533 -0.019558255045539024 1.6770244963557286 -0.039883500485020755 0.2067039111675595 -0.27496605622846043 -0.39034288713531035 -0.01727875959150267 0.05537057050913356 1.0712830946731657 -0.21637719397540847 -1.015912524164032 0.01060287520387664 2.96 -12.824 1.308 -3.332 -0.124 0.328 -0.128
-1.119805975156352 -0.43219908698671533 -0.018791264651596317 1.6885293522648692 -0.045252433242619704 0.19673303604630432 -0.2699806186678328 -0.34439709458517825 -0.03809181091763089 0.09228428418188928 1.079922474468917 -0.3451824927484284 -0.9998118618174047 0.1771072858129024 2.96 -12.412 1.14 -3.3 0.136 0.336 -0.1
-1.124024422323037 -0.431815591789744 -0.017640779060682257 1.7000342081740099 -0.04832039481839053 0.18676216092504913 -0.26576217150114795 -0.3173008579530491 -0.03220132469325498 0.07814711724338709 1.0814932707954172 -0.40644354948193784 -0.9409069995736455 0.38131080825793395 2.928 -12.412 1.172 -3.056 0.18 0.328 -0.092
-1.1267088887018364 -0.431815591789744 -0.016490293469768196 1.7096215880982937 -0.051004861197190006 0.17717478100076528 -0.2607767339405203 -0.31965705244279946 0.007853981632501214 0.08678649703913842 1.0194468158986576 -0.3337942193813016 -0.9165596565128917 0.48459066672532497 3.148 -12.284 1.644 -2.932 0.052 0.328 -0.1
-1.1293933550806359 -0.43219908698671533 -0.016490293469768196 1.7203594536134914 -0.052155346788104066 0.16835439147042416 -0.25655828677383546 -0.3000220983615464 -0.012566370612001944 0.09856746948789025 1.0394744690615358 -0.25446900489303936 -0.9138107629415163 0.4700608007051977 3.24 -12.128 1.508 -2.78 0.0 0.316 -0.092
-1.1320778214594354 -0.431815591789744 -0.01572330307582549 1.7314808143256608 -0.05714078434873166 0.15953400194008302 -0.2519563444101792 -0.26546457917854105 -0.0035342917346255468 0.04751658887663235 1.0649999093671647 -0.22737276826091016 -0.8933904106970132 0.46024332366457116 3.332 -11.968 1.544 -2.628 0.008 -0.124 -0.084
-1.1343787926412634 -0.431815591789744 -0.01457281748491143 1.74260217503783 -0.05944175553055978 0.14457768925820025 -0.24735440204652295 -0.2576105975460398 -0.012566370612001944 0.04358959806038174 1.0783516781424167 -0.30237829285129675 -1.0752100854894162 0.4547455365218203 3.428 -11.652 1.912 -2.78 0.108 0.0 -0.064
-1.138213744610977 -0.43104860139580126 -0.014189322287940077 1.753340040553028 -0.06135923151541655 0.13077186216723152 -0.24313595487983808 -0.25957409295416517 0.009424777959001457 0.10838494652851677 1.124690169774174 -0.3220132469325498 -1.3438162573209578 0.4260785035631909 3.644 -11.492 2.448 -3.024 0.188 0.308 -0.056
-1.1389807350049197 -0.4314320965927726 -0.013805827090968724 1.7644614012651971 -0.06366020269724466 0.11734953027323415 -0.23930100291012454 -0.22776546734253522 0.05340707510100826 0.09974556673276543 1.1258682670190492 -0.2360121480566615 -1.3929036425240904 0.42058071642044004 3.74 -11.428 2.448 -3.024 0.088 0.316 -0.064
-1.1401312205958338 -0.4306651061988299 -0.011888351106111956 1.7755827619773663 -0.06557767868210143 0.10661166475803625 -0.23431556534949696 -0.15707963265002428 0.04437499622363186 0.04987278336638271 1.0901326505911686 -0.20027653162878098 -1.2911945803831997 0.4292200962161914 3.988 -11.268 2.048 -2.688 0.008 0.328 -0.084
-1.1408982109897765 -0.4302816110018586 -0.012655341500054663 1.7863206274925643 -0.06711165946998685 0.09625729443980971 -0.23048061337978343 -0.12487830795676931 0.04830198703988247 0.07814711724338709 1.0653926084487897 -0.1692533041804012 -1.1207631789579233 0.4221515127469403 4.02 -11.268 1.744 -2.228 0.044 0.328 -0.056
-1.1420486965806906 -0.4298981158048872 -0.010737865515197896 1.7962915026138195 -0.06941263065181497 0.08705340971249723 -0.22626216621309853 -0.15747233173164935 0.04476769530525693 0.09346238142676445 1.0508627424286625 -0.17121679958852648 -0.9931359774297787 0.43353978611406707 4.112 -11.144 1.476 -1.924 0.052 0.152 -0.056
-1.1424321917776619 -0.4291311254109445 -0.01112136071216925 1.8074128633259887 -0.07017962104575767 0.07478156340941391 -0.22127672865247094 -0.09385508050838952 0.05929756132538417 0.030237829285129678 0.9998118618174047 -0.1531526418337737 -1.007665843449906 0.4500331475423196 4.08 -10.952 1.108 -1.708 0.052 0.104 -0.072
-1.1439661725655472 -0.42798063982003043 -0.01112136071216925 1.8177672336442152 -0.07094661143970038 0.06212622190935926 -0.21705828148578604 -0.06283185306000971 0.0769690199985119 0.014922565101752308 1.0626437148774144 -0.15354534091539876 -1.144325123855427 0.45160394386881986 4.176 -10.604 1.34 -1.62 0.016 0.268 -0.092
-1.1428156869746333 -0.42683015422911635 -0.010737865515197896 1.8300390799472985 -0.07133010663667173 0.04947088040930459 -0.2116893487281871 -0.022776546734253524 0.0750055245903866 0.04084070448900632 1.1042698175296708 -0.11663162724264303 -1.2448560887514426 0.4386448741751928 4.052 -10.412 1.476 -1.68 0.016 0.328 -0.072
-1.1428156869746333 -0.42683015422911635 -0.010737865515197896 1.8415439358564392 -0.0732475826215285 0.03796602450016399 -0.20823789195544493 0.023169245815878585 0.0860010988758883 0.027881634795379313 1.1160507899784227 -0.09778207132464012 -1.2236503383436892 0.43982297142006804 3.896 -10.252 1.544 -1.74 0.06 0.316 -0.092
-1.1416652013837192 -0.42529617344123094 -0.009587379924283835 1.851131315780723 -0.07401457301547121 0.028378644575880154 -0.20286895919784598 0.03377212101975522 0.08521570071263818 -0.001570796326500243 1.0630364139590394 -0.06754424203951044 -1.1078041092642963 0.43668137876706753 3.864 -10.128 1.44 -1.708 0.08 0.336 -0.084
-1.1420486965806906 -0.42452918304728826 -0.01112136071216925 1.8607186957050068 -0.07439806821244256 0.019941750242510378 -0.19903400722813244 0.08835729336563866 0.09896016856951531 0.001570796326500243 1.0351547791636602 -0.05890486224375911 -0.982533102225902 0.4453207585628189 3.768 -9.84 1.44 -1.404 0.044 0.192 -0.084
-1.1401312205958338 -0.42299520225940285 -0.010737865515197896 1.8714565612202048 -0.07478156340941391 0.010354370318226542 -0.19328157927356213 0.09542587683488976 0.09896016856951531 -0.007853981632501214 1.00256075538878 -0.018849555918002914 -0.8941758088602633 0.44649885580769405 3.676 -9.524 1.508 -1.312 0.052 -0.048 -0.084
-1.1389807350049197 -0.4222282118654601 -0.009970875121255189 1.8810439411444886 -0.07401457301547121 -0.0003834951969713534 -0.1894466273038486 0.09817477040626518 0.11741702540589316 -0.0047123889795007284 0.9943140746746538 -0.0070685834692510935 -0.9558295646753978 0.48341256948044975 3.864 -9.492 1.508 -1.22 0.072 0.124 -0.084
-1.1370632590200629 -0.42031073588060336 -0.010354370318226542 1.8921653018566578 -0.07478156340941391 -0.012655341500054663 -0.18407769454624964 0.15590153540514912 0.13783737765039633 0.009424777959001457 1.007665843449906 0.010995574285501701 -1.0571459277346635 0.4896957547864507 4.268 -9.524 1.34 -1.128 0.024 0.28 -0.064
-1.1339952974442922 -0.4183932598957466 -0.009587379924283835 1.902136176977913 -0.07401457301547121 -0.022626216621309852 -0.1794757521825934 0.1621847207111501 0.1370519794871462 -0.003141592653000486 1.0037388526336553 -0.011780972448751823 -1.0653926084487897 0.48066367590907433 3.924 -9.204 1.676 -0.824 0.052 0.24 -0.064
-1.1332283070503495 -0.41724277430483253 -0.010737865515197896 1.9105730713112827 -0.07439806821244256 -0.032213596545593685 -0.1737233242280231 0.21245020315915786 0.15943582713977467 0.01021017612225158 0.9770353150831511 0.0023561944897503642 -1.0269080984495338 0.4822344722355746 3.74 -8.984 1.44 -0.58 0.06 0.192 -0.064
-1.1309273358685212 -0.41647578391088985 -0.010354370318226542 1.9209274416295095 -0.07401457301547121 -0.04141748127290617 -0.1695048770613382 0.2509347131584138 0.17749998489452745 0.00510508806112579 0.9546514674305226 0.004319689897875668 -1.0131636305926568 0.5081526116228285 4.052 -9.016 1.308 -0.364 0.06 0.26 -0.072
-1.1267088887018364 -0.4141748127290617 -0.010737865515197896 1.931281811947736 -0.07363107781849985 -0.05253884198507542 -0.16336895390979655 0.23561944897503645 0.17867808213940264 -0.012566370612001944 0.944048592226646 0.014922565101752308 -0.9974556673276542 0.5116869033574541 3.924 -8.76 1.508 -0.304 0.072 0.28 -0.1
-1.1232574319290942 -0.4114903463502622 -0.01112136071216925 1.9408691918720198 -0.07401457301547121 -0.06289321230330196 -0.15838351634916897 0.29373891305554545 0.18456856836377855 -0.0011780972448751821 0.9546514674305226 -0.007853981632501214 -0.9950994728379039 0.49244464835782614 4.112 -8.412 1.408 -0.396 0.06 0.26 -0.064
-1.119805975156352 -0.4091893751684341 -0.01112136071216925 1.9504565717963036 -0.07439806821244256 -0.07133010663667173 -0.15378157398551273 0.30080749652479655 0.181034276629153 0.012959069693627005 0.9428704949817708 -0.005890486224375911 -0.9240209390637679 0.49754973641895195 4.144 -8.476 1.44 -0.396 0.1 0.18 -0.092
-1.1167380135805811 -0.4088058799714628 -0.010354370318226542 1.9592769613266448 -0.07363107781849985 -0.0790000105760988 -0.1491796316218565 0.36246125233993104 0.18142697571077807 0.0047123889795007284 0.9075275776355154 0.0023561944897503642 -0.8317366548818786 0.47045349978682277 4.392 -8.156 1.276 -0.516 0.144 0.076 -0.092
-1.1136700520048104 -0.40573791839569195 -0.010354370318226542 1.9669468652660718 -0.07439806821244256 -0.08705340971249723 -0.14419419406122888 0.375027622951933 0.1649336142825255 0.019634954081253035 0.9110618693701409 0.015707963265002428 -0.8478373172285061 0.48459066672532497 4.204 -7.744 1.44 -0.424 0.136 0.064 -0.112
-1.1086846144441829 -0.4034369472138638 -0.010737865515197896 1.9761507499933844 -0.07363107781849985 -0.09702428483375242 -0.1392087565006013 0.4060508504003128 0.18142697571077807 -0.003926990816250607 0.8886780217175124 0.021991148571003403 -0.8564766970242574 0.4889103566232006 4.112 -7.588 1.276 -0.424 0.152 0.164 -0.064
-1.1048496624744693 -0.40151947122900705 -0.010354370318226542 1.9842041491297826 -0.07363107781849985 -0.10392719837923678 -0.1342233189399737 0.4692754025419476 0.20263272611853134 -0.00510508806112579 0.860403687840508 0.011780972448751823 -0.847051919065256 0.504618319888203 4.204 -7.46 1.576 -0.364 0.152 0.132 -0.1
-1.099097234519899 -0.39998549044112164 -0.010354370318226542 1.992257548266181 -0.07401457301547121 -0.11083011192472114 -0.1292378813793461 0.47438049060307336 0.2061670178531569 -0.005497787142750851 0.8411614328408801 -0.0027488935713754254 -0.7677267045769938 0.4940154446843264 3.956 -7.332 1.408 -0.272 0.152 0.112 -0.1
-1.0944952921562427 -0.3980680144562649 -0.010354370318226542 1.999927452205608 -0.0724805922275858 -0.11811652066717686 -0.12463593901568987 0.5277875657040816 0.20970130958778244 0.0027488935713754254 0.8156359925352511 0.019634954081253035 -0.7410231670264896 0.5057964171330782 4.176 -7.112 1.24 -0.12 0.528 0.084 -0.056
-1.0887428642016723 -0.39461655768352266 -0.009587379924283835 2.0075973561450353 -0.06711165946998685 -0.12425244381871851 -0.12003399665203363 0.5639158812135873 0.22344577744465957 -0.027488935713754253 0.7488771486589908 0.20066923071040604 -0.6887941891703565 0.4822344722355746 4.176 -6.92 1.44 0.0 0.528 0.036 -0.084
-1.0826069410501307 -0.3926990816986659 -0.009587379924283835 2.015267260084462 -0.058674765136617076 -0.13192234775814557 -0.11428156869746332 0.5650939784584624 0.2360121480566615 0.018849555918002914 0.7151050276392356 0.5615596867238368 -0.6832964020276057 0.4869468612150753 4.02 -6.824 1.712 -0.028 0.124 0.076 -0.112
-1.0768545130955605 -0.3903981105168378 -0.009970875121255189 2.021786678432975 -0.049854375606275945 -0.13805827090968723 -0.10967962633380708 0.6122178682534697 0.2509347131584138 0.034164820101380285 0.7037167542721089 0.8199556824331268 -0.6632687488647275 0.48341256948044975 3.924 -6.728 1.644 0.0 0.136 0.112 -0.112
-1.0711020851409903 -0.38809713933500967 -0.010354370318226542 2.0275391063875454 -0.04256796686382023 -0.14381069886425754 -0.1054611791671222 0.6479534846813502 0.25368360672978923 0.019242254999627974 0.6770132167216047 0.8686503685546344 -0.6558074663138515 0.49244464835782614 3.74 -6.76 1.544 0.0 0.144 0.112 -0.12
-1.0641991715955057 -0.3857961681531816 -0.009203884727312482 2.032524543948173 -0.03566505331833587 -0.1491796316218565 -0.10009224640952324 0.6715154295788539 0.27763825070891796 -0.012173671530376884 0.6000441967230928 0.8073893118211248 -0.5894413215192161 0.48498336580695 3.988 -6.824 1.476 0.0 0.144 0.028 -0.112
-1.0561457724591075 -0.38157772098649667 -0.008436894333369775 2.038660467099715 -0.028378644575880154 -0.15493205957642678 -0.09510680884889565 0.7060729487618592 0.2741039589742924 0.03337942193813016 0.5631304830503371 0.7001824625374833 -0.5713771637644633 0.49362274560270136 3.956 -6.792 1.172 0.028 0.124 0.028 -0.128
-1.049242858913623 -0.38004374019861126 -0.009587379924283835 2.043262409463371 -0.022626216621309852 -0.1599174971370544 -0.09165535207615347 0.736703477128614 0.2662499773417912 0.050658181529632834 0.5266094684592064 0.6491315819262254 -0.5313218574387072 0.4410010686649432 3.676 -6.824 1.004 0.0 0.124 0.036 -0.1
-1.0411894597772247 -0.3765922834258691 -0.008436894333369775 2.047864351827027 -0.018407769454624964 -0.16413594430373926 -0.08782040010643993 0.756338431209867 0.29373891305554545 0.045160394386881984 0.4959789400924517 0.5933683123354667 -0.5050110189698281 0.4390375732568179 3.584 -6.824 1.14 0.028 0.136 0.056 -0.092
-1.0323690702468835 -0.37352432185009826 -0.008053399136398421 2.051699303796741 -0.013805827090968724 -0.16912138186436687 -0.08321845774278369 0.8011061265151239 0.27567475530079266 0.050658181529632834 0.4622068190726965 0.5116869033574541 -0.4637776153991967 0.4449280594811938 3.272 -6.792 1.04 0.364 0.116 -0.008 -0.12
-1.0239321759135136 -0.3712233506682701 -0.008053399136398421 2.0559177509634257 -0.010737865515197896 -0.1729563338340804 -0.0790000105760988 0.8372344420246295 0.28352873693329383 0.03652101459113065 0.4060508504003128 0.43785947601194275 -0.41469023019606416 0.43236168886919185 3.148 -6.728 0.94 1.74 0.136 0.056 -0.1
-1.0162622719740866 -0.36777189389552795 -0.006902913545484362 2.060519693327082 -0.007669903939427069 -0.17985924737956477 -0.07363107781849985 0.8329147521267538 0.2627156856071656 0.02120575040775328 0.41390483203281403 0.31847895519792424 -0.47752208325607387 0.4441426613179437 2.708 -6.632 1.04 2.812 0.116 0.336 -0.1
-1.0082088728376881 -0.36623791310764253 -0.006519418348513008 2.0643546452967954 -0.006519418348513008 -0.18561167533413506 -0.06902913545484361 0.8521570071263818 0.28235063968841867 0.03848450999925595 0.40722894764518797 0.2470077223421632 -0.5914048169273415 0.4170464246858145 2.616 -6.316 1.072 3.24 0.136 0.328 -0.1
-0.998237997716433 -0.362402961137929 -0.006519418348513008 2.068956587660452 -0.005752427954570301 -0.1917475984856767 -0.06596117387907278 0.860010988758883 0.26742807458666634 0.06832964020276057 0.4382521750935678 0.13391038683414572 -0.6432410957018495 0.4402156705016931 2.74 -6.252 1.004 3.208 0.292 0.328 -0.1
-0.9905680937770059 -0.3608689803500436 -0.005368932757598948 2.073942025221079 -0.0019174759848567672 -0.19903400722813244 -0.06135923151541655 0.8945685079418884 0.25250550948491407 0.03848450999925595 0.46966810162357264 0.11741702540589316 -0.7033240551904838 0.40762164672681306 2.368 -6.188 0.972 3.116 0.7 0.336 -0.092
-0.9813642090496935 -0.3574175235773014 -0.004601942363656241 2.0781604723877645 0.006519418348513008 -0.20632041597058814 -0.056373793954788955 0.9189158510026422 0.24622232417891307 0.07853981632501214 0.478307481419324 0.4390375732568179 -0.7339545835572385 0.42097341550206513 2.272 -6.0 1.004 2.596 0.392 0.848 -0.112
-0.9706263435344955 -0.355883542789416 -0.0038349519697135344 2.0819954243574776 0.016490293469768196 -0.20632041597058814 -0.052155346788104066 0.9636835463078991 0.22226768019978438 0.06675884387626033 0.452782041113695 0.8549059006977572 -0.5266094684592064 0.48576876397020013 2.212 -5.872 0.904 2.564 0.136 0.78 -0.128
-0.9606554684132403 -0.3535825716075879 -0.0019174759848567672 2.08544688113022 0.026461168591023387 -0.2044029399857314 -0.04716990922747647 0.9789988104912765 0.2018473279552812 0.1130973355080175 0.35657076611555516 0.9982410654909044 -0.05262167693775814 0.46966810162357264 1.776 -5.588 0.704 2.688 0.144 0.296 -0.112
-0.9506845932919852 -0.3516650956227311 -0.0019174759848567672 2.0885148427059907 0.03413107253045045 -0.20325245439481732 -0.04295146206079158 0.9719302270220254 0.22187498111815931 0.1240929097935192 0.3157300616265488 0.9134180638598913 0.18967365642490433 0.4421791659098184 1.588 -5.3 0.5 2.688 0.144 0.308 -0.14
-0.94071371817073 -0.3497476196378743 -0.0003834951969713534 2.091966299478733 0.04065049087896346 -0.2009514832129892 -0.03796602450016399 0.9856746948789025 0.21166480499590773 0.11231193734476737 0.2925608158106702 0.7700828990667441 0.2159844948937834 0.39858956784943667 1.368 -5.14 0.436 2.564 0.152 0.308 -0.14
-0.9307428430494747 -0.3474466484560462 0.0007669903939427069 2.0946507658575326 0.04601942363656241 -0.19903400722813244 -0.03413107253045045 1.0053096489601554 0.19281524907790482 0.12291481254864402 0.2792090470354182 0.6102543728453443 0.22069688387328412 0.4343251842773172 1.62 -5.016 0.064 2.412 0.136 0.288 -0.112
-0.9196214823373056 -0.3451456772742181 0.002684466378799474 2.0977187274333033 0.0502378708032473 -0.19711653124327566 -0.029912625363765568 1.0178760195721575 0.2049889206082817 0.1299833960178951 0.29059732040254493 0.4948008428475765 0.17357299407827684 0.4060508504003128 1.712 -4.728 0.232 2.26 0.144 0.308 -0.148
-0.909267112019079 -0.3432282012893613 0.003451456772742181 2.1000196986151316 0.05253884198507542 -0.19558255045539025 -0.025310683000109326 0.9962775700827791 0.19085175366977952 0.13783737765039633 0.278030949790543 0.3526437752993045 0.1602212253030248 0.4107632393798135 1.652 -4.824 0.032 2.016 0.136 0.26 -0.148
-0.8985292465038811 -0.3416942205014759 0.004985437560627594 2.1023206697969594 0.05368932757598948 -0.19328157927356213 -0.02147573103039579 1.0492919461021624 0.20224002703690627 0.1170243263242681 0.2120575040775328 0.239153740709662 0.20970130958778244 0.42961279529781643 1.68 -4.792 -0.164 2.016 0.172 0.016 -0.14
-0.8885583713826259 -0.3390097541226764 0.006135923151541655 2.1042381457818164 0.057524279545703015 -0.1936650744705335 -0.017640779060682257 1.086205659774918 0.19634954081253037 0.10563605295714133 0.19399334632278 0.1661117115274007 0.15629423448677418 0.3848450999925595 1.368 -4.54 0.132 1.984 0.764 0.112 -0.084
-0.8770535154734853 -0.33670878294084833 0.006135923151541655 2.1053886313727306 0.06596117387907278 -0.19404856966750483 -0.013805827090968724 1.0960231368155444 0.21048670775103256 0.1260564052016445 0.18339047111890336 0.4292200962161914 -0.009424777959001457 0.3911282852985605 0.9 -4.696 0.232 1.8 0.508 0.316 -0.112
-0.8655486595643447 -0.3347913069559916 0.007286408742455715 2.106922612160616 0.07669903939427068 -0.19328157927356213 -0.008436894333369775 1.0917034469176687 0.20734511509803208 0.08874999244726373 0.15550883632352405 0.8808240400850113 -0.008246680714126275 0.39034288713531035 0.684 -4.92 0.2 1.62 0.136 0.296 -0.14
-0.8548107940491468 -0.33325732616810616 0.009587379924283835 2.107306107357587 0.08666991451552587 -0.190980608091734 -0.006135923151541655 1.1085895074275465 0.21441369856728315 0.11584622907939292 0.09306968234513939 1.0716757937547907 0.09974556673276543 0.4170464246858145 0.372 -5.14 0.0 1.864 0.136 0.296 -0.128
-0.8429224429430349 -0.330956354986278 0.010737865515197896 2.107306107357587 0.09510680884889565 -0.18791264651596318 -0.0019174759848567672 1.1537499018144284 0.18731746193515397 0.12095131714051871 0.013744467856877126 0.9707521297771502 0.20381082336340653 0.3762057201968082 0.216 -5.172 0.1 2.2 0.144 0.296 -0.14
-0.8314175870338942 -0.32903887900142126 0.011504855909140603 2.105772126569702 0.1012427320004373 -0.18484468494019235 0.0015339807878854137 1.1046625166112958 0.1790707812210277 0.09581857591651483 -0.01021017612225158 0.8097455063108753 0.2992367001982963 0.3781692156049335 0.028 -5.332 0.332 2.444 0.136 0.296 -0.156
-0.8206797215186964 -0.32750489821353584 0.012655341500054663 2.105772126569702 0.1062281695610649 -0.18139322816745018 0.005752427954570301 1.1176215863049228 0.18339047111890336 0.12252211346701895 -0.06950773744763575 0.601222293967968 0.3090541772389228 0.3711006321356824 0.124 -5.428 0.164 2.688 0.136 0.308 -0.148
-0.8107088463974411 -0.3252039270317077 0.01342233189399737 2.1046216409787877 0.10967962633380708 -0.17909225698562206 0.008820389530341128 1.1015209239582953 0.17318029499665177 0.1401935721401467 -0.08560839979426324 0.4661338098889471 0.310232274483798 0.34675328907492864 -0.152 -5.364 -0.064 3.268 0.116 0.308 -0.168
-0.7984370000943578 -0.32482043183473636 0.013805827090968724 2.1034711553878735 0.11236409271260656 -0.17717478100076528 0.01227184630308331 1.105055215692921 0.16414821611927538 0.11152653918151725 -0.0899280896921389 0.28352873693329383 0.23719024530153668 0.36167585417668097 -0.152 -5.332 -0.3 3.208 0.484 0.296 -0.128
-0.7884661249731026 -0.32175247025896553 0.01572330307582549 2.1034711553878735 0.1169660350762628 -0.17679128580379394 0.01572330307582549 1.1262609661006742 0.15433073907864886 0.09817477040626518 -0.07971791356988733 0.368351738564307 0.15433073907864886 0.3577488633604303 -0.248 -5.364 -0.164 2.872 0.664 0.308 -0.092
-0.776961269063962 -0.32098547986502285 0.016490293469768196 2.102704164993931 0.1257864246066039 -0.17602429540985123 0.019558255045539024 1.1525718045695532 0.15668693356839924 0.09738937224301507 -0.08717919612076348 0.6349944149877232 0.07382742734551141 0.3506802798911792 -0.436 -5.236 0.0 2.476 0.28 0.916 -0.12
-0.7646894227608787 -0.3198349942741088 0.017257283863710903 2.1000196986151316 0.13537380453088776 -0.1687378866673955 0.024160197409195266 1.1364711422229257 0.1240929097935192 0.11074114101826713 -0.1331249886708956 0.866294174064884 0.20655971693478195 0.36246125233993104 -0.436 -5.172 -0.232 2.504 0.164 1.06 -0.128
-0.7531845668517382 -0.31945149907713744 0.01917475984856767 2.096184746645418 0.14342720366728617 -0.1580000211521976 0.027611654181937447 1.1525718045695532 0.13469578499739585 0.08874999244726373 -0.24268803244428755 0.8953539061051384 0.7131415322311103 0.3451824927484284 -0.496 -5.14 -0.468 3.056 0.152 0.316 -0.128
-0.7420632061395689 -0.317917518289252 0.01917475984856767 2.0935002802666185 0.1491796316218565 -0.14802914603094242 0.03106311095467963 1.1329368504883002 0.09346238142676445 0.05890486224375911 -0.3243694414223002 0.7520187413119913 1.0284788947760342 0.39152098438018557 -0.464 -4.92 -0.232 3.176 0.136 0.336 -0.148
-0.7301748550334569 -0.3171505278953093 0.019941750242510378 2.090048823493876 0.15378157398551273 -0.139975746894544 0.0337475773334791 1.144717822937052 0.06518804754976008 0.05890486224375911 -0.2960951075452958 0.574911455499089 1.0139490287559068 0.34439709458517825 -0.496 -4.632 0.3 3.176 0.144 0.328 -0.148
-0.7202039799122018 -0.3163835375013666 0.021092235833424438 2.0873643571150766 0.15838351634916897 -0.13383982374300235 0.037582529303192634 1.1506083091614279 0.0679369411211355 0.09699667316139 -0.2662499773417912 0.4221515127469403 0.8234899741677524 0.3086614781572977 -0.436 -4.316 0.836 2.872 0.136 0.336 -0.128
-0.7086991240030611 -0.3156165471074239 0.021859226227367145 2.08544688113022 0.15761652595522627 -0.1284708909854034 0.041033986075934815 1.1294025587536747 0.06715154295788539 0.09738937224301507 -0.24622232417891307 0.22266037928140944 0.6479534846813502 0.3153373625449238 -0.34 -3.872 0.1 2.384 0.136 0.52 -0.168
-0.6971942680939206 -0.31523305191045253 0.021859226227367145 2.0823789195544493 0.15684953556128356 -0.12118448224294769 0.04410194765170564 1.1482521146716775 0.06872233928438563 0.07539822367201165 -0.2572178984644148 0.06558074663138515 0.5364269454998329 0.3110176726470481 -0.34 -3.84 0.2 2.016 0.136 0.936 -0.168
-0.6853059169878086 -0.3148495567134812 0.022626216621309852 2.0773934819938216 0.15838351634916897 -0.10929613113683573 0.04716990922747647 1.09877203038692 0.07775441816176203 0.0530143760193832 -0.33261612213642644 0.014137166938502187 0.7559457321282419 0.3063052836675474 -0.528 -3.904 -0.4 2.108 0.592 0.548 -0.128
-0.673801061078668 -0.3148495567134812 0.023009711818281205 2.073558530024108 0.16298545871282522 -0.09932525601558054 0.049854375606275945 1.1729921568140564 0.06911503836601068 0.03926990816250607 -0.4343251842773172 0.1590431280581496 1.0685342011017902 0.31141037172867314 -0.436 -3.936 -0.332 2.26 0.536 0.288 -0.168
-0.66306319556347 -0.3133155759255958 0.022626216621309852 2.068956587660452 0.17103885784922362 -0.08743690490946858 0.05177185159113271 1.144325123855427 0.050658181529632834 0.04712388979500729 -0.47359509243982323 0.4358959806038174 1.1333295495699254 0.30551988550429726 -1.152 -3.904 -0.436 2.32 0.108 0.316 -0.176
-0.6496408636694727 -0.3129320807286244 0.02454369260616662 2.0632041597058817 0.17449031462196582 -0.0782330201821561 0.0559902987578176 1.1191923826314232 0.06872233928438563 0.029059732040254495 -0.46770460621544735 0.5827654371315901 1.047721149775662 0.3290818304018009 -1.992 -3.904 -0.536 2.32 0.152 0.328 -0.156
-0.6404369789421602 -0.3121650903346817 0.023776702212223912 2.058985712539197 0.17755827619773665 -0.07094661143970038 0.05905826033358843 1.105840613856171 0.07225663101901117 0.019242254999627974 -0.47948557866419916 0.46338491631757167 0.90556408222739 0.2945243112187956 -2.46 -3.872 -0.5 2.168 0.136 0.316 -0.148
-0.6293156182299909 -0.31178159513771037 0.02569417819708068 2.054000274978569 0.17679128580379394 -0.06481068828815872 0.0625097171063306 1.0842421643667928 0.07461282550876154 0.04790928795825741 -0.4830198703988247 0.24386612968916271 0.7131415322311103 0.3043417882594221 -3.148 -3.904 -0.5 1.864 0.2 0.576 -0.148
-0.6197282383057071 -0.30986411915285356 0.024927187803137973 2.047864351827027 0.17832526659167935 -0.0559902987578176 0.06481068828815872 1.0665707056936649 0.08168140897801264 0.03769911183600583 -0.4893030557048257 0.1009236639776406 0.6483461837629753 0.3012001956064216 -3.488 -4.124 -0.568 1.74 0.572 0.876 -0.092
-0.610907848775366 -0.3094806239558822 0.02569417819708068 2.042495419069428 0.18139322816745018 -0.04601942363656241 0.0682621450609009 1.0320131865106597 0.08207410805963769 0.059690260407009234 -0.5713771637644633 0.11074114101826713 0.8117090017190005 0.3133738671367985 -3.584 -4.476 -0.5 1.864 0.52 0.644 -0.092
-0.5997864880631968 -0.3079466431679968 0.026077673394052033 2.035592505523944 0.18676216092504913 -0.03489806292439316 0.07209709703061444 1.0182687186537824 0.08168140897801264 0.0510508806112579 -0.6569855635587266 0.3157300616265488 1.0622510157957894 0.30041479744317146 -3.644 -4.728 -0.468 2.048 0.18 0.364 -0.12
-0.590199108138913 -0.3071796527740541 0.028378644575880154 2.0286895919784595 0.18906313210687725 -0.025310683000109326 0.07439806821244256 0.9750718196750258 0.07186393193738612 0.05576326959075863 -0.6613052534566023 0.40644354948193784 1.0928815441625441 0.3502875808095542 -3.612 -4.984 -0.4 1.984 0.136 0.356 -0.1
-0.5806117282146291 -0.30679615757708273 0.028378644575880154 2.022553668826918 0.1902136176977913 -0.01572330307582549 0.07784952498518474 0.9428704949817708 0.05851216316213405 0.0730420291822613 -0.6518804754976009 0.3200497515244245 0.9322676197778942 0.3173008579530491 -3.8 -5.268 -0.368 1.74 0.18 0.608 -0.14
-0.5714078434873167 -0.30602916718314005 0.029529130166794215 2.015267260084462 0.19251458887961942 -0.007669903939427069 0.08168447695489828 0.9471901848796465 0.0789325154066372 0.0730420291822613 -0.6546293690689763 0.1288052987730199 0.8458738218203808 0.32594023774880043 -3.676 -5.332 -0.5 1.588 0.428 0.772 -0.128
-0.5629709491539469 -0.30602916718314005 0.029912625363765568 2.0075973561450353 0.19251458887961942 0.0030679615757708274 0.08436894333369775 0.9169523555945168 0.07147123285576105 0.11584622907939292 -0.6938992772314824 0.08482300163101313 0.9409069995736455 0.31415926530004856 -3.456 -5.492 -0.836 1.496 0.456 0.608 -0.12
-0.5553010452145197 -0.3052621767891973 0.029529130166794215 1.999927452205608 0.19596604565236161 0.015339807878854137 0.08782040010643993 0.8686503685546344 0.054977871427508505 0.08482300163101313 -0.7724390935564944 0.1771072858129024 1.0979866322236698 0.28470683417816905 -3.676 -5.616 -1.644 1.464 0.292 0.444 -0.112
-0.54686415088115 -0.304878681592226 0.03106311095467963 1.9914905578722384 0.19865051203116108 0.02454369260616662 0.09050486648523941 0.8144578952903759 0.05458517234588344 0.03259402377488004 -0.7956083393723731 0.25878869479091504 1.1274390633455493 0.303949089177797 -3.584 -5.588 -2.28 1.464 0.144 0.404 -0.12
-0.5384272565477802 -0.30449518639525464 0.029912625363765568 1.9830536635388687 0.2001844928190465 0.03528155812136451 0.09318933286403888 0.8062112145762497 0.06754424203951044 0.054977871427508505 -0.8113163026373755 0.23954643979128706 1.079529775387292 0.33065262672830115 -3.52 -5.616 -2.852 1.464 0.144 0.54 -0.14
-0.5303738574113818 -0.30334470080434056 0.03029612056073692 1.975767254796413 0.19980099762207515 0.045252433242619704 0.09702428483375242 0.8541205025345071 0.04084070448900632 0.00039269908162506076 -0.8199556824331268 0.12644910428326955 1.0127709315110316 0.3137665662184235 -3.52 -5.492 -3.156 1.436 0.2 0.704 -0.128
-0.5219369630780121 -0.3037281960013119 0.029529130166794215 1.9669468652660718 0.2001844928190465 0.05675728915176031 0.1004757416064946 0.8113163026373755 0.04633849163175717 -0.02513274122400389 -0.8183848861066266 0.013351768775252066 1.0284788947760342 0.34950218264630406 -3.584 -5.428 -3.324 1.344 0.264 0.596 -0.148
-0.5146505543355563 -0.3025777104103979 0.02914563496982286 1.957359485341788 0.2001844928190465 0.06787864986392955 0.10354370318226543 0.7508406440671161 0.050658181529632834 -0.06518804754976008 -0.8753262529422604 0.028667032958629435 1.0999501276317951 0.31455196438167365 -3.768 -5.556 -3.052 1.128 0.272 0.528 -0.128
-0.5081311359870433 -0.3021942152134265 0.02914563496982286 1.9481556006144753 0.20133497840996056 0.07938350577307016 0.10737865515197896 0.7528041394752414 0.04830198703988247 -0.07068583469251093 -0.8886780217175124 0.029452431121879556 1.1360784431413007 0.310232274483798 -3.832 -5.556 -2.752 0.976 0.264 0.528 -0.128
-0.5000777368506448 -0.3021942152134265 0.027228158984966094 1.938951715887163 0.2009514832129892 0.09088836168221076 0.11083011192472114 0.7551603339649918 0.04555309346850705 -0.0899280896921389 -0.90477868406414 0.07736171908013696 1.1207631789579233 0.3176935570346741 -3.896 -5.428 -2.784 0.792 0.228 0.52 -0.148
-0.4920243377142465 -0.3014272248194838 0.02569417819708068 1.9301313263568218 0.20210196880390327 0.10162622719740866 0.11236409271260656 0.7645851119239933 0.05654866775400875 -0.1472621556093978 -0.9251990363086431 0.018064157754752792 1.0677488029385402 0.3082687790756727 -4.08 -5.3 -2.752 0.7 0.18 0.576 -0.156
-0.4866554049566475 -0.30104372962251247 0.023009711818281205 1.920543946432538 0.20210196880390327 0.11044661672774979 0.11581554948534874 0.6923284809049821 0.07225663101901117 -0.13469578499739585 -0.9687886343690248 0.0 1.0465430525307868 0.3082687790756727 -4.176 -5.204 -2.248 0.64 0.172 0.624 -0.14
-0.48051948180510584 -0.30027673922856973 0.022626216621309852 1.90980608091734 0.20133497840996056 0.12233496783386175 0.11965050145506227 0.6369579103958485 0.049480084284757656 -0.13783737765039633 -0.982533102225902 0.0070685834692510935 1.0500773442654123 0.3066979827491724 -4.332 -5.204 -1.88 0.548 0.172 0.644 -0.148
-0.47400006345659285 -0.29950974883462705 0.020708740636453084 1.8990682154021423 0.20210196880390327 0.13307283334905964 0.12118448224294769 0.6361725122325984 0.061653755815134534 -0.13862277581364643 -0.9742864215117757 -0.024740042142378828 1.0532189369184128 0.2709623663212919 -4.392 -5.492 -1.776 0.548 0.152 0.656 -0.14
-0.4678641403050512 -0.2987427584406843 0.01917475984856767 1.8898643306748297 0.2024854640008746 0.14381069886425754 0.1250194342126612 0.6259623361103468 0.05851216316213405 -0.15982852622139973 -1.015912524164032 -0.01021017612225158 1.0559678304897884 0.2870630286679194 -4.548 -5.588 -2.148 0.456 0.164 0.608 -0.14
-0.4621117123504809 -0.29759227284977025 0.017640779060682257 1.8779759795687179 0.2017184736069319 0.15454856437945544 0.1284708909854034 0.6126105673350948 0.07736171908013696 -0.16297011887440022 -1.041045265388036 -0.006283185306000972 1.0485065479389122 0.27567475530079266 -4.548 -5.3 -1.912 0.336 0.144 0.608 -0.156
-0.4571262747898533 -0.29682528245582757 0.016490293469768196 1.8668546188565485 0.20056798801601786 0.16490293469768197 0.13115535736420286 0.5344634500917077 0.07853981632501214 -0.1319468914260204 -1.0512554415102875 0.008246680714126275 1.0257300012046586 0.27017696815804176 -4.424 -5.172 -1.844 0.304 0.144 0.704 -0.128
-0.4521408372292257 -0.29682528245582757 0.01572330307582549 1.856500248538322 0.2009514832129892 0.17525730501590853 0.13307283334905964 0.5136503987655795 0.08796459428401361 -0.1170243263242681 -1.0763881827342914 -0.007461282550876154 1.0135563296742818 0.24465152785241284 -4.612 -5.588 -2.28 0.272 0.152 0.704 -0.14
-0.44753889486556947 -0.2949078064709708 0.01457281748491143 1.84461189743221 0.2009514832129892 0.18561167533413506 0.13460681413694506 0.47045349978682277 0.10367255754901604 -0.12959069693627004 -1.093666942325794 -0.018064157754752792 1.0190541168170326 0.23640484713828655 -4.332 -5.904 -2.552 0.304 0.144 0.724 -0.14
-0.4440874380928273 -0.2941408160770281 0.013805827090968724 1.8350245175079263 0.20056798801601786 0.1951990552584189 0.1365242901218018 0.4339324851956921 0.11466813183451774 -0.10995574285501701 -1.1148726927335475 0.009424777959001457 1.0327985846739098 0.1990984343839058 -4.268 -5.936 -2.484 0.304 0.0 0.74 -0.148
-0.43948549572917106 -0.2922233400921713 0.012655341500054663 1.8216021856139288 0.19903400722813244 0.2067039111675595 0.139975746894544 0.4351105824405673 0.12055861805889365 -0.12173671530376882 -1.1482521146716775 -0.06440264938650996 1.0779589790607917 0.21127210591428267 -4.424 -5.872 -2.584 0.272 -0.272 0.752 -0.156
-0.4356505437594575 -0.29107285450125725 0.01112136071216925 1.808946844113874 0.19328157927356213 0.21859226227367146 0.14150972768242942 0.37031523397243227 0.13430308591577078 -0.10485065479389122 -1.1533572027328034 -0.30237829285129675 1.0767808818159166 0.22855086550578535 -4.112 -6.156 -3.356 0.336 -0.016 0.808 -0.128
-0.4314320965927726 -0.2891553785164005 0.010354370318226542 1.7966749978107908 0.18829614171293454 0.22971362298584072 0.14381069886425754 0.3648174468296814 0.11270463642639243 -0.10013826581439049 -1.1938052081401846 -0.4798782777458242 1.0500773442654123 0.20970130958778244 -3.956 -6.38 -3.256 0.304 0.124 0.82 -0.156
-0.4298981158048872 -0.2876213977285151 0.008436894333369775 1.7863206274925643 0.18522818013716372 0.23930100291012454 0.14419419406122888 0.3137665662184235 0.14176436846664692 -0.10367255754901604 -1.1655308742631802 -0.45592363376669554 1.0748173864077912 0.14765485469102282 -4.176 -6.284 -3.188 0.304 0.088 0.732 -0.148
-0.4260631638351737 -0.2880048929254864 0.007669903939427069 1.775199266780395 0.1829272089553356 0.24927187803137973 0.146495165243057 0.2929535148922953 0.15982852622139973 -0.11506083091614279 -1.1078041092642963 -0.35342917346255465 1.0598948213060388 0.12487830795676931 -4.144 -6.156 -3.22 0.304 -0.044 0.772 -0.128
-0.42452918304728826 -0.28532042654668693 0.005752427954570301 1.7629274204773118 0.1794757521825934 0.2596262483496063 0.146495165243057 0.265071880096916 0.13351768775252065 -0.16139932254789996 -1.1081968083459215 -0.2839214360149189 1.0166979223272823 0.10917034469176688 -4.204 -6.284 -3.456 0.272 -0.116 0.82 -0.148
-0.4218447166684888 -0.2837864457588015 0.0038349519697135344 1.7518060597651426 0.17410681942499445 0.27113110425874687 0.14764565083397108 0.25682519938278975 0.1311614932627703 -0.135873882242271 -1.1270463642639243 -0.34636058999330355 0.9664324398792745 0.13273228958927052 -4.3 -6.284 -3.088 0.336 0.0 0.944 -0.14
-0.4195437454866607 -0.2826359601678875 0.0023009711818281204 1.7399177086590305 0.171422353046195 0.2811019793800021 0.14879613642488512 0.2010619297920311 0.1299833960178951 -0.14569135928289753 -1.1019136230399205 -0.39780416968618654 0.9947067737562788 0.10170906214089073 -4.332 -6.124 -2.784 -0.456 0.088 0.936 -0.128
-0.41800976469877527 -0.2807184841830307 0.0 1.727262367158976 0.1679708962734528 0.29375732088005674 0.14956312681882783 0.2061670178531569 0.12841259969139487 -0.17357299407827684 -1.1270463642639243 -0.3589269606053055 1.0355474782452851 0.09149888601863915 -4.548 -6.22 -2.92 -1.864 0.06 0.692 -0.14
-0.41647578391088985 -0.27880100819817394 -0.0007669903939427069 1.7146070256589212 0.16375244910676792 0.30756314797102546 0.15109710760671324 0.1507964473440233 0.17082410050690142 -0.18142697571077807 -1.1773118467119321 -0.32122784876929966 1.1934125090585597 0.07618362183526178 -4.8 -6.54 -2.852 -2.596 0.016 0.336 -0.12
-0.4153252983199758 -0.2772670274102885 -0.0023009711818281204 1.702335179355838 0.16106798272796843 0.31906800388016604 0.1507136124097419 0.12487830795676931 0.19360064724115494 -0.1610066234662749 -1.235431310792441 -0.29845130203504616 1.22914812548644 0.06558074663138515 -4.924 -6.604 -2.652 -2.932 0.036 0.316 -0.12
-0.4153252983199758 -0.27496605622846043 -0.0030679615757708274 1.6900633330527546 0.1580000211521976 0.3286553838044499 0.15109710760671324 0.10956304377339195 0.21166480499590773 -0.11780972448751822 -1.2593859547715698 -0.3066979827491724 1.1474667165084276 0.019242254999627974 -4.984 -6.856 -2.752 -2.656 0.1 0.328 -0.14
-0.4141748127290617 -0.2718980946526896 -0.004601942363656241 1.676257505961786 0.15531555477339815 0.337475773334791 0.15109710760671324 0.07657632091688685 0.226194671016035 -0.11466813183451774 -1.2637056446694455 -0.3000220983615464 1.0174833204905325 0.008246680714126275 -5.048 -7.396 -2.952 -2.504 0.144 0.364 -0.128
-0.4141748127290617 -0.2703641138648042 -0.004985437560627594 1.6639856596587026 0.15416506918248407 0.3451456772742181 0.15109710760671324 0.02552544030562895 0.22855086550578535 -0.09228428418188928 -1.3151492243623284 -0.26782077366829143 0.8761116511055105 0.021991148571003403 -5.048 -7.712 -3.02 -2.564 0.072 0.712 -0.156
-0.4141748127290617 -0.2676796474860047 -0.006902913545484362 1.6490293469768198 0.15186409800065595 0.35473305719850196 0.15109710760671324 -0.005890486224375911 0.23129975907716077 -0.11152653918151725 -1.32457400232133 -0.19438604540440507 0.8030696219232492 -0.009424777959001457 -5.048 -7.872 -3.156 -2.228 -0.024 0.876 -0.148
-0.41455830792603304 -0.2649951811072052 -0.008053399136398421 1.636374005476765 0.1491796316218565 0.3654709227136998 0.15186409800065595 -0.023954643979128706 0.24582962509728803 -0.08050331173313745 -1.3732686884428373 -0.1700387023436513 0.9208793464107674 0.01060287520387664 -4.828 -8.128 -3.256 -1.924 -0.072 0.732 -0.14
-0.4157087935169471 -0.2623107147284057 -0.008820389530341128 1.6214176927948822 0.14687866044002837 0.3739078170470696 0.15109710760671324 -0.06086835765188441 0.2627156856071656 -0.09621127499813988 -1.3846569618099642 -0.24268803244428755 0.9793915095729014 0.018849555918002914 -4.58 -8.38 -3.424 -1.772 -0.008 0.596 -0.176
-0.41647578391088985 -0.26000974354657763 -0.008436894333369775 1.6076118657039136 0.14457768925820025 0.38387869216832476 0.1507136124097419 -0.08560839979426324 0.24975661591353862 -0.08953539061051385 -1.3728759893612124 -0.2411172361177873 0.898888197839764 -0.01531526418337737 -4.176 -8.38 -3.66 -1.924 0.016 0.76 -0.196
-0.41800976469877527 -0.2569417819708068 -0.009587379924283835 1.5922720578250595 0.14266021327334347 0.39231558650169457 0.1514806028036846 -0.10288715938576591 0.24033183795453716 -0.0911061869370141 -1.3701270957898368 -0.24072453703616223 0.8560839979426325 0.003926990816250607 -4.144 -8.604 -3.66 -1.956 -0.072 0.84 -0.212
-0.4191602502896893 -0.25502430598595005 -0.01112136071216925 1.5792332211280335 0.14035924209151535 0.4007524808350643 0.1507136124097419 -0.11623892816101798 0.25564710213791453 -0.10720684928364158 -1.377588378340713 -0.23954643979128706 0.847051919065256 -0.0047123889795007284 -4.052 -8.572 -3.356 -1.892 -0.08 0.82 -0.212
-0.42031073588060336 -0.2515728492132078 -0.01227184630308331 1.5650438988400934 0.13767477571271589 0.4103398607593482 0.1514806028036846 -0.12919799785464497 0.26585727826016614 -0.10327985846739098 -1.3929036425240904 -0.26350108377041576 0.8525497062080069 0.003926990816250607 -4.08 -8.604 -3.288 -1.984 -0.016 0.848 -0.24
-0.4210777262745461 -0.24965537322835107 -0.012655341500054663 1.5508545765521533 0.13460681413694506 0.41877675509271794 0.15109710760671324 -0.155116137241899 0.24268803244428755 -0.1021017612225158 -1.4046846149728422 -0.25407630581141427 0.8611890860037582 -0.014137166938502187 -4.456 -8.696 -3.692 -1.892 -0.044 0.848 -0.224
-0.4226117070624315 -0.2469709068495516 -0.01457281748491143 1.5366652542642132 0.13192234775814557 0.4260631638351737 0.15109710760671324 -0.15590153540514912 0.23287055540366103 -0.1472621556093978 -1.4003649250749666 -0.24268803244428755 0.833700150290004 -0.024347343060753767 -4.176 -8.824 -3.724 -1.648 -0.044 0.868 -0.212
-0.4260631638351737 -0.2446699356677235 -0.01572330307582549 1.5228594271732445 0.1292378813793461 0.4348835533655148 0.15033011721277054 -0.17553648948640216 0.25643250030116466 -0.16728980877227587 -1.339496567423082 -0.23287055540366103 0.8317366548818786 0.0007853981632501215 -4.612 -8.696 -3.692 -1.556 -0.06 0.956 -0.24
-0.42721364942608775 -0.24160197409195266 -0.01802427425765361 1.5102040856731898 0.12808739578843203 0.44332044769888457 0.15033011721277054 -0.2010619297920311 0.2528982085665391 -0.17239489683340167 -1.3037609509952017 -0.21519909673053328 0.8007134274334988 0.018849555918002914 -4.86 -8.508 -3.256 -1.74 -0.08 1.08 -0.224
-0.43104860139580126 -0.2396844981070959 -0.019941750242510378 1.4971652489761638 0.12425244381871851 0.45175734203225437 0.1507136124097419 -0.22580197193440993 0.23836834254641187 -0.14883295193589802 -1.273130422628447 -0.2450442269340379 0.820741080596377 -0.012959069693627005 -4.644 -8.476 -2.988 -1.924 -0.044 1.02 -0.212
-0.432966077380658 -0.23661653653132508 -0.02147573103039579 1.485276897870052 0.12195147263689039 0.46057773156259546 0.14534467965214296 -0.24465152785241284 0.24072453703616223 -0.12919799785464497 -1.2448560887514426 -0.28667032958629435 0.8607963869221331 -0.14569135928289753 -4.984 -8.412 -2.752 -2.26 0.072 0.908 -0.224
-0.43603403895642884 -0.23508255574343967 -0.0222427214243385 1.4730050515669686 0.11926700625809092 0.4705486066838507 0.14304370847031483 -0.26860617183154156 0.22030418479165909 -0.1390154748952715 -1.2216868429355638 -0.2666426764234162 0.8486227153917563 -0.36363934958480626 -4.86 -8.252 -3.02 -2.932 0.06 0.888 -0.24
-0.43948549572917106 -0.23239808936464018 -0.023776702212223912 1.4599662148699426 0.11619904468232009 0.4789855010172204 0.13882526130362993 -0.2831360378516688 0.21245020315915786 -0.12487830795676931 -1.209513171405187 -0.2320851572404109 0.8996735960030141 -0.37659841927843324 -4.644 -8.316 -3.188 -3.544 -0.036 0.78 -0.26
-0.4421699621079705 -0.23009711818281206 -0.02454369260616662 1.4469273781729166 0.11543205428837738 0.48895637613847565 0.13537380453088776 -0.3243694414223002 0.22815816642416029 -0.10524335387551628 -1.2315043199761904 -0.21951878662840896 0.9185231519210171 -0.3962333733596863 -4.8 -8.252 -3.388 -3.88 -0.044 0.568 -0.288
-0.44600491407768406 -0.22779614700098394 -0.02569417819708068 1.4361895126577187 0.11236409271260656 0.4966262800779027 0.13000487177328882 -0.3498948817279291 0.24897121775028852 -0.10642145112039146 -1.2578151584450696 -0.2470077223421632 0.9255917353902682 -0.4154756283593143 -4.704 -8.38 -3.288 -4.004 -0.008 0.5 -0.28
-0.45022336124436896 -0.22549517581915582 -0.026077673394052033 1.4227671807637212 0.10929613113683573 0.5054466696082438 0.126936910197518 -0.3691371367275571 0.23287055540366103 -0.09896016856951531 -1.2515319731390686 -0.25682519938278975 0.8325220530451287 -0.37463492387030795 -4.58 -8.604 -3.356 -3.912 0.044 0.624 -0.268
-0.45405831321408247 -0.2231942046373277 -0.026461168591023387 1.4101118392636667 0.10814564554592167 0.5123495831537281 0.12310195822780445 -0.400945762339187 0.2340486526485362 -0.05537057050913356 -1.2334678153843157 -0.23051436091391064 0.7524114403936164 -0.3828816045844342 -4.612 -8.696 -3.256 -3.576 0.036 0.74 -0.288
-0.45750976998682463 -0.21974274786458553 -0.027228158984966094 1.3982234881575546 0.10776215034895031 0.5184855063052698 0.11850001586414821 -0.40958514213493835 0.2623229865255406 -0.03848450999925595 -1.2330751163026907 -0.17475109132315203 0.7123561340678601 -0.3962333733596863 -4.612 -8.856 -2.988 -3.3 -0.036 0.848 -0.296
-0.46249520754745227 -0.21820876707670012 -0.02684466378799474 1.386718632248414 0.10507768397015084 0.5250049246537829 0.11581554948534874 -0.4441426613179437 0.2631083846887907 -0.05654866775400875 -1.2401436997719417 -0.17946348030265274 0.6758351194767296 -0.3801327110130588 -4.176 -9.048 -2.988 -3.268 0.0 0.908 -0.288
-0.4670971499111085 -0.215907795894872 -0.027228158984966094 1.3752137763392733 0.10316020798529407 0.5315243430022959 0.11083011192472114 -0.4759512869295736 0.22462387468953474 -0.028667032958629435 -1.1973394998748101 -0.17043140142527635 0.6495242810078504 -0.37031523397243227 -4.112 -9.172 -3.324 -3.148 -0.016 0.868 -0.28
-0.47246608266870743 -0.21283983431910117 -0.028378644575880154 1.363708920430133 0.10162622719740866 0.5376602661538376 0.10814564554592167 -0.4893030557048257 0.25368360672978923 -0.036128315509505585 -1.1792753421200575 -0.15158184550727344 0.6491315819262254 -0.37031523397243227 -3.864 -9.172 -3.792 -3.208 -0.08 0.896 -0.296
-0.4770680250323637 -0.2109223583342444 -0.0279951493789088 1.3514370741270496 0.1012427320004373 0.5437961893053792 0.10392719837923678 -0.5246459730510812 0.24897121775028852 -0.03809181091763089 -1.1671016705896806 -0.11113384009989219 0.6149667618248451 -0.3640320486664313 -3.8 -9.268 -3.86 -3.208 -0.144 0.888 -0.288
-0.48205346259299126 -0.20900488234938763 -0.028762139772851508 1.3406992086118517 0.09894176081860918 0.5499321124569209 0.09970875121255189 -0.5097234079493288 0.226194671016035 -0.022383847652628464 -1.145110522018677 -0.14529866020127247 0.5929756132538417 -0.3730641275438077 -3.584 -9.236 -3.66 -3.3 -0.1 0.908 -0.288
-0.48742239535059023 -0.20632041597058814 -0.03029612056073692 1.3299613430966537 0.09740778003072377 0.5553010452145197 0.09702428483375242 -0.5136503987655795 0.2230530783630345 -0.056941366835633805 -1.0818859698770424 -0.1771072858129024 0.5548838023362108 -0.3938771788699359 -3.708 -9.172 -3.624 -3.484 -0.024 0.992 -0.288
-0.49279132810818915 -0.20363594959178868 -0.030679615757708275 1.318456487187513 0.095490304045867 0.5614369683660614 0.09203884727312482 -0.5273948666224566 0.22226768019978438 -0.08443030254938806 -1.041045265388036 -0.155116137241899 0.5933683123354667 -0.3801327110130588 -3.768 -9.204 -3.12 -3.576 -0.016 0.84 -0.308
-0.4989272512597308 -0.20210196880390327 -0.03029612056073692 1.3069516312783724 0.09433981845495294 0.5679563867145745 0.08743690490946858 -0.5540984041729607 0.2179479903019087 -0.05262167693775814 -1.033976681918785 -0.12291481254864402 0.5745187564174639 -0.4099778412165634 -3.74 -9.236 -3.02 -4.004 0.0 0.876 -0.252
-0.5054466696082438 -0.19903400722813244 -0.030679615757708275 1.2969807561571174 0.09357282806101024 0.5744758050630875 0.08321845774278369 -0.5721625619277135 0.22344577744465957 -0.0510508806112579 -1.0430087607961613 -0.11938052081401847 0.5870851270294658 -0.42058071642044004 -4.052 -9.236 -2.952 -4.248 -0.072 0.82 -0.296
-0.5115825927597855 -0.19750002644024703 -0.03183010134862233 1.285859395444948 0.09165535207615347 0.5790777474267437 0.07708253459124204 -0.5458517234588344 0.20145462887365617 -0.0400553063257562 -1.0269080984495338 -0.14529866020127247 0.5580253949892113 -0.45592363376669554 -3.8 -9.204 -2.82 -4.432 -0.016 0.808 -0.28
-0.5177185159113271 -0.1944320648644762 -0.03183010134862233 1.275888520323693 0.09012137128826805 0.5855971657752567 0.07286408742455715 -0.5835508352948403 0.20459622152665666 -0.028274333877004374 -0.9640762453895241 -0.15629423448677418 0.5580253949892113 -0.47948557866419916 -3.8 -9.3 -3.12 -4.432 0.052 0.724 -0.26
-0.5242379342598401 -0.19251458887961942 -0.032213596545593685 1.266301140399409 0.088970885697354 0.5905826033358843 0.06711165946998685 -0.5992587985598427 0.19949113346553085 -0.02591813938725401 -0.9495463793693969 -0.15943582713977467 0.4873395602967004 -0.48851765754157556 -3.708 -9.556 -3.256 -4.704 0.0 0.76 -0.288
-0.5296068670174391 -0.19136410328870537 -0.032213596545593685 1.2586312364599819 0.08782040010643993 0.5951845456995405 0.06327670750027331 -0.6385287067223487 0.1990984343839058 0.005890486224375911 -0.9189158510026422 -0.11545352999776785 0.49244464835782614 -0.4822344722355746 -3.612 -9.652 -3.156 -4.92 -0.108 0.792 -0.26
-0.5365097805629234 -0.18906313210687725 -0.032213596545593685 1.2475098757478127 0.08628641931855452 0.6009369736541108 0.05714078434873166 -0.6573782626403517 0.2061670178531569 -0.036913713672755706 -0.9118472675333911 -0.08914269152888879 0.5089380097860787 -0.4940154446843264 -3.676 -9.68 -3.156 -4.92 -0.088 0.704 -0.268
-0.5437961893053792 -0.18637866572807776 -0.032213596545593685 1.239072981414443 0.08551942892461181 0.604388430426853 0.05253884198507542 -0.659341758048477 0.19399334632278 -0.01649336142825255 -0.9067421794722652 -0.11113384009989219 0.48144907407232446 -0.49558624101082666 -3.272 -9.936 -3.356 -4.828 -0.008 0.656 -0.28
-0.5503156076538922 -0.18407769454624964 -0.03144660615165098 1.2298690966871304 0.0847524385306691 0.6093738679874806 0.04678641403050512 -0.6318528223347227 0.19045905458815446 0.02042035224450316 -0.8761116511055105 -0.1060287520387664 0.42843469805294127 -0.5057964171330782 -3.304 -10.0 -3.22 -4.704 -0.008 0.76 -0.28
-0.5576020163963479 -0.1829272089553356 -0.03259709174256504 1.2202817167628466 0.0839854481367264 0.6120583343662801 0.04141748127290617 -0.6695519341707286 0.1751437904047771 -0.03220132469325498 -0.8513716089631317 -0.043196898978756684 0.3742422247886829 -0.510901505194204 -3.272 -10.032 -3.324 -4.828 -0.172 0.868 -0.296
-0.5645049299418322 -0.18100973297047881 -0.03298058693953639 1.212995308020391 0.08283496254581234 0.6147428007450796 0.036432043712278574 -0.6691592350891035 0.18142697571077807 -0.027488935713754253 -0.8191702842698767 -0.05262167693775814 0.30551988550429726 -0.5156138941737047 -3.148 -10.128 -3.188 -4.828 -0.216 0.82 -0.288
-0.5702573578964025 -0.1794757521825934 -0.03298058693953639 1.2060923944749065 0.08091748656095557 0.6181942575178218 0.030679615757708275 -0.6923284809049821 0.16414821611927538 -0.0011780972448751821 -0.7881470568214969 -0.12566370612001942 0.33457961754455173 -0.530536459275457 -2.896 -10.252 -3.188 -4.704 -0.072 0.792 -0.268
-0.5775437666388583 -0.1787087617886507 -0.0337475773334791 1.1976555001415368 0.08015049616701286 0.6216457142905639 0.024927187803137973 -0.6821183047827305 0.155116137241899 -0.009424777959001457 -0.7386669725367393 -0.18142697571077807 0.31062497356542307 -0.5662720757033376 -2.804 -10.22 -3.088 -4.736 0.088 0.8 -0.268
-0.5840631849873713 -0.17755827619773665 -0.0337475773334791 1.1926700625809092 0.07976700097004151 0.6239466854723921 0.018791264651596317 -0.6546293690689763 0.13155419234439536 -0.06518804754976008 -0.7166758239657358 -0.11506083091614279 0.25446900489303936 -0.5800165435602147 -2.804 -10.188 -3.052 -4.92 -0.036 0.896 -0.26
-0.5917330889267983 -0.17564080021287987 -0.034514567727421806 1.1853836538384535 0.0782330201821561 0.6266311518511916 0.01342233189399737 -0.7088218423332346 0.1507964473440233 -0.07147123285576105 -0.6821183047827305 -0.07343472826388636 0.2481858195870384 -0.5894413215192161 -2.584 -10.284 -2.584 -4.98 -0.152 0.8 -0.24
-0.5982525072753113 -0.17449031462196582 -0.034514567727421806 1.1788642354899406 0.07708253459124204 0.6285486278360483 0.007669903939427069 -0.6832964020276057 0.14137166938502185 -0.05890486224375911 -0.6255696370287217 -0.10759954836526664 0.25446900489303936 -0.5486006170302099 -2.648 -10.316 -2.552 -5.104 -0.072 0.78 -0.26
-0.6055389160177671 -0.1737233242280231 -0.03489806292439316 1.1738787979293128 0.07516505860638527 0.6296991134269624 0.0038349519697135344 -0.7315983890674882 0.10170906214089073 -0.024740042142378828 -0.5859070297845906 -0.13469578499739585 0.21991148571003402 -0.5678428720298379 -2.552 -10.444 -2.484 -5.288 0.108 0.808 -0.26
-0.6116748391693088 -0.17257283863710904 -0.03528155812136451 1.1688933603686853 0.07401457301547121 0.6323835798057618 -0.0030679615757708274 -0.7480917504957407 0.08364490438613793 -0.01649336142825255 -0.5639158812135873 -0.13980087305852162 0.1881028600984041 -0.5376050427447081 -2.552 -10.316 -2.552 -5.408 0.164 0.78 -0.252
-0.6197282383057071 -0.171422353046195 -0.03604854851530722 1.1635244276110863 0.07478156340941391 0.6339175605936472 -0.009203884727312482 -0.7190320184554863 0.1021017612225158 -0.04751658887663235 -0.5332853528468324 -0.0530143760193832 0.17553648948640216 -0.5513495106015853 -2.648 -10.38 -2.416 -5.532 0.016 0.692 -0.26
-0.6273981422451342 -0.171422353046195 -0.03566505331833587 1.15892248524743 0.07439806821244256 0.6354515413815326 -0.013038836697026017 -0.7441647596794901 0.09149888601863915 -0.02552544030562895 -0.5112942042758291 0.0047123889795007284 0.1480475537726479 -0.5886559233559661 -2.4 -10.728 -2.316 -5.744 -0.08 0.704 -0.252
-0.6346845509875899 -0.17065536265225228 -0.03566505331833587 1.1547040380807452 0.0732475826215285 0.6366020269724467 -0.019941750242510378 -0.7441647596794901 0.07422012642713648 -0.027488935713754253 -0.48576876397020013 -0.050658181529632834 0.1130973355080175 -0.5466371216220846 -2.304 -10.888 -2.348 -5.836 -0.024 0.732 -0.26
-0.6427379501239884 -0.16988837225830958 -0.036432043712278574 1.1504855909140603 0.07209709703061444 0.6369855221694181 -0.02454369260616662 -0.7936448439642477 0.0679369411211355 -0.0019634954081253035 -0.4410010686649432 -0.10681415020201653 0.12095131714051871 -0.5509568115199602 -2.116 -11.08 -2.316 -5.836 0.1 0.684 -0.28
-0.6504078540634154 -0.17027186745528092 -0.03681553890924993 1.1462671437473755 0.07133010663667173 0.6381360077603321 -0.03183010134862233 -0.7539822367201167 0.04162610265225644 -0.009817477040626518 -0.4197953182571899 -0.08639379795751337 0.10406525663064109 -0.54938601519346 -2.024 -11.332 -2.552 -5.776 0.072 0.664 -0.252
-0.6580777580028425 -0.17027186745528092 -0.03566505331833587 1.1420486965806906 0.07171360183364309 0.6381360077603321 -0.03566505331833587 -0.7747952880462449 0.0200276531628781 -0.011780972448751823 -0.36992253489080723 -0.014529866020127248 0.03180862561162992 -0.562737783968712 -1.712 -11.46 -2.82 -5.928 -0.036 0.76 -0.28
-0.6665146523362123 -0.16912138186436687 -0.036432043712278574 1.1393642302018911 0.0724805922275858 0.6381360077603321 -0.04371845245473429 -0.7484844495773658 0.001570796326500243 -0.03063052836675474 -0.34871678448305393 0.0023561944897503642 0.019634954081253035 -0.5599888903973366 -1.744 -11.684 -2.516 -5.836 -0.044 0.732 -0.28
-0.6734175658816967 -0.17027186745528092 -0.037582529303192634 1.1362962686261202 0.07171360183364309 0.6385195029573034 -0.04908738521233324 -0.7700828990667441 -0.0023561944897503642 -0.0070685834692510935 -0.29648780662692087 -0.0035342917346255468 0.01021017612225158 -0.5957245068252172 -1.836 -11.428 -2.552 -5.836 0.008 0.76 -0.24
-0.6810874698211237 -0.16988837225830958 -0.03681553890924993 1.1339952974442922 0.07133010663667173 0.6377525125633607 -0.05560680356084625 -0.7626216165158679 -0.010995574285501701 -0.024347343060753767 -0.26075219019904033 -0.028274333877004374 0.00039269908162506076 -0.5804092426418398 -1.524 -11.524 -2.484 -5.808 -0.052 0.732 -0.288
-0.6887573737605508 -0.17065536265225228 -0.03796602450016399 1.1313108310654927 0.07133010663667173 0.6366020269724467 -0.059825250727531136 -0.756338431209867 -0.02081305132612822 -0.034950218264630406 -0.24779312050541333 -0.03063052836675474 0.013351768775252066 -0.5686282701930879 -1.68 -11.684 -2.416 -5.716 -0.044 0.732 -0.28
-0.6964272776999778 -0.17065536265225228 -0.03834951969713534 1.1301603454745786 0.06979612584878632 0.6381360077603321 -0.0674951546669582 -0.7873616586582468 -0.034950218264630406 -0.0420188017338815 -0.21048670775103256 -0.054977871427508505 -0.018064157754752792 -0.5902267196824663 -1.62 -12.096 -1.944 -5.624 -0.016 0.792 -0.268
-0.7048641720333476 -0.171422353046195 -0.03911651009107805 1.1286263646866932 0.06941263065181497 0.6373690173663894 -0.07363107781849985 -0.7410231670264896 -0.04751658887663235 -0.005497787142750851 -0.17357299407827684 -0.09542587683488976 -0.023561944897503646 -0.5843362334580904 -1.308 -12.316 -2.012 -5.532 0.06 0.78 -0.26
-0.7125340759727747 -0.1729563338340804 -0.038733014894106695 1.127475879095779 0.06787864986392955 0.6377525125633607 -0.07938350577307016 -0.781863871515496 -0.07579092275363672 -0.05811946408050899 -0.12134401622214377 -0.11859512265076834 -0.03926990816250607 -0.6114324700902196 -1.34 -12.728 -2.012 -5.56 0.052 0.8 -0.252
-0.7202039799122018 -0.17333982903105175 -0.03834951969713534 1.127475879095779 0.06787864986392955 0.6362185317754754 -0.08513593372764046 -0.769690199985119 -0.09189158510026421 -0.0047123889795007284 -0.07775441816176203 -0.07736171908013696 -0.03809181091763089 -0.5925829141722166 -1.12 -13.112 -1.912 -5.56 -0.024 0.772 -0.26
-0.7286408742455716 -0.17525730501590853 -0.038733014894106695 1.1278593742927505 0.06596117387907278 0.6354515413815326 -0.09127185687918211 -0.7767587834543701 -0.12487830795676931 -0.018456856836377853 -0.01021017612225158 -0.07029313561088588 -0.06479534846813502 -0.5894413215192161 -1.088 -13.236 -1.944 -5.744 0.0 0.74 -0.268
-0.7355437877910559 -0.17640779060682257 -0.03834951969713534 1.1282428694897217 0.06634466907604414 0.6346845509875899 -0.09779127522769512 -0.7987499320253736 -0.14765485469102282 -0.018849555918002914 0.05929756132538417 -0.06283185306000971 -0.08521570071263818 -0.5965099049884672 -0.84 -13.268 -1.944 -6.264 0.044 0.692 -0.26
-0.7428301965335116 -0.177941771394708 -0.0395000052880494 1.1290098598836644 0.06596117387907278 0.6343010557906186 -0.10316020798529407 -0.7641924128423682 -0.1429424657115221 -0.021598449489378342 0.08364490438613793 -0.06558074663138515 -0.0789325154066372 -0.6020076921312181 -0.84 -13.524 -1.912 -6.48 0.08 0.588 -0.268
-0.7512670908668814 -0.1794757521825934 -0.0395000052880494 1.1309273358685212 0.06557767868210143 0.6335340653966759 -0.10852914074289302 -0.7724390935564944 -0.1649336142825255 -0.06715154295788539 0.11034844193664206 -0.028667032958629435 -0.10445795571226615 -0.5992587985598427 -0.872 -13.588 -1.844 -6.572 0.036 0.384 -0.252
-0.7581700044123657 -0.18139322816745018 -0.039883500485020755 1.131694326262464 0.06519418348513008 0.6308495990178764 -0.11351457830352062 -0.7838273669236212 -0.1739656931599019 -0.031415926530004856 0.14058627122177175 -0.03926990816250607 -0.14372786387477224 -0.5525276078464605 -0.9 -13.588 -1.676 -6.876 -0.036 0.384 -0.24
-0.7650729179578502 -0.18331070415230694 -0.04026699568199211 1.1343787926412634 0.06442719309118737 0.6277816374421056 -0.12003399665203363 -0.7901105522296222 -0.1798561793842778 -0.004319689897875668 0.14922565101752308 -0.051443579692882956 -0.19477874448603014 -0.5285729638673318 -0.872 -13.872 -1.576 -6.692 -0.008 0.472 -0.24
-0.7738933074881912 -0.18484468494019235 -0.0395000052880494 1.135912773429149 0.06327670750027331 0.6243301806693634 -0.1250194342126612 -0.7669413064137436 -0.20341812428178146 -0.009032078877376396 0.17318029499665177 -0.08953539061051385 -0.3173008579530491 -0.5552765014178359 -0.748 -13.968 -1.776 -6.416 0.052 0.56 -0.24
-0.782330201821561 -0.18791264651596318 -0.039883500485020755 1.138213744610977 0.060975736318445196 0.6204952286996499 -0.13192234775814557 -0.7838273669236212 -0.20970130958778244 0.00039269908162506076 0.2089159114245323 -0.11427543275289267 -0.3659955440745566 -0.5466371216220846 -0.716 -14.0 -1.812 -6.416 0.108 0.568 -0.24
-0.7892331153670453 -0.18983012250081996 -0.04065049087896346 1.1408982109897765 0.0617427267123879 0.6166602767299363 -0.13690778531877318 -0.7936448439642477 -0.22226768019978438 -0.004319689897875668 0.20655971693478195 -0.07461282550876154 -0.362068553258306 -0.5800165435602147 -0.464 -14.224 -1.812 -6.144 0.0 0.548 -0.252
-0.7965195241095011 -0.1928980840765908 -0.04065049087896346 1.1443496677625187 0.060975736318445196 0.6120583343662801 -0.14150972768242942 -0.7861835614133716 -0.22894356458741041 -0.014529866020127248 0.2623229865255406 -0.0530143760193832 -0.39348447978831086 -0.5513495106015853 -0.528 -14.224 -1.676 -6.08 -0.036 0.624 -0.24
-0.8057234088368136 -0.1951990552584189 -0.04065049087896346 1.1474176293382894 0.059825250727531136 0.6070728968056525 -0.14802914603094242 -0.7763660843727451 -0.25368360672978923 -0.01531526418337737 0.3043417882594221 -0.08796459428401361 -0.44885505029744444 -0.5289656629489569 -0.464 -14.128 -1.644 -6.052 0.06 0.676 -0.24
-0.8126263223822979 -0.19865051203116108 -0.04026699568199211 1.1501020957170889 0.05829126993964572 0.6024709544419963 -0.15301458359157002 -0.7771514825359952 -0.2858849314230442 -0.012959069693627005 0.3251548395855503 -0.10170906214089073 -0.4610287218278213 -0.5654866775400874 -0.28 -14.284 -1.608 -5.988 0.08 0.596 -0.252
-0.820296226321725 -0.2017184736069319 -0.04026699568199211 1.1554710284746879 0.05829126993964572 0.5974855168813686 -0.15915050674311168 -0.7539822367201167 -0.2854922323414192 0.0035342917346255468 0.4087997439716882 -0.07539822367201165 -0.4802709768274493 -0.5827654371315901 -0.372 -14.252 -1.608 -6.052 0.052 0.596 -0.24
-0.8275826350641807 -0.2051699303796741 -0.04065049087896346 1.1593059804444015 0.05790777474267437 0.5925000793207411 -0.16490293469768197 -0.7618362183526178 -0.3224059460141749 0.0200276531628781 0.4382521750935678 -0.06126105673350948 -0.5069745143779534 -0.574911455499089 -0.436 -14.252 -1.576 -6.144 -0.008 0.588 -0.232
-0.8352525390036077 -0.20862138715241627 -0.04026699568199211 1.1646749132020005 0.05714078434873166 0.5871311465631421 -0.17065536265225228 -0.801891524678374 -0.3400774046873026 -0.010995574285501701 0.4449280594811938 -0.10249446030414085 -0.5332853528468324 -0.5800165435602147 -0.372 -14.224 -1.508 -6.112 -0.008 0.568 -0.24
-0.8429224429430349 -0.2124563391221298 -0.04065049087896346 1.170810836353542 0.0559902987578176 0.5813787186085718 -0.17640779060682257 -0.7755806862094949 -0.3279037331569257 -0.01649336142825255 0.4991205327454522 -0.09856746948789025 -0.5544911032545857 -0.5340707510100826 -0.436 -14.16 -1.776 -5.988 0.06 0.588 -0.212
-0.851742832473376 -0.215907795894872 -0.039883500485020755 1.1765632643081123 0.05445631796993219 0.5748593002600588 -0.18177672336442152 -0.77597338529112 -0.3381139092791773 0.034950218264630406 0.5313218574387072 -0.12095131714051871 -0.5698063674379631 -0.5336780519284575 -0.404 -14.252 -1.34 -6.02 0.024 0.588 -0.24
-0.858262250821889 -0.21897575747064282 -0.04026699568199211 1.1811652066717686 0.054072822772960834 0.5694903675024598 -0.18599517053110642 -0.7810784733522458 -0.36049775693180575 0.007461282550876154 0.569020969274713 -0.12016591897726858 -0.5650939784584624 -0.5050110189698281 -0.436 -14.316 -1.476 -5.928 -0.016 0.54 -0.24
-0.8655486595643447 -0.22281070944035636 -0.04026699568199211 1.188068120217253 0.05253884198507542 0.5633544443509182 -0.19059711289476267 -0.782649269678746 -0.3824889055028092 -0.01688606050987761 0.5753041545807139 -0.10524335387551628 -0.5764822518255892 -0.4822344722355746 -0.528 -14.412 -1.072 -5.836 -0.008 0.596 -0.212
-0.8736020587007431 -0.2274126518040126 -0.039883500485020755 1.194587538565766 0.05062136600021865 0.5572185211993765 -0.19558255045539025 -0.7649778110056183 -0.3981968687678116 -0.0047123889795007284 0.6283185306000971 -0.1401935721401467 -0.601222293967968 -0.47438049060307336 -0.464 -14.444 -1.14 -5.744 0.072 0.616 -0.252
-0.8812719626401702 -0.23201459416766884 -0.04026699568199211 1.2003399665203363 0.049854375606275945 0.5510825980478349 -0.2009514832129892 -0.7382742734551142 -0.41154863754306364 0.023169245815878585 0.6538439709057261 -0.13980087305852162 -0.5992587985598427 -0.4759512869295736 -0.404 -14.476 -1.108 -5.592 0.072 0.588 -0.232
-0.8885583713826259 -0.23508255574343967 -0.04065049087896346 1.208776860853706 0.04793689962141918 0.5460971604872072 -0.2044029399857314 -0.7539822367201167 -0.41351213295118894 0.01060287520387664 0.7233517083533619 -0.10877764561014182 -0.5831581362132152 -0.45867252733807096 -0.404 -14.508 -1.24 -5.652 0.016 0.56 -0.24
-0.8958447801250816 -0.24006799330406725 -0.04026699568199211 1.2168302599901044 0.04601942363656241 0.5380437613508089 -0.21053886313727305 -0.7355253798837388 -0.4339324851956921 -0.014922565101752308 0.7410231670264896 -0.11034844193664206 -0.6035784884577183 -0.45553093468507044 -0.464 -14.604 -1.004 -5.716 0.016 0.54 -0.26
-0.9042816744584514 -0.2454369260616662 -0.0395000052880494 1.2256506495204456 0.04563592843959106 0.5330583237901813 -0.21360682471304387 -0.7669413064137436 -0.46063602274619625 0.0027488935713754254 0.7728317926381195 -0.1429424657115221 -0.6192864517227208 -0.4543528374401953 -0.372 -14.572 -0.972 -5.532 0.116 0.528 -0.252
-0.9119515783978784 -0.2504223636222938 -0.04026699568199211 1.2329370582629013 0.04486893804564835 0.5257719150477256 -0.21859226227367146 -0.7779368806992453 -0.46456301356244684 0.011388273367126762 0.820741080596377 -0.12055861805889365 -0.6353871140693482 -0.4712388979500729 -0.464 -14.572 -0.94 -5.5 0.044 0.548 -0.26
-0.9192379871403342 -0.25502430598595005 -0.03911651009107805 1.2425244381871852 0.043334957257762936 0.5184855063052698 -0.22357769983429907 -0.7649778110056183 -0.4688827034603225 0.011780972448751823 0.8435176273306305 -0.10524335387551628 -0.6616979525382274 -0.41626102652256436 -0.152 -14.54 -0.804 -5.44 -0.052 0.54 -0.252
-0.9272913862767326 -0.2607767339405203 -0.039883500485020755 1.2524953133084402 0.04180097646987752 0.5104321071688714 -0.2281796421979553 -0.7555530330466168 -0.4948008428475765 0.023169245815878585 0.8898561189623876 -0.13823007673202137 -0.7001824625374833 -0.40762164672681306 0.248 -14.668 -0.904 -5.316 0.008 0.5 -0.232
-0.9345777950191884 -0.26576217150114795 -0.04065049087896346 1.262849683626667 0.04026699568199211 0.5039126888203584 -0.23239808936464018 -0.7410231670264896 -0.5030475235617028 0.0023561944897503642 0.9306968234513939 -0.1507964473440233 -0.7103926386597349 -0.4033019568289374 0.964 -14.668 -0.604 -5.224 0.052 0.52 -0.212
-0.9426311941555867 -0.27074760906177553 -0.0395000052880494 1.272820558747922 0.038733014894106695 0.4962427848809313 -0.23623304133435372 -0.7186393193738612 -0.510901505194204 0.008246680714126275 0.9479755830428966 -0.15865042897652454 -0.7186393193738612 -0.4190099200939398 1.4 -14.636 -0.604 -5.348 0.044 0.548 -0.232
-0.9495341077010712 -0.27534955142543177 -0.0395000052880494 1.281257453081292 0.037582529303192634 0.48857288094150425 -0.2389175077131532 -0.724137106516612 -0.4920519492762011 -0.008639379795751335 0.9809623058994017 -0.1370519794871462 -0.7304202918226129 -0.3891647898904352 1.744 -14.7 -0.536 -5.348 -0.008 0.588 -0.24
-0.9560535260495842 -0.2807184841830307 -0.039883500485020755 1.2919953185964896 0.034514567727421806 0.48205346259299126 -0.24275245968286674 -0.7005751616191084 -0.5399612372344585 -0.02670353755050413 0.9962775700827791 -0.17239489683340167 -0.7414158661081147 -0.3420409000954279 2.056 -14.732 -0.604 -5.44 0.036 0.492 -0.212
-0.9629564395950685 -0.28723790253154374 -0.04065049087896346 1.3038836697026017 0.03298058693953639 0.47400006345659285 -0.24658741165258025 -0.7272786991696125 -0.5336780519284575 -0.030237829285129678 1.0237665057965333 -0.23444135173016126 -0.7221736111084867 -0.36049775693180575 2.056 -14.824 -0.636 -5.38 0.088 0.376 -0.232
-0.9702428483375242 -0.29375732088005674 -0.04026699568199211 1.3146215352177997 0.03106311095467963 0.46594666432019444 -0.24927187803137973 -0.7072510460067344 -0.5454590243772094 -0.03730641275438077 1.0571459277346635 -0.2210895829549092 -0.7524114403936164 -0.31926435336117437 2.088 -14.792 -0.5 -5.5 0.144 0.424 -0.204
-0.97752925707998 -0.29912625363765566 -0.04141748127290617 1.3265098863239115 0.029529130166794215 0.45674277959288195 -0.2527233348041219 -0.6774059158032297 -0.5725552610093385 -0.039662607244131134 1.105447914774546 -0.1888882582616542 -0.8030696219232492 -0.297273204790171 2.056 -14.792 -0.4 -5.472 0.06 0.492 -0.224
-0.984048675428493 -0.3041116911982833 -0.04141748127290617 1.3387817326269948 0.026461168591023387 0.4494563708504262 -0.2554078011829214 -0.6554147672322264 -0.5537057050913357 -0.05222897785613308 1.0948450395706693 -0.20813051326128218 -0.7877543577398718 -0.29177541764742015 2.088 -14.888 -0.4 -5.44 0.0 0.472 -0.24
-0.9913350841709486 -0.31101460474376763 -0.04295146206079158 1.3502865885361355 0.024160197409195266 0.4410194765170565 -0.25885925795566356 -0.6601271562117271 -0.5544911032545857 -0.0510508806112579 1.0889545533462934 -0.2030254252001564 -0.7740098898829947 -0.27763825070891796 1.868 -14.92 -0.368 -5.256 0.044 0.364 -0.232
-0.9978545025194616 -0.31676703269833795 -0.04371845245473429 1.3621749396422473 0.02147573103039579 0.43219908698671533 -0.26039323874354897 -0.6393141048855989 -0.5796238444785896 -0.05458517234588344 1.1411835312024265 -0.22266037928140944 -0.7857908623317466 -0.23444135173016126 1.744 -14.824 0.132 -5.256 0.116 0.384 -0.232
-1.0039904256710033 -0.32328645104685094 -0.04256796686382023 1.3744467859453307 0.019558255045539024 0.4233786974563742 -0.26307770512234846 -0.6503096791711006 -0.562737783968712 0.0047123889795007284 1.149822910998178 -0.22815816642416029 -0.8050331173313745 -0.23876104162803694 1.62 -14.76 0.704 -5.164 0.152 0.412 -0.26
-1.011276834413459 -0.3286553838044499 -0.042184471666848876 1.3855681466575 0.01687378866673955 0.41494180312300444 -0.2649951811072052 -0.6522731745792258 -0.5788384463153395 0.012566370612001944 1.1659235733448052 -0.2340486526485362 -0.8246680714126275 -0.22030418479165909 1.804 -14.732 1.004 -5.012 0.124 0.404 -0.232
-1.0170292623680293 -0.3347913069559916 -0.042184471666848876 1.3989904785514973 0.01457281748491143 0.40535442319872056 -0.2665291618950906 -0.6090762756004692 -0.5886559233559661 0.012566370612001944 1.189878217323934 -0.24779312050541333 -0.8741481556973852 -0.20538161968990676 1.804 -14.856 0.94 -4.676 0.136 0.5 -0.212
-1.023165185519571 -0.34092723010753323 -0.042184471666848876 1.410495334460638 0.011888351106111956 0.3961505384714081 -0.26806314268297604 -0.6420629984569743 -0.5965099049884672 0.007461282550876154 1.2377875052821914 -0.23287055540366103 -0.9004589941662643 -0.16532631336415057 1.804 -14.824 0.804 -4.524 0.116 0.548 -0.24
-1.0304515942620267 -0.3470631532590749 -0.041033986075934815 1.424684656748578 0.009587379924283835 0.3877136441380383 -0.26959712347086146 -0.6581636608036018 -0.6133959654983449 0.029059732040254495 1.247212283241193 -0.2360121480566615 -0.9102764712068908 -0.15590153540514912 2.244 -14.856 1.04 -4.248 0.108 0.5 -0.232
-1.036204022216597 -0.35281558121364515 -0.04065049087896346 1.4373399982486328 0.006902913545484362 0.3796602450016399 -0.2715145994557182 -0.6188937526410957 -0.5933683123354667 0.09660397407976494 1.2758793161998223 -0.24072453703616223 -0.8635452804935085 -0.15354534091539876 2.148 -14.732 1.172 -4.216 0.116 0.492 -0.224
-1.04272344056511 -0.35971849475912954 -0.0395000052880494 1.45076233014263 0.004601942363656241 0.36930587468341336 -0.27228158984966094 -0.6475607855997252 -0.6082908774372191 0.10170906214089073 1.306509844566577 -0.2619302874439155 -0.8690430676362594 -0.1288052987730199 2.492 -14.76 0.972 -4.216 0.136 0.52 -0.24
-1.0484758685196802 -0.3654709227136998 -0.03834951969713534 1.4641846620366274 0.0015339807878854137 0.36125247554701495 -0.273432075440575 -0.6318528223347227 -0.6373506094774736 0.10131636305926567 1.3320352848722061 -0.2560398012195396 -0.872577359370885 -0.11780972448751822 2.708 -14.668 0.568 -4.216 0.152 0.46 -0.252
-1.0549952868681933 -0.3712233506682701 -0.03681553890924993 1.476840003536682 0.0003834951969713534 0.35281558121364515 -0.2730485802436036 -0.6196791508043459 -0.6428483966202244 0.09306968234513939 1.350884840790209 -0.23954643979128706 -0.872577359370885 -0.06754424203951044 2.836 -14.508 0.468 -4.34 0.06 0.396 -0.212
-1.0592137340348782 -0.37850975941072584 -0.036432043712278574 1.4921798114155362 -0.002684466378799474 0.34399519168330406 -0.273432075440575 -0.6090762756004692 -0.6243915397838465 0.06008295948863429 1.3932963416057156 -0.19831303622065566 -0.8702211648811345 -0.023954643979128706 2.836 -14.412 0.368 -4.736 -0.036 0.344 -0.232
-1.0661166475803625 -0.3854126729562102 -0.03604854851530722 1.5063691337034764 -0.005368932757598948 0.3344078117590202 -0.2741990658345177 -0.5611669876422118 -0.6428483966202244 0.07579092275363672 1.3877985544629647 -0.23483405081178632 -0.8772897483503856 -0.023954643979128706 3.052 -14.316 0.636 -5.104 0.036 0.328 -0.26
-1.0714855803379615 -0.39154859610775183 -0.03528155812136451 1.5213254463853592 -0.008436894333369775 0.3271214030165645 -0.2741990658345177 -0.5529203069280855 -0.6314601232530976 0.08325220530451288 1.3563826279329598 -0.29138271856579506 -0.8113163026373755 -0.010995574285501701 3.304 -14.316 1.004 -5.012 0.108 0.308 -0.212
-1.076471017898589 -0.3976845192592935 -0.034514567727421806 1.5335972926884425 -0.011504855909140603 0.3202184894710801 -0.273432075440575 -0.5399612372344585 -0.61378866457997 0.07657632091688685 1.3595242205859603 -0.30551988550429726 -0.7351326808021137 0.0011780972448751821 3.208 -14.348 0.872 -4.676 0.116 0.316 -0.212
-1.0814564554592168 -0.40382044241083515 -0.0337475773334791 1.5458691389915258 -0.013038836697026017 0.3133155759255958 -0.273432075440575 -0.5230751767245809 -0.6216426462124711 0.056155968672383684 1.3563826279329598 -0.28470683417816905 -0.6813329066194804 -0.0070685834692510935 3.272 -14.348 0.904 -4.34 0.08 0.336 -0.24
-1.0852914074289302 -0.4091893751684341 -0.033364082136507746 1.5612089468703798 -0.01572330307582549 0.3071796527740541 -0.27381557063754636 -0.504225620806578 -0.6302820260082225 0.040448005407381256 1.364236609565461 -0.25682519938278975 -0.6848671983541059 0.001570796326500243 3.176 -14.444 0.736 -3.912 0.044 0.336 -0.252
-1.090276844989558 -0.41609228871391846 -0.03298058693953639 1.5750147739613485 -0.017640779060682257 0.2998932440315984 -0.27458256103148904 -0.4700608007051977 -0.6110397710085945 0.03377212101975522 1.4007576241565916 -0.24543692601566297 -0.7013605597823585 0.0023561944897503642 3.052 -14.38 1.072 -3.576 0.016 0.316 -0.224
-1.0952622825501854 -0.4226117070624315 -0.03298058693953639 1.5888206010523174 -0.02147573103039579 0.2906893593042859 -0.27381557063754636 -0.49087385203132594 -0.6055419838658437 0.05733406591725887 1.4380640369109725 -0.2827433387700437 -0.7838273669236212 -0.0070685834692510935 2.992 -14.192 1.508 -3.452 0.072 0.316 -0.212
-1.0983302441259561 -0.4275971446230591 -0.03106311095467963 1.6033934185372287 -0.024927187803137973 0.279951493789088 -0.2741990658345177 -0.4661338098889471 -0.6314601232530976 0.06479534846813502 1.4576989909922256 -0.336150413871052 -0.90477868406414 0.003141592653000486 3.148 -14.032 1.608 -3.24 0.164 0.28 -0.176
-1.1029321864896124 -0.43373306777460074 -0.03259709174256504 1.61796623602214 -0.0279951493789088 0.2692136282738901 -0.2741990658345177 -0.4390375732568179 -0.620857248049221 0.05929756132538417 1.4639821762982264 -0.31926435336117437 -1.047721149775662 -0.007461282550876154 3.084 -13.904 1.34 -3.24 0.152 0.328 -0.14
-1.106767138459326 -0.4410194765170565 -0.03144660615165098 1.6352235198858511 -0.03029612056073692 0.2569417819708068 -0.27381557063754636 -0.42647120264481597 -0.6314601232530976 0.039662607244131134 1.5283848256847363 -0.30355639009617197 -1.1462886192635522 0.0070685834692510935 3.148 -13.84 1.476 -3.484 0.06 0.316 -0.128
-1.110985585626011 -0.4463884092746554 -0.03029612056073692 1.6497963373707625 -0.032213596545593685 0.24505343086469483 -0.2741990658345177 -0.39584067427806124 -0.6361725122325984 0.03377212101975522 1.5476270806843644 -0.2619302874439155 -1.2205087456906887 -0.006675884387626033 3.148 -13.684 1.644 -3.912 0.052 0.336 -0.168
-1.114437042398753 -0.4521408372292257 -0.028762139772851508 1.6643691548556738 -0.03489806292439316 0.2339320701525256 -0.27381557063754636 -0.4033019568289374 -0.6177156553962205 0.07814711724338709 1.5535175669087402 -0.265071880096916 -1.2240430374253144 0.004319689897875668 3.208 -13.684 1.576 -4.124 0.116 0.336 -0.156
-1.1194224799593806 -0.45904375077471005 -0.02914563496982286 1.6793254675375566 -0.037582529303192634 0.22357769983429907 -0.27381557063754636 -0.37738381744168337 -0.5976880022333424 0.0899280896921389 1.4902930147671054 -0.26114488928066537 -1.0964158358971696 0.007461282550876154 3.052 -13.808 1.544 -4.064 0.124 0.328 -0.12
-1.1217234511412089 -0.4651796739262517 -0.028762139772851508 1.695048770613382 -0.04026699568199211 0.21437381510698658 -0.2741990658345177 -0.3400774046873026 -0.614181363661595 0.06832964020276057 1.4569135928289754 -0.23169245815878584 -0.9420850968185207 0.010995574285501701 3.272 -13.904 1.44 -3.728 0.052 0.328 -0.14
-1.1259418983078937 -0.470932101880822 -0.027611654181937447 1.7096215880982937 -0.04180097646987752 0.20555342557664544 -0.2741990658345177 -0.336150413871052 -0.5917975160089666 0.0659734457130102 1.4309954534417213 -0.21087940683265763 -0.8851437299828869 -0.009424777959001457 3.304 -13.968 0.904 -3.24 0.044 0.096 -0.128
-1.1290098598836644 -0.47668452983539233 -0.026077673394052033 1.724194405583205 -0.04486893804564835 0.1944320648644762 -0.2692136282738901 -0.31847895519792424 -0.5619523858054619 0.07971791356988733 1.4176436846664693 -0.21519909673053328 -0.8788605446768859 0.17318029499665177 3.456 -13.936 1.04 -3.176 0.044 0.076 -0.14
-1.1309273358685212 -0.48205346259299126 -0.026077673394052033 1.7399177086590305 -0.04716990922747647 0.18331070415230694 -0.26537867630417655 -0.31219576989192327 -0.5698063674379631 0.09385508050838952 1.4737996533388529 -0.23051436091391064 -1.0363328764085353 0.3420409000954279 3.708 -13.968 1.276 -3.024 0.06 0.336 -0.12
-1.1339952974442922 -0.48857288094150425 -0.025310683000109326 1.7552575165378848 -0.04908738521233324 0.17103885784922362 -0.2607767339405203 -0.2858849314230442 -0.5843362334580904 0.05654866775400875 1.5166038532359847 -0.2320851572404109 -1.144717822937052 0.4040873549921875 3.676 -13.808 1.544 -3.208 0.108 0.328 -0.084
-1.1355292782321775 -0.49432530889607457 -0.025310683000109326 1.7702138292197676 -0.051004861197190006 0.1614514779249398 -0.2569417819708068 -0.23679754621991161 -0.5835508352948403 0.039662607244131134 1.5032520844607324 -0.20734511509803208 -1.1458959201819272 0.44649885580769405 3.8 -13.684 1.276 -3.148 0.08 0.336 -0.072
-1.1385972398079482 -0.49969424165367354 -0.024160197409195266 1.7863206274925643 -0.05253884198507542 0.15109710760671324 -0.25233983960715056 -0.2250165737711598 -0.5674501729482128 0.05262167693775814 1.5103206679299837 -0.17435839224152697 -1.0748173864077912 0.41626102652256436 3.644 -13.588 1.608 -2.992 0.036 0.308 -0.064
-1.1401312205958338 -0.5046796792143011 -0.022626216621309852 1.7997429593865617 -0.054072822772960834 0.14227671807637213 -0.24812139244046566 -0.20695241601640701 -0.5348561491733327 0.07343472826388636 1.4957908019098562 -0.19045905458815446 -0.9915651811032784 0.42136611458369017 3.74 -13.46 2.08 -3.084 0.052 0.328 -0.072
-1.1428156869746333 -0.5104321071688714 -0.023009711818281205 1.8158497576593586 -0.05675728915176031 0.13383982374300235 -0.24390294527378079 -0.19517144356765517 -0.5364269454998329 0.04751658887663235 1.4718361579307278 -0.17867808213940264 -0.8384125392695047 0.4272566008080661 3.896 -13.396 2.416 -2.932 0.116 0.336 -0.044
-1.1439661725655472 -0.5165680303204131 -0.0222427214243385 1.8288885943563846 -0.05829126993964572 0.1284708909854034 -0.24006799330406725 -0.17828538305777758 -0.5474225197853346 0.05379977418263332 1.4643748753798516 -0.19949113346553085 -0.7131415322311103 0.4362886796854425 3.832 -13.428 2.348 -2.872 0.1 0.344 -0.072
-1.1443496677625187 -0.5207864774870979 -0.02147573103039579 1.843461411841296 -0.05944175553055978 0.12233496783386175 -0.23623304133435372 -0.14451326203802234 -0.5446736262139592 0.11074114101826713 1.416858286503219 -0.16336281795602528 -0.5674501729482128 0.3801327110130588 4.204 -13.3 1.912 -2.564 0.036 0.064 -0.064
-1.145883648550404 -0.5261554102446969 -0.020708740636453084 1.8584177245231788 -0.06059224112147384 0.11543205428837738 -0.2331650797585829 -0.08874999244726373 -0.517184690500205 0.06832964020276057 1.3858350590548394 -0.12448560887514426 -0.5811946408050899 0.3659955440745566 4.236 -13.332 1.844 -2.444 0.044 -0.144 -0.064
-1.1451166581564614 -0.5319078381992672 -0.02032524543948173 1.8722235516141474 -0.060975736318445196 0.1054611791671222 -0.22856313739492665 -0.07264933010063623 -0.5030475235617028 0.03220132469325498 1.409004304870718 -0.07382742734551141 -0.7531968385568665 0.3762057201968082 4.3 -13.268 1.476 -2.564 0.08 0.18 -0.072
-1.145883648550404 -0.5361262853659521 -0.019558255045539024 1.8852623883111734 -0.060975736318445196 0.09817477042466648 -0.2239611950312704 -0.031415926530004856 -0.4728096942765731 0.050658181529632834 1.4211779764010948 -0.05026548244800778 -0.9090983739620156 0.4033019568289374 4.488 -13.364 1.34 -2.628 0.024 0.328 -0.092
-1.1455001533534328 -0.5418787133205224 -0.019558255045539024 1.900985691386999 -0.06135923151541655 0.08820389530341129 -0.21974274786458553 -0.008246680714126275 -0.47752208325607387 0.03337942193813016 1.4278538607887208 -0.027881634795379313 -0.9130253647782662 0.4319689897875668 4.08 -13.3 1.108 -2.504 -0.044 0.328 -0.084
-1.14473316295949 -0.5457136652902359 -0.020708740636453084 1.9144080232809964 -0.0625097171063306 0.08245146734884098 -0.21552430069790063 0.043982297142006806 -0.48576876397020013 0.0007853981632501215 1.3999722259933416 -0.029059732040254495 -0.8066039136578748 0.4386448741751928 4.36 -13.236 1.108 -2.168 0.016 0.228 -0.064
-1.1431991821716045 -0.5499321124569209 -0.018407769454624964 1.928213850371965 -0.0625097171063306 0.07516505860638527 -0.2109223583342444 0.06754424203951044 -0.46259951815432154 0.02042035224450316 1.3795518737488384 -0.03377212101975522 -0.7154977267208606 0.4386448741751928 3.676 -13.176 1.44 -2.016 0.052 -0.016 -0.072
-1.1431991821716045 -0.5541505596236057 -0.01917475984856767 1.9416361822659625 -0.0625097171063306 0.06519418348513008 -0.20747090156150222 0.09464047867163963 -0.4802709768274493 0.050658181529632834 1.410182402115593 -0.056941366835633805 -0.7747952880462449 0.44139376774656824 3.488 -13.112 1.644 -2.2 0.08 0.076 -0.1
-1.1412817061867477 -0.559902987578176 -0.019558255045539024 1.9554420093569311 -0.06289321230330196 0.057524279545703015 -0.20363594959178868 0.11780972448751822 -0.4480696521341943 0.006283185306000972 1.401935721401467 -0.003141592653000486 -0.9000662950846392 0.42372230907344055 3.708 -13.176 1.544 -2.412 0.016 0.28 -0.084
-1.1401312205958338 -0.5641214347448609 -0.01917475984856767 1.9688643412509286 -0.0625097171063306 0.049854375606275945 -0.19788352163721837 0.12684180336489462 -0.44649885580769405 0.015707963265002428 1.3654147068103362 -0.00510508806112579 -0.8556912988610074 0.4402156705016931 3.708 -13.268 1.544 -2.32 0.0 0.22 -0.072
-1.1385972398079482 -0.5691068723054885 -0.018407769454624964 1.9819031779479546 -0.0625097171063306 0.042184471666848876 -0.1936650744705335 0.14254976662989705 -0.46299221723594663 0.022383847652628464 1.3516702389534592 -0.007461282550876154 -0.7461282550876154 0.43471788335894224 3.896 -13.236 1.644 -2.136 0.044 0.048 -0.064
-1.135912773429149 -0.5725583290782307 -0.018407769454624964 1.9941750242510379 -0.06289321230330196 0.034514567727421806 -0.18906313210687725 0.16336281795602528 -0.4519966429504449 0.029059732040254495 1.326537497729455 -0.021598449489378342 -0.6954700735579825 0.42961279529781643 4.08 -13.236 1.576 -1.924 0.06 0.028 -0.064
-1.1336118022473207 -0.5767767762449155 -0.01802427425765361 2.0083643465389778 -0.0625097171063306 0.02684466378799474 -0.18484468494019235 0.2411172361177873 -0.43275438795081694 0.018456856836377853 1.2943361730362002 -0.01767145867312773 -0.7457355560059903 0.4410010686649432 4.052 -13.3 1.544 -1.864 0.08 0.144 -0.056
-1.1313108310654927 -0.5813787186085718 -0.01802427425765361 2.021403183236004 -0.06327670750027331 0.019558255045539024 -0.18062623777350748 0.2697842690764167 -0.44924774937906947 0.02631083846887907 1.3033682519135765 -0.001570796326500243 -0.8022842237599991 0.48184177315394955 4.08 -13.332 1.544 -1.708 0.06 0.22 -0.084
-1.1278593742927505 -0.5855971657752567 -0.01802427425765361 2.0336750295390873 -0.06327670750027331 0.01227184630308331 -0.17525730501590853 0.27056966723966686 -0.43943027233844295 0.0200276531628781 1.2919799785464499 0.0011780972448751821 -0.7453428569243653 0.46259951815432154 3.988 -13.208 1.44 -1.62 0.06 0.18 -0.072
-1.124024422323037 -0.5898156129419416 -0.01802427425765361 2.0467138662361135 -0.06327670750027331 0.004985437560627594 -0.16988837225830958 0.3388993074424274 -0.4040873549921875 0.012173671530376884 1.2491757786493183 -0.004319689897875668 -0.7005751616191084 0.49283734743945123 3.896 -13.112 1.476 -1.496 0.116 0.112 -0.092
-1.1205729655502947 -0.5936505649116551 -0.018407769454624964 2.058218722145254 -0.06289321230330196 -0.0023009711818281204 -0.16451943950071063 0.35853426152368045 -0.42175881366531526 0.012173671530376884 1.2303262227313152 0.023169245815878585 -0.6813329066194804 0.5018694263168276 3.676 -13.048 1.408 -1.344 0.164 0.112 -0.072
-1.1163545183836099 -0.59786901207834 -0.017640779060682257 2.0697235780543943 -0.06327670750027331 -0.007286408742455715 -0.1606844875309971 0.38680859540068485 -0.3938771788699359 0.0070685834692510935 1.2165817548744382 0.018456856836377853 -0.6742643231502293 0.5057964171330782 3.708 -13.08 1.376 -1.192 0.144 0.132 -0.1
-1.1129030616108677 -0.6017039640480536 -0.017257283863710903 2.0831459099483918 -0.06289321230330196 -0.015339807878854137 -0.15493205957642678 0.41351213295118894 -0.3938771788699359 0.009032078877376396 1.2401436997719417 0.006283185306000972 -0.6770132167216047 0.48459066672532497 3.8 -13.048 1.24 -1.192 0.124 0.18 -0.1
-1.106767138459326 -0.6055389160177671 -0.01687378866673955 2.095034261054504 -0.06289321230330196 -0.021092235833424438 -0.15109710760671324 0.4457134576444439 -0.4087997439716882 0.01688606050987761 1.2578151584450696 0.006283185306000972 -0.6793694112113551 0.47870018050094904 3.8 -13.048 1.24 -1.16 0.144 0.212 -0.084
-1.103315681686584 -0.6105243535783946 -0.016490293469768196 2.1065391169636443 -0.0625097171063306 -0.027611654181937447 -0.1457281748491143 0.46770460621544735 -0.4099778412165634 0.03730641275438077 1.2307189218129404 0.00510508806112579 -0.6404922021304741 0.47948557866419916 3.864 -12.92 1.24 -1.22 0.164 0.192 -0.112
-1.0971797585350422 -0.6139758103511368 -0.01687378866673955 2.1188109632667276 -0.06135923151541655 -0.03183010134862233 -0.14035924209151535 0.49048115294970085 -0.41194133662468874 0.027096236632129192 1.1993029952829355 0.02120575040775328 -0.5317145565203323 0.4853760648885751 3.74 -12.668 1.408 -1.192 0.464 0.084 -0.084
-1.0914273305804718 -0.6185777527147931 -0.016106798272796843 2.129932323978897 -0.0559902987578176 -0.03719903410622128 -0.13537380453088776 0.5592034922340865 -0.39741147060456145 0.02042035224450316 1.1368638413045509 0.17671458673127732 -0.5002986299903274 0.49754973641895195 3.644 -12.7 1.276 -1.128 0.6 0.084 -0.072
-1.0856749026259016 -0.6220292094875353 -0.016490293469768196 2.1406701894940947 -0.048703890015361885 -0.04180097646987752 -0.13000487177328882 0.5745187564174639 -0.3801327110130588 0.018064157754752792 1.1199777807946731 0.5266094684592064 -0.5124723015207042 0.4959789400924517 3.612 -12.668 1.408 -1.16 0.164 0.112 -0.12
-1.0799224746713312 -0.6262476566542201 -0.016106798272796843 2.1514080550092927 -0.04026699568199211 -0.045252433242619704 -0.12540292940963257 0.620464548967596 -0.4127267347879388 0.028667032958629435 1.099164729468545 0.7861835614133716 -0.4798782777458242 0.5211116813164556 3.768 -12.668 1.44 -1.008 0.152 0.164 -0.092
-1.0737865515197895 -0.6285486278360483 -0.01572330307582549 2.1609954349335765 -0.03298058693953639 -0.04947088040930459 -0.12041749184900498 0.6613052534566023 -0.3891647898904352 0.023169245815878585 1.0767808818159166 0.859618289677258 -0.4311835916243167 0.49362274560270136 3.272 -12.54 1.208 -0.852 0.152 0.132 -0.084
-1.0676506283682479 -0.6327670750027332 -0.016106798272796843 2.170966310054832 -0.026461168591023387 -0.052155346788104066 -0.1169660350762628 0.6554147672322264 -0.3691371367275571 0.027881634795379313 1.0351547791636602 0.7814711724338709 -0.38680859540068485 0.47870018050094904 3.24 -12.668 1.172 -0.516 0.124 0.144 -0.092
-1.0592137340348782 -0.6369855221694181 -0.01457281748491143 2.180937185176087 -0.02032524543948173 -0.056373793954788955 -0.1112136071216925 0.7245298055982371 -0.36521014591130646 0.01021017612225158 1.0033461535520303 0.6848671983541059 -0.3479313863198038 0.4830198703988247 3.272 -12.604 1.004 -0.364 0.116 0.2 -0.12
-1.0511603348984797 -0.6408204741391316 -0.014189322287940077 2.191675050691285 -0.01572330307582549 -0.06020874592450249 -0.10584467436409355 0.7528041394752414 -0.37031523397243227 0.02631083846887907 0.9625054490630238 0.5733406591725887 -0.3483240854014289 0.5136503987655795 3.176 -12.7 1.108 -0.06 0.124 0.248 -0.128
-1.0431069357620812 -0.6438884357149024 -0.013805827090968724 2.200495440221626 -0.011888351106111956 -0.06289321230330196 -0.10009224640952324 0.7767587834543701 -0.36560284499293155 0.04555309346850705 0.9821404031442769 0.47870018050094904 -0.3173008579530491 0.5089380097860787 2.992 -12.668 1.308 -0.06 0.124 0.24 -0.1
-1.035053536625683 -0.6481068828815874 -0.014189322287940077 2.2100828201459097 -0.008820389530341128 -0.06557767868210143 -0.095490304045867 0.8132797980455008 -0.3930917807066858 0.06950773744763575 0.9554368655937727 0.38680859540068485 -0.2874557277495445 0.5497787142750851 2.864 -12.668 1.308 -0.028 0.136 0.18 -0.12
-1.0258496518983704 -0.6523253300482722 -0.013038836697026017 2.218903209676251 -0.008053399136398421 -0.0682621450609009 -0.08935438089432535 0.8344855484532541 -0.38837939172718505 0.040448005407381256 0.9275552307983934 0.25643250030116466 -0.24308073152591259 0.49951323182707724 2.524 -12.508 0.872 0.028 0.136 0.192 -0.092
-1.0170292623680293 -0.6561602820179857 -0.01227184630308331 2.228490589600535 -0.004985437560627594 -0.06979612584878632 -0.0847524385306691 0.8517643080447568 -0.3993749660126868 0.04830198703988247 0.9267698326351433 0.16768250785390093 -0.2230530783630345 0.4841979676436999 2.46 -12.476 0.604 0.028 0.564 0.2 -0.056
-1.0093593584286022 -0.660762224381642 -0.010354370318226542 2.23846146472179 0.0015339807878854137 -0.07209709703061444 -0.08053399136398422 0.8627598823302585 -0.4060508504003128 0.09267698326351434 0.90556408222739 0.31887165427954933 -0.21441369856728315 0.4598506245829461 2.272 -12.284 0.536 0.0 0.52 0.2 -0.092
-0.9986214929134043 -0.6649806715483269 -0.010737865515197896 2.2468983590551597 0.01112136071216925 -0.0732475826215285 -0.07593204900032798 0.8965320033500137 -0.4288273971345663 0.08207410805963769 0.8796459428401361 0.6424556975385993 -0.19634954081253037 0.4822344722355746 2.18 -12.192 0.3 -0.12 0.136 0.144 -0.12
-0.9890341129891205 -0.6695826139119831 -0.009587379924283835 2.2553352533885294 0.02032524543948173 -0.07593204900032798 -0.06941263065181497 0.9110618693701409 -0.3962333733596863 0.061653755815134534 0.8199556824331268 0.8682576694730093 -0.17749998489452745 0.4751658887663235 1.9 -12.096 0.468 -0.12 0.124 0.152 -0.1
-0.9790632378678653 -0.672650575487754 -0.009587379924283835 2.262238166934014 0.026077673394052033 -0.07593204900032798 -0.06596117387907278 0.9589711573283983 -0.3711006321356824 0.0730420291822613 0.8085674090660001 0.8521570071263818 -0.135873882242271 0.4873395602967004 1.776 -12.16 0.5 -0.06 0.136 0.212 -0.112
-0.9687088675496388 -0.6772525178514102 -0.008053399136398421 2.270675061267384 0.03259709174256504 -0.07554855380335662 -0.06059224112147384 1.0229811076332833 -0.3981968687678116 0.0730420291822613 0.7465209541692405 0.7170685230473609 -0.05458517234588344 0.4889103566232006 1.4 -12.284 0.536 0.0 0.144 0.22 -0.14
-0.9587379924283836 -0.6807039746241523 -0.007286408742455715 2.2768109844189253 0.037582529303192634 -0.07554855380335662 -0.0559902987578176 1.0108074361029062 -0.39780416968618654 0.07736171908013696 0.7166758239657358 0.5698063674379631 0.02513274122400389 0.46731190713382226 0.964 -12.192 0.3 0.0 0.144 0.164 -0.12
-0.948383622110157 -0.6845389265938658 -0.006135923151541655 2.282946907570467 0.04026699568199211 -0.07439806821244256 -0.051004861197190006 1.00256075538878 -0.368744437645932 0.1170243263242681 0.6742643231502293 0.4571017310115707 0.06283185306000971 0.4476769530525692 0.62 -12.444 0.232 0.028 0.144 0.212 -0.128
-0.9391797373828445 -0.6879903833666081 -0.005752427954570301 2.28946632591898 0.04256796686382023 -0.07401457301547121 -0.04678641403050512 1.0386890708982857 -0.37699111836005833 0.09032078877376397 0.6746570222318543 0.29059732040254493 0.08953539061051385 0.49794243550057704 0.84 -12.668 -0.032 0.06 0.136 0.228 -0.12
-0.9284418718676467 -0.6925923257302643 -0.0038349519697135344 2.2963692394644646 0.04486893804564835 -0.07209709703061444 -0.04141748127290617 1.0418306635512862 -0.394269877951561 0.07461282550876154 0.6585563598852269 0.2230530783630345 0.09778207132464012 0.5175773895818301 1.028 -12.7 -0.332 0.12 0.62 0.26 -0.112
-0.9165535207615347 -0.6964272776999778 -0.004218447166684887 2.301738172222063 0.05445631796993219 -0.06941263065181497 -0.03681553890924993 1.078744377224042 -0.3962333733596863 0.0750055245903866 0.5965099049884672 0.4241150081550656 0.1390154748952715 0.46770460621544735 1.308 -12.824 0.0 0.088 0.564 0.268 -0.12
-0.9035146840645087 -0.6994952392757486 -0.0030679615757708274 2.307107104979662 0.06404369789421602 -0.06787864986392955 -0.030679615757708275 1.1294025587536747 -0.39858956784943667 0.05379977418263332 0.5183627877450802 0.7960010384539982 0.21755529122028364 0.48498336580695 1.276 -12.728 0.232 0.028 0.136 0.288 -0.128
-0.8935438089432535 -0.7048641720333476 -0.0023009711818281204 2.3117090473433186 0.07439806821244256 -0.06404369789421602 -0.026461168591023387 1.1435397256921769 -0.4123340357063138 0.04987278336638271 0.48066367590907433 1.009236639776406 0.271747764484542 0.48380526856207484 1.088 -12.792 0.232 0.06 0.116 0.296 -0.14
-0.8824224482310843 -0.7086991240030611 -0.003451456772742181 2.3151605041160606 0.08091748656095557 -0.06020874592450249 -0.021859226227367145 1.1313660541618 -0.420188017338815 0.03848450999925595 0.4893030557048257 0.9746791205934008 0.3667809422378067 0.48144907407232446 0.652 -12.76 0.2 0.028 0.116 0.22 -0.128
-0.870150601928001 -0.7133010663667174 -0.0019174759848567672 2.319762446479717 0.08820389530341129 -0.05560680356084625 -0.01687378866673955 1.1588549898755542 -0.4174391237674396 0.029059732040254495 0.42097341550206513 0.7869689595766217 0.40565815131868777 0.4610287218278213 0.528 -12.636 0.468 0.028 0.124 0.268 -0.12
-0.8597962316097744 -0.7171360183364309 -0.0015339807878854137 2.323213903252459 0.09203884727312482 -0.05062136600021865 -0.011888351106111956 1.1725994577324315 -0.41429753111443907 0.04830198703988247 0.3919136834618106 0.6122178682534697 0.42136611458369017 0.5010840281535776 0.028 -12.604 0.568 0.06 0.124 0.28 -0.128
-0.8482913757006338 -0.7213544655031158 -0.0011504855909140602 2.3262818648282297 0.09510680884889565 -0.046402918833533764 -0.008053399136398421 1.1808461384465576 -0.426863901726441 0.08285950622288782 0.3542145716258048 0.4551382356034454 0.4991205327454522 0.4637776153991967 0.248 -12.54 0.836 0.06 0.124 0.308 -0.14
-0.8364030245945219 -0.7259564078667721 0.0007669903939427069 2.329349826404001 0.09779127522769512 -0.0395000052880494 -0.002684466378799474 1.156498795385804 -0.44649885580769405 0.10445795571226615 0.28667032958629435 0.2854922323414192 0.5470298207037096 0.45238934203207 0.28 -12.824 0.2 0.12 0.528 0.296 -0.14
-0.8222137023065818 -0.7309418454273996 0.0011504855909140602 2.3308838071918863 0.10392719837923678 -0.03298058693953639 0.0015339807878854137 1.1788826430384323 -0.4614214209094464 0.0911061869370141 0.25957409295416517 0.3031636910145469 0.5980807013149675 0.4358959806038174 -0.028 -12.888 -0.1 0.12 0.684 0.296 -0.12
-0.8107088463974411 -0.7351602925940846 0.0019174759848567672 2.3335682735706857 0.11428156869746332 -0.026077673394052033 0.006135923151541655 1.1875220228341836 -0.4500331475423196 0.1060287520387664 0.2100940086694075 0.6679811378442283 0.6671957396809782 0.4221515127469403 -0.028 -12.728 -0.436 0.608 0.18 0.316 -0.156
-0.7984370000943578 -0.7405292253516835 0.0019174759848567672 2.335102254358571 0.1234854534247758 -0.019558255045539024 0.011888351106111956 1.189092819160684 -0.4641703144808218 0.06322455214163478 0.1829977720372783 0.9291260271248937 0.6848671983541059 0.4547455365218203 -0.34 -12.7 -0.436 1.464 0.144 0.328 -0.148
-0.7861651537912745 -0.745514662912311 0.0030679615757708274 2.3374032255403994 0.13192234775814557 -0.014956312681882784 0.016106798272796843 1.2130474631398127 -0.46299221723594663 0.04908738520313259 0.18613936469027878 0.9330530179411443 0.5835508352948403 0.4519966429504449 -0.496 -12.7 -0.468 1.8 0.124 0.336 -0.128
-0.7727428218972772 -0.7505001004729387 0.004218447166684887 2.339704196722227 0.1384417661066586 -0.013038836697026017 0.021092235833424438 1.2173671530376884 -0.4802709768274493 0.08089601081476251 0.21519909673053328 0.7708682972299943 0.3789546137681836 0.4229369109101904 -0.496 -12.728 -0.5 1.464 0.144 0.296 -0.128
-0.7612379659881365 -0.7543350524426522 0.004218447166684887 2.3420051679040554 0.14227671807637213 -0.008820389530341128 0.024927187803137973 1.2330751163026907 -0.46299221723594663 0.040448005407381256 0.22226768019978438 0.6181083544778456 0.22187498111815931 0.43079089254269165 -0.372 -12.76 -0.468 0.916 0.144 1.264 -0.128
-0.7481991292911105 -0.7600874803972225 0.0038349519697135344 2.3420051679040554 0.14611167004608566 0.0019174759848567672 0.029912625363765568 1.242107195180067 -0.4692754025419476 0.029452431121879556 0.18024887846590287 0.45238934203207 0.472024296113323 0.47752208325607387 -0.464 -12.728 -0.5 0.944 0.116 1.196 -0.176
-0.7363107781849986 -0.7650729179578502 0.0038349519697135344 2.3427721582979983 0.1472621556369997 0.01457281748491143 0.03489806292439316 1.2586005566083196 -0.48341256948044975 0.004319689897875668 0.08089601081476251 0.28863382499441964 1.027300797531159 0.4708461988684478 -0.436 -12.54 -0.536 1.192 0.152 0.376 -0.156
-0.7251894174728294 -0.7700583555184777 0.004601942363656241 2.3420051679040554 0.14687866044002837 0.0279951493789088 0.039883500485020755 1.255066264873694 -0.5061891162147033 0.02042035224450316 0.02670353755050413 0.12487830795676931 1.3528483361983343 0.45788712917482083 -0.528 -12.38 -0.436 1.1 0.136 0.308 -0.156
-0.7113835903818606 -0.7754272882760767 0.004218447166684887 2.3423886631010267 0.1472621556369997 0.04065049087896346 0.043334957257762936 1.255066264873694 -0.4896957547864507 -0.01060287520387664 0.007853981632501214 -0.003141592653000486 1.3391038683414571 0.4869468612150753 -0.404 -12.22 -0.536 0.976 0.152 0.328 -0.148
-0.698728248881806 -0.7800292306397328 0.0038349519697135344 2.3431556534949696 0.14764565083397108 0.04947088040930459 0.04793689962141918 1.2582078575266946 -0.5026548244800777 -0.019242254999627974 0.008639379795751335 -0.019634954081253035 1.1042698175296708 0.4688827034603225 -0.404 -12.192 -0.536 0.516 0.208 0.308 -0.128
-0.6860729073817513 -0.7846311730033891 0.004218447166684887 2.3431556534949696 0.14879613642488512 0.05675728915176031 0.05368932757598948 1.2515319731390686 -0.4700608007051977 -0.03573561642788053 0.04633849163175717 0.0510508806112579 0.9295187262065188 0.46063602274619625 -0.372 -12.16 -0.5 0.18 0.52 0.328 -0.14
-0.6730340706847253 -0.7896166105640168 0.004218447166684887 2.343539148691941 0.15301458359157002 0.06596117387907278 0.05790777474267437 1.2766647143630725 -0.4684900043786975 0.013351768775252066 0.034950218264630406 0.19634954081253037 0.8022842237599991 0.48184177315394955 -0.308 -12.316 -0.436 0.18 0.456 0.74 -0.128
-0.6592282435937565 -0.7946020481246443 0.003451456772742181 2.3427721582979983 0.15761652595522627 0.07861651537912745 0.06366020269724466 1.2770574134446975 -0.46731190713382226 0.001570796326500243 -0.031415926530004856 0.3966260724413113 0.8780751465136358 0.4900884538680758 -1.056 -12.252 -0.736 0.18 0.124 0.868 -0.168
-0.6477233876846159 -0.7992039904883006 0.003451456772742181 2.3420051679040554 0.1606844875309971 0.09012137128826805 0.0674951546669582 1.2586005566083196 -0.47045349978682277 -0.007461282550876154 -0.0860010988758883 0.4040873549921875 1.1109457019172968 0.46731190713382226 -2.212 -12.284 -1.208 0.18 0.136 0.508 -0.156
-0.6350680461845613 -0.8041894280489281 0.0038349519697135344 2.3408546823131413 0.1614514779249398 0.10316020798529407 0.07209709703061444 1.2373948062005664 -0.4790928795825741 -0.012959069693627005 -0.13823007673202137 0.31141037172867314 1.2644910428326956 0.4896957547864507 -2.772 -12.348 -1.608 0.244 0.172 0.336 -0.14
-0.6235631902754207 -0.8084078752156131 0.002684466378799474 2.339320701525256 0.16298545871282522 0.11313108310654926 0.07861651537912745 1.2071569769154367 -0.4429645640730685 -0.007461282550876154 -0.14176436846664692 0.1299833960178951 1.2389656025270666 0.4688827034603225 -3.084 -12.316 -2.384 0.244 0.38 0.452 -0.148
-0.610907848775366 -0.8126263223822979 0.0038349519697135344 2.3370197303434277 0.16490293469768197 0.1234854534247758 0.0847524385306691 1.2032299860991862 -0.4684900043786975 0.004319689897875668 -0.12762720152814475 0.12291481254864402 1.060680219469289 0.5050110189698281 -3.364 -12.252 -2.884 0.272 0.372 0.704 -0.112
-0.5994029928662254 -0.8172282647459542 0.002684466378799474 2.335102254358571 0.1679708962734528 0.1349903093339164 0.08858739050038264 1.177704545793557 -0.4370740778486926 -0.0329867228565051 -0.1331249886708956 0.2100940086694075 1.0072731443682807 0.5254313712143313 -3.488 -12.284 -3.288 0.304 0.164 0.82 -0.12
-0.585980660972228 -0.8218302071096104 0.0015339807878854137 2.332801283176743 0.17027186745528092 0.14956312681882783 0.09395632325798159 1.1671016705896806 -0.44924774937906947 -0.07775441816176203 -0.18849555918002917 0.2552544030562895 1.1164434890600476 0.5077599125412036 -4.112 -12.252 -3.256 0.244 0.136 0.636 -0.176
-0.5744758050630875 -0.8264321494732667 0.0003834951969713534 2.3312673023888575 0.17103885784922362 0.1614514779249398 0.09970875121255189 1.1584622907939293 -0.4339324851956921 -0.11270463642639243 -0.226194671016035 0.19988383254715592 1.2256138337518145 0.5077599125412036 -4.58 -12.348 -3.324 -1.16 0.136 0.412 -0.14
-0.5648884251388037 -0.8298836062460089 -0.0011504855909140602 2.3278158456161155 0.171422353046195 0.17449031462196582 0.10431069357620813 1.1290098596720497 -0.39741147060456145 -0.13391038683414572 -0.278030949790543 0.07736171908013696 1.2719523253835718 0.4889103566232006 -4.956 -12.572 -3.356 -2.136 0.144 0.308 -0.128
-0.554534054820577 -0.8329515678217797 -0.0030679615757708274 2.324364388843373 0.17065536265225228 0.18829614171293454 0.10814564554592167 1.0928815441625441 -0.38366700274768434 -0.13273228958927052 -0.30237829285129675 -0.0023561944897503642 1.3367476738517068 0.48184177315394955 -4.956 -12.668 -3.12 -2.688 0.136 0.308 -0.176
-0.5437961893053792 -0.8367865197914932 -0.003451456772742181 2.3193789512827454 0.17065536265225228 0.20325245439481732 0.11313108310654926 1.0555751314081632 -0.3950552761148111 -0.15236724367052357 -0.38131080825793395 -0.006675884387626033 1.416858286503219 0.48616146305182517 -4.924 -12.824 -2.952 -2.904 0.144 0.336 -0.156
-0.5345923045780667 -0.839854481367264 -0.005368932757598948 2.313626523328175 0.171422353046195 0.21820876707670012 0.11734953027323415 1.0288715938576591 -0.34950218264630406 -0.16571901244577564 -0.4598506245829461 -0.00510508806112579 1.467909167114477 0.4500331475423196 -4.86 -12.888 -2.82 -2.596 0.136 0.336 -0.128
-0.5242379342598401 -0.8440729285339489 -0.007286408742455715 2.309024580964519 0.171422353046195 0.23354857495555426 0.1234854534247758 0.9860673939605276 -0.32751103407530063 -0.16297011887440022 -0.5344634500917077 0.0 1.519745445888985 0.4771293841744488 -4.612 -13.208 -2.852 -2.292 0.136 0.28 -0.156
-0.5158010399264704 -0.8471408901097197 -0.008820389530341128 2.303272153009949 0.17257283863710904 0.24658741165258025 0.12808739578843203 0.9381581060022701 -0.3341869184629267 -0.1578650308132744 -0.5639158812135873 -0.00510508806112579 1.4247122681357203 0.5050110189698281 -4.052 -13.3 -2.852 -2.168 0.136 0.064 -0.148
-0.507747640790072 -0.8494418612915479 -0.009203884727312482 2.29790322025235 0.17103885784922362 0.25579129637989273 0.13268933815208828 0.9016370914111395 -0.32122784876929966 -0.135873882242271 -0.5662720757033376 -0.005890486224375911 1.2813771033425732 0.47477318968469845 -3.74 -13.3 -2.952 -2.26 0.144 0.248 -0.156
-0.49816026086578813 -0.85289331806429 -0.01112136071216925 2.291383801903837 0.171422353046195 0.26576217150114795 0.13690778531877318 0.866294174064884 -0.28667032958629435 -0.14215706754827198 -0.5544911032545857 0.009817477040626518 1.0288715938576591 0.4755585878479486 -3.584 -13.556 -3.02 -2.596 0.144 0.328 -0.168
-0.49010686172938966 -0.8559612796400609 -0.013038836697026017 2.2844808883583525 0.17065536265225228 0.2741990658345177 0.14266021327334347 0.8435176273306305 -0.27449665805591744 -0.16571901244577564 -0.5902267196824663 0.0011780972448751821 0.8867145263093872 0.48773225937832543 -3.428 -13.524 -3.088 -2.932 0.144 0.296 -0.168
-0.48205346259299126 -0.858262250821889 -0.015339807878854137 2.277577974812868 0.17065536265225228 0.2822524649709161 0.14611167004608566 0.8254534695758776 -0.27488935713754253 -0.1790707812210277 -0.6491315819262254 0.0019634954081253035 0.789325154066372 0.4543528374401953 -3.488 -13.62 -2.92 -3.148 0.144 0.328 -0.128
-0.4747670538505356 -0.8605632220037172 -0.01802427425765361 2.2714420516613263 0.17065536265225228 0.2906893593042859 0.1514806028036846 0.8062112145762497 -0.24857851866866346 -0.21127210591428267 -0.6762278185583546 -0.028667032958629435 0.7912886494744974 0.4311835916243167 -3.488 -13.652 -2.92 -3.176 -0.152 0.568 -0.14
-0.4670971499111085 -0.8628641931855452 -0.019941750242510378 2.2614711765400712 0.16682041068253875 0.30181072001645515 0.15569904997036949 0.7810784733522458 -0.22776546734253522 -0.24622232417891307 -0.7378815743734891 -0.13823007673202137 0.8745408547790102 0.42647120264481597 -3.644 -13.808 -2.516 -2.992 -0.208 0.772 -0.176
-0.4601942363656241 -0.8643981739734307 -0.02147573103039579 2.2522672918127586 0.16298545871282522 0.3156165471074239 0.15953400194008302 0.7315983890674882 -0.22226768019978438 -0.20852321234290724 -0.8443030254938806 -0.35460727070742987 1.0830640671219176 0.3758130211151831 -3.644 -13.936 -2.552 -2.476 0.088 0.596 -0.156
-0.4529078276231684 -0.8670826403522301 -0.02339320701525256 2.242679911888475 0.15761652595522627 0.3278883934105072 0.16375244910676792 0.698611666210983 -0.21087940683265763 -0.18260507295565323 -0.9106691702885158 -0.4841979676436999 1.2523173713023188 0.3738495257070578 -3.8 -14.064 -2.652 -1.984 0.164 0.364 -0.148
-0.4463884092746554 -0.8686166211401155 -0.025310683000109326 2.2353935031460193 0.15454856437945544 0.33709227813781967 0.16643691548556738 0.6581636608036018 -0.21166480499590773 -0.17867808213940264 -0.8816094382482613 -0.4610287218278213 1.1655308742631802 0.3577488633604303 -3.676 -14.224 -2.584 -1.832 0.188 0.548 -0.156
-0.4406359813200851 -0.8705340971249723 -0.02684466378799474 2.2269566088126496 0.15186409800065595 0.3466796580621035 0.16912138186436687 0.6008295948863429 -0.168075206935526 -0.1798561793842778 -0.8812167391666363 -0.33025992764667605 1.014341727837532 0.3388993074424274 -3.612 -14.16 -2.552 -2.048 0.052 0.896 -0.156
-0.4345000581685434 -0.8720680779128577 -0.02914563496982286 2.218136219282308 0.14879613642488512 0.3581845139712441 0.1729563338340804 0.5682355711114628 -0.1822123738740282 -0.18456856836377855 -0.8965320033500137 -0.18653206377190384 0.988816287531903 0.28863382499441964 -3.612 -14.284 -2.552 -2.292 -0.136 0.964 -0.156
-0.4306651061988299 -0.8736020587007431 -0.03106311095467963 2.2085488393580244 0.1472621556369997 0.3708398554712988 0.17449031462196582 0.5270021675408315 -0.1500110491807732 -0.19045905458815446 -0.9173450546761419 -0.24072453703616223 1.1301879569169249 0.30080749652479655 -3.676 -14.444 -2.784 -2.32 -0.124 0.724 -0.196
-0.4249126782442596 -0.8747525442916572 -0.03259709174256504 2.197427478645855 0.14266021327334347 0.38387869216832476 0.177941771394708 0.4841979676436999 -0.1590431280581496 -0.15040374826239827 -0.9381581060022701 -0.31141037172867314 1.2519246722206936 0.27724555162729286 -3.584 -14.572 -2.752 -2.536 0.024 0.508 -0.168
-0.4206942310775747 -0.8759030298825713 -0.03413107253045045 2.1878400987215714 0.1384417661066586 0.3961505384714081 0.18062623777350748 0.4869468612150753 -0.13862277581364643 -0.1578650308132744 -0.957007661920273 -0.38563049815580963 1.240929097935192 0.24229533336266248 -3.612 -14.572 -2.952 -2.964 0.164 0.548 -0.14
-0.4168592791078612 -0.8774370106704567 -0.03566505331833587 2.1794032043882017 0.1357572997278591 0.40650490878963463 0.18177672336442152 0.4500331475423196 -0.12487830795676931 -0.14529866020127247 -0.9609346527365237 -0.34871678448305393 1.1659235733448052 0.20655971693478195 -3.74 -15.016 -3.02 -3.268 0.124 0.676 -0.168
-0.41379131753209036 -0.8785874962613707 -0.03719903410622128 2.169815824463918 0.13537380453088776 0.41724277430483253 0.1836941993492783 0.39584067427806124 -0.11545352999776785 -0.16571901244577564 -0.9644689444711492 -0.26035949111741524 1.1129091973254222 0.19477874448603014 -3.708 -15.872 -2.92 -3.544 0.0 0.636 -0.176
-0.4091893751684341 -0.8793544866553135 -0.03834951969713534 2.15907795894872 0.13192234775814557 0.4298981158048872 0.18561167533413506 0.3455751918300535 -0.12330751163026907 -0.12095131714051871 -0.9817477040626519 -0.17553648948640216 1.1341149477331753 0.18378317020052842 -3.676 -16.096 -2.82 -3.912 -0.08 0.596 -0.176
-0.406888403986606 -0.8805049722462275 -0.04065049087896346 2.148340093433522 0.1292378813793461 0.4425534573049419 0.18637866572807776 0.36560284499293155 -0.11113384009989219 -0.1288052987730199 -0.9990264636541545 -0.24229533336266248 1.1557133972225537 0.15707963265002428 -3.584 -15.808 -3.02 -3.848 0.052 0.548 -0.184
-0.40420393760780654 -0.8816554578371415 -0.041033986075934815 2.1379857231152952 0.126936910197518 0.4532913228201398 0.18829614171293454 0.3161227607081739 -0.08914269152888879 -0.16571901244577564 -1.0269080984495338 -0.27960174611704325 1.1729921568140564 0.11231193734476737 -3.676 -15.716 -3.256 -3.912 0.08 0.54 -0.168
-0.4007524808350643 -0.8828059434280556 -0.04256796686382023 2.1272478576000977 0.12463593901568987 0.464412683532309 0.18867963690990588 0.26860617183154156 -0.0899280896921389 -0.1252710070383944 -1.054397034163288 -0.265071880096916 1.1466813183451774 0.08953539061051385 -3.612 -15.144 -3.052 -4.096 -0.016 0.588 -0.168
-0.39998549044112164 -0.8824224482310843 -0.04371845245473429 2.1153595064939856 0.12195147263689039 0.47668452983539233 0.18906313210687725 0.22266037928140944 -0.06086835765188441 -0.10288715938576591 -1.074031988244541 -0.22462387468953474 1.1062333129377961 0.08050331173313745 -3.456 -14.984 -2.884 -4.032 0.008 0.608 -0.176
-0.3976845192592935 -0.8828059434280556 -0.04410194765170564 2.1046216409787877 0.12003399665203363 0.4866554049566475 0.18983012250081996 0.1881028600984041 -0.03455751918300534 -0.07264933010063623 -1.0909180487544188 -0.1959568417309053 1.086598358856543 0.09149888601863915 -3.708 -14.984 -3.324 -4.124 -0.044 0.644 -0.168
-0.39576704327443674 -0.8839564290189696 -0.046402918833533764 2.0935002802666185 0.11734953027323415 0.4989272512597308 0.1902136176977913 0.14058627122177175 -0.043196898978756684 -0.11270463642639243 -1.138041938549426 -0.22344577744465957 1.0752100854894162 0.04673119071338223 -3.552 -15.396 -3.892 -4.216 -0.016 0.636 -0.176
-0.3942330624865513 -0.883189438625027 -0.047553404424447825 2.080077948372621 0.11619904468232009 0.5100486119719001 0.19059711289476267 0.15040374826239827 0.008639379795751335 -0.1331249886708956 -1.156498795385804 -0.2042035224450316 1.1015209239582953 0.011780972448751823 -3.584 -15.46 -4.264 -4.156 -0.116 0.608 -0.168
-0.3926990816986659 -0.8828059434280556 -0.04832039481839053 2.0685730924634806 0.11389807350049197 0.5200194870931553 0.1902136176977913 0.13744467856877127 0.02120575040775328 -0.12959069693627004 -1.1557133972225537 -0.19438604540440507 1.0771735808975416 0.01021017612225158 -3.676 -15.684 -3.96 -4.216 -0.188 0.576 -0.168
-0.39231558650169457 -0.8828059434280556 -0.049854375606275945 2.05706823655434 0.1112136071216925 0.5311408478053246 0.19059711289476267 0.12487830795676931 0.012566370612001944 -0.1692533041804012 -1.1533572027328034 -0.21519909673053328 1.007665843449906 -0.01060287520387664 -3.988 -15.716 -3.692 -4.492 -0.072 0.676 -0.156
-0.39231558650169457 -0.8824224482310843 -0.05062136600021865 2.0447963902512565 0.10814564554592167 0.5407282277296084 0.1894466273038486 0.030237829285129678 0.02631083846887907 -0.13037609509952017 -1.1600330871204294 -0.2733185608110423 0.9715375279404003 -0.004319689897875668 -3.988 -15.748 -3.188 -4.644 0.116 0.724 -0.196
-0.39193209130472323 -0.8816554578371415 -0.05253884198507542 2.033291534342116 0.10584467436409355 0.5506991028508635 0.18983012250081996 0.018849555918002914 0.051443579692882956 -0.12487830795676931 -1.1623892816101797 -0.2870630286679194 0.9778207132464012 0.0023561944897503642 -4.02 -16.0 -3.088 -4.676 0.152 0.616 -0.196
-0.39231558650169457 -0.8808884674431988 -0.05292233718204677 2.020636192842061 0.10469418877317949 0.5602864827751474 0.1894466273038486 -0.014529866020127248 0.05772676499888393 -0.1009236639776406 -1.2044080833440614 -0.21284290224078292 1.0045242507969054 -0.007853981632501214 -4.176 -16.192 -2.784 -4.828 0.06 0.656 -0.224
-0.39346607209260864 -0.8805049722462275 -0.05368932757598948 2.0087478417359494 0.10162622719740866 0.5702573578964025 0.1894466273038486 -0.056941366835633805 0.04790928795825741 -0.08443030254938806 -1.2185452502825636 -0.17671458673127732 0.9711448288587752 -0.03652101459113065 -3.584 -16.444 -2.784 -4.92 -0.024 0.676 -0.24
-0.3942330624865513 -0.8785874962613707 -0.05368932757598948 1.996475995432866 0.09970875121255189 0.5806117282146291 0.18906313210687725 -0.05733406591725887 0.09149888601863915 -0.062439153978384655 -1.2083350741603118 -0.19477874448603014 0.9707521297771502 -0.01767145867312773 -3.24 -16.572 -2.884 -4.736 -0.016 0.752 -0.252
-0.39653403366837947 -0.8789709914583421 -0.05483981316690354 1.9830536635388687 0.09932525601558054 0.5898156129419416 0.18983012250081996 -0.054977871427508505 0.08207410805963769 -0.03848450999925595 -1.2252211346701896 -0.1959568417309053 0.9483682821245217 -0.012173671530376884 -2.96 -16.824 -3.256 -4.704 0.016 0.792 -0.224
-0.39730102406232215 -0.8774370106704567 -0.05560680356084625 1.9719323028266993 0.09664078963678106 0.5994029928662254 0.18906313210687725 -0.10642145112039146 0.08796459428401361 -0.04633849163175717 -1.2048007824256863 -0.18181967479240313 0.9279479298800185 0.008246680714126275 -2.96 -17.016 -3.256 -4.704 -0.024 0.808 -0.26
-0.39730102406232215 -0.876670020276514 -0.05560680356084625 1.959660456523616 0.09587379924283836 0.609757363184452 0.18983012250081996 -0.1621847207111501 0.09974556673276543 -0.06636614479463526 -1.216189055792813 -0.12919799785464497 0.9868527921237776 0.0 -2.896 -17.176 -3.188 -4.768 -0.124 0.74 -0.24
-0.39998549044112164 -0.8747525442916572 -0.056373793954788955 1.9462381246296188 0.09357282806101024 0.6197282383057071 0.18906313210687725 -0.12095131714051871 0.12644910428326955 -0.04712388979500729 -1.2134401622214377 -0.11584622907939292 0.9813550049810268 -0.01610066234662749 -2.992 -17.208 -2.952 -4.828 -0.088 0.772 -0.232
-0.40151947122900705 -0.8739855538977145 -0.05675728915176031 1.9347332687204781 0.09165535207615347 0.6289321230330196 0.18983012250081996 -0.18496126744540362 0.10917034469176688 -0.04358959806038174 -1.1981248980380603 -0.1668971096906508 0.943655893145021 0.0070685834692510935 -3.02 -17.272 -2.988 -4.952 0.044 0.828 -0.252
-0.40382044241083515 -0.872451573109829 -0.05675728915176031 1.922844917614366 0.09012137128826805 0.6396699885482175 0.18522818013716372 -0.17475109132315203 0.11938052081401847 -0.040448005407381256 -1.1875220228341836 -0.2018473279552812 0.9393362032471453 -0.13744467856877127 -3.176 -17.396 -3.288 -5.408 0.08 0.82 -0.24
-0.40573791839569195 -0.8720680779128577 -0.057524279545703015 1.9105730713112827 0.088970885697354 0.6496408636694727 0.18139322816745018 -0.2379756434647868 0.1311614932627703 -0.06832964020276057 -1.1887001200790588 -0.15865042897652454 1.001382658143905 -0.3420409000954279 -3.24 -17.396 -3.256 -5.9 0.008 0.664 -0.26
-0.4084223847744914 -0.8705340971249723 -0.057524279545703015 1.8979177298112282 0.08820389530341129 0.6599952339876992 0.17640779060682257 -0.23051436091391064 0.13273228958927052 -0.027881634795379313 -1.2075496759970619 -0.08050331173313745 1.0045242507969054 -0.4370740778486926 -3.176 -17.208 -3.22 -6.08 -0.108 0.508 -0.26
-0.4111068511532909 -0.8686166211401155 -0.058674765136617076 1.8864128739020876 0.08782040010643993 0.6688156235180404 0.17333982903105175 -0.2737112598926673 0.13823007673202137 -0.03455751918300534 -1.202051888854311 -0.07579092275363672 0.9609346527365237 -0.41626102652256436 -3.116 -17.364 -3.088 -6.172 -0.124 0.508 -0.316
-0.4141748127290617 -0.8666991451552588 -0.058674765136617076 1.8737575324020328 0.08590292412158317 0.6776360130483815 0.1672039058795101 -0.2627156856071656 0.1602212253030248 -0.05576326959075863 -1.2212941438539389 -0.12055861805889365 0.8941758088602633 -0.42568580448156584 -3.052 -17.652 -3.156 -6.264 -0.016 0.624 -0.26
-0.41800976469877527 -0.8655486595643447 -0.05829126993964572 1.8611021909019783 0.0847524385306691 0.6849224217908373 0.16413594430373926 -0.3149446634632987 0.13273228958927052 -0.0200276531628781 -1.1953760044666848 -0.15943582713977467 0.8238826732493775 -0.40290925774731234 -3.208 -17.748 -3.052 -6.356 0.06 0.76 -0.268
-0.42031073588060336 -0.8640146787764593 -0.05829126993964572 1.8492138397958662 0.08360195293975504 0.6941263065181498 0.1614514779249398 -0.31141037172867314 0.15982852622139973 0.03809181091763089 -1.2012664906910608 -0.11349003458964255 0.8113163026373755 -0.3781692156049335 -3.02 -17.78 -3.088 -6.356 -0.008 0.772 -0.26
-0.4237621926533455 -0.8617137075946312 -0.05944175553055978 1.8361750030988402 0.08283496254581234 0.7037136864424336 0.15761652595522627 -0.32594023774880043 0.16532631336415057 -0.036913713672755706 -1.2099058704868122 -0.08521570071263818 0.859618289677258 -0.3781692156049335 -3.116 -18.032 -3.288 -6.296 -0.152 0.624 -0.28
-0.42836413501700177 -0.8609467172006885 -0.059825250727531136 1.8242866519927283 0.08130098175792692 0.7113835903818606 0.15301458359157002 -0.3066979827491724 0.18024887846590287 -0.051443579692882956 -1.2212941438539389 -0.11034844193664206 0.8564766970242574 -0.37267142846218265 -3.364 -18.288 -3.256 -6.296 -0.124 0.636 -0.28
-0.43104860139580126 -0.8597962316097744 -0.05905826033358843 1.8146992720684445 0.07976700097004151 0.7182865039273449 0.1499466220157992 -0.3408628028505527 0.16375551703765032 -0.006283185306000972 -1.2236503383436892 -0.14176436846664692 0.8113163026373755 -0.3742422247886829 -3.552 -18.508 -3.256 -6.236 0.0 0.712 -0.296
-0.4348835533655148 -0.8578787556249177 -0.05905826033358843 1.801276940174447 0.07938350577307016 0.7251894174728294 0.14611167004608566 -0.3758130211151831 0.17318029499665177 0.011388273367126762 -1.2295408245680652 -0.16297011887440022 0.7861835614133716 -0.3648174468296814 -3.676 -18.668 -3.324 -6.264 0.08 0.82 -0.288
-0.43948549572917106 -0.8551942892461182 -0.05944175553055978 1.7893885890683352 0.07861651537912745 0.7336263118061991 0.14266021327334347 -0.3581415624420554 0.1798561793842778 -0.018456856836377853 -1.2106912686500622 -0.09306968234513939 0.7288494954961128 -0.36560284499293155 -3.456 -18.604 -3.388 -6.144 0.008 0.848 -0.28
-0.4421699621079705 -0.8536603084582327 -0.06020874592450249 1.7782672283561658 0.0782330201821561 0.7412962157456262 0.1384417661066586 -0.40565815131868777 0.17278759591502674 -0.0035342917346255468 -1.184380430181183 -0.04162610265225644 0.7806857742706207 -0.3832743036660593 -3.708 -18.732 -3.256 -6.296 -0.136 0.772 -0.288
-0.44677190447162674 -0.8521263276703473 -0.058674765136617076 1.7659953820530825 0.0782330201821561 0.7481991292911105 0.1342233189399737 -0.4311835916243167 0.17043140142527635 -0.012959069693627005 -1.1400054339575514 -0.045160394386881984 0.801891524678374 -0.42136611458369017 -3.456 -19.048 -3.22 -6.324 -0.172 0.732 -0.288
-0.4521408372292257 -0.8505923468824619 -0.05944175553055978 1.7548740213409133 0.07631554419729933 0.7570195188214517 0.13000487177328882 -0.4249004063183157 0.19360064724115494 0.03337942193813016 -1.1784899439568073 -0.08443030254938806 0.7661559082504935 -0.4779147823376989 -3.364 -19.016 -3.592 -6.356 -0.044 0.74 -0.268
-0.4548253036080252 -0.8482913757006338 -0.05905826033358843 1.7437526606287441 0.07516505860638527 0.7643059275639074 0.1234854534247758 -0.4433572631546936 0.17749998489452745 -0.009817477040626518 -1.1207631789579233 -0.11427543275289267 0.7327764863123634 -0.40055306325756196 -3.456 -19.24 -3.388 -6.448 -0.008 0.8 -0.268
-0.4621117123504809 -0.8467573949127484 -0.06020874592450249 1.7310973191286894 0.07516505860638527 0.7708253459124204 0.12156797743991904 -0.45827982825644586 0.1841758692821535 0.011780972448751823 -1.0677488029385402 -0.07618362183526178 0.7056802496802341 -0.43236168886919185 -3.304 -19.46 -3.324 -6.692 -0.088 0.82 -0.296
-0.4655631691232231 -0.845223414124863 -0.05944175553055978 1.7203594536134914 0.07439806821244256 0.7777282594579048 0.11543205428837738 -0.49048115294970085 0.16179202162952502 -0.008639379795751335 -1.0975939331420448 -0.027881634795379313 0.6809402075378553 -0.4728096942765731 -3.428 -19.492 -3.288 -6.816 -0.164 0.82 -0.288
-0.46978161628990794 -0.8436894333369775 -0.05944175553055978 1.7119225592801217 0.07363107781849985 0.7838641826094465 0.11044661672774979 -0.5057964171330782 0.1610066234662749 -0.0011780972448751821 -1.060680219469289 -0.04437499622363186 0.6683738369258534 -0.4771293841744488 -3.148 -19.492 -3.388 -6.724 -0.1 0.724 -0.288
-0.47668452983539233 -0.8413884621551494 -0.059825250727531136 1.700417703370981 0.0724805922275858 0.7915340865488735 0.10584467436409355 -0.4869468612150753 0.18378317020052842 -0.008246680714126275 -1.0457576543675366 -0.10445795571226615 0.659341758048477 -0.49362274560270136 -3.208 -19.492 -3.388 -6.844 0.016 0.74 -0.28
-0.48051948180510584 -0.8402379765642354 -0.05944175553055978 1.6908303234466973 0.07133010663667173 0.7980535048973865 0.09970875121255189 -0.5054037180514531 0.17121679958852648 -0.003141592653000486 -0.963290847226274 -0.09032078877376397 0.6699446332523536 -0.49558624101082666 -3.052 -19.78 -3.356 -7.092 0.016 0.78 -0.252
-0.48742239535059023 -0.8379370053824072 -0.06020874592450249 1.6793254675375566 0.07133010663667173 0.8057234088368136 0.09510680884889565 -0.510901505194204 0.15747233173164935 0.009817477040626518 -0.9978483664092793 -0.05222897785613308 0.6609125543749772 -0.49519354192920156 -3.084 -19.904 -3.324 -7.336 -0.06 0.828 -0.28
-0.4916408425172751 -0.8371700149884646 -0.06020874592450249 1.6712720684011584 0.07171360183364309 0.8110923415944126 0.09050486648523941 -0.523467875806206 0.1519745445888985 -0.008246680714126275 -0.9801769077361516 -0.03220132469325498 0.6459899892732249 -0.46338491631757167 -3.24 -19.812 -3.324 -7.456 -0.1 0.724 -0.288
-0.49816026086578813 -0.8352525390036077 -0.06020874592450249 1.660150707688989 0.07171360183364309 0.8187622455338396 0.08590292412158317 -0.569020969274713 0.1590431280581496 -0.014529866020127248 -0.9813550049810268 -0.03377212101975522 0.6675884387626032 -0.47870018050094904 -3.052 -20.128 -3.388 -7.488 -0.052 0.676 -0.252
-0.5035291936233871 -0.8341020534126937 -0.059825250727531136 1.6513303181586478 0.06979612584878632 0.8260486542762953 0.08053399136398422 -0.5568472977443362 0.13665928040552114 -0.010995574285501701 -0.9526879720223973 -0.028274333877004374 0.666410341517728 -0.4893030557048257 -3.084 -20.412 -3.388 -7.456 -0.108 0.684 -0.26
-0.5096651167749288 -0.8325680726248084 -0.06020874592450249 1.6425099286283067 0.07017962104575767 0.8314175870338942 0.07439806821244256 -0.5599888903973366 0.11820242356914328 -0.0011780972448751821 -0.8906415171256378 -0.05654866775400875 0.5906194187640913 -0.5266094684592064 -3.396 -20.412 -3.288 -7.52 -0.108 0.792 -0.288
-0.5146505543355563 -0.8310340918369229 -0.05944175553055978 1.6329225487040229 0.06864564025787226 0.8364030245945219 0.06979612584878632 -0.5678428720298379 0.155116137241899 0.00039269908162506076 -0.9024224895743895 -0.09424777959001458 0.5482079179485848 -0.5537057050913357 -3.148 -20.38 -3.356 -7.64 -0.052 0.792 -0.28
-0.5219369630780121 -0.8295001110490375 -0.06020874592450249 1.6244856543706532 0.06787864986392955 0.8429224429430349 0.06327670750027331 -0.5796238444785896 0.14097897030339682 -0.01767145867312773 -0.8816094382482613 -0.06754424203951044 0.5733406591725887 -0.5647012793768373 -3.116 -20.668 -3.256 -7.764 -0.024 0.724 -0.24
-0.5280728862295537 -0.8283496254581234 -0.06059224112147384 1.6160487600372835 0.0674951546669582 0.8486748708976052 0.05790777474267437 -0.6357798131509733 0.12370021071189413 -0.021991148571003403 -0.866294174064884 -0.0911061869370141 0.562737783968712 -0.5478152188669597 -3.052 -20.952 -3.324 -7.856 -0.036 0.732 -0.268
-0.5334418189871526 -0.8275826350641807 -0.059825250727531136 1.6072283705069423 0.06672816427301549 0.8532768132612614 0.05138835639416136 -0.6130032664167198 0.10877764561014182 -0.01649336142825255 -0.8388052383511297 -0.0730420291822613 0.5670574738665877 -0.5764822518255892 -2.96 -20.984 -3.324 -7.856 0.0 0.676 -0.268
-0.540344732532637 -0.8260486542762953 -0.060975736318445196 1.5976409905826585 0.06634466907604414 0.8586457460188603 0.04563592843959106 -0.6094689746820943 0.08874999244726373 -0.023954643979128706 -0.8132797980455008 -0.05222897785613308 0.5124723015207042 -0.5611669876422118 -2.992 -20.096 -3.256 -7.792 -0.024 0.704 -0.268
-0.5460971604872072 -0.8252816638823526 -0.06135923151541655 1.5911215722341454 0.06634466907604414 0.863631183579488 0.0395000052880494 -0.6318528223347227 0.1009236639776406 -0.027488935713754253 -0.7924667467193726 -0.0023561944897503642 0.4637776153991967 -0.5580253949892113 -2.804 -19.364 -3.288 -7.672 -0.024 0.752 -0.288
-0.5526165788357204 -0.8245146734884099 -0.0617427267123879 1.5838351634916896 0.06711165946998685 0.8678496307461728 0.03413107253045045 -0.6487388828446004 0.1079922474468917 -0.01767145867312773 -0.7441647596794901 0.01021017612225158 0.4551382356034454 -0.5568472977443362 -2.772 -19.428 -3.256 -7.608 -0.036 0.78 -0.288
-0.5602864827751474 -0.8237476830944672 -0.060975736318445196 1.5757817643552914 0.06634466907604414 0.8728350683068005 0.0279951493789088 -0.6377433085590987 0.08246680714126275 -0.02081305132612822 -0.7343472826388636 0.0023561944897503642 0.46063602274619625 -0.575696853662339 -2.552 -20.288 -3.256 -7.732 -0.016 0.752 -0.26
-0.566422405926689 -0.8233641878974959 -0.0617427267123879 1.5692623460067783 0.06711165946998685 0.8751360394886285 0.0222427214243385 -0.653058572742476 0.06361725122325984 -0.009817477040626518 -0.6974335689661079 -0.01021017612225158 0.3950552761148111 -0.5929756132538417 -2.68 -20.288 -3.156 -7.792 -0.024 0.74 -0.28
-0.5744758050630875 -0.8225971975035531 -0.06212622190935926 1.5627429276582652 0.06672816427301549 0.8785874962613707 0.014956312681882784 -0.6691592350891035 0.07107853377413599 -0.02120575040775328 -0.7072510460067344 0.012173671530376884 0.362068553258306 -0.581587339886715 -2.46 -20.796 -2.952 -7.792 -0.016 0.792 -0.26
-0.5809952234116005 -0.8222137023065818 -0.0617427267123879 1.554689528521867 0.06711165946998685 0.8835729338219983 0.009970875121255189 -0.7096072404964847 0.05733406591725887 -0.02631083846887907 -0.6216426462124711 -0.011780972448751823 0.38131080825793395 -0.5776603490704644 -2.336 -20.856 -2.952 -8.036 -0.052 0.792 -0.252
-0.5867476513661708 -0.8222137023065818 -0.06212622190935926 1.5504710813551819 0.06634466907604414 0.8874078857917118 0.005368932757598948 -0.6750497213134794 0.051443579692882956 -0.021598449489378342 -0.6279258315184721 0.007461282550876154 0.36285395142155613 -0.5678428720298379 -2.056 -21.272 -2.988 -8.252 -0.072 0.78 -0.28
-0.5936505649116551 -0.8214467119126391 -0.06327670750027331 1.545102148597583 0.06634466907604414 0.890859342564454 -0.0015339807878854137 -0.6518804754976009 0.01021017612225158 -0.04123340357063138 -0.5698063674379631 0.0070685834692510935 0.37738381744168337 -0.5631304830503371 -2.18 -21.556 -2.784 -8.436 -0.088 0.752 -0.288
-0.6009369736541108 -0.8214467119126391 -0.0625097171063306 1.5397332158399841 0.06481068828815872 0.8939273041402248 -0.006902913545484362 -0.6671957396809782 0.023169245815878585 -0.059690260407009234 -0.5458517234588344 -0.048694686121507534 0.3832743036660593 -0.6153594609064702 -2.088 -21.684 -2.92 -8.556 -0.088 0.644 -0.28
-0.6082233823965666 -0.8214467119126391 -0.06366020269724466 1.5343642830823851 0.06519418348513008 0.8985292465038811 -0.013805827090968724 -0.6974335689661079 0.013351768775252066 -0.021991148571003403 -0.5073672134595785 -0.0801106126515124 0.36324665050318117 -0.627140433355222 -2.116 -21.748 -2.82 -8.648 -0.016 0.664 -0.26
-0.6147428007450796 -0.8218302071096104 -0.06366020269724466 1.5297623407187289 0.06366020269724466 0.9015972080796519 -0.019941750242510378 -0.7123561340678601 -0.014529866020127248 -0.005497787142750851 -0.4841979676436999 -0.07657632091688685 0.3432189973403031 -0.6035784884577183 -2.212 -21.78 -2.82 -8.804 0.044 0.664 -0.26
-0.6224127046845066 -0.8218302071096104 -0.06366020269724466 1.5251603983550726 0.06327670750027331 0.9042816744584514 -0.026461168591023387 -0.7170685230473609 -0.0011780972448751821 -0.056941366835633805 -0.45867252733807096 -0.06283185306000971 0.30237829285129675 -0.5914048169273415 -2.4 -22.128 -2.952 -8.832 -0.008 0.624 -0.252
-0.6296991134269624 -0.8225971975035531 -0.06442719309118737 1.5213254463853592 0.06289321230330196 0.9065826456402796 -0.033364082136507746 -0.7060729487618592 -0.04830198703988247 -0.04555309346850705 -0.4170464246858145 -0.029059732040254495 0.271747764484542 -0.5917975160089666 -2.4 -22.096 -2.92 -8.956 -0.016 0.732 -0.288
-0.6354515413815326 -0.8218302071096104 -0.06519418348513008 1.5163400088247314 0.06289321230330196 0.9100341024130217 -0.039883500485020755 -0.6801548093746052 -0.04084070448900632 -0.0420188017338815 -0.42254421182856533 -0.04162610265225644 0.26860617183154156 -0.5976880022333424 -2.024 -22.224 -2.684 -8.924 -0.044 0.692 -0.288
-0.6442719309118737 -0.8241311782914386 -0.06557767868210143 1.5121215616580466 0.0625097171063306 0.9131020639887926 -0.04371845245473429 -0.7021459579456086 -0.028667032958629435 -0.05222897785613308 -0.4245077072366907 -0.024740042142378828 0.27567475530079266 -0.620464548967596 -2.088 -22.668 -2.852 -8.74 0.008 0.588 -0.28
-0.6507913492603867 -0.8245146734884099 -0.06519418348513008 1.5098205904762185 0.06212622190935926 0.9142525495797066 -0.049854375606275945 -0.743772060597865 -0.05811946408050899 -0.02552544030562895 -0.36560284499293155 -0.023954643979128706 0.24150993519941236 -0.6122178682534697 -1.804 -23.112 -2.784 -8.832 0.044 0.684 -0.24
-0.6584612531998139 -0.8252816638823526 -0.06634466907604414 1.507136124097419 0.06289321230330196 0.915786530367592 -0.05675728915176031 -0.7154977267208606 -0.08953539061051385 -0.05890486224375911 -0.2890265240760447 0.0007853981632501215 0.18064157754752794 -0.620857248049221 -1.744 -22.984 -2.584 -8.984 0.024 0.78 -0.26
-0.6653641667452982 -0.8264321494732667 -0.06711165946998685 1.5036846673246769 0.0625097171063306 0.9177040063524488 -0.06327670750027331 -0.7551603339649918 -0.09778207132464012 -0.07932521448826227 -0.2666426764234162 0.006675884387626033 0.17632188764965226 -0.5941537104987169 -1.496 -22.888 -2.516 -8.984 0.036 0.704 -0.28
-0.6734175658816967 -0.8275826350641807 -0.0674951546669582 1.5021506865367915 0.06212622190935926 0.9192379871403342 -0.06941263065181497 -0.7292421945777378 -0.10995574285501701 -0.024347343060753767 -0.27763825070891796 -0.005890486224375911 0.16964600326202625 -0.6149667618248451 -1.368 -23.016 -2.384 -9.108 0.06 0.608 -0.252
-0.6810874698211237 -0.8298836062460089 -0.06672816427301549 1.4998497153549633 0.0625097171063306 0.9203884727312482 -0.07669903939427068 -0.7461282550876154 -0.14883295193589802 -0.01727875959150267 -0.23679754621991161 -0.0027488935713754254 0.14569135928289753 -0.6177156553962205 -1.152 -23.208 -2.516 -9.232 0.052 0.644 -0.252
-0.6879903833666081 -0.8310340918369229 -0.06902913545484361 1.4971652489761638 0.06289321230330196 0.9215389583221623 -0.08321845774278369 -0.7641924128423682 -0.168075206935526 -0.05851216316213405 -0.20381082336340653 0.004319689897875668 0.1252710070383944 -0.6283185306000971 -1.12 -23.208 -2.752 -9.232 0.024 0.624 -0.252
-0.6968107728969491 -0.8325680726248084 -0.06941263065181497 1.4956312681882784 0.06289321230330196 0.922305948716105 -0.09012137128826805 -0.7190320184554863 -0.15707963265002428 -0.10053096489601555 -0.18613936469027878 0.02591813938725401 0.0950331777532647 -0.6086835765188442 -0.996 -23.112 -2.716 -9.2 0.0 0.616 -0.26
-0.7037136864424336 -0.8352525390036077 -0.07017962104575767 1.4948642777943357 0.0625097171063306 0.922305948716105 -0.09625729443980971 -0.7131415322311103 -0.19281524907790482 -0.05851216316213405 -0.16886060509877612 0.019634954081253035 0.05811946408050899 -0.6353871140693482 -1.212 -23.368 -2.112 -9.168 0.052 0.692 -0.26
-0.7102331047909466 -0.8367865197914932 -0.07094661143970038 1.494097287400393 0.06289321230330196 0.9234564343070191 -0.10200972239438001 -0.7323837872307383 -0.20066923071040604 -0.08757189520238855 -0.10956304377339195 -0.01649336142825255 0.031415926530004856 -0.6424556975385993 -1.028 -23.368 -1.944 -9.108 0.088 0.712 -0.252
-0.7190534943212877 -0.839854481367264 -0.07171360183364309 1.492946801809479 0.06212622190935926 0.9230729391100477 -0.10814564554592167 -0.7099999395781098 -0.2159844948937834 -0.07814711724338709 -0.07264933010063623 -0.01649336142825255 0.040448005407381256 -0.6479534846813502 -0.964 -23.524 -2.112 -8.892 0.136 0.724 -0.252
-0.7255729126698007 -0.8421554525490922 -0.0724805922275858 1.4925633066125075 0.0625097171063306 0.9226894439130764 -0.11466506389443468 -0.7170685230473609 -0.22815816642416029 -0.059690260407009234 -0.050658181529632834 -0.039662607244131134 0.014922565101752308 -0.6008295948863429 -0.9 -23.684 -2.316 -8.956 0.108 0.732 -0.24
-0.7328593214122564 -0.8448399189278917 -0.0732475826215285 1.492946801809479 0.06327670750027331 0.9230729391100477 -0.12041749184900498 -0.7229590092717368 -0.25172011132166394 -0.08717919612076348 0.0035342917346255468 -0.001570796326500243 -0.027488935713754253 -0.5906194187640913 -0.716 -23.62 -2.316 -9.048 0.08 0.808 -0.252
-0.7397622349577407 -0.8471408901097197 -0.07439806821244256 1.4937137922034216 0.06289321230330196 0.9238399295039904 -0.12732040539448933 -0.7198174166187363 -0.28352873693329383 -0.08560839979426324 0.01727875959150267 0.013351768775252066 0.010995574285501701 -0.5914048169273415 -0.872 -23.748 -1.776 -9.292 0.072 0.692 -0.232
-0.7462816533062537 -0.8502088516854905 -0.07516505860638527 1.4944807825973643 0.06212622190935926 0.9242234247009617 -0.13268933815208828 -0.7390596716183643 -0.2850995332597941 -0.0679369411211355 0.04830198703988247 -0.009424777959001457 0.019634954081253035 -0.6153594609064702 -0.436 -23.748 -1.98 -9.384 0.144 0.676 -0.232
-0.7539515572456809 -0.854043803655204 -0.07516505860638527 1.495247772991307 0.06212622190935926 0.9242234247009617 -0.1384417661066586 -0.7425939633529899 -0.2980586029534211 -0.09346238142676445 0.08796459428401361 -0.021991148571003403 0.03926990816250607 -0.6055419838658437 -0.464 -23.876 -1.912 -9.872 0.144 0.568 -0.252
-0.7616214611851079 -0.8563447748370322 -0.07554855380335662 1.4956312681882784 0.06212622190935926 0.9246069198979331 -0.1449611844551716 -0.7033240551904838 -0.30944687632054785 -0.07971791356988733 0.08914269152888879 -0.006675884387626033 0.04437499622363186 -0.6118251691718446 -0.372 -23.876 -1.98 -9.964 0.116 0.548 -0.24
-0.768140879533621 -0.8601797268067457 -0.07669903939427068 1.4975487441731352 0.0617427267123879 0.9261409006858186 -0.15109710760671324 -0.7453428569243653 -0.3137665662184235 -0.04712388979500729 0.10288715938576591 -0.0007853981632501215 0.059690260407009234 -0.6318528223347227 -0.592 -24.064 -2.112 -9.78 0.116 0.452 -0.24
-0.775810783473048 -0.8632476883825165 -0.07746602978821339 1.499466220157992 0.0617427267123879 0.9261409006858186 -0.15761652595522627 -0.7261006019247374 -0.33457961754455173 -0.06911503836601068 0.11977321989564353 0.005890486224375911 0.03573561642788053 -0.6110397710085945 -0.496 -24.096 -2.18 -9.596 0.124 0.528 -0.252
-0.7830971922155037 -0.8663156499582874 -0.07938350577307016 1.5002332105519347 0.06212622190935926 0.9249904150949045 -0.16413594430373926 -0.717461222128986 -0.36246125233993104 -0.11820242356914328 0.15943582713977467 0.0007853981632501215 -0.036913713672755706 -0.6291039287633473 -0.528 -24.32 -1.88 -9.444 0.116 0.644 -0.224
-0.7903836009579595 -0.871301087518915 -0.0790000105760988 1.5025341817337627 0.0625097171063306 0.9234564343070191 -0.17065536265225228 -0.737096176210239 -0.36992253489080723 -0.08325220530451288 0.1700387023436513 0.01021017612225158 -0.07618362183526178 -0.6185010535594707 -0.34 -24.412 -1.676 -9.352 0.152 0.732 -0.224
-0.7972865145034438 -0.8747525442916572 -0.07976700097004151 1.5048351529155908 0.0625097171063306 0.9234564343070191 -0.17640779060682257 -0.7327764863123634 -0.38170350733955904 -0.0679369411211355 0.20970130958778244 -0.0035342917346255468 -0.05851216316213405 -0.6039711875393434 -0.496 -24.508 -1.744 -9.2 0.164 0.752 -0.232
-0.8041894280489281 -0.8797379818522848 -0.07976700097004151 1.5075196192943903 0.06212622190935926 0.9238399295039904 -0.1821602185613929 -0.717853921210611 -0.42961279529781643 -0.0750055245903866 0.24425882877078778 -0.0023561944897503642 0.001570796326500243 -0.601222293967968 -0.404 -24.54 -2.012 -9.14 0.136 0.644 -0.212
-0.8122428271853266 -0.8839564290189696 -0.08168447695489828 1.5098205904762185 0.06212622190935926 0.9230729391100477 -0.18829614171293454 -0.7245298055982371 -0.43982297142006804 -0.08521570071263818 0.2642864819336659 0.003926990816250607 0.003141592653000486 -0.5972953031517174 -0.436 -24.54 -2.012 -9.076 0.136 0.596 -0.252
-0.8179952551398969 -0.8881748761856546 -0.08245146734884098 1.513655542445932 0.06212622190935926 0.9234564343070191 -0.1928980840765908 -0.7037167542721089 -0.43982297142006804 -0.08050331173313745 0.2850995332597941 -0.005497787142750851 -0.018456856836377853 -0.6047565857025935 -0.28 -24.54 -2.08 -9.2 0.136 0.636 -0.232
-0.8260486542762953 -0.8927768185493108 -0.08283496254581234 1.5167235040217029 0.0617427267123879 0.922305948716105 -0.19941750242510378 -0.6966481708028578 -0.46456301356244684 -0.0860010988758883 0.3176935570346741 -0.01767145867312773 -0.06440264938650996 -0.5917975160089666 -0.436 -24.476 -1.712 -9.2 0.136 0.656 -0.24
-0.8325680726248084 -0.8985292465038811 -0.08321845774278369 1.5205584559914165 0.0617427267123879 0.922305948716105 -0.20478643518270273 -0.717461222128986 -0.48341256948044975 -0.06086835765188441 0.37974001193143375 -0.01021017612225158 -0.0510508806112579 -0.5509568115199602 -0.464 -24.352 -1.776 -9.352 0.152 0.596 -0.24
-0.8406214717612067 -0.9038981792614801 -0.08436894333369775 1.5259273887490152 0.0617427267123879 0.922305948716105 -0.21015536794030168 -0.7343472826388636 -0.5093307088677038 -0.03769911183600583 0.3860231972374347 0.003141592653000486 -0.061653755815134534 -0.5242532739694561 0.0 -24.288 -1.944 -9.628 0.136 0.492 -0.252
-0.8471408901097197 -0.9081166264281649 -0.08551942892461181 1.5293788455217574 0.0617427267123879 0.9215389583221623 -0.215907795894872 -0.7123561340678601 -0.5065818152963284 -0.07814711724338709 0.400945762339187 0.014137166938502187 -0.06126105673350948 -0.5061891162147033 0.808 -24.128 -2.012 -9.72 0.124 0.472 -0.232
-0.85289331806429 -0.9127185687918212 -0.08666991451552587 1.5339807878854137 0.06212622190935926 0.9188544919433629 -0.22012624306155687 -0.6770132167216047 -0.4963716391740768 -0.13351768775252065 0.43236168886919185 0.009032078877376396 -0.09228428418188928 -0.5163992923369549 1.524 -24.064 -1.712 -9.72 0.108 0.5 -0.232
-0.8597962316097744 -0.9177040063524488 -0.08820389530341129 1.53858273024907 0.06212622190935926 0.9173205111554774 -0.2247281854252131 -0.6683738369258534 -0.49362274560270136 -0.15158184550727344 0.44374996223631863 0.008246680714126275 -0.1280199006097698 -0.47948557866419916 1.776 -24.032 -1.276 -9.72 0.116 0.52 -0.224
-0.8663156499582874 -0.9238399295039904 -0.09088836168221076 1.5435681678096975 0.0617427267123879 0.9161700255645634 -0.22856313739492665 -0.6616979525382274 -0.5183627877450802 -0.14529866020127247 0.47045349978682277 -0.001570796326500243 -0.1649336142825255 -0.44060836958331817 2.148 -23.904 -0.536 -9.748 0.136 0.5 -0.224
-0.8716845827158863 -0.9292088622615894 -0.09165535207615347 1.5477866149763824 0.060975736318445196 0.9142525495797066 -0.23239808936464018 -0.6192864517227208 -0.5474225197853346 -0.15354534091539876 0.4751658887663235 -0.04712388979500729 -0.16297011887440022 -0.4249004063183157 2.244 -23.876 -0.536 -9.748 0.172 0.528 -0.196
-0.877820505867428 -0.9349612902161597 -0.09280583766706753 1.553922538127924 0.06059224112147384 0.9119515783978784 -0.23776702212223913 -0.6035784884577183 -0.5611669876422118 -0.18024887846590287 0.5160065932553298 -0.0679369411211355 -0.19360064724115494 -0.42961279529781643 2.304 -23.652 -0.568 -9.812 0.164 0.548 -0.212
-0.883189438625027 -0.94071371817073 -0.0947233136519243 1.559291470885523 0.06059224112147384 0.9104175976099931 -0.24160197409195266 -0.581587339886715 -0.5650939784584624 -0.18456856836377855 0.5270021675408315 -0.049480084284757656 -0.19752763805740556 -0.4150829292776892 2.336 -23.492 -0.5 -9.78 0.152 0.5 -0.224
-0.8893253617765686 -0.9453156605343862 -0.09740778003072377 1.5642769084461507 0.059825250727531136 0.9085001216251363 -0.24582042125863754 -0.5874778261110909 -0.5564545986627111 -0.17671458673127732 0.5509568115199602 -0.01649336142825255 -0.18496126744540362 -0.3962333733596863 2.552 -23.396 -0.436 -9.688 0.164 0.472 -0.212
-0.8939273041402248 -0.9522185740798705 -0.09932525601558054 1.5707963267946636 0.06059224112147384 0.9054321600493654 -0.24812139244046566 -0.5674501729482128 -0.5984734003965926 -0.20852321234290724 0.5529203069280855 -0.023954643979128706 -0.19831303622065566 -0.3840597018293094 2.584 -23.176 -0.436 -9.72 0.136 0.508 -0.212
-0.9000632272917665 -0.9583544972314122 -0.10162622719740866 1.5769322499462053 0.06059224112147384 0.9046651696554228 -0.2527233348041219 -0.5497787142750851 -0.607898178355594 -0.21676989305703354 0.5862997288662157 -0.019634954081253035 -0.21519909673053328 -0.37267142846218265 2.68 -22.92 -0.368 -9.66 0.152 0.508 -0.232
-0.9050486648523941 -0.9637234299890112 -0.10431069357620813 1.5823011827038043 0.05905826033358843 0.9023641984735946 -0.25617479157686407 -0.517184690500205 -0.5859070297845906 -0.23679754621991161 0.5635231821319622 -0.004319689897875668 -0.2010619297920311 -0.3506802798911792 2.492 -22.732 -0.332 -9.628 0.164 0.48 -0.232
-0.9096506072160504 -0.9698593531405528 -0.10431069357620813 1.5872866202644318 0.05905826033358843 0.9000632272917665 -0.25885925795566356 -0.5215043803980807 -0.6075054792739689 -0.20734511509803208 0.5890486224375912 -0.003141592653000486 -0.1920298509146547 -0.37267142846218265 2.804 -22.476 0.604 -9.568 0.172 0.5 -0.224
-0.9150195399736493 -0.9763787714890658 -0.10737865515197896 1.5930390482190022 0.05905826033358843 0.8973787609129671 -0.2634612003193198 -0.5285729638673318 -0.6169302572329705 -0.15747233173164935 0.5831581362132152 -0.07736171908013696 -0.19517144356765517 -0.36363934958480626 3.084 -22.16 0.804 -9.384 0.18 0.492 -0.232
-0.9200049775342769 -0.9828981898375788 -0.10776215034895031 1.6007089521584292 0.055223308363874894 0.8946942945341676 -0.2665291618950906 -0.5222897785613307 -0.6114324700902196 -0.1390154748952715 0.5764822518255892 -0.1649336142825255 -0.2089159114245323 -0.3648174468296814 3.272 -22.0 0.94 -9.26 0.164 0.508 -0.196
-0.9257574054888472 -0.9875001322012351 -0.10699515995500761 1.6060778849160282 0.052155346788104066 0.8943107993371963 -0.2703641138648042 -0.5061891162147033 -0.6055419838658437 -0.09581857591651483 0.626747734273597 -0.2760674543824177 -0.2250165737711598 -0.3569634651971802 3.644 -21.78 0.904 -8.984 0.372 0.588 -0.224
-0.9311263382464462 -0.9951700361406621 -0.10929613113683573 1.613364293658484 0.05138835639416136 0.8904758473674826 -0.27458256103148904 -0.5065818152963284 -0.620857248049221 -0.028667032958629435 0.6346017159060982 -0.2599667920357902 -0.21676989305703354 -0.3663882431561817 3.8 -21.62 0.568 -8.832 0.856 0.624 -0.212
-0.9345777950191884 -1.0001554737012897 -0.11044661672774979 1.6195002168100257 0.05330583237901813 0.8900923521705113 -0.2784175130012026 -0.4987278336638271 -0.6067200811107188 -0.0640099503048849 0.6750497213134794 -0.07657632091688685 -0.20970130958778244 -0.3895574889720603 3.988 -21.492 0.604 -8.832 0.812 0.54 -0.212
-0.9387962421858732 -1.0062913968528313 -0.11274758790957791 1.6271701207494527 0.05714078434873166 0.8877913809886832 -0.2814854745769734 -0.42529310539994075 -0.5988660994782177 -0.14765485469102282 0.6679811378442283 0.17121679958852648 -0.1700387023436513 -0.3577488633604303 4.236 -21.272 0.736 -9.076 0.38 0.472 -0.224
-0.9426311941555867 -1.012427320004373 -0.11274758790957791 1.6344565294919084 0.058674765136617076 0.8866408953977691 -0.2849369313497156 -0.39741147060456145 -0.6043638866209685 -0.14647675744614766 0.7190320184554863 0.3019855937696717 -0.1649336142825255 -0.3577488633604303 4.08 -21.176 1.172 -9.444 0.124 0.412 -0.224
-0.9464661461253003 -1.0181797479589434 -0.11313108310654926 1.6413594430373928 0.05905826033358843 0.8839564290189696 -0.2891553785164005 -0.3923063825434357 -0.620857248049221 -0.09660397407976494 0.7147123285576106 0.2646791810152909 -0.20027653162878098 -0.36167585417668097 4.36 -21.08 1.072 -9.568 0.116 0.364 -0.252
-0.9503010980950138 -1.0250826615044277 -0.11428156869746332 1.6490293469768198 0.058674765136617076 0.8816554578371415 -0.2933738256830854 -0.4040873549921875 -0.6322455214163478 -0.07029313561088588 0.7359180789653639 0.043982297142006806 -0.22540927285278486 -0.36795903948268194 4.176 -21.176 0.668 -9.596 0.428 0.376 -0.212
-0.9533690596707847 -1.030835089458998 -0.11504855909140603 1.6570827461132183 0.05905826033358843 0.8793544866553135 -0.29682528245582757 -0.36167585417668097 -0.6353871140693482 -0.07814711724338709 0.7767587834543701 -0.0400553063257562 -0.24936391683191356 -0.37856191468655853 4.144 -21.304 0.332 -9.72 0.612 0.404 -0.196
-0.9579710020344409 -1.0377380030044825 -0.11658253987929144 1.6647526500526453 0.06020874592450249 0.8762865250795426 -0.3006602344255411 -0.34675328907492864 -0.5917975160089666 -0.0730420291822613 0.7590873247812424 0.04712388979500729 -0.2882411259127946 -0.368744437645932 4.052 -21.364 0.468 -9.72 0.472 0.404 -0.212
-0.9595049828223263 -1.0434904309590527 -0.1169660350762628 1.673189544386015 0.0617427267123879 0.8736020587007431 -0.3052621767891973 -0.3082687790756727 -0.6016149930495931 -0.09189158510026421 0.7736171908013697 0.15158184550727344 -0.21834068938353376 -0.40644354948193784 3.864 -21.364 0.872 -9.476 0.236 0.328 -0.224
-0.9625729443980972 -1.0496263541105944 -0.11734953027323415 1.6804759531284708 0.06135923151541655 0.8709175923219437 -0.3090971287589109 -0.28195794060679363 -0.6000441967230928 -0.09189158510026421 0.769690199985119 0.10485065479389122 -0.2548617039746644 -0.4319689897875668 3.896 -21.428 0.704 -9.352 0.252 0.396 -0.232
-0.9648739155799253 -1.0553787820651646 -0.11926700625809092 1.689296342658812 0.0617427267123879 0.8670826403522301 -0.31408256631953846 -0.27056966723966686 -0.6039711875393434 -0.09542587683488976 0.7842200660052463 0.015707963265002428 -0.31258846897354836 -0.42332960999181546 3.584 -21.588 0.4 -9.26 0.336 0.452 -0.224
-0.9671748867617533 -1.061131210019735 -0.12041749184900498 1.6985002273861243 0.06135923151541655 0.8628641931855452 -0.3171505278953093 -0.20970130958778244 -0.61457406274322 -0.10995574285501701 0.8568693961058825 -0.040448005407381256 -0.323191344177425 -0.40683624856356293 3.428 -21.62 0.3 -9.076 0.408 0.5 -0.212
-0.9687088675496388 -1.0676506283682479 -0.12080098704597633 1.70578663612858 0.06212622190935926 0.859412736412803 -0.32175247025896553 -0.19438604540440507 -0.6255696370287217 -0.10327985846739098 0.8136724971271259 0.00039269908162506076 -0.3789546137681836 -0.39034288713531035 3.332 -21.588 0.536 -9.076 0.38 0.54 -0.196
-0.9702428483375242 -1.0737865515197895 -0.12195147263689039 1.7149905208558927 0.06212622190935926 0.8563447748370322 -0.3255874222286791 -0.18339047111890336 -0.6298893269265974 -0.10131636305926567 0.8368417429430044 0.04830198703988247 -0.3754203220335581 -0.3962333733596863 3.02 -21.62 0.636 -8.74 0.38 0.548 -0.232
-0.9713933339284383 -1.0810729602622453 -0.1234854534247758 1.724194405583205 0.06212622190935926 0.8525098228673187 -0.32903887900142126 -0.13548118316064595 -0.6412776002937242 -0.09738937224301507 0.872577359370885 0.012173671530376884 -0.34478979366680335 -0.3828816045844342 2.928 -21.492 0.268 -8.68 0.436 0.548 -0.204
-0.9729273147163237 -1.0868253882168157 -0.1234854534247758 1.7330147951135462 0.0625097171063306 0.8490583660945765 -0.33287383097113477 -0.13273228958927052 -0.6495242810078504 -0.13076879418114523 0.9385508050838952 0.007853981632501214 -0.35185837713605445 -0.38877209080881014 2.68 -21.364 0.064 -8.74 0.436 0.54 -0.212
-0.973310809913295 -1.0937283017623 -0.12540292940963257 1.7437526606287441 0.06327670750027331 0.8456069093218344 -0.33670878294084833 -0.09346238142676445 -0.6389214058039738 -0.08796459428401361 0.9817477040626519 0.006675884387626033 -0.3573561642788053 -0.3648174468296814 2.492 -21.112 0.368 -8.864 0.38 0.54 -0.252
-0.9740778003072377 -1.0998642249138417 -0.1257864246066039 1.7548740213409133 0.0625097171063306 0.8417719573521208 -0.3393932493196478 -0.07971791356988733 -0.6420629984569743 -0.07657632091688685 0.9935286765114036 0.02513274122400389 -0.36049775693180575 -0.3392920065240525 2.616 -20.92 0.4 -9.14 0.364 0.472 -0.232
-0.9740778003072377 -1.1060001480653834 -0.12655341500054662 1.7636944108712544 0.0625097171063306 0.8390874909733214 -0.34246121089541864 -0.049480084284757656 -0.6711227304972288 -0.06558074663138515 1.0112001351845314 0.005497787142750851 -0.3247621405039252 -0.3318307239731763 2.584 -21.016 0.2 -9.26 0.38 0.396 -0.204
-0.9740778003072377 -1.1129030616108677 -0.126936910197518 1.7755827619773663 0.06289321230330196 0.8348690438066364 -0.3451456772742181 -0.027881634795379313 -0.6620906516198524 -0.09306968234513939 1.054004335081663 -0.013744467856877126 -0.32358404325905005 -0.28195794060679363 2.4 -20.92 -0.2 -9.412 0.372 0.344 -0.224
-0.9736943051102663 -1.1201894703533233 -0.1284708909854034 1.7863206274925643 0.06327670750027331 0.8306505966399516 -0.34898062924393164 -0.023954643979128706 -0.6499169800894755 -0.10995574285501701 1.0394744690615358 0.013351768775252066 -0.36756634040105685 -0.28627763050466926 2.492 -20.7 -0.132 -9.476 0.3 0.328 -0.224
-0.9744612955042091 -1.1255584031109223 -0.1284708909854034 1.797825483401705 0.06289321230330196 0.8271991398672094 -0.35051461003181705 0.006675884387626033 -0.6569855635587266 -0.10327985846739098 1.0485065479389122 0.0310232274483798 -0.3648174468296814 -0.27253316264779215 2.552 -20.476 0.2 -9.412 0.308 0.412 -0.224
-0.9740778003072377 -1.132844811853378 -0.13000487177328882 1.8077963585229602 0.0625097171063306 0.8229806927005244 -0.35281558121364515 0.012173671530376884 -0.6616979525382274 -0.0679369411211355 1.0642145112039145 0.014922565101752308 -0.3919136834618106 -0.22855086550578535 2.368 -20.16 0.032 -9.504 0.344 0.46 -0.232
-0.973310809913295 -1.1393642302018911 -0.13115535736420286 1.819684709629072 0.0625097171063306 0.820296226321725 -0.35434956200153056 0.043982297142006806 -0.6503096791711006 -0.05654866775400875 1.0744246873261663 -0.007853981632501214 -0.3483240854014289 -0.2018473279552812 2.428 -19.872 -0.164 -9.628 0.372 0.384 -0.212
-0.9725438195193523 -1.1466506389443467 -0.13192234775814557 1.8296555847503273 0.06327670750027331 0.8176117599429256 -0.35550004759244463 0.06636614479463526 -0.6397068039672239 -0.0950331777532647 1.060680219469289 -0.01610066234662749 -0.29570240846367074 -0.16454091520090044 2.4 -19.716 -0.332 -9.596 0.3 0.328 -0.224
-0.9717768291254096 -1.1527865620958884 -0.13268933815208828 1.8407769454624965 0.06327670750027331 0.8153107887610974 -0.3574175235773014 0.08128870989638758 -0.6416702993753493 -0.10367255754901604 1.0638218121222895 0.03887720908088101 -0.2528982085665391 -0.1288052987730199 2.244 -19.46 -0.368 -9.476 0.236 0.308 -0.232
-0.971009838731467 -1.1593059804444015 -0.13307283334905964 1.851131315780723 0.06366020269724466 0.8130098175792693 -0.3593349995621582 0.08717919612076348 -0.6130032664167198 -0.06990043652926081 1.0716757937547907 0.012173671530376884 -0.25407630581141427 -0.14883295193589802 2.272 -19.208 -0.3 -9.32 0.272 0.328 -0.212
-0.9690923627466101 -1.164291418005029 -0.13460681413694506 1.8622526764928924 0.06289321230330196 0.8099418560034984 -0.3601019899561009 0.11820242356914328 -0.6082908774372191 -0.0911061869370141 1.0457576543675366 -0.005497787142750851 -0.2509347131584138 -0.10720684928364158 2.336 -19.08 -0.3 -9.26 0.316 0.384 -0.204
-0.9664078963678107 -1.170810836353542 -0.13614079492483047 1.8733740372050616 0.06327670750027331 0.8068738944277276 -0.3604854851530722 0.1539380399970238 -0.6357798131509733 -0.11270463642639243 1.034762080082035 -0.021991148571003403 -0.2638937828520408 -0.06479534846813502 2.024 -18.7 -0.3 -9.26 0.28 0.404 -0.26
-0.965640905973868 -1.1777137498990264 -0.13690778531877318 1.8829614171293454 0.06289321230330196 0.8061069040337849 -0.36125247554701495 0.18339047111890336 -0.61378866457997 -0.11270463642639243 1.0257300012046586 0.008246680714126275 -0.21087940683265763 -0.06126105673350948 1.68 -18.38 -0.332 -9.32 0.244 0.396 -0.24
-0.9637234299890112 -1.1823156922626827 -0.13882526130362993 1.8940827778415146 0.0625097171063306 0.8041894280489281 -0.36125247554701495 0.19163715183302965 -0.6153594609064702 -0.1079922474468917 1.0170906214089073 0.0023561944897503642 -0.16650441060902577 -0.0640099503048849 1.868 -18.128 -0.032 -9.14 0.236 0.328 -0.224
-0.960271973216269 -1.1896021010051383 -0.1384417661066586 1.9040536529627698 0.06212622190935926 0.8015049616701286 -0.36201946594095763 0.24150993519941236 -0.5289656629489569 -0.08796459428401361 1.0245519039597835 -0.03769911183600583 -0.19045905458815446 -0.036128315509505585 1.744 -18.0 0.132 -9.016 0.3 0.308 -0.232
-0.959121487625355 -1.1938205481718231 -0.1392087565006013 1.9136410328870537 0.06289321230330196 0.8015049616701286 -0.362402961137929 0.21362830040403305 -0.5446736262139592 -0.07657632091688685 0.9958848710011541 -0.04712388979500729 -0.17239489683340167 -0.02591813938725401 1.712 -18.0 -0.232 -8.984 0.316 0.316 -0.224
-0.9556700308526128 -1.1995729761263936 -0.13882526130362993 1.9251458887961943 0.0617427267123879 0.7980535048973865 -0.362402961137929 0.1959568417309053 -0.5348561491733327 -0.07461282550876154 0.9927432783481536 -0.014137166938502187 -0.18142697571077807 -0.02591813938725401 1.868 -17.872 -0.332 -8.984 0.228 0.412 -0.224
-0.9529855644738133 -1.2041749184900499 -0.139975746894544 1.9358837543113923 0.06327670750027331 0.7961360289125298 -0.36278645633490036 0.2560398012195396 -0.4940154446843264 -0.07932521448826227 1.0005972599806547 0.023561944897503646 -0.19399334632278 -0.03926990816250607 1.96 -17.78 -0.3 -8.984 0.152 0.492 -0.232
-0.9503010980950138 -1.2095438512476488 -0.1407427372884867 1.9458546294326473 0.0625097171063306 0.7957525337155584 -0.362402961137929 0.24582962509728803 -0.4940154446843264 -0.036128315509505585 1.0041315517152802 0.0023561944897503642 -0.14686945652777272 -0.02552544030562895 1.836 -17.652 -0.436 -9.076 0.152 0.404 -0.224
-0.9480001269131857 -1.2145292888082764 -0.14035924209151535 1.95505851415996 0.06135923151541655 0.795369038518587 -0.36278645633490036 0.2552544030562895 -0.4739877915214483 -0.022776546734253524 0.9813550049810268 -0.01531526418337737 -0.1009236639776406 -0.0047123889795007284 1.992 -17.62 -0.3 -9.14 0.172 0.296 -0.212
-0.9449321653374149 -1.2183642407779898 -0.14189322287940076 1.9634954084933296 0.06020874592450249 0.7946020481246443 -0.36278645633490036 0.30473448734104713 -0.4669192080521972 -0.04555309346850705 0.9577930600835232 -0.07932521448826227 -0.056155968672383684 0.003926990816250607 1.776 -17.62 -0.332 -9.26 0.152 0.328 -0.176
-0.941864203761644 -1.222966183141646 -0.14342720366728617 1.9730827884176134 0.06020874592450249 0.7946020481246443 -0.36201946594095763 0.3204424506060496 -0.4315762907059417 -0.06754424203951044 0.9283406289616436 -0.06911503836601068 -0.02552544030562895 0.014922565101752308 1.836 -17.556 -0.3 -9.26 0.164 0.336 -0.204
-0.9387962421858732 -1.2279516207022736 -0.14304370847031483 1.982286673144926 0.059825250727531136 0.7934515625337303 -0.362402961137929 0.3526437752993045 -0.46063602274619625 -0.05183627877450802 0.8996735960030141 -0.07422012642713648 -0.054977871427508505 0.006283185306000972 1.836 -17.492 -0.268 -9.2 0.164 0.328 -0.168
-0.9334273094282742 -1.2302525918841019 -0.14304370847031483 1.9914905578722384 0.058674765136617076 0.7930680673367589 -0.36355344672884304 0.3498948817279291 -0.4080143458084381 -0.029059732040254495 0.8969247024316387 -0.08285950622288782 -0.0750055245903866 -0.0027488935713754254 1.588 -17.396 -0.368 -9.2 0.18 0.328 -0.184
-0.9303593478525034 -1.2344710390507867 -0.14342720366728617 2.0003109474025793 0.05829126993964572 0.7919175817458448 -0.362402961137929 0.3781692156049335 -0.3848450999925595 -0.03180862561162992 0.918130452839392 -0.0730420291822613 -0.06086835765188441 -0.0023561944897503642 1.804 -17.46 -0.4 -9.076 0.172 0.308 -0.14
-0.9269078910797612 -1.2383059910205003 -0.14381069886425754 2.0091313369329207 0.05790777474267437 0.7915340865488735 -0.362402961137929 0.3966260724413113 -0.3824889055028092 -0.05458517234588344 0.8823948364115115 -0.084037603467763 -0.09346238142676445 0.023561944897503646 1.712 -17.332 -0.3 -9.076 0.172 0.328 -0.12
-0.922305948716105 -1.2421409429902137 -0.14381069886425754 2.0183352216602333 0.05675728915176031 0.7892331153670453 -0.362402961137929 0.41154863754306364 -0.36285395142155613 -0.034950218264630406 0.8702211648811345 -0.07539822367201165 -0.13233959050764546 0.0027488935713754254 1.652 -17.396 -0.5 -9.108 0.18 0.328 -0.112
-0.9184709967463914 -1.2432914285811278 -0.14457768925820025 2.02600512559966 0.0559902987578176 0.7873156393821886 -0.36201946594095763 0.42372230907344055 -0.3471459881565537 -0.03180862561162992 0.8690430676362594 -0.09071348785538903 -0.13823007673202137 -0.004319689897875668 1.244 -17.396 -0.636 -9.108 0.172 0.296 -0.112
-0.9131020639887926 -1.2478933709447841 -0.1449611844551716 2.0329080391451444 0.0559902987578176 0.7853981633973318 -0.362402961137929 0.446106156726069 -0.33261612213642644 -0.03337942193813016 0.8230972750861273 -0.04908738520313259 -0.168075206935526 0.006675884387626033 1.088 -17.396 -0.872 -9.016 0.172 0.328 -0.112
-0.9077331312311936 -1.2517283229144975 -0.1457281748491143 2.042111923872457 0.05483981316690354 0.7830971922155037 -0.3616359707439863 0.46574111080732206 -0.3066979827491724 -0.05537057050913356 0.8058185154946247 -0.03455751918300534 -0.19792033713903062 -0.007461282550876154 0.9 -17.46 -1.04 -8.832 -0.072 0.308 -0.112
-0.9038981792614801 -1.2524953133084402 -0.14611167004608566 2.0497818278118842 0.05292233718204677 0.7815632114276183 -0.36201946594095763 0.4920519492762011 -0.252112810403289 -0.04633849163175717 0.8117090017190005 -0.10327985846739098 -0.18849555918002917 0.01688606050987761 0.62 -17.684 -1.04 -8.648 -0.144 0.296 -0.112
-0.8981457513069098 -1.2570972556720965 -0.1449611844551716 2.058218722145254 0.05062136600021865 0.776961269063962 -0.3616359707439863 0.5097234079493288 -0.3173008579530491 -0.021991148571003403 0.8305585576370035 -0.18967365642490433 -0.28627763050466926 0.006675884387626033 0.34 -17.84 -1.24 -8.588 0.0 0.308 -0.112
-0.8931603137462821 -1.259781722050896 -0.1457281748491143 2.0662721212816524 0.04716990922747647 0.7727428218972772 -0.3578010187742728 0.5030475235617028 -0.30080749652479655 0.0007853981632501215 0.8309512567186286 -0.25643250030116466 -0.3691371367275571 0.11466813183451774 0.06 -17.904 -1.508 -8.648 0.172 0.384 -0.1
-0.8881748761856546 -1.2616991980357528 -0.146495165243057 2.073942025221079 0.045252433242619704 0.769291365124535 -0.35319907641061654 0.4983351345822021 -0.2968805057085459 -0.019634954081253035 0.8030696219232492 -0.2721404635661671 -0.3911282852985605 0.3388993074424274 0.0 -18.0 -1.508 -8.68 0.172 0.76 -0.056
-0.882038953034113 -1.2643836644145523 -0.14611167004608566 2.0827624147514205 0.04371845245473429 0.7685243747305923 -0.34898062924393164 0.5309291583570821 -0.2631083846887907 -0.02631083846887907 0.8077820109027499 -0.22187498111815931 -0.29845130203504616 0.42254421182856533 -0.152 -18.128 -1.44 -8.496 0.152 0.732 -0.064
-0.876670020276514 -1.267451625990323 -0.14687866044002837 2.0911993090847902 0.043334957257762936 0.7677573843366495 -0.34476218207724674 0.5124723015207042 -0.24661502326053814 -0.028667032958629435 0.7669413064137436 -0.11938052081401847 -0.1252710070383944 0.4319689897875668 -0.464 -18.316 -1.508 -8.192 0.036 0.404 -0.072
-0.8720680779128577 -1.2693691019751798 -0.14802914603094242 2.0988692130242175 0.04180097646987752 0.7669903939427068 -0.34092723010753323 0.5474225197853346 -0.2689988709131666 -0.0200276531628781 0.7402377688632394 -0.08089601081476251 -0.06086835765188441 0.40251655866568725 -0.436 -18.444 -1.34 -8.1 -0.052 0.336 -0.084
-0.8670826403522301 -1.272820558747922 -0.14687866044002837 2.1080730977515296 0.04026699568199211 0.7650729179578502 -0.33670878294084833 0.5383904409079583 -0.24975661591353862 -0.0023561944897503642 0.7775441816176203 -0.11466813183451774 -0.10170906214089073 0.3589269606053055 -0.56 -18.38 -1.544 -8.128 -0.052 0.472 -0.064
-0.8613302123976598 -1.2739710443388361 -0.146495165243057 2.1149760112970144 0.038733014894106695 0.7631554419729933 -0.33325732616810616 0.5242532739694561 -0.26114488928066537 0.009424777959001457 0.7799003761073706 -0.15472343816027392 -0.168075206935526 0.3436116964219281 -0.496 -18.316 -1.676 -8.436 0.016 0.664 -0.036
-0.8559612796400609 -1.2774225011115783 -0.14687866044002837 2.121495429645527 0.03719903410622128 0.7616214611851079 -0.3305728597893067 0.5592034922340865 -0.2548617039746644 0.014922565101752308 0.7622289174342429 -0.1590431280581496 -0.15118914642564837 0.3440043955035532 -0.404 -18.256 -1.508 -8.528 0.036 0.692 -0.028
-0.8505923468824619 -1.2801069674903778 -0.1472621556369997 2.128781838387983 0.03604854851530722 0.763922432366936 -0.3267379078195931 0.5328926537652074 -0.23522674989341139 -0.0200276531628781 0.7084291432516095 -0.15040374826239827 -0.024347343060753767 0.34047010376892767 -0.34 -18.16 -1.712 -8.376 0.016 0.48 -0.036
-0.845223414124863 -1.2824079386722058 -0.14687866044002837 2.1349177615395245 0.03528155812136451 0.763922432366936 -0.32328645104685094 0.5482079179485848 -0.2580032966276649 0.007461282550876154 0.6938992772314824 -0.11270463642639243 0.043196898978756684 0.34871678448305393 -0.404 -18.032 -1.508 -8.252 -0.016 0.316 -0.028
-0.8390874909733214 -1.284708909854034 -0.1472621556369997 2.1425876654789517 0.03298058693953639 0.7635389371699647 -0.3198349942741088 0.5639158812135873 -0.24268803244428755 -0.004319689897875668 0.6844744992724808 -0.1170243263242681 0.02670353755050413 0.3663882431561817 -0.528 -18.032 -1.476 -8.284 0.008 0.328 -0.036
-0.8341020534126937 -1.2873933762328336 -0.1472621556369997 2.1498740742214073 0.032213596545593685 0.7616214611851079 -0.3160000423043952 0.5686282701930879 -0.252112810403289 0.006675884387626033 0.7154977267208606 -0.14215706754827198 -0.06440264938650996 0.3860231972374347 -0.436 -17.936 -1.676 -8.528 0.044 0.5 -0.056
-0.8283496254581234 -1.2896943474146616 -0.14687866044002837 2.156009997372949 0.030679615757708275 0.7604709755941939 -0.3133155759255958 0.5552765014178359 -0.2631083846887907 -0.01021017612225158 0.6958627726396076 -0.1531526418337737 -0.13783737765039633 0.35342917346255465 -0.464 -17.748 -1.44 -8.556 0.044 0.608 -0.056
-0.8218302071096104 -1.292378813793461 -0.1472621556369997 2.1621459205244906 0.029912625363765568 0.7612379659881365 -0.3079466431679968 0.5411393344793337 -0.23640484713828655 0.006283185306000972 0.6550220681506013 -0.1449059611196474 -0.05929756132538417 0.38563049815580963 -0.372 -17.684 -1.44 -8.464 -0.036 0.548 -0.036
-0.8164612743520114 -1.2946797849752891 -0.146495165243057 2.169048834069975 0.028378644575880154 0.7631554419729933 -0.3037281960013119 0.5607742885605868 -0.2505420140767888 -0.019242254999627974 0.6291039287633473 -0.09424777959001458 0.04712388979500729 0.44885505029744444 -0.464 -17.748 -1.576 -8.284 -0.116 0.412 -0.072
-0.8095583608065271 -1.2969807561571174 -0.14534467965214296 2.175184757221517 0.027228158984966094 0.7631554419729933 -0.298359263243713 0.5442809271323342 -0.25957409295416517 0.009032078877376396 0.6161448590697203 -0.1060287520387664 0.07107853377413599 0.43982297142006804 -0.404 -17.556 -1.608 -8.068 -0.024 0.412 -0.056
-0.8045729232458995 -1.2996652225359169 -0.14764565083397108 2.182087670767001 0.02569417819708068 0.7612379659881365 -0.2941408160770281 0.5670574738665877 -0.2532909076481642 0.01610066234662749 0.6110397710085945 -0.12762720152814475 0.0023561944897503642 0.47438049060307336 -0.404 -17.652 -1.44 -7.948 0.016 0.5 -0.064
-0.7995874856852719 -1.3035001745056303 -0.146495165243057 2.1874566035246 0.024160197409195266 0.7616214611851079 -0.28838838812245776 0.5603815894789617 -0.24347343060753765 -0.01727875959150267 0.6102543728453443 -0.16964600326202625 -0.054977871427508505 0.4841979676436999 -0.464 -17.46 -1.24 -7.948 0.052 0.624 -0.072
-0.7930680673367589 -1.3058011456874585 -0.14687866044002837 2.1935925266761416 0.023009711818281205 0.7608544707911652 -0.2822524649709161 0.5839435343764653 -0.24779312050541333 -0.00039269908162506076 0.607898178355594 -0.1602212253030248 -0.07618362183526178 0.5163992923369549 -0.496 -17.24 -1.108 -7.856 0.016 0.624 -0.044
-0.7861651537912745 -1.307335126475344 -0.146495165243057 2.1997284498276835 0.02032524543948173 0.7612379659881365 -0.27611654181937445 0.5808019417234648 -0.25132741224003885 0.014922565101752308 0.5941537104987169 -0.14765485469102282 -0.003926990816250607 0.5639158812135873 -0.464 -17.396 -0.872 -7.608 -0.008 0.548 -0.056
-0.781179716230647 -1.3100195928541434 -0.1457281748491143 2.206247868176196 0.019941750242510378 0.7616214611851079 -0.27113110425874687 0.5855143307029655 -0.2505420140767888 0.031415926530004856 0.5705917656012133 -0.13940817397689656 0.03887720908088101 0.5442809271323342 -0.436 -17.364 -0.94 -7.456 0.016 0.548 -0.072
-0.7750437930791053 -1.3127040592329429 -0.14611167004608566 2.211616800933795 0.018407769454624964 0.7620049563820793 -0.2646116859102339 0.569020969274713 -0.2721404635661671 0.03887720908088101 0.5772676499888393 -0.13469578499739585 0.003141592653000486 0.6020076921312181 -0.34 -17.46 -1.004 -7.428 0.016 0.608 -0.072
-0.7696748603215063 -1.316155516005685 -0.14534467965214296 2.2173692288883657 0.017257283863710903 0.7604709755941939 -0.2569417819708068 0.5721625619277135 -0.2741039589742924 0.019634954081253035 0.5890486224375912 -0.1079922474468917 -0.04908738520313259 0.6251769379470967 -0.528 -17.364 -0.704 -7.456 0.016 0.664 -0.072
-0.7643059275639074 -1.3176894967935704 -0.1449611844551716 2.2227381616459647 0.016106798272796843 0.7608544707911652 -0.2515728492132078 0.5619523858054619 -0.28156524152516854 0.04280419989713162 0.5654866775400874 -0.11388273367126761 -0.030237829285129678 0.6346017159060982 -0.776 -17.3 -0.804 -7.52 -0.024 0.676 -0.084
-0.7593204900032798 -1.3211409535663126 -0.14381069886425754 2.228874084797506 0.01457281748491143 0.7612379659881365 -0.24505343086469483 0.5222897785613307 -0.25132741224003885 0.09581857591651483 0.5607742885605868 -0.1170243263242681 0.013351768775252066 0.6404922021304741 -0.9 -17.112 -0.804 -7.428 0.0 0.616 -0.056
-0.7543350524426522 -1.3249759055360262 -0.14189322287940076 2.2353935031460193 0.013805827090968724 0.7612379659881365 -0.2381505173192105 0.5093307088677038 -0.26153758836229046 0.11152653918151725 0.5662720757033376 -0.1319468914260204 0.007461282550876154 0.6487388828446004 -1.056 -17.208 -1.04 -7.336 0.016 0.568 -0.072
-0.7481991292911105 -1.3276603719148257 -0.14150972768242942 2.2403789407066466 0.012655341500054663 0.7604709755941939 -0.23048061337978343 0.5466371216220846 -0.31180307081029823 0.1119192382631423 0.5603815894789617 -0.1390154748952715 -0.007853981632501214 0.666410341517728 -1.12 -17.048 -1.276 -7.548 0.016 0.616 -0.084
-0.7432136917304829 -1.3299613430966537 -0.13959225169757264 2.2457478734642455 0.011504855909140603 0.7612379659881365 -0.2231942046373277 0.5293583620305818 -0.29570240846367074 0.14058627122177175 0.5340707510100826 -0.1119192382631423 -0.022776546734253524 0.7084291432516095 -1.056 -16.92 -1.44 -7.608 -0.024 0.636 -0.084
-0.737844758972884 -1.3318788190815105 -0.13882526130362993 2.2518837966157874 0.011504855909140603 0.7608544707911652 -0.21552430069790063 0.5191481859083303 -0.28863382499441964 0.11034844193664206 0.5313218574387072 -0.05340707510100826 0.01021017612225158 0.7559457321282419 -0.9 -16.856 -1.172 -7.58 -0.108 0.596 -0.1
-0.7328593214122564 -1.3353302758542527 -0.13767477571271589 2.256869234176415 0.009970875121255189 0.7608544707911652 -0.20747090156150222 0.48616146305182517 -0.2811725424435435 0.1299833960178951 0.5336780519284575 -0.05576326959075863 0.03180862561162992 0.7453428569243653 -0.84 -16.732 -1.208 -7.52 -0.124 0.596 -0.128
-0.7274903886546574 -1.3395487230209375 -0.13537380453088776 2.262238166934014 0.008820389530341128 0.7612379659881365 -0.19980099762207515 0.4967643382557018 -0.310232274483798 0.1252710070383944 0.5179700886634551 -0.1280199006097698 0.04476769530525693 0.749662546822241 -0.84 -16.636 -1.04 -7.456 0.036 0.608 -0.12
-0.7221214558970586 -1.342233189399737 -0.13345632854603098 2.2679905948885843 0.007669903939427069 0.7608544707911652 -0.19136410328870537 0.5273948666224566 -0.3204424506060496 0.13391038683414572 0.5230751767245809 -0.11859512265076834 -0.00510508806112579 0.7606581211077427 -0.62 -16.508 -0.736 -7.428 0.124 0.636 -0.084
-0.7182865039273449 -1.345301150975508 -0.13230584295511694 2.2733595276461833 0.008053399136398421 0.7612379659881365 -0.18331070415230694 0.5328926537652074 -0.3110176726470481 0.15236724367052357 0.5069745143779534 -0.06283185306000971 -0.008246680714126275 0.8026769228416242 -0.56 -16.316 -0.704 -7.456 0.08 0.644 -0.1
-0.7129175711697461 -1.3483691125512787 -0.13192234775814557 2.277577974812868 0.006902913545484362 0.7616214611851079 -0.17525730501590853 0.4822344722355746 -0.30983957540217294 0.15590153540514912 0.5002986299903274 -0.04476769530525693 0.01727875959150267 0.8250607704942526 -0.496 -16.284 -0.704 -7.396 0.008 0.656 -0.092
-0.7083156288060898 -1.3518205693240208 -0.12962137657631745 2.281796421979553 0.006135923151541655 0.7608544707911652 -0.16643691548556738 0.49362274560270136 -0.3063052836675474 0.14333516479314717 0.49087385203132594 -0.01688606050987761 0.01688606050987761 0.8568693961058825 -0.652 -16.38 -0.536 -7.336 -0.044 0.576 -0.092
-0.7037136864424336 -1.3548885308997918 -0.1284708909854034 2.286014869146238 0.006135923151541655 0.7616214611851079 -0.1572330307582549 0.4896957547864507 -0.32358404325905005 0.1472621556093978 0.4732023933581982 -0.05576326959075863 0.0019634954081253035 0.8890707207991375 -0.436 -16.224 -0.568 -7.304 -0.052 0.664 -0.1
-0.698728248881806 -1.3579564924755625 -0.12425244381871851 2.2921507922977793 0.005752427954570301 0.7612379659881365 -0.146495165243057 0.47870018050094904 -0.32358404325905005 0.19674223989415543 0.4963716391740768 -0.08089601081476251 0.00039269908162506076 0.9032078877376397 -0.62 -16.064 -0.436 -7.212 0.0 0.732 -0.084
-0.6941263065181498 -1.3610244540513334 -0.12310195822780445 2.2963692394644646 0.004218447166684887 0.7620049563820793 -0.13767477571271589 0.43353978611406707 -0.3070906818307975 0.26035949111741524 0.46731190713382226 -0.07736171908013696 0.013744467856877126 0.9346238142676445 -0.528 -16.0 -0.604 -7.244 0.052 0.724 -0.092
-0.6910583449423789 -1.3648594060210468 -0.12041749184900498 2.3005876866311494 0.0030679615757708274 0.7635389371699647 -0.12885438618237474 0.43550328152219236 -0.31690815887142404 0.27567475530079266 0.44060836958331817 -0.08914269152888879 0.049480084284757656 0.982533102225902 -0.464 -15.936 -0.5 -7.212 0.036 0.712 -0.112
-0.6849224217908373 -1.367160377202875 -0.11734953027323415 2.3048061337978343 0.0019174759848567672 0.7646894227608787 -0.1177330254702055 0.4410010686649432 -0.3440043955035532 0.26153758836229046 0.43236168886919185 -0.09149888601863915 0.11977321989564353 1.0119855333477816 -0.436 -16.0 -0.604 -7.212 0.044 0.676 -0.1
-0.6810874698211237 -1.3694613483847031 -0.11504855909140603 2.308641085767548 0.0019174759848567672 0.7643059275639074 -0.10814564554592167 0.44846235121581934 -0.32868913132017585 0.252112810403289 0.4170464246858145 -0.06636614479463526 0.12644910428326955 1.0060950471234056 -0.436 -15.776 -0.736 -7.12 0.036 0.656 -0.128
-0.6768690226544388 -1.3740632907483594 -0.1119805975156352 2.312476037737261 0.0019174759848567672 0.768140879533621 -0.09702428483375242 0.41626102652256436 -0.32829643223855076 0.2988440011166712 0.4123340357063138 -0.0510508806112579 0.1119192382631423 1.0591094231427889 -0.464 -15.62 -0.736 -7.272 0.036 0.724 -0.092
-0.673801061078668 -1.3763642619301875 -0.10929613113683573 2.3159274945100035 0.0019174759848567672 0.7685243747305923 -0.08705340971249723 0.433147087032442 -0.3310453258099262 0.2721404635661671 0.3981968687678116 -0.02591813938725401 0.14961835009914815 1.093274243244169 -0.34 -15.556 -0.904 -7.396 -0.016 0.712 -0.14
-0.668432128321069 -1.3798157187029296 -0.10852914074289302 2.3193789512827454 0.0011504855909140602 0.7712088411093918 -0.07631554419729933 0.4751658887663235 -0.3239767423406751 0.2509347131584138 0.38563049815580963 -0.01649336142825255 0.18535396652702868 1.0587167240611637 0.216 -15.428 -0.568 -7.244 0.008 0.664 -0.128
-0.6611457195786133 -1.3828836802787006 -0.10661166475803625 2.323980893646402 0.0019174759848567672 0.7735098122912198 -0.06442719309118737 0.543495528969084 -0.342826298258678 0.1590431280581496 0.368744437645932 -0.006675884387626033 0.18849555918002917 1.1015209239582953 0.372 -15.396 -0.468 -7.244 0.024 0.656 -0.092
-0.655393291624043 -1.386718632248414 -0.10584467436409355 2.327432350419144 0.0011504855909140602 0.775810783473048 -0.05177185159113271 0.6043638866209685 -0.30551988550429726 0.08521570071263818 0.3589269606053055 -0.02081305132612822 0.21245020315915786 1.0822786689586674 0.092 -15.24 -0.4 -7.336 0.008 0.664 -0.168
-0.64887387327553 -1.389786593824185 -0.10507768397015084 2.3308838071918863 0.0015339807878854137 0.7777282594579048 -0.04141748127290617 0.6228207434573463 -0.33732851111592715 0.05851216316213405 0.34439709458517825 -0.023954643979128706 0.2379756434647868 1.131758753243425 0.06 -15.176 0.0 -7.364 -0.088 0.636 -0.14
-0.6442719309118737 -1.3924710602029844 -0.10200972239438001 2.3331847783737145 0.0003834951969713534 0.7804127258367043 -0.02914563496982286 0.5894413215192161 -0.33025992764667605 0.12684180336489462 0.3318307239731763 -0.015707963265002428 0.21048670775103256 1.171028661405931 0.216 -14.824 0.972 -7.52 -0.072 0.656 -0.112
-0.6392864933512462 -1.3947720313848124 -0.09932525601558054 2.3366362351464565 -0.0023009711818281204 0.782330201821561 -0.01802427425765361 0.4963716391740768 -0.30473448734104713 0.265071880096916 0.31415926530004856 -0.1252710070383944 0.21873338846515883 1.209120472323562 0.716 -14.888 1.04 -7.488 0.164 0.692 -0.148
-0.6346845509875899 -1.3989904785514973 -0.09587379924283836 2.339704196722227 -0.006135923151541655 0.7846311730033891 -0.0038349519697135344 0.49323004652107627 -0.3180862561162992 0.3290818304018009 0.2854922323414192 -0.2760674543824177 0.22423117560790967 1.2436779915065674 0.964 -14.856 1.276 -7.608 0.18 0.588 -0.156
-0.6304661038209051 -1.4024419353242394 -0.09012137128826805 2.3420051679040554 -0.009970875121255189 0.7869321441852173 0.010737865515197896 0.47634398601119865 -0.33457961754455173 0.3993749660126868 0.2580032966276649 -0.3762057201968082 0.23247785632203596 1.2621348483429453 1.34 -14.92 0.736 -7.672 0.18 0.548 -0.148
-0.6247136758663347 -1.4058933920969816 -0.08590292412158317 2.343539148691941 -0.013038836697026017 0.7896166105640168 0.02339320701525256 0.4771293841744488 -0.33732851111592715 0.4472842539709442 0.23876104162803694 -0.36167585417668097 0.2646791810152909 1.2856967932404488 1.868 -14.888 0.1 -7.672 0.208 0.676 -0.112
-0.6189612479117644 -1.4089613536727525 -0.08283496254581234 2.345456624676798 -0.013805827090968724 0.7926845721397876 0.03681553890924993 0.49754973641895195 -0.2929535148922953 0.38798669264556 0.21441369856728315 -0.25682519938278975 0.2591813938725401 1.3819080682385887 1.524 -14.984 0.132 -7.764 0.372 0.712 -0.14
-0.6124418295632514 -1.4112623248545806 -0.08130098175792692 2.3477575958586256 -0.013805827090968724 0.7965195241095011 0.05138835639416136 0.575696853662339 -0.2949170103004206 0.3251548395855503 0.18849555918002917 -0.09189158510026421 0.2733185608110423 1.3764102810958379 1.088 -14.984 0.268 -7.824 0.316 0.676 -0.176
-0.6066894016086811 -1.4154807720212654 -0.07746602978821339 2.3489080814495398 -0.013038836697026017 0.7999709808822433 0.06596117387907278 0.6212499471308461 -0.3220132469325498 0.29334621397392036 0.17357299407827684 0.04437499622363186 0.35617806703393007 1.384264262728339 0.496 -14.92 0.636 -7.856 0.18 0.636 -0.14
-0.6009369736541108 -1.418165238400065 -0.0732475826215285 2.350058567040454 -0.013038836697026017 0.8030389424580141 0.08015049616701286 0.6196791508043459 -0.3000220983615464 0.35657076611555516 0.11584622907939292 0.05929756132538417 0.34871678448305393 1.4388494350742225 -0.028 -14.856 0.872 -8.1 0.188 0.548 -0.184
-0.5948010505025692 -1.421616695172807 -0.06864564025787226 2.350442062237425 -0.01342233189399737 0.807257389624699 0.09587379924283836 0.5753041545807139 -0.3078760799940476 0.4091924430533133 0.10131636305926567 -0.011780972448751823 0.36324665050318117 1.3559899288513346 0.124 -14.7 0.368 -8.404 0.272 0.588 -0.176
-0.5898156129419416 -1.4239176663546353 -0.06519418348513008 2.3508255574343964 -0.013805827090968724 0.8110923415944126 0.10929613113683573 0.5780530481520894 -0.3015928946880466 0.42764929988969114 0.04476769530525693 -0.03534291734625546 0.38680859540068485 1.3673782022184615 0.124 -14.604 -0.268 -8.528 0.3 0.56 -0.168
-0.5832961945934286 -1.426985627930406 -0.059825250727531136 2.350442062237425 -0.01227184630308331 0.8153107887610974 0.12233496783386175 0.5784457472337144 -0.2960951075452958 0.42254421182856533 -0.0027488935713754254 0.011780972448751823 0.3809181091763089 1.3744467856877125 0.028 -14.444 -0.468 -8.404 0.228 0.48 -0.168
-0.577160271441887 -1.4304370847031482 -0.05445631796993219 2.350058567040454 -0.010354370318226542 0.8199127311247536 0.1365242901218018 0.5537057050913357 -0.303949089177797 0.45749443009319574 -0.024740042142378828 0.10995574285501701 0.3872012944823099 1.3465651508923333 0.0 -14.316 -0.568 -8.312 0.144 0.616 -0.168
-0.571791338684288 -1.4331215510819477 -0.05062136600021865 2.3489080814495398 -0.008820389530341128 0.8237476830944672 0.15033011721277054 0.5670574738665877 -0.26860617183154156 0.4476769530525692 -0.07029313561088588 0.16061392438464983 0.37463492387030795 1.304939048240077 -0.092 -14.284 -0.5 -8.128 0.136 0.664 -0.176
-0.5645049299418322 -1.4342720366728618 -0.04793689962141918 2.348141091055597 -0.008436894333369775 0.8264321494732667 0.16298545871282522 0.627140433355222 -0.252112810403289 0.36952983580918214 -0.08796459428401361 0.13273228958927052 0.3734568266254328 1.2366094080373162 -0.464 -13.968 -0.468 -8.1 0.124 0.676 -0.184
-0.5579855115933192 -1.4369565030516613 -0.04563592843959106 2.3462236150707403 -0.007286408742455715 0.8306505966399516 0.17410681942499445 0.653058572742476 -0.2230530783630345 0.3400774046873026 -0.14254976662989705 0.10249446030414085 0.3919136834618106 1.273130422628447 -0.496 -13.904 -0.4 -8.192 0.124 0.74 -0.14
-0.5518495884417776 -1.4392574742334894 -0.04180097646987752 2.343539148691941 -0.007669903939427069 0.8348690438066364 0.18561167533413506 0.6719081286604789 -0.22972896275066054 0.278030949790543 -0.18260507295565323 0.04673119071338223 0.39034288713531035 1.2428925933433173 -0.404 -13.808 0.0 -8.404 0.124 0.676 -0.148
-0.5460971604872072 -1.440024464627432 -0.038733014894106695 2.3420051679040554 -0.007669903939427069 0.8406214717612067 0.19788352163721837 0.659341758048477 -0.1920298509146547 0.32751103407530063 -0.22855086550578535 0.023954643979128706 0.4712388979500729 1.209513171405187 -0.464 -13.46 -0.232 -8.404 0.144 0.588 -0.204
-0.5391942469417229 -1.4423254358092603 -0.03413107253045045 2.338553711131313 -0.008436894333369775 0.8459904045188057 0.20900488234938763 0.5686282701930879 -0.17318029499665177 0.40290925774731234 -0.24229533336266248 -0.018849555918002914 0.5203262831532055 1.158069591712304 -0.528 -13.176 -0.4 -8.464 0.144 0.54 -0.184
-0.5322913333962386 -1.4434759214001744 -0.03106311095467963 2.3354857495555423 -0.007669903939427069 0.8502088516854905 0.22012624306155687 0.6173229563145954 -0.15982852622139973 0.4013384614208121 -0.2697842690764167 -0.03377212101975522 0.46731190713382226 1.0481138488572872 -0.528 -12.888 -0.5 -8.804 0.164 0.548 -0.176
-0.5261554102446969 -1.4446264069910884 -0.026461168591023387 2.3316507975858287 -0.008053399136398421 0.8544272988521755 0.22971362298584072 0.6216426462124711 -0.1260564052016445 0.34910948356467897 -0.31219576989192327 -0.01649336142825255 0.43079089254269165 0.9860673939605276 -0.592 -12.508 -0.468 -8.956 0.152 0.56 -0.176
-0.5200194870931553 -1.4450099021880598 -0.02454369260616662 2.328582836010058 -0.006519418348513008 0.8590292412158317 0.23776702212223913 0.64638268835485 -0.09267698326351434 0.3070906818307975 -0.36049775693180575 0.02120575040775328 0.420188017338815 0.9216647445740176 -0.56 -12.096 -0.568 -9.076 0.152 0.568 -0.168
-0.5138835639416136 -1.4465438829759452 -0.02032524543948173 2.323213903252459 -0.006902913545484362 0.8640146787764593 0.24582042125863754 0.5965099049884672 -0.043196898978756684 0.3208351496876746 -0.43471788335894224 0.05458517234588344 0.46652650897057213 0.8183848861066266 -1.496 -12.128 -0.604 -8.984 0.152 0.508 -0.184
-0.5104321071688714 -1.4457768925820025 -0.01457281748491143 2.31784497049486 -0.006902913545484362 0.8682331259431442 0.2519563444101792 0.5246459730510812 -0.040448005407381256 0.3789546137681836 -0.4759512869295736 0.02042035224450316 0.47870018050094904 0.7096072404964847 -1.496 -11.936 -0.604 -8.832 0.164 0.46 -0.204
-0.5065971551991579 -1.4461603877789737 -0.008820389530341128 2.313626523328175 -0.007669903939427069 0.8720680779128577 0.25732527716777814 0.5069745143779534 0.01610066234662749 0.5183627877450802 -0.5018694263168276 -0.0047123889795007284 0.4319689897875668 0.6342090168244731 -1.524 -11.744 -0.436 -8.528 0.152 0.5 -0.184
-0.5016117176385303 -1.4450099021880598 -0.005368932757598948 2.308641085767548 -0.008436894333369775 0.8751360394886285 0.2623107147284057 0.4457134576444439 0.05262167693775814 0.5611669876422118 -0.5152211950920796 -0.07539822367201165 0.36756634040105685 0.5297510611122069 -1.524 -12.096 -1.644 -8.436 0.152 0.636 -0.176
-0.4962427848809313 -1.4442429117941171 -0.0015339807878854137 2.301738172222063 -0.008820389530341128 0.8801214770492561 0.2665291618950906 0.44453536039956876 0.040448005407381256 0.426863901726441 -0.5505641124383351 -0.10170906214089073 0.35617806703393007 0.446106156726069 -2.148 -12.192 -2.784 -8.528 0.164 0.712 -0.168
-0.49049035692636106 -1.4427089310062315 0.0 2.2963692394644646 -0.006519418348513008 0.8835729338219983 0.2699806186678328 0.49048115294970085 0.09189158510026421 0.2799944451986683 -0.5800165435602147 0.048694686121507534 0.3691371367275571 0.36992253489080723 -2.648 -12.316 -3.052 -8.528 0.124 0.656 -0.168
-0.48627190975967616 -1.4404079598244035 0.0023009711818281204 2.2890828307220086 -0.0019174759848567672 0.8881748761856546 0.27228158984966094 0.5073672134595785 0.13233959050764546 0.2210895829549092 -0.6188937526410957 0.2870630286679194 0.3872012944823099 0.3239767423406751 -2.864 -12.284 -3.156 -8.68 0.124 0.616 -0.168
-0.4801359866081345 -1.4392574742334894 0.002684466378799474 2.281796421979553 0.0023009711818281204 0.8912428377614254 0.27496605622846043 0.5356415473365829 0.15040374826239827 0.1319468914260204 -0.6746570222318543 0.41390483203281403 0.40722894764518797 0.2670353755050413 -3.208 -12.316 -2.384 -8.68 -0.252 0.5 -0.204
-0.4759175394414496 -1.4373399982486328 0.002684466378799474 2.27527700363104 0.0030679615757708274 0.8946942945341676 0.2772670274102885 0.503832921724953 0.19085175366977952 0.06675884387626033 -0.6962554717212327 0.3659955440745566 0.39348447978831086 0.23051436091391064 -3.708 -12.572 -1.576 -8.588 -0.628 0.624 -0.184
-0.47400006345659285 -1.4346555318698333 0.006135923151541655 2.2683740900855556 0.0023009711818281204 0.8981457513069098 0.27803401780423126 0.44885505029744444 0.24072453703616223 0.10131636305926567 -0.7060729487618592 0.13076879418114523 0.3569634651971802 0.20224002703690627 -3.456 -12.7 -2.18 -8.312 -0.5 0.676 -0.168
-0.46978161628990794 -1.4319710654910338 0.007286408742455715 2.2626216621309854 -0.0011504855909140602 0.9004467224887379 0.2795679985921167 0.3824889055028092 0.24740042142378826 0.20577431877153182 -0.7194247175371112 -0.13823007673202137 0.3247621405039252 0.15236724367052357 -3.116 -12.952 -2.652 -8.284 0.044 0.692 -0.128
-0.4670971499111085 -1.4292865991122343 0.009970875121255189 2.2534177774036728 -0.0030679615757708274 0.9038981792614801 0.279951493789088 0.31965705244279946 0.2662499773417912 0.252112810403289 -0.7555530330466168 -0.30355639009617197 0.28352873693329383 0.12841259969139487 -2.648 -13.364 -2.852 -8.312 0.152 0.724 -0.168
-0.4628787027444236 -1.4262186375364634 0.01112136071216925 2.244597387873332 -0.0038349519697135344 0.9081166264281649 0.2811019793800021 0.2949170103004206 0.29648780662692087 0.2238384765262846 -0.7736171908013697 -0.1959568417309053 0.3322234230548014 0.09896016856951531 -2.336 -13.588 -3.02 -8.344 0.152 0.752 -0.148
-0.4601942363656241 -1.4220001903697785 0.011504855909140603 2.2376944743278475 -0.002684466378799474 0.9115680832009071 0.2814854745769734 0.3310453258099262 0.3385066083608024 0.09385508050838952 -0.7736171908013697 -0.0329867228565051 0.3314380248915513 0.05379977418263332 -2.552 -13.556 -2.516 -8.436 0.124 0.724 -0.148
-0.4563592843959106 -1.418165238400065 0.010737865515197896 2.228490589600535 -0.0007669903939427069 0.9150195399736493 0.28186896977394477 0.33732851111592715 0.3809181091763089 -0.0007853981632501215 -0.8054258164129996 0.1539380399970238 0.3993749660126868 0.01688606050987761 -2.46 -13.684 -1.88 -8.648 0.016 0.704 -0.168
-0.4536748180171111 -1.4147137816273228 0.01112136071216925 2.2200536952671652 0.0 0.9196214823373056 0.2822524649709161 0.29530970938204565 0.37227872938055756 -0.022383847652628464 -0.808174709984375 0.168075206935526 0.4111559384614386 0.03180862561162992 -2.368 -14.0 -1.408 -8.804 -0.072 0.676 -0.168
-0.45175734203225437 -1.410495334460638 0.011888351106111956 2.212383791327738 0.0003834951969713534 0.9242234247009617 0.2822524649709161 0.28156524152516854 0.4103705402981885 -0.00039269908162506076 -0.8329147521267538 0.05379977418263332 0.3848450999925595 0.02081305132612822 -2.4 -14.192 -1.276 -9.016 0.016 0.676 -0.168
-0.4494563708504262 -1.406276887293953 0.013038836697026017 2.2031799066004254 -0.0011504855909140602 0.9280583766706754 0.28186896977394477 0.2269800691792851 0.3989822669310617 0.05929756132538417 -0.8388052383511297 -0.05458517234588344 0.4260785035631909 0.005497787142750851 -2.116 -14.476 -1.776 -9.2 0.124 0.636 -0.212
-0.44830588525951215 -1.4012914497333255 0.01342233189399737 2.193976021873113 -0.0011504855909140602 0.9334273094282742 0.2822524649709161 0.13940817397689656 0.3663882431561817 0.07068583469251093 -0.8619744841670083 -0.07107853377413599 0.43746677693031766 0.0027488935713754254 -1.9 -14.444 -2.148 -9.412 0.124 0.616 -0.184
-0.4456214188807127 -1.3966895073696692 0.012655341500054663 2.185922622736715 0.0 0.9372622613979879 0.2814854745769734 0.17592918856802722 0.42764929988969114 0.05733406591725887 -0.8761116511055105 0.0007853981632501215 0.45356743927694515 0.0011780972448751821 -1.712 -14.444 -2.148 -9.536 0.024 0.548 -0.184
-0.4440874380928273 -1.3940050409908697 0.013038836697026017 2.1771022332063734 0.0007669903939427069 0.943014689352558 0.2814854745769734 0.16454091520090044 0.45081854570556973 -0.005890486224375911 -0.9028151886560146 0.09542587683488976 0.45592363376669554 -0.006675884387626033 -1.588 -14.412 -2.148 -9.504 -0.108 0.56 -0.232
-0.4440874380928273 -1.3886361082332708 0.011504855909140603 2.166747862888147 0.0003834951969713534 0.947233136519243 0.2822524649709161 0.1507964473440233 0.4288273971345663 -0.03652101459113065 -0.936980008757395 0.08089601081476251 0.4370740778486926 -0.012173671530376884 -1.556 -14.38 -1.744 -9.568 -0.1 0.56 -0.232
-0.44178646691099915 -1.3836506706726432 0.011504855909140603 2.1563934925699204 -0.0007669903939427069 0.9514515836859279 0.28186896977394477 0.14961835009914815 0.4853760648885751 -0.02552544030562895 -0.9613273518181487 -0.007461282550876154 0.4410010686649432 -0.01531526418337737 -1.9 -14.604 -1.776 -9.444 0.016 0.596 -0.232
-0.4406359813200851 -1.380199213899901 0.011504855909140603 2.147189607842608 -0.0015339807878854137 0.9552865356556414 0.2814854745769734 0.1507964473440233 0.48066367590907433 -0.023561944897503646 -0.9844965976340273 -0.08207410805963769 0.41429753111443907 -0.02120575040775328 -1.804 -14.888 -1.508 -9.352 0.124 0.608 -0.268
-0.44025248612311374 -1.374830281142302 0.011504855909140603 2.1360682471304386 -0.0019174759848567672 0.9595049828223263 0.2814854745769734 0.10445795571226615 0.4987278336638271 -0.028667032958629435 -1.0049169498785304 -0.11427543275289267 0.3950552761148111 -0.018064157754752792 -1.588 -14.92 -1.776 -9.168 0.144 0.664 -0.24
-0.43948549572917106 -1.3706118339756173 0.011888351106111956 2.1253303816152407 -0.0015339807878854137 0.9637234299890112 0.2811019793800021 0.05222897785613308 0.5022621253984527 -0.024740042142378828 -1.0182687186537824 -0.05929756132538417 0.40644354948193784 -0.009032078877376396 -1.556 -14.984 -1.912 -9.016 0.136 0.664 -0.252
-0.43910200053219967 -1.3640924156271041 0.011504855909140603 2.1142090209030715 -0.0015339807878854137 0.9679418771556961 0.2811019793800021 0.036913713672755706 0.5050110189698281 -0.009032078877376396 -1.0359401773269101 -0.003926990816250607 0.39858956784943667 -0.008639379795751335 -1.524 -15.112 -1.944 -9.108 0.124 0.692 -0.252
-0.43948549572917106 -1.3571895020816198 0.010354370318226542 2.1030876601909023 -0.0007669903939427069 0.9713933339284383 0.2814854745769734 0.04555309346850705 0.5270021675408315 -0.02631083846887907 -1.0386890708982857 0.06754424203951044 0.3612831550950559 0.0007853981632501215 -1.712 -15.3 -1.776 -9.108 0.1 0.656 -0.252
-0.43910200053219967 -1.3518205693240208 0.010737865515197896 2.0927332898726756 -0.0003834951969713534 0.9748447907011805 0.2795679985921167 0.019242254999627974 0.5324999546835824 -0.027488935713754253 -1.0838494652851676 0.08757189520238855 0.36756634040105685 0.0011780972448751821 -1.496 -15.46 -1.912 -9.14 0.116 0.664 -0.336
-0.438335010138257 -1.3479856173543072 0.008820389530341128 2.0819954243574776 0.0007669903939427069 0.9782962474739226 0.2757330466224031 0.02513274122400389 0.5372123436630831 -0.054192473264258384 -1.0771735808975416 0.07657632091688685 0.36952983580918214 -0.21362830040403305 -1.804 -15.748 -1.944 -8.984 0.1 0.684 -0.288
-0.43795151494128565 -1.3418496942027656 0.008436894333369775 2.0708740636453085 0.0015339807878854137 0.9821311994436361 0.27228158984966094 0.03926990816250607 0.5446736262139592 -0.09935286765114036 -1.067356103856915 0.056155968672383684 0.35539266887067994 -0.35853426152368045 -1.992 -15.904 -1.944 -8.956 0.124 0.732 -0.28
-0.438335010138257 -1.3364807614451668 0.008820389530341128 2.0597527029331393 0.0019174759848567672 0.985199161019407 0.2688301330769188 0.012173671530376884 0.5470298207037096 -0.10406525663064109 -1.0649999093671647 0.07657632091688685 0.3381139092791773 -0.36756634040105685 -1.96 -16.0 -1.776 -9.016 0.116 0.76 -0.28
-0.43795151494128565 -1.3295778478996825 0.006519418348513008 2.048247847023999 0.0019174759848567672 0.9894176081860918 0.26537867630417655 0.00039269908162506076 0.5811946408050899 -0.05183627877450802 -1.061072918550914 0.0620464548967596 0.37227872938055756 -0.3589269606053055 -1.712 -16.284 -1.644 -8.984 0.116 0.712 -0.288
-0.43795151494128565 -1.323825419945112 0.006519418348513008 2.038660467099715 0.0019174759848567672 0.9921020745648913 0.26154372433446305 -0.013744467856877126 0.5780530481520894 -0.06715154295788539 -1.0693195992650404 0.009424777959001457 0.37070793305405736 -0.3251548395855503 -1.652 -16.54 -1.544 -9.048 0.116 0.724 -0.288
-0.4387185053352283 -1.3192234775814558 0.005752427954570301 2.0275391063875454 0.0023009711818281204 0.9963205217315763 0.25885925795566356 -0.011780972448751823 0.5654866775400874 -0.08364490438613793 -1.098379331305295 -0.023169245815878585 0.3400774046873026 -0.33340152029967657 -1.836 -16.92 -2.012 -9.168 0.124 0.712 -0.296
-0.438335010138257 -1.3123205640359714 0.003451456772742181 2.016034250478405 0.002684466378799474 0.9993884833073471 0.25502430598595005 -0.013351768775252066 0.5670574738665877 -0.11113384009989219 -1.0975939331420448 -0.012566370612001944 0.35146567805442935 -0.329867228565051 -1.868 -17.272 -1.844 -9.232 0.116 0.732 -0.296
-0.4387185053352283 -1.3077186216723151 0.0038349519697135344 2.004912889766236 0.0019174759848567672 1.0032234352770606 0.25233983960715056 -0.021598449489378342 0.5399612372344585 -0.10131636305926567 -1.073246590081291 0.023561944897503646 0.3133738671367985 -0.2799944451986683 -1.776 -17.428 -1.476 -9.352 0.108 0.732 -0.308
-0.4406359813200851 -1.3015826985207735 0.002684466378799474 1.9945585194480093 0.0023009711818281204 1.0062913968528313 0.24927187803137973 -0.07186393193738612 0.581587339886715 -0.0950331777532647 -1.0708903955915405 0.023954643979128706 0.342826298258678 -0.3090541772389228 -1.68 -17.652 -1.644 -9.476 0.108 0.712 -0.28
-0.4410194765170565 -1.2958302705662033 0.0007669903939427069 1.98343715873584 0.0030679615757708274 1.0105098440195164 0.24658741165258025 -0.0801106126515124 0.5643085802952122 -0.09385508050838952 -1.0846348634484178 0.0007853981632501215 0.3589269606053055 -0.30041479744317146 -1.804 -17.936 -1.812 -9.628 0.136 0.636 -0.308
-0.4410194765170565 -1.290077842611633 -0.0003834951969713534 1.9723157980236707 0.0030679615757708274 1.0131943103983159 0.24236896448589537 -0.03534291734625546 0.5588107931524614 -0.1280199006097698 -1.0646072102855397 0.012566370612001944 0.33065262672830115 -0.2988440011166712 -2.056 -17.936 -1.744 -9.72 0.392 0.676 -0.288
-0.4425534573049419 -1.284708909854034 -0.0011504855909140602 1.9615779325084728 0.005368932757598948 1.0170292623680293 0.24006799330406725 -0.08050331173313745 0.58198003896834 -0.11506083091614279 -1.0618583167141642 0.1009236639776406 0.3227986450957999 -0.2921681167290452 -1.9 -18.032 -1.744 -9.812 0.372 0.644 -0.308
-0.4437039428958559 -1.278189491505521 -0.002684466378799474 1.9504565717963036 0.007669903939427069 1.0197137287468288 0.23623304133435372 -0.10445795571226615 0.5678428720298379 -0.09464047867163963 -1.0814932707954172 0.19360064724115494 0.34164820101380283 -0.31455196438167365 -2.088 -18.256 -1.24 -9.872 0.272 0.656 -0.308
-0.44485442848677 -1.2724370635509508 -0.0019174759848567672 1.940102201478077 0.009203884727312482 1.0223981951256282 0.23354857495555426 -0.1189878217323934 0.5910121178457164 -0.10367255754901604 -1.079137076305667 0.23561944897503645 0.3161227607081739 -0.3471459881565537 -1.96 -18.444 -1.376 -9.904 0.172 0.664 -0.296
-0.4463884092746554 -1.2670681307933518 -0.004601942363656241 1.9285973455689365 0.011888351106111956 1.0258496518983704 0.228946632591898 -0.14372786387477224 0.5544911032545857 -0.10995574285501701 -1.0999501276317951 0.22226768019978438 0.30512718642267217 -0.3718860302989325 -1.868 -18.7 -2.08 -10.176 0.116 0.704 -0.288
-0.4479223900625408 -1.2632331788236382 -0.005368932757598948 1.9178594800537385 0.014189322287940077 1.029684603868084 0.22511168062218448 -0.11938052081401847 0.5631304830503371 -0.12291481254864402 -1.0952377386522945 0.19988383254715592 0.3392920065240525 -0.3820962064211841 -2.088 -18.764 -1.776 -10.36 0.108 0.636 -0.268
-0.4494563708504262 -1.257480750869068 -0.005752427954570301 1.9067381193415693 0.014956312681882784 1.0335195558377974 0.22089323345549958 -0.16061392438464983 0.556061899581086 -0.05379977418263332 -1.1172288872232978 0.2061670178531569 0.3483240854014289 -0.40251655866568725 -2.088 -18.732 -1.912 -10.332 0.116 0.588 -0.316
-0.45022336124436896 -1.2517283229144975 -0.007286408742455715 1.8960002538263714 0.01687378866673955 1.0369710126105396 0.21705828148578604 -0.1739656931599019 0.5729479600909636 -0.04751658887663235 -1.1466813183451774 0.1578650308132744 0.37267142846218265 -0.42332960999181546 -2.18 -18.824 -2.18 -10.268 0.116 0.588 -0.288
-0.45175734203225437 -1.2463593901568986 -0.008053399136398421 1.8841119027202595 0.017257283863710903 1.040422469383282 0.2124563391221298 -0.12723450244651968 0.5548838023362108 -0.16139932254789996 -1.1301879569169249 0.12291481254864402 0.35657076611555516 -0.41154863754306364 -2.46 -18.92 -1.98 -10.148 0.1 0.624 -0.296
-0.4536748180171111 -1.239072981414443 -0.008436894333369775 1.872607046811119 0.018407769454624964 1.0434904309590527 0.20900488234938763 -0.14922565101752308 0.5458517234588344 -0.12723450244651968 -1.1474667165084276 0.10838494652851677 0.3314380248915513 -0.4182245219306897 -2.46 -18.888 -2.348 -9.932 0.116 0.692 -0.296
-0.4571262747898533 -1.233704048656844 -0.010354370318226542 1.8622526764928924 0.01917475984856767 1.0461748973378522 0.2044029399857314 -0.20695241601640701 0.5890486224375912 -0.062439153978384655 -1.149822910998178 0.11074114101826713 0.2980586029534211 -0.4311835916243167 -2.616 -18.856 -2.28 -9.872 0.108 0.724 -0.28
-0.457893265183796 -1.2279516207022736 -0.011504855909140603 1.8492138397958662 0.019941750242510378 1.049242858913623 0.19941750242510378 -0.18496126744540362 0.5713771637644633 -0.09228428418188928 -1.1455032211003022 0.06283185306000971 0.2968805057085459 -0.4197953182571899 -2.616 -19.016 -2.316 -9.84 0.1 0.704 -0.288
-0.46057773156259546 -1.2225826879446748 -0.011888351106111956 1.8377089838867258 0.019558255045539024 1.0519273252924224 0.19481556006144754 -0.21087940683265763 0.5670574738665877 -0.10249446030414085 -1.1478594155900526 0.04673119071338223 0.31887165427954933 -0.4453207585628189 -2.68 -19.176 -2.616 -9.872 0.116 0.712 -0.316
-0.4640291883353377 -1.2172137551870759 -0.013038836697026017 1.825053642386671 0.02032524543948173 1.0561457724591075 0.18906313210687725 -0.22972896275066054 0.5509568115199602 -0.11231193734476737 -1.1262609661006742 0.027881634795379313 0.31415926530004856 -0.47359509243982323 -2.836 -19.272 -2.416 -9.904 0.124 0.692 -0.308
-0.4655631691232231 -1.2126118128234196 -0.01342233189399737 1.8146992720684445 0.020708740636453084 1.0592137340348782 0.18331070415230694 -0.2623229865255406 0.5446736262139592 -0.084037603467763 -1.151393707324678 0.03848450999925595 0.3153373625449238 -0.5313218574387072 -2.772 -19.016 -2.448 -10.3 0.108 0.74 -0.288
-0.46824763550202253 -1.2068593848688494 -0.015339807878854137 1.8008934449774758 0.020708740636453084 1.0638156763985345 0.17755827619773665 -0.2631083846887907 0.5698063674379631 -0.07775441816176203 -1.183202332936308 0.0400553063257562 0.36089045601343084 -0.6055419838658437 -3.02 -18.796 -2.684 -10.728 0.124 0.732 -0.28
-0.4705486066838507 -1.2007234617173077 -0.016106798272796843 1.7897720842653064 0.0222427214243385 1.0684176187621908 0.16835439147042416 -0.27528205621916757 0.6027930902944683 -0.11938052081401847 -1.202444587935936 0.0420188017338815 0.42529310539994075 -0.7154977267208606 -3.676 -18.54 -2.988 -11.124 0.172 0.56 -0.28
-0.4751505490475069 -1.1926700625809092 -0.017640779060682257 1.7775002379622231 0.02339320701525256 1.0749370371107037 0.15838351634916897 -0.2788163479537931 0.6239988407022216 -0.11270463642639243 -1.2169744539560632 0.0789325154066372 0.5254313712143313 -0.8230972750861273 -3.924 -18.128 -2.92 -11.46 0.172 0.452 -0.288
-0.4786020058202491 -1.1873011298233103 -0.017640779060682257 1.7636944108712544 0.02454369260616662 1.0814564554592168 0.14841264122791378 -0.3459678909116785 0.6440264938650996 -0.08128870989638758 -1.2888383858934493 0.11584622907939292 0.5902267196824663 -0.9326603188595193 -4.204 -17.904 -3.088 -11.584 0.152 0.328 -0.288
-0.4816699673960199 -1.1807817114747972 -0.01802427425765361 1.7506555741742285 0.026461168591023387 1.087208883413787 0.13805827090968723 -0.3667809422378067 0.6550220681506013 -0.07971791356988733 -1.3402819655863323 0.13233959050764546 0.6255696370287217 -1.0190541168170326 -4.516 -17.716 -3.324 -11.492 0.208 0.344 -0.296
-0.4866554049566475 -1.1734953027323416 -0.018791264651596317 1.736082756689317 0.02914563496982286 1.0933448065653286 0.12655341500054662 -0.4084070448900632 0.6793694112113551 -0.07107853377413599 -1.3662001049735863 0.18849555918002917 0.6177156553962205 -1.1023063221215454 -5.108 -17.556 -3.86 -11.4 0.152 0.404 -0.28
-0.49049035692636106 -1.1662088939898858 -0.018791264651596317 1.7211264440074343 0.03183010134862233 1.0987137393229276 0.11313108310654926 -0.4150829292776892 0.7288494954961128 -0.0750055245903866 -1.410182402115593 0.2470077223421632 0.6016149930495931 -1.19576870354831 -5.236 -17.556 -4.16 -11.124 0.116 0.432 -0.288
-0.49547579448698864 -1.1581554948534873 -0.02032524543948173 1.7069371217194942 0.03566505331833587 1.1044661672774978 0.10009224640952324 -0.4622068190726965 0.7787222788624955 -0.05654866775400875 -1.4518085047678495 0.33536501570780186 0.5937610114170918 -1.312793029872578 -5.732 -17.46 -3.96 -10.944 0.136 0.492 -0.296
-0.501228222441559 -1.1501020957170889 -0.019941750242510378 1.69159731384064 0.039883500485020755 1.1117525760199536 0.0847524385306691 -0.48576876397020013 0.7779368806992453 -0.07029313561088588 -1.4757631487469782 0.39976766509431183 0.5937610114170918 -1.3921182443608404 -6.012 -17.396 -4.296 -10.576 0.124 0.452 -0.296
-0.5058301648052151 -1.1424321917776619 -0.021859226227367145 1.6770244963557286 0.04410194765170564 1.1167380135805811 0.07017962104575767 -0.5226824776429558 0.7830419687603711 -0.045160394386881984 -1.506000978032108 0.42175881366531526 0.6224280443757213 -1.4828317322162294 -6.792 -17.556 -4.868 -10.148 0.108 0.46 -0.252
-0.5131165735476709 -1.1339952974442922 -0.022626216621309852 1.660150707688989 0.049854375606275945 1.1217234511412089 0.05675728915176031 -0.5729479600909636 0.795215640290748 -0.08639379795751337 -1.5240651357868606 0.4751658887663235 0.5729479600909636 -1.4557354955841002 -7.104 -17.904 -5.0 -9.384 -0.2 0.56 -0.24
-0.5188690015022412 -1.126325393504865 -0.0222427214243385 1.6440439094161923 0.05368932757598948 1.1267088887018364 0.04410194765170564 -0.5961172059068423 0.8234899741677524 -0.045945792550132106 -1.5142476587462341 0.459065226419696 0.4991205327454522 -1.3037609509952017 -6.576 -18.476 -4.968 -8.588 -0.764 0.644 -0.288
-0.5246214294568115 -1.1182719943684667 -0.0222427214243385 1.6313885679161375 0.05330583237901813 1.1290098598836644 0.03298058693953639 -0.6381360076407236 0.8227045760045022 0.0047123889795007284 -1.479690139563229 0.29059732040254493 0.3789546137681836 -1.2059788796705615 -6.576 -19.272 -5.54 -7.916 -0.748 0.76 -0.24
-0.5319078381992672 -1.1098351000350968 -0.022626216621309852 1.6160487600372835 0.05292233718204677 1.13054384067155 0.02147573103039579 -0.6538439709057261 0.7775441816176203 -0.019242254999627974 -1.4054700131360924 0.028667032958629435 0.23719024530153668 -1.0995574285501701 -6.356 -20.192 -5.876 -7.58 -0.316 0.944 -0.232
-0.5380437613508089 -1.1017817008986983 -0.02339320701525256 1.604927399325114 0.05292233718204677 1.1309273358685212 0.012655341500054663 -0.6436337947834746 0.7861835614133716 -0.034950218264630406 -1.3281082940559554 -0.05262167693775814 0.1390154748952715 -1.015912524164032 -6.012 -20.604 -5.604 -7.548 -0.088 1.032 -0.252
-0.5437961893053792 -1.094878787353214 -0.025310683000109326 1.5930390482190022 0.05292233718204677 1.1309273358685212 0.005368932757598948 -0.6554147672322264 0.788539755903122 -0.10249446030414085 -1.233860514465941 -0.0200276531628781 0.07147123285576105 -0.853335104371257 -5.952 -21.24 -5.0 -7.488 -0.216 1.012 -0.232
-0.5510825980478349 -1.0875923786107584 -0.027228158984966094 1.583068173097747 0.05368932757598948 1.1309273358685212 -0.0011504855909140602 -0.6361725122325984 0.750055245903866 -0.16846790601715106 -1.1788826430384323 0.0510508806112579 -0.01531526418337737 -0.7418085651897397 -5.856 -21.812 -4.464 -7.792 -0.244 1.004 -0.28
-0.5579855115933192 -1.0799224746713312 -0.028378644575880154 1.570029336400721 0.05292233718204677 1.13054384067155 -0.008053399136398421 -0.6695519341707286 0.7378815743734891 -0.17592918856802722 -1.0598948213060388 0.03337942193813016 -0.07029313561088588 -0.678584013048105 -5.704 -22.32 -4.096 -8.1 -0.124 1.08 -0.296
-0.5660389107297177 -1.0726360659288756 -0.029912625363765568 1.5604419564764371 0.052155346788104066 1.1286263646866932 -0.016106798272796843 -0.6876160919254813 0.7315983890674882 -0.17043140142527635 -0.9978483664092793 -0.06361725122325984 -0.1009236639776406 -0.6628760497831025 -5.42 -22.796 -3.996 -8.404 -0.036 1.072 -0.26
-0.5737088146691447 -1.0661166475803625 -0.03144660615165098 1.5523885573400387 0.05253884198507542 1.1282428694897217 -0.0222427214243385 -0.7296348936593628 0.6946846753947324 -0.15865042897652454 -0.9326603188595193 -0.08482300163101313 -0.10995574285501701 -0.6346017159060982 -4.956 -23.144 -3.828 -8.892 -0.024 1.012 -0.252
-0.5817622138055432 -1.058830238837907 -0.03298058693953639 1.5428011774157548 0.05138835639416136 1.127475879095779 -0.027228158984966094 -0.7920740476377475 0.6628760497831025 -0.14176436846664692 -0.8521570071263818 -0.028667032958629435 -0.08285950622288782 -0.5603815894789617 -4.392 -23.556 -3.524 -9.352 -0.024 0.896 -0.268
-0.5898156129419416 -1.0523108204893938 -0.03528155812136451 1.536281759067242 0.05177185159113271 1.1255584031109223 -0.03413107253045045 -0.7736171908013697 0.633423618661223 -0.135873882242271 -0.7744025889646198 0.005497787142750851 -0.09424777959001458 -0.5592034922340865 -3.832 -23.936 -3.456 -9.84 -0.052 0.808 -0.26
-0.5982525072753113 -1.0465583925348236 -0.03681553890924993 1.5286118551278147 0.05138835639416136 1.1232574319290942 -0.038733014894106695 -0.7877543577398718 0.6086835765188442 -0.1881028600984041 -0.7021459579456086 0.012566370612001944 -0.14097897030339682 -0.5509568115199602 -3.584 -24.32 -3.492 -10.332 -0.08 0.856 -0.308
-0.6070728968056525 -1.0400389741863105 -0.038733014894106695 1.5228594271732445 0.05138835639416136 1.1228739367321228 -0.04486893804564835 -0.782256570597121 0.5870851270294658 -0.168075206935526 -0.658949058966852 0.0023561944897503642 -0.14215706754827198 -0.594546409580342 -3.176 -24.476 -3.12 -10.668 -0.052 0.916 -0.268
-0.6147428007450796 -1.0354370318226542 -0.04065049087896346 1.5167235040217029 0.05138835639416136 1.1224904415351515 -0.05292233718204677 -0.8093528072292502 0.5540984041729607 -0.1771072858129024 -0.6459899892732249 -0.011780972448751823 -0.10249446030414085 -0.6024003912128432 -3.208 -24.668 -2.884 -10.604 -0.044 0.82 -0.252
-0.6224127046845066 -1.0300680990650553 -0.043334957257762936 1.5102040856731898 0.05177185159113271 1.1213399559442374 -0.058674765136617076 -0.8172067888617514 0.5277875657040816 -0.19949113346553085 -0.5682355711114628 -0.027488935713754253 -0.04987278336638271 -0.6169302572329705 -2.992 -24.796 -2.852 -10.484 0.036 0.656 -0.26
-0.6316165894118191 -1.0250826615044277 -0.04486893804564835 1.5052186481125622 0.05177185159113271 1.1201894703533233 -0.06519418348513008 -0.8077820109027499 0.4688827034603225 -0.21441369856728315 -0.5348561491733327 -0.021598449489378342 -0.10249446030414085 -0.6483461837629753 -3.02 -24.796 -2.716 -10.516 0.036 0.692 -0.252
-0.6385195029573034 -1.021247709534714 -0.04716990922747647 1.5013836961428486 0.051004861197190006 1.1182719943684667 -0.07286408742455715 -0.8121017008006256 0.4571017310115707 -0.19281524907790482 -0.49990593090870233 -0.0023561944897503642 -0.14333516479314717 -0.6774059158032297 -2.524 -24.7 -2.484 -10.452 0.044 0.84 -0.24
-0.6469563972906732 -1.0174127575650007 -0.048703890015361885 1.496398258582221 0.051004861197190006 1.1159710231866384 -0.07746602978821339 -0.8077820109027499 0.43982297142006804 -0.20381082336340653 -0.4790928795825741 -0.009032078877376396 -0.20341812428178146 -0.6695519341707286 -2.524 -24.764 -2.616 -10.332 0.044 0.936 -0.252
-0.6546263012301003 -1.013577805595287 -0.05062136600021865 1.4937137922034216 0.05177185159113271 1.114437042398753 -0.0839854481367264 -0.8183848861066266 0.4040873549921875 -0.20695241601640701 -0.4245077072366907 -0.008246680714126275 -0.20341812428178146 -0.6475607855997252 -2.056 -24.892 -2.616 -10.208 0.036 0.936 -0.26
-0.6642136811543842 -1.010126348822545 -0.052155346788104066 1.4894953450367368 0.051004861197190006 1.1129030616108677 -0.09050486648523941 -0.8227045760045022 0.3875939935639349 -0.21166480499590773 -0.3801327110130588 0.011388273367126762 -0.15354534091539876 -0.6185010535594707 -1.992 -24.984 -2.348 -10.056 0.024 0.84 -0.26
-0.672650575487754 -1.0066748920498028 -0.05483981316690354 1.4868108786579373 0.051004861197190006 1.112136071216925 -0.09740778003072377 -0.8360563447797543 0.3758130211151831 -0.2120575040775328 -0.3310453258099262 0.007461282550876154 -0.13783737765039633 -0.6294966278449724 -1.62 -25.208 -2.248 -10.024 0.052 0.792 -0.252
-0.681470965018095 -1.0028399400800891 -0.0559902987578176 1.4845099074761092 0.051004861197190006 1.1094516048381255 -0.10431069357620813 -0.834092849371629 0.3220132469325498 -0.19477874448603014 -0.2792090470354182 -0.003926990816250607 -0.16650441060902577 -0.6318528223347227 -1.4 -25.428 -2.28 -10.056 0.052 0.8 -0.252
-0.6895243641544935 -1.000538968898261 -0.05829126993964572 1.4825924314912524 0.051004861197190006 1.1075341288532687 -0.11044661672774979 -0.8568693961058825 0.30277099193292184 -0.22148228203653425 -0.21559179581215834 -0.0200276531628781 -0.23129975907716077 -0.6503096791711006 -1.152 -25.652 -1.98 -10.24 0.06 0.908 -0.28
-0.6971942680939206 -0.998237997716433 -0.0617427267123879 1.4814419459003383 0.05062136600021865 1.103315681686584 -0.11734953027323415 -0.8407687337592551 0.24975661591353862 -0.21441369856728315 -0.16179202162952502 -0.009424777959001457 -0.29138271856579506 -0.6326382204979728 -1.028 -25.876 -1.844 -10.36 0.06 0.888 -0.252
-0.7060146576242616 -0.9963205217315763 -0.06327670750027331 1.479907965112453 0.0502378708032473 1.100247720110813 -0.12425244381871851 -0.8321293539635037 0.21991148571003402 -0.22069688387328412 -0.08796459428401361 0.003926990816250607 -0.2721404635661671 -0.6232134425389714 -0.62 -25.876 -1.744 -10.484 0.1 0.8 -0.252
-0.7144515519576314 -0.9947865409436908 -0.06596117387907278 1.4802914603094242 0.05062136600021865 1.097946748928985 -0.1292378813793461 -0.8156359925352511 0.19320794815952988 -0.21402099948565811 -0.06911503836601068 0.0011780972448751821 -0.271355065402917 -0.6236061416205965 -0.56 -26.0 -1.712 -10.696 0.116 0.752 -0.224
-0.7225049510940299 -0.9940195505497481 -0.06711165946998685 1.4806749555063956 0.05138835639416136 1.0941117969592713 -0.1365242901218018 -0.8250607704942526 0.135873882242271 -0.19949113346553085 0.005890486224375911 0.018064157754752792 -0.29530970938204565 -0.6122178682534697 -0.34 -26.096 -1.508 -10.852 0.116 0.712 -0.24
-0.7309418454273996 -0.9928690649588341 -0.07056311624272903 1.4814419459003383 0.05138835639416136 1.0910438353835006 -0.14189322287940076 -0.8030696219232492 0.12212941438539389 -0.21284290224078292 0.04358959806038174 0.003141592653000486 -0.32829643223855076 -0.5921902150905916 -0.34 -26.224 -1.712 -11.28 0.1 0.752 -0.26
-0.7401457301547121 -0.9924855697618626 -0.0724805922275858 1.4825924314912524 0.05062136600021865 1.0875923786107584 -0.14802914603094242 -0.8419468310041303 0.07539822367201165 -0.21834068938353376 0.09738937224301507 -0.01727875959150267 -0.3381139092791773 -0.5972953031517174 -0.464 -26.32 -1.408 -11.584 0.108 0.656 -0.204
-0.7489661196850532 -0.99171857936792 -0.07401457301547121 1.483359421885195 0.049854375606275945 1.0845244170349875 -0.15339807878854136 -0.8560839979426325 0.04280419989713162 -0.239153740709662 0.10877764561014182 -0.021991148571003403 -0.3526437752993045 -0.582372738049965 -0.308 -26.224 -1.576 -11.8 0.116 0.56 -0.232
-0.7566360236244803 -0.99171857936792 -0.07593204900032798 1.485276897870052 0.05062136600021865 1.080689465065274 -0.15915050674311168 -0.8435176273306305 0.019634954081253035 -0.19281524907790482 0.09699667316139 -0.022383847652628464 -0.33025992764667605 -0.5509568115199602 -0.372 -26.224 -1.376 -11.86 0.108 0.5 -0.252
-0.7654564131548215 -0.9909515889739773 -0.07861651537912745 1.4868108786579373 0.0502378708032473 1.0768545130955605 -0.16413594430373926 -0.8089601081476251 -0.012173671530376884 -0.18731746193515397 0.11113384009989219 -0.018064157754752792 -0.3640320486664313 -0.5446736262139592 -0.436 -26.192 -1.476 -11.708 0.124 0.48 -0.224
-0.7735098122912198 -0.99171857936792 -0.08015049616701286 1.4871943738549087 0.0502378708032473 1.0722525707319042 -0.16912138186436687 -0.8368417429430044 0.0007853981632501215 -0.16297011887440022 0.12134401622214377 -0.023169245815878585 -0.39976766509431183 -0.5148284960104547 -0.372 -26.032 -1.744 -11.432 0.124 0.568 -0.232
-0.7815632114276183 -0.9928690649588341 -0.08053399136398422 1.4891118498397653 0.04947088040930459 1.0672671331712766 -0.17487380981893716 -0.8419468310041303 -0.043982297142006806 -0.1771072858129024 0.13626658132389607 -0.01610066234662749 -0.46495571264407193 -0.49283734743945123 -0.372 -25.968 -1.644 -11.216 0.144 0.692 -0.26
-0.7900001057609881 -0.9936360553527768 -0.08283496254581234 1.4914128210215936 0.05062136600021865 1.063432181201563 -0.17985924737956477 -0.8325220530451287 -0.06440264938650996 -0.19085175366977952 0.1460840583645226 0.0047123889795007284 -0.45553093468507044 -0.4896957547864507 0.06 -25.684 -1.544 -11.032 0.124 0.712 -0.232
-0.7965195241095011 -0.9947865409436908 -0.08513593372764046 1.4921798114155362 0.0502378708032473 1.0599807244288209 -0.1836941993492783 -0.8117090017190005 -0.08285950622288782 -0.1841758692821535 0.18653206377190384 0.005497787142750851 -0.3938771788699359 -0.47163159703169794 1.276 -25.112 -1.408 -10.636 0.124 0.664 -0.212
-0.8049564184428709 -0.9955535313376335 -0.08705340971249723 1.4944807825973643 0.049854375606275945 1.055762277262136 -0.18791264651596318 -0.7539822367201167 -0.09974556673276543 -0.19163715183302965 0.21087940683265763 0.00039269908162506076 -0.3848450999925595 -0.43236168886919185 2.648 -25.016 -0.636 -10.576 0.136 0.596 -0.252
-0.8126263223822979 -0.9967040169285476 -0.09012137128826805 1.4967817537791925 0.049854375606275945 1.0507768397015085 -0.1917475984856767 -0.8022842237599991 -0.12330751163026907 -0.21834068938353376 0.19556414264928024 0.0047123889795007284 -0.4099778412165634 -0.4221515127469403 3.488 -24.668 -0.436 -10.636 0.136 0.636 -0.232
-0.8187622455338396 -0.998237997716433 -0.09280583766706753 1.4998497153549633 0.049854375606275945 1.0477088781257375 -0.19634954084933295 -0.7504479449854911 -0.11741702540589316 -0.25839599570928995 0.2481858195870384 -0.0200276531628781 -0.39584067427806124 -0.4052654522370627 3.676 -24.288 -0.436 -10.544 0.136 0.704 -0.24
-0.8256651590793239 -1.0001554737012897 -0.09664078963678106 1.5029176769307342 0.0502378708032473 1.0434904309590527 -0.19980099762207515 -0.6216426462124711 -0.13626658132389607 -0.329474529483426 0.27488935713754253 0.018849555918002914 -0.4123340357063138 -0.41469023019606416 3.8 -24.444 -0.536 -10.484 0.436 0.74 -0.232
-0.8302671014429802 -1.0016894544891752 -0.10085923680346595 1.505985638506505 0.05292233718204677 1.0400389741863105 -0.20363594959178868 -0.6126105673350948 -0.1720021977517766 -0.3993749660126868 0.30983957540217294 0.09856746948789025 -0.4017311605024371 -0.3762057201968082 3.708 -24.192 -0.064 -10.636 0.484 0.712 -0.232
-0.8375535101854359 -1.0032234352770606 -0.10431069357620813 1.5098205904762185 0.05445631796993219 1.0365875174135684 -0.20785439675847356 -0.5969026040700923 -0.19281524907790482 -0.4150829292776892 0.3082687790756727 0.17632188764965226 -0.34243359917705296 -0.37463492387030795 3.584 -23.304 1.576 -10.668 0.42 0.568 -0.252
-0.8436894333369775 -1.00590790165586 -0.10699515995500761 1.5132720472489607 0.05445631796993219 1.0331360606408262 -0.2124563391221298 -0.6373506094774736 -0.20381082336340653 -0.3412555019321778 0.3318307239731763 0.12919799785464497 -0.28863382499441964 -0.3895574889720603 4.02 -23.208 2.716 -10.696 0.556 0.444 -0.232
-0.8513593372764047 -1.0082088728376881 -0.10852914074289302 1.5167235040217029 0.05368932757598948 1.0293011086711126 -0.2166747862888147 -0.6444191929467247 -0.21755529122028364 -0.22972896275066054 0.3436116964219281 0.018064157754752792 -0.3133738671367985 -0.3601050578501807 4.516 -23.112 3.052 -10.696 0.828 0.492 -0.252
-0.8586457460188603 -1.0108933392164876 -0.10929613113683573 1.5217089415823304 0.05368932757598948 1.0254661567013992 -0.22012624306155687 -0.7264933010063623 -0.21245020315915786 -0.10681415020201653 0.39584067427806124 -0.045160394386881984 -0.36952983580918214 -0.394269877951561 5.236 -22.572 2.448 -10.636 0.92 0.576 -0.212
-0.8651651643673733 -1.013577805595287 -0.11083011192472114 1.525543893552044 0.05483981316690354 1.0216312047316856 -0.22434469022824177 -0.7060729487618592 -0.22226768019978438 -0.06008295948863429 0.368744437645932 -0.001570796326500243 -0.3781692156049335 -0.37031523397243227 5.796 -22.764 1.712 -10.576 0.72 0.568 -0.24
-0.8716845827158863 -1.0158787767771154 -0.11083011192472114 1.5293788455217574 0.057524279545703015 1.0185632431559146 -0.2274126518040126 -0.6487388828446004 -0.24033183795453716 -0.06872233928438563 0.3809181091763089 0.13430308591577078 -0.37031523397243227 -0.37738381744168337 6.14 -22.828 1.544 -10.516 0.436 0.568 -0.212
-0.8774370106704567 -1.0174127575650007 -0.11236409271260656 1.5335972926884425 0.058674765136617076 1.0151117863831725 -0.23086410857675477 -0.6149667618248451 -0.25878869479091504 -0.07264933010063623 0.4091924430533133 0.2018473279552812 -0.3318307239731763 -0.3451824927484284 6.576 -22.54 1.408 -10.332 0.272 0.528 -0.232
-0.8828059434280556 -1.0200972239438002 -0.11313108310654926 1.5374322446581559 0.05905826033358843 1.0120438248074017 -0.235466050940411 -0.536034246418208 -0.22462387468953474 -0.1390154748952715 0.4288273971345663 0.1739656931599019 -0.3157300616265488 -0.38131080825793395 6.14 -22.764 1.508 -10.056 0.244 0.528 -0.224
-0.8866408953977691 -1.023165185519571 -0.11504855909140603 1.543951663006669 0.058674765136617076 1.0074418824437454 -0.2396844981070959 -0.5073672134595785 -0.26350108377041576 -0.1319468914260204 0.4728096942765731 0.04673119071338223 -0.37463492387030795 -0.40958514213493835 5.796 -22.668 1.24 -10.208 0.428 0.624 -0.212
-0.8904758473674826 -1.0262331470953419 -0.1169660350762628 1.5497040909612392 0.058674765136617076 1.0039904256710033 -0.24428644047075213 -0.45553093468507044 -0.30237829285129675 -0.13037609509952017 0.5297510611122069 -0.009032078877376396 -0.39858956784943667 -0.42136611458369017 5.296 -22.38 1.476 -10.268 0.556 0.576 -0.212
-0.8943107993371963 -1.0293011086711126 -0.11734953027323415 1.553922538127924 0.05944175553055978 0.9997719785043184 -0.24773789724349432 -0.4111559384614386 -0.2858849314230442 -0.11545352999776785 0.5462444225404595 -0.003926990816250607 -0.3875939935639349 -0.4386448741751928 4.86 -22.476 1.608 -10.268 0.564 0.492 -0.204
-0.8985292465038811 -1.0316020798529408 -0.11734953027323415 1.559291470885523 0.058674765136617076 0.9951700361406621 -0.2519563444101792 -0.42804199897131623 -0.3070906818307975 -0.11074114101826713 0.5678428720298379 0.012566370612001944 -0.3930917807066858 -0.43785947601194275 4.424 -22.192 1.576 -10.332 0.556 0.432 -0.224
-0.9031311888675373 -1.035053536625683 -0.11811652066717686 1.567728365218893 0.05905826033358843 0.9909515889739773 -0.25579129637989273 -0.4080143458084381 -0.31651545978979895 -0.09385508050838952 0.6377433085590987 -0.003926990816250607 -0.4197953182571899 -0.42097341550206513 4.02 -22.192 0.972 -10.3 0.564 0.412 -0.224
-0.9073496360342223 -1.0385049933984252 -0.11965050145506227 1.5738642883704346 0.059825250727531136 0.9855826562163783 -0.2611602291374917 -0.4158683274409393 -0.31219576989192327 -0.06872233928438563 0.6220353452940962 0.022776546734253524 -0.47634398601119865 -0.45553093468507044 4.052 -22.288 0.804 -10.3 0.508 0.404 -0.224
-0.9108010928069644 -1.0419564501711673 -0.12003399665203363 1.5815341923098616 0.059825250727531136 0.9802137234587793 -0.2665291618950906 -0.4052654522370627 -0.3227986450957999 -0.05183627877450802 0.6455972901915998 0.029845130203504617 -0.5050110189698281 -0.503832921724953 4.176 -22.16 0.668 -10.268 0.484 0.424 -0.224
-0.9142525495797066 -1.045024411746938 -0.12003399665203363 1.5880536106583745 0.06020874592450249 0.9748447907011805 -0.27113110425874687 -0.3671736413194318 -0.323191344177425 -0.022383847652628464 0.6801548093746052 0.03180862561162992 -0.5270021675408315 -0.49519354192920156 3.768 -22.224 0.5 -10.176 0.392 0.412 -0.204
-0.9177040063524488 -1.0484758685196802 -0.12041749184900498 1.594956524203859 0.06059224112147384 0.9687088675496388 -0.27534955142543177 -0.32122784876929966 -0.3227986450957999 -0.04790928795825741 0.7041094533537339 0.04751658887663235 -0.5827654371315901 -0.47752208325607387 3.644 -22.412 0.132 -9.996 0.4 0.444 -0.204
-0.9203884727312482 -1.0526943156863653 -0.12195147263689039 1.6018594377493434 0.06020874592450249 0.9618059540041545 -0.28186896977394477 -0.3059125845859223 -0.3322234230548014 -0.06440264938650996 0.6927211799866071 0.015707963265002428 -0.6224280443757213 -0.472024296113323 2.896 -22.32 0.132 -9.84 0.356 0.452 -0.232
-0.9226894439130764 -1.0546117916712219 -0.12080098704597633 1.609145846491799 0.06059224112147384 0.9545195452616987 -0.286470912137601 -0.2811725424435435 -0.3392920065240525 -0.06872233928438563 0.7398450697816145 -0.0019634954081253035 -0.6844744992724808 -0.4944081437659515 2.648 -22.288 0.3 -9.412 0.4 0.48 -0.232
-0.9249904150949045 -1.0592137340348782 -0.12233496783386175 1.6183497312191115 0.059825250727531136 0.9468496413222717 -0.29107285450125725 -0.22894356458741041 -0.3471459881565537 -0.06636614479463526 0.7661559082504935 -0.005497787142750851 -0.7445574587611151 -0.5030475235617028 2.272 -22.32 0.164 -9.108 0.472 0.596 -0.224
-0.9269078910797612 -1.0630486860045918 -0.1234854534247758 1.6271701207494527 0.06059224112147384 0.9387962421858732 -0.29605829206188483 -0.20577431877153182 -0.3612831550950559 -0.06911503836601068 0.8753262529422604 -0.005890486224375911 -0.7795076770257455 -0.510508806112579 1.96 -22.032 0.132 -9.108 0.472 0.608 -0.212
-0.9299758526555321 -1.066500142777334 -0.12386894862174716 1.636374005476765 0.06059224112147384 0.9311263382464462 -0.3014272248194838 -0.2269800691792851 -0.3875939935639349 -0.05537057050913356 0.9134180638598913 0.014529866020127248 -0.7912886494744974 -0.5081526116228285 1.556 -22.032 -0.1 -9.2 0.464 0.568 -0.232
-0.9311263382464462 -1.0711020851409903 -0.12463593901568987 1.6455778902040776 0.060975736318445196 0.9211554631251909 -0.3071796527740541 -0.22187498111815931 -0.40722894764518797 -0.05733406591725887 0.9185231519210171 0.006675884387626033 -0.8164213906985013 -0.5085453107044536 1.712 -21.872 -0.2 -9.384 0.408 0.52 -0.204
-0.9330438142313029 -1.0749370371107037 -0.12386894862174716 1.6559322605223041 0.0617427267123879 0.9146360447766779 -0.31178159513771037 -0.19281524907790482 -0.4150829292776892 -0.011780972448751823 0.9837111994707771 0.019634954081253035 -0.8529424052896319 -0.5218970794797058 1.368 -21.748 -0.232 -9.628 0.4 0.452 -0.196
-0.9349612902161597 -1.0783884938834458 -0.12386894862174716 1.6647526500526453 0.06135923151541655 0.9058156552463368 -0.3156165471074239 -0.19399334632278 -0.40290925774731234 -0.0007853981632501215 1.0037388526336553 0.04084070448900632 -0.8199556824331268 -0.5093307088677038 1.432 -21.62 -0.2 -9.78 0.428 0.424 -0.232
-0.9372622613979879 -1.0826069410501307 -0.12425244381871851 1.6770244963557286 0.0625097171063306 0.8973787609129671 -0.32098547986502285 -0.20852321234290724 -0.38366700274768434 0.012173671530376884 1.0249446030414084 0.030237829285129678 -0.8395906365143798 -0.48380526856207484 1.308 -21.588 -0.436 -9.812 0.392 0.412 -0.204
-0.9384127469889019 -1.0860583978228728 -0.1234854534247758 1.6869953714769839 0.06327670750027331 0.8893253617765686 -0.3255874222286791 -0.1971349389757805 -0.40722894764518797 0.008246680714126275 1.0316204874290344 0.05929756132538417 -0.8501935117182565 -0.49087385203132594 1.308 -21.684 -0.268 -9.748 0.392 0.384 -0.212
-0.9403302229737587 -1.0906603401865291 -0.1227184630308331 1.6988837225830957 0.06366020269724466 0.8797379818522848 -0.330956354986278 -0.15707963265002428 -0.40683624856356293 -0.011780972448751823 1.053611636000038 0.09542587683488976 -0.860010988758883 -0.4708461988684478 1.34 -21.492 -0.4 -9.66 0.328 0.376 -0.232
-0.9410972133677014 -1.094878787353214 -0.12386894862174716 1.7084711025073795 0.06442719309118737 0.870150601928001 -0.33402431656204884 -0.1429424657115221 -0.3993749660126868 0.0200276531628781 1.054397034163288 0.061653755815134534 -0.8635452804935085 -0.45160394386881986 1.184 -21.556 -0.368 -9.412 0.316 0.412 -0.212
-0.9433981845495295 -1.099097234519899 -0.12386894862174716 1.7195924632195487 0.06404369789421602 0.8613302123976598 -0.33977674451661916 -0.16297011887440022 -0.42961279529781643 -0.01021017612225158 1.0693195992650404 0.04123340357063138 -0.898888197839764 -0.4182245219306897 1.244 -21.524 -0.736 -9.2 0.3 0.52 -0.224
-0.9437816797465008 -1.1029321864896124 -0.12386894862174716 1.7330147951135462 0.06366020269724466 0.8513593372764047 -0.34246121089541864 -0.13233959050764546 -0.4221515127469403 0.007461282550876154 1.1168361881416728 0.0007853981632501215 -0.8933904106970132 -0.4087997439716882 1.12 -21.62 -1.108 -8.984 0.28 0.548 -0.24
-0.9437816797465008 -1.10791762405024 -0.12425244381871851 1.7433691654317727 0.06519418348513008 0.8429224429430349 -0.3466796580621035 -0.10485065479389122 -0.4362886796854425 -0.029452431121879556 1.1435397256921769 0.00510508806112579 -0.8655087759016339 -0.3648174468296814 0.84 -21.748 -1.208 -8.924 0.292 0.548 -0.232
-0.9449321653374149 -1.1117525760199536 -0.12425244381871851 1.7560245069318274 0.06442719309118737 0.8356360342005792 -0.3497476196378743 -0.08482300163101313 -0.4351105824405673 -0.01767145867312773 1.1749556522221818 -0.005497787142750851 -0.872577359370885 -0.336543112952677 0.748 -21.588 -1.24 -9.076 0.292 0.56 -0.212
-0.9456991557313575 -1.1167380135805811 -0.12540292940963257 1.7682963532349107 0.06404369789421602 0.8275826350641807 -0.3524320860166738 -0.0899280896921389 -0.42804199897131623 -0.049480084284757656 1.189485518242309 -0.0035342917346255468 -0.8450884236571307 -0.31219576989192327 0.652 -21.46 -1.408 -9.168 0.28 0.472 -0.252
-0.947233136519243 -1.1205729655502947 -0.12540292940963257 1.7809516947349653 0.06404369789421602 0.8191457407308109 -0.35473305719850196 -0.04673119071338223 -0.42568580448156584 -0.0640099503048849 1.2051934815073113 0.009424777959001457 -0.77597338529112 -0.26350108377041576 0.528 -21.08 -1.14 -9.26 0.292 0.424 -0.212
-0.9468496413222717 -1.126325393504865 -0.12655341500054662 1.7947575218259342 0.06366020269724466 0.8110923415944126 -0.35703402838033005 -0.03926990816250607 -0.433147087032442 -0.0620464548967596 1.247604982322818 -0.0027488935713754254 -0.7755806862094949 -0.24425882877078778 0.684 -20.764 -1.108 -9.32 0.272 0.376 -0.212
-0.9460826509283289 -1.1297768502776073 -0.126936910197518 1.8081798537199314 0.06481068828815872 0.8041894280489281 -0.3589515043651868 -0.008246680714126275 -0.4390375732568179 -0.061653755815134534 1.2511392740574434 0.005890486224375911 -0.7516260422303662 -0.23051436091391064 0.776 -20.444 -1.004 -9.536 0.292 0.328 -0.24
-0.947233136519243 -1.1343787926412634 -0.12732040539448933 1.8204517000230147 0.06442719309118737 0.7965195241095011 -0.3608689803500436 -0.03063052836675474 -0.42647120264481597 -0.0769690199985119 1.2479976814044431 0.009424777959001457 -0.7728317926381195 -0.19949113346553085 0.748 -20.192 -0.736 -9.78 0.3 0.336 -0.224
-0.947233136519243 -1.138213744610977 -0.1292378813793461 1.8323400511291268 0.06366020269724466 0.7892331153670453 -0.3608689803500436 0.0070685834692510935 -0.4182245219306897 -0.06322455214163478 1.2778428116079477 -0.0019634954081253035 -0.7319910881491132 -0.1519745445888985 0.684 -19.872 -0.772 -9.904 0.28 0.296 -0.224
-0.9456991557313575 -1.1416652013837192 -0.12962137657631745 1.84461189743221 0.06442719309118737 0.7827136970185323 -0.36355344672884304 0.007461282550876154 -0.39858956784943667 -0.0750055245903866 1.2680253345673211 -0.036913713672755706 -0.6903649854968568 -0.11780972448751822 0.684 -19.46 -0.636 -9.904 0.316 0.308 -0.224
-0.9464661461253003 -1.145883648550404 -0.13038836697026016 1.856500248538322 0.06366020269724466 0.776961269063962 -0.36393694192581444 0.0027488935713754254 -0.39348447978831086 -0.05183627877450802 1.1914490136504343 -0.01610066234662749 -0.6239988407022216 -0.10642145112039146 0.964 -19.304 -0.536 -9.748 0.308 0.316 -0.224
-0.9464661461253003 -1.1493351053231462 -0.13000487177328882 1.868388599644434 0.06442719309118737 0.770441850715449 -0.36508742751672846 0.022383847652628464 -0.38680859540068485 -0.03180862561162992 1.2000883934461857 -0.013351768775252066 -0.5870851270294658 -0.08717919612076348 0.808 -19.016 -0.536 -9.628 0.316 0.328 -0.212
-0.9456991557313575 -1.1520195717019457 -0.13000487177328882 1.8791264651596318 0.06404369789421602 0.7669903939427068 -0.3654709227136998 0.0027488935713754254 -0.37738381744168337 -0.029845130203504617 1.16317467977343 0.02513274122400389 -0.5419247326425838 -0.08796459428401361 0.996 -18.856 -0.604 -9.444 0.316 0.308 -0.224
-0.9468496413222717 -1.1554710284746879 -0.12962137657631745 1.8925487970536292 0.06442719309118737 0.7608544707911652 -0.36662140830461387 -0.006283185306000972 -0.32751103407530063 0.006675884387626033 1.1561060963041787 0.011388273367126762 -0.5144357969288296 -0.07971791356988733 1.34 -18.668 -0.636 -9.2 0.272 0.316 -0.24
-0.9464661461253003 -1.15892248524743 -0.1292378813793461 1.9025196721748845 0.06442719309118737 0.756252528427509 -0.36777189389552795 0.023561944897503646 -0.33575771478942695 -0.0019634954081253035 1.1466813183451774 -0.013351768775252066 -0.5144357969288296 -0.06990043652926081 1.62 -18.572 -0.704 -8.984 0.292 0.296 -0.212
-0.9460826509283289 -1.161990446823201 -0.13000487177328882 1.9136410328870537 0.06366020269724466 0.749733110078996 -0.36777189389552795 0.011388273367126762 -0.3385066083608024 0.005890486224375911 1.143147026610552 0.0035342917346255468 -0.5203262831532055 -0.0679369411211355 1.652 -18.54 -0.636 -8.892 0.252 0.308 -0.224
-0.9456991557313575 -1.1662088939898858 -0.13000487177328882 1.9262963743871082 0.06442719309118737 0.7451311677153397 -0.3673883986985566 0.04162610265225644 -0.3400774046873026 0.001570796326500243 1.1521791054879282 0.013351768775252066 -0.5328926537652074 -0.03063052836675474 1.744 -18.316 -0.604 -8.864 0.3 0.288 -0.232
-0.9441651749434722 -1.1692768555656565 -0.13077186216723152 1.9381847254932203 0.06366020269724466 0.7386117493668267 -0.3673883986985566 0.06872233928438563 -0.3279037331569257 -0.021598449489378342 1.1517864064063033 0.005497787142750851 -0.5372123436630831 -0.0070685834692510935 1.744 -18.096 -0.5 -8.956 0.3 0.24 -0.212
-0.9437816797465008 -1.1723448171414275 -0.13077186216723152 1.949689581402361 0.06442719309118737 0.7332428166092277 -0.36777189389552795 0.10170906214089073 -0.2807798433619184 -0.029845130203504617 1.1439324247738019 -0.004319689897875668 -0.588263224274341 0.005890486224375911 1.652 -17.904 -0.604 -9.076 0.3 0.248 -0.196
-0.9414807085646727 -1.1742622931262843 -0.13077186216723152 1.959660456523616 0.06404369789421602 0.7278738838516289 -0.36662140830461387 0.12487830795676931 -0.2532909076481642 -0.054977871427508505 1.1164434890600476 -0.012959069693627005 -0.5682355711114628 -0.008639379795751335 1.34 -17.936 -0.536 -9.2 0.28 0.248 -0.212
-0.9414807085646727 -1.177330254702055 -0.13077186216723152 1.971548807629728 0.06404369789421602 0.7213544655031158 -0.3673883986985566 0.1260564052016445 -0.2803871442802934 -0.028667032958629435 1.10034282671342 0.0011780972448751821 -0.5705917656012133 0.013744467856877126 1.496 -17.904 -0.368 -9.2 0.292 0.248 -0.204
-0.9399467277767872 -1.177330254702055 -0.13153885256117423 1.9811361875540119 0.06404369789421602 0.7159855327455169 -0.3673883986985566 0.1390154748952715 -0.2411172361177873 -0.005497787142750851 1.0677488029385402 -0.019634954081253035 -0.5753041545807139 -0.01021017612225158 1.62 -17.936 -0.268 -8.924 0.316 0.28 -0.168
-0.9380292517919305 -1.180398216277826 -0.13192234775814557 1.992257548266181 0.06404369789421602 0.7086991240030611 -0.36777189389552795 0.13548118316064595 -0.1912444527514046 -0.0019634954081253035 1.0488992470205372 -0.005890486224375911 -0.5678428720298379 0.006675884387626033 1.556 -18.224 -0.436 -8.712 0.308 0.248 -0.196
-0.9364952710040451 -1.1823156922626827 -0.13192234775814557 2.004145899372293 0.06404369789421602 0.7021797056545481 -0.3681553890924993 0.12723450244651968 -0.1888882582616542 -0.012566370612001944 1.0359401773269101 0.011780972448751823 -0.5709844646828384 -0.0070685834692510935 1.432 -18.38 -0.5 -8.528 0.292 0.316 -0.168
-0.934194299822217 -1.1850001586414822 -0.13192234775814557 2.0133497840996055 0.06442719309118737 0.6971942680939206 -0.36777189389552795 0.14569135928289753 -0.19242254999627975 -0.0200276531628781 1.0437941589594115 0.03455751918300534 -0.6035784884577183 -0.005497787142750851 1.524 -18.38 -0.436 -8.496 0.272 0.328 -0.148
-0.9330438142313029 -1.1861506442323961 -0.13153885256117423 2.0252381352057176 0.06404369789421602 0.6899078593514648 -0.3673883986985566 0.1888882582616542 -0.1460840583645226 0.006283185306000972 1.0579313258979137 0.027096236632129192 -0.6569855635587266 -0.001570796326500243 1.464 -18.316 -0.604 -8.556 0.244 0.316 -0.148
-0.9295923574585607 -1.1873011298233103 -0.13115535736420286 2.0359760007209156 0.06404369789421602 0.6833884410029518 -0.3673883986985566 0.20066923071040604 -0.1480475537726479 0.012566370612001944 1.0324058855922846 -0.01531526418337737 -0.6624833507014775 0.0 0.996 -18.444 -0.436 -8.556 0.272 0.296 -0.112
-0.9284418718676467 -1.1896021010051383 -0.13153885256117423 2.0444128950542853 0.06404369789421602 0.6761020322604961 -0.3681553890924993 0.21127210591428267 -0.1739656931599019 0.013351768775252066 1.0202322140619078 -0.019634954081253035 -0.6719081286604789 0.012173671530376884 1.088 -18.412 -0.468 -8.556 0.252 0.328 -0.092
-0.9265243958827899 -1.1907525865960524 -0.13192234775814557 2.0555342557664544 0.06442719309118737 0.6691991187150117 -0.3673883986985566 0.23012166183228558 -0.16768250785390093 -0.01531526418337737 1.0139490287559068 -0.01688606050987761 -0.6974335689661079 0.003926990816250607 0.932 -18.288 -0.368 -8.284 0.28 0.328 -0.12
-0.9230729391100477 -1.1922865673839378 -0.13153885256117423 2.065888626084681 0.06366020269724466 0.6622962051695274 -0.3670049035015852 0.20381082336340653 -0.12566370612001942 0.007853981632501214 1.0123782324294066 0.001570796326500243 -0.704502152435359 -0.001570796326500243 0.684 -18.256 -0.604 -8.252 0.272 0.328 -0.14
-0.9207719679282196 -1.1930535577778805 -0.13192234775814557 2.0766264915998787 0.06442719309118737 0.6546263012301003 -0.3670049035015852 0.2721404635661671 -0.1280199006097698 -0.02081305132612822 1.0312277883474095 0.0047123889795007284 -0.7139269303943604 0.0027488935713754254 0.748 -18.38 -0.436 -8.128 0.236 0.328 -0.112
-0.9180875015494201 -1.1942040433687946 -0.13115535736420286 2.08544688113022 0.06404369789421602 0.6473398924876446 -0.36777189389552795 0.24582962509728803 -0.12173671530376882 0.0 1.0064877462050306 0.021991148571003403 -0.7418085651897397 -0.0007853981632501215 0.684 -18.412 -0.4 -8.036 0.244 0.492 -0.112
-0.9154030351706206 -1.19573802415668 -0.13153885256117423 2.096568241842389 0.06481068828815872 0.6412039693361029 -0.3658544179106712 0.2870630286679194 -0.12644910428326955 0.028274333877004374 0.9833185003891521 0.0047123889795007284 -0.6942919763131074 0.028274333877004374 0.436 -18.38 -0.736 -7.976 0.244 0.624 -0.028
-0.9127185687918212 -1.1949710337627373 -0.13077186216723152 2.105772126569702 0.06442719309118737 0.6377525125633607 -0.362402961137929 0.24897121775028852 -0.11977321989564353 0.027096236632129192 0.9691813334506499 0.0007853981632501215 -0.542710130805834 0.22894356458741041 0.404 -18.412 -0.568 -7.764 0.236 0.412 -0.028
-0.9096506072160504 -1.1965050145506226 -0.13115535736420286 2.1145925161000427 0.06442719309118737 0.6335340653966759 -0.35703402838033005 0.30277099193292184 -0.10995574285501701 0.04084070448900632 0.9283406289616436 -0.023169245815878585 -0.4249004063183157 0.400945762339187 0.308 -18.444 -0.436 -7.64 0.236 0.344 -0.036
-0.9065826456402796 -1.1984224905354794 -0.13077186216723152 2.122645915236441 0.06404369789421602 0.6289321230330196 -0.35319907641061654 0.29766590387179603 -0.09660397407976494 0.010995574285501701 0.892212313452138 -0.004319689897875668 -0.4091924430533133 0.44689155488931914 0.308 -18.508 -0.5 -7.7 0.228 0.308 -0.072
-0.9038981792614801 -1.1999564713233648 -0.13038836697026016 2.1314663047667826 0.06442719309118737 0.6231796950784493 -0.3485971340469603 0.3070906818307975 -0.10759954836526664 0.014529866020127248 0.879253243758511 -0.01649336142825255 -0.46024332366457116 0.41626102652256436 0.152 -18.38 -0.604 -7.608 0.236 0.296 -0.056
-0.9004467224887379 -1.1999564713233648 -0.13000487177328882 2.1406701894940947 0.06404369789421602 0.6189612479117644 -0.34476218207724674 0.3157300616265488 -0.09699667316139 0.03259402377488004 0.9106691702885158 0.01727875959150267 -0.49519354192920156 0.42175881366531526 0.216 -18.16 -0.604 -7.732 0.208 0.328 -0.044
-0.8969952657159956 -1.2018739473082216 -0.12962137657631745 2.1502575694183785 0.06442719309118737 0.6128253247602228 -0.34054373491056183 0.29059732040254493 -0.11231193734476737 0.045945792550132106 0.9361946105941448 -0.00039269908162506076 -0.5415320335609588 0.394662577033186 0.184 -18.128 -0.772 -7.824 0.208 0.316 -0.064
-0.8931603137462821 -1.2030244328991357 -0.1284708909854034 2.160228444539634 0.06404369789421602 0.6074563920026238 -0.33670878294084833 0.34164820101380283 -0.09817477040626518 0.036128315509505585 0.912239966615016 -0.0027488935713754254 -0.5215043803980807 0.38366700274768434 0.184 -18.348 -0.636 -7.732 0.216 0.328 -0.056
-0.8912428377614254 -1.2037914232930784 -0.1284708909854034 2.167898348479061 0.06442719309118737 0.6013204688510821 -0.33325732616810616 0.31847895519792424 -0.11034844193664206 0.034164820101380285 0.8918196143705129 -0.01649336142825255 -0.5580253949892113 0.39348447978831086 -0.028 -18.16 -0.804 -7.824 0.216 0.316 -0.044
-0.8881748761856546 -1.2049419088839926 -0.1284708909854034 2.176335242812431 0.06366020269724466 0.596718526487426 -0.32903887900142126 0.3059125845859223 -0.09071348785538903 0.03573561642788053 0.8647233777383837 0.01060287520387664 -0.5470298207037096 0.3801327110130588 -0.06 -17.78 -0.568 -7.764 0.172 0.308 -0.036
-0.884339924215941 -1.2060923944749065 -0.1277039005914607 2.184388641948829 0.06404369789421602 0.5917330889267983 -0.32482043183473636 0.3502875808095542 -0.10642145112039146 0.054977871427508505 0.8293804603921283 0.011780972448751823 -0.5313218574387072 0.3970187715229364 -0.06 -17.716 -0.704 -7.488 0.188 0.316 -0.036
-0.8816554578371415 -1.2060923944749065 -0.1277039005914607 2.1935925266761416 0.06404369789421602 0.5852136705782853 -0.3202184894710801 0.3479313863198038 -0.08639379795751337 0.036128315509505585 0.8494081135550063 -0.01688606050987761 -0.5277875657040816 0.4080143458084381 -0.152 -17.904 -0.668 -7.364 0.172 0.308 -0.028
-0.8762865250795426 -1.207626375262792 -0.12655341500054662 2.2008789354185976 0.06481068828815872 0.579461242623715 -0.3156165471074239 0.3809181091763089 -0.09189158510026421 0.05654866775400875 0.8223118769228772 -0.01610066234662749 -0.5607742885605868 0.4571017310115707 -0.184 -18.0 -0.704 -7.028 0.172 0.096 -0.028
-0.8739855538977145 -1.2083933656567347 -0.1257864246066039 2.2093158297519673 0.06366020269724466 0.5706408530933739 -0.31024761434982495 0.38798669264556 -0.11506083091614279 0.054192473264258384 0.820741080596377 -0.007461282550876154 -0.6397068039672239 0.472024296113323 -0.152 -17.748 -0.772 -6.784 0.144 0.132 -0.084
-0.870150601928001 -1.2103108416415915 -0.12540292940963257 2.218136219282308 0.06366020269724466 0.5614369683660614 -0.30449518639525464 0.3318307239731763 -0.12095131714051871 0.07657632091688685 0.8227045760045022 0.009424777959001457 -0.8399833355960049 0.5450663252955843 -0.28 -17.62 -0.668 -6.6 0.136 0.316 -0.056
-0.8666991451552588 -1.2110778320355342 -0.12425244381871851 2.227723599206592 0.06404369789421602 0.5491651220629781 -0.29759227284977025 0.3310453258099262 -0.12055861805889365 0.0911061869370141 0.8615817850853833 -0.01610066234662749 -1.0104147370212813 0.6071127801923439 0.0 -17.808 -0.772 -6.572 0.144 0.308 -0.044
-0.8632476883825165 -1.212995308020391 -0.12310195822780445 2.2361604935399617 0.06481068828815872 0.5384272565477802 -0.2899223689103432 0.32162054785092475 -0.13626658132389607 0.11623892816101798 0.8886780217175124 -0.014137166938502187 -1.1081968083459215 0.659341758048477 0.152 -17.78 -0.668 -6.632 0.144 0.328 -0.056
-0.8590292412158317 -1.2149127840052476 -0.12233496783386175 2.2453643782672743 0.06442719309118737 0.5257719150477256 -0.2814854745769734 0.4080143458084381 -0.14215706754827198 0.08835729336563866 0.8682576694730093 0.01060287520387664 -1.1396127348759262 0.7237444074349869 0.124 -17.652 -0.904 -6.572 0.136 0.404 -0.044
-0.8548107940491468 -1.215296279202219 -0.12195147263689039 2.253801272600644 0.06442719309118737 0.515417544729499 -0.2730485802436036 0.3938771788699359 -0.14333516479314717 0.07147123285576105 0.8623671832486334 0.0200276531628781 -1.1364711422229257 0.8062112145762497 0.184 -17.716 -0.804 -6.356 0.144 0.82 -0.036
-0.8505923468824619 -1.2168302599901044 -0.12118448224294769 2.2614711765400712 0.06404369789421602 0.5073641455931006 -0.26422819071326253 0.3805254100946839 -0.1480475537726479 0.051443579692882956 0.8494081135550063 0.003926990816250607 -0.989601685695153 0.8914269152888878 0.216 -18.032 -0.804 -5.652 0.124 0.704 -0.072
-0.8471408901097197 -1.2187477359749612 -0.12041749184900498 2.271058556464355 0.06404369789421602 0.49969424165367354 -0.25233983960715056 0.3930917807066858 -0.14686945652777272 0.09032078877376397 0.8344855484532541 -0.022383847652628464 -0.756338431209867 0.9860673939605276 0.092 -17.808 -0.5 -4.92 0.136 0.344 -0.064
-0.8429224429430349 -1.2202817167628466 -0.12003399665203363 2.2791119556007535 0.06366020269724466 0.4916408425172751 -0.24121847889498133 0.3962333733596863 -0.18181967479240313 0.056155968672383684 0.8172067888617514 -0.013351768775252066 -0.7029313561088587 1.065785307530415 0.308 -17.588 -0.436 -4.492 0.172 0.328 -0.056
-0.8375535101854359 -1.2221991927477034 -0.12003399665203363 2.2890828307220086 0.06404369789421602 0.48090297700207724 -0.228946632591898 0.4190099200939398 -0.2089159114245323 0.01531526418337737 0.8702211648811345 -0.009817477040626518 -0.8933904106970132 1.1305806559985498 0.436 -17.524 -0.468 -4.46 0.144 0.396 -0.064
-0.8337185582157224 -1.2256506495204456 -0.11888351106111957 2.2994372010402353 0.06366020269724466 0.46824763550202253 -0.21552430069790063 0.4661338098889471 -0.21755529122028364 0.034950218264630406 0.9664324398792745 0.007461282550876154 -1.0968085349787946 1.22836272732319 0.404 -17.144 -0.3 -4.768 0.136 0.704 -0.072
-0.8287331206550947 -1.2264176399143882 -0.11811652066717686 2.308641085767548 0.06442719309118737 0.4586602555777387 -0.20210196880390327 0.45670903192994566 -0.20066923071040604 0.06322455214163478 0.9676105371241497 -0.012173671530376884 -1.118406984468173 1.3021901546687014 0.464 -16.856 -0.436 -5.072 0.144 0.692 -0.12
-0.8237476830944672 -1.2302525918841019 -0.11811652066717686 2.3170779801009176 0.06404369789421602 0.44983986604739756 -0.18867963690990588 0.4940154446843264 -0.20381082336340653 0.022776546734253524 0.944441291308271 0.012173671530376884 -1.0261227002862836 1.370519794871462 0.464 -16.732 -0.468 -5.256 0.152 0.404 -0.148
-0.8183787503368682 -1.231403077475016 -0.11888351106111957 2.3278158456161155 0.06366020269724466 0.4398689909261424 -0.1721893434401377 0.5022621253984527 -0.2320851572404109 0.006283185306000972 0.9581857591651483 -0.031415926530004856 -0.9106691702885158 1.4537720001759749 0.56 -16.572 -0.468 -5.408 0.1 0.308 -0.12
-0.8126263223822979 -1.2333205534598726 -0.11888351106111957 2.3362527399494852 0.06327670750027331 0.431815591789744 -0.15608254516734085 0.5277875657040816 -0.2481858195870384 -0.01688606050987761 0.9554368655937727 -0.04751658887663235 -0.9008516932478894 1.538987700888613 0.652 -16.16 0.064 -5.44 0.016 0.308 -0.12
-0.8080243800186417 -1.2363885150356435 -0.11811652066717686 2.345840119873769 0.0617427267123879 0.4222282118654601 -0.1384417661066586 0.5470298207037096 -0.24622232417891307 0.029452431121879556 0.9267698326351433 -0.05851216316213405 -0.9157742583496417 1.6713272913962585 1.308 -15.936 0.536 -5.44 0.108 0.308 -0.072
-0.8015049616701286 -1.2383059910205003 -0.1177330254702055 2.355810994995024 0.060975736318445196 0.41225733674420495 -0.11888351106111957 0.5548838023362108 -0.23483405081178632 0.04830198703988247 0.963290847226274 -0.08757189520238855 -0.9471901848796465 1.8260507295565325 1.932 -15.652 0.604 -5.44 0.136 0.308 -0.112
-0.7965195241095011 -1.2409904573992998 -0.1169660350762628 2.3650148797223367 0.05944175553055978 0.40228646162294973 -0.09970875121255189 0.5776603490704644 -0.2309070599955357 0.05183627877450802 0.9715375279404003 -0.10681415020201653 -0.9574003610018981 1.8912387771062924 2.056 -15.24 1.14 -5.472 0.164 0.316 -0.112
-0.7896166105640168 -1.2436749237780993 -0.11619904468232009 2.3738352692526776 0.05944175553055978 0.39346607209260864 -0.08206797215186963 0.6239988407022216 -0.23679754621991161 0.0769690199985119 0.9597565554916484 -0.12016591897726858 -0.9821404031442769 1.9301159861871735 2.584 -14.636 1.04 -5.532 0.164 0.18 -0.092
-0.7838641826094465 -1.2459758949599273 -0.11504855909140603 2.383806144373933 0.05829126993964572 0.381961216183468 -0.06366020269724466 0.6228207434573463 -0.21951878662840896 0.0801106126515124 0.9110618693701409 -0.11034844193664206 -1.0174833204905325 1.8331193130257835 2.804 -13.872 1.172 -5.836 0.144 -0.016 -0.12
-0.775810783473048 -1.2463593901568986 -0.11504855909140603 2.392243038707303 0.05905826033358843 0.37007286507735604 -0.048703890015361885 0.6958627726396076 -0.226194671016035 0.04358959806038174 0.9397289023287704 -0.06322455214163478 -1.1156580908967975 1.7298394545583926 2.804 -13.428 1.04 -6.324 0.272 0.112 -0.12
-0.7689078699275637 -1.2486603613387268 -0.11389807350049197 2.4006799330406725 0.05944175553055978 0.3578010187742728 -0.033364082136507746 0.7304202918226129 -0.19281524907790482 0.06950773744763575 0.9032078877376397 0.050658181529632834 -1.2169744539560632 1.654833929968006 2.896 -12.668 0.872 -6.692 0.584 0.296 -0.1
-0.7600874803972225 -1.2505778373235836 -0.11428156869746332 2.4083498369800997 0.06366020269724466 0.34898062924393164 -0.018407769454624964 0.795215640290748 -0.15825772989489947 0.0400553063257562 0.8250607704942526 0.2030254252001564 -1.1081968083459215 1.526028631194986 2.648 -11.808 1.24 -6.844 0.492 0.296 -0.128
-0.7528010716547668 -1.2513448277175263 -0.11351457830352062 2.414485760131641 0.06787864986392955 0.34207771569844725 -0.0038349519697135344 0.801891524678374 -0.12134401622214377 0.027096236632129192 0.7488771486589908 0.3597123587685556 -0.8588328915140079 1.4412056295639728 2.492 -11.428 1.34 -6.692 0.3 0.124 -0.148
-0.7435971869274544 -1.2517283229144975 -0.11389807350049197 2.4210051784801543 0.07171360183364309 0.3359417925469056 0.009587379924283835 0.8238826732493775 -0.09071348785538903 0.03573561642788053 0.6613052534566023 0.4311835916243167 -0.6746570222318543 1.3504921417085838 2.368 -10.92 1.508 -6.48 0.188 0.036 -0.156
-0.7343933022001419 -1.2509613325205549 -0.1119805975156352 2.4263741112377533 0.07478156340941391 0.33018936459233533 0.020708740636453084 0.860403687840508 -0.04437499622363186 0.06950773744763575 0.5796238444785896 0.3938771788699359 -0.5957245068252172 1.2102985695684372 2.024 -10.984 1.072 -6.264 0.252 0.104 -0.14
-0.7251894174728294 -1.2517283229144975 -0.1112136071216925 2.4309760536014093 0.07708253459124204 0.32482043183473636 0.032213596545593685 0.8886780217175124 -0.0007853981632501215 0.11663162724264303 0.5207189822348305 0.2760674543824177 -0.5580253949892113 1.061072918550914 1.932 -10.76 0.468 -5.928 0.392 0.26 -0.092
-0.7179030087303736 -1.2509613325205549 -0.11044661672774979 2.434811005571123 0.07976700097004151 0.32060198466805145 0.04026699568199211 0.8513716089631317 0.05772676499888393 0.12487830795676931 0.47752208325607387 0.2010619297920311 -0.46652650897057213 0.982925801307527 1.524 -10.636 0.0 -5.592 0.408 0.296 -0.128
-0.7079321336091184 -1.2494273517326695 -0.10891263593986437 2.4386459575408366 0.08321845774278369 0.31906800388016604 0.04716990922747647 0.8945685079418884 0.0730420291822613 0.07382742734551141 0.3734568266254328 0.28235063968841867 -0.3369358120343021 0.8933904106970132 1.308 -10.92 0.0 -5.44 0.272 0.288 -0.168
-0.6983447536848346 -1.2486603613387268 -0.10891263593986437 2.441330423919636 0.08666991451552587 0.31830101348622336 0.054072822772960834 0.9856746948789025 0.09424777959001458 0.07225663101901117 0.3337942193813016 0.35342917346255465 -0.19242254999627975 0.7689048018218689 0.932 -10.952 0.1 -5.196 0.108 0.212 -0.176
-0.6891408689575221 -1.24674288535387 -0.10699515995500761 2.4428644047075214 0.08935438089432535 0.3175340230922806 0.059825250727531136 0.9699667316139 0.1590431280581496 0.11623892816101798 0.2591813938725401 0.3601050578501807 -0.0899280896921389 0.6715154295788539 0.528 -10.728 0.032 -5.012 0.124 0.228 -0.168
-0.6776360130483815 -1.2436749237780993 -0.1054611791671222 2.445932366283292 0.09127185687918211 0.3171505278953093 0.06557767868210143 0.9864600930421525 0.19988383254715592 0.13508848407902088 0.2340486526485362 0.2528982085665391 -0.04123340357063138 0.6228207434573463 -0.028 -11.144 -0.2 -4.888 0.308 0.248 -0.148
-0.6691991187150117 -1.241373952596271 -0.10431069357620813 2.4463158614802634 0.09318933286403888 0.3171505278953093 0.0724805922275858 1.0131636305926568 0.23483405081178632 0.1288052987730199 0.19085175366977952 0.16297011887440022 -0.007461282550876154 0.5984734003965926 -0.28 -11.492 -0.5 -4.952 0.428 0.288 -0.156
-0.6576942628058712 -1.2375390006265576 -0.10239321759135137 2.4474663470711775 0.09625729443980971 0.31906800388016604 0.0790000105760988 0.9919578801849034 0.25643250030116466 0.1480475537726479 0.12762720152814475 0.19674223989415543 0.043982297142006806 0.5760895527439641 -0.28 -11.46 -0.332 -5.072 0.316 0.192 -0.148
-0.6477233876846159 -1.2348545342477582 -0.10085923680346595 2.4482333374651204 0.09817477042466648 0.31945149907713744 0.08551942892461181 0.9660397407976494 0.329474529483426 0.1500110491807732 0.07225663101901117 0.2788163479537931 0.10367255754901604 0.5921902150905916 -0.34 -11.872 -0.568 -5.104 0.2 0.104 -0.148
-0.6389029981542749 -1.2310195822780445 -0.09894176081860918 2.4486168326620916 0.1004757416064946 0.3198349942741088 0.09050486648523941 0.950331777532647 0.35342917346255465 0.16179202162952502 0.029452431121879556 0.24661502326053814 0.061653755815134534 0.5588107931524614 -0.528 -11.872 -0.536 -5.224 0.152 0.152 -0.14
-0.6293156182299909 -1.2264176399143882 -0.09625729443980971 2.4470828518742063 0.10085923680346595 0.32098547986502285 0.09817477042466648 0.957007661920273 0.3966260724413113 0.18064157754752794 -0.011388273367126762 0.17671458673127732 0.04830198703988247 0.6251769379470967 -0.308 -11.62 -0.568 -5.592 0.244 0.212 -0.156
-0.6201117335026785 -1.2214322023537607 -0.0947233136519243 2.4463158614802634 0.10239321759135137 0.32328645104685094 0.10507768397015084 0.924806337227018 0.4174391237674396 0.2481858195870384 -0.09738937224301507 0.11466813183451774 0.09935286765114036 0.7158904258024857 0.216 -11.396 -0.736 -5.776 0.4 0.18 -0.156
-0.6089903727905093 -1.2160632695961617 -0.09357282806101024 2.4432478999044926 0.10392719837923678 0.3255874222286791 0.11274758790957791 0.9648616435527743 0.4798782777458242 0.19320794815952988 -0.15236724367052357 0.08717919612076348 0.18771016101677904 0.788539755903122 0.184 -10.888 -0.972 -6.324 0.4 0.076 -0.168
-0.5994029928662254 -1.2106943368385628 -0.09318933286403888 2.440179938328722 0.10661166475803625 0.3282718886074785 0.12195147263689039 1.021803010388408 0.491266551112951 0.12212941438539389 -0.25878869479091504 0.18456856836377855 0.23758294438316174 0.7865762604949966 0.152 -10.76 -1.34 -6.416 0.188 0.028 -0.156
-0.5898156129419416 -1.2068593848688494 -0.09242234247009617 2.4363449863590083 0.11006312153077843 0.33172334538022075 0.12885438618237474 1.0041315517152802 0.5666647747849627 0.04987278336638271 -0.30983957540217294 0.3015928946880466 0.30473448734104713 0.7512333431487412 -0.06 -10.636 -1.408 -5.988 0.124 -0.048 -0.148
-0.5786942522297723 -1.2003399665203363 -0.09280583766706753 2.4317430439953522 0.1119805975156352 0.33325732616810616 0.1349903093339164 1.0312277883474095 0.5666647747849627 0.03337942193813016 -0.3671736413194318 0.2988440011166712 0.30983957540217294 0.7092145414148597 -0.528 -10.476 -0.972 -6.02 0.116 0.028 -0.168
-0.5691068723054885 -1.1938205481718231 -0.09165535207615347 2.4271411016316957 0.11274758790957791 0.33555829734993425 0.14035924209151535 1.0398671681431608 0.5843362334580904 0.014529866020127248 -0.45749443009319574 0.21676989305703354 0.24072453703616223 0.6114324700902196 -0.436 -10.476 -0.772 -5.744 0.108 0.22 -0.148
-0.5595194923812047 -1.1869176346263388 -0.09165535207615347 2.4217721688740967 0.11351457830352062 0.33824276372873374 0.14534467965214296 1.002168056307155 0.6503096791711006 0.01767145867312773 -0.4940154446843264 0.08325220530451288 0.21245020315915786 0.5705917656012133 -0.56 -10.54 -0.604 -5.5 0.136 0.268 -0.168
-0.5503156076538922 -1.1815487018687398 -0.09203884727312482 2.4167867313134694 0.11313108310654926 0.34131072530450457 0.1507136124097419 0.9970629682460292 0.6554147672322264 0.01021017612225158 -0.5199335840715804 -0.014137166938502187 0.2729258617294172 0.510508806112579 -0.308 -10.76 -0.704 -5.224 0.136 0.22 -0.168
-0.5399612373356656 -1.172728312338399 -0.09203884727312482 2.4106508081619276 0.1119805975156352 0.3451456772742181 0.15493205957642678 0.9691813334506499 0.6683738369258534 0.06322455214163478 -0.5772676499888393 -0.07382742734551141 0.33065262672830115 0.45867252733807096 -0.496 -11.112 -0.468 -4.888 0.244 0.2 -0.176
-0.5292233718204677 -1.1654419035959431 -0.09012137128826805 2.402597409025529 0.11389807350049197 0.3482136388499889 0.1587670115461403 0.9601492545732735 0.7355253798837388 0.04437499622363186 -0.6353871140693482 -0.010995574285501701 0.31180307081029823 0.43785947601194275 -0.404 -11.428 -0.736 -4.796 0.336 0.26 -0.14
-0.5200194870931553 -1.1558545236716593 -0.09088836168221076 2.3953110002830735 0.11504855909140603 0.35051461003181705 0.1622184683188825 0.9416923977368956 0.789325154066372 0.013351768775252066 -0.6573782626403517 0.08168140897801264 0.2890265240760447 0.3962333733596863 -0.592 -11.684 -0.668 -4.704 0.328 0.296 -0.168
-0.5111990975628141 -1.148951610126175 -0.0897378760912967 2.388408086737589 0.11581554948534874 0.3539660668045592 0.16643691548556738 0.90477868406414 0.8011061265151239 0.04280419989713162 -0.7296348936593628 0.16297011887440022 0.2599667920357902 0.33575771478942695 -0.56 -12.252 -0.704 -4.644 0.18 0.316 -0.176
-0.502378708032473 -1.1408982109897765 -0.0897378760912967 2.3803546876011907 0.1177330254702055 0.35626703798638737 0.1687378866673955 0.879253243758511 0.8073893118211248 0.02513274122400389 -0.7716536953932444 0.11466813183451774 0.26075219019904033 0.32162054785092475 -1.524 -12.728 -1.004 -4.4 0.172 0.308 -0.156
-0.4947088040930459 -1.132844811853378 -0.08858739050038264 2.373068278858735 0.11581554948534874 0.35856800916821546 0.17103885784922362 0.8753262529422604 0.8254534695758776 0.0530143760193832 -0.7897178531479971 0.01610066234662749 0.2623229865255406 0.2572178984644148 -2.272 -12.856 -1.576 -4.432 0.244 0.296 -0.156
-0.48703890015361884 -1.1236409271260657 -0.08782040010643993 2.3634808989344513 0.11734953027323415 0.3608689803500436 0.17410681942499445 0.8128870989638757 0.8462665209020059 0.10170906214089073 -0.8238826732493775 -0.02042035224450316 0.21873338846515883 0.2627156856071656 -2.896 -13.268 -1.744 -4.46 0.264 0.316 -0.168
-0.4789855010172204 -1.114437042398753 -0.08551942892461181 2.3550440046010817 0.11543205428837738 0.36278645633490036 0.17679128580379394 0.7669413064137436 0.8914269152888878 0.13430308591577078 -0.8619744841670083 0.029845130203504617 0.1888882582616542 0.24661502326053814 -3.052 -13.396 -2.18 -4.616 0.236 0.52 -0.168
-0.47169909227476475 -1.1052331576714407 -0.0847524385306691 2.345073129479826 0.11619904468232009 0.3670049035015852 0.1787087617886507 0.7261006019247374 0.8749335538606353 0.14686945652777272 -0.8969247024316387 0.006675884387626033 0.24150993519941236 0.2320851572404109 -3.052 -13.588 -2.18 -4.616 0.236 0.828 -0.168
-0.46594666432019444 -1.0956457777471567 -0.08245146734884098 2.334335263964628 0.11658253987929144 0.3746748074410123 0.18177672336442152 0.6770132167216047 0.8874999244726373 0.14333516479314717 -0.957007661920273 0.0 0.4810563749906994 0.21166480499590773 -2.992 -13.744 -2.316 -4.276 0.236 0.548 -0.156
-0.45942724597168144 -1.0879758738077296 -0.08168447695489828 2.323980893646402 0.1169660350762628 0.381961216183468 0.1821602185613929 0.6377433085590987 0.892212313452138 0.16571901244577564 -1.009629338858031 0.006675884387626033 0.7304202918226129 0.19399334632278 -2.836 -13.716 -2.416 -4.032 0.216 0.296 -0.148
-0.4532913228201398 -1.0787719890804173 -0.08091748656095557 2.313626523328175 0.11619904468232009 0.38924762492592374 0.18484468494019235 0.6094689746820943 0.8949612070235134 0.13665928040552114 -1.041437964469661 0.036913713672755706 0.7795076770257455 0.1751437904047771 -2.648 -13.652 -2.384 -4.004 0.188 0.316 -0.148
-0.4490728756534549 -1.0707185899440188 -0.07938350577307016 2.3044226386008626 0.1169660350762628 0.39384956728958 0.18637866572807776 0.5729479600909636 0.8871072253910122 0.09149888601863915 -1.0555751314081632 0.021991148571003403 0.6817256057011054 0.1841758692821535 -2.46 -13.684 -2.784 -3.88 0.172 0.308 -0.156
-0.4425534573049419 -1.0615147052167062 -0.07861651537912745 2.293684773085665 0.1169660350762628 0.39883500485020756 0.18714565612202047 0.5576326959075862 0.8674722713097591 0.09621127499813988 -1.0174833204905325 0.0 0.5246459730510812 0.17828538305777758 -2.46 -13.652 -2.348 -4.064 0.152 0.424 -0.156
-0.43641753415340023 -1.0523108204893938 -0.07708253459124204 2.2821799171765242 0.11734953027323415 0.40420393760780654 0.18829614171293454 0.562737783968712 0.8996735960030141 0.09660397407976494 -1.0351547791636602 0.018849555918002914 0.4779147823376989 0.14765485469102282 -2.428 -13.62 -2.18 -4.524 0.244 0.656 -0.156
-0.43219908698671533 -1.04272344056511 -0.07631554419729933 2.271825546858298 0.1169660350762628 0.4099563655623768 0.1894466273038486 0.5262167693775814 0.9063494803906402 0.06322455214163478 -1.0646072102855397 0.0070685834692510935 0.530536459275457 0.13665928040552114 -2.428 -13.808 -2.112 -4.644 0.336 0.528 -0.168
-0.4275971446230591 -1.0331360606408262 -0.07554855380335662 2.2587867101612717 0.11811652066717686 0.4183932598957466 0.190980608091734 0.4759512869295736 0.9346238142676445 0.08207410805963769 -1.1474667165084276 0.022776546734253524 0.6459899892732249 0.09896016856951531 -2.552 -14.032 -1.944 -4.644 0.336 0.308 -0.156
-0.4241456878503169 -1.024315671110485 -0.07554855380335662 2.2476653494491026 0.11926700625809092 0.4241456878503169 0.19213109368264808 0.4339324851956921 0.912239966615016 0.062439153978384655 -1.202837287017561 0.05458517234588344 0.6844744992724808 0.09071348785538903 -2.492 -14.064 -2.248 -4.584 0.264 0.316 -0.168
-0.419927240683632 -1.0151117863831725 -0.07516505860638527 2.2353935031460193 0.11811652066717686 0.42951462060791584 0.19251458887961942 0.42332960999181546 0.9412996986552706 0.036913713672755706 -1.2102985695684372 0.06990043652926081 0.6165375581513454 0.08560839979426324 -2.68 -14.316 -2.384 -4.492 0.172 0.308 -0.168
-0.4157087935169471 -1.0055244064588886 -0.07516505860638527 2.2227381616459647 0.11850001586414821 0.4345000581685434 0.19328157927356213 0.4036946559105624 0.9365873096757699 0.045945792550132106 -1.202051888854311 0.07029313561088588 0.5324999546835824 0.06322455214163478 -2.552 -14.348 -2.448 -4.492 0.136 0.424 -0.156
-0.4126408319411763 -0.9959370265346049 -0.07478156340941391 2.2104663153428814 0.11926700625809092 0.4398689909261424 0.19404856966750483 0.3498948817279291 0.937765406920645 0.05576326959075863 -1.2016591897726858 0.036128315509505585 0.4790928795825741 0.03769911183600583 -2.708 -14.508 -2.552 -4.552 0.144 0.596 -0.156
-0.4091893751684341 -0.9855826562163783 -0.07363107781849985 2.1966604882519123 0.11888351106111957 0.44600491407768406 0.1936650744705335 0.3129811680551734 0.9448339903898961 0.034164820101380285 -1.2303262227313152 -0.012566370612001944 0.5348561491733327 0.027488935713754253 -2.68 -14.76 -2.348 -4.524 0.144 0.54 -0.176
-0.40573791839569195 -0.9771457618830085 -0.07478156340941391 2.185155632342772 0.11888351106111957 0.45252433242619705 0.1936650744705335 0.3082687790756727 0.9393362032471453 0.04358959806038174 -1.2766647143630725 0.003141592653000486 0.6157521599880952 0.0023561944897503642 -2.74 -14.732 -2.348 -4.492 0.144 0.432 -0.176
-0.40305345201689247 -0.9675583819587247 -0.07401457301547121 2.171349805251803 0.11926700625809092 0.45904375077471005 0.1944320648644762 0.3227986450957999 0.9334457170227694 0.02670353755050413 -1.2892310849750743 0.012959069693627005 0.6279258315184721 0.011780972448751823 -2.96 -14.888 -2.384 -4.46 0.144 0.444 -0.14
-0.4007524808350643 -0.959121487625355 -0.07363107781849985 2.158310968554777 0.11926700625809092 0.4636456931383663 0.19404856966750483 0.27960174611704325 0.9279479298800185 -0.003141592653000486 -1.2939434739545752 0.014922565101752308 0.5725552610093385 0.018064157754752792 -3.148 -14.824 -2.448 -4.552 0.136 0.5 -0.168
-0.3992185000471789 -0.9495341077010712 -0.07286408742455715 2.1464226174486654 0.11926700625809092 0.4686311306989939 0.19404856966750483 0.2238384765262846 0.9228428418188928 0.04437499622363186 -1.2943361730362002 -0.018849555918002914 0.5328926537652074 -0.0047123889795007284 -3.332 -14.824 -2.048 -4.584 0.136 0.528 -0.184
-0.3980680144562649 -0.94071371817073 -0.07209709703061444 2.134150771145582 0.11888351106111957 0.4736165682596215 0.19481556006144754 0.2042035224450316 0.9161669574312667 0.050658181529632834 -1.2959069693627003 -0.027881634795379313 0.5054037180514531 0.0007853981632501215 -3.332 -14.952 -2.248 -4.616 0.144 0.596 -0.168
-0.39576704327443674 -0.9315098334434175 -0.07171360183364309 2.1188109632667276 0.11926700625809092 0.48051948180510584 0.19404856966750483 0.15236724367052357 0.9236282399821428 0.043196898978756684 -1.319076215178579 0.0011780972448751821 0.5639158812135873 0.00039269908162506076 -3.116 -15.048 -2.384 -4.524 0.152 0.52 -0.212
-0.39384956728958 -0.922305948716105 -0.07133010663667173 2.1065391169636443 0.11926700625809092 0.4858884145627048 0.1936650744705335 0.12919799785464497 0.9538660692672726 0.04908738520313259 -1.3630585123205858 0.007461282550876154 0.5831581362132152 0.00039269908162506076 -3.428 -15.208 -2.652 -4.524 0.136 0.5 -0.24
-0.39461655768352266 -0.9111845880039358 -0.07133010663667173 2.091966299478733 0.12003399665203363 0.4916408425172751 0.19328157927356213 0.12016591897726858 0.9852819957972774 0.08246680714126275 -1.3991868278300914 -0.009032078877376396 0.6027930902944683 0.004319689897875668 -3.176 -15.492 -2.852 -4.552 0.144 0.528 -0.212
-0.39308257689563725 -0.9019807032766233 -0.07056311624272903 2.077776977190793 0.11888351106111957 0.4966262800779027 0.1928980840765908 0.06322455214163478 0.9927432783481536 0.05379977418263332 -1.4054700131360924 0.0047123889795007284 0.5650939784584624 -0.013744467856877126 -3.304 -15.776 -2.852 -4.46 0.152 0.576 -0.252
-0.3942330624865513 -0.8939273041402248 -0.06941263065181497 2.064738140493767 0.11965050145506227 0.5019952128355016 0.1936650744705335 0.04790928795825741 0.9640762453895241 0.04241150081550656 -1.3936890406873406 -0.024740042142378828 0.5462444225404595 -0.03063052836675474 -3.644 -16.0 -2.92 -4.552 0.136 0.636 -0.24
-0.39346607209260864 -0.883189438625027 -0.06902913545484361 2.0497818278118842 0.11965050145506227 0.5085146311840146 0.1928980840765908 0.018064157754752792 0.937765406920645 0.0789325154066372 -1.3929036425240904 0.01649336142825255 0.5317145565203323 -0.019242254999627974 -3.272 -16.096 -2.92 -4.676 0.124 0.664 -0.232
-0.3926990816986659 -0.8732185635037718 -0.0682621450609009 2.03444201993303 0.11811652066717686 0.514267059138585 0.1936650744705335 0.0011780972448751821 0.9291260271248937 0.06008295948863429 -1.42235607364597 -0.008639379795751335 0.5666647747849627 -0.0035342917346255468 -3.332 -16.192 -2.652 -4.676 0.152 0.588 -0.212
-0.39384956728958 -0.864781669170402 -0.06787864986392955 2.020636192842061 0.11888351106111957 0.5196359918961839 0.1928980840765908 0.009424777959001457 0.9361946105941448 0.05340707510100826 -1.4459180185434737 0.0027488935713754254 0.5588107931524614 -0.003141592653000486 -3.456 -16.224 -2.884 -4.676 0.136 0.576 -0.24
-0.39346607209260864 -0.8555777844430895 -0.0682621450609009 2.005296384963207 0.11811652066717686 0.5250049246537829 0.1936650744705335 -0.036913713672755706 0.9094910730436406 0.04555309346850705 -1.448274213033224 -0.03455751918300534 0.5686282701930879 -0.0011780972448751821 -3.208 -16.256 -2.784 -4.644 -0.172 0.608 -0.252
-0.39500005288049406 -0.8459904045188057 -0.06711165946998685 1.989956577084353 0.11734953027323415 0.5315243430022959 0.190980608091734 -0.06322455214163478 0.9090983739620156 0.023954643979128706 -1.4443472222169733 -0.08757189520238855 0.569020969274713 -0.034164820101380285 -3.148 -16.192 -2.652 -4.644 -0.244 0.608 -0.324
-0.3969175288653508 -0.8367865197914932 -0.06634466907604414 1.975767254796413 0.11504855909140603 0.5368932757598948 0.18637866572807776 -0.0899280896921389 0.8914269152888878 0.07579092275363672 -1.4427764258904732 -0.181034276629153 0.5482079179485848 -0.271747764484542 -3.208 -16.096 -2.652 -4.552 -0.024 0.676 -0.268
-0.39730102406232215 -0.8291166158520661 -0.06557767868210143 1.9619614277054442 0.11044661672774979 0.5422622085174937 0.1836941993492783 -0.10681415020201653 0.8808240400850113 0.03259402377488004 -1.390154748952715 -0.2788163479537931 0.5340707510100826 -0.38680859540068485 -3.116 -16.0 -2.716 -4.524 0.124 0.692 -0.268
-0.39883500485020756 -0.8183787503368682 -0.06672816427301549 1.94662161982659 0.10891263593986437 0.5476311412750927 0.18062623777350748 -0.1390154748952715 0.8957466051867635 0.018456856836377853 -1.4337443470130968 -0.25839599570928995 0.5474225197853346 -0.3667809422378067 -3.52 -15.968 -2.552 -4.584 0.124 0.676 -0.26
-0.3996019952441503 -0.8110923415944126 -0.06557767868210143 1.933582783129564 0.10852914074289302 0.5526165788357204 0.17602429540985123 -0.11113384009989219 0.9173450546761419 -0.0070685834692510935 -1.4431691249720981 -0.18496126744540362 0.5379977418263332 -0.3569634651971802 -3.52 -16.032 -2.484 -4.552 -0.016 0.624 -0.296
-0.4011359760320357 -0.800737971276186 -0.06519418348513008 1.9178594800537385 0.10661166475803625 0.5579855115933192 0.17180584824316633 -0.1280199006097698 0.8827875354931365 0.02513274122400389 -1.4231414718092201 -0.11623892816101798 0.4987278336638271 -0.3754203220335581 -3.584 -16.128 -2.384 -5.012 -0.08 0.712 -0.288
-0.40420393760780654 -0.7919175817458448 -0.06519418348513008 1.9017526817809416 0.10507768397015084 0.5648884251388037 0.1687378866673955 -0.16964600326202625 0.8890707207991375 0.03769911183600583 -1.4655529726247267 -0.1009236639776406 0.5391758390712084 -0.3408628028505527 -3.708 -16.284 -2.28 -5.164 -0.016 0.588 -0.26
-0.40535442319872056 -0.7815632114276183 -0.06519418348513008 1.8875633594930017 0.10316020798529407 0.5706408530933739 0.16528642989465334 -0.20695241601640701 0.9094910730436406 0.029059732040254495 -1.4522012038494747 -0.1822123738740282 0.5957245068252172 -0.2831360378516688 -3.74 -16.572 -2.652 -4.952 0.124 0.588 -0.28
-0.4084223847744914 -0.7723593267003058 -0.06289321230330196 1.8718400564171762 0.10316020798529407 0.5760097858509728 0.1622184683188825 -0.23640484713828655 0.90556408222739 0.0659734457130102 -1.448666912114849 -0.13469578499739585 0.5148284960104547 -0.29766590387179603 -3.644 -16.824 -2.516 -4.86 0.1 0.676 -0.252
-0.40957287036540546 -0.763922432366936 -0.06404369789421602 1.8584177245231788 0.10316020798529407 0.5802282330176578 0.15953400194008302 -0.22344577744465957 0.8674722713097591 0.03887720908088101 -1.4384567359925975 -0.04712388979500729 0.48576876397020013 -0.3220132469325498 -3.612 -16.856 -2.652 -4.92 -0.052 0.772 -0.268
-0.41225733674420495 -0.7547185476396235 -0.06366020269724466 1.8442284022352387 0.10277671278832272 0.5852136705782853 0.15608254516734085 -0.25172011132166394 0.8505862107998815 0.04751658887663235 -1.4404202314007228 0.008246680714126275 0.5069745143779534 -0.31455196438167365 -3.708 -17.112 -2.616 -5.072 -0.144 0.732 -0.296
-0.41800976469877527 -0.7470486437001965 -0.06212622190935926 1.8296555847503273 0.10162622719740866 0.5905826033358843 0.15301458359157002 -0.26114488928066537 0.8545132016161322 0.04790928795825741 -1.4180363837480943 -0.06518804754976008 0.5175773895818301 -0.30748338091242255 -3.8 -17.144 -2.752 -5.072 -0.06 0.676 -0.28
-0.4195437454866607 -0.7389952445637981 -0.060975736318445196 1.8146992720684445 0.1012427320004373 0.5959515360934833 0.1491796316218565 -0.3137665662184235 0.8246680714126275 0.07107853377413599 -1.4309954534417213 -0.07068583469251093 0.5065818152963284 -0.30355639009617197 -3.8 -17.08 -2.92 -5.072 0.052 0.684 -0.28
-0.4226117070624315 -0.7305583502304283 -0.06135923151541655 1.800126454583533 0.10085923680346595 0.6001699832601681 0.14611167004608566 -0.3542145716258048 0.8356636456981292 0.08678649703913842 -1.4345297451763468 -0.05851216316213405 0.4963716391740768 -0.3640320486664313 -3.832 -17.08 -2.82 -5.072 -0.016 0.712 -0.288
-0.42683015422911635 -0.7217379607000872 -0.060975736318445196 1.7855536370986216 0.1012427320004373 0.6055389160177671 0.14304370847031483 -0.3385066083608024 0.8187775851882516 0.061653755815134534 -1.4007576241565916 -0.030237829285129678 0.472024296113323 -0.35539266887067994 -3.768 -17.24 -2.752 -5.072 -0.1 0.712 -0.288
-0.43104860139580126 -0.7148350471546028 -0.05944175553055978 1.7732817907955383 0.09970875121255189 0.6101408583814233 0.1392087565006013 -0.336543112952677 0.7967864366172482 0.056155968672383684 -1.3603096187492103 -0.01060287520387664 0.44924774937906947 -0.36049775693180575 -3.768 -17.176 -2.852 -5.196 -0.116 0.732 -0.26
-0.4333495725776294 -0.7060146576242616 -0.05829126993964572 1.7594759637045696 0.10009224640952324 0.6139758103511368 0.1349903093339164 -0.3530364743809296 0.7853981632501215 0.06283185306000971 -1.3626658132389609 -0.05890486224375911 0.4519966429504449 -0.3593196596869306 -3.864 -17.24 -2.952 -5.196 -0.052 0.724 -0.26
-0.4387185053352283 -0.6979612584878633 -0.05905826033358843 1.7445196510226868 0.09817477042466648 0.6193447431087358 0.13038836697026016 -0.40016036417593687 0.8097455063108753 0.08089601081476251 -1.3473505490555835 -0.09228428418188928 0.43353978611406707 -0.3848450999925595 -3.924 -17.3 -2.988 -5.196 -0.044 0.752 -0.252
-0.4425534573049419 -0.6906748497454075 -0.05790777474267437 1.7314808143256608 0.09740778003072377 0.6227961998814779 0.12732040539448933 -0.41390483203281403 0.7916813485561225 0.08050331173313745 -1.3418527619128326 -0.09974556673276543 0.44139376774656824 -0.420188017338815 -3.988 -17.272 -3.052 -5.256 -0.108 0.724 -0.268
-0.44753889486556947 -0.6822379554120378 -0.05790777474267437 1.7176749872346921 0.09625729443980971 0.6277816374421056 0.12195147263689039 -0.43353978611406707 0.7940375430458728 0.06086835765188441 -1.3092587381379526 -0.12762720152814475 0.4091924430533133 -0.4272566008080661 -3.864 -17.364 -3.256 -5.104 -0.08 0.732 -0.268
-0.45099035163831164 -0.6745680514726107 -0.056373793954788955 1.70578663612858 0.09510680884889565 0.6312330942148477 0.1177330254702055 -0.4410010686649432 0.7708682972299943 0.06715154295788539 -1.306117145484952 -0.14215706754827198 0.40958514213493835 -0.3899501880536853 -3.864 -17.524 -3.188 -4.98 -0.036 0.8 -0.296
-0.4571262747898533 -0.668432128321069 -0.05675728915176031 1.6942817802194394 0.09395632325798159 0.6346845509875899 0.11313108310654926 -0.4669192080521972 0.7547676348833667 0.0659734457130102 -1.2727377235468218 -0.10485065479389122 0.3730641275438077 -0.4688827034603225 -3.988 -17.364 -3.156 -5.104 -0.08 0.848 -0.268
-0.4613447219565382 -0.6599952339876992 -0.0559902987578176 1.6808594483254422 0.09242234247009617 0.6389029981542749 0.10814564554592167 -0.4390375732568179 0.7504479449854911 0.04790928795825741 -1.2212941438539389 -0.10917034469176688 0.38563049815580963 -0.4174391237674396 -3.864 -17.208 -2.884 -5.256 -0.088 0.8 -0.288
-0.4651796739262517 -0.6527088252452435 -0.05483981316690354 1.6674371164314448 0.09127185687918211 0.6435049405179311 0.10431069357620813 -0.46456301356244684 0.7441647596794901 0.07068583469251093 -1.2326824172210658 -0.11506083091614279 0.41861722101231474 -0.46259951815432154 -3.8 -17.24 -2.852 -5.472 -0.052 0.704 -0.28
-0.47131559707779336 -0.6458059116997592 -0.054072822772960834 1.6563157557192756 0.09050486648523941 0.6469563972906732 0.09779127522769512 -0.478307481419324 0.7319910881491132 0.06518804754976008 -1.2110839677316874 -0.1260564052016445 0.4017311605024371 -0.4358959806038174 -4.052 -17.176 -3.02 -5.744 0.0 0.724 -0.26
-0.4759175394414496 -0.6385195029573034 -0.05253884198507542 1.6444274046131635 0.0897378760912967 0.6504078540634154 0.095490304045867 -0.49558624101082666 0.7190320184554863 0.04908738520313259 -1.184380430181183 -0.10367255754901604 0.3911282852985605 -0.4759512869295736 -4.176 -17.112 -3.12 -5.744 -0.036 0.656 -0.252
-0.48051948180510584 -0.6312330942148477 -0.05292233718204677 1.6325390535070516 0.088970885697354 0.654242806033129 0.08935438089432535 -0.5273948666224566 0.7060729487618592 0.04830198703988247 -1.176133749467057 -0.06832964020276057 0.3506802798911792 -0.43275438795081694 -3.956 -17.112 -2.852 -5.928 -0.108 0.704 -0.26
-0.48627190975967616 -0.6254806662602774 -0.05292233718204677 1.6214176927948822 0.08858739050038264 0.6576942628058712 0.08628641931855452 -0.542710130805834 0.6935065781498573 0.06832964020276057 -1.184380430181183 -0.06283185306000971 0.32162054785092475 -0.47870018050094904 -4.176 -17.176 -2.684 -6.144 -0.088 0.684 -0.28
-0.49279132810818915 -0.6178107623208504 -0.05253884198507542 1.6095293416887704 0.08743690490946858 0.6611457195786133 0.07976700097004151 -0.5588107931524614 0.685259897435731 0.05026548244800778 -1.1671016705896806 -0.07186393193738612 0.34950218264630406 -0.47477318968469845 -3.956 -17.176 -2.82 -6.052 -0.016 0.636 -0.252
-0.49816026086578813 -0.6116748391693088 -0.052155346788104066 1.5976409905826585 0.08666991451552587 0.6642136811543842 0.07516505860638527 -0.5513495106015853 0.6793694112113551 0.03063052836675474 -1.156498795385804 -0.084037603467763 0.3412555019321778 -0.49558624101082666 -3.768 -17.208 -2.884 -6.02 0.0 0.596 -0.268
-0.5039126888203584 -0.604388430426853 -0.05062136600021865 1.5857526394765464 0.08628641931855452 0.6668981475331837 0.06979612584878632 -0.5599888903973366 0.6801548093746052 0.0530143760193832 -1.149822910998178 -0.06322455214163478 0.2996293992799213 -0.5128650006023293 -3.988 -17.272 -2.988 -5.776 -0.024 0.684 -0.268
-0.5100486119719001 -0.5974855168813686 -0.0502378708032473 1.5761652595522626 0.08628641931855452 0.668432128321069 0.06519418348513008 -0.5965099049884672 0.6609125543749772 0.05262167693775814 -1.1148726927335475 -0.03926990816250607 0.23561944897503645 -0.4692754025419476 -3.988 -17.364 -3.088 -5.592 -0.06 0.848 -0.252
-0.515417544729499 -0.591349593729827 -0.05062136600021865 1.5642769084461507 0.08666991451552587 0.6699661091089545 0.06059224112147384 -0.5941537104987169 0.6412776002937242 0.04790928795825741 -1.1129091973254222 0.001570796326500243 0.21991148571003402 -0.5010840281535776 -3.924 -17.3 -2.988 -5.532 -0.088 0.828 -0.252
-0.5207864774870979 -0.585980660972228 -0.04947088040930459 1.553922538127924 0.08666991451552587 0.6734175658816967 0.055223308363874894 -0.6157521599880952 0.6514877764159758 0.045160394386881984 -1.0814932707954172 -0.009424777959001457 0.2238384765262846 -0.5136503987655795 -3.644 -17.176 -2.82 -5.472 -0.06 0.772 -0.252
-0.5276893910325823 -0.5798447378206864 -0.049854375606275945 1.5443351582036402 0.08551942892461181 0.674951546669582 0.051004861197190006 -0.6314601232530976 0.6130032664167198 0.04437499622363186 -1.0909180487544188 -0.021991148571003403 0.22815816642416029 -0.5262167693775814 -3.552 -17.112 -2.584 -5.56 -0.044 0.78 -0.28
-0.5334418189871526 -0.5725583290782307 -0.04908738521233324 1.5343642830823851 0.08551942892461181 0.6764855274574675 0.044485442848677 -0.6287112296817222 0.6259623361103468 0.04790928795825741 -1.0257300012046586 -0.019242254999627974 0.18496126744540362 -0.510901505194204 -3.708 -17.016 -2.684 -5.716 -0.052 0.76 -0.268
-0.5399612373356656 -0.5671893963206317 -0.048703890015361885 1.5263108839459867 0.08513593372764046 0.6780195082453528 0.04065049087896346 -0.6605198552933521 0.627140433355222 0.027881634795379313 -0.957007661920273 -0.03455751918300534 0.14922565101752308 -0.5540984041729607 -3.456 -16.984 -2.652 -5.988 -0.144 0.792 -0.296
-0.5476311412750927 -0.5614369683660614 -0.048703890015361885 1.5151895232338175 0.0839854481367264 0.6810874698211237 0.034514567727421806 -0.6636614479463526 0.5874778261110909 0.021598449489378342 -0.9507244766142721 -0.06636614479463526 0.17867808213940264 -0.5423174317242089 -3.364 -16.984 -2.82 -6.144 -0.164 0.74 -0.268
-0.5541505596236057 -0.554534054820577 -0.04793689962141918 1.5056021433095337 0.08206797215186963 0.6818544602150665 0.028378644575880154 -0.6503096791711006 0.5988660994782177 0.06518804754976008 -0.9373727078390199 -0.11663162724264303 0.2049889206082817 -0.5187554868267052 -3.272 -17.048 -2.752 -6.172 -0.036 0.676 -0.232
-0.5602864827751474 -0.5495486172599495 -0.04793689962141918 1.4971652489761638 0.08206797215186963 0.6845389265938658 0.02339320701525256 -0.6675884387626032 0.5843362334580904 0.0420188017338815 -0.9299114252881439 -0.13233959050764546 0.21951878662840896 -0.574911455499089 -3.24 -17.048 -2.82 -6.204 -0.016 0.616 -0.26
-0.5683398819115458 -0.5437961893053792 -0.04678641403050512 1.4868108786579373 0.08053399136398422 0.6853059169878086 0.016490293469768196 -0.67897671212973 0.5548838023362108 0.023561944897503646 -0.8965320033500137 -0.09621127499813988 0.1661117115274007 -0.5729479600909636 -3.272 -17.048 -2.516 -6.236 -0.06 0.692 -0.232
-0.5744758050630875 -0.5384272565477802 -0.04793689962141918 1.4795244699154815 0.08053399136398422 0.68568941218478 0.010737865515197896 -0.6734789249869791 0.55017141335671 0.01531526418337737 -0.8953539061051384 -0.07422012642713648 0.09621127499813988 -0.5729479600909636 -3.24 -17.144 -2.484 -6.388 -0.088 0.74 -0.252
-0.5809952234116005 -0.5330583237901813 -0.04793689962141918 1.4695535947942264 0.07861651537912745 0.6876068881696367 0.005368932757598948 -0.7025386570272336 0.5525276078464605 -0.013744467856877126 -0.8490154144733814 -0.07971791356988733 0.0950331777532647 -0.5152211950920796 -3.116 -17.08 -2.216 -6.508 -0.052 0.692 -0.296
-0.5875146417601135 -0.5273058958356109 -0.04716990922747647 1.4618836908547992 0.0790000105760988 0.6879903833666081 0.0003834951969713534 -0.6754424203951045 0.5470298207037096 -0.011780972448751823 -0.8541205025345071 -0.0899280896921389 0.0950331777532647 -0.5438882280507091 -3.02 -17.112 -2.28 -6.416 -0.008 0.596 -0.288
-0.5959515360934833 -0.5219369630780121 -0.047553404424447825 1.4549807773093149 0.07784952498518474 0.6879903833666081 -0.004985437560627594 -0.7135342313127354 0.5379977418263332 0.029059732040254495 -0.8183848861066266 -0.10838494652851677 0.09149888601863915 -0.5266094684592064 -3.02 -17.08 -2.048 -6.448 0.052 0.608 -0.268
-0.6009369736541108 -0.5173350207143558 -0.04793689962141918 1.4465438829759452 0.07708253459124204 0.6876068881696367 -0.008820389530341128 -0.7139269303943604 0.5254313712143313 0.03377212101975522 -0.7732244917197446 -0.09228428418188928 0.021598449489378342 -0.588263224274341 -2.896 -17.112 -2.248 -6.448 0.06 0.704 -0.252
-0.6089903727905093 -0.5119660879567568 -0.047553404424447825 1.4392574742334894 0.07631554419729933 0.6879903833666081 -0.016490293469768196 -0.737096176210239 0.517184690500205 0.009032078877376396 -0.7787222788624955 -0.05379977418263332 -0.01531526418337737 -0.5619523858054619 -2.896 -17.08 -2.08 -6.572 0.0 0.752 -0.26
-0.6166602767299363 -0.507747640790072 -0.04601942363656241 1.4315875702940624 0.07669903939427068 0.6883738785635795 -0.020708740636453084 -0.7473063523324905 0.5116869033574541 0.01767145867312773 -0.7669413064137436 0.005497787142750851 -0.014137166938502187 -0.5556692004994609 -2.864 -17.016 -2.08 -6.388 -0.008 0.74 -0.26
-0.6239466854723921 -0.5019952128355016 -0.046402918833533764 1.4254516471425207 0.07593204900032798 0.6887573737605508 -0.027611654181937447 -0.743772060597865 0.478307481419324 0.030237829285129678 -0.7245298055982371 -0.023954643979128706 0.009817477040626518 -0.5218970794797058 -2.864 -16.984 -1.98 -6.144 -0.016 0.656 -0.24
-0.6320000846087904 -0.49777676566881673 -0.046402918833533764 1.4177817432030937 0.07631554419729933 0.6887573737605508 -0.033364082136507746 -0.7492698477406159 0.4700608007051977 0.040448005407381256 -0.685259897435731 -0.022383847652628464 -0.014922565101752308 -0.5470298207037096 -2.864 -16.984 -1.912 -6.144 0.036 0.752 -0.28
-0.6412039693361029 -0.4924078329112178 -0.046402918833533764 1.4108788296576094 0.07593204900032798 0.6872233929726653 -0.03834951969713534 -0.7653705100872433 0.4680973052970724 0.014137166938502187 -0.6601271562117271 -0.018849555918002914 -0.03769911183600583 -0.5411393344793337 -2.492 -16.952 -1.98 -6.02 -0.008 0.828 -0.288
-0.650024358866444 -0.48857288094150425 -0.045252433242619704 1.403975916112125 0.07516505860638527 0.6872233929726653 -0.04563592843959106 -0.7853981632501215 0.4339324851956921 0.04280419989713162 -0.6149667618248451 -0.010995574285501701 -0.05772676499888393 -0.6024003912128432 -2.336 -16.952 -2.048 -6.052 -0.124 0.82 -0.268
-0.6569272724119284 -0.48473792897179074 -0.045252433242619704 1.3989904785514973 0.07554855380335662 0.686839897775694 -0.05062136600021865 -0.7732244917197446 0.43275438795081694 0.027881634795379313 -0.5874778261110909 -0.036913713672755706 0.018064157754752792 -0.5741260573358388 -1.992 -16.856 -2.18 -6.052 -0.108 0.704 -0.288
-0.6634466907604415 -0.48051948180510584 -0.045252433242619704 1.3943885361878412 0.07401457301547121 0.6864564025787226 -0.055223308363874894 -0.7665486073321186 0.4245077072366907 0.00510508806112579 -0.5584180940708364 -0.07068583469251093 -0.00510508806112579 -0.5674501729482128 -2.056 -16.732 -2.148 -6.112 -0.024 0.644 -0.288
-0.6722670802907825 -0.47668452983539233 -0.04601942363656241 1.3894030986272135 0.0732475826215285 0.6860729073817513 -0.0625097171063306 -0.7963937375356231 0.4103705402981885 0.019242254999627974 -0.5207189822348305 -0.06911503836601068 -0.07225663101901117 -0.5576326959075862 -2.088 -16.764 -2.012 -6.236 -0.024 0.724 -0.252
-0.6795534890332383 -0.4720825874717361 -0.045252433242619704 1.3840341658696145 0.0724805922275858 0.6853059169878086 -0.0674951546669582 -0.8007134274334988 0.38366700274768434 -0.013351768775252066 -0.5030475235617028 -0.08207410805963769 -0.0620464548967596 -0.5733406591725887 -1.992 -16.764 -1.844 -6.356 -0.016 0.76 -0.268
-0.6872233929726653 -0.46824763550202253 -0.04563592843959106 1.380199213899901 0.07209709703061444 0.6837719361999232 -0.07439806821244256 -0.7960010384539982 0.3781692156049335 -0.0011780972448751821 -0.46652650897057213 -0.07225663101901117 -0.06754424203951044 -0.6039711875393434 -1.9 -16.7 -1.712 -6.388 0.044 0.684 -0.26
-0.6964272776999778 -0.46479617872928036 -0.045252433242619704 1.3763642619301875 0.07056311624272903 0.6837719361999232 -0.08091748656095557 -0.7948229412091229 0.36246125233993104 -0.013351768775252066 -0.4123340357063138 -0.08835729336563866 -0.054977871427508505 -0.5839435343764653 -1.652 -16.668 -1.776 -6.508 0.024 0.596 -0.252
-0.7040971816394049 -0.4613447219565382 -0.045252433242619704 1.3725293099604738 0.07017962104575767 0.6822379554120378 -0.08628641931855452 -0.7924667467193726 0.3479313863198038 0.008639379795751335 -0.37974001193143375 -0.084037603467763 -0.1009236639776406 -0.5776603490704644 -1.652 -16.636 -1.44 -6.752 0.008 0.528 -0.28
-0.7125340759727747 -0.45827676038076737 -0.04563592843959106 1.3686943579907604 0.07017962104575767 0.6795534890332383 -0.09203884727312482 -0.7956083393723731 0.33536501570780186 0.02591813938725401 -0.36246125233993104 -0.08207410805963769 -0.16414821611927538 -0.5902267196824663 -1.4 -16.572 -1.34 -6.784 0.052 0.492 -0.232
-0.7205874751091731 -0.4544418084110538 -0.044485442848677 1.366009891611961 0.06902913545484361 0.6761020322604961 -0.09779127522769512 -0.801891524678374 0.31887165427954933 0.0070685834692510935 -0.310232274483798 -0.07932521448826227 -0.2501493149951637 -0.6004368958047178 -1.368 -16.476 -1.476 -6.784 0.044 0.656 -0.252
-0.7278738838516289 -0.451373846835283 -0.04486893804564835 1.3625584348392188 0.0682621450609009 0.6745680514726107 -0.10431069357620813 -0.795215640290748 0.33065262672830115 0.0047123889795007284 -0.29334621397392036 -0.04908738520313259 -0.278030949790543 -0.6192864517227208 -1.244 -16.54 -1.44 -6.784 -0.016 0.616 -0.268
-0.7351602925940846 -0.4490728756534549 -0.044485442848677 1.360640958854362 0.06787864986392955 0.6718835850938112 -0.10967962633380708 -0.7995353301886237 0.32358404325905005 0.0047123889795007284 -0.27017696815804176 -0.04437499622363186 -0.26821347274991647 -0.6020076921312181 -1.152 -16.668 -1.24 -6.54 -0.016 0.56 -0.252
-0.7432136917304829 -0.4456214188807127 -0.044485442848677 1.358339987672534 0.06672816427301549 0.6676651379271263 -0.11504855909140603 -0.7838273669236212 0.30237829285129675 -0.0011780972448751821 -0.23876104162803694 -0.05890486224375911 -0.2858849314230442 -0.5717698628460884 -0.964 -16.732 -1.376 -6.448 0.016 0.624 -0.26
-0.7505001004729387 -0.44332044769888457 -0.045252433242619704 1.3560390164907057 0.0674951546669582 0.6649806715483269 -0.12118448224294769 -0.788539755903122 0.28627763050466926 -0.01021017612225158 -0.21755529122028364 -0.05772676499888393 -0.36756634040105685 -0.5215043803980807 -1.12 -16.668 -1.14 -6.54 0.06 0.664 -0.232
-0.758553499609337 -0.4410194765170565 -0.04486893804564835 1.3545050357028203 0.06672816427301549 0.6596117387907279 -0.126936910197518 -0.7783295797808704 0.2599667920357902 0.019242254999627974 -0.19438604540440507 -0.018064157754752792 -0.3911282852985605 -0.5556692004994609 -1.056 -16.792 -0.94 -6.356 0.06 0.636 -0.252
-0.7669903939427068 -0.438335010138257 -0.04563592843959106 1.3541215405058489 0.06634466907604414 0.6557767868210144 -0.13192234775814557 -0.7775441816176203 0.24740042142378826 -0.01531526418337737 -0.14058627122177175 -0.01688606050987761 -0.4197953182571899 -0.5611669876422118 -1.056 -16.636 -1.072 -6.324 0.06 0.644 -0.268
-0.7750437930791053 -0.43603403895642884 -0.04486893804564835 1.352971054914935 0.06596117387907278 0.650024358866444 -0.13729128051574452 -0.7979645338621234 0.2399391388729121 0.01610066234662749 -0.08953539061051385 -0.012959069693627005 -0.45356743927694515 -0.5419247326425838 -0.964 -16.412 -0.736 -6.48 0.108 0.692 -0.252
-0.7838641826094465 -0.4341165629715721 -0.045252433242619704 1.352971054914935 0.06596117387907278 0.6450389213058165 -0.14342720366728617 -0.7995353301886237 0.2171625921386586 0.0035342917346255468 -0.07225663101901117 0.004319689897875668 -0.48576876397020013 -0.5399612372344585 -0.9 -16.668 -1.04 -6.416 0.016 0.644 -0.252
-0.7919175817458448 -0.43219908698671533 -0.044485442848677 1.3525875597179635 0.06557767868210143 0.6400534837451889 -0.14956312681882783 -0.801498825596749 0.20813051326128218 0.023169245815878585 -0.02591813938725401 -0.018456856836377853 -0.46456301356244684 -0.5517422096832103 -0.496 -16.38 -1.04 -6.388 -0.036 0.616 -0.252
-0.8003544760792146 -0.4302816110018586 -0.043334957257762936 1.352971054914935 0.06442719309118737 0.635835036578504 -0.15454856437945544 -0.7791149779441205 0.19949113346553085 0.005497787142750851 0.00510508806112579 -0.06283185306000971 -0.4751658887663235 -0.5529203069280855 -0.528 -16.224 -0.94 -6.54 -0.036 0.608 -0.26
-0.807257389624699 -0.42836413501700177 -0.044485442848677 1.3525875597179635 0.06327670750027331 0.6308495990178764 -0.1599174971370544 -0.8093528072292502 0.17553648948640216 0.02042035224450316 0.03887720908088101 -0.11427543275289267 -0.4759512869295736 -0.530143760193832 -0.404 -16.54 -0.972 -6.54 0.036 0.596 -0.24
-0.8145437983671547 -0.42721364942608775 -0.04410194765170564 1.3541215405058489 0.06327670750027331 0.6250971710633061 -0.16490293469768197 -0.7755806862094949 0.1649336142825255 -0.0023561944897503642 0.06440264938650996 -0.135873882242271 -0.5026548244800777 -0.530536459275457 -0.372 -16.38 -0.872 -6.6 0.088 0.588 -0.212
-0.8222137023065818 -0.42529617344123094 -0.043334957257762936 1.3560390164907057 0.0617427267123879 0.6208787238966212 -0.17027186745528092 -0.7728317926381195 0.1311614932627703 0.010995574285501701 0.07422012642713648 -0.11663162724264303 -0.5372123436630831 -0.543495528969084 -0.34 -16.032 -0.836 -6.844 0.052 0.54 -0.232
-0.8298836062460089 -0.4237621926533455 -0.04371845245473429 1.3564225116876771 0.06020874592450249 0.6151262959420509 -0.17602429540985123 -0.7928594458009977 0.16532631336415057 0.03337942193813016 0.0860010988758883 -0.09699667316139 -0.5054037180514531 -0.5203262831532055 -0.496 -16.38 -0.704 -6.664 -0.008 0.384 -0.232
-0.8375535101854359 -0.4218447166684888 -0.043334957257762936 1.3579564924755625 0.058674765136617076 0.609757363184452 -0.18100973297047881 -0.7810784733522458 0.1460840583645226 0.008639379795751335 0.12370021071189413 -0.11231193734476737 -0.5112942042758291 -0.5544911032545857 -0.496 -16.476 -0.668 -6.416 0.044 0.46 -0.232
-0.8467573949127484 -0.42146122147151743 -0.04295146206079158 1.360640958854362 0.05714078434873166 0.6020874592450249 -0.18637866572807776 -0.7920740476377475 0.10406525663064109 0.007853981632501214 0.18339047111890336 -0.16414821611927538 -0.6106470719269694 -0.5191481859083303 -0.496 -16.192 -0.94 -6.572 0.088 0.576 -0.212
-0.85289331806429 -0.419927240683632 -0.042184471666848876 1.3617914444452761 0.055223308363874894 0.5963350312904546 -0.1917475984856767 -0.7834346678419962 0.10053096489601555 0.043196898978756684 0.19752763805740556 -0.1590431280581496 -0.6479534846813502 -0.5156138941737047 -0.56 -16.0 -0.636 -6.508 0.108 0.548 -0.224
-0.8620972027916025 -0.419927240683632 -0.04256796686382023 1.3640924156271041 0.0559902987578176 0.5890486225479988 -0.19711653124327566 -0.8219191778412521 0.1130973355080175 0.03259402377488004 0.18496126744540362 -0.10720684928364158 -0.6397068039672239 -0.4822344722355746 -0.496 -15.872 -0.668 -6.236 0.088 0.5 -0.232
-0.870150601928001 -0.41877675509271794 -0.04256796686382023 1.367160377202875 0.05483981316690354 0.5829126993964572 -0.20133497840996056 -0.7791149779441205 0.07971791356988733 -0.023954643979128706 0.23012166183228558 -0.054192473264258384 -0.6801548093746052 -0.4700608007051977 -0.404 -15.048 -0.604 -6.236 -0.024 0.588 -0.232
-0.8785874962613707 -0.41762626950180387 -0.042184471666848876 1.3698448435816746 0.05330583237901813 0.5756262906540015 -0.2059369207736168 -0.7720463944748694 0.07579092275363672 0.03573561642788053 0.26546457917854105 -0.09189158510026421 -0.6687665360074785 -0.4739877915214483 -0.404 -14.54 -0.568 -5.928 -0.036 0.5 -0.232
-0.8854904098068551 -0.41724277430483253 -0.041033986075934815 1.3725293099604738 0.051004861197190006 0.5683398819115458 -0.21053886313727305 -0.7924667467193726 0.10170906214089073 0.04476769530525693 0.239153740709662 -0.15590153540514912 -0.6683738369258534 -0.46652650897057213 -0.528 -14.604 -0.568 -5.684 0.08 0.508 -0.24
-0.8939273041402248 -0.4168592791078612 -0.04180097646987752 1.3763642619301875 0.0502378708032473 0.5591359971842333 -0.215907795894872 -0.7571238293731171 0.03887720908088101 0.05458517234588344 0.3015928946880466 -0.19752763805740556 -0.7315983890674882 -0.48851765754157556 -0.496 -15.208 -0.568 -5.592 0.18 0.656 -0.224
-0.9023641984735946 -0.41647578391088985 -0.041033986075934815 1.380199213899901 0.04908738521233324 0.5514660932448062 -0.22089323345549958 -0.7673340054953687 0.05851216316213405 0.05026548244800778 0.36756634040105685 -0.13233959050764546 -0.8050331173313745 -0.4598506245829461 -0.372 -14.952 -0.568 -5.624 0.06 0.676 -0.232
-0.9108010928069644 -0.41647578391088985 -0.04065049087896346 1.384417661066586 0.04793689962141918 0.5441796845023505 -0.22511168062218448 -0.789325154066372 0.05890486224375911 0.028667032958629435 0.3820962064211841 -0.08050331173313745 -0.7626216165158679 -0.4382521750935678 -0.436 -15.46 -0.5 -5.56 -0.06 0.54 -0.232
-0.9184709967463914 -0.41609228871391846 -0.04065049087896346 1.3886361082332708 0.04601942363656241 0.5361262853659521 -0.22856313739492665 -0.8046404182497494 0.03848450999925595 0.03259402377488004 0.3989822669310617 -0.10485065479389122 -0.7339545835572385 -0.4107632393798135 -0.464 -15.428 -0.604 -5.532 0.036 0.54 -0.224
-0.9261409006858186 -0.41609228871391846 -0.03911651009107805 1.3940050409908697 0.045252433242619704 0.5273058958356109 -0.2331650797585829 -0.828202363147253 0.010995574285501701 0.04437499622363186 0.45827982825644586 -0.1299833960178951 -0.801891524678374 -0.43236168886919185 -0.404 -15.176 -0.5 -5.684 0.152 0.54 -0.224
-0.9338108046252456 -0.4157087935169471 -0.0395000052880494 1.3993739737484687 0.04410194765170564 0.5196359918961839 -0.23623304133435372 -0.7551603339649918 -0.0019634954081253035 0.06518804754976008 0.510508806112579 -0.11663162724264303 -0.8297731594737533 -0.38131080825793395 0.372 -15.46 -0.568 -5.744 0.052 0.52 -0.224
-0.9414807085646727 -0.41609228871391846 -0.03911651009107805 1.4047429065060677 0.043334957257762936 0.5108156023658428 -0.24006799330406725 -0.737488875291864 -0.003141592653000486 0.03063052836675474 0.5324999546835824 -0.09660397407976494 -0.8101382053925003 -0.3479313863198038 1.088 -15.492 -0.604 -5.716 -0.124 0.48 -0.24
-0.948383622110157 -0.41609228871391846 -0.03911651009107805 1.410495334460638 0.04141748127290617 0.5019952128355016 -0.24428644047075213 -0.7936448439642477 -0.005890486224375911 0.018456856836377853 0.542710130805834 -0.14372786387477224 -0.8062112145762497 -0.36324665050318117 1.62 -15.112 -0.604 -5.716 -0.088 0.48 -0.24
-0.9556700308526128 -0.4157087935169471 -0.039883500485020755 1.4166312576121796 0.038733014894106695 0.4950922992900173 -0.24735440204652295 -0.7425939633529899 -0.005497787142750851 -0.013351768775252066 0.5788384463153395 -0.21323560132240799 -0.7979645338621234 -0.3506802798911792 2.148 -15.208 -0.568 -5.472 0.08 0.46 -0.232
-0.9618059540041545 -0.41647578391088985 -0.03911651009107805 1.4231506759606927 0.03719903410622128 0.4866554049566475 -0.24965537322835107 -0.6954700735579825 -0.023561944897503646 -0.027881634795379313 0.5961172059068423 -0.23836834254641187 -0.8152432934536261 -0.3381139092791773 2.056 -15.24 -0.332 -5.38 0.088 0.444 -0.232
-0.9694758579435815 -0.41724277430483253 -0.039883500485020755 1.430053589506177 0.03489806292439316 0.4759175394414496 -0.253873820395036 -0.6938992772314824 -0.062439153978384655 -0.04358959806038174 0.6314601232530976 -0.21637719397540847 -0.8682576694730093 -0.3129811680551734 2.116 -14.856 -0.032 -5.44 0.0 0.508 -0.232
-0.9763787714890658 -0.41762626950180387 -0.04026699568199211 1.4365730078546899 0.03183010134862233 0.46748064510807985 -0.25655828677383546 -0.6605198552933521 -0.031415926530004856 -0.008639379795751335 0.678584013048105 -0.21519909673053328 -0.9075275776355154 -0.297273204790171 2.024 -14.668 0.704 -5.38 0.044 0.48 -0.24
-0.984048675428493 -0.41724277430483253 -0.0395000052880494 1.4446264069910884 0.028378644575880154 0.457893265183796 -0.25885925795566356 -0.6703373323339786 -0.04987278336638271 0.0 0.6872233928438563 -0.2662499773417912 -0.9063494803906402 -0.28470683417816905 1.96 -14.348 1.308 -5.38 0.172 0.472 -0.212
-0.9905680937770059 -0.4183932598957466 -0.03911651009107805 1.4519128157335441 0.024160197409195266 0.44868938045648354 -0.2619272195314344 -0.7072510460067344 -0.04830198703988247 0.024740042142378828 0.7135342313127354 -0.3526437752993045 -0.8816094382482613 -0.27646015346404273 1.868 -14.284 1.44 -5.196 0.18 0.424 -0.224
-0.998237997716433 -0.4191602502896893 -0.038733014894106695 1.4588157292790285 0.021092235833424438 0.43910200053219967 -0.2646116859102339 -0.7355253798837388 -0.045945792550132106 0.02513274122400389 0.7021459579456086 -0.39073558621693544 -0.8973174015132638 -0.2580032966276649 2.244 -14.476 1.276 -4.98 0.172 0.472 -0.224
-1.0051409112619174 -0.4191602502896893 -0.038733014894106695 1.466869128415427 0.01802427425765361 0.42874763021397316 -0.2661456666981193 -0.7162831248841108 -0.061653755815134534 0.03337942193813016 0.7339545835572385 -0.36521014591130646 -0.9354092124308947 -0.22776546734253522 2.4 -14.348 1.24 -4.952 0.144 0.54 -0.224
-1.0116603296104303 -0.419927240683632 -0.036432043712278574 1.475689517945768 0.015339807878854137 0.42031073588060336 -0.2684466378799474 -0.6455972901915998 -0.07225663101901117 0.07186393193738612 0.7799003761073706 -0.29570240846367074 -0.9263771335535183 -0.19281524907790482 2.428 -14.128 1.508 -4.796 0.152 0.444 -0.232
-1.0174127575650007 -0.4206942310775747 -0.03528155812136451 1.4837429170821665 0.01227184630308331 0.41072335595631954 -0.26959712347086146 -0.6436337947834746 -0.05576326959075863 0.09935286765114036 0.7775441816176203 -0.25407630581141427 -0.9059567813090151 -0.18928095734327927 2.708 -14.316 1.544 -4.828 0.172 0.376 -0.232
-1.0239321759135136 -0.4218447166684888 -0.03566505331833587 1.4906458306276509 0.010354370318226542 0.40151947122900705 -0.2718980946526896 -0.6738716240686042 -0.07932521448826227 0.10170906214089073 0.8152432934536261 -0.24936391683191356 -0.9467974857980215 -0.1668971096906508 2.552 -14.348 1.276 -5.012 0.18 0.444 -0.224
-1.0304515942620267 -0.4222282118654601 -0.03489806292439316 1.499466220157992 0.008053399136398421 0.3900146153198664 -0.2726650850466323 -0.6648395451912278 -0.05733406591725887 0.07107853377413599 0.8462665209020059 -0.22580197193440993 -1.0115928342661564 -0.16414821611927538 2.46 -14.348 1.04 -4.92 0.152 0.432 -0.204
[truncated: 4,447 more rows]
