# Supplementary material for: Bidirectional recurrent learning of inverse dynamic models for robots with elastic joints: a real-time real-world implementation
Source: Front Neurorobot. 2023 Jun 16;17:1166911. doi: 10.3389/fnbot.2023.1166911 (PMC10311998; doi:10.3389/fnbot.2023.1166911)
Supplement: Supplementary file 2 [file Data_Sheet_1.ZIP › Dataset/Training/sin_XYZ_10s_T2_5_Tz_4T_r18_ang_vel_torq.csv]

ang_left_s0 ang_left_s1 ang_left_e0 ang_left_e1 ang_left_w0 ang_left_w1 ang_left_w2 vel_left_s0 vel_left_s1 vel_left_e0 vel_left_e1 vel_left_w0 vel_left_w1 vel_left_w2 torq_left_s0 torq_left_s1 torq_left_e0 torq_left_e1 torq_left_w0 torq_left_w1 torq_left_w2
-0.5288398766234964 -1.0335195558377974 -0.01227184630308331 1.5021506865367915 0.05062136600021865 1.1834661778535966 -0.01112136071216925 -0.8278096640656281 0.9405143004920204 -0.07814711724338709 -1.545270886194614 0.22540927285278486 0.18339047111890336 -1.3669855031368365 -8.412 -21.812 -6.276 -6.664 -0.28 1.272 -0.26
-0.5372767709568662 -1.0254661567013992 -0.012655341500054663 1.4894953450367368 0.052155346788104066 1.1846166634445108 -0.02147573103039579 -0.8144578952903759 0.90477868406414 -0.09228428418188928 -1.4196071800745946 0.25682519938278975 0.14137166938502185 -1.2012664906910608 -8.04 -22.352 -6.108 -6.844 -0.444 1.224 -0.26
-0.5464806556841787 -1.0147282911862012 -0.014956312681882784 1.4764565083397108 0.054072822772960834 1.1834661778535966 -0.030679615757708275 -0.8682576694730093 0.8572620951875076 -0.1319468914260204 -1.306509844566577 0.18574666560865372 0.05537057050913356 -1.0524335387551629 -7.696 -22.828 -5.604 -7.548 -0.392 1.188 -0.26
-0.5553010452145197 -1.0082088728376881 -0.016106798272796843 1.4634176716426848 0.05368932757598948 1.1834661778535966 -0.039883500485020755 -0.8698284657995096 0.892605012533763 -0.14254976662989705 -1.2118693658949375 0.11977321989564353 -0.029059732040254495 -0.911454568451766 -7.292 -23.492 -5.436 -8.312 -0.144 1.168 -0.24
-0.5641214347448609 -1.000538968898261 -0.018791264651596317 1.4542137869153722 0.054072822772960834 1.183849673050568 -0.04793689962141918 -0.9004589941662643 0.8254534695758776 -0.15668693356839924 -1.1270463642639243 0.034164820101380285 -0.03730641275438077 -0.8262388677391278 -6.888 -24.032 -5.168 -8.956 -0.06 1.04 -0.26
-0.5737088146691447 -0.99171857936792 -0.020708740636453084 1.443092426203203 0.055223308363874894 1.1830826826566254 -0.054072822772960834 -0.8937831097786383 0.801891524678374 -0.19988383254715592 -1.0371182745717855 0.018064157754752792 -0.012566370612001944 -0.7649778110056183 -6.42 -24.476 -4.632 -9.384 -0.1 0.848 -0.28
-0.5844466801843426 -0.9832816850345502 -0.021859226227367145 1.4331215510819477 0.05445631796993219 1.1819321970657113 -0.06289321230330196 -0.9197012491658922 0.7971791356988733 -0.15865042897652454 -0.9931359774297787 0.031415926530004856 -0.04476769530525693 -0.7080364441699845 -5.952 -25.048 -4.128 -9.504 -0.044 0.78 -0.252
-0.5932670697146838 -0.9763787714890658 -0.023776702212223912 1.4250681519455495 0.05483981316690354 1.1796312258838832 -0.06864564025787226 -0.9365873096757699 0.7539822367201167 -0.17749998489452745 -0.911454568451766 0.003141592653000486 -0.1472621556093978 -0.6585563598852269 -5.576 -25.62 -4.028 -9.688 -0.052 0.916 -0.26
-0.6036214400329103 -0.9687088675496388 -0.026077673394052033 1.4173982480061222 0.05483981316690354 1.1765632643081123 -0.07478156340941391 -0.9844965976340273 0.7292421945777378 -0.21048670775103256 -0.821526478759627 -0.027096236632129192 -0.2627156856071656 -0.6620906516198524 -5.14 -26.096 -4.196 -9.748 -0.016 1.128 -0.268
-0.6132088199571941 -0.9625729443980972 -0.0279951493789088 1.410495334460638 0.05483981316690354 1.1738787979293128 -0.08245146734884098 -0.9680032362057747 0.6750497213134794 -0.20852321234290724 -0.711178036822985 -0.003141592653000486 -0.2874557277495445 -0.6550220681506013 -4.672 -26.416 -3.724 -10.024 -0.072 1.148 -0.252
-0.6250971710633061 -0.9568205164435268 -0.029529130166794215 1.402825430521211 0.05483981316690354 1.172728312338399 -0.0897378760912967 -0.9994191627357796 0.6071127801923439 -0.19674223989415543 -0.6683738369258534 0.011780972448751823 -0.2171625921386586 -0.6424556975385993 -4.332 -26.636 -3.492 -10.148 -0.06 0.964 -0.224
-0.6354515413815326 -0.9518350788828992 -0.03298058693953639 1.3970730025666405 0.054072822772960834 1.1692768555656565 -0.09664078963678106 -1.041045265388036 0.5537057050913357 -0.1881028600984041 -0.6338163177428481 -0.009424777959001457 -0.18456856836377855 -0.6942919763131074 -4.052 -26.952 -3.692 -10.176 0.0 0.792 -0.288
-0.6458059116997592 -0.9460826509283289 -0.03566505331833587 1.392087565006013 0.054072822772960834 1.1658253987929144 -0.10507768397015084 -1.0037388526336553 0.5144357969288296 -0.22933626366903548 -0.5289656629489569 -0.01727875959150267 -0.24622232417891307 -0.7115707359046101 -3.552 -27.048 -3.424 -10.3 -0.024 0.8 -0.26
-0.6550097964270717 -0.9422476989586154 -0.03719903410622128 1.3890196034302422 0.054072822772960834 1.1616069516262295 -0.1119805975156352 -1.0115928342661564 0.48380526856207484 -0.2470077223421632 -0.4433572631546936 0.007853981632501214 -0.3667809422378067 -0.7253152037614872 -3.084 -27.08 -2.952 -10.544 -0.024 1.02 -0.268
-0.6661311571392409 -0.9384127469889019 -0.0395000052880494 1.3859516418544713 0.05445631796993219 1.1577719996565161 -0.11926700625809092 -1.007665843449906 0.4551382356034454 -0.2411172361177873 -0.3781692156049335 -0.014922565101752308 -0.4131194338695639 -0.7567311302914921 -2.864 -27.336 -2.988 -10.604 0.0 1.12 -0.26
-0.6761020322604961 -0.934194299822217 -0.042184471666848876 1.3825001850817291 0.05368932757598948 1.154320542883774 -0.126936910197518 -1.047721149775662 0.4060508504003128 -0.2839214360149189 -0.3251548395855503 -0.005497787142750851 -0.3848450999925595 -0.7378815743734891 -2.616 -27.62 -2.616 -10.544 0.036 1.02 -0.232
-0.6864564025787226 -0.9307428430494747 -0.04486893804564835 1.380199213899901 0.054072822772960834 1.1520195717019457 -0.1342233189399737 -1.072461191918041 0.3573561642788053 -0.2733185608110423 -0.3019855937696717 -0.018849555918002914 -0.31219576989192327 -0.7579092275363672 -2.18 -27.748 -2.248 -10.424 0.052 0.84 -0.252
-0.6979612584878633 -0.9269078910797612 -0.04793689962141918 1.3778982427180728 0.05330583237901813 1.1462671437473755 -0.14304370847031483 -1.0638218121222895 0.31141037172867314 -0.25446900489303936 -0.2309070599955357 -0.02513274122400389 -0.35539266887067994 -0.7504479449854911 -1.96 -28.224 -2.148 -10.3 0.1 0.82 -0.252
-0.7079321336091184 -0.9253739102918759 -0.04947088040930459 1.3775147475211016 0.05330583237901813 1.1420486965806906 -0.1499466220157992 -1.0453649552859117 0.2737112598926673 -0.2792090470354182 -0.16336281795602528 -0.009424777959001457 -0.45867252733807096 -0.7363107780469889 -1.432 -28.416 -1.98 -10.484 0.088 1.032 -0.24
-0.7182865039273449 -0.9238399295039904 -0.05253884198507542 1.3775147475211016 0.05368932757598948 1.1370632590200629 -0.15684953556128356 -1.0308350892657845 0.2340486526485362 -0.2532909076481642 -0.0789325154066372 -0.008639379795751335 -0.5215043803980807 -0.7535895376384916 -1.212 -28.764 -1.844 -10.604 0.108 1.196 -0.212
-0.7282573790486002 -0.9219224535191337 -0.0559902987578176 1.3778982427180728 0.054072822772960834 1.1324613166564066 -0.16413594430373926 -1.041437964469661 0.168075206935526 -0.26546457917854105 -0.0047123889795007284 0.0007853981632501215 -0.510901505194204 -0.7351326808021137 -0.716 -28.892 -1.912 -10.944 0.1 1.136 -0.224
-0.7393787397607694 -0.9207719679282196 -0.05829126993964572 1.3778982427180728 0.054072822772960834 1.1293933550806359 -0.17027186745528092 -1.0261227002862836 0.15354534091539876 -0.26075219019904033 0.036913713672755706 0.0035342917346255468 -0.4158683274409393 -0.678584013048105 -0.34 -28.7 -1.744 -11.28 0.1 0.916 -0.212
-0.749733110078996 -0.9211554631251909 -0.06059224112147384 1.3794322235059584 0.05292233718204677 1.1244079175200083 -0.17602429540985123 -1.0587167240611637 0.08168140897801264 -0.27017696815804176 0.08443030254938806 -0.01060287520387664 -0.3483240854014289 -0.5937610114170918 -0.28 -28.668 -1.544 -11.644 0.116 0.752 -0.232
-0.7612379659881365 -0.9196214823373056 -0.06404369789421602 1.3805827090968723 0.05330583237901813 1.1213399559442374 -0.18139322816745018 -1.021017612225158 0.039662607244131134 -0.24975661591353862 0.13744467856877127 -0.036128315509505585 -0.33575771478942695 -0.542710130805834 -0.404 -28.604 -1.544 -12.532 0.144 0.772 -0.212
-0.7712088411093918 -0.9203884727312482 -0.06672816427301549 1.3821166898847579 0.05253884198507542 1.1190389847624094 -0.18637866572807776 -1.0257300012046586 0.048694686121507534 -0.27528205621916757 0.1119192382631423 -0.01060287520387664 -0.33536501570780186 -0.4971570373373269 -0.372 -28.508 -1.408 -12.776 0.144 0.724 -0.204
-0.7807962210336756 -0.9192379871403342 -0.0682621450609009 1.3828836802787006 0.05177185159113271 1.1159710231866384 -0.1894466273038486 -1.0312277883474095 -0.023169245815878585 -0.2411172361177873 0.11859512265076834 -0.04123340357063138 -0.2741039589742924 -0.42254421182856533 -0.372 -28.352 -1.44 -12.5 0.136 0.616 -0.212
-0.7911505913519021 -0.9207719679282196 -0.06941263065181497 1.3832671754756718 0.05177185159113271 1.1140535472017816 -0.1928980840765908 -1.0638218121222895 -0.03455751918300534 -0.21834068938353376 0.11270463642639243 -0.06440264938650996 -0.24425882877078778 -0.36795903948268194 -0.464 -27.908 -1.576 -12.288 0.152 0.576 -0.26
-0.800737971276186 -0.9215389583221623 -0.0732475826215285 1.3851846514605286 0.05138835639416136 1.1113690808229824 -0.19596604565236161 -1.0516481405919127 -0.07422012642713648 -0.2191260875467839 0.09699667316139 -0.05890486224375911 -0.23444135173016126 -0.34478979366680335 1.34 -27.556 -1.608 -11.86 0.136 0.616 -0.24
-0.8110923415944126 -0.9230729391100477 -0.07708253459124204 1.386718632248414 0.05138835639416136 1.1086846144441829 -0.19903400722813244 -1.0119855333477816 -0.06558074663138515 -0.29059732040254493 0.10956304377339195 -0.012959069693627005 -0.21834068938353376 -0.30512718642267217 2.896 -27.048 -0.972 -11.644 0.152 0.732 -0.224
-0.8210632167156677 -0.9234564343070191 -0.07976700097004151 1.387869117839328 0.05177185159113271 1.1075341288532687 -0.20210196880390327 -0.9680032362057747 -0.0950331777532647 -0.30983957540217294 0.1429424657115221 0.027488935713754253 -0.22148228203653425 -0.2693915699947917 4.08 -26.224 -0.468 -11.372 0.116 0.808 -0.252
-0.8310340918369229 -0.9242234247009617 -0.0839854481367264 1.3890196034302422 0.05138835639416136 1.1052331576714407 -0.20478643518270273 -0.9318749206962691 -0.10485065479389122 -0.3502875808095542 0.12330751163026907 0.001570796326500243 -0.20538161968990676 -0.28941922315766977 4.456 -26.032 -0.5 -10.972 0.136 0.76 -0.24
-0.83870399577635 -0.9265243958827899 -0.09012137128826805 1.3909370794150988 0.051004861197190006 1.1036991768835551 -0.20823789195544493 -0.8686503685546344 -0.1189878217323934 -0.44374996223631863 0.13940817397689656 0.0 -0.16061392438464983 -0.2992367001982963 4.392 -25.62 -0.5 -10.788 0.152 0.732 -0.232
-0.847524385306691 -0.9280583766706754 -0.09587379924283836 1.393238050596927 0.05062136600021865 1.101398205701727 -0.2116893487281871 -0.8022842237599991 -0.155116137241899 -0.5442809271323342 0.17789268397615252 -0.013351768775252066 -0.16846790601715106 -0.3043417882594221 4.236 -25.112 0.536 -10.852 0.152 0.712 -0.224
-0.8551942892461182 -0.9299758526555321 -0.09855826562163783 1.3947720313848124 0.04947088040930459 1.1006312153077844 -0.21475731030395792 -0.7814711724338709 -0.17789268397615252 -0.4967643382557018 0.18024887846590287 -0.04358959806038174 -0.18181967479240313 -0.3000220983615464 4.36 -24.892 2.316 -10.912 0.152 0.704 -0.252
-0.8632476883825165 -0.9322768238373602 -0.10162622719740866 1.3978399929605834 0.046402918833533764 1.0983302441259561 -0.21782527187972875 -0.8395906365143798 -0.18653206377190384 -0.37659841927843324 0.22658737009766006 -0.1661117115274007 -0.1790707812210277 -0.32594023774880043 4.58 -24.32 2.92 -10.82 0.7 0.724 -0.204
-0.8720680779128577 -0.9345777950191884 -0.10507768397015084 1.4005244593393829 0.04486893804564835 1.0964127681410996 -0.22127672865247094 -0.8278096640656281 -0.21519909673053328 -0.3110176726470481 0.27017696815804176 -0.25564710213791453 -0.18771016101677904 -0.2949170103004206 5.08 -23.812 2.784 -10.82 1.268 0.676 -0.204
-0.8801214770492561 -0.9372622613979879 -0.1062281695610649 1.4024419353242394 0.04563592843959106 1.0944952921562427 -0.2239611950312704 -0.8635452804935085 -0.23012166183228558 -0.22423117560790967 0.2572178984644148 -0.1429424657115221 -0.18771016101677904 -0.2945243112187956 5.732 -23.876 2.584 -10.88 1.168 0.548 -0.224
-0.8877913809886832 -0.9387962421858732 -0.10814564554592167 1.4058933920969816 0.047553404424447825 1.0933448065653286 -0.22587867101612719 -0.8631525814118834 -0.21676989305703354 -0.19163715183302965 0.24150993519941236 0.06479534846813502 -0.18064157754752794 -0.2807798433619184 6.452 -23.78 2.112 -10.852 0.848 0.5 -0.204
-0.8954612849281103 -0.94071371817073 -0.11083011192472114 1.4078108680818384 0.05138835639416136 1.0906603401865291 -0.22856313739492665 -0.8266315668207529 -0.22933626366903548 -0.19988383254715592 0.2560398012195396 0.2505420140767888 -0.19988383254715592 -0.26860617183154156 6.732 -23.62 1.98 -10.88 0.408 0.508 -0.268
-0.9031311888675373 -0.9433981845495295 -0.1119805975156352 1.4108788296576094 0.05368932757598948 1.0879758738077296 -0.23163109897069747 -0.8309512567186286 -0.23954643979128706 -0.19360064724115494 0.27646015346404273 0.31651545978979895 -0.24268803244428755 -0.2528982085665391 7.26 -23.844 1.576 -10.696 0.152 0.548 -0.252
-0.9100341024130217 -0.9456991557313575 -0.11389807350049197 1.4150972768242942 0.05368932757598948 1.0837574266410448 -0.23431556534949696 -0.8026769228416242 -0.25839599570928995 -0.20381082336340653 0.34164820101380283 0.18849555918002917 -0.3070906818307975 -0.2858849314230442 7.356 -23.748 1.544 -10.728 0.152 0.664 -0.26
-0.9177040063524488 -0.9487671173071284 -0.11658253987929144 1.418165238400065 0.05253884198507542 1.0810729602622453 -0.2373835269252678 -0.7139269303943604 -0.30237829285129675 -0.2089159114245323 0.36324665050318117 0.03377212101975522 -0.3589269606053055 -0.2874557277495445 7.292 -23.428 1.676 -10.944 0.316 0.712 -0.224
-0.9234564343070191 -0.9506845932919852 -0.11926700625809092 1.4220001903697785 0.052155346788104066 1.0787719890804173 -0.24083498369800996 -0.6636614479463526 -0.26860617183154156 -0.18339047111890336 0.3581415624420554 -0.07186393193738612 -0.3000220983615464 -0.2850995332597941 7.384 -23.428 1.776 -10.852 0.612 0.5 -0.24
-0.9292088622615894 -0.9545195452616987 -0.12041749184900498 1.4262186375364634 0.05292233718204677 1.075320532307675 -0.24390294527378079 -0.6047565857025935 -0.24425882877078778 -0.2179479903019087 0.36795903948268194 -0.03259402377488004 -0.2591813938725401 -0.3200497515244245 7.072 -23.112 2.552 -11.004 0.72 0.432 -0.232
-0.9345777950191884 -0.9575875068374695 -0.12195147263689039 1.4312040750970911 0.05330583237901813 1.071869075534933 -0.24658741165258025 -0.5933683123354667 -0.29766590387179603 -0.2100940086694075 0.4260785035631909 0.021598449489378342 -0.3078760799940476 -0.31887165427954933 7.044 -23.048 2.616 -11.064 0.764 0.46 -0.224
-0.9403302229737587 -0.960271973216269 -0.12425244381871851 1.4350390270668045 0.054072822772960834 1.0684176187621908 -0.2500388684253224 -0.5776603490704644 -0.2945243112187956 -0.18260507295565323 0.4386448741751928 0.07147123285576105 -0.3349723166261768 -0.3180862561162992 7.168 -22.984 2.884 -11.032 0.74 0.5 -0.232
-0.9468496413222717 -0.9637234299890112 -0.12540292940963257 1.4396409694304608 0.055223308363874894 1.0638156763985345 -0.25310683000109324 -0.5379977418263332 -0.28195794060679363 -0.16375551703765032 0.4300054943794415 0.08678649703913842 -0.3569634651971802 -0.3239767423406751 7.572 -22.888 2.852 -11.064 0.748 0.5 -0.224
-0.9522185740798705 -0.9664078963678107 -0.12616991980357528 1.4446264069910884 0.055223308363874894 1.0603642196257923 -0.25732527716777814 -0.5497787142750851 -0.30983957540217294 -0.08364490438613793 0.4421791659098184 0.0510508806112579 -0.37974001193143375 -0.3400774046873026 8.196 -22.86 2.684 -10.82 0.74 0.472 -0.212
-0.9556700308526128 -0.9698593531405528 -0.126936910197518 1.45076233014263 0.056373793954788955 1.055762277262136 -0.26154372433446305 -0.5156138941737047 -0.31651545978979895 -0.09189158510026421 0.46770460621544735 0.04908738520313259 -0.39544797519643615 -0.3542145716258048 8.104 -22.888 2.584 -10.604 0.7 0.472 -0.232
-0.9606554684132403 -0.9729273147163237 -0.12732040539448933 1.453830291718401 0.05714078434873166 1.0515438300954512 -0.2646116859102339 -0.4759512869295736 -0.30080749652479655 -0.09621127499813988 0.48459066672532497 0.10563605295714133 -0.4229369109101904 -0.36795903948268194 8.228 -22.828 2.348 -10.516 0.648 0.5 -0.232
-0.9652574107768966 -0.9759952762920945 -0.12962137657631745 1.4603497100669138 0.05905826033358843 1.0465583925348236 -0.2684466378799474 -0.4091924430533133 -0.3149446634632987 -0.09228428418188928 0.5112942042758291 0.1578650308132744 -0.4614214209094464 -0.38837939172718505 8.072 -22.828 2.584 -10.24 0.584 0.56 -0.204
-0.9679418771556961 -0.979830228261808 -0.12962137657631745 1.466869128415427 0.05944175553055978 1.040422469383282 -0.2726650850466323 -0.368744437645932 -0.33457961754455173 -0.10720684928364158 0.5423174317242089 0.13076879418114523 -0.4896957547864507 -0.4013384614208121 7.636 -22.888 2.716 -10.056 0.592 0.588 -0.232
-0.9713933339284383 -0.9832816850345502 -0.13000487177328882 1.4730050515669686 0.05944175553055978 1.0354370318226542 -0.27880100819817394 -0.342826298258678 -0.3479313863198038 -0.08914269152888879 0.5906194187640913 0.08639379795751337 -0.5297510611122069 -0.44964044846069456 7.384 -22.668 2.716 -10.056 0.72 0.616 -0.176
-0.9740778003072377 -0.9871166370042638 -0.13115535736420286 1.4791409747185102 0.06020874592450249 1.0293011086711126 -0.2834029505618302 -0.3031636910145469 -0.35342917346255465 -0.07225663101901117 0.6475607855997252 0.036913713672755706 -0.5611669876422118 -0.4708461988684478 6.916 -22.668 2.652 -10.176 0.812 0.508 -0.184
-0.9763787714890658 -0.99171857936792 -0.13115535736420286 1.48757786905188 0.060975736318445196 1.0227816903225997 -0.28838838812245776 -0.2784236488721681 -0.3569634651971802 -0.06950773744763575 0.6726935268237291 0.0400553063257562 -0.5792311453969646 -0.4661338098889471 6.48 -22.796 2.048 -10.24 0.792 0.46 -0.224
-0.9794467330648366 -0.9955535313376335 -0.13192234775814557 1.4948642777943357 0.0625097171063306 1.0158787767771154 -0.2933738256830854 -0.2360121480566615 -0.3899501880536853 -0.03809181091763089 0.7127488331494852 0.11074114101826713 -0.6243915397838465 -0.4896957547864507 5.888 -22.764 2.048 -10.3 0.592 0.452 -0.232
-0.9805972186557508 -0.9986214929134043 -0.13153885256117423 1.5025341817337627 0.06404369789421602 1.0093593584286022 -0.2987427584406843 -0.19438604540440507 -0.38131080825793395 -0.02042035224450316 0.763014315597493 0.1240929097935192 -0.6675884387626032 -0.5120796024390792 5.452 -22.764 1.844 -10.332 0.492 0.444 -0.212
-0.9817477042466648 -1.0028399400800891 -0.13268933815208828 1.512505056855018 0.06442719309118737 1.0009224640952326 -0.3056456719861687 -0.19281524907790482 -0.38445240091093447 -0.003926990816250607 0.8007134274334988 0.08874999244726373 -0.7288494954961128 -0.5847289325397155 4.956 -22.984 1.34 -10.24 0.42 0.412 -0.24
-0.984048675428493 -1.007825377640717 -0.13115535736420286 1.5209419511883877 0.06404369789421602 0.9921020745648913 -0.3121650903346817 -0.16768250785390093 -0.4358959806038174 0.01688606050987761 0.8443030254938806 0.056941366835633805 -0.7960010384539982 -0.6349944149877232 4.268 -23.112 0.94 -10.056 0.436 0.444 -0.212
-0.984048675428493 -1.0128108152013444 -0.13115535736420286 1.5301458359157003 0.06519418348513008 0.9832816850345502 -0.31830101348622336 -0.14254976662989705 -0.4433572631546936 0.02513274122400389 0.8615817850853833 0.021991148571003403 -0.8615817850853833 -0.6424556975385993 3.708 -23.144 0.332 -9.904 0.428 0.46 -0.204
-0.985199161019407 -1.016645767171058 -0.13192234775814557 1.5389662254460414 0.06481068828815872 0.9740778003072377 -0.324436936637765 -0.07264933010063623 -0.4402156705016931 0.009817477040626518 0.9267698326351433 0.0011780972448751821 -0.9185231519210171 -0.6542366699873512 2.928 -23.048 0.1 -9.596 0.392 0.5 -0.212
-0.9859661514133496 -1.0216312047316856 -0.13230584295511694 1.5512380717491248 0.06596117387907278 0.9629564395950685 -0.330956354986278 -0.08796459428401361 -0.45670903192994566 -0.03180862561162992 1.0060950471234056 0.029845130203504617 -0.9962775700827791 -0.6624833507014775 2.336 -22.888 0.268 -9.504 0.444 0.588 -0.204
-0.9859661514133496 -1.0270001374892845 -0.13153885256117423 1.5631264228552366 0.06557767868210143 0.9518350788828992 -0.3393932493196478 -0.03887720908088101 -0.4853760648885751 -0.00510508806112579 1.0759954836526664 0.019242254999627974 -1.0508627424286625 -0.6675884387626032 1.836 -22.86 0.132 -9.476 0.464 0.56 -0.168
-0.986349646610321 -1.0312185846559694 -0.13230584295511694 1.5734807931734631 0.06557767868210143 0.9414807085646727 -0.3451456772742181 -0.0400553063257562 -0.48184177315394955 0.014529866020127248 1.1109457019172968 0.043982297142006806 -1.0418306635512862 -0.6974335689661079 1.34 -22.764 -0.1 -9.384 0.52 0.548 -0.204
-0.9855826562163783 -1.0365875174135684 -0.13153885256117423 1.5861361346735179 0.06711165946998685 0.9299758526555321 -0.3524320860166738 -0.00510508806112579 -0.4881249584599505 0.02552544030562895 1.1737775549773066 0.04358959806038174 -1.0591094231427889 -0.6569855635587266 1.152 -22.636 -0.1 -9.232 0.456 0.52 -0.212
-0.9859661514133496 -1.0415729549741959 -0.13192234775814557 1.5964905049917444 0.06787864986392955 0.9188544919433629 -0.35971849475912954 -0.014922565101752308 -0.5030475235617028 0.02081305132612822 1.1902709164055592 0.09974556673276543 -1.0712830946731657 -0.6675884387626032 0.872 -22.508 -0.268 -8.984 0.328 0.48 -0.204
-0.9859661514133496 -1.0465583925348236 -0.13115535736420286 1.613364293658484 0.06902913545484361 0.9061991504433081 -0.3658544179106712 -0.0019634954081253035 -0.5065818152963284 0.022776546734253524 1.2460341859963178 0.09228428418188928 -1.1231193734476737 -0.6514877764159758 0.872 -22.256 -0.2 -8.804 0.252 0.56 -0.24
-0.9867331418072924 -1.0515438300954512 -0.13077186216723152 1.6260196351585385 0.06941263065181497 0.8950777897311389 -0.3712233506682701 -0.010995574285501701 -0.542710130805834 0.05026548244800778 1.2853040941588239 0.061653755815134534 -1.1993029952829355 -0.6287112296817222 0.652 -21.968 -0.332 -8.772 0.216 0.616 -0.224
-0.9875001322012351 -1.0569127628530501 -0.12962137657631745 1.6390584718555645 0.0682621450609009 0.8812719626401702 -0.37735927381981177 -0.014137166938502187 -0.5148284960104547 0.07343472826388636 1.3489213453820836 0.03848450999925595 -1.2279700282415649 -0.5552765014178359 0.652 -21.716 -0.4 -8.832 0.272 0.596 -0.204
-0.986349646610321 -1.0630486860045918 -0.12885438618237474 1.6543982797344188 0.06864564025787226 0.8690001163370868 -0.38272820657741075 0.0027488935713754254 -0.5293583620305818 0.09385508050838952 1.3732686884428373 -0.003141592653000486 -1.1800607402833074 -0.5187554868267052 0.9 -21.336 -0.3 -9.14 0.292 0.624 -0.212
-0.9867331418072924 -1.0691846091561334 -0.126936910197518 1.6697380876132728 0.06941263065181497 0.8586457460188603 -0.3869466537440956 0.022776546734253524 -0.5391758390712084 0.08874999244726373 1.401935721401467 -0.003926990816250607 -1.1129091973254222 -0.47438049060307336 0.776 -20.888 -0.436 -9.66 0.272 0.56 -0.212
-0.9859661514133496 -1.074170046716761 -0.12732040539448933 1.6835439147042417 0.06864564025787226 0.8498253564885192 -0.39078160571380915 0.018849555918002914 -0.5419247326425838 0.07579092275363672 1.3980087305852162 0.01767145867312773 -0.9738937224301506 -0.40644354948193784 0.528 -20.636 -0.94 -9.904 0.272 0.356 -0.212
-0.985199161019407 -1.0799224746713312 -0.12616991980357528 1.698116732189153 0.06979612584878632 0.8406214717612067 -0.39461655768352266 0.04712388979500729 -0.5395685381528335 0.05733406591725887 1.4058627122177174 -0.00510508806112579 -0.8761116511055105 -0.36521014591130646 0.248 -20.288 -1.34 -10.088 0.244 0.296 -0.204
-0.984048675428493 -1.0845244170349875 -0.126936910197518 1.711155568886179 0.06941263065181497 0.8337185582157224 -0.39730102406232215 0.08207410805963769 -0.5207189822348305 0.029452431121879556 1.3626658132389609 0.004319689897875668 -0.8105309044741253 -0.3243694414223002 0.436 -19.936 -1.476 -9.996 0.2 0.308 -0.184
-0.9832816850345502 -1.0891263593986438 -0.12655341500054662 1.7257283863710904 0.06902913545484361 0.8260486542762953 -0.400368985638093 0.07853981632501214 -0.45827982825644586 -0.00039269908162506076 1.3410673637495825 0.034164820101380285 -0.7335618844756134 -0.2870630286679194 0.248 -19.748 -1.508 -9.748 0.152 0.328 -0.204
-0.9825146946406075 -1.0937283017623 -0.12655341500054662 1.7406846990529732 0.06979612584878632 0.8187622455338396 -0.4019029664259784 0.10327985846739098 -0.45121124478719477 -0.013744467856877126 1.3339987802803313 0.005890486224375911 -0.717853921210611 -0.23247785632203596 0.216 -19.428 -1.476 -9.596 0.172 0.308 -0.212
-0.9817477042466648 -1.097946748928985 -0.1257864246066039 1.7518060597651426 0.06979612584878632 0.8122428271853266 -0.40305345201689247 0.11270463642639243 -0.4539601383585702 -0.005890486224375911 1.3591315215043351 -0.006675884387626033 -0.6746570222318543 -0.20852321234290724 0.28 -19.208 -1.408 -9.412 0.172 0.308 -0.212
-0.9809807138527221 -1.1017817008986983 -0.12616991980357528 1.7636944108712544 0.06864564025787226 0.8057234088368136 -0.4045874328047779 0.10759954836526664 -0.43039819346106656 -0.02670353755050413 1.3418527619128326 -0.01610066234662749 -0.6573782626403517 -0.14176436846664692 0.372 -19.112 -1.04 -9.352 0.216 0.308 -0.196
-0.9790632378678653 -1.105616652868412 -0.12655341500054662 1.7809516947349653 0.06902913545484361 0.7992039904883006 -0.40573791839569195 0.11466813183451774 -0.42136611458369017 0.0070685834692510935 1.3300717894640808 0.0011780972448751821 -0.6534512718241011 -0.1299833960178951 0.496 -19.048 -1.208 -9.476 0.208 0.308 -0.212
-0.9782962474739226 -1.1094516048381255 -0.12655341500054662 1.792456550644106 0.06941263065181497 0.7938350577307016 -0.4061214135926633 0.12644910428326955 -0.37934731284980866 -0.03926990816250607 1.3347841784435814 0.0007853981632501215 -0.6330309195795979 -0.12644910428326955 0.684 -18.952 -0.94 -9.444 0.188 0.296 -0.212
-0.9771457618830085 -1.1129030616108677 -0.126936910197518 1.8051118921441607 0.06979612584878632 0.7873156393821886 -0.4076553943805487 0.14137166938502185 -0.3663882431561817 -0.01688606050987761 1.286482191403699 0.015707963265002428 -0.594939108661967 -0.10406525663064109 0.84 -18.952 -0.972 -9.688 0.208 0.316 -0.224
-0.9756117810951231 -1.1163545183836099 -0.12732040539448933 1.8170002432502725 0.06902913545484361 0.7830971922155037 -0.4084223847744914 0.12370021071189413 -0.35617806703393007 0.0070685834692510935 1.2915872794648247 -0.013351768775252066 -0.5489933161118349 -0.0789325154066372 0.652 -18.952 -0.972 -9.872 0.216 0.328 -0.224
-0.9736943051102663 -1.119805975156352 -0.1277039005914607 1.8319565559321553 0.06902913545484361 0.7784952498518475 -0.4103398607593482 0.13783737765039633 -0.32633293683042547 -0.012959069693627005 1.2652764409959456 -0.003141592653000486 -0.4661338098889471 -0.09699667316139 0.996 -18.952 -0.904 -9.872 0.228 0.328 -0.24
-0.972160324322381 -1.12210694633818 -0.12732040539448933 1.8430779166443245 0.07056311624272903 0.775810783473048 -0.4099563655623768 0.14215706754827198 -0.28667032958629435 -0.027881634795379313 1.2707742281386964 0.005890486224375911 -0.4040873549921875 -0.0860010988758883 1.056 -18.888 -0.872 -9.872 0.18 0.288 -0.224
-0.9694758579435815 -1.1244079175200083 -0.126936910197518 1.8545827725534652 0.06979612584878632 0.7719758315033345 -0.4114903463502622 0.17475109132315203 -0.28156524152516854 0.005497787142750851 1.2150109585479378 -0.003926990816250607 -0.35382187254417974 -0.09306968234513939 1.056 -19.016 -0.804 -9.66 0.208 0.316 -0.212
-0.9679418771556961 -1.1270923838988078 -0.1277039005914607 1.8668546188565485 0.06979612584878632 0.7685243747305923 -0.4118738415472336 0.17828538305777758 -0.26782077366829143 0.001570796326500243 1.176526448548682 -0.009817477040626518 -0.2949170103004206 -0.0679369411211355 1.028 -19.048 -0.836 -9.536 0.216 0.22 -0.224
-0.966791391564782 -1.1290098598836644 -0.1277039005914607 1.8779759795687179 0.06902913545484361 0.7658399083517928 -0.41302432713814763 0.18181967479240313 -0.23051436091391064 -0.023169245815878585 1.0913107478360438 0.01021017612225158 -0.26546457917854105 -0.03887720908088101 0.932 -19.016 -0.668 -9.536 0.228 -0.124 -0.204
-0.9652574107768966 -1.1320778214594354 -0.12732040539448933 1.8894808354778583 0.06902913545484361 0.7600874803972225 -0.41302432713814763 0.1971349389757805 -0.20970130958778244 0.007853981632501214 1.1101603037540466 -0.02552544030562895 -0.3742422247886829 -0.043982297142006806 1.152 -19.08 -0.804 -9.72 0.228 0.028 -0.196
-0.9621894492011258 -1.132844811853378 -0.12808739578843203 1.899835205796085 0.06902913545484361 0.7528010716547668 -0.4118738415472336 0.21402099948565811 -0.2120575040775328 0.003141592653000486 1.1529645036511784 0.0035342917346255468 -0.5513495106015853 -0.0070685834692510935 0.964 -19.08 -0.804 -9.78 0.216 0.248 -0.232
-0.9595049828223263 -1.1347622878382349 -0.12732040539448933 1.90980608091734 0.06941263065181497 0.7485826244880819 -0.4126408319411763 0.2018473279552812 -0.18024887846590287 0.023954643979128706 1.1309733550801748 0.012566370612001944 -0.6479534846813502 -0.01021017612225158 0.9 -19.08 -0.836 -9.84 0.2 0.288 -0.224
-0.9579710020344409 -1.1366797638230917 -0.12732040539448933 1.9232284128113375 0.06864564025787226 0.7405292253516835 -0.4118738415472336 0.20695241601640701 -0.15707963265002428 -0.0023561944897503642 1.0752100854894162 0.019242254999627974 -0.5976880022333424 0.0070685834692510935 0.716 -19.364 -0.972 -9.66 0.216 0.308 -0.204
-0.9560535260495842 -1.1378302494140056 -0.12808739578843203 1.9324322975386499 0.06902913545484361 0.7386117493668267 -0.4126408319411763 0.24072453703616223 -0.14529866020127247 -0.009032078877376396 1.0587167240611637 0.003926990816250607 -0.523467875806206 0.006283185306000972 0.684 -19.428 -0.804 -9.352 0.216 0.316 -0.204
-0.952602069276842 -1.1393642302018911 -0.12732040539448933 1.9427866678568766 0.06902913545484361 0.7332428166092277 -0.41225733674420495 0.22776546734253522 -0.1668971096906508 -0.0011780972448751821 1.0422233626329112 -0.0027488935713754254 -0.47241699519494806 -0.003141592653000486 0.748 -19.428 -0.772 -9.168 0.188 0.212 -0.176
-0.9506845932919852 -1.1408982109897765 -0.1277039005914607 1.953141038175103 0.06941263065181497 0.7278738838516289 -0.41225733674420495 0.2689988709131666 -0.13469578499739585 0.0027488935713754254 1.0198395149802828 -0.013351768775252066 -0.46770460621544735 0.006283185306000972 0.528 -19.428 -0.736 -9.076 0.188 0.152 -0.14
-0.9476166317162144 -1.140514715792805 -0.126936910197518 1.9623449229024155 0.06902913545484361 0.7205874751091731 -0.4118738415472336 0.2191260875467839 -0.12016591897726858 -0.012566370612001944 0.9844965976340273 0.021991148571003403 -0.5517422096832103 0.003141592653000486 0.436 -19.588 -0.804 -9.076 0.188 0.24 -0.12
-0.9456991557313575 -1.1428156869746333 -0.12732040539448933 1.972699293220642 0.06941263065181497 0.7148350471546028 -0.41225733674420495 0.25957409295416517 -0.09581857591651483 0.01531526418337737 0.9813550049810268 -0.02670353755050413 -0.6212499471308461 0.006283185306000972 0.34 -19.78 -0.704 -9.048 0.152 0.308 -0.128
-0.9433981845495295 -1.1439661725655472 -0.12732040539448933 1.9815196827509831 0.06941263065181497 0.7090826192000325 -0.4111068511532909 0.2697842690764167 -0.09974556673276543 0.021991148571003403 0.9731083242669005 0.001570796326500243 -0.6487388828446004 -0.01610066234662749 0.06 -19.812 -0.804 -8.892 0.144 0.308 -0.092
-0.9391797373828445 -1.1451166581564614 -0.126936910197518 1.9903400722813243 0.06979612584878632 0.7017962104575768 -0.4126408319411763 0.303949089177797 -0.1009236639776406 -0.00039269908162506076 0.9522952729407723 0.01649336142825255 -0.6475607855997252 0.011388273367126762 0.248 -19.684 -0.94 -8.772 0.172 0.316 -0.112
-0.9368787662010164 -1.1451166581564614 -0.12732040539448933 2.001844928190465 0.06979612584878632 0.6937428113211783 -0.4118738415472336 0.2788163479537931 -0.08678649703913842 0.013744467856877126 0.9177377537577669 -0.006283185306000972 -0.6416702993753493 -0.001570796326500243 0.124 -19.84 -0.972 -8.496 0.18 0.308 -0.12
-0.9334273094282742 -1.1466506389443467 -0.12616991980357528 2.010665317720806 0.06864564025787226 0.686839897775694 -0.4118738415472336 0.3070906818307975 -0.07225663101901117 -0.001570796326500243 0.918130452839392 -0.01649336142825255 -0.6601271562117271 -0.006283185306000972 0.124 -20.224 -1.14 -8.528 0.164 0.316 -0.072
-0.9318933286403889 -1.1474176293382894 -0.12655341500054662 2.0194857072511474 0.06979612584878632 0.6807039746241523 -0.4118738415472336 0.3133738671367985 -0.09581857591651483 0.02081305132612822 0.9456193885531462 0.0007853981632501215 -0.7131415322311103 0.009032078877376396 -0.028 -20.128 -0.772 -8.588 0.152 0.316 -0.084
-0.928825367064618 -1.1481846197322323 -0.126936910197518 2.0290730871754312 0.06941263065181497 0.6734175658816967 -0.4118738415472336 0.265071880096916 -0.08521570071263818 0.03180862561162992 0.9401216014103954 -0.003926990816250607 -0.7268860000879874 0.00039269908162506076 -0.124 -19.78 -1.14 -8.496 0.152 0.308 -0.1
-0.9242234247009617 -1.1485681149292035 -0.12655341500054662 2.0382769719027434 0.06864564025787226 0.6653641667452982 -0.4118738415472336 0.30944687632054785 -0.10170906214089073 0.011388273367126762 0.9020297904927645 0.01767145867312773 -0.7300275927409879 0.012173671530376884 0.028 -19.684 -1.14 -8.436 0.152 0.336 -0.092
-0.922305948716105 -1.1497186005201177 -0.12616991980357528 2.048247847023999 0.06941263065181497 0.6580777580028425 -0.4076553943805487 0.35617806703393007 -0.1170243263242681 -0.01021017612225158 0.8871072253910122 -0.003141592653000486 -0.7225663101901117 0.14137166938502185 0.06 -19.78 -1.04 -8.22 0.164 0.472 -0.112
-0.9177040063524488 -1.1520195717019457 -0.1257864246066039 2.0563012461603973 0.06941263065181497 0.6523253300482722 -0.40305345201689247 0.3153373625449238 -0.10485065479389122 0.024347343060753767 0.90556408222739 -0.011780972448751823 -0.7213882129452366 0.3137665662184235 -0.092 -20.096 -1.004 -7.884 0.136 0.54 -0.064
-0.9138690543827352 -1.1520195717019457 -0.126936910197518 2.064738140493767 0.06902913545484361 0.6461894068967305 -0.3992185000471789 0.36560284499293155 -0.10013826581439049 0.014529866020127248 0.8588328915140079 -0.01531526418337737 -0.6016149930495931 0.459065226419696 -0.216 -19.904 -1.108 -7.58 0.152 0.48 -0.028
-0.9119515783978784 -1.1531700572928598 -0.1257864246066039 2.073558530024108 0.06902913545484361 0.6412039693361029 -0.39384956728958 0.30237829285129675 -0.09149888601863915 0.02670353755050413 0.8494081135550063 0.013744467856877126 -0.517184690500205 0.4830198703988247 -0.404 -19.588 -0.972 -7.212 0.164 0.384 -0.036
-0.9073496360342223 -1.1539370476868025 -0.1250194342126612 2.083529405145363 0.06864564025787226 0.6343010557906186 -0.38924762492592374 0.33536501570780186 -0.13391038683414572 0.021991148571003403 0.8686503685546344 0.01060287520387664 -0.5140430978472045 0.46024332366457116 -0.124 -19.812 -1.04 -7.028 0.144 0.384 -0.016
-0.9038981792614801 -1.1558545236716593 -0.1250194342126612 2.0938837754635897 0.06902913545484361 0.6277816374421056 -0.3846456825622675 0.3388993074424274 -0.1189878217323934 0.029059732040254495 0.9004589941662643 -0.004319689897875668 -0.5910121178457164 0.45553093468507044 -0.184 -19.904 -1.108 -7.12 0.152 0.5 -0.028
-0.9015972080796519 -1.1573885044595447 -0.1250194342126612 2.1023206697969594 0.06941263065181497 0.6216457142905639 -0.3796602450016399 0.33457961754455173 -0.13076879418114523 0.0329867228565051 0.9142034620231414 -0.0047123889795007284 -0.6279258315184721 0.48144907407232446 -0.248 -19.556 -1.004 -7.244 0.144 0.48 -0.036
-0.8989127417008524 -1.1596894756413727 -0.1250194342126612 2.1119080497212432 0.06941263065181497 0.6155097911390223 -0.3746748074410123 0.32633293683042547 -0.1519745445888985 0.04241150081550656 0.9020297904927645 0.012959069693627005 -0.5925829141722166 0.4802709768274493 -0.124 -19.048 -1.004 -7.428 0.124 0.384 -0.036
-0.8931603137462821 -1.1596894756413727 -0.12463593901568987 2.120344944054613 0.06864564025787226 0.6101408583814233 -0.368922379486442 0.29766590387179603 -0.11741702540589316 0.027488935713754253 0.8965320033500137 -0.01060287520387664 -0.5855143307029655 0.49362274560270136 -0.184 -19.08 -0.972 -7.488 0.152 0.356 -0.044
-0.8904758473674826 -1.1612234564292583 -0.12310195822780445 2.1291653335849543 0.06941263065181497 0.6040049352298816 -0.36355344672884304 0.3506802798911792 -0.1401935721401467 0.022776546734253524 0.8710065630443847 -0.008639379795751335 -0.5831581362132152 0.48655416213345026 -0.06 -19.428 -0.804 -7.396 0.116 0.316 -0.028
-0.8870243905947405 -1.1627574372171436 -0.1227184630308331 2.1368352375243815 0.06902913545484361 0.59786901207834 -0.3589515043651868 0.3899501880536853 -0.1771072858129024 0.07225663101901117 0.8615817850853833 -0.0200276531628781 -0.61378866457997 0.5160065932553298 -0.028 -18.92 -0.904 -7.364 0.016 0.316 -0.044
-0.8847234194129123 -1.164291418005029 -0.1227184630308331 2.1460391222516937 0.06787864986392955 0.5917330889267983 -0.3539660668045592 0.34478979366680335 -0.19320794815952988 0.0730420291822613 0.8772897483503856 -0.03769911183600583 -0.6487388828446004 0.5348561491733327 -0.06 -18.288 -0.904 -7.304 -0.052 0.308 -0.036
-0.8805049722462275 -1.1662088939898858 -0.12118448224294769 2.154859511782035 0.06596117387907278 0.5840631849873713 -0.3474466484560462 0.33536501570780186 -0.15472343816027392 0.04673119071338223 0.8808240400850113 -0.10249446030414085 -0.673086225905354 0.5344634500917077 -0.028 -18.288 -1.004 -7.18 0.024 0.296 -0.028
-0.876670020276514 -1.1681263699747426 -0.12156797743991904 2.1632964061154047 0.06404369789421602 0.577160271441887 -0.34207771569844725 0.37070793305405736 -0.1869247628535289 0.0329867228565051 0.8560839979426325 -0.17553648948640216 -0.6840818001908558 0.5705917656012133 -0.092 -18.476 -1.108 -7.152 0.144 0.316 -0.036
-0.8736020587007431 -1.170810836353542 -0.12156797743991904 2.1721167956457457 0.06404369789421602 0.5691068723054885 -0.33555829734993425 0.4087997439716882 -0.19556414264928024 0.04555309346850705 0.8733627575341351 -0.14215706754827198 -0.7382742734551142 0.5827654371315901 0.0 -17.968 -0.772 -7.12 0.172 0.308 -0.036
-0.8697671067310296 -1.1715778267474848 -0.12118448224294769 2.180170194782144 0.06366020269724466 0.5618204635630328 -0.3282718886074785 0.3483240854014289 -0.17828538305777758 0.04280419989713162 0.8285950622288781 -0.05026548244800778 -0.7524114403936164 0.6365652113142235 0.06 -17.716 -0.536 -6.936 0.108 0.316 -0.056
-0.8643981739734307 -1.1746457883232555 -0.12118448224294769 2.1893740795094567 0.06289321230330196 0.553383569229663 -0.3213689750619942 0.3989822669310617 -0.1798561793842778 0.023954643979128706 0.8466592199836309 -0.03455751918300534 -0.7850054641684964 0.7056802496802341 0.404 -17.872 -0.436 -6.664 0.072 0.308 -0.056
-0.8613302123976598 -1.1769467595050838 -0.12003399665203363 2.197427478645855 0.06289321230330196 0.5449466748962932 -0.3136990711225671 0.3989822669310617 -0.21755529122028364 0.04555309346850705 0.8584401924323828 -0.05026548244800778 -0.8054258164129996 0.7520187413119913 0.404 -17.808 -0.5 -6.448 0.08 0.316 -0.044
-0.8567282700340035 -1.1788642354899406 -0.11965050145506227 2.2054808777822537 0.0617427267123879 0.5361262853659521 -0.3041116911982833 0.40683624856356293 -0.2238384765262846 0.03455751918300534 0.834092849371629 -0.07971791356988733 -0.8670795722281341 0.8144578952903759 0.62 -17.492 -0.5 -5.988 0.116 0.316 -0.036
-0.8521263276703473 -1.180398216277826 -0.12003399665203363 2.2150682577065375 0.06212622190935926 0.5242379342598401 -0.29529130166794215 0.41665372560418945 -0.18574666560865372 0.034950218264630406 0.8639379795751336 -0.05537057050913356 -0.9491536802877718 0.9102764712068908 0.808 -17.492 -0.5 -5.808 0.136 0.328 -0.028
-0.8479078805036625 -1.1815487018687398 -0.12003399665203363 2.2238886472368784 0.0617427267123879 0.5123495831537281 -0.2834029505618302 0.4358959806038174 -0.1881028600984041 0.02552544030562895 0.892605012533763 -0.00039269908162506076 -1.074031988244541 0.9915651811032784 1.056 -17.62 -0.436 -5.716 0.116 0.376 -0.056
-0.8429224429430349 -1.1853836538384535 -0.11888351106111957 2.2327090367672198 0.06212622190935926 0.501228222441559 -0.2726650850466323 0.48576876397020013 -0.19831303622065566 -0.0027488935713754254 0.9067421794722652 0.006283185306000972 -1.1521791054879282 1.072461191918041 1.056 -17.652 -0.368 -5.472 0.124 0.684 -0.044
-0.8379370053824072 -1.1876846250202815 -0.12003399665203363 2.2419129214945324 0.06135923151541655 0.4908738521233324 -0.26039323874354897 0.5132576996839544 -0.21245020315915786 -0.029059732040254495 0.8894634198807626 0.01060287520387664 -1.1415762302840515 1.1584622907939293 1.088 -17.588 -0.5 -5.316 0.152 0.724 -0.044
-0.8329515678217797 -1.1896021010051383 -0.12003399665203363 2.249966320630931 0.0617427267123879 0.4816699673960199 -0.24582042125863754 0.5215043803980807 -0.21951878662840896 -0.024347343060753767 0.9087056748803906 -0.009032078877376396 -1.041045265388036 1.2676326354856962 1.34 -17.364 -0.5 -5.012 0.18 0.528 -0.092
-0.826815644670238 -1.1911360817930239 -0.12041749184900498 2.2595537005552147 0.06212622190935926 0.470932101880822 -0.23124760377372613 0.5211116813164556 -0.24740042142378826 0.0007853981632501215 0.9028151886560146 -0.014529866020127248 -0.9601492545732735 1.3921182443608404 1.652 -17.144 -0.5 -4.86 0.164 0.308 -0.072
-0.820296226321725 -1.1938205481718231 -0.12003399665203363 2.2691410804794985 0.0617427267123879 0.46057773156259546 -0.21629129109184334 0.5599888903973366 -0.21087940683265763 -0.012173671530376884 0.9118472675333911 0.01060287520387664 -0.9770353150831511 1.4651602735431015 1.836 -17.048 0.1 -4.86 0.172 0.356 -0.072
-0.8153107887610974 -1.1961215193536514 -0.11965050145506227 2.2794954507977248 0.06135923151541655 0.44715539966859813 -0.19941750242510378 0.5886559233559661 -0.20341812428178146 0.01649336142825255 0.9342311151860195 -0.021598449489378342 -1.1015209239582953 1.5366315063988627 2.116 -16.7 0.436 -5.012 0.164 0.48 -0.1
-0.8091748656095558 -1.1984224905354794 -0.12080098704597633 2.28946632591898 0.06135923151541655 0.43641753415340023 -0.184461189743221 0.5972953031517174 -0.23640484713828655 -0.010995574285501701 1.015127126000782 -0.01021017612225158 -1.184380430181183 1.5692255301737428 2.428 -16.508 0.536 -5.104 0.164 0.616 -0.092
-0.8026554472610428 -1.2014904521112504 -0.12041749184900498 2.2998206962372065 0.06135923151541655 0.42567966863820234 -0.16643691548556738 0.6487388828446004 -0.23758294438316174 0.005497787142750851 0.9911724820216533 -0.03573561642788053 -1.151001008243053 1.616742119050375 2.552 -16.224 0.94 -5.164 0.172 0.508 -0.084
-0.795369038518587 -1.2034079280961072 -0.12003399665203363 2.308641085767548 0.06059224112147384 0.41494180312300444 -0.15109710760671324 0.6742643231502293 -0.2580032966276649 -0.012959069693627005 0.9640762453895241 -0.00510508806112579 -1.0622510157957894 1.6344135777235027 2.864 -15.748 1.108 -5.224 0.164 0.384 -0.14
-0.7880826297761313 -1.2053254040809638 -0.11965050145506227 2.31784497049486 0.0617427267123879 0.4049709280017492 -0.1342233189399737 0.6950773744763575 -0.21087940683265763 0.027488935713754253 0.936980008757395 0.009032078877376396 -0.9982410654909044 1.6155640218054999 3.052 -15.332 1.04 -5.532 0.172 0.316 -0.112
-0.7804127258367043 -1.2083933656567347 -0.11965050145506227 2.327432350419144 0.06135923151541655 0.3961505384714081 -0.11888351106111957 0.7315983890674882 -0.2250165737711598 0.03063052836675474 0.931089522533019 0.0200276531628781 -0.9652543426343992 1.6175275172136252 2.896 -15.112 1.072 -5.744 0.336 0.308 -0.112
-0.7723593267003058 -1.2106943368385628 -0.11965050145506227 2.3370197303434277 0.06366020269724466 0.38656315854712425 -0.10431069357620813 0.7657632091688684 -0.23326325448528606 0.01610066234662749 0.9483682821245217 0.07657632091688685 -0.9581857591651483 1.5079644734402333 2.96 -14.76 0.94 -5.868 0.572 0.308 -0.084
-0.7646894227608787 -1.2126118128234196 -0.11850001586414821 2.3443061390858837 0.06711165946998685 0.37850975941072584 -0.09012137128826805 0.827416964984003 -0.19163715183302965 0.03220132469325498 0.8874999244726373 0.19949113346553085 -0.892605012533763 1.4620186808901012 2.68 -14.348 1.072 -5.836 0.5 0.328 -0.092
-0.7551020428365949 -1.2137622984143337 -0.11926700625809092 2.3531265286162246 0.07171360183364309 0.3712233506682701 -0.07708253459124204 0.8101382053925003 -0.18378317020052842 0.0420188017338815 0.8450884236571307 0.3573561642788053 -0.7956083393723731 1.3544191325248345 2.18 -14.096 1.004 -5.716 0.244 0.316 -0.128
-0.7462816533062537 -1.214145793611305 -0.11888351106111957 2.3615634229495943 0.07478156340941391 0.36393694192581444 -0.06366020269724466 0.8898561189623876 -0.1912444527514046 -0.008246680714126275 0.8238826732493775 0.4080143458084381 -0.7076437450883595 1.2747012189549471 1.68 -13.808 0.736 -5.472 0.172 0.308 -0.184
-0.7366942733819699 -1.2156797743991905 -0.11811652066717686 2.3688498316920503 0.07784952498518474 0.3581845139712441 -0.05253884198507542 0.8694357667178845 -0.14058627122177175 0.028667032958629435 0.7300275927409879 0.33575771478942695 -0.6153594609064702 1.1985175971196853 1.308 -13.46 0.2 -5.348 0.2 0.316 -0.12
-0.7278738838516289 -1.217597250384047 -0.11658253987929144 2.376519735631477 0.07976700097004151 0.3539660668045592 -0.04295146206079158 0.9067421794722652 -0.12762720152814475 0.11074114101826713 0.7410231670264896 0.2627156856071656 -0.5537057050913357 1.073639289162916 0.964 -13.3 -0.032 -5.132 0.308 0.308 -0.1
-0.7190534943212877 -1.2187477359749612 -0.11389807350049197 2.3822721635860478 0.08168447695489828 0.34898062924393164 -0.03298058693953639 0.9220574436556426 -0.11584622907939292 0.15158184550727344 0.7245298055982371 0.18378317020052842 -0.49362274560270136 1.041045265388036 0.776 -13.236 -0.368 -5.224 0.372 0.268 -0.112
-0.7110000951848893 -1.2183642407779898 -0.11428156869746332 2.388408086737589 0.0839854481367264 0.34552917247118947 -0.02454369260616662 0.9094910730436406 -0.08874999244726373 0.1519745445888985 0.6652322442728529 0.19045905458815446 -0.45238934203207 0.9774280141647762 0.184 -13.176 -0.468 -5.316 0.364 0.104 -0.128
-0.7010292200636341 -1.2179807455810185 -0.1119805975156352 2.3949275050861023 0.08743690490946858 0.3401602397135905 -0.014189322287940077 0.9067421794722652 -0.05576326959075863 0.11231193734476737 0.6118251691718446 0.271355065402917 -0.40958514213493835 0.924413638145393 -0.184 -13.048 -0.436 -5.408 0.172 0.056 -0.14
-0.6925923257302643 -1.2198982215658754 -0.1112136071216925 2.3999129426467296 0.088970885697354 0.3359417925469056 -0.006902913545484362 0.9251990363086431 -0.006283185306000972 0.12684180336489462 0.5808019417234648 0.3043417882594221 -0.4547455365218203 0.8878926235542624 -0.308 -13.112 -0.436 -5.56 0.124 0.2 -0.156
-0.6833884410029518 -1.2183642407779898 -0.10967962633380708 2.404514885010386 0.09127185687918211 0.33172334538022075 0.0019174759848567672 0.9295187262065188 -0.001570796326500243 0.13508848407902088 0.5442809271323342 0.23051436091391064 -0.4480696521341943 0.8780751465136358 -0.436 -13.208 -0.5 -5.472 0.2 0.308 -0.156
-0.6722670802907825 -1.2179807455810185 -0.1062281695610649 2.409116827374042 0.09203884727312482 0.3286553838044499 0.010354370318226542 0.9601492545732735 0.036128315509505585 0.22187498111815931 0.48380526856207484 0.1668971096906508 -0.4021238595840622 0.8069966127394999 -0.404 -13.112 -0.668 -5.256 0.316 0.288 -0.14
-0.6642136811543842 -1.2179807455810185 -0.10507768397015084 2.4125682841467846 0.09357282806101024 0.3271214030165645 0.017640779060682257 0.9727156251852754 0.023169245815878585 0.21087940683265763 0.420188017338815 0.10720684928364158 -0.2591813938725401 0.77597338529112 -0.404 -13.144 -1.308 -5.104 0.408 0.24 -0.12
-0.654242806033129 -1.2164467647931332 -0.10431069357620813 2.416403236116498 0.09510680884889565 0.32635441262262177 0.02684466378799474 0.9636835463078991 0.07147123285576105 0.14844025285427295 0.3899501880536853 0.1252710070383944 -0.18731746193515397 0.8050331173313745 -0.436 -13.3 -1.608 -4.952 0.272 0.2 -0.168
-0.6442719309118737 -1.215296279202219 -0.10316020798529407 2.419471197692269 0.09855826562163783 0.324436936637765 0.03489806292439316 1.002168056307155 0.09581857591651483 0.07775441816176203 0.3601050578501807 0.24229533336266248 -0.14058627122177175 0.821526478759627 -0.372 -13.08 -1.576 -4.92 0.136 0.228 -0.168
-0.6339175605936472 -1.2137622984143337 -0.10316020798529407 2.4221556640710684 0.10162622719740866 0.3240534414407937 0.041033986075934815 0.9978483664092793 0.14372786387477224 0.0769690199985119 0.30473448734104713 0.3180862561162992 -0.13391038683414572 0.7944302421274979 -0.436 -12.92 -1.576 -4.888 0.124 0.22 -0.168
-0.6235631902754207 -1.2133788032173622 -0.10316020798529407 2.424073140055925 0.10392719837923678 0.32328645104685094 0.04908738521233324 1.079137076305667 0.16297011887440022 0.021991148571003403 0.2599667920357902 0.28863382499441964 -0.06518804754976008 0.7637997137607432 -0.464 -13.048 -1.376 -4.888 0.116 0.26 -0.14
-0.6132088199571941 -1.2110778320355342 -0.10316020798529407 2.4267576064347245 0.10392719837923678 0.32328645104685094 0.05714078434873166 1.0689269001834154 0.17121679958852648 -0.01688606050987761 0.22423117560790967 0.20773781417965714 -0.03259402377488004 0.7080364441699845 -0.464 -12.92 -1.072 -4.98 0.144 0.288 -0.156
-0.6028544496389676 -1.2091603560506774 -0.10354370318226543 2.4275245968286674 0.10392719837923678 0.324436936637765 0.06519418348513008 1.0579313258979137 0.19674223989415543 0.01767145867312773 0.18574666560865372 0.09778207132464012 0.018849555918002914 0.782649269678746 -0.34 -12.54 -0.704 -5.132 0.136 0.192 -0.128
-0.5921165841237697 -1.2060923944749065 -0.10277671278832272 2.42829158722261 0.10431069357620813 0.3252039270317077 0.07708253459124204 1.086598358856543 0.21951878662840896 0.02591813938725401 0.11820242356914328 -0.024740042142378828 0.08285950622288782 0.8992808969213891 -0.528 -11.936 -0.804 -5.868 0.144 0.076 -0.148
-0.5813787186085718 -1.202257442505193 -0.10277671278832272 2.4286750824195815 0.10354370318226543 0.3267379078195931 0.0897378760912967 1.0127709315110316 0.2560398012195396 0.008639379795751335 0.054977871427508505 -0.06911503836601068 0.1240929097935192 1.105447914774546 -0.56 -11.144 -0.804 -6.264 0.208 0.028 -0.148
-0.571791338684288 -1.2003399665203363 -0.10162622719740866 2.4279080920256386 0.1062281695610649 0.32903887900142126 0.10431069357620813 1.0178760195721575 0.29059732040254493 0.02670353755050413 -0.0070685834692510935 0.03377212101975522 0.17789268397615252 1.240536398853567 -0.62 -10.412 -0.836 -6.692 0.528 -0.008 -0.156
-0.5614369683660614 -1.19573802415668 -0.10239321759135137 2.4256071208438104 0.10814564554592167 0.33172334538022075 0.11734953027323415 0.9844965976340273 0.3243694414223002 0.05222897785613308 -0.10995574285501701 0.16571901244577564 0.22187498111815931 1.3897620498710899 -0.436 -9.84 -0.668 -7.396 0.456 -0.048 -0.112
-0.5510825980478349 -1.1907525865960524 -0.10239321759135137 2.4221556640710684 0.11313108310654926 0.3347913069559916 0.13230584295511694 1.007665843449906 0.44139376774656824 0.01531526418337737 -0.22580197193440993 0.2878484268311695 0.2768528525456678 1.4514158056862245 -0.404 -9.364 -0.604 -7.52 0.3 -0.036 -0.176
-0.5414952181235511 -1.185767149035425 -0.10239321759135137 2.418704207298326 0.11619904468232009 0.3393932493196478 0.14611167004608566 0.9974556673276542 0.47241699519494806 -0.010995574285501701 -0.3322234230548014 0.3923063825434357 0.36363934958480626 1.4769412459918534 -0.464 -9.204 -0.804 -7.364 0.2 -0.124 -0.212
-0.5322913333962386 -1.1800147210808545 -0.1012427320004373 2.4137187697376987 0.11811652066717686 0.3443786868802754 0.1599174971370544 0.9601492545732735 0.5195408849899553 0.012173671530376884 -0.4040873549921875 0.3612831550950559 0.45631633284832057 1.4207852773194698 -0.56 -8.92 -0.668 -7.304 0.172 -0.132 -0.168
-0.5219369630780121 -1.1734953027323416 -0.1012427320004373 2.4071993513891856 0.12041749184900498 0.3485971340469603 0.1737233242280231 0.9703594306955251 0.5969026040700923 0.061653755815134534 -0.5242532739694561 0.25407630581141427 0.44689155488931914 1.3618804150757107 -0.34 -8.888 -0.904 -7.092 0.272 -0.028 -0.128
-0.5138835639416136 -1.1669758843838285 -0.1004757416064946 2.4002964378437013 0.12195147263689039 0.3535825716075879 0.18637866572807776 0.9727156251852754 0.7021459579456086 0.03259402377488004 -0.620464548967596 0.20538161968990676 0.44060836958331817 1.2432852924249422 -0.372 -8.984 -1.04 -6.816 0.372 0.084 -0.12
-0.5031456984264157 -1.15892248524743 -0.10085923680346595 2.392626533904274 0.12463593901568987 0.3593349995621582 0.1951990552584189 0.9789988104912765 0.7221736111084867 0.03180862561162992 -0.7029313561088587 0.22776546734253522 0.503832921724953 1.1266536651822991 -0.372 -9.236 -1.004 -6.572 0.336 0.084 -0.148
-0.4935583185021319 -1.1508690861110316 -0.1012427320004373 2.382655658783019 0.12808739578843203 0.3658544179106712 0.2059369207736168 0.9464047867163964 0.7469136532508656 0.007461282550876154 -0.7995353301886237 0.2709623663212919 0.5835508352948403 1.0335839828371598 -0.404 -9.492 -0.772 -6.144 0.228 0.056 -0.176
-0.4843544337748194 -1.1424321917776619 -0.10085923680346595 2.3746022596466205 0.12962137657631745 0.3723738362591842 0.21283983431910117 0.9251990363086431 0.7932521448826226 -0.003141592653000486 -0.8454811227387558 0.2560398012195396 0.6090762756004692 0.9338384161043944 -0.34 -9.712 -0.536 -5.9 0.172 0.076 -0.176
-0.476301034638421 -1.1343787926412634 -0.09932525601558054 2.3646313845253655 0.13038836697026016 0.3777427690167831 0.22050973825852824 0.90556408222739 0.8494081135550063 0.023169245815878585 -0.9613273518181487 0.16061392438464983 0.5921902150905916 0.7948229412091229 -0.092 -9.936 -0.568 -5.808 0.2 0.22 -0.156
-0.4678641403050512 -1.1255584031109223 -0.1004757416064946 2.35466050940411 0.12962137657631745 0.38387869216832476 0.22702915660704123 0.9102764712068908 0.8855364290645119 0.00510508806112579 -1.021803010388408 0.06911503836601068 0.5969026040700923 0.7162831248841108 0.248 -10.38 -0.704 -5.5 0.292 0.288 -0.156
-0.4586602555777387 -1.1148205375957245 -0.09970875121255189 2.3427721582979983 0.12962137657631745 0.3903981105168378 0.23163109897069747 0.8749335538606353 0.9479755830428966 0.029845130203504617 -1.0964158358971696 -0.0007853981632501215 0.6314601232530976 0.5729479600909636 0.308 -10.696 -0.604 -5.196 0.28 0.28 -0.176
-0.4506068564413403 -1.1048496624744693 -0.09932525601558054 2.3312673023888575 0.13038836697026016 0.3976845192592935 0.235466050940411 0.8761116511055105 0.9974556673276542 0.056941366835633805 -1.1529645036511784 -0.01531526418337737 0.6738716240686042 0.45592363376669554 0.092 -11.364 -0.568 -4.888 0.236 0.288 -0.176
-0.4421699621079705 -1.0941117969592713 -0.09779127522769512 2.317461475297889 0.1292378813793461 0.40420393760780654 0.2381505173192105 0.8627598823302585 1.0300496911025343 0.06361725122325984 -1.2334678153843157 -0.028667032958629435 0.7268860000879874 0.3581415624420554 -0.372 -12.032 -0.736 -4.676 0.236 0.296 -0.168
-0.43373306777460074 -1.0829904362471021 -0.09817477042466648 2.3044226386008626 0.13038836697026016 0.4111068511532909 0.24083498369800996 0.8136724971271259 1.0728538909996659 0.04751658887663235 -1.2562443621185693 -0.019634954081253035 0.6801548093746052 0.2890265240760447 -0.404 -12.604 -0.904 -4.432 0.18 0.308 -0.176
-0.42567966863820234 -1.0722525707319042 -0.09664078963678106 2.292534287494751 0.13000487177328882 0.4153252983199758 0.24236896448589537 0.789325154066372 1.0716757937547907 0.0400553063257562 -1.2872675895669492 -0.003141592653000486 0.5674501729482128 0.22737276826091016 -0.464 -13.08 -1.108 -4.524 0.172 0.288 -0.168
-0.41877675509271794 -1.0618982004136777 -0.09702428483375242 2.2787284604037823 0.12885438618237474 0.4206942310775747 0.24351945007680942 0.7747952880462449 1.1038771184480458 0.04241150081550656 -1.3120076317093279 0.02591813938725401 0.5022621253984527 0.16964600326202625 -0.436 -13.428 -1.108 -5.072 0.152 0.308 -0.168
-0.4114903463502622 -1.0496263541105944 -0.09779127522769512 2.264539138115842 0.12962137657631745 0.42529617344123094 0.2446699356677235 0.7700828990667441 1.1211558780395483 0.05222897785613308 -1.3787664755855882 0.010995574285501701 0.4480696521341943 0.10563605295714133 -0.436 -13.652 -1.004 -5.472 0.144 0.48 -0.156
-0.40382044241083515 -1.0385049933984252 -0.09740778003072377 2.249966320630931 0.12962137657631745 0.43219908698671533 0.24428644047075213 0.7547676348833667 1.1506083091614279 0.04987278336638271 -1.4254976662989705 -0.01767145867312773 0.49283734743945123 0.05340707510100826 -0.404 -13.744 -0.836 -5.5 0.172 0.856 -0.176
-0.3953835480774654 -1.0270001374892845 -0.09587379924283836 2.2334760271611622 0.1284708909854034 0.4437039428958559 0.2446699356677235 0.7327764863123634 1.1502156100798029 0.0620464548967596 -1.5028593853791075 -0.04084070448900632 0.7963937375356231 0.023561944897503646 -0.964 -13.744 -0.604 -5.044 0.152 0.568 -0.148
-0.3903981105168378 -1.0151117863831725 -0.09395632325798159 2.216602238494423 0.12885438618237474 0.4555922940019679 0.24505343086469483 0.685259897435731 1.1502156100798029 0.04908738520313259 -1.5782576090511191 -0.040448005407381256 1.0665707056936649 0.02552544030562895 -2.304 -13.808 -1.208 -4.524 0.152 0.308 -0.14
-0.3846456825622675 -1.0032234352770606 -0.09357282806101024 2.2008789354185976 0.12808739578843203 0.464412683532309 0.2446699356677235 0.6181083544778456 1.1494302119165527 0.11506083091614279 -1.6120297300708744 -0.009817477040626518 1.1109457019172968 0.014922565101752308 -3.456 -13.808 -1.744 -4.368 0.164 0.328 -0.212
-0.3796602450016399 -0.9932525601558054 -0.09088836168221076 2.185539127539743 0.12808739578843203 0.4720825874717361 0.2454369260616662 0.5537057050913357 1.1525718045695532 0.16375551703765032 -1.6238107025196262 -0.03652101459113065 0.9935286765114036 0.006283185306000972 -4.3 -13.904 -2.316 -4.432 0.18 0.356 -0.148
-0.375441797834955 -0.9802137234587793 -0.08820389530341129 2.169048834069975 0.1284708909854034 0.4816699673960199 0.24505343086469483 0.47752208325607387 1.1733848558956814 0.22658737009766006 -1.6049611466016231 -0.04987278336638271 0.8156359925352511 0.001570796326500243 -4.828 -14.0 -2.952 -4.46 0.152 0.704 -0.224
-0.3712233506682701 -0.9679418771556961 -0.08590292412158317 2.1514080550092927 0.1292378813793461 0.49049035692636106 0.24582042125863754 0.4194026191755649 1.1930198099769345 0.252112810403289 -1.6328427813970026 0.00510508806112579 0.8050331173313745 0.005890486224375911 -4.828 -14.192 -3.692 -4.492 0.144 0.792 -0.232
-0.3673883986985566 -0.9568205164435268 -0.08360195293975504 2.134150771145582 0.1284708909854034 0.5016117176385303 0.24505343086469483 0.36560284499293155 1.171421360487556 0.2399391388729121 -1.6772177776206345 0.023561944897503646 0.937765406920645 0.003926990816250607 -4.736 -14.348 -4.564 -4.4 0.008 0.548 -0.184
-0.3654709227136998 -0.9456991557313575 -0.08245146734884098 2.118043972872785 0.1284708909854034 0.5104321071688714 0.2446699356677235 0.3573561642788053 1.1910563145688091 0.21755529122028364 -1.7439766214968948 -0.007461282550876154 1.0312277883474095 -0.001570796326500243 -4.924 -14.636 -4.664 -4.248 -0.392 0.364 -0.212
-0.3616359707439863 -0.9326603190343316 -0.07861651537912745 2.0992527082211887 0.12463593901568987 0.5192524966992126 0.24505343086469483 0.30355639009617197 1.2004810925278107 0.22933626366903548 -1.7561502930272717 -0.09660397407976494 0.989208986613528 -0.01688606050987761 -5.048 -14.984 -4.8 -4.46 -0.456 0.384 -0.252
-0.3601019899561009 -0.9211554631251909 -0.07708253459124204 2.0827624147514205 0.12118448224294769 0.5276893910325823 0.2446699356677235 0.26742807458666634 1.2370021071189414 0.2210895829549092 -1.758506487517022 -0.27763825070891796 0.8690430676362594 -0.018456856836377853 -5.14 -15.3 -4.868 -4.736 -0.136 0.568 -0.26
-0.3574175235773014 -0.9069661408372509 -0.07554855380335662 2.063587654902853 0.11811652066717686 0.5368932757598948 0.24428644047075213 0.23444135173016126 1.2617421492613201 0.16728980877227587 -1.7612553810883973 -0.35382187254417974 0.8007134274334988 -0.03809181091763089 -5.264 -15.776 -4.832 -4.98 0.108 0.644 -0.232
-0.35550004759244463 -0.8939273041402248 -0.07401457301547121 2.046330371039142 0.11658253987929144 0.5449466748962932 0.24505343086469483 0.2250165737711598 1.2758793161998223 0.14961835009914815 -1.7997398910876534 -0.3086614781572977 0.8230972750861273 -0.019242254999627974 -5.452 -15.968 -4.296 -5.104 0.036 0.528 -0.252
-0.3539660668045592 -0.882038953034113 -0.07439806821244256 2.026772115993603 0.11543205428837738 0.5541505596236057 0.24390294527378079 0.17318029499665177 1.2381802043638166 0.11545352999776785 -1.8221237387402818 -0.20655971693478195 0.8635452804935085 -0.0027488935713754254 -5.704 -16.256 -3.996 -5.196 -0.124 0.404 -0.252
-0.35281558121364515 -0.8705340971249723 -0.0732475826215285 2.0087478417359494 0.11313108310654926 0.5618204635630328 0.2396844981070959 0.1288052987730199 1.2307189218129404 0.08835729336563866 -1.861786345984413 -0.16886060509877612 0.8560839979426325 -0.13233959050764546 -6.076 -16.348 -3.792 -4.98 -0.144 0.452 -0.24
-0.3524320860166738 -0.858262250821889 -0.07133010663667173 1.9891895866904103 0.11159710231866385 0.5679563867145745 0.235466050940411 0.07618362183526178 1.2267919309966897 0.12016591897726858 -1.8523615680254115 -0.19281524907790482 0.7284567964144877 -0.35146567805442935 -6.14 -16.348 -3.928 -5.044 -0.016 0.692 -0.296
-0.3535825716075879 -0.846373899715777 -0.07017962104575767 1.9711653124327566 0.10891263593986437 0.5752427954570302 0.23163109897069747 0.004319689897875668 1.1938052081401846 0.16297011887440022 -1.8437221882296602 -0.18771016101677904 0.6844744992724808 -0.44649885580769405 -6.108 -16.256 -3.828 -5.104 0.1 0.792 -0.268
-0.3535825716075879 -0.8364030245945219 -0.0674951546669582 1.9535245333720743 0.10852914074289302 0.5832961945934286 0.22702915660704123 -0.036913713672755706 1.189878217323934 0.1751437904047771 -1.8476491790459109 -0.1739656931599019 0.7315983890674882 -0.4779147823376989 -5.92 -16.38 -4.228 -4.98 0.06 0.656 -0.28
-0.3551165523954733 -0.8241311782914386 -0.06711165946998685 1.9362672495083635 0.10737865515197896 0.591349593729827 0.2231942046373277 -0.07422012642713648 1.1871293237525586 0.15982852622139973 -1.8661060358822885 -0.15472343816027392 0.788539755903122 -0.44924774937906947 -5.548 -16.348 -4.264 -4.704 -0.08 0.548 -0.268
-0.35626703798638737 -0.8122428271853266 -0.06519418348513008 1.915175013674939 0.10737865515197896 0.5974855168813686 0.21859226227367146 -0.08482300163101313 1.1847731292628083 0.12684180336489462 -1.8987000596571686 -0.0400553063257562 0.7834346678419962 -0.42332960999181546 -5.452 -16.412 -4.096 -4.888 -0.244 0.616 -0.288
-0.3574175235773014 -0.7995874856852719 -0.06366020269724466 1.8971507394172855 0.10661166475803625 0.6040049352298816 0.21475731030395792 -0.13391038683414572 1.2032299860991862 0.1720021977517766 -1.8963438651674183 -0.014529866020127248 0.6950773744763575 -0.40683624856356293 -5.048 -16.7 -4.096 -4.768 -0.172 0.724 -0.268
-0.3593349995621582 -0.7869321441852173 -0.0625097171063306 1.8768254939778037 0.10469418877317949 0.6112913439723374 0.2109223583342444 -0.1507964473440233 1.222079542017189 0.12566370612001942 -1.8841701936370414 -0.09699667316139 0.6636614479463526 -0.4091924430533133 -5.328 -17.08 -4.228 -4.432 -0.024 0.828 -0.308
-0.3608689803500436 -0.775810783473048 -0.0617427267123879 1.8603352005080356 0.10392719837923678 0.616276781532965 0.2059369207736168 -0.16139932254789996 1.1757410503854318 0.09385508050838952 -1.8845628927186664 -0.11741702540589316 0.6534512718241011 -0.4040873549921875 -5.576 -17.364 -4.264 -4.276 -0.06 0.828 -0.316
-0.3631699515318717 -0.7631554419729933 -0.06135923151541655 1.8392429646746111 0.10469418877317949 0.6243301806693634 0.20286895919784598 -0.19674223989415543 1.1725994577324315 0.08796459428401361 -1.8374390029236591 -0.07029313561088588 0.6243915397838465 -0.3923063825434357 -5.36 -17.652 -3.76 -4.432 -0.244 0.888 -0.308
-0.3658544179106712 -0.7505001004729387 -0.05944175553055978 1.8212186904169574 0.10316020798529407 0.6308495990178764 0.19826701683418974 -0.22266037928140944 1.182416934773058 0.09778207132464012 -1.8570739570049122 -0.07343472826388636 0.6373506094774736 -0.37149333121730743 -5.36 -18.032 -3.724 -4.524 -0.252 0.876 -0.296
-0.3685388842894706 -0.7409127205486549 -0.05790777474267437 1.8031944161593039 0.09932525601558054 0.6366020269724467 0.1944320648644762 -0.26546457917854105 1.1478594155900526 0.10563605295714133 -1.868462230372039 -0.15707963265002428 0.6259623361103468 -0.3860231972374347 -5.328 -18.192 -3.86 -4.552 -0.044 0.888 -0.296
-0.37160684586524145 -0.7297913598364856 -0.05675728915176031 1.784786646704679 0.09779127522769512 0.6438884357149024 0.1894466273038486 -0.2733185608110423 1.0653926084487897 0.14686945652777272 -1.802881483740654 -0.24425882877078778 0.6459899892732249 -0.41390483203281403 -5.264 -18.348 -4.196 -4.524 0.08 0.876 -0.268
-0.3750583026379837 -0.7198204847152304 -0.056373793954788955 1.7690633436288534 0.09779127522769512 0.6504078540634154 0.18561167533413506 -0.29648780662692087 1.0618583167141642 0.084037603467763 -1.7357299407827684 -0.1739656931599019 0.6279258315184721 -0.452782041113695 -5.484 -18.508 -4.16 -4.676 0.008 0.856 -0.26
-0.3777427690167831 -0.7102331047909466 -0.0559902987578176 1.7525730501590853 0.09740778003072377 0.6557767868210144 0.18177672336442152 -0.3220132469325498 1.0386890708982857 0.08560839979426324 -1.6984235280283877 -0.06518804754976008 0.6157521599880952 -0.44453536039956876 -5.42 -18.316 -3.96 -4.92 -0.252 0.868 -0.28
-0.38234471138043935 -0.6994952392757486 -0.054072822772960834 1.736082756689317 0.09587379924283836 0.661912709972556 0.17679128580379394 -0.3644247477480564 1.0445795571226615 0.09542587683488976 -1.7153095885382652 -0.04437499622363186 0.6102543728453443 -0.4229369109101904 -5.484 -18.192 -3.556 -5.164 -0.3 0.896 -0.252
-0.387330148941067 -0.6891408689575221 -0.05368932757598948 1.7176749872346921 0.09318933286403888 0.667281642730155 0.17180584824316633 -0.3875939935639349 1.0312277883474095 0.1079922474468917 -1.6909622454775115 -0.13037609509952017 0.5992587985598427 -0.4504258466239447 -5.328 -18.288 -4.196 -5.316 -0.052 0.792 -0.252
-0.38924762492592374 -0.6784030034423242 -0.05368932757598948 1.7000342081740099 0.09280583766706753 0.6745680514726107 0.1672039058795101 -0.394269877951561 0.9966702691644042 0.0750055245903866 -1.6780031757838845 -0.168075206935526 0.6047565857025935 -0.4830198703988247 -5.576 -18.348 -4.16 -5.316 0.016 0.74 -0.252
-0.3942330624865513 -0.6695826139119831 -0.05177185159113271 1.685077895492127 0.09127185687918211 0.679169993836267 0.16260196351585385 -0.42097341550206513 0.9911724820216533 0.07618362183526178 -1.6289157905807519 -0.12095131714051871 0.5859070297845906 -0.4959789400924517 -5.516 -18.288 -3.96 -5.56 -0.116 0.808 -0.268
-0.39883500485020756 -0.6599952339876992 -0.05177185159113271 1.6697380876132728 0.09165535207615347 0.6845389265938658 0.1572330307582549 -0.4449280594811938 0.976642616001526 0.0950331777532647 -1.6155640218054999 -0.08246680714126275 0.5462444225404595 -0.47870018050094904 -5.608 -18.288 -3.524 -5.652 -0.208 0.84 -0.296
-0.40382044241083515 -0.6504078540634154 -0.0502378708032473 1.6517138133556193 0.088970885697354 0.6902913545484362 0.15224759319762732 -0.46652650897057213 0.9899943847767781 0.10485065479389122 -1.6002487576221225 -0.10759954836526664 0.5203262831532055 -0.5183627877450802 -5.576 -18.476 -3.828 -5.56 -0.108 0.848 -0.308
-0.4099563655623768 -0.6415874645330742 -0.048703890015361885 1.6371409958707077 0.08820389530341129 0.6945098017151211 0.14764565083397108 -0.504618319888203 0.9511171756958972 0.10406525663064109 -1.5951436695609966 -0.16886060509877612 0.5419247326425838 -0.5010840281535776 -5.704 -18.348 -4.06 -5.684 0.06 0.848 -0.288
-0.41494180312300444 -0.6320000846087904 -0.04908738521233324 1.621034197597911 0.08743690490946858 0.7006457248666628 0.14304370847031483 -0.530143760193832 0.9401216014103954 0.084037603467763 -1.5672620347656174 -0.12016591897726858 0.517184690500205 -0.4802709768274493 -5.64 -18.256 -3.96 -5.96 -0.088 0.78 -0.288
-0.42031073588060336 -0.6220292094875353 -0.047553404424447825 1.604927399325114 0.08705340971249723 0.7071651432151758 0.13537380453088776 -0.5356415473365829 0.8996735960030141 0.06283185306000971 -1.5539102659903654 -0.05733406591725887 0.5631304830503371 -0.5081526116228285 -5.484 -18.288 -3.828 -6.112 -0.172 0.724 -0.296
-0.426446659032145 -0.6135923151541655 -0.047553404424447825 1.5899710866432313 0.08666991451552587 0.7121505807758033 0.13000487177328882 -0.5595961913157116 0.8757189520238855 0.07147123285576105 -1.5252432330317358 -0.030237829285129678 0.5336780519284575 -0.5525276078464605 -5.452 -18.192 -3.792 -6.052 -0.164 0.724 -0.296
-0.43258258218368667 -0.6047719256238244 -0.04678641403050512 1.5750147739613485 0.08513593372764046 0.7167525231394596 0.1257864246066039 -0.5957245068252172 0.8549059006977572 0.08246680714126275 -1.494612704664981 -0.056941366835633805 0.4810563749906994 -0.556061899581086 -5.392 -18.096 -4.06 -6.02 -0.06 0.772 -0.268
-0.43910200053219967 -0.5974855168813686 -0.04563592843959106 1.5604419564764371 0.08513593372764046 0.7202039799122018 0.12041749184900498 -0.5941537104987169 0.8450884236571307 0.08089601081476251 -1.5067863761953582 -0.07579092275363672 0.45121124478719477 -0.5804092426418398 -5.36 -18.16 -3.86 -5.9 -0.088 0.848 -0.28
-0.44447093328979864 -0.5886651273510275 -0.045252433242619704 1.546252634188497 0.0847524385306691 0.7240389318819153 0.11428156869746332 -0.6381360076407236 0.8388052383511297 0.07029313561088588 -1.5158184550727345 -0.05026548244800778 0.4480696521341943 -0.5474225197853346 -5.484 -18.064 -3.892 -5.652 -0.136 0.868 -0.26
-0.45175734203225437 -0.5802282330176578 -0.04486893804564835 1.5312963215066142 0.08436894333369775 0.7294078646395142 0.10814564554592167 -0.6365652113142235 0.8195629833515018 0.059690260407009234 -1.4639821762982264 -0.02591813938725401 0.4245077072366907 -0.5917975160089666 -5.296 -17.872 -3.724 -5.408 -0.152 0.868 -0.252
-0.457893265183796 -0.572941824275202 -0.044485442848677 1.5182574848095882 0.08321845774278369 0.7324758262152851 0.10239321759135137 -0.6459899892732249 0.8030696219232492 0.05537057050913356 -1.3976160315035913 -0.043196898978756684 0.38680859540068485 -0.5631304830503371 -5.236 -17.968 -3.76 -5.472 -0.144 0.972 -0.28
-0.46479617872928036 -0.5637379395478895 -0.04371845245473429 1.5036846673246769 0.08321845774278369 0.7347767973971132 0.09625729443980971 -0.659734457130102 0.8105309044741253 0.03573561642788053 -1.3677709013000865 -0.07539822367201165 0.3498948817279291 -0.5544911032545857 -5.14 -17.904 -3.828 -5.684 -0.124 0.956 -0.268
-0.47131559707779336 -0.5560680356084625 -0.043334957257762936 1.4898788402337082 0.08206797215186963 0.7386117493668267 0.09012137128826805 -0.6801548093746052 0.8026769228416242 0.03259402377488004 -1.3292863913008306 -0.05458517234588344 0.3322234230548014 -0.5686282701930879 -5.048 -17.78 -3.592 -5.868 -0.188 0.896 -0.26
-0.4789855010172204 -0.5499321124569209 -0.04180097646987752 1.477606993930625 0.08091748656095557 0.7439806821244257 0.08513593372764046 -0.7084291432516095 0.7649778110056183 0.05458517234588344 -1.3025828537503266 -0.08089601081476251 0.38837939172718505 -0.562737783968712 -4.956 -17.78 -3.492 -6.204 -0.144 0.856 -0.26
-0.4866554049566475 -0.5418787133205224 -0.042184471666848876 1.4649516524305701 0.07938350577307016 0.7478156340941392 0.07976700097004151 -0.7276713982512375 0.7386669725367393 0.056941366835633805 -1.2758793161998223 -0.11584622907939292 0.37699111836005833 -0.5647012793768373 -4.736 -17.808 -3.424 -6.508 -0.072 0.74 -0.26
-0.4935583185021319 -0.5345923045780667 -0.042184471666848876 1.4515293205365727 0.0790000105760988 0.7505001004729387 0.07286408742455715 -0.7245298055982371 0.7292421945777378 0.045945792550132106 -1.2648837419143206 -0.12252211346701895 0.35539266887067994 -0.627533132436847 -4.736 -17.904 -3.556 -6.784 -0.008 0.692 -0.26
-0.5008447272445876 -0.5269224006386396 -0.04180097646987752 1.4388739790365181 0.0790000105760988 0.7539515572456809 0.06634466907604414 -0.7158904258024857 0.7037167542721089 0.012959069693627005 -1.2236503383436892 -0.07186393193738612 0.3173008579530491 -0.6043638866209685 -4.672 -17.84 -3.356 -7.12 -0.108 0.704 -0.26
-0.5096651167749288 -0.5192524966992126 -0.041033986075934815 1.4262186375364634 0.07746602978821339 0.7570195188214517 0.05905826033358843 -0.7528041394752414 0.7213882129452366 0.036128315509505585 -1.2185452502825636 -0.07107853377413599 0.310232274483798 -0.6424556975385993 -4.704 -17.78 -2.988 -7.12 -0.144 0.692 -0.28
-0.5165680303204131 -0.5127330783506996 -0.041033986075934815 1.4158642672182369 0.07669903939427068 0.7597039852002512 0.05330583237901813 -0.7763660843727451 0.6931138790682322 0.03455751918300534 -1.2322897181394405 -0.08678649703913842 0.2858849314230442 -0.6644468461096028 -4.672 -17.78 -2.988 -6.876 -0.036 0.692 -0.252
-0.5238544390628688 -0.5062136600021865 -0.041033986075934815 1.4020584401272682 0.07554855380335662 0.7612379659881365 0.046402918833533764 -0.7779368806992453 0.7056802496802341 0.029059732040254495 -1.208727773241937 -0.09189158510026421 0.26742807458666634 -0.673086225905354 -4.456 -17.716 -3.156 -6.6 0.06 0.8 -0.268
-0.5322913333962386 -0.4989272512597308 -0.041033986075934815 1.3909370794150988 0.07516505860638527 0.7635389371699647 0.039883500485020755 -0.8093528072292502 0.6817256057011054 0.015707963265002428 -1.1784899439568073 -0.08089601081476251 0.2340486526485362 -0.6770132167216047 -4.516 -17.748 -3.22 -6.448 0.044 0.808 -0.288
-0.5388107517447516 -0.4935583185021319 -0.04065049087896346 1.3805827090968723 0.07746602978821339 0.7654564131548215 0.03413107253045045 -0.7932521448826226 0.646775387436475 0.022776546734253524 -1.1282244615087995 0.01060287520387664 0.19438604540440507 -0.6546293690689763 -4.456 -17.684 -3.324 -6.236 -0.036 0.848 -0.268
-0.5495486172599495 -0.48703890015361884 -0.04065049087896346 1.3698448435816746 0.07516505860638527 0.7669903939427068 0.02569417819708068 -0.821133779678002 0.6173229563145954 0.009424777959001457 -1.0956304377339194 0.045945792550132106 0.15825772989489947 -0.6369579103958485 -4.204 -17.492 -3.288 -6.264 -0.164 0.876 -0.26
-0.5576020163963479 -0.4816699673960199 -0.04065049087896346 1.358339987672534 0.07439806821244256 0.7685243747305923 0.019941750242510378 -0.8490154144733814 0.5965099049884672 0.010995574285501701 -1.0335839828371598 -0.07107853377413599 0.12330751163026907 -0.6817256057011054 -4.052 -17.272 -3.02 -6.324 -0.188 0.856 -0.288
-0.566422405926689 -0.4747670538505356 -0.04026699568199211 1.3487526077482501 0.07286408742455715 0.7689078699275637 0.01342233189399737 -0.8364490438613794 0.5961172059068423 0.03652101459113065 -1.0166979223272823 -0.1170243263242681 0.09660397407976494 -0.6691592350891035 -3.8 -17.24 -2.92 -6.388 -0.008 0.808 -0.26
-0.5740923098661161 -0.46978161628990794 -0.041033986075934815 1.3395487230209375 0.0732475826215285 0.7685243747305923 0.007669903939427069 -0.8391979374327548 0.6043638866209685 0.012566370612001944 -0.982533102225902 -0.11466813183451774 0.0640099503048849 -0.6577709617219767 -3.584 -17.208 -2.952 -6.416 0.024 0.8 -0.24
-0.5829126993964572 -0.4640291883353377 -0.041033986075934815 1.3311118286875678 0.07286408742455715 0.7677573843366495 -0.0003834951969713534 -0.8572620951875076 0.5678428720298379 -0.01060287520387664 -0.9350165133492696 -0.05026548244800778 0.01531526418337737 -0.6298893269265974 -3.396 -17.3 -2.82 -6.508 -0.088 0.876 -0.26
-0.591349593729827 -0.45750976998682463 -0.04065049087896346 1.3219079439602552 0.07209709703061444 0.7689078699275637 -0.006135923151541655 -0.87297005845251 0.5674501729482128 -0.0023561944897503642 -0.8898561189623876 -0.04084070448900632 -0.0047123889795007284 -0.6106470719269694 -3.272 -17.364 -2.416 -6.54 -0.144 0.848 -0.268
-0.6009369736541108 -0.4529078276231684 -0.04026699568199211 1.3127040592329429 0.07056311624272903 0.7696748603215063 -0.012655341500054663 -0.8847510309012618 0.5811946408050899 -0.0070685834692510935 -0.879253243758511 -0.07225663101901117 0.023169245815878585 -0.6287112296817222 -3.208 -17.364 -2.516 -6.572 -0.044 0.84 -0.252
-0.6089903727905093 -0.44677190447162674 -0.04065049087896346 1.3038836697026017 0.06979612584878632 0.7685243747305923 -0.021092235833424438 -0.8768970492687607 0.5407466353977086 -0.01021017612225158 -0.8674722713097591 -0.10013826581439049 0.0011780972448751821 -0.6675884387626032 -2.74 -17.524 -2.684 -6.572 0.044 0.908 -0.268
-0.6185777527147931 -0.4410194765170565 -0.04026699568199211 1.2950632801722606 0.07056311624272903 0.7696748603215063 -0.027228158984966094 -0.8906415171256378 0.4987278336638271 0.023169245815878585 -0.8187775851882516 -0.03063052836675474 -0.012173671530376884 -0.6821183047827305 -2.864 -17.524 -2.552 -6.632 -0.016 0.868 -0.26
-0.6285486278360483 -0.43641753415340023 -0.04065049087896346 1.2870098810358621 0.06979612584878632 0.7696748603215063 -0.03413107253045045 -0.9004589941662643 0.5002986299903274 -0.01531526418337737 -0.769297500903494 -0.0027488935713754254 0.001570796326500243 -0.6550220681506013 -2.896 -17.428 -2.316 -6.752 -0.044 0.792 -0.252
-0.6373690173663894 -0.43258258218368667 -0.041033986075934815 1.281257453081292 0.06979612584878632 0.769291365124535 -0.041033986075934815 -0.8981027996765139 0.472024296113323 -0.0070685834692510935 -0.7280640973328626 -0.0047123889795007284 0.0023561944897503642 -0.6459899892732249 -2.708 -17.3 -2.112 -6.816 -0.044 0.74 -0.268
-0.6461894068967305 -0.42836413501700177 -0.039883500485020755 1.2755050251267215 0.06979612584878632 0.7673738891396782 -0.04678641403050512 -0.9106691702885158 0.44924774937906947 -0.011388273367126762 -0.6628760497831025 -0.03848450999925595 -0.03573561642788053 -0.6675884387626032 -2.46 -17.272 -2.384 -7.092 -0.016 0.84 -0.24
-0.655393291624043 -0.4241456878503169 -0.04065049087896346 1.2686021115812371 0.06902913545484361 0.7677573843366495 -0.05253884198507542 -0.9185231519210171 0.4241150081550656 -0.015707963265002428 -0.6075054792739689 -0.059690260407009234 -0.03573561642788053 -0.691150383660107 -2.368 -17.112 -1.912 -7.244 -0.008 0.868 -0.212
-0.6642136811543842 -0.419927240683632 -0.039883500485020755 1.2632331788236382 0.0674951546669582 0.768140879533621 -0.059825250727531136 -0.8949612070235134 0.42097341550206513 0.023954643979128706 -0.6067200811107188 -0.036128315509505585 0.009817477040626518 -0.6715154295788539 -2.244 -17.144 -2.248 -7.304 -0.044 0.732 -0.212
-0.673801061078668 -0.41609228871391846 -0.04026699568199211 1.257480750869068 0.06787864986392955 0.7696748603215063 -0.06864564025787226 -0.9346238142676445 0.39584067427806124 -0.005497787142750851 -0.5965099049884672 -0.0510508806112579 0.061653755815134534 -0.698611666210983 -1.96 -17.272 -2.148 -7.152 -0.052 0.616 -0.268
-0.6833884410029518 -0.4114903463502622 -0.04065049087896346 1.2517283229144975 0.06711165946998685 0.769291365124535 -0.07439806821244256 -0.9452266894715212 0.3891647898904352 -0.0007853981632501215 -0.5529203069280855 -0.06440264938650996 0.036128315509505585 -0.6777986148848548 -1.588 -17.176 -1.776 -7.152 0.008 0.644 -0.252
-0.6929758209272356 -0.4076553943805487 -0.04026699568199211 1.24674288535387 0.06711165946998685 0.768140879533621 -0.08206797215186963 -0.9644689444711492 0.3820962064211841 0.005890486224375911 -0.5116869033574541 -0.04790928795825741 -0.0400553063257562 -0.6848671983541059 -1.556 -17.3 -2.08 -7.12 0.072 0.704 -0.26
-0.7017962104575768 -0.4049709280017492 -0.04141748127290617 1.2425244381871852 0.06672816427301549 0.7658399083517928 -0.08858739050038264 -0.9153815592680166 0.35342917346255465 -0.010995574285501701 -0.4755585878479486 -0.03063052836675474 -0.12173671530376882 -0.6825110038643556 -1.368 -17.396 -2.08 -6.908 0.052 0.712 -0.26
-0.7113835903818606 -0.40151947122900705 -0.04065049087896346 1.2386894862174715 0.06711165946998685 0.7643059275639074 -0.09433981845495294 -0.9295187262065188 0.3510729789728043 -0.007853981632501214 -0.43550328152219236 0.005497787142750851 -0.1700387023436513 -0.672300827742104 -1.244 -17.208 -1.776 -6.844 -0.008 0.76 -0.268
-0.7202039799122018 -0.3984515096532362 -0.04026699568199211 1.2348545342477582 0.06634466907604414 0.7616214611851079 -0.10200972239438001 -0.9350165133492696 0.3176935570346741 -0.012173671530376884 -0.4131194338695639 -0.0070685834692510935 -0.21362830040403305 -0.6652322442728529 -1.056 -17.112 -1.644 -6.844 0.036 0.792 -0.252
-0.7305583502304283 -0.39500005288049406 -0.04065049087896346 1.2321700678689587 0.06634466907604414 0.7566360236244803 -0.11006312153077843 -0.9515098747775221 0.2902046213209199 -0.013351768775252066 -0.35539266887067994 -0.03259402377488004 -0.26860617183154156 -0.7025386570272336 -0.9 -17.144 -1.844 -6.816 0.072 0.74 -0.24
-0.7389952445637981 -0.39231558650169457 -0.041033986075934815 1.2294856014901592 0.06634466907604414 0.7554855380335662 -0.11581554948534874 -0.943655893145021 0.2638937828520408 0.0023561944897503642 -0.26585727826016614 -0.015707963265002428 -0.3459678909116785 -0.6915430827417319 -0.716 -16.952 -1.944 -7.0 0.088 0.676 -0.232
-0.7481991292911105 -0.3911651009107805 -0.041033986075934815 1.2275681255053024 0.06672816427301549 0.7505001004729387 -0.1227184630308331 -0.918130452839392 0.27056966723966686 -0.018849555918002914 -0.21362830040403305 0.012959069693627005 -0.3730641275438077 -0.6938992772314824 -0.652 -16.792 -1.776 -7.336 -0.008 0.732 -0.224
-0.7577865092153944 -0.38809713933500967 -0.041033986075934815 1.226034144717417 0.06596117387907278 0.745514662912311 -0.13000487177328882 -0.9263771335535183 0.21323560132240799 0.0200276531628781 -0.16886060509877612 0.00039269908162506076 -0.4087997439716882 -0.6703373323339786 -0.684 -16.92 -1.744 -7.364 0.008 0.656 -0.26
-0.7673738891396782 -0.3861796633501529 -0.04141748127290617 1.2252671543234743 0.06596117387907278 0.7401457301547121 -0.13690778531877318 -0.9467974857980215 0.2018473279552812 -0.03769911183600583 -0.13980087305852162 -0.02631083846887907 -0.43079089254269165 -0.6699446332523536 -0.592 -16.764 -1.744 -7.244 -0.036 0.588 -0.232
-0.7777282594579048 -0.38387869216832476 -0.041033986075934815 1.2248836591265029 0.06442719309118737 0.7347767973971132 -0.14381069886425754 -0.9464047867163964 0.1959568417309053 0.012173671530376884 -0.09699667316139 -0.09306968234513939 -0.4841979676436999 -0.6585563598852269 -0.528 -16.54 -1.408 -7.212 -0.008 0.664 -0.204
-0.786548648988246 -0.38234471138043935 -0.04065049087896346 1.2241166687325602 0.06289321230330196 0.7305583502304283 -0.15033011721277054 -0.9157742583496417 0.17318029499665177 0.01727875959150267 -0.062439153978384655 -0.11741702540589316 -0.5101161070309539 -0.6695519341707286 -0.34 -16.636 -1.712 -7.18 0.08 0.712 -0.224
-0.795369038518587 -0.38119422578952533 -0.041033986075934815 1.2241166687325602 0.06289321230330196 0.7240389318819153 -0.1572330307582549 -0.9036005868192648 0.19085175366977952 0.0035342917346255468 -0.008246680714126275 -0.10170906214089073 -0.523860574887831 -0.6648395451912278 -0.34 -16.476 -1.544 -7.092 0.044 0.676 -0.24
-0.8034224376549854 -0.38004374019861126 -0.04141748127290617 1.2245001639295314 0.06212622190935926 0.7198204847152304 -0.16336895390979655 -0.9110618693701409 0.16532631336415057 -0.02552544030562895 0.01767145867312773 -0.06911503836601068 -0.5678428720298379 -0.6628760497831025 -0.34 -16.032 -1.44 -7.244 -0.024 0.636 -0.224
-0.8133933127762406 -0.3777427690167831 -0.04180097646987752 1.2248836591265029 0.06059224112147384 0.7129175711697461 -0.17103885784922362 -0.9094910730436406 0.14686945652777272 -0.02042035224450316 0.022383847652628464 -0.05851216316213405 -0.5533130060097106 -0.6797621102929802 -0.372 -14.824 -1.208 -7.244 0.044 0.576 -0.224
-0.8225971975035531 -0.3762087882288977 -0.04141748127290617 1.2256506495204456 0.05944175553055978 0.7071651432151758 -0.17832526659167935 -0.9161669574312667 0.1531526418337737 -0.036913713672755706 0.034950218264630406 -0.10170906214089073 -0.5450663252955843 -0.658949058966852 -0.372 -14.508 -1.24 -6.844 0.18 0.508 -0.212
-0.8325680726248084 -0.3746748074410123 -0.04180097646987752 1.2264176399143882 0.05944175553055978 0.7002622296696914 -0.18407769454624964 -0.9153815592680166 0.14686945652777272 0.018849555918002914 0.07147123285576105 -0.09189158510026421 -0.6126105673350948 -0.6483461837629753 -0.404 -15.588 -1.072 -6.936 0.172 0.576 -0.212
-0.8413884621551494 -0.3739078170470696 -0.04141748127290617 1.228335115899245 0.059825250727531136 0.6929758209272356 -0.1902136176977913 -0.9090983739620156 0.10013826581439049 0.006283185306000972 0.11113384009989219 -0.039662607244131134 -0.6954700735579825 -0.6440264938650996 -0.34 -15.84 -1.376 -6.784 0.1 0.732 -0.224
-0.8509758420794333 -0.37314082665312687 -0.04065049087896346 1.230636087081073 0.05905826033358843 0.6845389265938658 -0.19711653124327566 -0.8984954987581389 0.11349003458964255 -0.015707963265002428 0.15865042897652454 -0.012173671530376884 -0.6915430827417319 -0.5980807013149675 -0.28 -16.412 -1.376 -6.356 -0.016 0.724 -0.252
-0.8601797268067457 -0.3727573314561555 -0.041033986075934815 1.2329370582629013 0.05829126993964572 0.6764855274574675 -0.20325245439481732 -0.9275552307983934 0.06754424203951044 -0.014922565101752308 0.22030418479165909 -0.0510508806112579 -0.6946846753947324 -0.6110397710085945 -0.28 -16.792 -0.94 -6.724 0.0 0.724 -0.224
-0.8697671067310296 -0.3723738362591842 -0.04026699568199211 1.2356215246417008 0.057524279545703015 0.6711165946998685 -0.20938837754635897 -0.9228428418188928 0.03180862561162992 0.03063052836675474 0.2788163479537931 -0.08678649703913842 -0.7206028147819864 -0.5910121178457164 -0.28 -16.54 -1.24 -6.752 0.052 0.664 -0.224
-0.8793544866553135 -0.37199034106221285 -0.04141748127290617 1.2398399718083857 0.05714078434873166 0.6634466907604415 -0.21629129109184334 -0.936980008757395 0.04162610265225644 0.009424777959001457 0.3133738671367985 -0.0769690199985119 -0.704502152435359 -0.61378866457997 -0.464 -16.572 -0.972 -6.784 0.08 0.576 -0.212
-0.8874078857917118 -0.37160684586524145 -0.041033986075934815 1.2432914285811278 0.05675728915176031 0.6557767868210144 -0.222427214243385 -0.9039932859008898 0.03063052836675474 0.006283185306000972 0.35146567805442935 -0.0400553063257562 -0.7151050276392356 -0.620857248049221 -0.372 -16.856 -0.972 -6.908 0.0 0.528 -0.204
-0.8966117705190243 -0.37199034106221285 -0.041033986075934815 1.2486603613387268 0.055223308363874894 0.6484903780785587 -0.22856313739492665 -0.8823948364115115 -0.023169245815878585 -0.009424777959001457 0.4080143458084381 -0.07264933010063623 -0.7516260422303662 -0.5961172059068423 -0.372 -16.732 -0.972 -6.936 -0.008 0.568 -0.212
-0.9061991504433081 -0.37199034106221285 -0.04141748127290617 1.2536457988993543 0.05368932757598948 0.6385195029573034 -0.23431556534949696 -0.8902488180440127 -0.0310232274483798 -0.013351768775252066 0.4402156705016931 -0.10406525663064109 -0.7771514825359952 -0.5874778261110909 -0.464 -16.604 -0.704 -6.936 0.044 0.54 -0.232
-0.915786530367592 -0.37314082665312687 -0.041033986075934815 1.2578642460660392 0.052155346788104066 0.6308495990178764 -0.24045148850103862 -0.8977101005948889 -0.015707963265002428 0.009817477040626518 0.43982297142006804 -0.15707963265002428 -0.8069966127394999 -0.5615596867238368 -0.184 -16.572 -0.636 -6.816 0.088 0.508 -0.212
-0.9246069198979331 -0.3727573314561555 -0.04141748127290617 1.2636166740206096 0.05062136600021865 0.6227961998814779 -0.2454369260616662 -0.8772897483503856 -0.03534291734625546 0.03848450999925595 0.5124723015207042 -0.15433073907864886 -0.8238826732493775 -0.5387831399895834 0.308 -16.38 -0.536 -6.752 0.024 0.5 -0.232
-0.9338108046252456 -0.3746748074410123 -0.039883500485020755 1.2693691019751798 0.04947088040930459 0.6128253247602228 -0.2511893540162365 -0.9204866473291423 -0.049480084284757656 -0.003926990816250607 0.5081526116228285 -0.1500110491807732 -0.8419468310041303 -0.5489933161118349 0.932 -16.412 -0.604 -6.572 0.036 0.54 -0.212
-0.9426311941555867 -0.3746748074410123 -0.04141748127290617 1.2751215299297503 0.047553404424447825 0.6040049352298816 -0.25655828677383546 -0.9098837721252657 -0.07186393193738612 -0.009817477040626518 0.5324999546835824 -0.13980087305852162 -0.8415541319225052 -0.5175773895818301 1.804 -16.508 -0.568 -6.324 0.06 0.548 -0.196
-0.9503010980950138 -0.3750583026379837 -0.041033986075934815 1.2816409482782631 0.04563592843959106 0.5955680408965119 -0.26039323874354897 -0.8572620951875076 -0.0679369411211355 -0.006675884387626033 0.5914048169273415 -0.16768250785390093 -0.8619744841670083 -0.5246459730510812 2.088 -16.38 -0.536 -6.204 0.088 0.588 -0.212
-0.9595049828223263 -0.37697577862284043 -0.04180097646987752 1.2877768714298048 0.044485442848677 0.585980660972228 -0.2661456666981193 -0.8246680714126275 -0.09581857591651483 -0.028667032958629435 0.6283185306000971 -0.17239489683340167 -0.9161669574312667 -0.47359509243982323 2.524 -16.348 -0.468 -6.388 0.08 0.576 -0.204
-0.9671748867617533 -0.37735927381981177 -0.04295146206079158 1.294296289778318 0.04295146206079158 0.5767767762449155 -0.27074760906177553 -0.866294174064884 -0.11349003458964255 -0.05537057050913356 0.6565928644771015 -0.13744467856877127 -0.9161669574312667 -0.4759512869295736 2.648 -16.476 -0.604 -6.448 0.052 0.576 -0.204
-0.9763787714890658 -0.3796602450016399 -0.04295146206079158 1.3035001745056303 0.04141748127290617 0.5668059011236604 -0.27534955142543177 -0.8415541319225052 -0.12487830795676931 -0.06440264938650996 0.7249225046798621 -0.14765485469102282 -0.9295187262065188 -0.4622068190726965 2.864 -16.476 -0.468 -6.416 0.016 0.46 -0.212
-0.984048675428493 -0.38081073059255394 -0.04410194765170564 1.3104030880511146 0.03911651009107805 0.5568350260024052 -0.2811019793800021 -0.8219191778412521 -0.1449059611196474 -0.07736171908013696 0.7378815743734891 -0.19163715183302965 -0.9259844344718933 -0.4759512869295736 2.74 -16.256 -0.536 -6.448 0.016 0.444 -0.212
-0.9924855697618626 -0.38234471138043935 -0.04486893804564835 1.3192234775814558 0.03604854851530722 0.5464806556841787 -0.28532042654668693 -0.7795076770257455 -0.1460840583645226 -0.0950331777532647 0.7795076770257455 -0.23522674989341139 -0.9389435041655202 -0.45827982825644586 2.524 -16.064 0.232 -6.416 0.124 0.424 -0.196
-1.0001554737012897 -0.38426218736529616 -0.04486893804564835 1.3272768767178542 0.0337475773334791 0.5372767709568662 -0.28838838812245776 -0.77597338529112 -0.1449059611196474 -0.05379977418263332 0.7932521448826226 -0.2411172361177873 -0.9691813334506499 -0.40683624856356293 2.616 -16.284 1.172 -6.48 0.172 0.376 -0.224
-1.0074418824437454 -0.3854126729562102 -0.04486893804564835 1.3349467806572812 0.03106311095467963 0.5265389054416683 -0.2922233400921713 -0.8124943998822507 -0.15629423448677418 -0.022383847652628464 0.8132797980455008 -0.2662499773417912 -1.021017612225158 -0.39034288713531035 2.492 -16.256 1.476 -6.448 0.172 0.46 -0.232
-1.0147282911862012 -0.3877136441380383 -0.04410194765170564 1.3426166845967085 0.026461168591023387 0.5169515255173844 -0.29605829206188483 -0.7425939633529899 -0.18181967479240313 0.023169245815878585 0.8344855484532541 -0.33732851111592715 -1.0626437148774144 -0.36795903948268194 2.4 -15.968 1.644 -6.144 0.172 0.492 -0.212
-1.0223981951256282 -0.3888641297289524 -0.04410194765170564 1.3522040645209923 0.02147573103039579 0.5046796792143011 -0.2998932440315984 -0.7802930751889957 -0.17828538305777758 0.024740042142378828 0.8474446181468811 -0.4272566008080661 -1.0634291130406646 -0.36363934958480626 2.492 -16.096 1.544 -5.808 0.164 0.46 -0.212
-1.0300680990650553 -0.39078160571380915 -0.04256796686382023 1.360640958854362 0.017640779060682257 0.49432530889607457 -0.30334470080434056 -0.8144578952903759 -0.18613936469027878 0.06518804754976008 0.8710065630443847 -0.45827982825644586 -1.0759954836526664 -0.36363934958480626 2.772 -16.096 1.172 -5.652 0.164 0.56 -0.224
-1.0388884885953964 -0.39231558650169457 -0.04180097646987752 1.3709953291725885 0.013038836697026017 0.48358744338087667 -0.30602916718314005 -0.7846127650868714 -0.1971349389757805 0.10445795571226615 0.9165596565128917 -0.46259951815432154 -1.0842421643667928 -0.32554753866717534 2.772 -15.776 1.172 -5.532 0.152 0.568 -0.204
-1.0465583925348236 -0.3953835480774654 -0.04065049087896346 1.3809662042938438 0.009970875121255189 0.47131559707779336 -0.3090971287589109 -0.7842200660052463 -0.1971349389757805 0.10563605295714133 0.9401216014103954 -0.4052654522370627 -1.1070187111010463 -0.2921681167290452 2.896 -15.748 1.04 -5.348 0.372 0.452 -0.224
-1.0538448012772792 -0.39730102406232215 -0.04026699568199211 1.3917040698090417 0.008053399136398421 0.46096122675956686 -0.31178159513771037 -0.7830419687603711 -0.20538161968990676 0.08521570071263818 0.9574003610018981 -0.3082687790756727 -1.1105530028356718 -0.2827433387700437 2.864 -15.748 1.072 -5.44 0.372 0.452 -0.212
-1.0615147052167062 -0.39998549044112164 -0.0395000052880494 1.4016749449302968 0.008053399136398421 0.44830588525951215 -0.3136990711225671 -0.7787222788624955 -0.22972896275066054 0.07814711724338709 1.0379036727350355 -0.13155419234439536 -1.138434637631051 -0.2576105975460398 3.02 -15.3 1.108 -5.408 0.172 0.46 -0.232
-1.068801113959162 -0.40305345201689247 -0.038733014894106695 1.4135632960364088 0.008053399136398421 0.4356505437594575 -0.3160000423043952 -0.7084291432516095 -0.2250165737711598 0.06126105673350948 1.0665707056936649 0.0027488935713754254 -1.1525718045695532 -0.20930861050615737 3.208 -15.016 1.172 -5.316 0.164 0.48 -0.224
-1.0760875227016178 -0.4049709280017492 -0.03719903410622128 1.4258351423394922 0.008053399136398421 0.4233786974563742 -0.3171505278953093 -0.7092145414148597 -0.23719024530153668 0.07186393193738612 1.1136945954886723 -0.006283185306000972 -1.157676892630679 -0.19085175366977952 3.208 -14.984 1.34 -5.256 0.172 0.424 -0.212
-1.0829904362471021 -0.4076553943805487 -0.03719903410622128 1.4361895126577187 0.007669903939427069 0.41302432713814763 -0.3186845086831947 -0.7048948515169841 -0.25446900489303936 0.08482300163101313 1.1227266743660487 -0.012959069693627005 -1.1400054339575514 -0.14961835009914815 3.364 -14.604 1.508 -5.44 0.18 0.424 -0.204
-1.0891263593986438 -0.4091893751684341 -0.03604854851530722 1.448461358960802 0.007286408742455715 0.4019029664259784 -0.3198349942741088 -0.6997897634558582 -0.2379756434647868 0.10170906214089073 1.111731100080547 -0.018456856836377853 -1.093666942325794 -0.11820242356914328 3.428 -14.348 1.376 -5.348 0.044 0.356 -0.24
-1.0967962633380708 -0.41225733674420495 -0.03528155812136451 1.459199224476 0.004985437560627594 0.3900146153198664 -0.32060198466805145 -0.6931138790682322 -0.23326325448528606 0.07579092275363672 1.1435397256921769 -0.06754424203951044 -1.1168361881416728 -0.09424777959001458 3.332 -14.412 1.208 -5.044 -0.316 0.296 -0.252
-1.103315681686584 -0.41455830792603304 -0.033364082136507746 1.4710875755821118 -0.0011504855909140602 0.3781262642137545 -0.32098547986502285 -0.7076437450883595 -0.22187498111815931 0.13665928040552114 1.1388273367126762 -0.3059125845859223 -1.125475567937424 -0.062439153978384655 3.488 -14.096 0.972 -4.92 -0.044 0.328 -0.212
-1.1102185952320682 -0.41647578391088985 -0.03144660615165098 1.4829759266882236 -0.007669903939427069 0.36662140830461387 -0.3213689750619942 -0.6624833507014775 -0.24268803244428755 0.15629423448677418 1.1796680412016824 -0.5764822518255892 -1.1584622907939293 -0.03652101459113065 3.676 -14.0 1.072 -4.888 0.18 0.308 -0.212
-1.1163545183836099 -0.4191602502896893 -0.03106311095467963 1.496398258582221 -0.014189322287940077 0.3539660668045592 -0.3213689750619942 -0.6420629984569743 -0.24779312050541333 0.1319468914260204 1.1871293237525586 -0.6805475084562302 -1.1996956943645605 -0.028667032958629435 3.396 -14.064 1.004 -4.98 0.164 0.316 -0.224
-1.12210694633818 -0.42146122147151743 -0.029912625363765568 1.5082866096883332 -0.01917475984856767 0.3416942205014759 -0.32175247025896553 -0.6192864517227208 -0.2120575040775328 0.09974556673276543 1.1671016705896806 -0.6479534846813502 -1.2036226851808112 -0.01767145867312773 3.148 -13.776 0.94 -4.952 0.18 0.328 -0.184
-1.1270923838988078 -0.42299520225940285 -0.028762139772851508 1.5205584559914165 -0.024160197409195266 0.3294223741983926 -0.3213689750619942 -0.5843362334580904 -0.18260507295565323 0.1021017612225158 1.1804534393649326 -0.5144357969288296 -1.169457865079431 0.003141592653000486 2.96 -13.716 1.308 -4.736 0.188 0.328 -0.184
-1.1339952974442922 -0.4249126782442596 -0.0279951493789088 1.5343642830823851 -0.027611654181937447 0.31676703269833795 -0.32175247025896553 -0.5576326959075862 -0.1920298509146547 0.059690260407009234 1.2036226851808112 -0.3875939935639349 -1.1478594155900526 -0.012173671530376884 2.928 -13.776 1.676 -4.432 0.172 0.316 -0.204
-1.1393642302018911 -0.42721364942608775 -0.027611654181937447 1.5466361293854685 -0.030679615757708275 0.3052621767891973 -0.3213689750619942 -0.5124723015207042 -0.20341812428178146 0.060475658570259355 1.2240430374253144 -0.32633293683042547 -1.1619965825285548 -0.009424777959001457 2.74 -13.588 1.644 -4.188 0.2 0.328 -0.184
-1.1443496677625187 -0.4291311254109445 -0.026461168591023387 1.5600584612794657 -0.0337475773334791 0.2918398448952 -0.3213689750619942 -0.5753041545807139 -0.1829977720372783 0.07343472826388636 1.1996956943645605 -0.30080749652479655 -1.1800607402833074 -0.0070685834692510935 2.648 -13.396 1.712 -4.004 -0.016 0.336 -0.168
-1.1508690861110316 -0.43104860139580126 -0.024927187803137973 1.5738642883704346 -0.038733014894106695 0.2784175130012026 -0.32175247025896553 -0.5411393344793337 -0.15707963265002428 0.11388273367126761 1.2377875052821914 -0.33575771478942695 -1.22914812548644 0.02081305132612822 2.74 -13.46 1.776 -3.76 -0.088 0.328 -0.12
-1.1562380188686305 -0.43258258218368667 -0.024160197409195266 1.5865196298704891 -0.04486893804564835 0.26422819071326253 -0.32098547986502285 -0.5364269454998329 -0.16454091520090044 0.13037609509952017 1.3304644885457058 -0.48576876397020013 -1.2817698024241984 0.006283185306000972 3.052 -13.396 1.608 -3.576 0.188 0.328 -0.112
-1.1616069516262295 -0.43373306777460074 -0.023009711818281205 1.5987914761735724 -0.0502378708032473 0.2511893540162365 -0.32213596545593687 -0.5438882280507091 -0.1751437904047771 0.12959069693627004 1.3285009931375804 -0.58198003896834 -1.313185728954203 0.02120575040775328 3.24 -13.112 1.34 -3.42 0.172 0.316 -0.148
-1.1646749132020005 -0.4348835533655148 -0.02147573103039579 1.6122138080675699 -0.055223308363874894 0.23700003172829642 -0.32175247025896553 -0.49519354192920156 -0.13940817397689656 0.11780972448751822 1.3037609509952017 -0.5643085802952122 -1.3603096187492103 -0.001570796326500243 3.304 -13.048 1.208 -3.208 0.172 0.328 -0.14
-1.170810836353542 -0.4368010293503716 -0.02032524543948173 1.627553615946424 -0.05829126993964572 0.222427214243385 -0.32060198466805145 -0.4873395602967004 -0.13469578499739585 0.1079922474468917 1.3163273216072036 -0.4571017310115707 -1.4467034167067239 -0.0047123889795007284 3.396 -13.112 1.34 -3.176 0.172 0.336 -0.112
-1.175029283520227 -0.438335010138257 -0.02032524543948173 1.6402089574464787 -0.0617427267123879 0.20708740636453085 -0.3156165471074239 -0.44139376774656824 -0.14097897030339682 0.09306968234513939 1.3563826279329598 -0.3412555019321778 -1.4502377084413494 0.2010619297920311 3.428 -13.048 1.712 -3.36 -0.016 0.336 -0.128
-1.1784807402929691 -0.4387185053352283 -0.019941750242510378 1.6540147845374473 -0.06672816427301549 0.19328157927356213 -0.31178159513771037 -0.42764929988969114 -0.1240929097935192 0.07382742734551141 1.346172451810708 -0.3200497515244245 -1.4541646992575998 0.41351213295118894 3.644 -12.856 1.476 -3.604 -0.1 0.336 -0.12
-1.182699187459654 -0.44025248612311374 -0.018407769454624964 1.667820611628416 -0.07209709703061444 0.1794757521825934 -0.3052621767891973 -0.433147087032442 -0.09621127499813988 0.0679369411211355 1.3500994426269588 -0.45749443009319574 -1.4007576241565916 0.5116869033574541 3.644 -12.668 1.508 -3.484 0.116 0.384 -0.084
-1.1869176346263388 -0.44025248612311374 -0.017640779060682257 1.6823934291133276 -0.07746602978821339 0.16643691548556738 -0.29912625363765566 -0.34910948356467897 -0.0659734457130102 0.07657632091688685 1.3163273216072036 -0.5317145565203323 -1.2574224593634444 0.5540984041729607 3.708 -12.76 1.744 -3.208 0.164 0.336 -0.092
-1.1888351106111956 -0.4406359813200851 -0.01687378866673955 1.6942817802194394 -0.08091748656095557 0.15684953556128356 -0.2941408160770281 -0.3247621405039252 -0.04712388979500729 0.08285950622288782 1.299441261097326 -0.472024296113323 -1.1623892816101797 0.5713771637644633 3.708 -12.668 1.98 -2.992 0.164 0.328 -0.064
-1.1919030721869666 -0.4410194765170565 -0.01572330307582549 1.7065536265225227 -0.0839854481367264 0.146495165243057 -0.28953887371337184 -0.3224059460141749 -0.049480084284757656 0.07422012642713648 1.2715596263019466 -0.4111559384614386 -1.0975939331420448 0.5246459730510812 3.74 -12.252 2.112 -2.564 0.016 0.344 -0.056
-1.1949710337627373 -0.4410194765170565 -0.014956312681882784 1.7199759584165202 -0.08858739050038264 0.13614079492483047 -0.28455343615274425 -0.33772121019755225 -0.04830198703988247 0.07736171908013696 1.2503538758941934 -0.3612831550950559 -1.0198395149802828 0.5442809271323342 3.74 -12.316 2.112 -2.292 0.0 0.344 -0.072
-1.1980389953385082 -0.4414029717140278 -0.014956312681882784 1.7326312999165747 -0.09280583766706753 0.1257864246066039 -0.27880100819817394 -0.33732851111592715 -0.04084070448900632 0.06558074663138515 1.2845186959955737 -0.400945762339187 -1.0178760195721575 0.5324999546835824 3.924 -11.936 1.744 -2.016 0.108 0.268 -0.036
-1.2014904521112504 -0.4414029717140278 -0.01457281748491143 1.7472041174014863 -0.09587379924283836 0.11274758790957791 -0.2730485802436036 -0.28352873693329383 -0.006675884387626033 0.04280419989713162 1.3371403729333318 -0.39780416968618654 -1.079529775387292 0.5266094684592064 4.268 -11.62 1.712 -2.016 0.124 -0.144 -0.016
-1.2037914232930784 -0.44178646691099915 -0.013805827090968724 1.7617769348863976 -0.09932525601558054 0.095490304045867 -0.26691265709206197 -0.2580032966276649 -0.008639379795751335 0.043982297142006806 1.3716978921163372 -0.36246125233993104 -1.3277155949743304 0.5348561491733327 4.36 -11.652 1.912 -2.412 0.044 0.132 -0.072
-1.2057088992779352 -0.4414029717140278 -0.013805827090968724 1.7763497523713092 -0.10239321759135137 0.07976700097004151 -0.2611602291374917 -0.2238384765262846 -0.0047123889795007284 0.019242254999627974 1.4117531984420935 -0.31651545978979895 -1.5433073907864887 0.5454590243772094 4.516 -11.396 2.012 -2.688 -0.008 0.328 -0.072
-1.2068593848688494 -0.4410194765170565 -0.013805827090968724 1.7916895602501632 -0.10661166475803625 0.06366020269724466 -0.2554078011829214 -0.168075206935526 0.027881634795379313 0.007853981632501214 1.3940817397689655 -0.3247621405039252 -1.5342753119091124 0.5580253949892113 4.736 -11.332 1.98 -2.656 0.052 0.28 -0.044
-1.2068593848688494 -0.43948549572917106 -0.014189322287940077 1.8035779113562753 -0.10967962633380708 0.05368932757598948 -0.24927187803137973 -0.08168140897801264 0.0640099503048849 0.0027488935713754254 1.3563826279329598 -0.3589269606053055 -1.3897620498710899 0.5800165435602147 4.924 -11.08 2.012 -2.564 0.116 0.2 -0.072
-1.2080098704597633 -0.44025248612311374 -0.013038836697026017 1.8154662624623872 -0.1119805975156352 0.042184471666848876 -0.24428644047075213 -0.07971791356988733 0.07736171908013696 -0.018849555918002914 1.2904091822199495 -0.3271183349936756 -1.2330751163026907 0.574911455499089 4.892 -10.92 2.08 -2.352 0.088 -0.124 -0.084
-1.2083933656567347 -0.4387185053352283 -0.013805827090968724 1.8288885943563846 -0.11428156869746332 0.02914563496982286 -0.23930100291012454 -0.045160394386881984 0.06636614479463526 -0.0070685834692510935 1.3041536500768267 -0.2509347131584138 -1.2201160466090637 0.5517422096832103 4.924 -10.636 1.912 -2.228 0.044 -0.048 -0.084
-1.2083933656567347 -0.4371845245473429 -0.01457281748491143 1.8426944214473533 -0.1169660350762628 0.013805827090968724 -0.23278158456161155 -0.04751658887663235 0.09896016856951531 -0.0070685834692510935 1.325752099566205 -0.23326325448528606 -1.3343914793619565 0.5556692004994609 5.172 -10.444 1.944 -2.108 0.088 0.192 -0.092
-1.2083933656567347 -0.43641753415340023 -0.01457281748491143 1.8553497629474078 -0.1177330254702055 0.0011504855909140602 -0.2281796421979553 0.0 0.1531526418337737 -0.010995574285501701 1.3080806408930774 -0.2320851572404109 -1.3693416976265869 0.5513495106015853 5.14 -10.252 1.912 -1.924 0.108 0.248 -0.072
-1.2080098704597633 -0.4345000581685434 -0.014956312681882784 1.8668546188565485 -0.11888351106111957 -0.010354370318226542 -0.222427214243385 0.03337942193813016 0.13980087305852162 -0.007853981632501214 1.260564052016445 -0.15433073907864886 -1.3057244464033269 0.5694136683563381 5.108 -10.0 2.012 -1.772 0.06 0.096 -0.044
-1.2060923944749065 -0.432966077380658 -0.013805827090968724 1.878359474765689 -0.11888351106111957 -0.0222427214243385 -0.2166747862888147 0.05654866775400875 0.1610066234662749 0.013351768775252066 1.184380430181183 -0.0899280896921389 -1.2570297602818195 0.5705917656012133 5.264 -9.808 1.88 -1.588 0.036 -0.104 -0.064
-1.2053254040809638 -0.43104860139580126 -0.013805827090968724 1.8910148162657439 -0.11926700625809092 -0.036432043712278574 -0.20977187274333034 0.0620464548967596 0.17475109132315203 0.008246680714126275 1.2051934815073113 -0.024347343060753767 -1.2743085198733222 0.6114324700902196 5.204 -9.588 1.676 -1.404 0.08 0.0 -0.072
-1.2041749184900499 -0.4291311254109445 -0.014956312681882784 1.9025196721748845 -0.11926700625809092 -0.049854375606275945 -0.20363594959178868 0.11270463642639243 0.20813051326128218 0.009032078877376396 1.2165817548744382 0.003141592653000486 -1.3724832902795874 0.6004368958047178 5.484 -9.524 1.476 -1.252 0.06 0.212 -0.084
-1.2026409377021643 -0.42721364942608775 -0.014189322287940077 1.912874042493111 -0.11965050145506227 -0.06289321230330196 -0.19826701683418974 0.1480475537726479 0.20852321234290724 -0.0011780972448751821 1.1812388375281826 0.0007853981632501215 -1.3697343967082118 0.6181083544778456 5.576 -9.396 1.376 -0.944 0.116 0.248 -0.064
-1.1999564713233648 -0.42452918304728826 -0.014189322287940077 1.925912879190137 -0.11965050145506227 -0.07478156340941391 -0.19213109368264808 0.17828538305777758 0.22540927285278486 -0.014922565101752308 1.16474547609993 0.01531526418337737 -1.2908018813015747 0.5972953031517174 5.452 -9.112 1.544 -0.672 0.124 0.132 -0.084
-1.1972720049445655 -0.4218447166684888 -0.014189322287940077 1.936650744705335 -0.11850001586414821 -0.08705340971249723 -0.18637866572807776 0.2505420140767888 0.24150993519941236 -0.009817477040626518 1.1525718045695532 0.01649336142825255 -1.234253213547566 0.5980807013149675 5.576 -9.08 1.544 -0.58 0.152 0.036 -0.092
-1.1938205481718231 -0.4191602502896893 -0.014956312681882784 1.9481556006144753 -0.11926700625809092 -0.10009224640952324 -0.17985924737956477 0.3043417882594221 0.2572178984644148 -0.02042035224450316 1.1309733550801748 -0.006675884387626033 -1.2303262227313152 0.6024003912128432 5.516 -9.048 1.608 -0.548 0.136 0.056 -0.072
-1.1907525865960524 -0.41647578391088985 -0.014189322287940077 1.9604274469175587 -0.11850001586414821 -0.11236409271260656 -0.1737233242280231 0.3388993074424274 0.27017696815804176 -0.0200276531628781 1.1140872945702973 -0.0035342917346255468 -1.209513171405187 0.6185010535594707 5.548 -8.856 1.676 -0.516 0.144 0.172 -0.084
-1.1865341394293676 -0.4126408319411763 -0.015339807878854137 1.970398322038814 -0.11926700625809092 -0.12463593901568987 -0.1672039058795101 0.3758130211151831 0.28352873693329383 -0.001570796326500243 1.085812960693293 0.008639379795751335 -1.1341149477331753 0.5800165435602147 5.36 -8.664 1.476 -0.396 0.136 0.212 -0.1
-1.1815487018687398 -0.40957287036540546 -0.01572330307582549 1.9811361875540119 -0.11926700625809092 -0.1342233189399737 -0.16030099233402573 0.41351213295118894 0.3019855937696717 -0.022776546734253524 1.0202322140619078 -0.003926990816250607 -1.0779589790607917 0.594939108661967 5.42 -8.696 1.24 -0.152 0.144 0.016 -0.092
-1.1765632643081123 -0.40650490878963463 -0.016106798272796843 1.991107062675267 -0.11926700625809092 -0.14534467965214296 -0.15416506918248407 0.4500331475423196 0.30512718642267217 -0.010995574285501701 1.0002045608990298 0.007461282550876154 -1.0100220379396563 0.6027930902944683 5.392 -8.572 1.276 -0.06 0.136 0.0 -0.1
-1.172728312338399 -0.4026699568199211 -0.014189322287940077 2.0022284233874363 -0.1177330254702055 -0.15569904997036949 -0.1491796316218565 0.4893030557048257 0.3000220983615464 0.005497787142750851 1.0033461535520303 0.01531526418337737 -1.0166979223272823 0.5874778261110909 5.392 -8.476 1.172 0.028 0.456 0.064 -0.092
-1.1646749132020005 -0.3992185000471789 -0.014956312681882784 2.011432308114749 -0.11274758790957791 -0.16566992509162468 -0.14266021327334347 0.5356415473365829 0.32829643223855076 0.011388273367126762 0.9711448288587752 0.19477874448603014 -1.0206249131435328 0.5615596867238368 5.516 -8.38 1.208 0.0 0.536 0.048 -0.092
-1.1596894756413727 -0.39500005288049406 -0.015339807878854137 2.021403183236004 -0.10469418877317949 -0.17640779060682257 -0.13690778531877318 0.5647012793768373 0.33772121019755225 0.0023561944897503642 0.9585784582467732 0.5529203069280855 -1.0108074361029062 0.594546409580342 5.328 -8.316 1.208 -0.028 0.116 0.008 -0.12
-1.1531700572928598 -0.39231558650169457 -0.015339807878854137 2.0298400775693737 -0.095490304045867 -0.18561167533413506 -0.13153885256117423 0.6031857893760932 0.3440043955035532 0.012566370612001944 0.9130253647782662 0.8164213906985013 -0.9884235884502779 0.5969026040700923 5.484 -8.032 0.94 0.0 0.108 -0.048 -0.12
-1.1455001533534328 -0.3888641297289524 -0.014956312681882784 2.038660467099715 -0.08782040010643993 -0.1951990552584189 -0.12540292940963257 0.6746570222318543 0.33968470560567754 -0.007853981632501214 0.8800386419217611 0.8651160768200088 -0.9475828839612715 0.5784457472337144 4.984 -7.84 0.704 0.0 0.116 0.0 -0.092
-1.1378302494140056 -0.38502917775923884 -0.015339807878854137 2.0470973614330847 -0.08015049616701286 -0.20325245439481732 -0.11965050145506227 0.7080364441699845 0.3420409000954279 -0.014922565101752308 0.8183848861066266 0.7940375430458728 -0.8768970492687607 0.5383904409079583 4.548 -7.84 0.772 0.0 0.116 -0.028 -0.12
-1.1309273358685212 -0.38157772098649667 -0.014956312681882784 2.055150760569483 -0.0732475826215285 -0.21130585353121575 -0.11466506389443468 0.7410231670264896 0.362068553258306 0.01649336142825255 0.7916813485561225 0.7088218423332346 -0.814065196208751 0.47045349978682277 4.268 -7.744 0.604 0.028 0.136 -0.124 -0.092
-1.1224904415351515 -0.37735927381981177 -0.01457281748491143 2.061670178917996 -0.06672816427301549 -0.21859226227367146 -0.11159710231866385 0.7732244917197446 0.3809181091763089 0.021991148571003403 0.7555530330466168 0.6703373323339786 -0.7677267045769938 0.45827982825644586 3.708 -7.62 0.804 0.028 0.1 -0.112 -0.092
-1.1136700520048104 -0.37429131224404094 -0.01457281748491143 2.0678061020695377 -0.06366020269724466 -0.22587867101612719 -0.10737865515197896 0.8305585576370035 0.394662577033186 0.007461282550876154 0.6738716240686042 0.5478152188669597 -0.7488771486589908 0.4087997439716882 3.052 -7.712 0.604 0.0 -0.036 -0.008 -0.12
-1.106767138459326 -0.3708398554712988 -0.01457281748491143 2.074709015615022 -0.0617427267123879 -0.23163109897069747 -0.10431069357620813 0.8360563447797543 0.3597123587685556 -0.015707963265002428 0.6452045911099747 0.37267142846218265 -0.6801548093746052 0.38641589631905976 2.648 -7.776 0.636 1.1 0.124 -0.028 -0.128
-1.097946748928985 -0.36662140830461387 -0.014189322287940077 2.07969445317565 -0.06020874592450249 -0.23776702212223913 -0.10009224640952324 0.8749335538606353 0.3526437752993045 0.02120575040775328 0.6412776002937242 0.1990984343839058 -0.594939108661967 0.3648174468296814 2.148 -7.744 0.668 2.412 0.144 0.056 -0.12
-1.0879758738077296 -0.36278645633490036 -0.01342233189399737 2.0869808619181054 -0.06135923151541655 -0.24505343086469483 -0.09587379924283836 0.8914269152888878 0.35578536795230503 0.036913713672755706 0.6294966278449724 0.04751658887663235 -0.6110397710085945 0.3923063825434357 1.68 -7.46 0.5 3.24 0.116 0.336 -0.12
-1.0799224746713312 -0.3601019899561009 -0.01342233189399737 2.094267270660561 -0.060975736318445196 -0.2515728492132078 -0.09242234247009617 0.9067421794722652 0.33340152029967657 0.03848450999925595 0.6165375581513454 0.00039269908162506076 -0.6762278185583546 0.3542145716258048 1.4 -7.3 0.568 3.36 0.136 0.328 -0.092
-1.0695681043531047 -0.3566505331833587 -0.01227184630308331 2.100403193812103 -0.06020874592450249 -0.25732527716777814 -0.0897378760912967 0.9004589941662643 0.30080749652479655 0.05340707510100826 0.6581636608036018 -0.00039269908162506076 -0.6616979525382274 0.30277099193292184 1.028 -7.048 0.232 3.176 0.38 0.336 -0.092
-1.0607477148227635 -0.35434956200153056 -0.01112136071216925 2.107306107357587 -0.0559902987578176 -0.2623107147284057 -0.08666991451552587 0.9189158510026422 0.28195794060679363 0.09346238142676445 0.6538439709057261 0.1319468914260204 -0.5847289325397155 0.3090541772389228 0.84 -6.728 0.0 2.872 0.572 0.328 -0.092
-1.0507768397015085 -0.3516650956227311 -0.01112136071216925 2.112675040115186 -0.04947088040930459 -0.26576217150114795 -0.08321845774278369 0.9479755830428966 0.26075219019904033 0.07657632091688685 0.627533132436847 0.41390483203281403 -0.46338491631757167 0.29099001948417 0.496 -6.38 -0.2 2.564 0.164 0.316 -0.1
-1.0411894597772247 -0.34898062924393164 -0.010354370318226542 2.1195779536606705 -0.042184471666848876 -0.26691265709206197 -0.07976700097004151 0.9605419536548986 0.2662499773417912 0.08443030254938806 0.5855143307029655 0.6550220681506013 -0.2960951075452958 0.3157300616265488 0.124 -6.032 -0.436 2.536 0.164 0.296 -0.092
-1.0300680990650553 -0.3470631532590749 -0.008436894333369775 2.1245633912212982 -0.03566505331833587 -0.2665291618950906 -0.07669903939427068 0.9585784582467732 0.26585727826016614 0.1331249886708956 0.5466371216220846 0.7072510460067344 -0.08521570071263818 0.3149446634632987 -0.06 -5.712 -0.468 2.504 0.164 0.296 -0.092
-1.0204807191407714 -0.34476218207724674 -0.006519418348513008 2.1291653335849543 -0.03029612056073692 -0.26537867630417655 -0.0732475826215285 0.9515098747775221 0.21834068938353376 0.13273228958927052 0.5097234079493288 0.6294966278449724 0.084037603467763 0.3015928946880466 -0.404 -5.364 -0.468 2.656 0.188 -0.112 -0.128
-1.0120438248074017 -0.34246121089541864 -0.005752427954570301 2.134150771145582 -0.024927187803137973 -0.2665291618950906 -0.07017962104575767 0.9526879720223973 0.19085175366977952 0.14372786387477224 0.4853760648885751 0.5376050427447081 0.07579092275363672 0.32868913132017585 -0.464 -5.14 -0.536 2.536 0.144 -0.212 -0.128
-1.0016894544891752 -0.33977674451661916 -0.002684466378799474 2.138752713509238 -0.0222427214243385 -0.27074760906177553 -0.0682621450609009 0.9306968234513939 0.2250165737711598 0.15982852622139973 0.47359509243982323 0.4221515127469403 -0.1692533041804012 0.30748338091242255 -0.404 -4.92 -0.468 2.352 0.172 0.24 -0.148
-0.9921020745648913 -0.3378592685317624 -0.0011504855909140602 2.143738151069866 -0.02032524543948173 -0.27228158984966094 -0.06519418348513008 0.9487609812061467 0.22344577744465957 0.17435839224152697 0.46299221723594663 0.3251548395855503 -0.29766590387179603 0.26546457917854105 -0.436 -4.792 -0.568 2.384 0.152 0.336 -0.148
-0.984048675428493 -0.336325287743877 0.0003834951969713534 2.147189607842608 -0.018407769454624964 -0.2718980946526896 -0.06059224112147384 0.9487609812061467 0.21166480499590773 0.15865042897652454 0.43982297142006804 0.22069688387328412 -0.20577431877153182 0.34871678448305393 -0.464 -4.824 -0.468 2.536 0.144 0.296 -0.12
-0.9736943051102663 -0.3336408213650775 0.0019174759848567672 2.15064106461535 -0.018407769454624964 -0.2703641138648042 -0.05944175553055978 0.9648616435527743 0.2049889206082817 0.15275994275214863 0.38680859540068485 0.10131636305926567 0.014137166938502187 0.2925608158106702 -0.404 -4.728 -0.568 2.872 0.244 0.26 -0.092
-0.9629564395950685 -0.3321068405771921 0.0038349519697135344 2.154092521388092 -0.01457281748491143 -0.2699806186678328 -0.05483981316690354 0.9931359774297787 0.19517144356765517 0.17946348030265274 0.36089045601343084 0.12959069693627004 0.13940817397689656 0.29373891305554545 -0.404 -4.632 -0.436 3.176 0.72 -0.008 -0.092
-0.953752554867756 -0.33018936459233533 0.006135923151541655 2.1579274733578058 -0.008436894333369775 -0.27074760906177553 -0.051004861197190006 0.9719302270220254 0.168075206935526 0.18339047111890336 0.32122784876929966 0.362068553258306 0.08521570071263818 0.30748338091242255 -0.372 -4.632 -0.804 3.084 0.42 0.104 -0.072
-0.9441651749434722 -0.3294223741983926 0.006902913545484362 2.159461454145691 0.0003834951969713534 -0.27074760906177553 -0.04908738521233324 0.9507244766142721 0.17278759591502674 0.17867808213940264 0.3243694414223002 0.7092145414148597 -0.04162610265225644 0.30983957540217294 -0.404 -4.54 -1.208 3.084 0.152 0.28 -0.112
-0.9345777950191884 -0.3267379078195931 0.008053399136398421 2.1621459205244906 0.008436894333369775 -0.27113110425874687 -0.045252433242619704 0.9844965976340273 0.15707963265002428 0.1822123738740282 0.29530970938204565 0.8721846602892599 -0.08639379795751337 0.2858849314230442 -0.496 -4.284 -1.44 3.208 0.144 0.308 -0.12
-0.9242234247009617 -0.3252039270317077 0.009587379924283835 2.1652138821002613 0.015339807878854137 -0.27113110425874687 -0.04256796686382023 0.9746791205934008 0.1692533041804012 0.16532631336415057 0.25172011132166394 0.7539822367201167 -0.0035342917346255468 0.3436116964219281 -0.436 -4.284 -1.608 3.332 0.136 0.172 -0.112
-0.9134855591857639 -0.3236699462438223 0.01112136071216925 2.1675148532820896 0.019558255045539024 -0.2699806186678328 -0.03834951969713534 1.021410311306783 0.15158184550727344 0.14137166938502185 0.2159844948937834 0.5937610114170918 0.04358959806038174 0.30473448734104713 -0.372 -4.188 -1.24 3.484 0.164 0.144 -0.112
-0.902747693670566 -0.32175247025896553 0.01227184630308331 2.1686653388730037 0.0222427214243385 -0.27113110425874687 -0.036432043712278574 1.0108074361029062 0.17475109132315203 0.1021017612225158 0.20813051326128218 0.42254421182856533 0.024740042142378828 0.31180307081029823 -1.152 -4.032 -1.34 3.512 0.152 0.228 -0.128
-0.8923933233523395 -0.32060198466805145 0.01342233189399737 2.1705828148578603 0.024160197409195266 -0.27113110425874687 -0.033364082136507746 1.0005972599806547 0.15707963265002428 0.08678649703913842 0.17553648948640216 0.2627156856071656 -0.0329867228565051 0.30512718642267217 -1.804 -4.0 -1.072 3.576 0.172 0.316 -0.128
-0.8835729338219983 -0.31830101348622336 0.013805827090968724 2.1717333004487744 0.026461168591023387 -0.27074760906177553 -0.028762139772851508 1.0379036727350355 0.13626658132389607 0.07853981632501214 0.15550883632352405 0.18653206377190384 -0.023954643979128706 0.31965705244279946 -2.212 -4.0 -1.108 3.636 0.664 0.296 -0.112
-0.872451573109829 -0.317917518289252 0.015339807878854137 2.17326728123666 0.034514567727421806 -0.2703641138648042 -0.026077673394052033 0.9817477040626519 0.1390154748952715 0.07147123285576105 0.13783737765039633 0.3420409000954279 0.02631083846887907 0.3671736413194318 -2.4 -3.936 -0.636 3.604 0.584 0.228 -0.128
-0.8640146787764593 -0.3163835375013666 0.01572330307582549 2.174417766827574 0.04410194765170564 -0.2703641138648042 -0.021092235833424438 0.9915651811032784 0.11113384009989219 0.11034844193664206 0.10445795571226615 0.7390596716183643 0.01060287520387664 0.3711006321356824 -2.46 -3.872 -0.5 3.452 0.172 0.22 -0.148
-0.8532768132612614 -0.3148495567134812 0.016490293469768196 2.175184757221517 0.05330583237901813 -0.27074760906177553 -0.01687378866673955 0.9735010233485256 0.13155419234439536 0.11231193734476737 0.06950773744763575 0.9412996986552706 0.02120575040775328 0.37031523397243227 -2.428 -3.872 -0.668 3.452 0.164 0.296 -0.148
-0.8444564237309202 -0.3136990711225671 0.017640779060682257 2.175568252418488 0.06135923151541655 -0.26959712347086146 -0.013038836697026017 0.8945685079418884 0.11506083091614279 0.06558074663138515 0.05222897785613308 0.8886780217175124 0.06126105673350948 0.375027622951933 -2.116 -3.904 -0.704 3.36 0.152 0.296 -0.156
-0.8344855486096651 -0.3129320807286244 0.019558255045539024 2.175568252418488 0.06672816427301549 -0.2684466378799474 -0.009203884727312482 0.9495463793693969 0.0860010988758883 0.11820242356914328 0.04751658887663235 0.7300275927409879 0.060475658570259355 0.3789546137681836 -1.62 -3.904 -0.636 3.3 0.152 0.296 -0.14
-0.8248981686853812 -0.3121650903346817 0.020708740636453084 2.175184757221517 0.07171360183364309 -0.26729615228903336 -0.004601942363656241 0.9318749206962691 0.08874999244726373 0.12448560887514426 0.005890486224375911 0.5674501729482128 0.10288715938576591 0.40644354948193784 -1.088 -3.904 -0.536 3.36 0.136 0.28 -0.148
-0.8149272935641261 -0.31139809994073897 0.02147573103039579 2.174417766827574 0.07554855380335662 -0.26576217150114795 -0.0003834951969713534 0.9255917353902682 0.07186393193738612 0.11506083091614279 -0.030237829285129678 0.41194133662468874 0.12919799785464497 0.4311835916243167 -0.684 -3.936 -0.668 3.332 0.464 0.296 -0.12
-0.8068738944277276 -0.3106311095467963 0.022626216621309852 2.1740342716306027 0.08245146734884098 -0.26384469551629114 0.003451456772742181 0.9373727078390199 0.061653755815134534 0.1319468914260204 -0.05026548244800778 0.40958514213493835 0.16571901244577564 0.3919136834618106 -0.436 -3.936 -0.736 3.42 0.676 0.308 -0.12
-0.7965195241095011 -0.3106311095467963 0.02339320701525256 2.1725002908427173 0.09318933286403888 -0.2619272195314344 0.009203884727312482 0.905171383145765 0.04123340357063138 0.07107853377413599 -0.08364490438613793 0.737488875291864 0.16532631336415057 0.4311835916243167 -0.496 -3.904 -0.736 3.604 0.272 0.56 -0.148
-0.7861651537912745 -0.3106311095467963 0.023776702212223912 2.171349805251803 0.10277671278832272 -0.2569417819708068 0.013805827090968724 0.9467974857980215 0.03926990816250607 0.05576326959075863 -0.12330751163026907 0.9789988104912765 0.25878869479091504 0.49283734743945123 -0.496 -3.904 -0.5 3.544 0.136 0.908 -0.14
-0.7777282594579048 -0.31024761434982495 0.024160197409195266 2.1686653388730037 0.1119805975156352 -0.24735440204652295 0.018407769454624964 0.9809623058994017 0.03652101459113065 0.036128315509505585 -0.19477874448603014 1.0112001351845314 0.543102829887459 0.523860574887831 -0.404 -3.872 -0.5 3.452 0.152 0.712 -0.128
-0.7673738891396782 -0.30986411915285356 0.024160197409195266 2.165597377297233 0.11888351106111957 -0.23508255574343967 0.024160197409195266 0.9735010233485256 0.023169245815878585 0.031415926530004856 -0.27724555162729286 0.8713992621260098 0.9833185003891521 0.5313218574387072 -0.372 -3.872 -0.568 3.604 0.3 0.308 -0.156
-0.7589369948063085 -0.30986411915285356 0.02454369260616662 2.1617624253275194 0.126936910197518 -0.22511168062218448 0.03183010134862233 0.9228428418188928 0.0011780972448751821 0.0011780972448751821 -0.32162054785092475 0.7720463944748694 1.138434637631051 0.627140433355222 0.0 -3.904 -0.536 3.392 0.6 0.316 -0.156
-0.7474321388971679 -0.31024761434982495 0.023009711818281205 2.1586944637517487 0.14035924209151535 -0.21399031991001521 0.03834951969713534 0.9621127499813988 -0.0047123889795007284 -0.007461282550876154 -0.31690815887142404 0.9303041243697688 1.143147026610552 0.627140433355222 2.428 -3.872 -0.5 3.024 0.42 0.508 -0.12
-0.7370777685789413 -0.30986411915285356 0.022626216621309852 2.154476016585064 0.15493205957642678 -0.19903400722813244 0.045252433242619704 0.9907797829400282 0.003926990816250607 -0.04751658887663235 -0.3581415624420554 1.241714496098442 1.1651381751815553 0.6880087910071064 4.268 -3.936 -0.604 2.564 0.144 0.616 -0.148
-0.7271068934576861 -0.31024761434982495 0.020708740636453084 2.149107083827465 0.1687378866673955 -0.1829272089553356 0.054072822772960834 1.0661780066120399 -0.01060287520387664 -0.11741702540589316 -0.41390483203281403 1.4097897030339681 1.3465651508923333 0.6805475084562302 5.576 -3.936 -0.568 2.2 0.136 0.452 -0.14
-0.7140680567606601 -0.31024761434982495 0.01917475984856767 2.142971160675923 0.18100973297047881 -0.16528642989465334 0.060975736318445196 1.0579313258979137 -0.012173671530376884 -0.1602212253030248 -0.5061891162147033 1.306117145484952 1.597107164969122 0.7123561340678601 6.512 -3.872 1.208 1.772 0.136 0.316 -0.14
-0.7017962104575768 -0.3106311095467963 0.017257283863710903 2.13645174232741 0.19328157927356213 -0.14687866044002837 0.06902913545484361 1.1871293237525586 0.008246680714126275 -0.1771072858129024 -0.5796238444785896 1.1906636154871841 1.727090560987017 0.7276713982512375 7.136 -3.872 2.784 1.372 0.136 0.308 -0.148
-0.6887573737605508 -0.31024761434982495 0.01457281748491143 2.1303158191758684 0.19980099762207515 -0.13077186216723152 0.07593204900032798 1.1820242356914328 0.0035342917346255468 -0.2100940086694075 -0.6251769379470967 1.0100220379396563 1.765182371904648 0.7586946256996173 6.732 -3.808 3.592 1.1 0.136 0.296 -0.128
-0.6772525178514102 -0.3094806239558822 0.01342233189399737 2.12226242003947 0.2109223583342444 -0.11083011192472114 0.08436894333369775 1.2597786538531948 0.018849555918002914 -0.22462387468953474 -0.7048948515169841 0.905171383145765 1.7840319278226509 0.7555530330466168 6.324 -3.776 4.228 0.672 0.28 0.396 -0.12
-0.6642136811543842 -0.30986411915285356 0.01112136071216925 2.1142090209030715 0.2166747862888147 -0.09203884727312482 0.09242234247009617 1.2562443621185693 0.013351768775252066 -0.19360064724115494 -0.7924667467193726 0.8262388677391278 1.8468637808826607 0.7830419687603711 5.672 -3.712 4.464 0.672 0.328 0.46 -0.156
-0.6519418348513009 -0.3090971287589109 0.008820389530341128 2.105772126569702 0.22511168062218448 -0.07209709703061444 0.09970875121255189 1.3045463491584517 0.028274333877004374 -0.16650441060902577 -0.8443030254938806 0.808174709984375 1.9104810321059205 0.7567311302914921 5.14 -3.712 4.096 0.548 0.18 0.344 -0.176
-0.6389029981542749 -0.30871363356193954 0.009203884727312482 2.0958012514484463 0.23278158456161155 -0.05292233718204677 0.10507768397015084 1.3171127197704537 0.03377212101975522 -0.1429424657115221 -0.9240209390637679 0.7834346678419962 2.0204367749609373 0.6880087910071064 4.488 -3.68 3.692 0.764 0.144 0.296 -0.156
-0.6258641614572488 -0.30833013836496814 0.007669903939427069 2.083529405145363 0.23623304133435372 -0.033364082136507746 0.11236409271260656 1.3108295344644527 0.04280419989713162 -0.10995574285501701 -1.00256075538878 0.6671957396809782 2.022400270369063 0.6813329066194804 3.304 -3.648 2.952 1.22 0.124 0.308 -0.168
-0.6135923151541655 -0.3079466431679968 0.006902913545484362 2.073558530024108 0.23930100291012454 -0.016106798272796843 0.1177330254702055 1.2892310849750743 0.043196898978756684 -0.084037603467763 -1.0744246873261663 0.42961279529781643 1.9030197495550443 0.5941537104987169 2.428 -3.712 2.048 1.528 0.144 0.328 -0.196
-0.6009369736541108 -0.30756314797102546 0.007286408742455715 2.06282066450891 0.23776702212223913 -0.0011504855909140602 0.12233496783386175 1.2856967932404488 0.062439153978384655 -0.034950218264630406 -1.1066260120194211 0.1900663555065294 1.7427985242520196 0.5403539363160835 1.34 -3.744 1.172 1.956 0.164 0.432 -0.168
-0.5871311465631421 -0.30602916718314005 0.008436894333369775 2.0509323134027984 0.23853401251618184 0.014189322287940077 0.12616991980357528 1.3076879418114522 0.0620464548967596 -0.027881634795379313 -1.1191923826314232 -0.022776546734253524 1.5963217668058718 0.46063602274619625 0.62 -3.776 0.4 2.292 0.164 0.684 -0.14
-0.5756262906540015 -0.3056456719861687 0.007286408742455715 2.0394274574936575 0.23853401251618184 0.028762139772851508 0.13115535736420286 1.3072952427298272 0.07775441816176203 -0.009817477040626518 -1.1486448137533027 -0.013744467856877126 1.486366023950855 0.4433572631546936 -0.404 -3.808 -0.3 2.504 0.164 0.78 -0.148
-0.5614369683660614 -0.30449518639525464 0.006519418348513008 2.027155611190574 0.2396844981070959 0.044485442848677 0.1342233189399737 1.3092587381379526 0.08678649703913842 -0.02591813938725401 -1.1757410503854318 -0.008639379795751335 1.4702653616042274 0.4182245219306897 -0.308 -3.84 -0.232 2.78 0.116 0.704 -0.168
-0.5491651220629781 -0.3037281960013119 0.007286408742455715 2.016034250478405 0.23930100291012454 0.05790777474267437 0.13805827090968723 1.299833960178951 0.1079922474468917 -0.030237829285129678 -1.2012664906910608 -0.012173671530376884 1.4529866020127247 0.3612831550950559 -0.34 -3.84 -0.368 2.84 0.164 0.624 -0.14
-0.5372767709568662 -0.3029612056073692 0.006135923151541655 2.0033789089783505 0.2381505173192105 0.07056311624272903 0.14035924209151535 1.306509844566577 0.10131636305926567 -0.02042035224450316 -1.2150109585479378 -0.014922565101752308 1.3799445728304633 0.3455751918300535 -0.404 -3.808 -0.268 2.688 0.164 0.76 -0.128
-0.5227039534719548 -0.30104372962251247 0.006135923151541655 1.9907235674782957 0.2389175077131532 0.08360195293975504 0.14534467965214296 1.273130422628447 0.12959069693627004 -0.004319689897875668 -1.2370021071189414 -0.0011780972448751821 1.2719523253835718 0.3820962064211841 -0.436 -3.84 -0.332 2.536 0.164 0.916 -0.156
-0.5104321071688714 -0.29950974883462705 0.005368932757598948 1.976917740387327 0.2381505173192105 0.09817477042466648 0.14841264122791378 1.29355077487295 0.14254976662989705 -0.019634954081253035 -1.246819584159568 0.027488935713754253 1.2664545382408208 0.3243694414223002 -1.96 -3.776 -0.332 2.536 0.152 0.888 -0.14
-0.4973932704718454 -0.298359263243713 0.005752427954570301 1.9642623988872723 0.23776702212223913 0.11044661672774979 0.15263108839459866 1.2582078575266946 0.1280199006097698 -0.009424777959001457 -1.255458963955319 -0.024740042142378828 1.2923726776280748 0.36363934958480626 -3.8 -3.712 -0.368 2.26 0.108 0.8 -0.168
-0.4866554049566475 -0.2972087776527989 0.005752427954570301 1.9516070573872177 0.23700003172829642 0.12233496783386175 0.1564660403643122 1.2240430374253144 0.13037609509952017 -0.0023561944897503642 -1.2743085198733222 -0.06283185306000971 1.2574224593634444 0.368351738564307 -5.264 -3.776 -0.94 1.864 -0.144 0.772 -0.168
-0.4743835586535642 -0.29605829206188483 0.005752427954570301 1.9378012302962488 0.23163109897069747 0.13345632854603098 0.16106798272796843 1.157676892630679 0.1311614932627703 -0.00510508806112579 -1.3029755528319515 -0.1959568417309053 1.1863439255893085 0.40644354948193784 -6.544 -3.744 -2.048 1.588 0.036 0.82 -0.148
-0.464412683532309 -0.2945243112739994 0.006519418348513008 1.923611908008309 0.22856313739492665 0.1472621556369997 0.16528642989465334 1.0693195992650404 0.1288052987730199 0.023954643979128706 -1.3473505490555835 -0.3730641275438077 1.156498795385804 0.39741147060456145 -7.136 -3.872 -3.088 1.404 0.172 0.74 -0.14
-0.4536748180171111 -0.2922233400921713 0.005752427954570301 1.90980608091734 0.22587867101612719 0.15838351634916897 0.1672039058795101 1.0269080984495338 0.15747233173164935 0.027096236632129192 -1.3548118316064595 -0.36285395142155613 1.1879147219158088 0.37659841927843324 -7.324 -3.936 -3.792 1.404 0.088 0.724 -0.148
-0.4456214188807127 -0.29107285450125725 0.006135923151541655 1.8960002538263714 0.22281070944035636 0.1695048770613382 0.17180584824316633 1.0139490287559068 0.17671458673127732 -0.003141592653000486 -1.3826934664018389 -0.3176935570346741 1.1839877310995581 0.3612831550950559 -7.508 -3.968 -4.296 1.496 -0.008 0.76 -0.148
-0.4356505437594575 -0.2891553785164005 0.006135923151541655 1.8818109315384313 0.22012624306155687 0.18177672336442152 0.17525730501590853 0.9361946105941448 0.1869247628535289 0.014137166938502187 -1.4082189067074677 -0.24543692601566297 1.1663162724264304 0.33261612213642644 -7.508 -5.332 -4.432 1.436 -0.108 0.808 -0.128
-0.4275971446230591 -0.28685440733457235 0.006135923151541655 1.8687720948414053 0.21705828148578604 0.19251458887961942 0.17909225698562206 0.8996735960030141 0.20145462887365617 0.007461282550876154 -1.4097897030339681 -0.25250550948491407 1.1663162724264304 0.3420409000954279 -7.26 -6.316 -4.664 1.436 -0.044 0.84 -0.128
-0.4191602502896893 -0.28532042654668693 0.005368932757598948 1.854199277356494 0.21283983431910117 0.20363594959178868 0.18062623777350748 0.8678649703913842 0.20538161968990676 -0.01021017612225158 -1.402721119564717 -0.3337942193813016 1.1749556522221818 0.323191344177425 -7.324 -6.888 -4.6 1.128 -0.024 0.936 -0.148
-0.41072335595631954 -0.2822524649709161 0.005368932757598948 1.8388594694776397 0.20900488234938763 0.21859226227367146 0.18407769454624964 0.8478373172285061 0.20970130958778244 -0.04123340357063138 -1.4207852773194698 -0.39073558621693544 1.2181525512009383 0.2839214360149189 -7.228 -7.68 -4.496 0.852 0.036 0.868 -0.14
-0.4034369472138638 -0.2811019793800021 0.004218447166684887 1.825053642386671 0.20708740636453085 0.23009711818281206 0.18676216092504913 0.8011061265151239 0.19870573530228072 -0.06872233928438563 -1.4463107176250987 -0.39584067427806124 1.2743085198733222 0.26350108377041576 -7.54 -7.968 -4.432 0.672 0.016 0.78 -0.156
-0.39653403366837947 -0.27880100819817394 0.0030679615757708274 1.809713834507817 0.2017184736069319 0.2446699356677235 0.18906313210687725 0.7422012642713648 0.18339047111890336 -0.11113384009989219 -1.4643748753798516 -0.3251548395855503 1.2845186959955737 0.2721404635661671 -7.572 -7.712 -4.396 0.364 -0.036 0.772 -0.156
-0.38924762492592374 -0.2768835322133172 0.0019174759848567672 1.7943740266289627 0.19826701683418974 0.2584757627586922 0.19136410328870537 0.7009678607007335 0.1602212253030248 -0.084037603467763 -1.4655529726247267 -0.3860231972374347 1.3226105069132046 0.239153740709662 -7.664 -7.744 -4.16 0.364 0.016 0.78 -0.148
-0.3831117017743821 -0.27496605622846043 0.0019174759848567672 1.7813351899319367 0.19481556006144754 0.2692136282738901 0.19328157927356213 0.614181363661595 0.1739656931599019 -0.10956304377339195 -1.4247122681357203 -0.38837939172718505 1.2676326354856962 0.21323560132240799 -7.728 -7.648 -4.128 0.336 0.024 0.848 -0.168
-0.3777427690167831 -0.27381557063754636 0.0003834951969713534 1.7667623724470254 0.190980608091734 0.28186896977394477 0.1951990552584189 0.5741260573358388 0.14215706754827198 -0.07225663101901117 -1.42235607364597 -0.40016036417593687 1.2106912686500622 0.20773781417965714 -7.572 -7.236 -3.96 0.364 0.052 0.956 -0.168
-0.3739078170470696 -0.27228158984966094 0.0 1.7510390693711997 0.18599517053110642 0.29529130166794215 0.19634954084933295 0.5073672134595785 0.14097897030339682 -0.08678649703913842 -1.428246559870346 -0.3789546137681836 1.2110839677316874 0.16650441060902577 -7.636 -7.08 -3.892 0.336 -0.008 0.924 -0.168
-0.37007286507735604 -0.27074760906177553 0.0 1.737233242280231 0.18331070415230694 0.30756314797102546 0.19750002644024703 0.4410010686649432 0.14529866020127247 -0.06518804754976008 -1.397223332421966 -0.36952983580918214 1.2083350741603118 0.10838494652851677 -7.416 -6.824 -4.06 0.244 0.024 0.924 -0.156
-0.3658544179106712 -0.2692136282738901 -0.0015339807878854137 1.723043919992291 0.17909225698562206 0.32060198466805145 0.19826701683418974 0.41390483203281403 0.1370519794871462 -0.0750055245903866 -1.3877985544629647 -0.4087997439716882 1.2311116208945654 0.09974556673276543 -7.384 -6.412 -4.632 0.336 0.016 0.896 -0.156
-0.36278645633490036 -0.2676796474860047 -0.0011504855909140602 1.710005083295265 0.17602429540985123 0.33133985018324935 0.19941750242510378 0.3243694414223002 0.13233959050764546 -0.05340707510100826 -1.3532410352799593 -0.394269877951561 1.2205087456906887 0.084037603467763 -7.168 -6.284 -4.396 -0.028 -0.016 0.896 -0.156
-0.3608689803500436 -0.26691265709206197 -0.0019174759848567672 1.695048770613382 0.17180584824316633 0.3443786868802754 0.19865051203116108 0.3133738671367985 0.13626658132389607 -0.03769911183600583 -1.3634512114022108 -0.3388993074424274 1.1537499018144284 0.05929756132538417 -7.2 -6.032 -4.228 -1.984 -0.1 0.908 -0.168
-0.35856800916821546 -0.2646116859102339 -0.002684466378799474 1.6812429435224134 0.16758740107648146 0.3578010187742728 0.19941750242510378 0.25368360672978923 0.16886060509877612 -0.051443579692882956 -1.3685562994633367 -0.37738381744168337 1.2393583016086918 0.028274333877004374 -7.168 -5.936 -4.532 -3.208 -0.016 0.52 -0.176
-0.3581845139712441 -0.2623107147284057 -0.0030679615757708274 1.6636021644617311 0.16413594430373926 0.37314082665312687 0.19941750242510378 0.20145462887365617 0.19085175366977952 -0.059690260407009234 -1.4859733248692297 -0.42058071642044004 1.4148947910950938 0.009817477040626518 -7.168 -6.316 -4.832 -3.576 0.036 0.308 -0.168
-0.35550004759244463 -0.26000974354657763 -0.0038349519697135344 1.6482623565828771 0.1614514779249398 0.3869466537440956 0.19980099762207515 0.16964600326202625 0.22187498111815931 -0.05811946408050899 -1.5660839375207423 -0.36952983580918214 1.4584843891554755 0.013744467856877126 -7.2 -6.444 -4.732 -3.696 0.0 0.308 -0.14
-0.3539660668045592 -0.25655828677383546 -0.004218447166684887 1.6333060439009943 0.1564660403643122 0.3996019952441503 0.19941750242510378 0.14765485469102282 0.24308073152591259 -0.06086835765188441 -1.61634941996875 -0.3691371367275571 1.4243195690540953 0.02042035224450316 -7.54 -6.664 -4.664 -3.332 -0.052 0.296 -0.156
-0.3535825716075879 -0.2542573155920073 -0.004985437560627594 1.6152817696433406 0.15263108839459866 0.41225733674420495 0.2001844928190465 0.09542587683488976 0.2941316121371705 -0.05811946408050899 -1.6717199904778837 -0.3789546137681836 1.3171127197704537 0.012959069693627005 -7.54 -7.268 -4.496 -2.932 -0.008 0.328 -0.148
-0.35204859081970247 -0.2515728492132078 -0.005752427954570301 1.5984079809766012 0.1491796316218565 0.4218447166684888 0.2001844928190465 0.06518804754976008 0.2831360378516688 -0.06558074663138515 -1.6956746344570122 -0.37267142846218265 1.1588549898755542 0.027488935713754253 -7.54 -7.588 -4.564 -2.688 0.008 0.308 -0.148
-0.3539660668045592 -0.24850488763743703 -0.006135923151541655 1.584218658688661 0.14534467965214296 0.42798063982003043 0.20056798801601786 0.007461282550876154 0.3063052836675474 -0.06518804754976008 -1.6976381298651375 -0.3962333733596863 0.9083129757987655 0.014137166938502187 -7.416 -7.84 -4.9 -2.292 0.044 0.78 -0.196
-0.3535825716075879 -0.2454369260616662 -0.006519418348513008 1.5669613748249502 0.14227671807637213 0.4356505437594575 0.19980099762207515 -0.07029313561088588 0.29570240846367074 -0.054977871427508505 -1.6579755226210064 -0.3381139092791773 0.7233517083533619 -0.007853981632501214 -7.384 -8.252 -5.036 -1.8 -0.06 1.532 -0.232
-0.35550004759244463 -0.24198546928892403 -0.007669903939427069 1.5477866149763824 0.139975746894544 0.4490728756534549 0.2001844928190465 -0.07107853377413599 0.31965705244279946 -0.06086835765188441 -1.7412277279255193 -0.30473448734104713 0.9083129757987655 -0.02670353755050413 -7.136 -8.508 -5.036 -0.792 -0.18 1.32 -0.232
-0.3566505331833587 -0.2389175077131532 -0.008053399136398421 1.5301458359157003 0.1365242901218018 0.4628787027444236 0.2001844928190465 -0.10288715938576591 0.29530970938204565 -0.08246680714126275 -1.7569356911905218 -0.3012001956064216 1.2303262227313152 0.0007853981632501215 -7.012 -8.476 -5.136 -0.244 -0.164 0.8 -0.24
-0.3578010187742728 -0.23584954613738238 -0.009587379924283835 1.5128885520519892 0.13230584295511694 0.47246608266870743 0.19980099762207515 -0.13862277581364643 0.2941316121371705 -0.08835729336563866 -1.693711139048887 -0.2839214360149189 1.1875220228341836 0.009032078877376396 -6.948 -8.284 -4.9 -0.364 -0.144 0.896 -0.24
-0.3604854851530722 -0.23201459416766884 -0.010737865515197896 1.4979322393701064 0.13000487177328882 0.4789855010172204 0.2001844928190465 -0.1621847207111501 0.2945243112187956 -0.11152653918151725 -1.5931801741528715 -0.3337942193813016 0.9330530179411443 0.004319689897875668 -7.2 -8.22 -4.8 -0.7 -0.108 1.304 -0.232
-0.3631699515318717 -0.23048061337978343 -0.01112136071216925 1.4825924314912524 0.126936910197518 0.4881893857445329 0.19980099762207515 -0.19281524907790482 0.2898119222392948 -0.09385508050838952 -1.5272067284398612 -0.31887165427954933 0.7736171908013697 -0.018849555918002914 -7.136 -8.096 -4.464 -1.372 -0.036 1.42 -0.252
-0.3647039323197571 -0.22702915660704123 -0.012655341500054663 1.4657186428245128 0.12425244381871851 0.49969424165367354 0.2001844928190465 -0.2238384765262846 0.26585727826016614 -0.11034844193664206 -1.4965762000731064 -0.2548617039746644 0.8713992621260098 0.008639379795751335 -7.012 -7.84 -4.028 -2.444 -0.108 1.06 -0.252
-0.3681553890924993 -0.2239611950312704 -0.013805827090968724 1.4499953397486873 0.12118448224294769 0.5115825927597855 0.19558255045539025 -0.26153758836229046 0.3031636910145469 -0.10053096489601555 -1.512284163338109 -0.303949089177797 1.047721149775662 -0.15433073907864886 -6.824 -7.808 -3.792 -3.148 -0.088 0.616 -0.24
-0.3708398554712988 -0.22050973825852824 -0.01457281748491143 1.4350390270668045 0.1177330254702055 0.5207864774870979 0.19136410328870537 -0.28667032958629435 0.3059125845859223 -0.08678649703913842 -1.5531248678271152 -0.3455751918300535 1.0905253496727936 -0.35617806703393007 -6.916 -7.936 -4.16 -3.604 0.08 0.548 -0.232
-0.3746748074410123 -0.2174417766827574 -0.014189322287940077 1.4185487335970364 0.11428156869746332 0.5311408478053246 0.18561167533413506 -0.32594023774880043 0.3381139092791773 -0.07971791356988733 -1.5566591595617407 -0.3471459881565537 1.00256075538878 -0.47163159703169794 -6.76 -8.128 -4.296 -3.972 0.024 0.712 -0.212
-0.3788932546076972 -0.21437381510698658 -0.01572330307582549 1.4032089257181821 0.1119805975156352 0.5399612373356656 0.18177672336442152 -0.3659955440745566 0.3247621405039252 -0.07225663101901117 -1.550768673337365 -0.30473448734104713 0.912239966615016 -0.48498336580695 -6.576 -8.188 -4.196 -3.82 -0.08 0.868 -0.252
-0.3831117017743821 -0.21053886313727305 -0.016106798272796843 1.386718632248414 0.11006312153077843 0.5495486172599495 0.17602429540985123 -0.3950552761148111 0.3408628028505527 -0.06086835765188441 -1.5464489834394892 -0.23954643979128706 0.9110618693701409 -0.4531747401953201 -6.48 -8.252 -4.028 -3.452 -0.116 0.888 -0.26
-0.387330148941067 -0.20747090156150222 -0.016490293469768196 1.3725293099604738 0.10737865515197896 0.558752501987262 0.17103885784922362 -0.4174391237674396 0.3471459881565537 -0.04241150081550656 -1.5413438953783634 -0.23051436091391064 0.9546514674305226 -0.45160394386881986 -6.388 -8.348 -3.892 -3.208 0.0 0.876 -0.28
-0.39193209130472323 -0.2051699303796741 -0.016490293469768196 1.3587234828695052 0.10431069357620813 0.5671893963206317 0.1679708962734528 -0.4543528374401953 0.3110176726470481 -0.04633849163175717 -1.5307410201744867 -0.29099001948417 0.943655893145021 -0.4637776153991967 -6.108 -8.444 -4.328 -3.176 0.052 0.916 -0.28
-0.39653403366837947 -0.2017184736069319 -0.017257283863710903 1.3426166845967085 0.10200972239438001 0.5775437666388583 0.16413594430373926 -0.49558624101082666 0.3200497515244245 -0.0329867228565051 -1.5056082789504828 -0.2450442269340379 0.9039932859008898 -0.446106156726069 -5.796 -8.38 -4.832 -2.964 -0.072 1.012 -0.288
-0.40228646162294973 -0.19788352163721837 -0.018407769454624964 1.3288108575057396 0.10239321759135137 0.5855971657752567 0.1587670115461403 -0.5309291583570821 0.3239767423406751 -0.045160394386881984 -1.4580916900738505 -0.18339047111890336 0.90556408222739 -0.43275438795081694 -5.828 -8.348 -4.664 -3.148 -0.2 1.004 -0.316
-0.4088058799714628 -0.19404856966750483 -0.017640779060682257 1.3134710496268855 0.09894176081860918 0.5948010505025692 0.15531555477339815 -0.5246459730510812 0.3290818304018009 -0.043196898978756684 -1.4388494350742225 -0.14215706754827198 0.8981027996765139 -0.4197953182571899 -5.796 -8.22 -4.364 -3.176 -0.236 0.992 -0.308
-0.41379131753209036 -0.190980608091734 -0.018791264651596317 1.2985147369450027 0.09664078963678106 0.604388430426853 0.1499466220157992 -0.5454590243772094 0.3200497515244245 -0.043982297142006806 -1.435707842421222 -0.20695241601640701 0.9039932859008898 -0.40055306325756196 -5.704 -8.316 -4.16 -3.392 -0.06 1.012 -0.268
-0.4210777262745461 -0.18714565612202047 -0.018791264651596317 1.28355842426312 0.0947233136519243 0.6135923151541655 0.146495165243057 -0.5843362334580904 0.31415926530004856 -0.06361725122325984 -1.4490596111964742 -0.23129975907716077 0.8937831097786383 -0.4229369109101904 -5.484 -8.412 -4.264 -3.484 0.036 0.868 -0.296
-0.42721364942608775 -0.18407769454624964 -0.02032524543948173 1.2709030827630652 0.09318933286403888 0.6227961998814779 0.14035924209151535 -0.6094689746820943 0.33575771478942695 -0.0620464548967596 -1.4054700131360924 -0.2042035224450316 0.8816094382482613 -0.43785947601194275 -5.672 -8.572 -4.096 -3.696 -0.08 0.808 -0.288
-0.431815591789744 -0.18062623777350748 -0.021092235833424438 1.2563302652781538 0.09165535207615347 0.6296991134269624 0.1365242901218018 -0.601222293967968 0.33536501570780186 -0.08482300163101313 -1.3846569618099642 -0.12252211346701895 0.8230972750861273 -0.5112942042758291 -5.64 -8.636 -3.892 -4.156 -0.228 0.876 -0.288
-0.4398689909261424 -0.17679128580379394 -0.02147573103039579 1.2421409429902137 0.09050486648523941 0.6377525125633607 0.13153885256117423 -0.6569855635587266 0.36246125233993104 -0.06950773744763575 -1.3599169196675853 -0.15825772989489947 0.7861835614133716 -0.4983351345822021 -5.484 -8.792 -3.76 -4.524 -0.108 0.856 -0.28
-0.44715539966859813 -0.1729563338340804 -0.021859226227367145 1.2279516207022736 0.08705340971249723 0.6458059116997592 0.12463593901568987 -0.6927211799866071 0.36952983580918214 -0.05576326959075863 -1.4062554112993424 -0.22737276826091016 0.7681194036586187 -0.5002986299903274 -5.36 -9.048 -3.624 -4.248 0.072 0.8 -0.28
-0.4529078276231684 -0.1687378866673955 -0.022626216621309852 1.2145292888082764 0.08628641931855452 0.6519418348513009 0.12003399665203363 -0.6809402075378553 0.3671736413194318 -0.03769911183600583 -1.3583461233410852 -0.19674223989415543 0.749662546822241 -0.5026548244800777 -5.08 -9.048 -3.928 -4.308 0.0 0.828 -0.288
-0.46096122675956686 -0.16528642989465334 -0.023009711818281205 1.2018739473082216 0.08551942892461181 0.6592282435937565 0.11581554948534874 -0.6836891011092308 0.3671736413194318 -0.04987278336638271 -1.3336060811987063 -0.12684180336489462 0.6546293690689763 -0.4755585878479486 -4.924 -9.268 -3.828 -4.492 -0.18 0.956 -0.28
-0.4663301595171658 -0.16260196351585385 -0.024160197409195266 1.1899855962021098 0.0839854481367264 0.6645971763513555 0.11006312153077843 -0.7147123285576106 0.3436116964219281 -0.07147123285576105 -1.2750939180365721 -0.11270463642639243 0.6114324700902196 -0.5254313712143313 -4.828 -9.236 -3.792 -4.492 -0.236 1.012 -0.288
-0.4743835586535642 -0.1599174971370544 -0.023776702212223912 1.1792477306869118 0.08206797215186963 0.6688156235180404 0.10431069357620813 -0.7233517083533619 0.30944687632054785 -0.0750055245903866 -1.247212283241193 -0.16297011887440022 0.5988660994782177 -0.5874778261110909 -4.58 -9.172 -3.66 -4.584 -0.088 0.964 -0.288
-0.48205346259299126 -0.1564660403643122 -0.023776702212223912 1.1669758843838285 0.07976700097004151 0.6772525178514102 0.09894176081860918 -0.7465209541692405 0.323191344177425 -0.03652101459113065 -1.1847731292628083 -0.20813051326128218 0.6369579103958485 -0.5580253949892113 -4.488 -9.144 -3.456 -4.704 0.06 0.876 -0.268
-0.49010686172938966 -0.15339807878854136 -0.024927187803137973 1.1550875332777166 0.07976700097004151 0.6826214506090091 0.09357282806101024 -0.7547676348833667 0.30473448734104713 -0.05379977418263332 -1.1482521146716775 -0.1590431280581496 0.5866924279478407 -0.5713771637644633 -4.36 -9.172 -3.424 -4.952 0.052 0.868 -0.28
-0.49777676566881673 -0.1507136124097419 -0.02569417819708068 1.1443496677625187 0.07938350577307016 0.6879903833666081 0.08666991451552587 -0.750055245903866 0.31141037172867314 -0.060475658570259355 -1.1400054339575514 -0.0789325154066372 0.5855143307029655 -0.5387831399895834 -4.424 -9.144 -3.492 -5.072 -0.124 0.876 -0.28
-0.5058301648052151 -0.14687866044002837 -0.027228158984966094 1.1320778214594354 0.0782330201821561 0.6952767921090638 0.08053399136398422 -0.7979645338621234 0.3086614781572977 -0.04162610265225644 -1.1223339752844237 -0.05890486224375911 0.5792311453969646 -0.5537057050913357 -4.332 -9.3 -3.324 -5.196 -0.216 0.808 -0.288
-0.514267059138585 -0.14419419406122888 -0.027228158984966094 1.1201894703533233 0.07593204900032798 0.7002622296696914 0.07478156340941391 -0.8246680714126275 0.3015928946880466 -0.060475658570259355 -1.0968085349787946 -0.10288715938576591 0.5835508352948403 -0.6522731745792258 -3.924 -9.492 -3.456 -5.072 -0.024 0.828 -0.288
-0.5230874486689261 -0.14035924209151535 -0.0279951493789088 1.1098351000350968 0.07478156340941391 0.7056311624272903 0.06711165946998685 -0.8297731594737533 0.2968805057085459 -0.06283185306000971 -1.072461191918041 -0.1319468914260204 0.5277875657040816 -0.6228207434573463 -3.956 -9.712 -3.324 -5.164 0.06 0.888 -0.252
-0.5326748285932099 -0.13767477571271589 -0.0279951493789088 1.0987137393229276 0.07439806821244256 0.7094661143970039 0.06135923151541655 -0.8223118769228772 0.3078760799940476 -0.045160394386881984 -1.047721149775662 -0.1079922474468917 0.45081854570556973 -0.6479534846813502 -3.74 -9.744 -3.088 -5.256 -0.052 0.924 -0.28
-0.5411117229265797 -0.13460681413694506 -0.02914563496982286 1.0887428642016723 0.07401457301547121 0.7148350471546028 0.054072822772960834 -0.827416964984003 0.31455196438167365 -0.05733406591725887 -1.0174833204905325 -0.054977871427508505 0.4229369109101904 -0.6086835765188442 -3.52 -10.032 -3.12 -5.316 -0.124 0.924 -0.288
-0.5503156076538922 -0.13115535736420286 -0.029529130166794215 1.07953897947436 0.0724805922275858 0.7186699991243164 0.04793689962141918 -0.8411614328408801 0.2960951075452958 -0.04358959806038174 -0.982533102225902 -0.07461282550876154 0.4229369109101904 -0.6283185306000971 -3.24 -10.316 -2.988 -5.5 -0.052 0.868 -0.252
-0.5579855115933192 -0.1284708909854034 -0.029529130166794215 1.0695681043531047 0.07133010663667173 0.7221214558970586 0.04065049087896346 -0.8623671832486334 0.26585727826016614 -0.054192473264258384 -0.9534733701856475 -0.1189878217323934 0.3993749660126868 -0.6538439709057261 -3.052 -10.476 -3.052 -5.592 0.008 0.84 -0.252
-0.5679563867145745 -0.1257864246066039 -0.03106311095467963 1.0599807244288209 0.07133010663667173 0.7244224270788866 0.03528155812136451 -0.865901474983259 0.2697842690764167 -0.0750055245903866 -0.9169523555945168 -0.06558074663138515 0.32633293683042547 -0.5965099049884672 -2.804 -10.508 -2.92 -5.9 -0.036 0.848 -0.268
-0.5756262906540015 -0.12386894862174716 -0.03183010134862233 1.0523108204893938 0.07094661143970038 0.7278738838516289 0.027611654181937447 -0.8843583318196367 0.27017696815804176 -0.0750055245903866 -0.8678649703913842 -0.003141592653000486 0.2874557277495445 -0.6479534846813502 -2.616 -10.636 -2.652 -5.928 -0.06 0.856 -0.26
-0.5844466801843426 -0.12118448224294769 -0.03144660615165098 1.0446409165499668 0.07094661143970038 0.7305583502304283 0.021859226227367145 -0.8694357667178845 0.22187498111815931 -0.10013826581439049 -0.814850594372001 0.0011780972448751821 0.2760674543824177 -0.6821183047827305 -2.4 -10.824 -2.448 -6.02 -0.036 0.868 -0.26
-0.5936505649116551 -0.11888351106111957 -0.03298058693953639 1.0358205270196257 0.07017962104575767 0.7332428166092277 0.01342233189399737 -0.8745408547790102 0.19517144356765517 -0.0730420291822613 -0.7598727229444925 -0.0329867228565051 0.2619302874439155 -0.7158904258024857 -2.272 -10.728 -2.448 -6.236 -0.036 0.772 -0.252
-0.6036214400329103 -0.11734953027323415 -0.03413107253045045 1.0293011086711126 0.06979612584878632 0.7351602925940846 0.006902913545484362 -0.8804313410033862 0.19399334632278 -0.0899280896921389 -0.7268860000879874 -0.05929756132538417 0.20577431877153182 -0.6734789249869791 -2.116 -10.604 -2.448 -6.324 -0.036 0.76 -0.26
-0.6116748391693088 -0.11581554948534874 -0.03489806292439316 1.0227816903225997 0.06902913545484361 0.7370777685789413 0.0 -0.9087056748803906 0.168075206935526 -0.0860010988758883 -0.6903649854968568 -0.06636614479463526 0.1920298509146547 -0.6640541470279777 -2.056 -10.064 -2.552 -6.264 -0.052 0.772 -0.268
-0.6204952286996499 -0.11466506389443468 -0.03489806292439316 1.015495281580144 0.06864564025787226 0.7374612637759127 -0.006519418348513008 -0.8827875354931365 0.1822123738740282 -0.06911503836601068 -0.6668030405993531 -0.08246680714126275 0.14097897030339682 -0.6510950773343507 -2.088 -10.572 -2.348 -6.144 -0.072 0.772 -0.26
-0.6312330942148477 -0.11274758790957791 -0.03604854851530722 1.0093593584286022 0.06672816427301549 0.737844758972884 -0.01342233189399737 -0.8816094382482613 0.16139932254789996 -0.05851216316213405 -0.6291039287633473 -0.11859512265076834 0.09542587683488976 -0.6895795873336067 -2.272 -11.048 -2.18 -6.144 -0.024 0.856 -0.288
-0.6400534837451889 -0.1119805975156352 -0.03719903410622128 1.004757416064946 0.06519418348513008 0.7370777685789413 -0.021092235833424438 -0.9471901848796465 0.12959069693627004 -0.040448005407381256 -0.5619523858054619 -0.13351768775252065 0.03220132469325498 -0.6813329066194804 -2.056 -11.46 -2.316 -6.236 0.108 0.908 -0.24
-0.6496408636694727 -0.11044661672774979 -0.037582529303192634 1.0001554737012897 0.06519418348513008 0.7366942733819699 -0.028378644575880154 -0.9409069995736455 0.1079922474468917 -0.05733406591725887 -0.5132576996839544 -0.12134401622214377 0.012959069693627005 -0.6801548093746052 -1.836 -11.968 -2.348 -6.264 0.1 0.896 -0.252
-0.6576942628058712 -0.11006312153077843 -0.03719903410622128 0.9963205217315763 0.06404369789421602 0.7382282541698554 -0.03489806292439316 -0.9142034620231414 0.07618362183526178 -0.06715154295788539 -0.47948557866419916 -0.03455751918300534 -0.0019634954081253035 -0.6471680865181001 -1.524 -12.412 -2.384 -6.388 -0.024 0.944 -0.268
-0.6668981475331837 -0.10929613113683573 -0.03911651009107805 0.9924855697618626 0.06442719309118737 0.737844758972884 -0.04026699568199211 -0.9275552307983934 0.07736171908013696 -0.07029313561088588 -0.4084070448900632 -0.004319689897875668 0.011388273367126762 -0.7099999395781098 -1.496 -12.636 -2.348 -6.508 -0.1 0.936 -0.252
-0.6761020322604961 -0.10891263593986437 -0.038733014894106695 0.9890341129891205 0.06327670750027331 0.7386117493668267 -0.04832039481839053 -0.9471901848796465 0.0400553063257562 -0.04162610265225644 -0.38798669264556 -0.027488935713754253 0.023561944897503646 -0.67897671212973 -1.244 -12.572 -2.08 -6.664 -0.008 0.856 -0.252
-0.6849224217908373 -0.11006312153077843 -0.0395000052880494 0.9859661514133496 0.06366020269724466 0.7389952445637981 -0.055223308363874894 -0.9491536802877718 0.030237829285129678 -0.04790928795825741 -0.3043417882594221 -0.07775441816176203 0.03220132469325498 -0.6711227304972288 -1.152 -12.76 -1.98 -6.752 0.088 0.82 -0.252
-0.6945098017151211 -0.11044661672774979 -0.04026699568199211 0.9832816850345502 0.0625097171063306 0.7393787397607694 -0.0625097171063306 -0.9059567813090151 -0.045945792550132106 -0.05537057050913356 -0.25446900489303936 -0.08835729336563866 0.003926990816250607 -0.6942919763131074 -1.056 -12.824 -2.048 -6.936 0.152 0.82 -0.24
-0.7040971816394049 -0.11006312153077843 -0.041033986075934815 0.9825146946406075 0.0625097171063306 0.7405292253516835 -0.06864564025787226 -0.9161669574312667 -0.04084070448900632 -0.09149888601863915 -0.1959568417309053 -0.01021017612225158 0.027096236632129192 -0.6691592350891035 -0.932 -12.508 -1.98 -6.968 0.116 0.692 -0.26
-0.7133010663667174 -0.11159710231866385 -0.04141748127290617 0.9809807138527221 0.06289321230330196 0.7393787397607694 -0.07631554419729933 -0.87297005845251 -0.04751658887663235 -0.03887720908088101 -0.16454091520090044 0.022383847652628464 0.034950218264630406 -0.7060729487618592 -0.776 -12.888 -1.608 -6.784 0.1 0.704 -0.252
-0.7228884462910012 -0.11236409271260656 -0.042184471666848876 0.9813642090496935 0.06327670750027331 0.737844758972884 -0.08321845774278369 -0.9251990363086431 -0.07579092275363672 -0.05851216316213405 -0.06440264938650996 -0.003926990816250607 -0.04123340357063138 -0.7139269303943604 -0.716 -12.888 -1.844 -6.784 0.116 0.772 -0.252
-0.7317088358213424 -0.11389807350049197 -0.04256796686382023 0.9802137234587793 0.0625097171063306 0.7363107781849986 -0.09012137128826805 -0.9326603188595193 -0.12055861805889365 -0.09660397407976494 -0.019242254999627974 -0.014922565101752308 -0.1009236639776406 -0.6817256057011054 -0.592 -13.144 -1.776 -6.844 0.052 0.74 -0.26
-0.7412962157456262 -0.11504855909140603 -0.043334957257762936 0.9813642090496935 0.0625097171063306 0.7351602925940846 -0.09817477042466648 -0.9142034620231414 -0.14097897030339682 -0.05772676499888393 0.027881634795379313 -0.0070685834692510935 -0.15590153540514912 -0.7229590092717368 -0.404 -13.3 -1.812 -7.06 0.024 0.656 -0.232
-0.7505001004729387 -0.11734953027323415 -0.04371845245473429 0.9817477042466648 0.06212622190935926 0.7343933022001419 -0.1054611791671222 -0.9118472675333911 -0.15590153540514912 0.003141592653000486 0.045945792550132106 -0.02591813938725401 -0.1331249886708956 -0.724137106516612 -0.34 -13.08 -1.712 -7.244 0.072 0.54 -0.24
-0.7593204900032798 -0.11888351106111957 -0.044485442848677 0.9832816850345502 0.06212622190935926 0.7309418454273996 -0.11313108310654926 -0.918130452839392 -0.17239489683340167 -0.030237829285129678 0.09346238142676445 -0.04162610265225644 -0.19477874448603014 -0.6766205176399797 -0.404 -13.396 -1.744 -7.244 0.1 0.472 -0.26
-0.7685243747305923 -0.12118448224294769 -0.04371845245473429 0.9848156658224356 0.06212622190935926 0.7263399030637434 -0.11850001586414821 -0.924413638145393 -0.17121679958852648 -0.07107853377413599 0.12959069693627004 0.0007853981632501215 -0.29648780662692087 -0.6899722864152317 -0.34 -13.652 -1.676 -7.488 0.024 0.568 -0.252
-0.7792622402457902 -0.1227184630308331 -0.043334957257762936 0.9871166370042638 0.0617427267123879 0.7232719414879726 -0.12540292940963257 -0.9295187262065188 -0.20027653162878098 -0.014922565101752308 0.1480475537726479 -0.001570796326500243 -0.3875939935639349 -0.6746570222318543 -0.34 -13.556 -1.508 -7.244 0.036 0.588 -0.232
-0.7880826297761313 -0.1250194342126612 -0.04486893804564835 0.9898011033830633 0.06135923151541655 0.7171360183364309 -0.13268933815208828 -0.9212720454923925 -0.20695241601640701 -0.012959069693627005 0.1519745445888985 -0.03337942193813016 -0.36560284499293155 -0.6825110038643556 -0.464 -13.904 -1.644 -6.752 0.1 0.624 -0.252
-0.7969030193064724 -0.1284708909854034 -0.04410194765170564 0.99171857936792 0.06059224112147384 0.7125340759727747 -0.14035924209151535 -0.885929128146137 -0.23051436091391064 -0.03063052836675474 0.22148228203653425 -0.03180862561162992 -0.46534841172569696 -0.6825110038643556 -0.436 -14.192 -1.812 -6.844 0.052 0.712 -0.252
-0.8057234088368136 -0.13038836697026016 -0.045252433242619704 0.9947865409436908 0.060975736318445196 0.7071651432151758 -0.1472621556369997 -0.9142034620231414 -0.23876104162803694 -0.0047123889795007284 0.30041479744317146 -0.012959069693627005 -0.5246459730510812 -0.6832964020276057 -0.464 -14.032 -1.844 -6.784 -0.024 0.732 -0.252
-0.8141603031701834 -0.13268933815208828 -0.044485442848677 0.998237997716433 0.06020874592450249 0.7025632008515195 -0.15339807878854136 -0.924413638145393 -0.265071880096916 -0.009817477040626518 0.35146567805442935 -0.039662607244131134 -0.5211116813164556 -0.6715154295788539 -0.372 -14.252 -1.744 -6.816 -0.036 0.704 -0.268
-0.8248981686853812 -0.13729128051574452 -0.04486893804564835 1.003606930474032 0.05829126993964572 0.6964272776999778 -0.16030099233402573 -0.9200939482475173 -0.2941316121371705 -0.006675884387626033 0.36795903948268194 -0.07971791356988733 -0.536819644581458 -0.6836891011092308 -0.372 -14.348 -1.744 -6.844 0.036 0.656 -0.252
-0.833335063018751 -0.1407427372884867 -0.04563592843959106 1.007825377640717 0.05829126993964572 0.6906748497454075 -0.16682041068253875 -0.9094910730436406 -0.31415926530004856 0.007853981632501214 0.42058071642044004 -0.08835729336563866 -0.5796238444785896 -0.6770132167216047 -0.372 -14.284 -2.08 -6.844 0.052 0.624 -0.232
-0.8425389477460635 -0.14381069886425754 -0.044485442848677 1.0131943103983159 0.05829126993964572 0.6845389265938658 -0.1737233242280231 -0.9075275776355154 -0.336543112952677 -0.009817477040626518 0.48184177315394955 -0.10013826581439049 -0.5980807013149675 -0.6774059158032297 -0.528 -14.348 -1.776 -6.876 0.052 0.664 -0.24
-0.8505923468824619 -0.14764565083397108 -0.04601942363656241 1.0193302335498575 0.05790777474267437 0.6776360130483815 -0.18100973297047881 -0.90556408222739 -0.36285395142155613 -0.010995574285501701 0.5540984041729607 -0.0510508806112579 -0.6338163177428481 -0.6554147672322264 -0.404 -14.316 -1.608 -6.908 0.044 0.624 -0.24
-0.8601797268067457 -0.15109710760671324 -0.044485442848677 1.0235486807165424 0.05714078434873166 0.6711165946998685 -0.18714565612202047 -0.9039932859008898 -0.3659955440745566 -0.03220132469325498 0.5678428720298379 -0.04241150081550656 -0.6962554717212327 -0.673086225905354 -0.372 -14.316 -1.644 -7.028 0.052 0.636 -0.212
-0.8686166211401155 -0.15531555477339815 -0.04563592843959106 1.0312185846559694 0.056373793954788955 0.6645971763513555 -0.19404856966750483 -0.9094910730436406 -0.3930917807066858 -0.02042035224450316 0.5878705251927159 -0.05733406591725887 -0.6754424203951045 -0.6793694112113551 0.184 -14.348 -1.508 -6.816 0.052 0.596 -0.24
-0.8774370106704567 -0.16030099233402573 -0.04601942363656241 1.0381214982014537 0.0559902987578176 0.656543777214957 -0.2001844928190465 -0.8768970492687607 -0.41194133662468874 -0.009032078877376396 0.6455972901915998 -0.04280419989713162 -0.6546293690689763 -0.6232134425389714 0.716 -14.444 -1.508 -6.572 -0.024 0.568 -0.232
-0.8854904098068551 -0.16413594430373926 -0.045252433242619704 1.045024411746938 0.0559902987578176 0.6496408636694727 -0.2059369207736168 -0.8788605446768859 -0.43668137876706753 -0.008246680714126275 0.6958627726396076 -0.04987278336638271 -0.6950773744763575 -0.6059346829474688 1.212 -14.604 -1.24 -6.448 -0.024 0.644 -0.212
-0.8939273041402248 -0.16912138186436687 -0.04601942363656241 1.0526943156863653 0.05368932757598948 0.6404369789421602 -0.2124563391221298 -0.860403687840508 -0.44885505029744444 -0.02042035224450316 0.7355253798837388 -0.08717919612076348 -0.7488771486589908 -0.5969026040700923 1.556 -14.572 -1.208 -6.388 0.036 0.792 -0.232
-0.9031311888675373 -0.17449031462196582 -0.04678641403050512 1.0607477148227635 0.05292233718204677 0.6350680461845613 -0.21820876707670012 -0.8556912988610074 -0.4661338098889471 -0.029452431121879556 0.7708682972299943 -0.13233959050764546 -0.7512333431487412 -0.6259623361103468 1.588 -14.668 -1.276 -6.236 0.06 0.732 -0.204
-0.9119515783978784 -0.1794757521825934 -0.046402918833533764 1.0703350947470474 0.05062136600021865 0.6281651326390769 -0.22511168062218448 -0.8545132016161322 -0.49951323182707724 -0.03769911183600583 0.8203483815147519 -0.1472621556093978 -0.7021459579456086 -0.6086835765188442 1.556 -14.732 -0.704 -6.08 0.06 0.636 -0.224
-0.9203884727312482 -0.18407769454624964 -0.046402918833533764 1.0791554842773885 0.049854375606275945 0.6208787238966212 -0.23048061337978343 -0.8706138639627596 -0.5022621253984527 -0.02591813938725401 0.8721846602892599 -0.1480475537726479 -0.7076437450883595 -0.6102543728453443 1.68 -14.636 -0.736 -6.172 0.088 0.676 -0.232
-0.9292088622615894 -0.18983012250081996 -0.04678641403050512 1.0895098545956152 0.047553404424447825 0.6124418295632514 -0.23661653653132508 -0.8356636456981292 -0.5250386721327062 -0.03652101459113065 0.9306968234513939 -0.14686945652777272 -0.737096176210239 -0.5733406591725887 1.432 -14.572 -0.736 -6.296 0.088 0.596 -0.24
-0.9361117758070737 -0.19558255045539025 -0.04601942363656241 1.0994807297168703 0.04601942363656241 0.604388430426853 -0.24121847889498133 -0.8132797980455008 -0.5544911032545857 -0.006675884387626033 0.982533102225902 -0.15433073907864886 -0.7598727229444925 -0.5513495106015853 1.588 -14.54 -0.4 -6.388 0.124 0.596 -0.212
-0.9453156605343862 -0.2024854640008746 -0.04678641403050512 1.1106020904290395 0.044485442848677 0.5959515360934833 -0.24773789724349432 -0.8160286916168762 -0.5713771637644633 -0.0047123889795007284 1.0206249131435328 -0.15040374826239827 -0.7948229412091229 -0.556061899581086 1.776 -14.636 -0.568 -6.692 0.164 0.54 -0.212
-0.953752554867756 -0.20785439675847356 -0.04716990922747647 1.1205729655502947 0.04410194765170564 0.5882816321540562 -0.25310683000109324 -0.8160286916168762 -0.581587339886715 -0.027096236632129192 1.0434014598777863 -0.14451326203802234 -0.789325154066372 -0.5199335840715804 2.148 -14.668 -0.5 -6.692 0.108 0.412 -0.224
-0.9625729443980972 -0.21360682471304387 -0.04678641403050512 1.1324613166564066 0.04256796686382023 0.579461242623715 -0.25732527716777814 -0.8230972750861273 -0.5466371216220846 -0.01767145867312773 1.078744377224042 -0.1189878217323934 -0.7677267045769938 -0.5207189822348305 2.304 -14.636 -0.536 -6.572 0.044 0.384 -0.24
-0.9702428483375242 -0.21935925266761416 -0.04716990922747647 1.14473316295949 0.041033986075934815 0.5702573578964025 -0.26307770512234846 -0.8117090017190005 -0.5607742885605868 0.001570796326500243 1.1023063221215454 -0.1319468914260204 -0.8230972750861273 -0.49244464835782614 2.524 -14.792 -0.468 -6.572 0.072 0.412 -0.212
-0.978679742670894 -0.22587867101612719 -0.04793689962141918 1.156621514065602 0.03911651009107805 0.559902987578176 -0.26806314268297604 -0.7763660843727451 -0.5878705251927159 0.009424777959001457 1.0972012340604198 -0.1649336142825255 -0.8906415171256378 -0.5124723015207042 2.616 -15.048 -0.568 -6.356 0.1 0.5 -0.232
-0.985199161019407 -0.23201459416766884 -0.04832039481839053 1.1677428747777712 0.03796602450016399 0.5518495884417776 -0.2726650850466323 -0.7634070146791181 -0.5933683123354667 -0.028274333877004374 1.1333295495699254 -0.17082410050690142 -0.9385508050838952 -0.4983351345822021 2.616 -15.112 -0.436 -6.144 0.072 0.56 -0.212
-0.9932525601558054 -0.23853401251618184 -0.047553404424447825 1.1800147210808545 0.03528155812136451 0.5426457037144651 -0.27765052260725986 -0.7645851119239933 -0.6161448590697203 -0.03337942193813016 1.1549279990593035 -0.18024887846590287 -0.9102764712068908 -0.45553093468507044 2.4 -15.24 -0.536 -5.868 0.044 0.52 -0.204
-1.0009224640952326 -0.24582042125863754 -0.04832039481839053 1.1930535577778805 0.03298058693953639 0.5322913333962386 -0.2826359601678875 -0.7543749358017416 -0.6243915397838465 -0.02120575040775328 1.189878217323934 -0.19792033713903062 -0.9255917353902682 -0.4221515127469403 2.244 -15.112 -0.4 -5.808 0.1 0.568 -0.224
-1.0082088728376881 -0.2515728492132078 -0.048703890015361885 1.2057088992779352 0.03106311095467963 0.5227039534719548 -0.286470912137601 -0.7209955138636115 -0.6416702993753493 -0.01610066234662749 1.2523173713023188 -0.2320851572404109 -0.9232355409005178 -0.43746677693031766 2.116 -15.112 -0.468 -5.592 0.144 0.588 -0.224
-1.015495281580144 -0.2580922675617209 -0.04832039481839053 1.2191312311719327 0.028762139772851508 0.5135000687446423 -0.2906893593042859 -0.7245298055982371 -0.6397068039672239 -0.007853981632501214 1.2695961308938213 -0.20970130958778244 -0.9318749206962691 -0.3923063825434357 2.024 -15.048 -0.5 -5.624 0.1 0.54 -0.224
-1.021247709534714 -0.26576217150114795 -0.04908738521233324 1.2321700678689587 0.026461168591023387 0.5039126888203584 -0.29375732088005674 -0.7229590092717368 -0.673086225905354 0.005890486224375911 1.299833960178951 -0.19399334632278 -0.9397289023287704 -0.36324665050318117 1.868 -15.048 -0.604 -5.348 0.044 0.472 -0.24
-1.02853411827717 -0.27228158984966094 -0.048703890015361885 1.2471263805508415 0.02339320701525256 0.49279132810818915 -0.2972087776527989 -0.711178036822985 -0.7060729487618592 -0.022383847652628464 1.364629308647086 -0.23169245815878584 -0.9884235884502779 -0.3597123587685556 1.96 -14.888 0.064 -5.316 0.06 0.576 -0.24
-1.0354370318226542 -0.2791845033951453 -0.04793689962141918 1.2609322076418101 0.020708740636453084 0.48320394818390533 -0.30027673922856973 -0.705287550598609 -0.6954700735579825 0.00039269908162506076 1.4364932405844721 -0.27449665805591744 -1.0312277883474095 -0.34950218264630406 1.804 -14.732 0.436 -5.316 0.152 0.624 -0.212
-1.04272344056511 -0.286470912137601 -0.04716990922747647 1.275888520323693 0.018791264651596317 0.4736165682596215 -0.3029612056073692 -0.6974335689661079 -0.6923284809049821 0.04790928795825741 1.4388494350742225 -0.3015928946880466 -1.0053096489601554 -0.3279037331569257 1.62 -14.76 0.536 -5.408 0.172 0.5 -0.212
-1.050393344504537 -0.2941408160770281 -0.04716990922747647 1.2908448330055757 0.015339807878854137 0.46326219794139495 -0.30679615757708273 -0.7143196294759855 -0.730812990904238 0.027881634795379313 1.4541646992575998 -0.2874557277495445 -0.9735010233485256 -0.2827433387700437 1.804 -14.732 0.604 -5.776 0.136 0.376 -0.224
-1.0572962580500214 -0.3014272248194838 -0.04678641403050512 1.3061846408844298 0.013038836697026017 0.45405831321408247 -0.3090971287589109 -0.7041094533537339 -0.7233517083533619 0.03455751918300534 1.4706580606858524 -0.2709623663212919 -0.9397289023287704 -0.2807798433619184 2.056 -14.636 0.772 -6.02 0.152 0.328 -0.224
-1.063432181201563 -0.3079466431679968 -0.045252433242619704 1.3203739631723699 0.009970875121255189 0.44447093328979864 -0.31139809994073897 -0.673086225905354 -0.691935781823357 0.056941366835633805 1.4792974404816037 -0.24072453703616223 -0.9412996986552706 -0.2721404635661671 2.116 -14.7 0.94 -5.9 0.108 0.316 -0.24
-1.0703350947470474 -0.3148495567134812 -0.045252433242619704 1.33456328546031 0.007669903939427069 0.43526704856248616 -0.3136990711225671 -0.685259897435731 -0.6829037029459806 0.09738937224301507 1.4702653616042274 -0.2811725424435435 -0.9165596565128917 -0.25643250030116466 2.336 -14.824 1.004 -5.652 0.136 0.328 -0.24
-1.076471017898589 -0.3213689750619942 -0.04486893804564835 1.3491361029452213 0.0038349519697135344 0.42567966863820234 -0.3148495567134812 -0.6993970643742332 -0.7194247175371112 0.09346238142676445 1.4714434588491025 -0.3204424506060496 -0.9613273518181487 -0.19438604540440507 2.616 -14.824 0.872 -5.44 0.172 0.308 -0.212
-1.0829904362471021 -0.3294223741983926 -0.04371845245473429 1.3648594060210468 0.0011504855909140602 0.41379131753209036 -0.3171505278953093 -0.6872233928438563 -0.7041094533537339 0.09856746948789025 1.5224943394603605 -0.3224059460141749 -1.0100220379396563 -0.17867808213940264 2.708 -15.08 0.536 -5.196 0.124 0.316 -0.224
-1.0906603401865291 -0.337475773334791 -0.04141748127290617 1.3825001850817291 -0.0019174759848567672 0.4026699568199211 -0.317917518289252 -0.6797621102929802 -0.7276713982512375 0.11231193734476737 1.583362697112245 -0.2854922323414192 -1.0744246873261663 -0.14961835009914815 2.804 -15.112 0.436 -5.072 0.06 0.472 -0.224
-1.0967962633380708 -0.3451456772742181 -0.04026699568199211 1.3993739737484687 -0.004218447166684887 0.39078160571380915 -0.3186845086831947 -0.6616979525382274 -0.7359180789653639 0.1460840583645226 1.5974998640507472 -0.26860617183154156 -1.112123799162172 -0.11466813183451774 2.992 -15.016 0.872 -5.012 0.052 0.508 -0.224
-1.1029321864896124 -0.3516650956227311 -0.041033986075934815 1.4147137816273228 -0.008053399136398421 0.381961216183468 -0.3198349942741088 -0.6393141048855989 -0.7343472826388636 0.09149888601863915 1.5931801741528715 -0.27488935713754253 -1.086205659774918 -0.06518804754976008 3.084 -14.952 0.604 -4.736 0.044 0.444 -0.212
-1.1094516048381255 -0.3601019899561009 -0.038733014894106695 1.4315875702940624 -0.011888351106111956 0.37045636027432743 -0.3202184894710801 -0.6518804754976009 -0.7335618844756134 0.0750055245903866 1.6116370309892494 -0.3412555019321778 -1.034762080082035 -0.039662607244131134 3.052 -14.888 0.368 -4.368 0.136 0.344 -0.224
-1.1155875279896672 -0.368922379486442 -0.037582529303192634 1.449611844551716 -0.01457281748491143 0.3578010187742728 -0.3198349942741088 -0.6228207434573463 -0.7610508201893678 0.09817477040626518 1.6249887997645014 -0.3408628028505527 -1.0917034469176687 -0.0200276531628781 2.928 -14.54 0.836 -4.4 0.036 0.412 -0.224
-1.1213399559442374 -0.3762087882288977 -0.036432043712278574 1.4676361188093696 -0.018791264651596317 0.34552917247118947 -0.32098547986502285 -0.5906194187640913 -0.7520187413119913 0.10642145112039146 1.6956746344570122 -0.3208351496876746 -1.1109457019172968 -0.018849555918002914 2.928 -14.348 1.172 -4.432 0.052 0.452 -0.232
-1.127475879095779 -0.38426218736529616 -0.03604854851530722 1.485276897870052 -0.0222427214243385 0.3351748021529629 -0.32060198466805145 -0.5674501729482128 -0.7567311302914921 0.08835729336563866 1.6886060509877612 -0.39858956784943667 -1.0972012340604198 -0.028274333877004374 3.02 -14.16 0.704 -4.46 0.1 0.46 -0.224
-1.1343787926412634 -0.39154859610775183 -0.03566505331833587 1.5029176769307342 -0.026461168591023387 0.3240534414407937 -0.32060198466805145 -0.58198003896834 -0.730812990904238 0.060475658570259355 1.6709345923146335 -0.41861722101231474 -1.040652566306411 -0.0007853981632501215 2.864 -14.096 0.972 -4.616 0.18 0.364 -0.204
-1.1393642302018911 -0.39883500485020756 -0.034514567727421806 1.520174960794445 -0.03106311095467963 0.3136990711225671 -0.3198349942741088 -0.5564545986627111 -0.7300275927409879 0.09935286765114036 1.6780031757838845 -0.35657076611555516 -1.0245519039597835 -0.004319689897875668 2.96 -14.032 1.576 -4.644 0.06 0.328 -0.212
-1.1451166581564614 -0.406888403986606 -0.03298058693953639 1.5381992350520985 -0.034514567727421806 0.30449518639525464 -0.32060198466805145 -0.5486006170302099 -0.7123561340678601 0.11074114101826713 1.6736834858860088 -0.3801327110130588 -0.9448339903898961 -0.0023561944897503642 2.864 -14.096 1.24 -4.4 0.108 0.328 -0.184
-1.1497186005201177 -0.4141748127290617 -0.03183010134862233 1.5527720525370101 -0.03834951969713534 0.2964417872588562 -0.3198349942741088 -0.5199335840715804 -0.7339545835572385 0.09817477040626518 1.661509814355632 -0.4127267347879388 -0.90556408222739 0.00510508806112579 2.896 -14.224 1.004 -4.096 0.164 0.336 -0.128
-1.1550875332777166 -0.4206942310775747 -0.03106311095467963 1.5734807931734631 -0.04180097646987752 0.28532042654668693 -0.3202184894710801 -0.5175773895818301 -0.7088218423332346 0.0899280896921389 1.6701491941513833 -0.3852377990741846 -0.9043859849825149 0.01610066234662749 3.052 -14.224 1.108 -3.88 0.052 0.316 -0.128
-1.1600729708383442 -0.42836413501700177 -0.029529130166794215 1.5892040962492886 -0.04601942363656241 0.27650003701634585 -0.3202184894710801 -0.5030475235617028 -0.6848671983541059 0.1060287520387664 1.726305162823767 -0.3577488633604303 -0.9491536802877718 0.0023561944897503642 2.992 -14.0 1.508 -3.848 0.036 0.308 -0.12
-1.1650584083989717 -0.43526704856248616 -0.028378644575880154 1.6053108945220855 -0.04947088040930459 0.2665291618950906 -0.3202184894710801 -0.5175773895818301 -0.7048948515169841 0.11938052081401847 1.718843880272891 -0.3762057201968082 -0.982533102225902 -0.0027488935713754254 3.176 -13.904 1.308 -3.604 0.124 0.24 -0.12
-1.1688933603686853 -0.44178646691099915 -0.028762139772851508 1.6244856543706532 -0.05483981316690354 0.2542573155920073 -0.3202184894710801 -0.47673668509282374 -0.6935065781498573 0.09267698326351434 1.7172730839463906 -0.40565815131868777 -1.0567532286530383 -0.005497787142750851 3.148 -13.84 0.904 -3.604 0.108 0.076 -0.128
-1.1738787979293128 -0.4494563708504262 -0.027611654181937447 1.6409759478404213 -0.057524279545703015 0.24121847889498133 -0.32060198466805145 -0.4637776153991967 -0.7186393193738612 0.0750055245903866 1.7738217517003994 -0.42804199897131623 -1.209120472323562 -0.009032078877376396 3.332 -13.744 1.004 -3.972 0.1 0.248 -0.128
-1.1777137498990264 -0.4555922940019679 -0.027228158984966094 1.660150707688989 -0.06135923151541655 0.2274126518040126 -0.31906800388016604 -0.40722894764518797 -0.7017532588639835 0.06754424203951044 1.7816757333329005 -0.35146567805442935 -1.318290817015329 0.005890486224375911 3.488 -13.588 1.408 -4.46 0.0 0.328 -0.1
-1.1819321970657113 -0.46326219794139495 -0.026077673394052033 1.678558477143614 -0.06596117387907278 0.2166747862888147 -0.31523305191045253 -0.3860231972374347 -0.6923284809049821 0.07225663101901117 1.7416204270071445 -0.34910948356467897 -1.222472241098814 0.1888882582616542 3.552 -13.62 1.844 -4.46 0.072 0.24 -0.112
-1.1853836538384535 -0.46978161628990794 -0.025310683000109326 1.6935147898254967 -0.06979612584878632 0.20555342557664544 -0.30986411915285356 -0.3981968687678116 -0.6848671983541059 0.08364490438613793 1.7023505188446384 -0.4033019568289374 -1.0917034469176687 0.3805254100946839 3.396 -13.716 1.712 -4.276 0.172 -0.028 -0.1
-1.188068120217253 -0.47668452983539233 -0.024927187803137973 1.7107720736892076 -0.0732475826215285 0.19404856966750483 -0.304878681592226 -0.36795903948268194 -0.665624943354478 0.034164820101380285 1.623418003438001 -0.3895574889720603 -1.0504700433470375 0.5014767272352025 3.612 -13.684 1.476 -4.004 0.144 -0.076 -0.064
-1.191519576989995 -0.48243695778996265 -0.025310683000109326 1.7287963479468613 -0.07593204900032798 0.18100973297047881 -0.29950974883462705 -0.3133738671367985 -0.6538439709057261 0.051443579692882956 1.64972884190688 -0.3577488633604303 -1.1557133972225537 0.5026548244800777 3.332 -13.808 1.408 -3.728 0.072 0.152 -0.056
-1.1953545289597087 -0.489339871335447 -0.023009711818281205 1.7464371270075436 -0.08053399136398422 0.16643691548556738 -0.2945243112739994 -0.3341869184629267 -0.5992587985598427 0.05262167693775814 1.6670076014983828 -0.3227986450957999 -1.279806307016073 0.5065818152963284 3.364 -13.744 2.216 -3.42 0.016 0.328 -0.056
-1.1984224905354794 -0.49585928968396 -0.022626216621309852 1.763310915674283 -0.08436894333369775 0.15454856437945544 -0.2891553785164005 -0.3224059460141749 -0.5713771637644633 0.0911061869370141 1.6603317171107568 -0.3440043955035532 -1.2660618391591958 0.5050110189698281 3.832 -13.776 2.684 -2.964 0.116 0.296 -0.056
-1.201106956914279 -0.5016117176385303 -0.02147573103039579 1.7801847043410226 -0.08705340971249723 0.14304370847031483 -0.2841699409557729 -0.2960951075452958 -0.5886559233559661 0.09267698326351434 1.6505142400701303 -0.3801327110130588 -1.2177598521193134 0.5081526116228285 4.112 -13.872 2.584 -2.688 0.152 0.24 -0.028
-1.2030244328991357 -0.507747640790072 -0.021092235833424438 1.7951410170229054 -0.09012137128826805 0.13192234775814557 -0.279951493789088 -0.2788163479537931 -0.5855143307029655 0.09306968234513939 1.6253814988461264 -0.34950218264630406 -1.1584622907939293 0.49362274560270136 4.268 -13.84 1.912 -2.412 0.164 0.192 -0.036
-1.2068593848688494 -0.5138835639416136 -0.019941750242510378 1.8123983008866162 -0.09242234247009617 0.11926700625809092 -0.27458256103148904 -0.25682519938278975 -0.6133959654983449 0.08757189520238855 1.6406967630295037 -0.27253316264779215 -1.1419689293656767 0.4944081437659515 4.86 -13.652 1.576 -2.504 0.052 0.228 -0.044
-1.2080098704597633 -0.5184855063052698 -0.02032524543948173 1.8308060703412412 -0.0947233136519243 0.10814564554592167 -0.2692136282738901 -0.22462387468953474 -0.5933683123354667 0.05026548244800778 1.687427953742886 -0.2049889206082817 -1.1557133972225537 0.4830198703988247 4.984 -13.492 1.44 -2.656 -0.052 0.28 -0.064
-1.2091603560506774 -0.5246214294568115 -0.01917475984856767 1.8469128686140381 -0.09702428483375242 0.09817477042466648 -0.26422819071326253 -0.1460840583645226 -0.5701990665195882 0.049480084284757656 1.7129533940485149 -0.19792033713903062 -1.1403981330391764 0.4830198703988247 5.016 -13.332 1.276 -2.688 -0.024 0.212 -0.064
-1.2091603560506774 -0.5303738574113818 -0.019558255045539024 1.863019666886835 -0.09970875121255189 0.08705340971249723 -0.2596262483496063 -0.1189878217323934 -0.5643085802952122 0.04162610265225644 1.6693637959881331 -0.2599667920357902 -1.1081968083459215 0.4971570373373269 5.048 -13.144 1.208 -2.78 0.088 0.132 -0.064
-1.2091603560506774 -0.5357427901689807 -0.019941750242510378 1.8795099603566032 -0.10085923680346595 0.07593204900032798 -0.253873820395036 -0.06518804754976008 -0.5513495106015853 -0.001570796326500243 1.622632605274751 -0.2470077223421632 -1.073639289162916 0.5116869033574541 4.8 -12.92 1.608 -2.904 0.144 0.036 -0.056
-1.20992734644462 -0.5414952181235511 -0.02032524543948173 1.896767244220314 -0.10277671278832272 0.06404369789421602 -0.24812139244046566 -0.030237829285129678 -0.5270021675408315 -0.023954643979128706 1.5959290677242468 -0.17435839224152697 -1.054004335081663 0.5211116813164556 4.956 -12.824 2.012 -2.812 0.036 -0.008 -0.084
-1.2091603560506774 -0.5457136652902359 -0.019941750242510378 1.9121070520991683 -0.10431069357620813 0.05292233718204677 -0.24313595487983808 -0.012566370612001944 -0.510901505194204 -0.029845130203504617 1.6018195539486229 -0.155116137241899 -1.1113384009989218 0.5454590243772094 4.644 -12.792 2.148 -2.564 0.008 0.124 -0.056
-1.208776860853706 -0.5506991028508635 -0.019558255045539024 1.9274468599780223 -0.1054611791671222 0.043334957257762936 -0.23776702212223913 0.023954643979128706 -0.5148284960104547 -0.001570796326500243 1.6006414567037475 -0.14254976662989705 -1.1140872945702973 0.5564545986627111 4.456 -12.856 2.28 -2.2 0.08 0.192 -0.056
-1.2083933656567347 -0.5553010452145197 -0.02032524543948173 1.9439371534477905 -0.10661166475803625 0.03259709174256504 -0.23239808936464018 0.05929756132538417 -0.4822344722355746 0.005890486224375911 1.5798284053776193 -0.1299833960178951 -1.0712830946731657 0.5544911032545857 4.672 -12.824 2.048 -2.108 0.144 0.164 -0.084
-1.207626375262792 -0.5606699779721187 -0.019558255045539024 1.959660456523616 -0.10661166475803625 0.02147573103039579 -0.22587867101612719 0.05654866775400875 -0.4802709768274493 0.012959069693627005 1.5531248678271152 -0.1079922474468917 -1.0253373021230336 0.5564545986627111 4.612 -13.016 1.88 -1.892 0.08 0.076 -0.084
-1.2060923944749065 -0.5656554155327463 -0.019941750242510378 1.973849778811556 -0.10737865515197896 0.011504855909140603 -0.22089323345549958 0.08089601081476251 -0.48576876397020013 0.018456856836377853 1.5495905760924897 -0.02552544030562895 -1.009236639776406 0.5800165435602147 4.8 -12.92 2.048 -1.708 0.052 0.084 -0.044
-1.2049419088839926 -0.5706408530933739 -0.019941750242510378 1.9903400722813243 -0.10776215034895031 0.0007669903939427069 -0.2132233295160725 0.1519745445888985 -0.47477318968469845 0.012173671530376884 1.544092788949739 0.0007853981632501215 -1.0312277883474095 0.5961172059068423 5.172 -12.952 1.744 -1.588 0.024 0.172 -0.064
-1.2037914232930784 -0.5748593002600588 -0.018791264651596317 2.00606337535715 -0.10699515995500761 -0.009203884727312482 -0.20747090156150222 0.15590153540514912 -0.45827982825644586 0.018456856836377853 1.526421330276611 -0.010995574285501701 -1.0465430525307868 0.594939108661967 5.108 -12.824 1.844 -1.496 0.052 0.2 -0.072
-1.2007234617173077 -0.579461242623715 -0.01917475984856767 2.0194857072511474 -0.10814564554592167 -0.018791264651596317 -0.2024854640008746 0.21519909673053328 -0.478307481419324 0.024740042142378828 1.5342753119091124 -0.023169245815878585 -1.0379036727350355 0.5804092426418398 5.108 -12.792 1.644 -1.556 0.06 0.104 -0.072
-1.1965050145506226 -0.5836796897904 -0.02032524543948173 2.03444201993303 -0.10852914074289302 -0.02914563496982286 -0.19750002644024703 0.2646791810152909 -0.44139376774656824 -0.01531526418337737 1.5142476587462341 -0.001570796326500243 -1.0182687186537824 0.5847289325397155 5.328 -12.54 1.844 -1.464 0.108 0.096 -0.092
-1.194587538565766 -0.5875146417601135 -0.019558255045539024 2.0509323134027984 -0.10661166475803625 -0.03796602450016399 -0.19059711289476267 0.3063052836675474 -0.44178646682819334 -0.018064157754752792 1.5008958899709821 0.034164820101380285 -0.9609346527365237 0.5839435343764653 5.14 -12.476 1.608 -1.372 0.144 0.076 -0.112
-1.190369091399081 -0.5909660985328556 -0.019941750242510378 2.0643546452967954 -0.1062281695610649 -0.04793689962141918 -0.184461189743221 0.3451824927484284 -0.4182245219306897 -0.01531526418337737 1.4816536349713543 0.03063052836675474 -0.9511171756958972 0.6149667618248451 5.048 -12.284 1.712 -1.372 0.152 0.076 -0.084
-1.1865341394293676 -0.5951845456995405 -0.01917475984856767 2.0781604723877645 -0.10661166475803625 -0.05560680356084625 -0.1794757521825934 0.3899501880536853 -0.4017311605024371 0.009032078877376396 1.4832244312978544 0.004319689897875668 -0.9636835463078991 0.6173229563145954 4.984 -12.412 1.544 -1.28 0.124 0.104 -0.072
-1.1815487018687398 -0.5997864880631968 -0.019941750242510378 2.094267270660561 -0.10699515995500761 -0.06519418348513008 -0.1721893434401377 0.4441426613179437 -0.39544797519643615 -0.004319689897875668 1.447881513951599 -0.03180862561162992 -0.8996735960030141 0.5878705251927159 5.14 -12.38 1.44 -1.22 0.144 0.084 -0.092
-1.1784807402929691 -0.603237944835939 -0.02032524543948173 2.1092235833424438 -0.10699515995500761 -0.07516505860638527 -0.16566992509162468 0.44846235121581934 -0.3762057201968082 -0.01767145867312773 1.4576989909922256 0.027488935713754253 -0.8898561189623876 0.5827654371315901 5.14 -12.412 1.376 -1.068 0.144 0.056 -0.084
-1.170810836353542 -0.6063059064117098 -0.01917475984856767 2.1218789248424987 -0.1062281695610649 -0.08283496254581234 -0.16030099233402573 0.48773225937832543 -0.3809181091763089 0.01021017612225158 1.4070408094625926 -0.0007853981632501215 -0.8929977116153881 0.6283185306000971 4.956 -12.316 1.544 -1.036 0.216 0.084 -0.084
-1.1662088939898858 -0.6112913439723374 -0.019558255045539024 2.13645174232741 -0.10354370318226543 -0.09127185687918211 -0.15454856437945544 0.5281802647857067 -0.362068553258306 -0.004319689897875668 1.370519794871462 0.07029313561088588 -0.8454811227387558 0.5961172059068423 5.14 -12.348 1.408 -1.008 0.628 0.112 -0.064
-1.1593059804444015 -0.6147428007450796 -0.01917475984856767 2.148340093433522 -0.09625729443980971 -0.09817477042466648 -0.1491796316218565 0.5929756132538417 -0.3526437752993045 -0.011388273367126762 1.3752321838509627 0.3891647898904352 -0.7704755981483692 0.5980807013149675 5.14 -12.252 1.24 -0.852 0.372 -0.008 -0.1
-1.1527865620958884 -0.6178107623208504 -0.019558255045539024 2.1621459205244906 -0.08705340971249723 -0.10584467436409355 -0.14304370847031483 0.64638268835485 -0.34478979366680335 -0.007461282550876154 1.3285009931375804 0.7555530330466168 -0.7080364441699845 0.5745187564174639 4.892 -12.064 1.34 -0.944 0.124 -0.028 -0.092
-1.145883648550404 -0.6212622190935926 -0.01917475984856767 2.174801262024545 -0.07784952498518474 -0.11236409271260656 -0.13805827090968723 0.6990043652926081 -0.36049775693180575 -0.009424777959001457 1.299441261097326 0.9173450546761419 -0.6958627726396076 0.5458517234588344 4.488 -12.032 1.14 -0.824 0.124 0.036 -0.1
-1.1374467542170343 -0.6250971710633061 -0.019941750242510378 2.1878400987215714 -0.06941263065181497 -0.11965050145506227 -0.13230584295511694 0.6962554717212327 -0.35657076611555516 -0.011388273367126762 1.273130422628447 0.9032078877376397 -0.6958627726396076 0.5093307088677038 4.08 -11.936 1.308 -0.792 0.124 0.056 -0.112
-1.1297768502776073 -0.6277816374421056 -0.01917475984856767 2.199344954630712 -0.06327670750027331 -0.1250194342126612 -0.1284708909854034 0.7386669725367393 -0.3082687790756727 0.021598449489378342 1.235431310792441 0.7932521448826226 -0.6644468461096028 0.4948008428475765 3.584 -11.872 1.208 -0.672 0.124 0.056 -0.092
-1.1228739367321228 -0.6312330942148477 -0.019558255045539024 2.2108498105398526 -0.05790777474267437 -0.13115535736420286 -0.12386894862174716 0.8113163026373755 -0.323191344177425 0.01688606050987761 1.1808461384465576 0.6801548093746052 -0.6024003912128432 0.44885505029744444 2.896 -11.84 1.072 -0.608 -0.088 0.016 -0.1
-1.1148205375957245 -0.6343010557906186 -0.01802427425765361 2.2227381616459647 -0.0559902987578176 -0.13614079492483047 -0.12003399665203363 0.8101382053925003 -0.31062497356542307 0.024347343060753767 1.1290098596720497 0.46534841172569696 -0.5379977418263332 0.42097341550206513 2.524 -11.776 0.872 -0.456 0.044 0.076 -0.12
-1.1052331576714407 -0.6369855221694181 -0.018407769454624964 2.231942046373277 -0.05445631796993219 -0.14035924209151535 -0.1169660350762628 0.8344855484532541 -0.3078760799940476 0.04241150081550656 1.0999501276317951 0.21834068938353376 -0.47634398601119865 0.37699111836005833 1.96 -11.62 0.636 -0.272 0.136 0.076 -0.112
-1.0971797585350422 -0.6396699885482175 -0.017640779060682257 2.2422964166915036 -0.054072822772960834 -0.14342720366728617 -0.11313108310654926 0.8686503685546344 -0.2902046213209199 0.034164820101380285 1.0516481405919127 0.0801106126515124 -0.394662577033186 0.3848450999925595 1.524 -11.652 0.332 -0.152 0.136 0.064 -0.1
-1.0860583978228728 -0.6431214453209597 -0.01687378866673955 2.253801272600644 -0.05445631796993219 -0.146495165243057 -0.10852914074289302 0.8953539061051384 -0.2803871442802934 0.06518804754976008 1.009629338858031 0.009032078877376396 -0.368351738564307 0.3479313863198038 1.028 -11.524 0.368 0.0 0.136 0.084 -0.112
-1.0768545130955605 -0.6458059116997592 -0.016490293469768196 2.263388652524928 -0.05445631796993219 -0.14956312681882783 -0.10507768397015084 0.9090983739620156 -0.2929535148922953 0.08285950622288782 0.9672178380425246 0.006283185306000972 -0.310232274483798 0.3593196596869306 0.716 -11.556 0.032 0.028 0.3 0.096 -0.084
-1.068801113959162 -0.64887387327553 -0.014956312681882784 2.272209042055269 -0.051004861197190006 -0.15186409800065595 -0.10239321759135137 0.9153815592680166 -0.27567475530079266 0.09228428418188928 0.9236282399821428 0.07814711724338709 -0.2481858195870384 0.3078760799940476 0.248 -11.46 -0.2 0.088 0.556 0.064 -0.072
-1.0584467436409355 -0.6519418348513009 -0.013805827090968724 2.2802624411916677 -0.044485442848677 -0.15263108839459866 -0.09817477042466648 0.931089522533019 -0.28352873693329383 0.10170906214089073 0.9110618693701409 0.329867228565051 -0.18142697571077807 0.30355639009617197 0.06 -11.332 -0.232 0.088 0.244 0.036 -0.12
-1.0496263541105944 -0.6534758156391862 -0.012655341500054663 2.2890828307220086 -0.03834951969713534 -0.15454856437945544 -0.09510680884889565 0.9456193885531462 -0.2784236488721681 0.1311614932627703 0.8643306786567587 0.5870851270294658 -0.13037609509952017 0.34950218264630406 -0.152 -11.268 -0.468 0.06 0.136 0.028 -0.1
-1.0392719837923678 -0.656543777214957 -0.01112136071216925 2.297136229858407 -0.03183010134862233 -0.15531555477339815 -0.09280583766706753 0.9628981481446489 -0.27253316264779215 0.11270463642639243 0.8250607704942526 0.6809402075378553 -0.13626658132389607 0.34675328907492864 -0.464 -11.144 -0.3 0.088 0.144 0.076 -0.1
-1.0293011086711126 -0.6599952339876992 -0.009203884727312482 2.3044226386008626 -0.026461168591023387 -0.15608254516734085 -0.08820389530341129 0.9735010233485256 -0.2509347131584138 0.14215706754827198 0.7689048018218689 0.6389214058039738 -0.10406525663064109 0.3070906818307975 -0.464 -11.204 -0.468 0.06 0.152 0.048 -0.112
-1.0204807191407714 -0.6615292147755847 -0.007669903939427069 2.3109420569493757 -0.02147573103039579 -0.15608254516734085 -0.08666991451552587 0.9695740325322749 -0.23758294438316174 0.1539380399970238 0.7182466202922361 0.5666647747849627 -0.050658181529632834 0.3243694414223002 -0.308 -11.268 -0.5 0.088 0.164 0.028 -0.112
-1.010126348822545 -0.6642136811543842 -0.006519418348513008 2.3182284656918317 -0.017640779060682257 -0.15608254516734085 -0.08245146734884098 0.9448339903898961 -0.24425882877078778 0.13469578499739585 0.6703373323339786 0.4449280594811938 0.008246680714126275 0.2827433387700437 -0.464 -11.332 -0.468 0.06 0.152 0.028 -0.112
-1.0001554737012897 -0.6661311571392409 -0.004985437560627594 2.323980893646402 -0.01572330307582549 -0.15531555477339815 -0.0790000105760988 0.9558295646753978 -0.2269800691792851 0.16650441060902577 0.594546409580342 0.3436116964219281 0.039662607244131134 0.3129811680551734 -0.404 -11.524 -0.436 0.06 0.136 0.0 -0.112
-0.9898011033830633 -0.6688156235180404 -0.003451456772742181 2.329733321600972 -0.014189322287940077 -0.15493205957642678 -0.07554855380335662 0.9585784582467732 -0.226194671016035 0.17671458673127732 0.5768749509072142 0.21480639764890821 0.05733406591725887 0.34047010376892767 -0.436 -11.46 -0.5 0.12 0.144 -0.036 -0.1
-0.9809807138527221 -0.6715000898968398 -0.0007669903939427069 2.3347187591616 -0.014189322287940077 -0.15493205957642678 -0.07171360183364309 0.9786061114096514 -0.21323560132240799 0.17239489683340167 0.5403539363160835 0.12055861805889365 0.014137166938502187 0.33300882121805153 -0.34 -11.492 -0.4 0.884 0.136 0.008 -0.092
-0.9713933339284383 -0.6734175658816967 0.0 2.339704196722227 -0.011888351106111956 -0.15684953556128356 -0.06941263065181497 0.9687886343690248 -0.21048670775103256 0.155116137241899 0.5293583620305818 0.07422012642713648 -0.018456856836377853 0.3483240854014289 -0.436 -11.556 -0.5 2.108 0.62 0.212 -0.1
-0.960271973216269 -0.6761020322604961 0.0015339807878854137 2.345073129479826 -0.005752427954570301 -0.15915050674311168 -0.06519418348513008 0.9841038985524022 -0.24897121775028852 0.1771072858129024 0.5226824776429558 0.2501493149951637 -0.14254976662989705 0.336543112952677 -0.436 -11.556 -0.804 2.964 0.52 0.316 -0.112
-0.9503010980950138 -0.6776360130483815 0.0030679615757708274 2.3508255574343964 0.003451456772742181 -0.16260196351585385 -0.06135923151541655 1.016305223245657 -0.23365595356691113 0.1319468914260204 0.5395685381528335 0.6216426462124711 -0.24386612968916271 0.3459678909116785 -1.028 -11.396 -1.004 3.24 0.164 0.316 -0.14
-0.9395632325798159 -0.6807039746241523 0.004985437560627594 2.356577985388967 0.011888351106111956 -0.16643691548556738 -0.05829126993964572 1.0104147370212813 -0.23129975907716077 0.1299833960178951 0.5552765014178359 0.8446957245755057 -0.35146567805442935 0.3392920065240525 -1.524 -11.364 -1.172 2.964 0.136 0.328 -0.14
-0.9311263382464462 -0.6837719361999232 0.005368932757598948 2.362330413343537 0.01802427425765361 -0.17065536265225228 -0.05483981316690354 0.9805696068177766 -0.2580032966276649 0.14176436846664692 0.5741260573358388 0.8301658585553784 -0.4174391237674396 0.3290818304018009 -2.18 -11.396 -1.408 2.444 0.152 0.5 -0.12
-0.9196214823373056 -0.6864564025787226 0.007669903939427069 2.3680828412981074 0.02339320701525256 -0.17180584824316633 -0.051004861197190006 0.9754645187566509 -0.27056966723966686 0.135873882242271 0.5639158812135873 0.6440264938650996 -0.3420409000954279 0.362068553258306 -2.492 -11.176 -1.508 2.048 0.136 0.984 -0.12
-0.9096506072160504 -0.6891408689575221 0.008053399136398421 2.371917793267821 0.02684466378799474 -0.16605342028859604 -0.04716990922747647 0.995492171919529 -0.2670353755050413 0.12959069693627004 0.4971570373373269 0.4751658887663235 0.06322455214163478 0.3777765165233084 -2.616 -11.176 -1.676 2.168 0.152 0.424 -0.12
-0.8996797320947951 -0.6918253353363216 0.009203884727312482 2.375369250040563 0.029529130166794215 -0.1614514779249398 -0.04371845245473429 0.9786061114096514 -0.27763825070891796 0.09974556673276543 0.4504258466239447 0.33772121019755225 0.4358959806038174 0.35146567805442935 -2.772 -11.016 -1.476 2.228 0.136 0.308 -0.12
-0.8912428377614254 -0.6941263065181498 0.009970875121255189 2.380738182798162 0.030679615757708275 -0.15608254516734085 -0.038733014894106695 0.9577930600835232 -0.29138271856579506 0.09032078877376397 0.42568580448156584 0.17435839224152697 0.5411393344793337 0.37659841927843324 -2.836 -10.984 -1.476 2.384 0.5 0.308 -0.092
-0.882038953034113 -0.6975777632908919 0.010737865515197896 2.3841896395709044 0.03681553890924993 -0.1514806028036846 -0.03604854851530722 0.9589711573283983 -0.2689988709131666 0.09542587683488976 0.3993749660126868 0.2411172361177873 0.49323004652107627 0.3777765165233084 -2.74 -11.048 -1.508 2.228 0.648 0.316 -0.1
-0.8720680779128577 -0.69987873447272 0.011888351106111956 2.388408086737589 0.04486893804564835 -0.14802914603094242 -0.03183010134862233 0.9495463793693969 -0.26035949111741524 0.08246680714126275 0.39152098438018557 0.5548838023362108 0.42843469805294127 0.33772121019755225 -2.492 -10.92 -1.476 2.108 0.252 0.316 -0.148
-0.8617137075946312 -0.7025632008515195 0.01227184630308331 2.392626533904274 0.05368932757598948 -0.14457768925820025 -0.028378644575880154 0.9456193885531462 -0.2729258617294172 0.06950773744763575 0.3938771788699359 0.8183848861066266 0.3640320486664313 0.35657076611555516 -2.18 -11.048 -1.34 1.864 0.164 0.316 -0.14
-0.8521263276703473 -0.7060146576242616 0.01342233189399737 2.3964614858739877 0.0617427267123879 -0.1407427372884867 -0.02454369260616662 0.9255917353902682 -0.29059732040254493 0.0769690199985119 0.38798669264556 0.8772897483503856 0.33300882121805153 0.35342917346255465 -2.056 -11.112 -1.208 1.62 0.136 0.296 -0.14
-0.8433059381400062 -0.7090826192000325 0.012655341500054663 2.399145952252787 0.06634466907604414 -0.13767477571271589 -0.0222427214243385 0.9161669574312667 -0.29845130203504616 0.0659734457130102 0.36167585417668097 0.7312056899858631 0.3400774046873026 0.42254421182856533 -1.836 -11.048 -1.172 1.372 0.164 0.316 -0.128
-0.8348690438066364 -0.7121505807758033 0.01457281748491143 2.402213913828558 0.07056311624272903 -0.13383982374300235 -0.01687378866673955 0.9169523555945168 -0.3000220983615464 0.03769911183600583 0.342826298258678 0.5482079179485848 0.3549999697890549 0.34047010376892767 -1.652 -11.08 -1.072 1.252 0.136 0.308 -0.14
-0.8260486542762953 -0.7152185423515741 0.013805827090968724 2.4064323609952427 0.07286408742455715 -0.1277039005914607 -0.013038836697026017 0.9271625317167684 -0.2854922323414192 0.029452431121879556 0.3204424506060496 0.37267142846218265 0.4358959806038174 0.41194133662468874 -1.34 -11.08 -1.072 1.192 0.136 0.316 -0.168
-0.8156942839580688 -0.7182865039273449 0.014956312681882784 2.4083498369800997 0.07478156340941391 -0.1227184630308331 -0.010354370318226542 0.9063494803906402 -0.2890265240760447 0.001570796326500243 0.2921681167290452 0.22580197193440993 0.48773225937832543 0.37267142846218265 -1.244 -11.144 -0.568 1.1 0.372 0.316 -0.14
-0.8064903992307563 -0.7213544655031158 0.01457281748491143 2.4110343033588992 0.0790000105760988 -0.11581554948534874 -0.005752427954570301 0.9000662950846392 -0.29570240846367074 0.03534291734625546 0.24072453703616223 0.18731746193515397 0.5603815894789617 0.3381139092791773 -0.932 -11.144 -0.604 1.22 0.676 0.316 -0.092
-0.7969030193064724 -0.7240389318819153 0.01457281748491143 2.412184788949813 0.08782040010643993 -0.10891263593986437 -0.0011504855909140602 0.9098837721252657 -0.3129811680551734 -0.00510508806112579 0.21245020315915786 0.48851765754157556 0.6322455214163478 0.3789546137681836 -0.652 -11.3 -0.468 1.344 0.3 0.308 -0.14
-0.7884661249731026 -0.7286408742455716 0.013805827090968724 2.4148692553286124 0.0947233136519243 -0.10200972239438001 0.003451456772742181 0.8992808969213891 -0.32594023774880043 -0.040448005407381256 0.15550883632352405 0.7586946256996173 0.6699446332523536 0.40055306325756196 -0.496 -11.46 -0.536 1.252 0.136 0.296 -0.128
-0.7796457354427615 -0.7317088358213424 0.014189322287940077 2.4148692553286124 0.10162622719740866 -0.0947233136519243 0.008053399136398421 0.9169523555945168 -0.342826298258678 -0.0007853981632501215 0.12095131714051871 0.7606581211077427 0.6931138790682322 0.43943027233844295 -0.496 -11.556 -0.604 1.404 0.136 0.296 -0.148
-0.7696748603215063 -0.7351602925940846 0.014189322287940077 2.416403236116498 0.1062281695610649 -0.08820389530341129 0.013805827090968724 0.9087056748803906 -0.3161227607081739 -0.008639379795751335 0.10053096489601555 0.6318528223347227 0.6915430827417319 0.5002986299903274 -0.464 -11.84 -0.5 1.344 0.136 0.308 -0.148
-0.7612379659881365 -0.7374612637759127 0.013805827090968724 2.4167867313134694 0.10929613113683573 -0.08206797215186963 0.019941750242510378 0.9224501427372677 -0.30983957540217294 -0.021598449489378342 0.08089601081476251 0.4504258466239447 0.6624833507014775 0.5760895527439641 -0.404 -12.16 -0.604 0.976 0.392 0.316 -0.112
-0.7516505860638527 -0.7416797109425975 0.013038836697026017 2.4167867313134694 0.11658253987929144 -0.07401457301547121 0.028762139772851508 0.8890707207991375 -0.36560284499293155 -0.0019634954081253035 0.060475658570259355 0.4288273971345663 0.7154977267208606 0.6632687488647275 -0.56 -12.76 -0.704 0.944 0.648 0.316 -0.092
-0.7412962157456262 -0.7458981581092824 0.01342233189399737 2.4160197409195265 0.12425244381871851 -0.06442719309118737 0.03566505331833587 0.9130253647782662 -0.3738495257070578 0.00510508806112579 0.027881634795379313 0.6518804754976009 0.7865762604949966 0.7355253798837388 0.748 -13.08 -1.04 0.58 0.408 0.888 -0.128
-0.7328593214122564 -0.7493496148820246 0.011504855909140603 2.415252750525584 0.1342233189399737 -0.05062136600021865 0.04295146206079158 0.9538660692672726 -0.37974001193143375 -0.0530143760193832 -0.02552544030562895 0.9110618693701409 1.0041315517152802 0.7598727229444925 2.74 -13.428 -0.804 0.608 0.152 0.808 -0.168
-0.7236554366849439 -0.7528010716547668 0.010737865515197896 2.412951779343756 0.14419419406122888 -0.033364082136507746 0.05177185159113271 1.0060950471234056 -0.3581415624420554 -0.1771072858129024 -0.13665928040552114 0.9919578801849034 1.4270684626254708 0.8270242659023779 4.236 -13.716 -0.668 0.976 0.136 0.344 -0.128
-0.7125340759727747 -0.756252528427509 0.006902913545484362 2.4106508081619276 0.15263108839459866 -0.015339807878854137 0.06135923151541655 1.0461503534491619 -0.38641589631905976 -0.2010619297920311 -0.2171625921386586 0.9841038985524022 1.7475109132315203 0.9153815592680166 5.048 -13.808 -0.4 0.672 0.136 0.328 -0.156
-0.6975777632908919 -0.7623884515790507 0.002684466378799474 2.408733332177071 0.16030099233402573 0.0030679615757708274 0.07209709703061444 1.1706359623243061 -0.4433572631546936 -0.33025992764667605 -0.21951878662840896 0.8124943998822507 1.8276215258830326 0.9106691702885158 5.42 -13.968 -0.4 0.548 0.136 0.328 -0.156
-0.68568941218478 -0.7677573843366495 -0.0023009711818281204 2.4056653706013003 0.16643691548556738 0.021859226227367145 0.08206797215186963 1.240536398853567 -0.4618141199910714 -0.4036946559105624 -0.24033183795453716 0.7123561340678601 1.7769633443533999 0.9562222637570229 5.14 -13.936 -0.332 0.18 0.116 0.444 -0.156
-0.6711165946998685 -0.7719758315033345 -0.007286408742455715 2.403364399419472 0.17180584824316633 0.03911651009107805 0.09165535207615347 1.3206470115050792 -0.4959789400924517 -0.4822344722355746 -0.23679754621991161 0.5937610114170918 1.7290540563951424 0.9742864215117757 4.424 -13.652 0.836 0.152 0.136 0.608 -0.156
-0.6576942628058712 -0.7773447642609335 -0.01112136071216925 2.3999129426467296 0.17449031462196582 0.06059224112147384 0.10354370318226543 1.382300767320214 -0.4896957547864507 -0.5002986299903274 -0.2799944451986683 0.45160394386881986 1.8460783827194105 1.0253373021230336 4.112 -13.208 2.516 0.12 0.164 0.56 -0.168
-0.6427379501239884 -0.7830971922155037 -0.016490293469768196 2.3953110002830735 0.17755827619773665 0.08245146734884098 0.11274758790957791 1.3752321838509627 -0.503832921724953 -0.46299221723594663 -0.36167585417668097 0.30355639009617197 2.0396790299605656 1.0453649552859117 3.552 -13.176 3.792 0.12 0.564 0.52 -0.092
-0.6312330942148477 -0.78769913457916 -0.01917475984856767 2.3930100291012453 0.17985924737956477 0.10239321759135137 0.12386894862174716 1.3897620498710899 -0.5167919914185799 -0.4402156705016931 -0.3989822669310617 0.23679754621991161 2.056565090470443 1.021410311306783 3.272 -13.144 4.296 0.06 0.7 0.576 -0.112
-0.6155097911390223 -0.7949855433216156 -0.023009711818281205 2.387257601146675 0.18254371375836423 0.1227184630308331 0.1342233189399737 1.3477432481372085 -0.5411393344793337 -0.3227986450957999 -0.4123340357063138 0.2689988709131666 1.9988383254715592 1.007665843449906 3.084 -13.016 3.724 0.028 0.42 0.752 -0.156
-0.6024709544419963 -0.8003544760792146 -0.02569417819708068 2.3822721635860478 0.18522818013716372 0.14457768925820025 0.14419419406122888 1.3438162573209578 -0.5576326959075862 -0.2980586029534211 -0.44453536039956876 0.27449665805591744 1.9686004961864294 1.00256075538878 2.896 -13.048 2.852 -1.344 0.244 0.84 -0.176
-0.5890486225479988 -0.8045729232458995 -0.027228158984966094 2.376136240434506 0.18599517053110642 0.16758740107648146 0.15339807878854136 1.332427983953831 -0.5372123436630831 -0.19831303622065566 -0.5262167693775814 0.24386612968916271 2.1394245966933307 0.9625054490630238 2.772 -13.08 1.34 -2.748 0.164 0.5 -0.212
-0.5744758050630875 -0.8095583608065271 -0.028762139772851508 2.367699346101136 0.18484468494019235 0.1951990552584189 0.16336895390979655 1.3614877159940855 -0.5340707510100826 -0.15236724367052357 -0.6707300314156037 0.03377212101975522 2.4198117409736244 0.9585784582467732 1.992 -13.144 0.164 -3.788 0.2 0.308 -0.184
-0.5622039587600042 -0.8149272935641261 -0.028762139772851508 2.3584954613738236 0.184461189743221 0.222427214243385 0.1721893434401377 1.364236609565461 -0.49048115294970085 -0.14333516479314717 -0.8199556824331268 -0.04241150081550656 2.663677870662787 0.9644689444711492 1.4 -13.268 -0.268 -4.004 0.152 0.308 -0.128
-0.54686415088115 -0.8195292359277823 -0.03029612056073692 2.3477575958586256 0.18522818013716372 0.25349032519806464 0.18254371375836423 1.3764102810958379 -0.47241699519494806 -0.12055861805889365 -0.9511171756958972 -0.02631083846887907 2.8871236481074467 0.9416923977368956 0.404 -13.236 -0.4 -3.636 0.144 -0.656 -0.12
-0.5330583237901813 -0.8241311782914386 -0.03298058693953639 2.3377867207373706 0.184461189743221 0.27496605622846043 0.190980608091734 1.415287490176719 -0.4598506245829461 -0.13391038683414572 -1.014341727837532 -0.011388273367126762 2.6711391532136632 0.8820021373298864 -0.372 -13.176 -0.3 -3.668 0.136 -0.676 -0.112
-0.5177185159113271 -0.8283496254581234 -0.0337475773334791 2.327432350419144 0.1829272089553356 0.2922233400921713 0.19941750242510378 1.4141093929318438 -0.452782041113695 -0.12370021071189413 -0.9860673939605276 -0.039662607244131134 1.9878427511860575 0.8258461686575027 -0.34 -13.144 -0.232 -4.064 0.144 0.308 -0.148
-0.5019952128355016 -0.8337185582157224 -0.03528155812136451 2.3155439993130322 0.18331070415230694 0.3071796527740541 0.20708740636453085 1.4376713378293473 -0.42058071642044004 -0.13508848407902088 -1.0359401773269101 -0.07932521448826227 1.539380399970238 0.7669413064137436 -0.436 -13.236 -0.872 -4.156 -0.072 0.296 -0.168
-0.49010686172938966 -0.8367865197914932 -0.03681553890924993 2.3040391434038914 0.17832526659167935 0.32328645104685094 0.2124563391221298 1.4400275323190976 -0.42136611458369017 -0.1751437904047771 -1.1219412762027985 -0.19360064724115494 1.4753704496653532 0.6950773744763575 -0.436 -13.176 -1.308 -3.972 -0.328 0.568 -0.176
-0.476301034638421 -0.8413884621551494 -0.03834951969713534 2.291383801903837 0.17333982903105175 0.34054373491056183 0.21859226227367146 1.396830633340341 -0.4178318228490646 -0.17043140142527635 -1.208727773241937 -0.4382521750935678 1.6010341557853727 0.6024003912128432 -1.992 -13.208 -1.88 -3.116 -0.164 0.76 -0.184
-0.4640291883353377 -0.8436894333369775 -0.0395000052880494 2.2771944796158965 0.16528642989465334 0.35971849475912954 0.22281070944035636 1.3634512114022108 -0.3667809422378067 -0.14529866020127247 -1.3426381600760826 -0.6558074663138515 1.8130916598629054 0.5356415473365829 -4.204 -13.3 -2.652 -2.26 0.2 0.56 -0.156
-0.45022336124436896 -0.847524385306691 -0.041033986075934815 2.2626216621309854 0.15684953556128356 0.3792767498046685 0.22702915660704123 1.2809844042609482 -0.3593196596869306 -0.12684180336489462 -1.4596624864003507 -0.7842200660052463 1.9544633292479272 0.4751658887663235 -6.232 -13.3 -3.088 -1.436 0.18 0.384 -0.168
-0.43948549572917106 -0.8509758420794333 -0.042184471666848876 2.248432339843045 0.15301458359157002 0.39308257689563725 0.23009711818281206 1.2232576392620642 -0.33575771478942695 -0.10131636305926567 -1.4718361579307278 -0.6970408698844828 1.7942421039449026 0.4040873549921875 -7.416 -13.176 -3.188 -0.916 0.18 0.492 -0.168
-0.4291311254109445 -0.85289331806429 -0.042184471666848876 2.2346265127520764 0.146495165243057 0.40535442319872056 0.2331650797585829 1.1584622907939293 -0.303949089177797 -0.07382742734551141 -1.4384567359925975 -0.5658793766217125 1.4965762000731064 0.3224059460141749 -7.976 -13.236 -3.556 -0.672 0.18 0.896 -0.156
-0.41877675509271794 -0.8555777844430895 -0.042184471666848876 2.2200536952671652 0.14266021327334347 0.4183932598957466 0.23623304133435372 1.0457576543675366 -0.2741039589742924 -0.056941366835633805 -1.4192144809929694 -0.5006913290719525 1.2754866171181973 0.26075219019904033 -8.412 -13.332 -4.096 -0.58 0.18 1.216 -0.176
-0.4091893751684341 -0.8574952604279463 -0.042184471666848876 2.2039468969943683 0.1407427372884867 0.4333495725776294 0.23776702212223913 0.9534733701856475 -0.226194671016035 -0.004319689897875668 -1.4522012038494747 -0.3436116964219281 1.240536398853567 0.22540927285278486 -8.104 -13.492 -4.296 -0.7 0.124 1.06 -0.168
-0.40151947122900705 -0.8590292412158317 -0.04256796686382023 2.190524565100371 0.13729128051574452 0.4456214188807127 0.2389175077131532 0.8874999244726373 -0.2049889206082817 0.0027488935713754254 -1.4600551854819759 -0.26585727826016614 1.3336060811987063 0.17318029499665177 -7.852 -13.716 -4.7 -0.916 -0.2 0.78 -0.156
-0.39461655768352266 -0.8609467172006885 -0.04256796686382023 2.175184757221517 0.1342233189399737 0.4586602555777387 0.24045148850103862 0.814850594372001 -0.1610066234662749 -0.0027488935713754254 -1.4698726625226024 -0.26350108377041576 1.3100441363012025 0.15158184550727344 -7.54 -13.968 -4.868 -1.312 -0.344 0.76 -0.196
-0.38656315854712425 -0.8624806979885739 -0.04180097646987752 2.1606119397366053 0.13000487177328882 0.4686311306989939 0.24045148850103862 0.7677267045769938 -0.15040374826239827 -0.005497787142750851 -1.4431691249720981 -0.3581415624420554 1.16396007793668 0.10288715938576591 -7.416 -14.032 -5.104 -1.74 -0.136 0.964 -0.176
-0.3796602450016399 -0.8632476883825165 -0.042184471666848876 2.1460391222516937 0.1257864246066039 0.48051948180510584 0.24121847889498133 0.6840818001908558 -0.135873882242271 -0.001570796326500243 -1.4145020920134688 -0.42764929988969114 1.0524335387551629 0.05890486224375911 -7.2 -14.032 -5.272 -2.168 0.088 1.108 -0.156
-0.3739078170470696 -0.864781669170402 -0.043334957257762936 2.1326167903576962 0.12310195822780445 0.4920243377142465 0.24160197409195266 0.6499169800894755 -0.10485065479389122 -0.03337942193813016 -1.4298173561968461 -0.35853426152368045 1.1093749055907967 0.04358959806038174 -7.292 -13.968 -5.136 -2.536 0.072 0.924 -0.156
-0.36777189389552795 -0.8643981739734307 -0.044485442848677 2.117660477675814 0.12195147263689039 0.5050631744112725 0.24236896448589537 0.633423618661223 -0.08128870989638758 -0.05654866775400875 -1.45495009742085 -0.25250550948491407 1.2212941438539389 0.05537057050913356 -7.384 -13.808 -4.664 -2.932 -0.052 0.684 -0.184
-0.36355344672884304 -0.864781669170402 -0.044485442848677 2.1030876601909023 0.12080098704597633 0.5158010399264704 0.24236896448589537 0.5611669876422118 -0.056155968672383684 -0.05458517234588344 -1.4596624864003507 -0.16336281795602528 1.2240430374253144 0.050658181529632834 -7.072 -13.62 -4.296 -3.332 -0.152 0.676 -0.168
-0.35971849475912954 -0.8651651643673733 -0.044485442848677 2.088898337902962 0.11811652066717686 0.5269224006386396 0.24198546928892403 0.45631633284832057 -0.049480084284757656 -0.028667032958629435 -1.4761558478286032 -0.18339047111890336 1.145110522018677 0.015707963265002428 -7.012 -13.716 -4.328 -3.76 -0.024 0.84 -0.156
-0.3566505331833587 -0.8651651643673733 -0.04486893804564835 2.074325520418051 0.11543205428837738 0.5391942469417229 0.24198546928892403 0.3667809422378067 -0.008639379795751335 -0.014137166938502187 -1.501288589052607 -0.23365595356691113 1.1403981330391764 -0.009032078877376396 -6.668 -13.904 -4.732 -3.82 0.088 0.84 -0.176
-0.35473305719850196 -0.8643981739734307 -0.04410194765170564 2.0597527029331393 0.11504855909140603 0.5506991028508635 0.24198546928892403 0.30355639009617197 0.004319689897875668 -0.01531526418337737 -1.5083571725218583 -0.2509347131584138 1.1883074209974338 0.008639379795751335 -6.264 -14.064 -4.868 -3.912 0.036 0.752 -0.168
-0.3516650956227311 -0.8640146787764593 -0.04410194765170564 2.0451798854482277 0.11274758790957791 0.5629709491539469 0.24236896448589537 0.2870630286679194 0.023561944897503646 -0.0019634954081253035 -1.5448781871129889 -0.1480475537726479 1.2597786538531948 0.00510508806112579 -6.044 -14.224 -4.832 -3.848 -0.208 0.616 -0.196
-0.349364124440903 -0.863631183579488 -0.04371845245473429 2.027922601584517 0.1112136071216925 0.5748593002600588 0.24236896448589537 0.24897121775028852 0.056155968672383684 0.01610066234662749 -1.564120442112617 -0.11074114101826713 1.2397510006903167 0.018849555918002914 -5.828 -14.508 -4.768 -3.728 -0.316 0.724 -0.176
-0.3485971340469603 -0.8624806979885739 -0.044485442848677 2.0121992985086914 0.10852914074289302 0.5863641561691995 0.24198546928892403 0.1841758692821535 0.0789325154066372 0.006283185306000972 -1.5680474329288676 -0.2061670178531569 1.151001008243053 -0.005497787142750851 -5.796 -14.952 -4.664 -3.636 -0.164 0.888 -0.212
-0.3470631532590749 -0.8613302123976598 -0.044485442848677 1.995325509841952 0.10469418877317949 0.5990194976692541 0.24236896448589537 0.11427543275289267 0.10445795571226615 0.007853981632501214 -1.571974423745118 -0.27567475530079266 1.125475567937424 -0.007461282550876154 -5.828 -15.652 -4.868 -3.576 -0.044 0.964 -0.252
-0.3470631532590749 -0.8605632220037172 -0.043334957257762936 1.9807526923570404 0.10354370318226543 0.6093738679874806 0.24160197409195266 0.0950331777532647 0.12684180336489462 0.0 -1.564513141194242 -0.2627156856071656 1.1321514523250502 -0.03730641275438077 -5.952 -16.192 -4.8 -3.636 -0.072 0.916 -0.24
-0.3474466484560462 -0.859412736412803 -0.04486893804564835 1.9654128844781864 0.10200972239438001 0.6204952286996499 0.24160197409195266 0.03652101459113065 0.13273228958927052 -0.012959069693627005 -1.5311337192561119 -0.23365595356691113 1.1168361881416728 -0.03887720908088101 -5.92 -16.224 -4.496 -3.88 -0.124 0.84 -0.252
-0.3470631532590749 -0.8567282700340035 -0.04563592843959106 1.9493060862053895 0.10009224640952324 0.6316165894118191 0.24160197409195266 0.009817477040626518 0.16964600326202625 -0.0310232274483798 -1.5480197797659894 -0.19517144356765517 1.085812960693293 -0.0011780972448751821 -5.796 -16.54 -4.564 -4.032 -0.144 0.888 -0.24
-0.3466796580621035 -0.8551942892461182 -0.04601942363656241 1.9347332687204781 0.09779127522769512 0.6415874645330742 0.24160197409195266 -0.021991148571003403 0.16179202162952502 -0.045160394386881984 -1.5224943394603605 -0.19438604540440507 1.0587167240611637 -0.0007853981632501215 -5.984 -16.668 -4.196 -4.156 -0.072 0.972 -0.24
-0.3482136388499889 -0.854043803655204 -0.04601942363656241 1.9193934608416239 0.0947233136519243 0.6530923204422149 0.2381505173192105 -0.031415926530004856 0.1841758692821535 -0.05026548244800778 -1.5075717743586081 -0.22226768019978438 1.0567532286530383 -0.0789325154066372 -5.796 -16.92 -4.432 -4.828 -0.06 0.956 -0.26
-0.3482136388499889 -0.8521263276703473 -0.04601942363656241 1.9048206433567125 0.09318933286403888 0.6642136811543842 0.2339320701525256 -0.1060287520387664 0.19831303622065566 -0.014137166938502187 -1.5005031908893571 -0.2470077223421632 1.0783516781424167 -0.3133738671367985 -5.64 -17.24 -4.196 -5.348 -0.052 0.82 -0.268
-0.35051461003181705 -0.8490583660945765 -0.046402918833533764 1.8887138450839156 0.09127185687918211 0.6757185370635248 0.228946632591898 -0.1280199006097698 0.17789268397615252 -0.004319689897875668 -1.4918638110936058 -0.18339047111890336 1.1164434890600476 -0.42843469805294127 -5.608 -17.272 -4.128 -5.716 -0.052 0.608 -0.288
-0.35281558121364515 -0.8471408901097197 -0.04678641403050512 1.8741410275990042 0.09050486648523941 0.6849224217908373 0.2239611950312704 -0.13665928040552114 0.18771016101677904 -0.02552544030562895 -1.5040374826239826 -0.16375551703765032 1.0968085349787946 -0.4967643382557018 -5.796 -17.396 -4.264 -5.9 -0.016 0.624 -0.296
-0.35473305719850196 -0.8448399189278917 -0.045252433242619704 1.8591847149171215 0.08820389530341129 0.6964272776999778 0.21974274786458553 -0.2010619297920311 0.19477874448603014 0.0023561944897503642 -1.5185673486441098 -0.18142697571077807 1.047328450694037 -0.5034402226433279 -5.576 -17.62 -4.364 -5.928 -0.124 0.752 -0.308
-0.35703402838033005 -0.8433059381400062 -0.04601942363656241 1.8442284022352387 0.08666991451552587 0.7060146576242616 0.21437381510698658 -0.2309070599955357 0.2269800691792851 0.012173671530376884 -1.4820463340529793 -0.16964600326202625 0.9876381902870277 -0.4661338098889471 -5.392 -17.62 -4.396 -5.96 -0.124 0.848 -0.308
-0.3608689803500436 -0.8410049669581781 -0.04563592843959106 1.8285050991594132 0.0847524385306691 0.7163690279424882 0.21053886313727305 -0.2945243112187956 0.2191260875467839 -0.01531526418337737 -1.479690139563229 -0.1280199006097698 0.9915651811032784 -0.45670903192994566 -5.42 -17.78 -4.496 -5.988 -0.108 0.876 -0.296
-0.36355344672884304 -0.839854481367264 -0.04486893804564835 1.8146992720684445 0.08360195293975504 0.7263399030637434 0.2067039111675595 -0.2870630286679194 0.2269800691792851 0.01610066234662749 -1.5397730990518632 -0.11663162724264303 1.0402598672247858 -0.43668137876706753 -5.048 -17.968 -4.396 -5.716 -0.136 0.76 -0.296
-0.3673883986985566 -0.8364030245945219 -0.04563592843959106 1.7982089785986763 0.0847524385306691 0.7374612637759127 0.2017184736069319 -0.32554753866717534 0.21991148571003402 -0.010995574285501701 -1.546056284357864 -0.12487830795676931 1.0512554415102875 -0.420188017338815 -5.14 -17.808 -4.364 -5.56 -0.172 0.704 -0.296
-0.37160684586524145 -0.8337185582157224 -0.04678641403050512 1.7821021803258794 0.08206797215186963 0.7474321388971679 0.19750002644024703 -0.3542145716258048 0.2532909076481642 -0.005890486224375911 -1.4804755377264789 -0.10131636305926567 0.9856746948789025 -0.4060508504003128 -5.016 -17.936 -4.364 -5.532 -0.124 0.876 -0.288
-0.37582529303192636 -0.8306505966399516 -0.046402918833533764 1.767529362840968 0.08091748656095557 0.7566360236244803 0.19213109368264808 -0.35146567805442935 0.24268803244428755 -0.0035342917346255468 -1.4376713378293473 -0.10838494652851677 0.8910342162072629 -0.4480696521341943 -4.984 -18.16 -4.264 -5.716 -0.088 0.956 -0.296
-0.3804272353955826 -0.8287331206550947 -0.046402918833533764 1.7518060597651426 0.08015049616701286 0.7662234035487642 0.18791264651596318 -0.4040873549921875 0.2450442269340379 -0.0019634954081253035 -1.4192144809929694 -0.08757189520238855 0.8949612070235134 -0.45788712917482083 -4.956 -18.224 -4.16 -5.9 -0.108 0.936 -0.288
-0.38502917775923884 -0.8256651590793239 -0.04601942363656241 1.7380002326741737 0.0790000105760988 0.7761942786700193 0.1821602185613929 -0.43785947601194275 0.24465152785241284 -0.003141592653000486 -1.4125385966053434 -0.11270463642639243 0.9322676197778942 -0.47045349978682277 -4.984 -18.288 -4.228 -5.868 -0.18 0.84 -0.28
-0.38924762492592374 -0.8237476830944672 -0.046402918833533764 1.7226604247953197 0.07708253459124204 0.7850146682003605 0.17755827619773665 -0.4476769530525692 0.25132741224003885 -0.0019634954081253035 -1.4109678002788433 -0.12841259969139487 0.9197012491658922 -0.4700608007051977 -4.8 -18.412 -4.06 -6.144 -0.152 0.82 -0.268
-0.39500005288049406 -0.8210632167156677 -0.046402918833533764 1.7092380929013222 0.07631554419729933 0.7926845721397876 0.1729563338340804 -0.4519966429504449 0.24150993519941236 -0.007461282550876154 -1.3862277581364644 -0.1009236639776406 0.8297731594737533 -0.4920519492762011 -4.892 -18.476 -4.128 -6.144 -0.072 0.828 -0.26
-0.39998549044112164 -0.8183787503368682 -0.046402918833533764 1.696966246598239 0.07478156340941391 0.800737971276186 0.16682041068253875 -0.48459066672532497 0.2501493149951637 -0.013351768775252066 -1.3457797527290831 -0.12448560887514426 0.8246680714126275 -0.5167919914185799 -4.924 -18.572 -4.128 -6.388 -0.06 0.916 -0.26
-0.4045874328047779 -0.8156942839580688 -0.04678641403050512 1.6820099339163561 0.07363107781849985 0.8099418560034984 0.16183497312191114 -0.503832921724953 0.27960174611704325 -0.023954643979128706 -1.2888383858934493 -0.11741702540589316 0.8069966127394999 -0.5183627877450802 -4.828 -18.636 -4.028 -6.54 -0.124 0.916 -0.268
-0.41072335595631954 -0.8133933127762406 -0.04678641403050512 1.6693545924163016 0.0732475826215285 0.8187622455338396 0.15684953556128356 -0.48851765754157556 0.2670353755050413 -0.01727875959150267 -1.331249886708956 -0.10720684928364158 0.8289877613105032 -0.5313218574387072 -4.924 -18.888 -4.028 -6.724 -0.136 0.856 -0.288
-0.4157087935169471 -0.8095583608065271 -0.046402918833533764 1.6563157557192756 0.07209709703061444 0.8279661302611521 0.15109710760671324 -0.5364269454998329 0.27056966723966686 -0.0047123889795007284 -1.3163273216072036 -0.10917034469176688 0.8780751465136358 -0.5266094684592064 -4.8 -19.048 -4.06 -6.784 -0.06 0.808 -0.288
-0.4218447166684888 -0.807257389624699 -0.04678641403050512 1.6440439094161923 0.07094661143970038 0.8364030245945219 0.14534467965214296 -0.594546409580342 0.2627156856071656 0.011388273367126762 -1.2778428116079477 -0.09581857591651483 0.8823948364115115 -0.5556692004994609 -4.704 -19.272 -4.16 -6.936 -0.036 0.772 -0.288
-0.42836413501700177 -0.8057234088368136 -0.047553404424447825 1.6294710919312807 0.07017962104575767 0.8456069093218344 0.139975746894544 -0.6008295948863429 0.23836834254641187 -0.011780972448751823 -1.2428925933433173 -0.08128870989638758 0.8046404182497494 -0.5376050427447081 -4.58 -19.304 -4.06 -7.336 -0.06 0.772 -0.28
-0.4345000581685434 -0.8030389424580141 -0.04678641403050512 1.6191167216130542 0.07209709703061444 0.85289331806429 0.1342233189399737 -0.6247842388654716 0.23051436091391064 0.00039269908162506076 -1.22757732915994 -0.036128315509505585 0.7673340054953687 -0.543495528969084 -4.548 -19.304 -4.128 -7.792 -0.144 0.76 -0.288
-0.4414029717140278 -0.7995874856852719 -0.04678641403050512 1.6064613801129994 0.07056311624272903 0.859412736412803 0.12885438618237474 -0.6636614479463526 0.239153740709662 -0.0047123889795007284 -1.19655410171156 -0.008639379795751335 0.7673340054953687 -0.5647012793768373 -4.332 -19.332 -4.096 -7.764 -0.18 0.684 -0.288
-0.4479223900625408 -0.7980535048973865 -0.04678641403050512 1.593806038612945 0.06979612584878632 0.8666991451552588 0.1227184630308331 -0.6715154295788539 0.27449665805591744 -0.0070685834692510935 -1.222472241098814 -0.03848450999925595 0.7681194036586187 -0.5988660994782177 -4.236 -19.556 -4.096 -7.608 -0.116 0.704 -0.28
-0.45405831321408247 -0.795369038518587 -0.047553404424447825 1.5838351634916896 0.06979612584878632 0.8736020587007431 0.11581554948534874 -0.6703373323339786 0.2481858195870384 -0.006675884387626033 -1.209120472323562 -0.014529866020127248 0.7296348936593628 -0.5878705251927159 -4.052 -19.812 -4.228 -7.456 -0.1 0.732 -0.268
-0.46096122675956686 -0.7926845721397876 -0.047553404424447825 1.5719468123855778 0.06941263065181497 0.8808884674431988 0.11044661672774979 -0.6840818001908558 0.23836834254641187 -0.04555309346850705 -1.156498795385804 -0.018456856836377853 0.691150383660107 -0.6314601232530976 -3.988 -19.936 -3.996 -7.244 -0.144 0.868 -0.308
-0.46901462589596526 -0.7903836009579595 -0.047553404424447825 1.5589079756885518 0.07017962104575767 0.8870243905947405 0.10239321759135137 -0.6762278185583546 0.24661502326053814 -0.03652101459113065 -1.1596403880388044 -0.0070685834692510935 0.6106470719269694 -0.6122178682534697 -3.864 -20.096 -3.828 -7.18 -0.152 0.924 -0.308
-0.4751505490475069 -0.7884661249731026 -0.048703890015361885 1.5477866149763824 0.06902913545484361 0.8923933233523395 0.09625729443980971 -0.6950773744763575 0.23522674989341139 -0.0310232274483798 -1.1596403880388044 -0.043982297142006806 0.6161448590697203 -0.659734457130102 -3.74 -20.16 -3.66 -7.18 -0.136 0.972 -0.28
-0.48320394818390533 -0.7861651537912745 -0.04832039481839053 1.5370487494611846 0.06902913545484361 0.8996797320947951 0.09165535207615347 -0.7115707359046101 0.2171625921386586 -0.04123340357063138 -1.093666942325794 -0.04358959806038174 0.6357798131509733 -0.6086835765188442 -3.8 -20.192 -3.692 -7.18 -0.152 0.896 -0.296
-0.49010686172938966 -0.7834806874124751 -0.04947088040930459 1.5270778743399294 0.0674951546669582 0.9058156552463368 0.0839854481367264 -0.7060729487618592 0.1912444527514046 -0.05654866775400875 -1.0379036727350355 -0.0750055245903866 0.6255696370287217 -0.5914048169273415 -3.8 -20.38 -3.76 -7.364 -0.108 0.876 -0.268
-0.4973932704718454 -0.7819467066245896 -0.049854375606275945 1.5163400088247314 0.06711165946998685 0.9119515783978784 0.07746602978821339 -0.7099999395781098 0.20930861050615737 -0.05183627877450802 -1.001382658143905 -0.07736171908013696 0.6027930902944683 -0.6118251691718446 -3.864 -20.412 -3.556 -7.732 -0.024 0.888 -0.26
-0.5050631744112725 -0.7800292306397328 -0.049854375606275945 1.5082866096883332 0.06672816427301549 0.9173205111554774 0.07017962104575767 -0.730812990904238 0.1881028600984041 -0.043196898978756684 -0.9534733701856475 -0.04280419989713162 0.5835508352948403 -0.6746570222318543 -3.768 -20.38 -3.424 -7.916 -0.024 0.888 -0.268
-0.5135000687446423 -0.7781117546548761 -0.05062136600021865 1.4979322393701064 0.06596117387907278 0.9238399295039904 0.06289321230330196 -0.7559457321282419 0.19477874448603014 -0.05654866775400875 -0.9063494803906402 -0.04555309346850705 0.5917975160089666 -0.6546293690689763 -3.768 -20.668 -3.524 -8.22 -0.088 0.78 -0.26
-0.5196359918961839 -0.776961269063962 -0.051004861197190006 1.4898788402337082 0.06596117387907278 0.9295923574585607 0.05714078434873166 -0.7857908623317466 0.17121679958852648 -0.036128315509505585 -0.8820021373298864 -0.04751658887663235 0.5972953031517174 -0.6424556975385993 -3.708 -20.764 -3.492 -8.496 -0.108 0.712 -0.268
-0.5292233718204677 -0.7750437930791053 -0.052155346788104066 1.4806749555063956 0.06481068828815872 0.9357282806101024 0.049854375606275945 -0.7602654220261176 0.15275994275214863 -0.05026548244800778 -0.8894634198807626 -0.05458517234588344 0.5647012793768373 -0.658949058966852 -3.456 -20.764 -3.66 -8.832 -0.1 0.656 -0.28
-0.5368932757598948 -0.7735098122912198 -0.052155346788104066 1.4707040803851403 0.06442719309118737 0.94071371817073 0.04256796686382023 -0.7802930751889957 0.17160949867015154 -0.05379977418263332 -0.8780751465136358 -0.05733406591725887 0.5387831399895834 -0.698611666210983 -3.428 -20.952 -3.66 -8.956 -0.044 0.692 -0.24
-0.5457136652902359 -0.7715923363063631 -0.05292233718204677 1.462650681248742 0.06481068828815872 0.9456991557313575 0.036432043712278574 -0.8219191778412521 0.1602212253030248 -0.04830198703988247 -0.879253243758511 -0.019634954081253035 0.5266094684592064 -0.6546293690689763 -3.116 -21.112 -3.624 -8.924 -0.052 0.676 -0.268
-0.553383569229663 -0.7696748603215063 -0.05368932757598948 1.4549807773093149 0.06519418348513008 0.9506845932919852 0.030679615757708275 -0.8227045760045022 0.14333516479314717 -0.05851216316213405 -0.8187775851882516 0.003141592653000486 0.49794243550057704 -0.633423618661223 -2.96 -21.112 -3.288 -8.832 -0.116 0.692 -0.288
-0.5625874539569755 -0.769291365124535 -0.05445631796993219 1.4469273781729166 0.06442719309118737 0.9545195452616987 0.023009711818281205 -0.8058185154946247 0.155116137241899 -0.07775441816176203 -0.7995353301886237 -0.011388273367126762 0.4351105824405673 -0.6970408698844828 -2.864 -21.24 -3.288 -8.712 -0.124 0.724 -0.28
-0.5714078434873167 -0.7673738891396782 -0.05445631796993219 1.4384904838395467 0.06481068828815872 0.959121487625355 0.015339807878854137 -0.8458738218203808 0.1260564052016445 -0.06126105673350948 -0.7979645338621234 -0.03809181091763089 0.4123340357063138 -0.7088218423332346 -2.524 -21.652 -3.22 -8.62 -0.044 0.808 -0.26
-0.578310757032801 -0.7669903939427068 -0.05560680356084625 1.4315875702940624 0.06327670750027331 0.9621894492011258 0.008053399136398421 -0.8285950622288781 0.1009236639776406 -0.06754424203951044 -0.7677267045769938 -0.036128315509505585 0.35578536795230503 -0.7284567964144877 -2.428 -21.872 -3.052 -8.528 -0.052 0.848 -0.26
-0.5871311465631421 -0.7662234035487642 -0.05714078434873166 1.424684656748578 0.06327670750027331 0.965640905973868 0.0007669903939427069 -0.7940375430458728 0.084037603467763 -0.06911503836601068 -0.6970408698844828 -0.0310232274483798 0.32868913132017585 -0.6671957396809782 -2.304 -21.968 -2.884 -8.556 -0.08 0.828 -0.26
-0.5948010505025692 -0.7658399083517928 -0.05714078434873166 1.4185487335970364 0.0625097171063306 0.9683253723526675 -0.004985437560627594 -0.8352709466165041 0.08207410805963769 -0.0950331777532647 -0.6554147672322264 -0.04555309346850705 0.3133738671367985 -0.6671957396809782 -2.148 -22.16 -2.92 -8.528 -0.072 0.808 -0.268
-0.6047719256238244 -0.7650729179578502 -0.05790777474267437 1.4127963056424662 0.06212622190935926 0.971009838731467 -0.012655341500054663 -0.8494081135550063 0.054192473264258384 -0.10249446030414085 -0.594939108661967 -0.030237829285129678 0.27056966723966686 -0.6750497213134794 -2.18 -22.224 -2.752 -8.68 -0.052 0.908 -0.28
-0.6135923151541655 -0.763922432366936 -0.05905826033358843 1.4058933920969816 0.06212622190935926 0.9740778003072377 -0.019558255045539024 -0.8509789098815066 0.0400553063257562 -0.07775441816176203 -0.5898340206008412 -0.014922565101752308 0.2662499773417912 -0.6616979525382274 -1.96 -22.32 -2.584 -8.832 -0.036 0.82 -0.26
-0.6201117335026785 -0.7635389371699647 -0.06059224112147384 1.400907954536354 0.06289321230330196 0.9767622666860372 -0.026077673394052033 -0.833700150290004 0.027488935713754253 -0.09935286765114036 -0.5529203069280855 -0.023561944897503646 0.2803871442802934 -0.6887941891703565 -2.116 -22.508 -2.416 -8.956 0.016 0.704 -0.26
-0.6289321230330196 -0.7646894227608787 -0.0617427267123879 1.3966895073696692 0.06212622190935926 0.9779127522769513 -0.0337475773334791 -0.8592255905956329 0.023169245815878585 -0.08207410805963769 -0.5163992923369549 -0.022776546734253524 0.2631083846887907 -0.6931138790682322 -1.992 -22.476 -2.516 -9.108 0.052 0.772 -0.26
-0.6381360077603321 -0.7650729179578502 -0.0625097171063306 1.3913205746120703 0.06289321230330196 0.9809807138527221 -0.041033986075934815 -0.8172067888617514 -0.0023561944897503642 -0.11388273367126761 -0.452782041113695 -0.003926990816250607 0.22658737009766006 -0.7115707359046101 -1.9 -22.732 -2.552 -9.168 0.044 0.82 -0.252
-0.6465729020937019 -0.763922432366936 -0.0625097171063306 1.386718632248414 0.0617427267123879 0.9825146946406075 -0.04908738521233324 -0.801891524678374 -0.001570796326500243 -0.07814711724338709 -0.4429645640730685 -0.01531526418337737 0.17160949867015154 -0.7249225046798621 -1.9 -22.796 -2.516 -9.2 0.0 0.724 -0.26
-0.6557767868210144 -0.7646894227608787 -0.06289321230330196 1.3840341658696145 0.0617427267123879 0.9855826562163783 -0.05560680356084625 -0.8804313410033862 -0.03063052836675474 -0.043196898978756684 -0.4249004063183157 -0.009424777959001457 0.18260507295565323 -0.7041094533537339 -1.652 -23.144 -2.28 -9.26 0.008 0.692 -0.26
-0.6653641667452982 -0.7658399083517928 -0.06327670750027331 1.3798157187029296 0.06135923151541655 0.9855826562163783 -0.06404369789421602 -0.905171383145765 -0.045945792550132106 -0.06872233928438563 -0.36049775693180575 -0.03259402377488004 0.17082410050690142 -0.6907576845784819 -1.496 -23.112 -2.348 -9.26 0.024 0.78 -0.252
-0.6734175658816967 -0.7669903939427068 -0.06519418348513008 1.3763642619301875 0.06212622190935926 0.9871166370042638 -0.07133010663667173 -0.87297005845251 -0.08639379795751337 -0.03848450999925595 -0.33536501570780186 -0.007853981632501214 0.135873882242271 -0.7170685230473609 -1.212 -23.492 -2.484 -9.352 0.044 0.808 -0.232
-0.6818544602150665 -0.7685243747305923 -0.06519418348513008 1.3744467859453307 0.06212622190935926 0.9882671225951778 -0.07746602978821339 -0.9149888601863915 -0.10249446030414085 -0.08168140897801264 -0.31926435336117437 0.029845130203504617 0.11584622907939292 -0.711178036822985 -1.028 -23.78 -2.584 -9.26 0.008 0.704 -0.232
-0.692208830533293 -0.7700583555184777 -0.06557767868210143 1.3729128051574453 0.0617427267123879 0.9894176081860918 -0.08513593372764046 -0.9197012491658922 -0.12919799785464497 -0.049480084284757656 -0.23758294438316174 0.013744467856877126 0.10288715938576591 -0.6938992772314824 -0.808 -23.588 -2.716 -9.384 0.0 0.676 -0.24
-0.7006457248666628 -0.7712088411093918 -0.06634466907604414 1.3702283387786458 0.06212622190935926 0.9890341129891205 -0.09242234247009617 -0.9028151886560146 -0.13548118316064595 -0.05890486224375911 -0.18653206377190384 -0.01688606050987761 0.08874999244726373 -0.7080364441699845 -0.652 -23.368 -2.316 -9.504 0.016 0.752 -0.252
-0.7083156288060898 -0.7731263170942485 -0.06711165946998685 1.3690778531877317 0.06135923151541655 0.9894176081860918 -0.10009224640952324 -0.8631525814118834 -0.15550883632352405 -0.08953539061051385 -0.16768250785390093 -0.011388273367126762 0.029452431121879556 -0.7288494954961128 -0.528 -23.78 -2.248 -9.536 0.036 0.74 -0.28
-0.7175195135334023 -0.7761942786700193 -0.0682621450609009 1.3679273675968178 0.06135923151541655 0.9901845985800346 -0.10737865515197896 -0.8690430676362594 -0.1798561793842778 -0.08168140897801264 -0.11741702540589316 -0.01767145867312773 0.027096236632129192 -0.7398450697816145 -0.652 -23.812 -2.08 -9.412 0.052 0.74 -0.232
-0.7267233982607147 -0.7765777738669907 -0.06979612584878632 1.3667768820059036 0.06135923151541655 0.9898011033830633 -0.11428156869746332 -0.8348782475348792 -0.1881028600984041 -0.10406525663064109 -0.09385508050838952 0.0019634954081253035 0.018849555918002914 -0.7339545835572385 -0.464 -23.684 -2.048 -9.292 0.036 0.732 -0.24
-0.7351602925940846 -0.7784952498518475 -0.07056311624272903 1.367160377202875 0.06135923151541655 0.9901845985800346 -0.12233496783386175 -0.8635452804935085 -0.20459622152665666 -0.11152653918151725 -0.0730420291822613 0.01767145867312773 -0.008246680714126275 -0.7154977267208606 -0.496 -24.032 -1.776 -9.168 0.036 0.76 -0.24
-0.744364177321397 -0.7815632114276183 -0.07171360183364309 1.367160377202875 0.06135923151541655 0.9890341129891205 -0.12962137657631745 -0.8462665209020059 -0.22737276826091016 -0.1009236639776406 -0.023561944897503646 -0.04241150081550656 -0.031415926530004856 -0.717461222128986 -0.28 -24.032 -1.576 -9.292 0.052 0.828 -0.24
-0.7528010716547668 -0.7838641826094465 -0.07209709703061444 1.3679273675968178 0.0617427267123879 0.9886506177921491 -0.13690778531877318 -0.8529424052896319 -0.25368360672978923 -0.08914269152888879 0.04123340357063138 -0.01610066234662749 -0.054192473264258384 -0.7257079028431123 -0.34 -24.128 -1.608 -9.536 0.144 0.82 -0.212
-0.7600874803972225 -0.7869321441852173 -0.0724805922275858 1.368310862793789 0.06059224112147384 0.9898011033830633 -0.14419419406122888 -0.847051919065256 -0.24622232417891307 -0.051443579692882956 0.05183627877450802 -0.018456856836377853 -0.01727875959150267 -0.7264933010063623 -0.28 -24.32 -1.712 -9.688 0.136 0.712 -0.252
-0.7712088411093918 -0.7907670961549308 -0.07439806821244256 1.3694613483847031 0.06135923151541655 0.9894176081860918 -0.15186409800065595 -0.8776824474320107 -0.28156524152516854 -0.0530143760193832 0.0899280896921389 -0.008639379795751335 0.024740042142378828 -0.7382742734551142 -0.436 -24.444 -2.18 -9.904 0.108 0.664 -0.232
-0.7792622402457902 -0.7934515625337303 -0.07401457301547121 1.3709953291725885 0.06135923151541655 0.9894176081860918 -0.1580000211521976 -0.8710065630443847 -0.32829643223855076 -0.10759954836526664 0.10838494652851677 0.009032078877376396 0.030237829285129678 -0.7084291432516095 -0.404 -24.54 -2.048 -10.056 0.072 0.624 -0.224
-0.78769913457916 -0.7961360289125298 -0.07478156340941391 1.3729128051574453 0.06135923151541655 0.9901845985800346 -0.16605342028859604 -0.8611890860037582 -0.3066979827491724 -0.05811946408050899 0.12723450244651968 0.018456856836377853 0.028274333877004374 -0.6923284809049821 -0.436 -24.828 -1.812 -9.748 0.108 0.608 -0.224
-0.7969030193064724 -0.7999709808822433 -0.07593204900032798 1.3744467859453307 0.06135923151541655 0.9890341129891205 -0.1721893434401377 -0.8768970492687607 -0.34164820101380283 -0.043196898978756684 0.17435839224152697 0.0035342917346255468 -0.023561944897503646 -0.6887941891703565 -0.464 -24.764 -2.08 -9.628 0.116 0.712 -0.24
-0.8034224376549854 -0.8038059328519568 -0.07631554419729933 1.376747757127159 0.0617427267123879 0.9886506177921491 -0.1794757521825934 -0.8678649703913842 -0.3738495257070578 -0.06558074663138515 0.226194671016035 -0.010995574285501701 -0.0530143760193832 -0.6844744992724808 -0.372 -24.796 -2.28 -9.996 0.108 0.772 -0.224
-0.8126263223822979 -0.8076408848216703 -0.07746602978821339 1.3798157187029296 0.0617427267123879 0.9886506177921491 -0.18676216092504913 -0.8572620951875076 -0.3738495257070578 -0.1060287520387664 0.23836834254641187 0.0200276531628781 -0.03730641275438077 -0.698611666210983 -0.372 -25.112 -2.216 -9.628 0.088 0.616 -0.204
-0.8210632167156677 -0.8114758367913839 -0.07784952498518474 1.3836506706726432 0.06135923151541655 0.9882671225951778 -0.19328157927356213 -0.8399833355960049 -0.38170350733955904 -0.0899280896921389 0.2929535148922953 -0.0011780972448751821 -0.02120575040775328 -0.6872233928438563 -0.372 -25.176 -1.912 -9.66 0.088 0.548 -0.224
-0.8310340918369229 -0.8164612743520114 -0.0782330201821561 1.3871021274453854 0.06135923151541655 0.9859661514133496 -0.20056798801601786 -0.8399833355960049 -0.4339324851956921 -0.05811946408050899 0.33536501570780186 -0.012566370612001944 -0.0899280896921389 -0.6931138790682322 -0.372 -25.176 -1.944 -9.748 0.136 0.656 -0.224
-0.8383205005793786 -0.8210632167156677 -0.07938350577307016 1.3905535842181276 0.06135923151541655 0.984048675428493 -0.20785439675847356 -0.853335104371257 -0.43079089254269165 -0.08796459428401361 0.3573561642788053 -0.00039269908162506076 -0.14844025285427295 -0.7147123285576106 0.092 -25.428 -1.676 -9.688 0.136 0.664 -0.224
-0.8459904045188057 -0.8256651590793239 -0.08015049616701286 1.3951555265817839 0.0617427267123879 0.9821311994436361 -0.21552430069790063 -0.8419468310041303 -0.48066367590907433 -0.09071348785538903 0.40448005407381254 -0.0027488935713754254 -0.1920298509146547 -0.7068583469251093 0.932 -25.524 -1.712 -9.748 0.124 0.684 -0.224
-0.8544272988521755 -0.8306505966399516 -0.08206797215186963 1.4001409641424114 0.0617427267123879 0.979830228261808 -0.222427214243385 -0.8262388677391278 -0.4826271713171996 -0.10681415020201653 0.446106156726069 0.02081305132612822 -0.21441369856728315 -0.7315983890674882 1.62 -25.524 -1.776 -9.66 0.116 0.664 -0.224
-0.8628641931855452 -0.8360195293975505 -0.08360195293975504 1.4047429065060677 0.06135923151541655 0.97752925707998 -0.22933012778886935 -0.808174709984375 -0.5006913290719525 -0.13980087305852162 0.4900884538680758 -0.013744467856877126 -0.22344577744465957 -0.711178036822985 1.556 -25.684 -1.408 -9.596 0.108 0.608 -0.224
-0.870150601928001 -0.8413884621551494 -0.08590292412158317 1.410495334460638 0.060975736318445196 0.9748447907011805 -0.23584954613738238 -0.8062112145762497 -0.5124723015207042 -0.1472621556093978 0.504225620806578 -0.01531526418337737 -0.26350108377041576 -0.6632687488647275 1.9 -25.46 -1.072 -9.628 0.136 0.676 -0.252
-0.8770535154734853 -0.847524385306691 -0.08628641931855452 1.4173982480061222 0.060975736318445196 0.9706263435344955 -0.24198546928892403 -0.7708682972299943 -0.5576326959075862 -0.13233959050764546 0.5745187564174639 -0.019242254999627974 -0.31180307081029823 -0.6381360076407236 1.9 -25.272 -0.704 -9.748 0.152 0.732 -0.212
-0.8847234194129123 -0.8521263276703473 -0.08935438089432535 1.4227671807637212 0.06059224112147384 0.9687088675496388 -0.24735440204652295 -0.7414158661081147 -0.562737783968712 -0.15982852622139973 0.6063273820290938 -0.012959069693627005 -0.3204424506060496 -0.6075054792739689 1.96 -25.08 -0.604 -10.056 0.164 0.656 -0.204
-0.8912428377614254 -0.8590292412158317 -0.09012137128826805 1.4292865991122343 0.06059224112147384 0.9664078963678107 -0.25233983960715056 -0.7653705100872433 -0.581587339886715 -0.17671458673127732 0.588263224274341 -0.01060287520387664 -0.2662499773417912 -0.5324999546835824 2.336 -24.764 -0.604 -10.424 0.172 0.528 -0.24
-0.8981457513069098 -0.8640146787764593 -0.09127185687918211 1.435422522263776 0.06020874592450249 0.9637234299890112 -0.25617479157686407 -0.7543749358017416 -0.5592034922340865 -0.1472621556093978 0.6212499471308461 -0.018064157754752792 -0.23444135173016126 -0.49165925019457607 2.648 -24.32 -0.3 -10.544 0.152 0.364 -0.212
-0.9073496360342223 -0.8697671067310296 -0.09395632325798159 1.440791455021375 0.06059224112147384 0.960271973216269 -0.2607767339405203 -0.7425939633529899 -0.588263224274341 -0.16336281795602528 0.6082908774372191 -0.011388273367126762 -0.24897121775028852 -0.4060508504003128 2.616 -24.16 -0.436 -10.636 0.172 0.336 -0.232
-0.9142525495797066 -0.8759030298825713 -0.09433981845495294 1.4473108733698878 0.060975736318445196 0.9579710020344409 -0.26422819071326253 -0.7304202918226129 -0.5847289325397155 -0.15472343816027392 0.6024003912128432 0.00510508806112579 -0.2960951075452958 -0.3938771788699359 3.052 -23.876 -0.536 -10.636 0.172 0.444 -0.212
-0.9207719679282196 -0.882038953034113 -0.09664078963678106 1.4534467965214295 0.06020874592450249 0.953752554867756 -0.2676796474860047 -0.7147123285576106 -0.6059346829474688 -0.15433073907864886 0.626747734273597 -0.004319689897875668 -0.2996293992799213 -0.3530364743809296 2.992 -23.716 -0.468 -10.544 0.172 0.48 -0.232
-0.9272913862767326 -0.8877913809886832 -0.09855826562163783 1.459199224476 0.059825250727531136 0.9518350788828992 -0.27113110425874687 -0.6907576845784819 -0.6110397710085945 -0.18613936469027878 0.614181363661595 -0.001570796326500243 -0.3208351496876746 -0.36049775693180575 3.02 -23.492 -0.4 -10.3 0.152 0.492 -0.212
-0.9349612902161597 -0.8931603137462821 -0.1012427320004373 1.4649516524305701 0.06059224112147384 0.9495341077010712 -0.27381557063754636 -0.6742643231502293 -0.6016149930495931 -0.18849555918002917 0.5921902150905916 -0.01649336142825255 -0.28235063968841867 -0.33536501570780186 2.992 -23.272 -0.4 -10.056 0.164 0.508 -0.212
-0.9399467277767872 -0.9000632272917665 -0.10200972239438001 1.4710875755821118 0.059825250727531136 0.9468496413222717 -0.27765052260725986 -0.6349944149877232 -0.5878705251927159 -0.19438604540440507 0.5862997288662157 0.0027488935713754254 -0.24622232417891307 -0.3090541772389228 3.116 -23.176 -0.468 -9.904 0.152 0.5 -0.212
-0.9460826509283289 -0.9061991504433081 -0.10507768397015084 1.4779904891275961 0.06020874592450249 0.9437816797465008 -0.28033498898605935 -0.6161448590697203 -0.5961172059068423 -0.24543692601566297 0.6106470719269694 0.012173671530376884 -0.22658737009766006 -0.2858849314230442 3.332 -23.048 -0.164 -9.78 0.152 0.52 -0.204
-0.9518350788828992 -0.9119515783978784 -0.10737865515197896 1.4837429170821665 0.059825250727531136 0.941864203761644 -0.2837864457588015 -0.54938601519346 -0.6008295948863429 -0.2623229865255406 0.6181083544778456 0.0 -0.23051436091391064 -0.3149446634632987 3.364 -22.732 0.468 -9.872 0.164 0.548 -0.212
-0.9575875068374695 -0.9169370159585061 -0.10891263593986437 1.4898788402337082 0.05829126993964572 0.9399467277767872 -0.28685440733457235 -0.6043638866209685 -0.5933683123354667 -0.21087940683265763 0.6408849012120992 -0.04751658887663235 -0.18849555918002917 -0.2890265240760447 3.8 -22.636 1.108 -9.872 0.18 0.5 -0.232
-0.9629564395950685 -0.9234564343070191 -0.11044661672774979 1.4967817537791925 0.056373793954788955 0.9380292517919305 -0.2899223689103432 -0.5804092426418398 -0.5906194187640913 -0.1401935721401467 0.6306747250898476 -0.15118914642564837 -0.1881028600984041 -0.2988440011166712 4.36 -22.604 1.34 -9.904 0.188 0.48 -0.224
-0.9690923627466101 -0.9295923574585607 -0.1112136071216925 1.5036846673246769 0.05292233718204677 0.9357282806101024 -0.2922233400921713 -0.5933683123354667 -0.594546409580342 -0.12016591897726858 0.6349944149877232 -0.2580032966276649 -0.22226768019978438 -0.3110176726470481 4.736 -22.508 1.24 -9.996 0.172 0.444 -0.224
-0.973310809913295 -0.935344785413131 -0.11236409271260656 1.509437095279247 0.0502378708032473 0.934194299822217 -0.29529130166794215 -0.5937610114170918 -0.601222293967968 -0.0730420291822613 0.6569855635587266 -0.3290818304018009 -0.19949113346553085 -0.2996293992799213 5.296 -22.444 0.904 -9.932 0.548 0.46 -0.212
-0.979830228261808 -0.9410972133677014 -0.11313108310654926 1.5163400088247314 0.049854375606275945 0.9318933286403889 -0.29912625363765566 -0.5258240702959563 -0.5843362334580904 -0.11034844193664206 0.6707300314156037 -0.2450442269340379 -0.19045905458815446 -0.3381139092791773 5.704 -22.288 1.34 -9.964 0.948 0.432 -0.204
-0.9848156658224356 -0.9468496413222717 -0.11466506389443468 1.5236264175671872 0.05253884198507542 0.9299758526555321 -0.3021942152134265 -0.5097234079493288 -0.5788384463153395 -0.12134401622214377 0.6510950773343507 -0.02552544030562895 -0.19045905458815446 -0.3310453258099262 5.888 -22.064 2.112 -10.056 0.82 0.452 -0.204
-0.9890341129891205 -0.952602069276842 -0.11658253987929144 1.5297623407187289 0.05483981316690354 0.928825367064618 -0.304878681592226 -0.4944081437659515 -0.58198003896834 -0.1390154748952715 0.6291039287633473 0.21637719397540847 -0.20813051326128218 -0.3227986450957999 6.076 -21.968 2.584 -10.088 0.584 0.412 -0.232
-0.9928690649588341 -0.9587379924283836 -0.11734953027323415 1.536281759067242 0.056373793954788955 0.9265243958827899 -0.30871363356193954 -0.45670903192994566 -0.5776603490704644 -0.15433073907864886 0.6499169800894755 0.29177541764742015 -0.18574666560865372 -0.31847895519792424 6.044 -21.968 2.216 -9.964 0.4 0.424 -0.232
-0.9978545025194616 -0.9641069251859825 -0.11811652066717686 1.5435681678096975 0.05790777474267437 0.9249904150949045 -0.3129320807286244 -0.4229369109101904 -0.5890486224375912 -0.11663162724264303 0.6899722864152317 0.22030418479165909 -0.16061392438464983 -0.34439709458517825 6.012 -22.0 1.912 -9.78 0.456 0.432 -0.224
-1.0016894544891752 -0.9713933339284383 -0.11811652066717686 1.5512380717491248 0.058674765136617076 0.922305948716105 -0.31676703269833795 -0.4272566008080661 -0.5784457472337144 -0.07382742734551141 0.7041094533537339 0.10642145112039146 -0.2018473279552812 -0.368744437645932 6.264 -21.78 1.88 -9.748 0.572 0.444 -0.212
-1.0051409112619174 -0.9763787714890658 -0.11888351106111957 1.558140985294609 0.05944175553055978 0.9203884727312482 -0.3198349942741088 -0.40722894764518797 -0.5980807013149675 -0.023954643979128706 0.7068583469251093 0.09306968234513939 -0.22658737009766006 -0.3502875808095542 6.2 -21.716 1.676 -9.66 0.628 0.46 -0.204
-1.0082088728376881 -0.9828981898375788 -0.11965050145506227 1.565810889234036 0.060975736318445196 0.9177040063524488 -0.324436936637765 -0.36049775693180575 -0.6177156553962205 -0.034164820101380285 0.7457355560059903 0.09896016856951531 -0.23365595356691113 -0.375027622951933 5.888 -21.652 1.608 -9.504 0.548 0.432 -0.196
-1.0120438248074017 -0.9890341129891205 -0.11965050145506227 1.57539826915832 0.06135923151541655 0.9142525495797066 -0.3271214030165645 -0.3341869184629267 -0.6094689746820943 -0.036913713672755706 0.782256570597121 0.11074114101826713 -0.25878869479091504 -0.4036946559105624 5.704 -21.46 1.208 -9.536 0.444 0.444 -0.184
-1.0147282911862012 -0.9944030457467194 -0.11965050145506227 1.5819176875068328 0.06327670750027331 0.9115680832009071 -0.3321068405771921 -0.29648780662692087 -0.6118251691718446 -0.07814711724338709 0.8388052383511297 0.10642145112039146 -0.3015928946880466 -0.39152098438018557 5.296 -21.428 1.172 -9.596 0.408 0.46 -0.212
-1.016645767171058 -1.0001554737012897 -0.12195147263689039 1.5911215722341454 0.06366020269724466 0.9085001216251363 -0.33670878294084833 -0.25446900489303936 -0.5910121178457164 -0.08246680714126275 0.8250607704942526 0.10524335387551628 -0.3082687790756727 -0.40565815131868777 5.016 -21.524 1.24 -9.596 0.428 0.412 -0.184
-1.0181797479589434 -1.0070583872467742 -0.12156797743991904 1.5999419617644866 0.06404369789421602 0.9046651696554228 -0.34054373491056183 -0.2210895829549092 -0.58198003896834 -0.05890486224375911 0.8352709466165041 0.04908738520313259 -0.3243694414223002 -0.4472842539709442 4.704 -21.492 1.308 -9.536 0.464 0.424 -0.176
-1.0204807191407714 -1.0131943103983159 -0.12195147263689039 1.6099128368857418 0.06366020269724466 0.9004467224887379 -0.3459126676681608 -0.19831303622065566 -0.6122178682534697 -0.0200276531628781 0.866294174064884 0.02120575040775328 -0.3659955440745566 -0.45553093468507044 4.236 -21.844 1.14 -9.2 0.508 0.472 -0.204
-1.0216312047316856 -1.0185632431559146 -0.12195147263689039 1.6171992456281974 0.06442719309118737 0.896228275322053 -0.3508981052287884 -0.15629423448677418 -0.607898178355594 -0.02552544030562895 0.8706138639627596 0.00039269908162506076 -0.37267142846218265 -0.48184177315394955 4.052 -21.904 0.736 -8.956 0.484 0.52 -0.204
-1.023165185519571 -1.0254661567013992 -0.1234854534247758 1.628704101537338 0.06404369789421602 0.8920098281553681 -0.355883542789416 -0.14451326203802234 -0.614181363661595 -0.05851216316213405 0.9491536802877718 0.01610066234662749 -0.4390375732568179 -0.48851765754157556 3.552 -22.128 0.4 -8.924 0.472 0.588 -0.212
-1.0235486807165424 -1.0316020798529408 -0.1234854534247758 1.6386749766585933 0.06404369789421602 0.8889418665795973 -0.3604854851530722 -0.10053096489601555 -0.6212499471308461 -0.0510508806112579 0.9691813334506499 0.011388273367126762 -0.44689155488931914 -0.49048115294970085 3.304 -22.224 0.3 -8.956 0.38 0.568 -0.224
-1.024315671110485 -1.037354507807511 -0.12463593901568987 1.649412842173791 0.06519418348513008 0.8835729338219983 -0.3658544179106712 -0.08050331173313745 -0.6247842388654716 -0.023561944897503646 1.0108074361029062 0.04673119071338223 -0.42764929988969114 -0.47948557866419916 3.364 -22.192 0.3 -9.2 0.392 0.588 -0.204
-1.024315671110485 -1.0446409165499668 -0.12463593901568987 1.6597672124920178 0.06442719309118737 0.8782040010643993 -0.37199034106221285 -0.08285950622288782 -0.6259623361103468 -0.05654866775400875 1.041045265388036 0.024740042142378828 -0.4292200962161914 -0.4873395602967004 3.02 -22.16 0.268 -9.568 0.408 0.472 -0.204
-1.0254661567013992 -1.050393344504537 -0.12463593901568987 1.6697380876132728 0.06481068828815872 0.8759030298825713 -0.3746748074410123 -0.03180862561162992 -0.6373506094774736 -0.0620464548967596 1.0492919461021624 0.010995574285501701 -0.39741147060456145 -0.4739877915214483 3.084 -22.128 -0.032 -9.66 0.42 0.404 -0.224
-1.0246991663074563 -1.0569127628530501 -0.12540292940963257 1.6804759531284708 0.06557767868210143 0.871301087518915 -0.3792767498046685 -0.01767145867312773 -0.6550220681506013 -0.059690260407009234 1.0567532286530383 0.03573561642788053 -0.37934731284980866 -0.42332960999181546 2.804 -22.032 -0.032 -9.872 0.392 0.364 -0.212
-1.0246991663074563 -1.0630486860045918 -0.12655341500054662 1.6931312946285255 0.06519418348513008 0.8686166211401155 -0.38272820657741075 0.011388273367126762 -0.6562001653954765 -0.06479534846813502 1.105447914774546 0.008246680714126275 -0.40644354948193784 -0.42332960999181546 2.836 -21.872 -0.3 -9.932 0.356 0.344 -0.196
-1.0239321759135136 -1.0695681043531047 -0.12655341500054662 1.7031021697497806 0.06557767868210143 0.8632476883825165 -0.3869466537440956 0.031415926530004856 -0.6444191929467247 -0.06126105673350948 1.0901326505911686 -0.0011780972448751821 -0.4158683274409393 -0.39348447978831086 2.336 -21.684 -0.2 -9.904 0.328 0.308 -0.224
-1.0235486807165424 -1.0768545130955605 -0.126936910197518 1.7138400352649785 0.06519418348513008 0.858262250821889 -0.3903981105168378 0.0400553063257562 -0.6565928644771015 -0.050658181529632834 1.0626437148774144 -0.0007853981632501215 -0.42529310539994075 -0.3789546137681836 2.368 -21.428 -0.2 -9.66 0.364 0.344 -0.184
-1.0235486807165424 -1.0826069410501307 -0.1277039005914607 1.7257283863710904 0.06557767868210143 0.8536603084582327 -0.39308257689563725 0.056941366835633805 -0.6475607855997252 -0.0400553063257562 1.1015209239582953 -0.003926990816250607 -0.42764929988969114 -0.34243359917705296 2.244 -21.176 -0.332 -9.412 0.372 0.424 -0.184
-1.022014699928657 -1.0891263593986438 -0.12808739578843203 1.7383837278711451 0.06519418348513008 0.8505923468824619 -0.39653403366837947 0.08717919612076348 -0.6389214058039738 -0.054977871427508505 1.138434637631051 0.0027488935713754254 -0.44178646682819334 -0.3082687790756727 2.212 -20.984 -0.232 -9.292 0.328 0.508 -0.212
-1.021247709534714 -1.096029272944128 -0.1284708909854034 1.7483546029924004 0.06519418348513008 0.8459904045188057 -0.3984515096532362 0.09542587683488976 -0.6444191929467247 -0.05222897785613308 1.1415762302840515 0.011780972448751823 -0.43039819346106656 -0.27960174611704325 2.304 -20.796 -0.268 -8.984 0.328 0.54 -0.224
-1.0193302335498575 -1.1017817008986983 -0.1292378813793461 1.7606264492954837 0.06557767868210143 0.8421554525490922 -0.40151947122900705 0.11623892816101798 -0.659341758048477 -0.019634954081253035 1.1674943696713056 -0.021991148571003403 -0.38837939172718505 -0.28431413509654396 2.552 -20.668 -0.3 -8.924 0.336 0.52 -0.204
-1.017796252761972 -1.109068109641154 -0.1292378813793461 1.7732817907955383 0.06519418348513008 0.8394709861702927 -0.40420393760780654 0.14451326203802234 -0.627533132436847 -0.03337942193813016 1.1678870687529306 0.005497787142750851 -0.38366700274768434 -0.27056966723966686 2.46 -20.508 -0.232 -8.984 0.316 0.492 -0.232
-1.0170292623680293 -1.1159710231866384 -0.12962137657631745 1.7863206274925643 0.06557767868210143 0.8356360342005792 -0.406888403986606 0.15354534091539876 -0.653058572742476 -0.054192473264258384 1.1722067586508063 0.010995574285501701 -0.33457961754455173 -0.2210895829549092 2.428 -20.348 -0.436 -9.048 0.308 0.404 -0.212
-1.0143447959892298 -1.12210694633818 -0.13038836697026016 1.7970584930077622 0.06519418348513008 0.8310340918369229 -0.4084223847744914 0.1739656931599019 -0.6821183047827305 -0.03809181091763089 1.182416934773058 0.012566370612001944 -0.32358404325905005 -0.20577431877153182 2.492 -20.064 -0.232 -9.168 0.328 0.412 -0.212
-1.0120438248074017 -1.1297768502776073 -0.13115535736420286 1.8100973297047882 0.06596117387907278 0.8287331206550947 -0.40957287036540546 0.19399334632278 -0.6534512718241011 -0.04358959806038174 1.1922344118136845 -0.012173671530376884 -0.3502875808095542 -0.16964600326202625 2.368 -19.716 -0.232 -9.536 0.316 0.412 -0.24
-1.0093593584286022 -1.1355292782321775 -0.13192234775814557 1.8231361664018142 0.06634466907604414 0.8248981686853812 -0.41072335595631954 0.239153740709662 -0.6220353452940962 -0.07932521448826227 1.2209014447723139 0.0047123889795007284 -0.30237829285129675 -0.14372786387477224 2.336 -19.428 -0.568 -9.628 0.316 0.356 -0.24
-1.0070583872467742 -1.1408982109897765 -0.13307283334905964 1.8338740319170121 0.06634466907604414 0.8237476830944672 -0.4118738415472336 0.28352873693329383 -0.6298893269265974 -0.11427543275289267 1.2016591897726858 0.01531526418337737 -0.2850995332597941 -0.1021017612225158 2.116 -19.176 -0.5 -9.72 0.272 0.308 -0.224
-1.003606930474032 -1.1478011245352608 -0.13383982374300235 1.8461458782200955 0.06519418348513008 0.8210632167156677 -0.41225733674420495 0.2890265240760447 -0.5859070297845906 -0.11780972448751822 1.1887001200790588 0.010995574285501701 -0.21519909673053328 -0.08482300163101313 1.932 -18.888 -0.5 -9.688 0.28 0.316 -0.232
-0.9993884833073471 -1.1531700572928598 -0.1349903093339164 1.8580342293262073 0.06519418348513008 0.8191457407308109 -0.41302432713814763 0.31219576989192327 -0.575696853662339 -0.10053096489601555 1.1290098596720497 -0.012566370612001944 -0.17789268397615252 -0.07186393193738612 1.712 -18.732 -0.636 -9.628 0.308 0.308 -0.224
-0.9959370265346049 -1.1570050092625732 -0.1357572997278591 1.8687720948414053 0.06519418348513008 0.8187622455338396 -0.413407822335119 0.3440043955035532 -0.5607742885605868 -0.10642145112039146 1.1313660541618 -0.02552544030562895 -0.16454091520090044 -0.0679369411211355 1.524 -18.572 -0.468 -9.628 0.272 0.316 -0.212
-0.9932525601558054 -1.1627574372171436 -0.1365242901218018 1.8791264651596318 0.06596117387907278 0.8164612743520114 -0.4141748127290617 0.33772121019755225 -0.5328926537652074 -0.11113384009989219 1.0873837570197933 -0.005497787142750851 -0.14844025285427295 -0.04437499622363186 1.432 -18.444 -0.636 -9.596 0.216 0.308 -0.204
-0.9901845985800346 -1.1685098651717138 -0.13805827090968723 1.8894808354778583 0.06519418348513008 0.8153107887610974 -0.41379131753209036 0.34636058999330355 -0.5199335840715804 -0.09856746948789025 1.0830640671219176 -0.00039269908162506076 -0.1288052987730199 -0.02552544030562895 1.524 -18.316 -0.568 -9.568 0.152 0.308 -0.212
-0.9859661514133496 -1.172728312338399 -0.1392087565006013 1.9002187009930562 0.06442719309118737 0.8130098175792693 -0.4141748127290617 0.3852377990741846 -0.5321072556019573 -0.09267698326351434 1.0771735808975416 -0.03180862561162992 -0.15825772989489947 -0.001570796326500243 1.276 -18.032 -0.536 -9.476 0.172 0.296 -0.212
-0.9821311994436361 -1.1780972450959977 -0.14035924209151535 1.9101895761143115 0.06366020269724466 0.8122428271853266 -0.413407822335119 0.36246125233993104 -0.4991205327454522 -0.06832964020276057 1.0426160617145364 -0.045160394386881984 -0.1700387023436513 0.011780972448751823 1.34 -18.064 -0.704 -9.352 0.164 0.308 -0.204
-0.9779127522769513 -1.1834661778535966 -0.14112623248545805 1.9209274416295095 0.06366020269724466 0.8103253512004698 -0.4141748127290617 0.3966260724413113 -0.5281802647857067 -0.1021017612225158 1.015912524164032 -0.07853981632501214 -0.14333516479314717 -0.0019634954081253035 1.244 -17.968 -0.772 -9.168 0.164 0.328 -0.224
-0.9736943051102663 -1.188068120217253 -0.14150972768242942 1.9324322975386499 0.06327670750027331 0.8087913704125844 -0.41379131753209036 0.4194026191755649 -0.46574111080732206 -0.0950331777532647 1.021410311306783 -0.04241150081550656 -0.1401935721401467 0.0047123889795007284 0.996 -17.84 -0.836 -9.108 0.164 0.228 -0.176
-0.9698593531405528 -1.1919030721869666 -0.14227671807637213 1.942019677462934 0.06366020269724466 0.8061069040337849 -0.4141748127290617 0.44374996223631863 -0.44178646682819334 -0.07029313561088588 1.0245519039597835 -0.01767145867312773 -0.1971349389757805 -0.01060287520387664 0.872 -17.872 -0.704 -9.14 0.164 0.164 -0.156
-0.9641069251859825 -1.1953545289597087 -0.14342720366728617 1.951990552584189 0.06366020269724466 0.8022719520640714 -0.4141748127290617 0.4680973052970724 -0.3966260724413113 -0.07029313561088588 1.0265153993679088 -0.00039269908162506076 -0.2988440011166712 -0.0011780972448751821 0.716 -17.808 -0.836 -9.32 0.172 0.288 -0.156
-0.9595049828223263 -1.198805985732451 -0.14381069886425754 1.9623449229024155 0.06327670750027331 0.7980535048973865 -0.41379131753209036 0.4830198703988247 -0.3805254100946839 -0.07618362183526178 0.9837111994707771 -0.014922565101752308 -0.3522510762176795 0.012959069693627005 0.56 -18.032 -1.208 -9.504 0.172 0.296 -0.128
-0.9556700308526128 -1.2037914232930784 -0.1449611844551716 1.971548807629728 0.06327670750027331 0.7938350577307016 -0.41379131753209036 0.47634398601119865 -0.3789546137681836 -0.07971791356988733 0.9750718196750258 -0.023169245815878585 -0.40683624856356293 0.01688606050987761 0.308 -18.224 -1.308 -9.596 0.152 0.296 -0.112
-0.9499176028980425 -1.2072428800658206 -0.14457768925820025 1.9811361875540119 0.06289321230330196 0.7900001057609881 -0.41455830792603304 0.4614214209094464 -0.37659841927843324 -0.05851216316213405 0.937765406920645 0.01021017612225158 -0.37267142846218265 0.007853981632501214 0.34 -18.288 -1.308 -9.384 0.152 0.296 -0.112
-0.9449321653374149 -1.2106943368385628 -0.1457281748491143 1.9907235674782957 0.06212622190935926 0.786548648988246 -0.41379131753209036 0.4779147823376989 -0.31847895519792424 -0.05183627877450802 0.9232355409005178 -0.029059732040254495 -0.32554753866717534 -0.0035342917346255468 0.372 -18.476 -1.34 -9.168 -0.18 0.308 -0.092
-0.9395632325798159 -1.212995308020391 -0.146495165243057 1.999927452205608 0.05905826033358843 0.782330201821561 -0.413407822335119 0.47673668509282374 -0.3271183349936756 -0.05026548244800778 0.9126326656966411 -0.13037609509952017 -0.34950218264630406 0.0047123889795007284 0.184 -18.732 -1.508 -8.956 -0.216 0.308 -0.092
-0.9349612902161597 -1.2164467647931332 -0.14611167004608566 2.0079808513420065 0.0559902987578176 0.7788787450488188 -0.41379131753209036 0.48380526856207484 -0.323191344177425 -0.014922565101752308 0.8765043501871356 -0.25250550948491407 -0.36756634040105685 -0.0019634954081253035 0.372 -18.796 -2.048 -8.924 -0.06 0.328 -0.128
-0.9299758526555321 -1.2202817167628466 -0.14687866044002837 2.0179517264632616 0.05292233718204677 0.7742768026851626 -0.41302432713814763 0.5120796024390792 -0.3149446634632987 -0.009424777959001457 0.8843583318196367 -0.3640320486664313 -0.4033019568289374 -0.004319689897875668 0.184 -19.048 -2.012 -8.956 0.152 0.344 -0.112
-0.9238399295039904 -1.222966183141646 -0.14687866044002837 2.02600512559966 0.05062136600021865 0.7712088411093918 -0.41302432713814763 0.5615596867238368 -0.33536501570780186 -0.0510508806112579 0.8977101005948889 -0.3459678909116785 -0.4712388979500729 0.018456856836377853 0.028 -19.048 -1.776 -8.984 0.172 0.792 -0.092
-0.9184709967463914 -1.2241166687325602 -0.14841264122791378 2.0336750295390873 0.04832039481839053 0.769291365124535 -0.4091893751684341 0.5584180940708364 -0.3251548395855503 -0.09581857591651483 0.8482300163101312 -0.28352873693329383 -0.36167585417668097 0.0769690199985119 0.092 -19.048 -1.476 -8.804 0.136 0.924 -0.084
-0.9131020639887926 -1.2287186110962165 -0.1491796316218565 2.0417284286754858 0.045252433242619704 0.7708253459124204 -0.40535442319872056 0.5658793766217125 -0.2784236488721681 -0.08757189520238855 0.7936448439642477 -0.2191260875467839 -0.10131636305926567 0.3208351496876746 -0.092 -19.208 -1.072 -8.252 0.06 0.492 -0.064
-0.9085001216251363 -1.231403077475016 -0.14956312681882783 2.0497818278118842 0.043334957257762936 0.770441850715449 -0.40151947122900705 0.5505641124383351 -0.2941316121371705 -0.054977871427508505 0.7799003761073706 -0.2250165737711598 0.08207410805963769 0.4351105824405673 -0.216 -19.144 -1.172 -7.824 0.088 0.308 -0.036
-0.902747693670566 -1.2348545342477582 -0.14956312681882783 2.057451731751311 0.04065049087896346 0.7685243747305923 -0.39730102406232215 0.5407466353977086 -0.2996293992799213 -0.04830198703988247 0.7771514825359952 -0.2399391388729121 0.009032078877376396 0.42804199897131623 -0.184 -19.208 -1.744 -7.856 0.108 0.328 -0.016
-0.8969952657159956 -1.239072981414443 -0.1507136124097419 2.0662721212816524 0.0395000052880494 0.7673738891396782 -0.39308257689563725 0.5537057050913357 -0.3043417882594221 -0.05026548244800778 0.8254534695758776 -0.21362830040403305 -0.14058627122177175 0.4457134576444439 -0.372 -19.176 -1.776 -8.008 0.088 0.528 -0.016
-0.8912428377614254 -1.2406069622023284 -0.1507136124097419 2.074709015615022 0.03796602450016399 0.7658399083517928 -0.38809713933500967 0.5266094684592064 -0.29570240846367074 -0.029452431121879556 0.8592255905956329 -0.14686945652777272 -0.23679754621991161 0.4091924430533133 -0.216 -18.952 -1.776 -8.284 -0.044 0.792 -0.008
-0.8854904098068551 -1.2448254093690132 -0.1507136124097419 2.0823789195544493 0.036432043712278574 0.7650729179578502 -0.38426218736529616 0.5745187564174639 -0.3247621405039252 -0.029452431121879556 0.8160286916168762 -0.10642145112039146 -0.15472343816027392 0.4033019568289374 -0.372 -18.888 -1.476 -8.312 -0.072 0.732 -0.008
-0.8797379818522848 -1.2463593901568986 -0.15033011721277054 2.0911993090847902 0.03566505331833587 0.7666068987457355 -0.38081073059255394 0.5831581362132152 -0.31690815887142404 -0.007461282550876154 0.8038550200864993 -0.1390154748952715 0.029845130203504617 0.40487275315543764 -0.28 -18.668 -1.608 -8.376 -0.016 0.424 -0.036
-0.8743690490946858 -1.2505778373235836 -0.1507136124097419 2.09963620341816 0.03298058693953639 0.7666068987457355 -0.3762087882288977 0.5941537104987169 -0.30041479744317146 0.001570796326500243 0.7975718347804983 -0.18849555918002917 0.10838494652851677 0.4182245219306897 -0.464 -18.476 -1.776 -8.496 0.108 0.296 -0.028
-0.8690001163370868 -1.2536457988993543 -0.15109710760671324 2.1065391169636443 0.032213596545593685 0.7666068987457355 -0.37199034106221285 0.5737333582542138 -0.2921681167290452 -0.004319689897875668 0.8054258164129996 -0.17278759591502674 0.04790928795825741 0.42647120264481597 -0.404 -18.444 -1.776 -8.74 0.1 0.296 -0.036
-0.8632476883825165 -1.2563302652781538 -0.15033011721277054 2.1149760112970144 0.03106311095467963 0.7654564131548215 -0.3670049035015852 0.5713771637644633 -0.2968805057085459 -0.006675884387626033 0.7685121027402438 -0.1331249886708956 -0.039662607244131134 0.4158683274409393 -0.372 -18.16 -1.944 -8.956 0.044 0.356 -0.036
-0.8567282700340035 -1.259781722050896 -0.1507136124097419 2.122645915236441 0.03029612056073692 0.7650729179578502 -0.3631699515318717 0.5466371216220846 -0.278030949790543 0.023954643979128706 0.7649778110056183 -0.05890486224375911 -0.10838494652851677 0.4531747401953201 -0.404 -18.032 -1.712 -9.048 -0.108 0.5 -0.028
-0.8513593372764047 -1.262849683626667 -0.15033011721277054 2.1295488287819255 0.029912625363765568 0.7658399083517928 -0.3589515043651868 0.543102829887459 -0.31141037172867314 -0.03573561642788053 0.7151050276392356 -0.05262167693775814 -0.050658181529632834 0.41626102652256436 -0.34 -18.064 -1.644 -8.804 -0.108 0.492 -0.036
-0.845223414124863 -1.2647671596115235 -0.1507136124097419 2.1349177615395245 0.027228158984966094 0.7654564131548215 -0.3535825716075879 0.5784457472337144 -0.31926435336117437 0.0011780972448751821 0.6938992772314824 -0.1299833960178951 0.027096236632129192 0.44846235121581934 -0.308 -17.904 -1.844 -8.556 -0.024 0.376 -0.044
-0.8410049669581781 -1.268218616384266 -0.1507136124097419 2.1425876654789517 0.02569417819708068 0.7654564131548215 -0.349364124440903 0.5741260573358388 -0.28352873693329383 -0.009424777959001457 0.6562001653954765 -0.17671458673127732 0.0530143760193832 0.42961279529781643 -0.34 -18.0 -1.712 -8.284 0.052 0.404 -0.028
-0.8348690438066364 -1.270519587566094 -0.1507136124097419 2.149107083827465 0.02454369260616662 0.7662234035487642 -0.34552917247118947 0.5753041545807139 -0.27449665805591744 0.01727875959150267 0.666410341517728 -0.1869247628535289 0.005497787142750851 0.4288273971345663 -0.404 -17.904 -1.644 -8.16 0.036 0.492 -0.008
-0.8291166158520661 -1.2739710443388361 -0.15109710760671324 2.1556265021759775 0.023009711818281205 0.7635389371699647 -0.3393932493196478 0.5914048169273415 -0.29138271856579506 0.006283185306000972 0.6880087910071064 -0.14097897030339682 -0.0400553063257562 0.46966810162357264 -0.464 -17.84 -1.508 -7.948 -0.036 0.568 -0.028
-0.8222137023065818 -1.2762720155206642 -0.15109710760671324 2.1617624253275194 0.021859226227367145 0.7631554419729933 -0.3344078117590202 0.5827654371315901 -0.33300882121805153 0.0023561944897503642 0.6349944149877232 -0.12723450244651968 -0.09267698326351434 0.5093307088677038 -0.464 -17.808 -1.208 -7.824 -0.016 0.588 -0.028
-0.8156942839580688 -1.2801069674903778 -0.1507136124097419 2.1682818436760325 0.020708740636453084 0.7650729179578502 -0.3286553838044499 0.5843362334580904 -0.3137665662184235 0.00510508806112579 0.6216426462124711 -0.14137166938502185 0.004319689897875668 0.5289656629489569 -0.308 -17.716 -1.14 -7.672 0.044 0.588 -0.036
-0.8099418560034984 -1.28355842426312 -0.15033011721277054 2.174801262024545 0.01917475984856767 0.7650729179578502 -0.32328645104685094 0.5992587985598427 -0.29648780662692087 -0.004319689897875668 0.6263550351919719 -0.15158184550727344 0.010995574285501701 0.5395685381528335 -0.404 -17.652 -1.208 -7.488 0.088 0.56 -0.028
-0.8049564184428709 -1.2866263858388909 -0.15109710760671324 2.1813206803730583 0.018407769454624964 0.763922432366936 -0.3163835375013666 0.6055419838658437 -0.2733185608110423 0.01688606050987761 0.6106470719269694 -0.13548118316064595 -0.0019634954081253035 0.5953318077435921 -0.372 -17.748 -0.836 -7.364 0.024 0.588 -0.064
-0.7984370000943578 -1.2896943474146616 -0.1499466220157992 2.1878400987215714 0.01687378866673955 0.7635389371699647 -0.31101460474376763 0.5760895527439641 -0.3012001956064216 0.03652101459113065 0.6306747250898476 -0.08089601081476251 -0.0200276531628781 0.6310674241714727 -0.308 -17.716 -0.704 -7.336 0.016 0.656 -0.056
-0.7926845721397876 -1.2927623089904325 -0.14956312681882783 2.1932090314791703 0.016490293469768196 0.763922432366936 -0.30334470080434056 0.581587339886715 -0.3110176726470481 0.06832964020276057 0.5992587985598427 -0.11113384009989219 -0.0530143760193832 0.6793694112113551 -0.436 -17.716 -1.04 -7.396 0.016 0.684 -0.056
-0.7869321441852173 -1.2954467753692318 -0.14764565083397108 2.1985779642367693 0.015339807878854137 0.763922432366936 -0.29605829206188483 0.5953318077435921 -0.3251548395855503 0.07461282550876154 0.5984734003965926 -0.09542587683488976 -0.019242254999627974 0.6742643231502293 -0.404 -17.716 -0.904 -7.428 -0.008 0.664 -0.072
-0.7815632114276183 -1.2992817273389454 -0.1472621556369997 2.2054808777822537 0.013805827090968724 0.7635389371699647 -0.28838838812245776 0.5552765014178359 -0.30551988550429726 0.0950331777532647 0.607898178355594 -0.11074114101826713 0.03220132469325498 0.7131415322311103 -0.464 -17.524 -0.94 -7.304 0.024 0.596 -0.072
-0.7765777738669907 -1.3011992033238022 -0.14611167004608566 2.212767286524709 0.011504855909140603 0.7635389371699647 -0.2807184841830307 0.5336780519284575 -0.2996293992799213 0.10485065479389122 0.6071127801923439 -0.13823007673202137 0.023954643979128706 0.7422012642713648 -0.404 -17.396 -1.004 -7.304 0.016 0.608 -0.064
-0.7712088411093918 -1.3050341552935159 -0.1449611844551716 2.218136219282308 0.01112136071216925 0.763922432366936 -0.2726650850466323 0.5733406591725887 -0.3400774046873026 0.11545352999776785 0.5984734003965926 -0.11506083091614279 0.0007853981632501215 0.7806857742706207 -0.404 -17.332 -0.872 -7.364 0.044 0.636 -0.084
-0.7650729179578502 -1.3077186216723151 -0.14266021327334347 2.22427214243385 0.010354370318226542 0.762771946776022 -0.2646116859102339 0.5474225197853346 -0.3420409000954279 0.13665928040552114 0.5933683123354667 -0.05654866775400875 -0.029845130203504617 0.7889324549847471 -0.528 -17.112 -0.904 -7.456 0.036 0.636 -0.072
-0.7589369948063085 -1.3119370688390002 -0.14189322287940076 2.2304080655853915 0.010354370318226542 0.763922432366936 -0.25502430598595005 0.5686282701930879 -0.35657076611555516 0.12291481254864402 0.5906194187640913 -0.045160394386881984 -0.013744467856877126 0.7995353301886237 -0.404 -16.92 -0.972 -7.364 0.0 0.596 -0.056
-0.7528010716547668 -1.3157720208087136 -0.1407427372884867 2.2357769983429905 0.009970875121255189 0.7643059275639074 -0.24582042125863754 0.5544911032545857 -0.3420409000954279 0.12330751163026907 0.5843362334580904 -0.0310232274483798 0.029059732040254495 0.8289877613105032 -0.436 -16.824 -0.668 -7.456 -0.044 0.576 -0.056
-0.7466651485032252 -1.3196069727784272 -0.1384417661066586 2.2422964166915036 0.010354370318226542 0.7643059275639074 -0.23700003172829642 0.5603815894789617 -0.3432189973403031 0.11977321989564353 0.5890486224375912 -0.050658181529632834 0.014137166938502187 0.8490154144733814 -0.372 -16.636 -0.704 -7.52 -0.008 0.596 -0.092
-0.7428301965335116 -1.3222914391572267 -0.13729128051574452 2.2472818542521313 0.008436894333369775 0.7646894227608787 -0.22933012778886935 0.5533130060097106 -0.34047010376892767 0.1798561793842778 0.5544911032545857 -0.05340707510100826 0.018849555918002914 0.8450884236571307 -0.308 -16.508 -0.804 -7.52 0.06 0.608 -0.092
-0.7363107781849986 -1.32612639112694 -0.13460681413694506 2.25265078700973 0.008436894333369775 0.7643059275639074 -0.22012624306155687 0.5297510611122069 -0.3392920065240525 0.17553648948640216 0.5698063674379631 -0.06086835765188441 -0.013744467856877126 0.8678649703913842 -0.372 -16.508 -0.636 -7.428 0.108 0.596 -0.064
-0.7305583502304283 -1.329194352702711 -0.13307283334905964 2.2584032149643005 0.008436894333369775 0.7635389371699647 -0.20938837754635897 0.536819644581458 -0.32122784876929966 0.19163715183302965 0.5321072556019573 -0.04476769530525693 -0.01767145867312773 0.8788605446768859 -0.436 -16.412 -0.736 -7.272 0.036 0.616 -0.044
-0.7259564078667721 -1.3322623142784817 -0.13000487177328882 2.264539138115842 0.007669903939427069 0.7631554419729933 -0.2009514832129892 0.5081526116228285 -0.3247621405039252 0.24033183795453716 0.5183627877450802 -0.021991148571003403 -0.011388273367126762 0.9361946105941448 -0.436 -16.412 -0.772 -7.18 -0.024 0.656 -0.092
-0.7205874751091731 -1.3364807614451668 -0.12732040539448933 2.269908070873441 0.007286408742455715 0.762771946776022 -0.1902136176977913 0.5191481859083303 -0.336543112952677 0.23012166183228558 0.5317145565203323 -0.050658181529632834 -0.007461282550876154 0.9593638564100234 -0.436 -16.316 -0.772 -7.18 -0.024 0.692 -0.084
-0.7156020375485456 -1.339932218217909 -0.12540292940963257 2.2748935084340687 0.006902913545484362 0.7635389371699647 -0.18100973297047881 0.5187554868267052 -0.37934731284980866 0.22266037928140944 0.510901505194204 -0.05772676499888393 -0.007461282550876154 0.9680032362057747 -0.404 -16.284 -0.736 -7.152 -0.016 0.692 -0.064
-0.7113835903818606 -1.3437671701876224 -0.12310195822780445 2.2794954507977248 0.005752427954570301 0.7646894227608787 -0.17103885784922362 0.5089380097860787 -0.368744437645932 0.25878869479091504 0.5010840281535776 -0.06911503836601068 0.01688606050987761 0.9738937224301506 -0.34 -16.0 -0.736 -7.18 -0.024 0.676 -0.092
-0.7063981528212331 -1.3468351317633933 -0.11965050145506227 2.2837138979644096 0.004985437560627594 0.7646894227608787 -0.16030099233402573 0.5101161070309539 -0.3526437752993045 0.27763825070891796 0.4830198703988247 -0.07422012642713648 0.011388273367126762 1.0296569920209093 -0.464 -16.0 -0.804 -7.092 0.024 0.636 -0.1
-0.7002622296696914 -1.349903093339164 -0.11850001586414821 2.28946632591898 0.0038349519697135344 0.7646894227608787 -0.14879613642488512 0.5195408849899553 -0.329867228565051 0.24897121775028852 0.4881249584599505 -0.07225663101901117 0.054977871427508505 1.0913107478360438 -0.248 -15.904 -0.636 -7.06 0.072 0.676 -0.128
-0.6948932969120925 -1.3537380453088776 -0.11619904468232009 2.2940682682826363 0.0038349519697135344 0.7646894227608787 -0.13729128051574452 0.5442809271323342 -0.3459678909116785 0.2548617039746644 0.5081526116228285 -0.07461282550876154 0.022383847652628464 1.1356857440596757 0.28 -15.808 -0.5 -7.12 0.06 0.664 -0.112
-0.6891408689575221 -1.3575729972785913 -0.11428156869746332 2.298286715449321 0.003451456772742181 0.7646894227608787 -0.1250194342126612 0.5670574738665877 -0.3718860302989325 0.23129975907716077 0.4790928795825741 -0.04751658887663235 -0.003141592653000486 1.1733848558956814 0.62 -15.776 -0.604 -7.212 0.072 0.676 -0.112
-0.6818544602150665 -1.360640958854362 -0.11274758790957791 2.3028886578129772 0.003451456772742181 0.7646894227608787 -0.11236409271260656 0.6346017159060982 -0.34164820101380283 0.15747233173164935 0.45121124478719477 -0.02042035224450316 0.034950218264630406 1.1784899439568073 0.436 -15.62 -0.636 -7.244 0.024 0.704 -0.092
-0.674951546669582 -1.363708920430133 -0.11159710231866385 2.307874095373605 0.003451456772742181 0.7662234035487642 -0.10009224640952324 0.6636614479463526 -0.3522510762176795 0.12095131714051871 0.42372230907344055 0.008246680714126275 0.03573561642788053 1.2318970190578156 0.28 -15.62 -0.604 -7.304 0.016 0.724 -0.1
-0.6688156235180404 -1.3675438723998463 -0.10891263593986437 2.3109420569493757 0.003451456772742181 0.7673738891396782 -0.08590292412158317 0.6565928644771015 -0.32162054785092475 0.11584622907939292 0.4174391237674396 -0.00039269908162506076 0.08757189520238855 1.312400330790953 0.184 -15.46 0.368 -7.336 -0.008 0.676 -0.112
-0.6634466907604415 -1.3690778531877317 -0.1062281695610649 2.314393513722118 0.0019174759848567672 0.7677573843366495 -0.07478156340941391 0.6133959654983449 -0.30355639009617197 0.20970130958778244 0.39348447978831086 -0.02631083846887907 0.11349003458964255 1.2813771033425732 0.464 -15.396 0.904 -7.336 0.108 0.644 -0.112
-0.6584612531998139 -1.3729128051574453 -0.10277671278832272 2.318611960888803 0.0003834951969713534 0.769291365124535 -0.05905826033358843 0.5631304830503371 -0.3173008579530491 0.310232274483798 0.37463492387030795 -0.12252211346701895 0.14765485469102282 1.3355695766068316 0.748 -15.396 1.14 -7.212 0.172 0.616 -0.1
-0.6530923204422149 -1.376747757127159 -0.09855826562163783 2.322063417661545 -0.002684466378799474 0.7723593267003058 -0.04601942363656241 0.5576326959075862 -0.3530364743809296 0.36795903948268194 0.38170350733955904 -0.2360121480566615 0.1900663555065294 1.3339987802803313 1.056 -15.492 1.072 -7.304 0.18 0.692 -0.092
-0.6477233876846159 -1.3805827090968723 -0.09395632325798159 2.3258983696312585 -0.004601942363656241 0.774660297882134 -0.03183010134862233 0.543495528969084 -0.33575771478942695 0.4429645640730685 0.3341869184629267 -0.2505420140767888 0.14765485469102282 1.3497067435453338 1.588 -15.492 0.436 -7.396 0.172 0.724 -0.112
-0.6408204741391316 -1.3836506706726432 -0.09012137128826805 2.328582836010058 -0.006902913545484362 0.775810783473048 -0.018791264651596317 0.5521349087648354 -0.33536501570780186 0.4622068190726965 0.329474529483426 -0.2450442269340379 0.20577431877153182 1.4141093929318438 1.62 -15.46 0.1 -7.428 0.164 0.752 -0.112
-0.6339175605936472 -1.386718632248414 -0.08551942892461181 2.3308838071918863 -0.006902913545484362 0.7792622402457902 -0.0023009711818281204 0.6016149930495931 -0.3530364743809296 0.37934731284980866 0.3012001956064216 -0.16139932254789996 0.21637719397540847 1.4973615982363566 1.368 -15.3 0.3 -7.364 0.18 0.676 -0.14
-0.6281651326390769 -1.389786593824185 -0.08321845774278369 2.334335263964628 -0.007286408742455715 0.7815632114276183 0.013805827090968724 0.6652322442728529 -0.2996293992799213 0.3451824927484284 0.2572178984644148 -0.04987278336638271 0.2768528525456678 1.5028593853791075 0.932 -15.176 0.468 -7.52 0.172 0.664 -0.168
-0.6212622190935926 -1.3940050409908697 -0.0790000105760988 2.3358692447525136 -0.007286408742455715 0.7846311730033891 0.03029612056073692 0.6565928644771015 -0.3220132469325498 0.35185837713605445 0.25250550948491407 0.009817477040626518 0.27449665805591744 1.4844025285427296 0.716 -15.176 0.604 -7.548 0.172 0.576 -0.156
-0.6143593055481082 -1.3951555265817839 -0.07516505860638527 2.338170215934342 -0.007669903939427069 0.7869321441852173 0.04486893804564835 0.6872233928438563 -0.32594023774880043 0.3691371367275571 0.21951878662840896 -0.00510508806112579 0.24543692601566297 1.5782576090511191 0.28 -14.984 0.836 -7.7 0.172 0.664 -0.168
-0.6078398871995953 -1.398606983354526 -0.07056311624272903 2.340087691919199 -0.008820389530341128 0.7900001057609881 0.06059224112147384 0.6895795873336067 -0.31926435336117437 0.4174391237674396 0.2018473279552812 -0.050658181529632834 0.29059732040254493 1.5562664604801157 0.184 -14.92 0.4 -7.856 0.172 0.636 -0.148
-0.6005534784571395 -1.4024419353242394 -0.06557767868210143 2.3408546823131413 -0.008053399136398421 0.7934515625337303 0.07861651537912745 0.6628760497831025 -0.2968805057085459 0.45592363376669554 0.17475109132315203 -0.07461282550876154 0.3086614781572977 1.570403627418618 0.372 -14.888 -0.1 -7.916 0.172 0.608 -0.148
-0.5936505649116551 -1.4055098969000104 -0.06059224112147384 2.3420051679040554 -0.008053399136398421 0.7980535048973865 0.0947233136519243 0.6660176424361031 -0.31258846897354836 0.5026548244800777 0.10524335387551628 0.0007853981632501215 0.3549999697890549 1.610458933744374 0.308 -14.824 -0.268 -8.036 0.172 0.644 -0.14
-0.5875146417601135 -1.4078108680818384 -0.05483981316690354 2.3420051679040554 -0.006902913545484362 0.8015049616701286 0.1119805975156352 0.6538439709057261 -0.3015928946880466 0.4692754025419476 0.0620464548967596 0.04123340357063138 0.3777765165233084 1.6159567208871248 0.216 -14.888 -0.568 -8.16 0.144 0.608 -0.156
-0.5802282330176578 -1.4108788296576094 -0.05138835639416136 2.341621672707084 -0.006519418348513008 0.8061069040337849 0.1277039005914607 0.6931138790682322 -0.26114488928066537 0.4480696521341943 0.019242254999627974 0.10170906214089073 0.39034288713531035 1.6084954383362489 0.152 -14.7 -0.368 -8.22 0.152 0.596 -0.168
-0.572941824275202 -1.4127963056424662 -0.048703890015361885 2.3420051679040554 -0.005752427954570301 0.8103253512004698 0.14342720366728617 0.7080364441699845 -0.23719024530153668 0.4040873549921875 0.0007853981632501215 0.08560839979426324 0.44178646682819334 1.6265595960910015 -0.28 -14.572 -0.268 -8.128 0.152 0.644 -0.176
-0.5656554155327463 -1.4158642672182369 -0.04486893804564835 2.3412381775101125 -0.005368932757598948 0.8149272935641261 0.15953400194008302 0.7586946256996173 -0.24425882877078778 0.3408628028505527 -0.02552544030562895 0.06283185306000971 0.42097341550206513 1.6583682217026314 -0.28 -14.54 -0.132 -8.312 0.144 0.568 -0.156
-0.5576020163963479 -1.418165238400065 -0.04026699568199211 2.34047118711617 -0.005752427954570301 0.8195292359277823 0.17564080021287987 0.737488875291864 -0.25643250030116466 0.3848450999925595 -0.06872233928438563 0.021991148571003403 0.4519966429504449 1.6245961006828762 -0.372 -14.192 0.064 -8.252 0.136 0.616 -0.148
-0.5510825980478349 -1.4204662095818932 -0.036432043712278574 2.338170215934342 -0.006135923151541655 0.8241311782914386 0.19136410328870537 0.724137106516612 -0.2250165737711598 0.4245077072366907 -0.1311614932627703 -0.03887720908088101 0.4739877915214483 1.5173892513992346 -0.528 -13.776 -0.164 -8.192 0.152 0.608 -0.14
-0.5445631796993219 -1.4220001903697785 -0.03183010134862233 2.3370197303434277 -0.006519418348513008 0.8291166158520661 0.20401944478876002 0.6954700735579825 -0.21834068938353376 0.43982297142006804 -0.15158184550727344 -0.04358959806038174 0.47163159703169794 1.4600551854819759 -0.404 -13.684 -0.3 -8.344 0.164 0.608 -0.168
-0.5368932757598948 -1.4243011615516066 -0.027611654181937447 2.333951768767657 -0.006135923151541655 0.8337185582157224 0.21859226227367146 0.678584013048105 -0.21441369856728315 0.4229369109101904 -0.20224002703690627 -0.019634954081253035 0.44060836958331817 1.3359622756884566 -0.372 -13.396 -0.5 -8.404 0.164 0.608 -0.196
-0.5299903622144104 -1.4258351423394922 -0.023776702212223912 2.3312673023888575 -0.005368932757598948 0.8383205005793786 0.22971362298584072 0.7056802496802341 -0.18771016101677904 0.43943027233844295 -0.27488935713754253 0.027881634795379313 0.49087385203132594 1.2856967932404488 -0.34 -12.792 -0.4 -8.312 0.152 0.576 -0.176
-0.5230874486689261 -1.4266021327334348 -0.019941750242510378 2.328582836010058 -0.006135923151541655 0.8425389477460635 0.24006799330406725 0.7280640973328626 -0.15040374826239827 0.40958514213493835 -0.28667032958629435 0.04712388979500729 0.48616146305182517 1.171421360487556 -0.404 -12.22 -0.468 -8.16 0.152 0.56 -0.184
-0.5161845351234418 -1.4281361135213202 -0.016490293469768196 2.325131379237316 -0.005752427954570301 0.847524385306691 0.24850488763743703 0.7257079028431123 -0.10131636305926567 0.38680859540068485 -0.3247621405039252 0.023561944897503646 0.4504258466239447 1.074031988244541 -0.34 -11.84 -0.468 -8.128 0.136 0.548 -0.176
-0.5092816215779573 -1.4273691231273775 -0.014189322287940077 2.3216799224645737 -0.005368932757598948 0.8505923468824619 0.2569417819708068 0.7614435192709927 -0.05929756132538417 0.33968470560567754 -0.3506802798911792 -0.003141592653000486 0.4229369109101904 0.9691813334506499 -0.436 -11.968 -0.332 -8.068 0.172 0.596 -0.176
-0.501228222441559 -1.4273691231273775 -0.010354370318226542 2.3170779801009176 -0.006135923151541655 0.854043803655204 0.2646116859102339 0.7830419687603711 -0.018456856836377853 0.31415926530004856 -0.3754203220335581 0.0047123889795007284 0.3872012944823099 0.8238826732493775 -0.34 -11.904 -0.4 -8.068 0.164 0.664 -0.168
-0.4939418136991032 -1.426985627930406 -0.008053399136398421 2.312476037737261 -0.005368932757598948 0.858262250821889 0.2715145994557182 0.7747952880462449 -0.01649336142825255 0.2729258617294172 -0.39269908162506073 0.008246680714126275 0.3899501880536853 0.7284567964144877 -1.244 -11.904 -0.536 -7.884 0.144 0.644 -0.176
-0.48780589054756157 -1.426985627930406 -0.003451456772742181 2.307874095373605 -0.004985437560627594 0.8620972027916025 0.27803401780423126 0.6899722864152317 0.040448005407381256 0.31926435336117437 -0.4504258466239447 0.013351768775252066 0.37659841927843324 0.6420629984569743 -1.96 -12.128 -0.468 -7.976 0.152 0.616 -0.176
-0.48320394818390533 -1.4262186375364634 0.0038349519697135344 2.303272153009949 -0.005368932757598948 0.8663156499582874 0.2837864457588015 0.5344634500917077 0.06715154295788539 0.49244464835782614 -0.46574111080732206 -0.007853981632501214 0.3754203220335581 0.5890486224375912 -1.836 -12.032 -0.536 -8.128 0.172 0.676 -0.168
-0.4770680250323637 -1.4243011615516066 0.008436894333369775 2.2975197250553783 -0.006519418348513008 0.8705340971249723 0.28838838812245776 0.49519354192920156 0.09699667316139 0.5972953031517174 -0.49754973641895195 -0.06518804754976008 0.36756634040105685 0.5120796024390792 -1.9 -12.476 -1.944 -8.252 0.18 0.636 -0.168
-0.47131559707779336 -1.423534171157664 0.010737865515197896 2.2933012778886934 -0.007286408742455715 0.8728350683068005 0.2914563496982286 0.562345084887087 0.135873882242271 0.44885505029744444 -0.5116869033574541 -0.09935286765114036 0.3758130211151831 0.43275438795081694 -2.804 -12.76 -2.952 -8.436 0.172 0.616 -0.176
-0.464412683532309 -1.4204662095818932 0.013805827090968724 2.2856313739492666 -0.004601942363656241 0.8770535154734853 0.2949078064709708 0.6393141048855989 0.16257741979277515 0.2599667920357902 -0.5529203069280855 0.054977871427508505 0.35539266887067994 0.35342917346255465 -3.116 -12.7 -3.356 -8.496 0.1 0.656 -0.156
-0.4598107411686528 -1.4196992191879505 0.015339807878854137 2.2794954507977248 -0.0019174759848567672 0.8805049722462275 0.29797576804674164 0.5647012793768373 0.2061670178531569 0.23129975907716077 -0.6067200811107188 0.2210895829549092 0.36089045601343084 0.31062497356542307 -3.304 -12.984 -3.356 -8.436 -0.508 0.576 -0.196
-0.45405831321408247 -1.417014752809151 0.01687378866673955 2.2725925372522404 -0.0019174759848567672 0.8847234194129123 0.30104372962251247 0.5544911032545857 0.21048670775103256 0.20341812428178146 -0.659341758048477 0.21048670775103256 0.3691371367275571 0.30473448734104713 -3.8 -13.556 -2.82 -8.312 -0.72 0.676 -0.204
-0.4479223900625408 -1.4143302864303515 0.017257283863710903 2.266456614100699 -0.004601942363656241 0.8881748761856546 0.3021942152134265 0.5788384463153395 0.2171625921386586 0.08914269152888879 -0.6565928644771015 0.027096236632129192 0.3648174468296814 0.2646791810152909 -4.488 -13.492 -2.652 -8.128 -0.42 0.724 -0.176
-0.44332044769888457 -1.4093448488697238 0.02032524543948173 2.259170205358243 -0.006135923151541655 0.890859342564454 0.304878681592226 0.5466371216220846 0.3063052836675474 0.11820242356914328 -0.6679811378442283 -0.1869247628535289 0.31690815887142404 0.18456856836377855 -4.144 -13.652 -2.652 -8.036 0.124 0.76 -0.176
-0.43948549572917106 -1.4070438776878957 0.021859226227367145 2.251500301418816 -0.008436894333369775 0.8954612849281103 0.30602916718314005 0.4504258466239447 0.3251548395855503 0.22030418479165909 -0.7088218423332346 -0.26350108377041576 0.33065262672830115 0.1602212253030248 -3.74 -14.064 -2.988 -8.128 0.172 0.8 -0.168
-0.4356505437594575 -1.4043594113090963 0.02339320701525256 2.2453643782672743 -0.009970875121255189 0.8989127417008524 0.30756314797102546 0.4158683274409393 0.3066979827491724 0.18928095734327927 -0.7139269303943604 -0.2250165737711598 0.3644247477480564 0.14647675744614766 -3.612 -13.968 -2.884 -8.252 0.164 0.704 -0.148
-0.431815591789744 -1.39975746894544 0.02339320701525256 2.237310979130876 -0.008436894333369775 0.9035146840645087 0.30871363356193954 0.39858956784943667 0.310232274483798 0.10249446030414085 -0.7170685230473609 -0.07225663101901117 0.42175881366531526 0.14176436846664692 -3.396 -14.224 -2.684 -8.284 0.152 0.704 -0.168
-0.42836413501700177 -1.3978399929605834 0.02454369260616662 2.2292575799944774 -0.006519418348513008 0.9073496360342223 0.3106311095467963 0.34164820101380283 0.3612831550950559 0.08796459428401361 -0.7531968385568665 0.10013826581439049 0.4052654522370627 0.14844025285427295 -2.74 -14.096 -2.516 -8.68 0.124 0.724 -0.176
-0.42529617344123094 -1.3940050409908697 0.024160197409195266 2.2204371904641365 -0.004218447166684887 0.9123350735948498 0.31178159513771037 0.3341869184629267 0.3718860302989325 0.06636614479463526 -0.7583019266179923 0.20066923071040604 0.4013384614208121 0.12487830795676931 -2.74 -13.936 -1.844 -9.048 -0.072 0.752 -0.176
-0.4218447166684888 -1.3890196034302422 0.024927187803137973 2.213150781721681 -0.0038349519697135344 0.9177040063524488 0.31178159513771037 0.32358404325905005 0.3730641275438077 -0.012566370612001944 -0.7861835614133716 0.15825772989489947 0.47045349978682277 0.08128870989638758 -2.492 -14.224 -1.776 -9.2 -0.228 0.636 -0.176
-0.4195437454866607 -1.3851846514605286 0.025310683000109326 2.2043303921913395 -0.004218447166684887 0.9234564343070191 0.3133155759255958 0.2768528525456678 0.4033019568289374 0.0310232274483798 -0.8160286916168762 0.08285950622288782 0.5073672134595785 0.05537057050913356 -2.492 -14.128 -1.88 -9.32 -0.136 0.568 -0.176
-0.41724277430483253 -1.381349699490815 0.025310683000109326 2.196276993054941 -0.004985437560627594 0.9276748814737039 0.3129320807286244 0.26075219019904033 0.4021238595840622 0.013351768775252066 -0.8529424052896319 -0.019242254999627974 0.5317145565203323 0.027881634795379313 -2.4 -14.252 -2.112 -9.412 -0.016 0.576 -0.168
-0.4153252983199758 -1.3763642619301875 0.02454369260616662 2.186306117933686 -0.005368932757598948 0.9326603190343316 0.3129320807286244 0.21480639764890821 0.4170464246858145 0.01531526418337737 -0.8831802345747616 -0.06950773744763575 0.5022621253984527 0.02081305132612822 -2.304 -14.284 -2.216 -9.352 0.052 0.568 -0.196
-0.413407822335119 -1.3725293099604738 0.025310683000109326 2.176335242812431 -0.004985437560627594 0.9376457565949592 0.3129320807286244 0.1881028600984041 0.44060836958331817 0.0035342917346255468 -0.9036005868192648 -0.00510508806112579 0.4810563749906994 -0.004319689897875668 -1.868 -14.224 -1.844 -9.384 -0.008 0.576 -0.184
-0.4118738415472336 -1.367160377202875 0.025310683000109326 2.166747862888147 -0.004601942363656241 0.9441651749434722 0.3121650903346817 0.155116137241899 0.4519966429504449 -0.003926990816250607 -0.9389435041655202 0.011388273367126762 0.4728096942765731 -0.022776546734253524 -1.776 -14.224 -1.776 -9.384 0.008 0.644 -0.184
-0.4099563655623768 -1.3614079492483047 0.02454369260616662 2.157160482963863 -0.005368932757598948 0.9480001269131857 0.3121650903346817 0.17043140142527635 0.4841979676436999 -0.02081305132612822 -0.9542587683488976 -0.006283185306000972 0.4889103566232006 -0.0070685834692510935 -1.776 -14.572 -1.844 -9.2 0.052 0.616 -0.24
-0.4091893751684341 -1.3564225116876771 0.02454369260616662 2.1464226174486654 -0.005368932757598948 0.9522185740798705 0.31254858553165304 0.14058627122177175 0.4944081437659515 -0.03652101459113065 -0.9950994728379039 -0.019634954081253035 0.4971570373373269 -0.013744467856877126 -1.9 -14.792 -1.712 -9.232 0.1 0.664 -0.232
-0.4076553943805487 -1.3522040645209923 0.02454369260616662 2.1356847519334674 -0.004985437560627594 0.9583544972314122 0.31178159513771037 0.1079922474468917 0.4869468612150753 -0.018849555918002914 -1.016305223245657 -0.013351768775252066 0.4991205327454522 0.006283185306000972 -1.588 -15.016 -1.88 -9.076 0.1 0.636 -0.252
-0.40650490878963463 -1.3479856173543072 0.024160197409195266 2.125713876812212 -0.004985437560627594 0.9625729443980972 0.31178159513771037 0.07539822367201165 0.5199335840715804 -0.009817477040626518 -1.0379036727350355 0.01531526418337737 0.4900884538680758 -0.012566370612001944 -1.588 -15.3 -1.812 -8.984 0.08 0.644 -0.252
-0.406888403986606 -1.3426166845967085 0.02339320701525256 2.1145925161000427 -0.004985437560627594 0.9664078963678107 0.31178159513771037 0.06872233928438563 0.5144357969288296 -0.045160394386881984 -1.0485065479389122 0.013744467856877126 0.4390375732568179 -0.023954643979128706 -1.556 -15.46 -1.712 -9.168 0.06 0.676 -0.26
-0.40650490878963463 -1.3360972662481954 0.022626216621309852 2.1042381457818164 -0.004985437560627594 0.9706263435344955 0.3121650903346817 0.054977871427508505 0.5144357969288296 -0.059690260407009234 -1.0555751314081632 0.0 0.39152098438018557 -0.009424777959001457 -1.524 -15.652 -1.944 -9.352 0.088 0.692 -0.252
-0.40650490878963463 -1.3307283334905964 0.0222427214243385 2.0923497946757044 -0.004985437560627594 0.9752282858981518 0.3121650903346817 0.04751658887663235 0.5454590243772094 -0.04437499622363186 -1.079137076305667 -0.0019634954081253035 0.39976766509431183 0.0035342917346255468 -1.836 -16.096 -1.812 -9.384 0.124 0.656 -0.268
-0.40573791839569195 -1.3253594007329974 0.021092235833424438 2.0804614435695923 -0.004601942363656241 0.9794467330648366 0.31254858553165304 0.05890486224375911 0.5607742885605868 -0.061653755815134534 -1.1101603037540466 0.00039269908162506076 0.42097341550206513 0.003926990816250607 -1.744 -16.284 -1.744 -9.444 0.116 0.596 -0.252
-0.4045874328047779 -1.3203739631723699 0.02147573103039579 2.0704905684483372 -0.004985437560627594 0.9828981898375788 0.30756314797102546 0.029059732040254495 0.556061899581086 -0.05026548244800778 -1.105447914774546 0.01649336142825255 0.3840597018293094 -0.1060287520387664 -1.804 -16.636 -1.98 -9.412 0.124 0.644 -0.24
-0.4049709280017492 -1.3142380400208282 0.020708740636453084 2.058218722145254 -0.004601942363656241 0.9859661514133496 0.3041116911982833 0.009424777959001457 0.543495528969084 -0.07186393193738612 -1.1211558780395483 0.0070685834692510935 0.3451824927484284 -0.2925608158106702 -1.992 -17.016 -1.88 -9.352 0.116 0.724 -0.288
-0.4045874328047779 -1.3081021168692866 0.019558255045539024 2.046330371039142 -0.004218447166684887 0.9898011033830633 0.30104372962251247 -0.011388273367126762 0.5599888903973366 -0.06086835765188441 -1.1392200357943012 0.03455751918300534 0.33732851111592715 -0.3455751918300535 -1.744 -17.112 -1.944 -9.292 0.124 0.752 -0.308
-0.4045874328047779 -1.3027331841116876 0.018407769454624964 2.035592505523944 -0.0038349519697135344 0.9932525601558054 0.29759227284977025 0.019634954081253035 0.5639158812135873 -0.07461282550876154 -1.1195850817130482 0.02552544030562895 0.32672563591205056 -0.32751103407530063 -1.96 -17.364 -1.744 -9.2 0.144 0.8 -0.288
-0.40535442319872056 -1.29774774655106 0.018791264651596317 2.0240876496148035 -0.0038349519697135344 0.9963205217315763 0.29605829206188483 -0.01767145867312773 0.5466371216220846 -0.08521570071263818 -1.1596403880388044 0.03652101459113065 0.3510729789728043 -0.2992367001982963 -1.9 -17.588 -1.844 -9.076 0.124 0.772 -0.296
-0.40573791839569195 -1.2931458041874038 0.017640779060682257 2.0121992985086914 -0.003451456772742181 0.9997719785043184 0.2922233400921713 -0.05458517234588344 0.5509568115199602 -0.05379977418263332 -1.169457865079431 0.022383847652628464 0.35146567805442935 -0.29099001948417 -1.588 -17.652 -1.776 -8.956 0.124 0.78 -0.316
-0.40535442319872056 -1.2866263858388909 0.015339807878854137 2.0014614329934934 -0.002684466378799474 1.0032234352770606 0.29030586410731457 -0.014137166938502187 0.5289656629489569 -0.12016591897726858 -1.1525718045695532 0.021598449489378342 0.3388993074424274 -0.29373891305554545 -1.9 -17.78 -1.88 -8.956 0.124 0.792 -0.288
-0.40650490878963463 -1.2816409482782631 0.014956312681882784 1.9903400722813243 -0.0030679615757708274 1.0062913968528313 0.28723790253154374 -0.02631083846887907 0.5419247326425838 -0.11152653918151725 -1.1403981330391764 0.02552544030562895 0.33575771478942695 -0.2709623663212919 -1.712 -17.872 -1.776 -9.016 0.124 0.78 -0.296
-0.40650490878963463 -1.2751215299297503 0.01342233189399737 1.9784517211752124 -0.0023009711818281204 1.0093593584286022 0.28455343615274425 -0.04280419989713162 0.5517422096832103 -0.1311614932627703 -1.105447914774546 0.0310232274483798 0.3173008579530491 -0.2646791810152909 -1.744 -17.968 -1.44 -9.076 0.164 0.78 -0.316
-0.40727189918357737 -1.2709030827630652 0.012655341500054663 1.9673303604630432 -0.0019174759848567672 1.0120438248074017 0.2822524649709161 -0.05654866775400875 0.5340707510100826 -0.12095131714051871 -1.1089822065091715 0.06086835765188441 0.3133738671367985 -0.2548617039746644 -1.744 -18.128 -1.24 -9.2 0.356 0.772 -0.316
-0.4088058799714628 -1.2643836644145523 0.011504855909140603 1.9562089997508738 0.0 1.0158787767771154 0.2795679985921167 -0.06832964020276057 0.5230751767245809 -0.10838494652851677 -1.1023063221215454 0.062439153978384655 0.3251548395855503 -0.26035949111741524 -1.804 -18.192 -1.308 -9.26 0.464 0.792 -0.288
-0.4099563655623768 -1.2609322076418101 0.009970875121255189 1.9458546294326473 0.0015339807878854137 1.018946738352886 0.2768835322133172 -0.08717919612076348 0.5328926537652074 -0.11388273367126761 -1.1093749055907967 0.12959069693627004 0.3153373625449238 -0.2741039589742924 -1.9 -18.224 -1.44 -9.352 0.392 0.78 -0.288
-0.4111068511532909 -1.2559467700811826 0.009587379924283835 1.9351167639174494 0.004218447166684887 1.0227816903225997 0.2730485802436036 -0.09896016856951531 0.5160065932553298 -0.1319468914260204 -1.1066260120194211 0.20930861050615737 0.3153373625449238 -0.2996293992799213 -2.056 -18.096 -1.544 -9.812 0.2 0.78 -0.296
-0.4118738415472336 -1.2501943421266122 0.008820389530341128 1.9239954032052802 0.006902913545484362 1.0270001374892845 0.2684466378799474 -0.15472343816027392 0.5454590243772094 -0.084037603467763 -1.1105530028356718 0.26821347274991647 0.36795903948268194 -0.3805254100946839 -1.96 -17.78 -1.508 -10.516 0.136 0.78 -0.296
-0.413407822335119 -1.2436749237780993 0.006902913545484362 1.9109565665082542 0.009203884727312482 1.0327525654438547 0.26384469551629114 -0.14569135928289753 0.5745187564174639 -0.07343472826388636 -1.2036226851808112 0.27724555162729286 0.4712388979500729 -0.4637776153991967 -2.212 -17.684 -1.744 -11.064 0.124 0.596 -0.288
-0.4141748127290617 -1.2394564766114142 0.006902913545484362 1.8983012250081994 0.011504855909140603 1.0400389741863105 0.2584757627586922 -0.15590153540514912 0.5584180940708364 -0.07225663101901117 -1.2079423750786868 0.2379756434647868 0.6008295948863429 -0.4802709768274493 -2.4 -17.492 -2.28 -11.34 0.116 0.472 -0.308
-0.41724277430483253 -1.2333205534598726 0.005368932757598948 1.8848788931142022 0.014189322287940077 1.0461748973378522 0.2519563444101792 -0.14176436846664692 0.6149667618248451 -0.10406525663064109 -1.26095675109807 0.22972896275066054 0.6562001653954765 -0.5592034922340865 -2.74 -17.3 -2.384 -11.492 0.116 0.376 -0.308
-0.41800976469877527 -1.226034144717417 0.004985437560627594 1.870689570826262 0.016106798272796843 1.0526943156863653 0.2454369260616662 -0.16061392438464983 0.620464548967596 -0.09896016856951531 -1.3088660390563274 0.23758294438316174 0.6605198552933521 -0.6035784884577183 -3.116 -17.24 -2.18 -11.432 0.124 0.432 -0.288
-0.4210777262745461 -1.2191312311719327 0.004218447166684887 1.8572672389322646 0.01802427425765361 1.0595972292318496 0.23853401251618184 -0.1920298509146547 0.6310674241714727 -0.09032078877376397 -1.3760175820142129 0.2191260875467839 0.6452045911099747 -0.6483461837629753 -3.116 -17.08 -2.416 -11.372 0.116 0.46 -0.296
-0.4218447166684888 -1.2126118128234196 0.0023009711818281204 1.8430779166443245 0.018791264651596317 1.0657331523833913 0.23163109897069747 -0.21441369856728315 0.6872233928438563 -0.08874999244726373 -1.4129312956869686 0.20066923071040604 0.6624833507014775 -0.6891868882519816 -3.552 -17.144 -2.752 -11.216 0.124 0.52 -0.28
-0.4249126782442596 -1.206475889671878 0.0023009711818281204 1.8285050991594132 0.02147573103039579 1.0730195611258468 0.22434469022824177 -0.20577431877153182 0.6766205176399797 -0.10681415020201653 -1.4502377084413494 0.16257741979277515 0.6907576845784819 -0.7449501578427402 -3.864 -17.24 -2.988 -10.944 0.108 0.508 -0.288
-0.42798063982003043 -1.1999564713233648 0.0023009711818281204 1.812014805689645 0.023776702212223912 1.0803059698683026 0.21629129109184334 -0.278030949790543 0.6813329066194804 -0.062439153978384655 -1.51935274680736 0.21284290224078292 0.7237444074349869 -0.7991426311069986 -3.988 -17.112 -3.188 -10.728 0.008 0.46 -0.268
-0.4314320965927726 -1.1926700625809092 0.0011504855909140602 1.7966749978107908 0.024927187803137973 1.0864418930198443 0.20785439675847356 -0.3078760799940476 0.698611666210983 -0.04987278336638271 -1.5735452200716185 0.20263272611853134 0.7080364441699845 -0.8136724971271259 -4.144 -17.176 -3.188 -10.516 -0.136 0.452 -0.288
-0.43373306777460074 -1.1861506442323961 0.0007669903939427069 1.7813351899319367 0.02569417819708068 1.0929613113683574 0.19903400722813244 -0.2858849314230442 0.7453428569243653 -0.07579092275363672 -1.571581724663493 0.1331249886708956 0.6707300314156037 -0.8203483815147519 -4.332 -17.144 -3.592 -10.452 -0.18 0.528 -0.288
-0.438335010138257 -1.1780972450959977 -0.0011504855909140602 1.7656118868561113 0.02569417819708068 1.0987137393229276 0.190980608091734 -0.3392920065240525 0.7319910881491132 -0.07853981632501214 -1.5978925631323722 0.05340707510100826 0.6342090168244731 -0.8458738218203808 -4.612 -17.176 -4.128 -10.392 -0.08 0.644 -0.28
-0.4410194765170565 -1.1688933603686853 -0.0015339807878854137 1.7487380981893716 0.02569417819708068 1.105616652868412 0.18100973297047881 -0.34910948356467897 0.8160286916168762 -0.10995574285501701 -1.6379478694581284 -0.0027488935713754254 0.633423618661223 -0.9157742583496417 -4.704 -17.46 -3.892 -10.088 0.06 0.656 -0.26
-0.4456214188807127 -1.1596894756413727 -0.0019174759848567672 1.7299468335377755 0.02684466378799474 1.113286556807839 0.1695048770613382 -0.37227872938055756 0.8784678455952609 -0.08325220530451288 -1.6654368051718826 0.023561944897503646 0.665624943354478 -0.9393362032471453 -4.86 -17.716 -3.624 -9.84 0.116 0.608 -0.316
-0.44983986604739756 -1.1516360765049745 -0.002684466378799474 1.7142235304619498 0.026077673394052033 1.1194224799593806 0.1599174971370544 -0.3989822669310617 0.8820021373298864 -0.08364490438613793 -1.6909622454775115 0.04712388979500729 0.6754424203951045 -0.9546514674305226 -5.264 -17.936 -3.792 -9.628 0.136 0.608 -0.296
-0.45405831321408247 -1.1416652013837192 -0.004601942363656241 1.696966246598239 0.0279951493789088 1.1259418983078937 0.1491796316218565 -0.39544797519643615 0.8474446181468811 -0.12841259969139487 -1.6976381298651375 0.07107853377413599 0.6416702993753493 -1.0257300012046586 -5.828 -18.316 -4.128 -9.66 0.1 0.684 -0.288
-0.4598107411686528 -1.1336118022473207 -0.004985437560627594 1.6800924579314993 0.03106311095467963 1.131694326262464 0.13767477571271589 -0.446106156726069 0.872577359370885 -0.08482300163101313 -1.635984374050003 0.1240929097935192 0.5988660994782177 -1.0563605295714134 -5.856 -18.288 -4.196 -9.812 0.116 0.76 -0.28
-0.464412683532309 -1.124024422323037 -0.004985437560627594 1.661301193279903 0.032213596545593685 1.1378302494140056 0.12616991980357528 -0.47673668509282374 0.9000662950846392 -0.06636614479463526 -1.6846790601715105 0.2042035224450316 0.5866924279478407 -1.1105530028356718 -6.108 -18.38 -4.16 -10.088 0.008 0.76 -0.316
-0.47016511148687934 -1.114437042398753 -0.006135923151541655 1.6451943950071062 0.034514567727421806 1.1443496677625187 0.11428156869746332 -0.536819644581458 0.9212720454923925 -0.062439153978384655 -1.7196292784361409 0.226194671016035 0.614181363661595 -1.1619965825285548 -6.48 -18.508 -4.364 -10.24 -0.1 0.644 -0.308
-0.4751505490475069 -1.1040826720805266 -0.007286408742455715 1.6267866255524812 0.03604854851530722 1.1516360765049745 0.10009224640952324 -0.5478152188669597 0.9405143004920204 -0.09267698326351434 -1.7506525058845208 0.21519909673053328 0.6742643231502293 -1.2566370612001942 -6.792 -18.508 -5.168 -10.424 -0.172 0.608 -0.316
-0.4816699673960199 -1.0952622825501854 -0.007669903939427069 1.6087623512948277 0.03834951969713534 1.1585389900504588 0.08628641931855452 -0.5760895527439641 0.9605419536548986 -0.08953539061051385 -1.7506525058845208 0.19281524907790482 0.673086225905354 -1.3614877159940855 -7.26 -18.7 -5.104 -10.452 -0.188 0.588 -0.26
-0.48742239535059023 -1.0864418930198443 -0.008820389530341128 1.5915050674311169 0.0395000052880494 1.1635244276110863 0.07133010663667173 -0.6385287067223487 0.9821404031442769 -0.04084070448900632 -1.7482963113947705 0.1881028600984041 0.658949058966852 -1.4050773140544672 -7.416 -18.732 -5.404 -10.148 -0.164 0.56 -0.24
-0.49547579448698864 -1.075320532307675 -0.009203884727312482 1.5738642883704346 0.04180097646987752 1.1692768555656565 0.05292233718204677 -0.658949058966852 0.9876381902870277 -0.029452431121879556 -1.7730363535371492 0.16257741979277515 0.6318528223347227 -1.578650308132744 -8.384 -18.796 -5.54 -9.748 -0.124 0.616 -0.288
-0.502378708032473 -1.0657331523833913 -0.009587379924283835 1.5550730237188382 0.043334957257762936 1.175029283520227 0.037582529303192634 -0.691935781823357 1.002168056307155 -0.04751658887663235 -1.8201602433321564 0.17749998489452745 0.5733406591725887 -1.6791812730287596 -9.008 -19.332 -6.008 -9.076 -0.072 0.732 -0.252
-0.5085146311840146 -1.0565292676560787 -0.010354370318226542 1.53858273024907 0.045252433242619704 1.1780972450959977 0.021859226227367145 -0.7539822367201167 1.0108074361029062 -0.0620464548967596 -1.8123062616996553 0.19949113346553085 0.4826271713171996 -1.6540485318047558 -9.316 -19.936 -6.344 -8.1 -0.124 0.888 -0.232
-0.5177185159113271 -1.0461748973378522 -0.010354370318226542 1.5213254463853592 0.04793689962141918 1.1811652066717686 0.008053399136398421 -0.7704755981483692 0.9837111994707771 -0.0911061869370141 -1.6996016252732629 0.2450442269340379 0.40251655866568725 -1.5762941136429938 -9.1 -20.604 -5.976 -7.336 -0.236 1.04 -0.252
-0.5261554102446969 -1.037354507807511 -0.010737865515197896 1.5079031144913617 0.05062136600021865 1.1834661778535966 -0.006135923151541655 -0.8187775851882516 0.9731083242669005 -0.0801106126515124 -1.6002487576221225 0.26075219019904033 0.2831360378516688 -1.4239268699724703 -8.724 -21.364 -5.976 -6.844 -0.328 1.148 -0.232
-0.5342088093810954 -1.02853411827717 -0.01227184630308331 1.4925633066125075 0.052155346788104066 1.183849673050568 -0.01802427425765361 -0.8580474933507577 0.9149888601863915 -0.054977871427508505 -1.473014255175603 0.21755529122028364 0.12959069693627004 -1.2723450244651968 -8.072 -22.16 -5.84 -6.692 -0.316 1.196 -0.204
-0.5426457037144651 -1.021247709534714 -0.014189322287940077 1.4814419459003383 0.05368932757598948 1.1834661778535966 -0.02684466378799474 -0.8521570071263818 0.8686503685546344 -0.0769690199985119 -1.3540264334432095 0.181034276629153 0.02631083846887907 -1.1242974706925488 -7.852 -22.668 -6.276 -7.212 -0.28 1.244 -0.26
-0.5518495884417776 -1.011276834413459 -0.014956312681882784 1.4687866044002837 0.055223308363874894 1.1823156922626827 -0.037582529303192634 -0.8556912988610074 0.8588328915140079 -0.11388273367126761 -1.2193306484458135 0.13233959050764546 -0.034950218264630406 -0.9837111994707771 -7.384 -23.208 -5.808 -8.036 -0.328 1.196 -0.252
-0.5606699779721187 -1.002456444883118 -0.017257283863710903 1.4580487388850858 0.0559902987578176 1.182699187459654 -0.04410194765170564 -0.8851437299828869 0.8552985997793823 -0.14922565101752308 -1.1671016705896806 0.1079922474468917 -0.03220132469325498 -0.9075275776355154 -7.012 -23.748 -5.272 -8.712 -0.372 1.032 -0.28
-0.5706408530933739 -0.9947865409436908 -0.01917475984856767 1.4469273781729166 0.0559902987578176 1.1830826826566254 -0.05292233718204677 -0.9118472675333911 0.8360563447797543 -0.1829977720372783 -1.0756027845710414 0.03259402377488004 -0.018064157754752792 -0.7779368806992453 -6.576 -24.288 -4.632 -9.26 -0.216 0.856 -0.268
-0.579461242623715 -0.9871166370042638 -0.021859226227367145 1.4369565030516613 0.05445631796993219 1.1807817114747972 -0.05905826033358843 -0.8937831097786383 0.7905032513112472 -0.22423117560790967 -1.0233738067149083 -0.028274333877004374 -0.059690260407009234 -0.7359180789653639 -6.356 -24.952 -4.532 -9.476 -0.044 0.78 -0.268
-0.5882816321540562 -0.9802137234587793 -0.022626216621309852 1.4289031039152629 0.054072822772960834 1.1784807402929691 -0.06672816427301549 -0.8992808969213891 0.7645851119239933 -0.23522674989341139 -0.9420850968185207 -0.06950773744763575 -0.16297011887440022 -0.7037167542721089 -5.952 -25.428 -4.228 -9.688 -0.016 0.956 -0.24
-0.59786901207834 -0.973310809913295 -0.02454369260616662 1.4220001903697785 0.05445631796993219 1.176179769111141 -0.07286408742455715 -0.9350165133492696 0.7249225046798621 -0.1829977720372783 -0.8635452804935085 -0.043982297142006806 -0.226194671016035 -0.6628760497831025 -5.548 -25.652 -3.724 -9.78 -0.036 1.088 -0.232
-0.6082233823965666 -0.9664078963678107 -0.026461168591023387 1.4127963056424662 0.05445631796993219 1.1738787979293128 -0.0782330201821561 -0.9923505792665285 0.6907576845784819 -0.17867808213940264 -0.7677267045769938 0.0007853981632501215 -0.27056966723966686 -0.6239988407022216 -4.956 -26.064 -3.66 -9.748 -0.036 1.12 -0.252
-0.6181942575178218 -0.960271973216269 -0.028762139772851508 1.4066603824909245 0.05445631796993219 1.170810836353542 -0.08513593372764046 -0.982533102225902 0.6518804754976009 -0.21166480499590773 -0.7064656478434843 0.003141592653000486 -0.2269800691792851 -0.6024003912128432 -4.8 -26.416 -3.86 -9.964 -0.024 0.992 -0.212
-0.6293156182299909 -0.9541360500647273 -0.030679615757708275 1.400907954536354 0.05445631796993219 1.1692768555656565 -0.09280583766706753 -1.0135563296742818 0.5898340206008412 -0.1912444527514046 -0.64638268835485 0.005890486224375911 -0.21676989305703354 -0.6471680865181001 -4.236 -26.604 -3.592 -10.024 -0.072 0.876 -0.224
-0.6377525125633607 -0.9503010980950138 -0.03259709174256504 1.3951555265817839 0.05445631796993219 1.1654419035959431 -0.09894176081860918 -1.0646072102855397 0.5513495106015853 -0.18771016101677904 -0.6047565857025935 -0.007853981632501214 -0.2450442269340379 -0.6762278185583546 -3.644 -26.732 -3.492 -10.148 -0.052 0.876 -0.26
-0.6484903780785587 -0.9456991557313575 -0.03528155812136451 1.3909370794150988 0.055223308363874894 1.161990446823201 -0.10661166475803625 -1.0186614177354076 0.510508806112579 -0.21873338846515883 -0.49990593090870233 -0.015707963265002428 -0.35539266887067994 -0.7237444074349869 -3.456 -26.952 -3.424 -10.208 -0.052 1.004 -0.252
-0.6592282435937565 -0.9414807085646727 -0.03681553890924993 1.3874856226423566 0.054072822772960834 1.1585389900504588 -0.11428156869746332 -1.0033461535520303 0.4610287218278213 -0.2509347131584138 -0.41390483203281403 0.0047123889795007284 -0.36560284499293155 -0.7418085651897397 -2.992 -27.144 -3.356 -10.424 -0.044 1.08 -0.224
-0.6691991187150117 -0.9372622613979879 -0.04065049087896346 1.3840341658696145 0.054072822772960834 1.1547040380807452 -0.12156797743991904 -1.0166979223272823 0.44964044846069456 -0.2580032966276649 -0.3711006321356824 0.02552544030562895 -0.36324665050318117 -0.7288494954961128 -2.864 -27.272 -2.652 -10.516 -0.024 0.992 -0.232
-0.6799369842302097 -0.9330438142313029 -0.04371845245473429 1.3809662042938438 0.054072822772960834 1.1520195717019457 -0.13000487177328882 -1.0661780066120399 0.37267142846218265 -0.2638937828520408 -0.3204424506060496 -0.012959069693627005 -0.3227986450957999 -0.7484844495773658 -2.46 -27.684 -2.616 -10.424 0.052 0.848 -0.232
-0.6899078593514648 -0.9303593478525034 -0.045252433242619704 1.379048728308987 0.05368932757598948 1.1481846197322323 -0.13614079492483047 -1.0555751314081632 0.329474529483426 -0.28352873693329383 -0.2320851572404109 -0.051443579692882956 -0.3290818304018009 -0.7567311302914921 -2.336 -27.844 -2.28 -10.392 0.108 0.896 -0.212
-0.7006457248666628 -0.9272913862767326 -0.04793689962141918 1.3778982427180728 0.05368932757598948 1.143582677368576 -0.14381069886425754 -1.0300496911025343 0.2980586029534211 -0.2850995332597941 -0.18574666560865372 -0.04123340357063138 -0.4060508504003128 -0.7492698477406159 -1.9 -28.096 -2.18 -10.516 0.124 1.02 -0.232
-0.7110000951848893 -0.9257574054888472 -0.05138835639416136 1.3778982427180728 0.05292233718204677 1.1385972398079482 -0.15224759319762732 -1.053611636000038 0.2737112598926673 -0.25368360672978923 -0.1170243263242681 -0.009817477040626518 -0.4547455365218203 -0.7708682972299943 -1.496 -28.54 -2.08 -10.484 0.124 1.108 -0.232
-0.7225049510940299 -0.9238399295039904 -0.05368932757598948 1.3775147475211016 0.05292233718204677 1.1343787926412634 -0.16030099233402573 -1.0182687186537824 0.2030254252001564 -0.25878869479091504 -0.0510508806112579 0.00039269908162506076 -0.4241150081550656 -0.7857908623317466 -1.12 -28.828 -1.98 -10.636 0.124 1.04 -0.212
-0.7324758262152851 -0.9215389583221623 -0.056373793954788955 1.3775147475211016 0.05292233718204677 1.1313108310654927 -0.16643691548556738 -1.0430087607961613 0.17946348030265274 -0.2627156856071656 -0.012566370612001944 0.001570796326500243 -0.39073558621693544 -0.7347399817204886 -0.776 -28.668 -1.912 -10.82 0.124 0.956 -0.24
-0.7439806821244257 -0.9211554631251909 -0.058674765136617076 1.3794322235059584 0.05368932757598948 1.1278593742927505 -0.17257283863710904 -1.0512554415102875 0.1299833960178951 -0.2552544030562895 0.060475658570259355 0.0047123889795007284 -0.38837939172718505 -0.6668030405993531 -0.308 -28.54 -1.644 -11.4 0.116 0.936 -0.232
-0.7539515572456809 -0.9200049775342769 -0.06212622190935926 1.3805827090968723 0.054072822772960834 1.124024422323037 -0.17909225698562206 -1.0622510157957894 0.06479534846813502 -0.28195794060679363 0.12644910428326955 -0.009032078877376396 -0.38641589631905976 -0.5717698628460884 -0.372 -28.668 -1.712 -12.104 0.144 0.84 -0.212
-0.7643059275639074 -0.9207719679282196 -0.06481068828815872 1.3817331946877864 0.05330583237901813 1.1205729655502947 -0.18407769454624964 -1.014734426919157 0.054977871427508505 -0.2721404635661671 0.1240929097935192 -0.015707963265002428 -0.32751103407530063 -0.5061891162147033 -0.496 -28.448 -1.44 -12.564 0.124 0.732 -0.224
-0.7738933074881912 -0.9200049775342769 -0.06711165946998685 1.3832671754756718 0.05292233718204677 1.1190389847624094 -0.18714565612202047 -1.0327985846739098 0.02081305132612822 -0.27528205621916757 0.10524335387551628 -0.01610066234662749 -0.24150993519941236 -0.43746677693031766 -0.436 -28.224 -1.476 -12.684 0.136 0.588 -0.24
-0.7850146682003605 -0.9211554631251909 -0.06979612584878632 1.3832671754756718 0.05253884198507542 1.1159710231866384 -0.190980608091734 -1.0485065479389122 0.012959069693627005 -0.2250165737711598 0.11231193734476737 -0.04162610265225644 -0.22226768019978438 -0.3754203220335581 -0.372 -28.0 -1.376 -12.44 0.144 0.548 -0.24
-0.7961360289125298 -0.9211554631251909 -0.07133010663667173 1.3851846514605286 0.05177185159113271 1.1140535472017816 -0.1944320648644762 -1.0767808818159166 -0.031415926530004856 -0.19988383254715592 0.11545352999776785 -0.06675884387626033 -0.2501493149951637 -0.3483240854014289 0.308 -27.684 -1.644 -12.164 0.152 0.644 -0.252
-0.8057234088368136 -0.922305948716105 -0.07401457301547121 1.3859516418544713 0.05138835639416136 1.110985585626011 -0.19750002644024703 -1.0253373021230336 -0.07932521448826227 -0.2250165737711598 0.10956304377339195 -0.03809181091763089 -0.2662499773417912 -0.3243694414223002 2.336 -27.336 -1.172 -11.98 0.152 0.704 -0.26
-0.8145437983671547 -0.9219224535191337 -0.07746602978821339 1.3874856226423566 0.051004861197190006 1.109068109641154 -0.19941750242510378 -0.989208986613528 -0.04908738520313259 -0.2811725424435435 0.09738937224301507 -0.01531526418337737 -0.23483405081178632 -0.28941922315766977 3.488 -26.952 -0.904 -11.46 0.144 0.704 -0.252
-0.8245146734884099 -0.9242234247009617 -0.08091748656095557 1.3882526130362995 0.05177185159113271 1.1075341288532687 -0.20286895919784598 -0.9542587683488976 -0.08757189520238855 -0.3224059460141749 0.12134401622214377 0.004319689897875668 -0.18731746193515397 -0.27253316264779215 4.456 -26.32 -0.468 -11.032 0.144 0.724 -0.232
-0.8329515678217797 -0.9253739102918759 -0.08551942892461181 1.389786593824185 0.05138835639416136 1.105616652868412 -0.20555342557664544 -0.9405143004920204 -0.10838494652851677 -0.3970187715229364 0.1441205629563973 0.003141592653000486 -0.1900663555065294 -0.29648780662692087 4.516 -25.936 -0.368 -11.004 0.136 0.752 -0.26
-0.8413884621551494 -0.9265243958827899 -0.09050486648523941 1.392087565006013 0.05177185159113271 1.103315681686584 -0.20823789195544493 -0.8450884236571307 -0.1370519794871462 -0.5112942042758291 0.17121679958852648 0.009032078877376396 -0.19517144356765517 -0.27646015346404273 4.392 -25.492 -0.4 -10.76 0.144 0.76 -0.212
-0.8479078805036625 -0.928825367064618 -0.09625729443980971 1.3936215457938983 0.051004861197190006 1.1017817008986983 -0.21130585353121575 -0.7689048018218689 -0.13980087305852162 -0.5324999546835824 0.19320794815952988 -0.006283185306000972 -0.21519909673053328 -0.2788163479537931 4.204 -24.86 1.04 -10.696 0.144 0.76 -0.224
-0.8567282700340035 -0.9284418718676467 -0.10009224640952324 1.3959225169757266 0.04947088040930459 1.099097234519899 -0.2151408055009293 -0.8344855484532541 -0.15550883632352405 -0.4610287218278213 0.1912444527514046 -0.07814711724338709 -0.18928095734327927 -0.303949089177797 4.456 -24.54 2.416 -10.912 0.252 0.752 -0.24
-0.865932154761316 -0.9318933286403889 -0.10354370318226543 1.3982234881575546 0.04563592843959106 1.0983302441259561 -0.2174417766827574 -0.8423395300857552 -0.1739656931599019 -0.35617806703393007 0.2171625921386586 -0.21245020315915786 -0.16728980877227587 -0.3271183349936756 4.644 -24.444 2.784 -10.788 0.84 0.644 -0.212
-0.8736020587007431 -0.9345777950191884 -0.10469418877317949 1.400907954536354 0.044485442848677 1.0964127681410996 -0.22089323345549958 -0.84037603467763 -0.22069688387328412 -0.2949170103004206 0.25839599570928995 -0.25643250030116466 -0.1472621556093978 -0.3063052836675474 5.08 -23.904 2.784 -10.696 1.296 0.588 -0.184
-0.8824224482310843 -0.9364952710040451 -0.10776215034895031 1.4043594113090963 0.04563592843959106 1.0944952921562427 -0.2239611950312704 -0.8713992621260098 -0.2159844948937834 -0.19634954081253037 0.26350108377041576 -0.11349003458964255 -0.19517144356765517 -0.2870630286679194 5.888 -23.62 2.484 -10.944 1.104 0.548 -0.24
-0.8912428377614254 -0.9376457565949592 -0.11006312153077843 1.406276887293953 0.04908738521233324 1.092577816171386 -0.2266456614100699 -0.8847510309012618 -0.2230530783630345 -0.20027653162878098 0.26153758836229046 0.13940817397689656 -0.21402099948565811 -0.29334621397392036 6.732 -23.968 2.216 -10.912 0.728 0.548 -0.212
-0.8985292465038811 -0.94071371817073 -0.11083011192472114 1.4097283440666952 0.052155346788104066 1.0895098545956152 -0.22856313739492665 -0.8360563447797543 -0.21637719397540847 -0.21284290224078292 0.27488935713754253 0.2988440011166712 -0.2340486526485362 -0.271355065402917 6.98 -23.748 1.944 -10.944 0.3 0.54 -0.232
-0.9061991504433081 -0.9433981845495295 -0.1119805975156352 1.4120293152485233 0.05330583237901813 1.0868253882168157 -0.23201459416766884 -0.7912886494744974 -0.22423117560790967 -0.18260507295565323 0.2799944451986683 0.31141037172867314 -0.2580032966276649 -0.27528205621916757 7.48 -23.684 1.544 -10.788 0.144 0.616 -0.24
-0.9134855591857639 -0.9456991557313575 -0.11504855909140603 1.4162477624152083 0.05330583237901813 1.0833739314440736 -0.23508255574343967 -0.7732244917197446 -0.2532909076481642 -0.21362830040403305 0.3059125845859223 0.1472621556093978 -0.30551988550429726 -0.27528205621916757 7.356 -23.904 1.476 -10.696 0.136 0.664 -0.268
-0.9196214823373056 -0.9491506125040997 -0.11581554948534874 1.419315723990979 0.052155346788104066 1.0803059698683026 -0.23853401251618184 -0.704502152435359 -0.2642864819336659 -0.1881028600984041 0.3601050578501807 -0.006675884387626033 -0.3322234230548014 -0.3078760799940476 7.356 -23.62 1.476 -10.852 0.428 0.616 -0.224
-0.9261409006858186 -0.9514515836859279 -0.11926700625809092 1.423534171157664 0.052155346788104066 1.0768545130955605 -0.24083498369800996 -0.6369579103958485 -0.2854922323414192 -0.19399334632278 0.3742422247886829 -0.07068583469251093 -0.31887165427954933 -0.3176935570346741 7.044 -23.524 2.148 -11.032 0.676 0.56 -0.212
-0.9318933286403889 -0.9541360500647273 -0.12118448224294769 1.4285196087182916 0.05292233718204677 1.0737865515197895 -0.24505343086469483 -0.5980807013149675 -0.23561944897503645 -0.23287055540366103 0.39348447978831086 -0.01688606050987761 -0.2898119222392948 -0.3082687790756727 7.044 -23.428 2.484 -11.064 0.72 0.5 -0.212
-0.9372622613979879 -0.9572040116404982 -0.12310195822780445 1.432354560688005 0.05368932757598948 1.0707185899440188 -0.2469709068495516 -0.5980807013149675 -0.2929535148922953 -0.21676989305703354 0.42136611458369017 0.04830198703988247 -0.29373891305554545 -0.3279037331569257 7.072 -23.272 2.82 -11.124 0.712 0.472 -0.204
-0.9433981845495295 -0.960271973216269 -0.12463593901568987 1.437723493445604 0.05483981316690354 1.0676506283682479 -0.2511893540162365 -0.5580253949892113 -0.32594023774880043 -0.18456856836377855 0.44453536039956876 0.07422012642713648 -0.32554753866717534 -0.3176935570346741 7.228 -23.176 2.884 -11.064 0.728 0.492 -0.24
-0.9487671173071284 -0.9633399347920398 -0.12540292940963257 1.4419419406122889 0.05483981316690354 1.0630486860045918 -0.25464081078897866 -0.5336780519284575 -0.3161227607081739 -0.10681415020201653 0.4598506245829461 0.04987278336638271 -0.3341869184629267 -0.3400774046873026 7.792 -22.952 2.952 -10.972 0.776 0.46 -0.212
-0.9541360500647273 -0.9679418771556961 -0.12616991980357528 1.4469273781729166 0.05483981316690354 1.0592137340348782 -0.2580922675617209 -0.5438882280507091 -0.31141037172867314 -0.07736171908013696 0.46299221723594663 0.028667032958629435 -0.3718860302989325 -0.3432189973403031 8.164 -22.888 2.584 -10.852 0.784 0.424 -0.212
-0.9575875068374695 -0.9694758579435815 -0.12732040539448933 1.4519128157335441 0.05675728915176031 1.0549952868681933 -0.26154372433446305 -0.491266551112951 -0.3133738671367985 -0.09385508050838952 0.46770460621544735 0.07068583469251093 -0.4158683274409393 -0.36089045601343084 8.228 -22.92 2.316 -10.696 0.676 0.452 -0.24
-0.9618059540041545 -0.9725438195193523 -0.12808739578843203 1.4568982532941717 0.05829126993964572 1.0511603348984797 -0.26537867630417655 -0.4759512869295736 -0.2788163479537931 -0.1021017612225158 0.5081526116228285 0.15668693356839924 -0.42058071642044004 -0.36089045601343084 8.104 -22.828 2.484 -10.484 0.536 0.46 -0.224
-0.9660244011708393 -0.9767622666860372 -0.1292378813793461 1.462650681248742 0.05905826033358843 1.045024411746938 -0.2699806186678328 -0.3828816045844342 -0.3243694414223002 -0.11506083091614279 0.536819644581458 0.16454091520090044 -0.4779147823376989 -0.39544797519643615 8.228 -22.888 2.852 -10.268 0.548 0.548 -0.232
-0.9683253723526675 -0.979830228261808 -0.13077186216723152 1.4680196140063408 0.05905826033358843 1.0408059645802532 -0.273432075440575 -0.35617806703393007 -0.3385066083608024 -0.084037603467763 0.5517422096832103 0.09935286765114036 -0.5152211950920796 -0.40290925774731234 7.76 -22.86 2.82 -10.24 0.656 0.588 -0.224
-0.9717768291254096 -0.9836651802315216 -0.13115535736420286 1.474539032354854 0.05944175553055978 1.0342865462317403 -0.27880100819817394 -0.3412555019321778 -0.3502875808095542 -0.09032078877376397 0.6047565857025935 0.04633849163175717 -0.5411393344793337 -0.41626102652256436 7.356 -22.888 2.616 -10.208 0.812 0.588 -0.224
-0.9756117810951231 -0.9867331418072924 -0.13192234775814557 1.481058450703367 0.06020874592450249 1.0289176134741413 -0.28301945536485884 -0.2902046213209199 -0.3612831550950559 -0.07264933010063623 0.6098616737637194 0.02513274122400389 -0.5808019417234648 -0.4594579255013211 6.98 -22.828 2.416 -10.3 0.856 0.548 -0.212
-0.9767622666860372 -0.9898011033830633 -0.13153885256117423 1.48757786905188 0.06135923151541655 1.0235486807165424 -0.2880048929254864 -0.2803871442802934 -0.36992253489080723 -0.06832964020276057 0.6648395451912278 0.06008295948863429 -0.5572399968259611 -0.4983351345822021 6.452 -22.732 2.348 -10.208 0.74 0.432 -0.212
-0.9794467330648366 -0.9947865409436908 -0.13307283334905964 1.495247772991307 0.0625097171063306 1.016645767171058 -0.2933738256830854 -0.23247785632203596 -0.3738495257070578 -0.02552544030562895 0.705287550598609 0.1280199006097698 -0.5890486224375912 -0.4810563749906994 6.012 -22.796 2.18 -10.176 0.556 0.412 -0.252
-0.9809807138527221 -0.9986214929134043 -0.13268933815208828 1.5036846673246769 0.06327670750027331 1.007825377640717 -0.2998932440315984 -0.226194671016035 -0.40448005407381254 -0.006675884387626033 0.7528041394752414 0.11859512265076834 -0.6938992772314824 -0.536819644581458 5.548 -22.796 1.744 -10.268 0.5 0.452 -0.232
-0.9821311994436361 -1.002456444883118 -0.13192234775814557 1.5121215616580466 0.06327670750027331 0.9997719785043184 -0.3064126623801114 -0.19281524907790482 -0.39544797519643615 0.005497787142750851 0.8289877613105032 0.05772676499888393 -0.7865762604949966 -0.6043638866209685 4.736 -22.92 1.24 -10.208 0.508 0.48 -0.196
-0.984048675428493 -1.0074418824437454 -0.13153885256117423 1.522475931976273 0.06442719309118737 0.9909515889739773 -0.31254858553165304 -0.14176436846664692 -0.42961279529781643 0.005890486224375911 0.8325220530451287 0.04280419989713162 -0.8333074512083789 -0.6287112296817222 4.3 -23.016 0.772 -10.056 0.444 0.424 -0.232
-0.9855826562163783 -1.0128108152013444 -0.13115535736420286 1.5324468070975283 0.06481068828815872 0.9802137234587793 -0.31945149907713744 -0.11859512265076834 -0.4547455365218203 0.007853981632501214 0.9039932859008898 0.04751658887663235 -0.865901474983259 -0.6369579103958485 3.52 -22.952 0.704 -9.964 0.344 0.452 -0.204
-0.986349646610321 -1.0170292623680293 -0.13115535736420286 1.5416506918248407 0.06481068828815872 0.9706263435344955 -0.3271214030165645 -0.08521570071263818 -0.4610287218278213 -0.005497787142750851 0.9397289023287704 0.06675884387626033 -0.9334457170227694 -0.6935065781498573 2.836 -22.888 0.368 -9.596 0.344 0.5 -0.196
-0.9867331418072924 -1.021247709534714 -0.13153885256117423 1.5520050621430674 0.06481068828815872 0.960271973216269 -0.33287383097113477 -0.0659734457130102 -0.4622068190726965 -0.008246680714126275 0.9742864215117757 0.02081305132612822 -1.007665843449906 -0.6758351194767296 2.18 -22.86 0.3 -9.384 0.38 0.568 -0.212
-0.986349646610321 -1.026616642292313 -0.13115535736420286 1.5642769084461507 0.06596117387907278 0.9491506125040997 -0.33977674451661916 -0.039662607244131134 -0.5144357969288296 0.008246680714126275 1.0744246873261663 0.014137166938502187 -1.0697122983466654 -0.6671957396809782 1.62 -22.764 0.132 -9.292 0.472 0.616 -0.204
-0.9859661514133496 -1.0316020798529408 -0.13115535736420286 1.5773157451431767 0.06634466907604414 0.9376457565949592 -0.3474466484560462 -0.027488935713754253 -0.49048115294970085 0.012959069693627005 1.1506083091614279 0.02631083846887907 -1.079922474468917 -0.6726935268237291 1.464 -22.604 -0.064 -9.232 0.464 0.588 -0.176
-0.9867331418072924 -1.037354507807511 -0.13192234775814557 1.588437105855346 0.06672816427301549 0.9272913862767326 -0.3539660668045592 -0.01610066234662749 -0.48184177315394955 -0.0027488935713754254 1.1616038834469296 0.056155968672383684 -1.0681415020201652 -0.6734789249869791 1.088 -22.54 -0.2 -9.076 0.4 0.596 -0.196
-0.9871166370042638 -1.0423399453681386 -0.13192234775814557 1.6010924473554007 0.06902913545484361 0.9165535207615347 -0.3608689803500436 -0.012173671530376884 -0.4987278336638271 0.011388273367126762 1.1993029952829355 0.08874999244726373 -1.0748173864077912 -0.6616979525382274 0.84 -22.256 -0.3 -8.832 0.272 0.508 -0.184
-0.9867331418072924 -1.0477088781257375 -0.13115535736420286 1.614514779249398 0.0682621450609009 0.9038981792614801 -0.36777189389552795 0.005890486224375911 -0.523467875806206 0.043196898978756684 1.2523173713023188 0.09817477040626518 -1.118799683549798 -0.6188937526410957 0.684 -22.096 -0.368 -8.588 0.228 0.576 -0.196
-0.9859661514133496 -1.0523108204893938 -0.13077186216723152 1.6279371111433953 0.06979612584878632 0.8916263329583968 -0.3727573314561555 0.009424777959001457 -0.5313218574387072 0.04437499622363186 1.3151492243623284 0.05851216316213405 -1.1439324247738019 -0.6161448590697203 0.716 -21.936 -0.4 -8.556 0.272 0.724 -0.204
-0.9867331418072924 -1.058830238837907 -0.12885438618237474 1.6436604142192208 0.0682621450609009 0.8805049722462275 -0.3781262642137545 -0.02513274122400389 -0.5348561491733327 0.07422012642713648 1.3603096187492103 -0.01021017612225158 -1.1600330871204294 -0.5517422096832103 0.62 -21.524 -0.3 -8.804 0.308 0.752 -0.204
-0.986349646610321 -1.0645826667924772 -0.1284708909854034 1.6566992509162468 0.06902913545484361 0.8705340971249723 -0.3831117017743821 0.009032078877376396 -0.5529203069280855 0.0950331777532647 1.3626658132389609 -0.02513274122400389 -1.0689269001834154 -0.5014767272352025 0.808 -21.08 -0.332 -9.26 0.336 0.548 -0.204
-0.9859661514133496 -1.0699515995500761 -0.126936910197518 1.6689710972193301 0.06902913545484361 0.8620972027916025 -0.38656315854712425 0.021598449489378342 -0.5482079179485848 0.09817477040626518 1.4042919158912173 0.021598449489378342 -0.9267698326351433 -0.45553093468507044 0.528 -20.668 -0.4 -9.66 0.3 0.328 -0.196
-0.9855826562163783 -1.0749370371107037 -0.12732040539448933 1.685077895492127 0.06864564025787226 0.8525098228673187 -0.3911651009107805 0.01021017612225158 -0.5462444225404595 0.08207410805963769 1.3991868278300914 0.00039269908162506076 -0.8761116511055105 -0.4111559384614386 0.436 -20.348 -1.308 -10.176 0.28 0.308 -0.196
-0.9855826562163783 -1.0810729602622453 -0.12616991980357528 1.6996507129770384 0.06902913545484361 0.8448399189278917 -0.3942330624865513 0.0659734457130102 -0.5250386721327062 0.02042035224450316 1.4184290828297195 0.01649336142825255 -0.8647233777383837 -0.3718860302989325 0.56 -20.096 -1.276 -10.484 0.244 0.308 -0.196
-0.9848156658224356 -1.0845244170349875 -0.12616991980357528 1.7123060544770932 0.06941263065181497 0.8383205005793786 -0.39653403366837947 0.07657632091688685 -0.478307481419324 0.014922565101752308 1.3367476738517068 0.03455751918300534 -0.7948229412091229 -0.3082687790756727 0.56 -19.904 -1.544 -10.576 0.172 0.316 -0.224
-0.9832816850345502 -1.0891263593986438 -0.12732040539448933 1.7249613959771477 0.06979612584878632 0.8310340918369229 -0.3984515096532362 0.07264933010063623 -0.446106156726069 -0.003141592653000486 1.2986558629340759 0.06283185306000971 -0.6770132167216047 -0.25407630581141427 0.436 -19.62 -1.208 -10.116 0.124 0.328 -0.212
-0.9828981898375788 -1.0929613113683574 -0.12655341500054662 1.7387672230681164 0.06979612584878632 0.8264321494732667 -0.4011359760320357 0.1119192382631423 -0.433147087032442 -0.00510508806112579 1.299441261097326 0.012959069693627005 -0.5619523858054619 -0.21284290224078292 0.652 -19.428 -1.376 -9.72 0.124 0.328 -0.204
-0.9809807138527221 -1.0967962633380708 -0.12732040539448933 1.7506555741742285 0.06979612584878632 0.8214467119126391 -0.40228646162294973 0.11506083091614279 -0.4339324851956921 -0.023954643979128706 1.2676326354856962 0.001570796326500243 -0.5077599125412036 -0.1990984343839058 0.464 -19.24 -1.108 -9.232 0.2 0.268 -0.212
-0.9802137234587793 -1.1017817008986983 -0.1277039005914607 1.7644614012651971 0.06864564025787226 0.8153107887610974 -0.40382044241083515 0.11074114101826713 -0.43236168886919185 -0.024347343060753767 1.2872675895669492 -0.036128315509505585 -0.5321072556019573 -0.15865042897652454 0.436 -19.144 -1.004 -9.168 0.228 -0.008 -0.224
-0.9782962474739226 -1.105616652868412 -0.1277039005914607 1.7786507235531372 0.06864564025787226 0.807257389624699 -0.4049709280017492 0.10327985846739098 -0.42175881366531526 0.0007853981632501215 1.3202543124234543 -0.034164820101380285 -0.6895795873336067 -0.11741702540589316 0.528 -18.984 -0.972 -9.412 0.208 0.18 -0.224
-0.9779127522769513 -1.109068109641154 -0.1277039005914607 1.7916895602501632 0.06979612584878632 0.7972865145034438 -0.40535442319872056 0.1189878217323934 -0.4036946559105624 -0.03220132469325498 1.344601655484208 0.007853981632501214 -0.8285950622288781 -0.09149888601863915 0.684 -18.888 -0.94 -9.628 0.216 0.316 -0.204
-0.9759952762920945 -1.1125195664138963 -0.1284708909854034 1.805495387341132 0.06902913545484361 0.7900001057609881 -0.40727189918357737 0.13823007673202137 -0.36521014591130646 -0.018849555918002914 1.3367476738517068 -0.004319689897875668 -0.8706138639627596 -0.10720684928364158 0.808 -18.732 -0.872 -9.904 0.208 0.296 -0.232
-0.9759952762920945 -1.1159710231866384 -0.1277039005914607 1.817383738447244 0.06979612584878632 0.7827136970185323 -0.40803888957752005 0.1299833960178951 -0.31965705244279946 0.006675884387626033 1.2892310849750743 -0.01649336142825255 -0.8238826732493775 -0.10642145112039146 0.62 -18.856 -0.804 -10.208 0.208 0.308 -0.212
-0.973310809913295 -1.1190389847624094 -0.1277039005914607 1.8308060703412412 0.06941263065181497 0.7765777738669907 -0.4084223847744914 0.1449059611196474 -0.3031636910145469 -0.0007853981632501215 1.2444633896698174 0.00039269908162506076 -0.6715154295788539 -0.09385508050838952 0.748 -19.048 -0.872 -10.056 0.208 0.308 -0.212
-0.9713933339284383 -1.1209564607472662 -0.12808739578843203 1.8415439358564392 0.06941263065181497 0.7708253459124204 -0.4099563655623768 0.18456856836377855 -0.2803871442802934 0.014529866020127248 1.2370021071189414 0.007461282550876154 -0.5784457472337144 -0.08757189520238855 1.056 -19.208 -0.94 -9.72 0.208 0.308 -0.24
-0.9694758579435815 -1.1244079175200083 -0.12732040539448933 1.8538157821595225 0.06941263065181497 0.7662234035487642 -0.41072335595631954 0.17318029499665177 -0.2733185608110423 -0.008246680714126275 1.182809633854683 0.006675884387626033 -0.491266551112951 -0.09974556673276543 0.808 -19.332 -1.072 -9.32 0.208 0.308 -0.224
-0.9679418771556961 -1.126325393504865 -0.1284708909854034 1.865320638068663 0.06864564025787226 0.7623884515790507 -0.4111068511532909 0.1771072858129024 -0.24897121775028852 0.0 1.1372565403861759 0.0019634954081253035 -0.491266551112951 -0.06675884387626033 0.716 -19.364 -0.904 -9.14 0.2 0.296 -0.212
-0.9664078963678107 -1.1286263646866932 -0.126936910197518 1.874908017992947 0.06902913545484361 0.757403014018423 -0.4114903463502622 0.1841758692821535 -0.23836834254641187 -0.0019634954081253035 1.1211558780395483 0.01649336142825255 -0.45121124478719477 -0.054192473264258384 0.808 -19.272 -0.904 -8.984 0.188 0.296 -0.232
-0.9652574107768966 -1.13054384067155 -0.12808739578843203 1.8871798642960302 0.06979612584878632 0.752034081260824 -0.4118738415472336 0.19556414264928024 -0.21834068938353376 0.009424777959001457 1.1282244615087995 -0.0027488935713754254 -0.5140430978472045 -0.0510508806112579 0.84 -19.428 -1.004 -9.14 0.208 0.316 -0.232
-0.961422458807183 -1.1324613166564066 -0.1284708909854034 1.8990682154021423 0.06979612584878632 0.7474321388971679 -0.41225733674420495 0.2042035224450316 -0.20773781417965714 -0.014922565101752308 1.1396127348759262 -0.012959069693627005 -0.49951323182707724 -0.029845130203504617 0.716 -19.272 -0.804 -9.232 0.2 0.308 -0.204
-0.9598884780192977 -1.1347622878382349 -0.1277039005914607 1.90980608091734 0.06941263065181497 0.7428301965335116 -0.4118738415472336 0.2100940086694075 -0.19870573530228072 -0.006675884387626033 1.1070187111010463 0.0035342917346255468 -0.4940154446843264 0.0035342917346255468 0.592 -19.24 -1.072 -9.292 0.216 0.308 -0.196
-0.9587379924283836 -1.1362962686261202 -0.12732040539448933 1.9213109368264807 0.06979612584878632 0.737844758972884 -0.4118738415472336 0.20027653162878098 -0.17749998489452745 -0.0011780972448751821 1.1125164982437972 0.003141592653000486 -0.45553093468507044 -0.0019634954081253035 0.716 -19.428 -0.704 -9.26 0.18 0.296 -0.212
-0.9552865356556414 -1.138213744610977 -0.12808739578843203 1.9316653071447072 0.06902913545484361 0.7332428166092277 -0.4114903463502622 0.22540927285278486 -0.18339047111890336 0.021598449489378342 1.0822786689586674 -0.0070685834692510935 -0.4618141199910714 0.0 0.652 -19.332 -0.872 -9.292 0.2 0.296 -0.204
-0.9522185740798705 -1.1397477253988624 -0.1277039005914607 1.9427866678568766 0.06979612584878632 0.7297913598364856 -0.4114903463502622 0.23483405081178632 -0.1500110491807732 0.012959069693627005 1.06696340477529 -0.009424777959001457 -0.4178318228490646 -0.0047123889795007284 0.436 -19.176 -1.108 -9.232 0.188 0.28 -0.204
-0.9514515836859279 -1.1401312205958338 -0.12732040539448933 1.953141038175103 0.06902913545484361 0.7251894174728294 -0.4118738415472336 0.24936391683191356 -0.1311614932627703 -0.001570796326500243 1.0363328764085353 0.018456856836377853 -0.3711006321356824 0.0011780972448751821 0.528 -19.396 -0.668 -9.108 0.172 0.112 -0.184
-0.947233136519243 -1.1420486965806906 -0.1277039005914607 1.962728418099387 0.06941263065181497 0.7194369895182591 -0.4118738415472336 0.2238384765262846 -0.13665928040552114 0.027881634795379313 1.0045242507969054 0.012959069693627005 -0.4429645640730685 -0.003141592653000486 0.464 -19.588 -0.872 -9.2 0.188 0.164 -0.168
-0.9453156605343862 -1.1431991821716045 -0.12732040539448933 1.9730827884176134 0.07017962104575767 0.7140680567606601 -0.4118738415472336 0.28667032958629435 -0.11584622907939292 0.0023561944897503642 1.0037388526336553 -0.01021017612225158 -0.5403539363160835 0.0027488935713754254 0.34 -19.428 -0.872 -9.2 0.188 0.28 -0.156
-0.9426311941555867 -1.143582677368576 -0.12808739578843203 1.9826701683418972 0.06902913545484361 0.7075486384121471 -0.4118738415472336 0.24308073152591259 -0.10170906214089073 0.005497787142750851 0.9907797829400282 -0.010995574285501701 -0.5827654371315901 -0.0027488935713754254 0.308 -19.364 -0.668 -9.108 0.144 0.296 -0.156
-0.9403302229737587 -1.14473316295949 -0.12808739578843203 1.9914905578722384 0.06902913545484361 0.7033301912454623 -0.4111068511532909 0.2666426764234162 -0.08207410805963769 -0.010995574285501701 0.9597565554916484 0.0027488935713754254 -0.5376050427447081 -0.0035342917346255468 0.28 -19.588 -0.836 -9.016 0.164 0.296 -0.156
-0.9368787662010164 -1.1455001533534328 -0.12732040539448933 2.001844928190465 0.06902913545484361 0.6975777632908919 -0.4114903463502622 0.2548617039746644 -0.09385508050838952 0.0 0.9306968234513939 -0.012566370612001944 -0.5222897785613307 0.01688606050987761 0.152 -20.096 -0.872 -8.832 0.172 0.248 -0.092
-0.9338108046252456 -1.145883648550404 -0.12732040539448933 2.01181580331172 0.06902913545484361 0.6914418401393503 -0.4111068511532909 0.3243694414223002 -0.08914269152888879 0.0047123889795007284 0.9515098747775221 -0.006675884387626033 -0.5450663252955843 0.011780972448751823 0.28 -19.812 -0.872 -8.68 0.172 0.316 -0.12
-0.9303593478525034 -1.1466506389443467 -0.12732040539448933 2.0198692024481186 0.06902913545484361 0.68568941218478 -0.4114903463502622 0.32829643223855076 -0.0860010988758883 0.0070685834692510935 0.9303041243697688 0.0329867228565051 -0.5878705251927159 0.01610066234662749 0.092 -19.492 -1.108 -8.772 0.124 0.316 -0.1
-0.9276748814737039 -1.1478011245352608 -0.1277039005914607 2.0294565823724025 0.06979612584878632 0.679169993836267 -0.4118738415472336 0.27763825070891796 -0.10720684928364158 0.01610066234662749 0.892605012533763 -0.0047123889795007284 -0.5953318077435921 -0.010995574285501701 -0.028 -19.872 -0.872 -8.68 0.144 0.296 -0.084
-0.9246069198979331 -1.1497186005201177 -0.126936910197518 2.037509981508801 0.06864564025787226 0.673801061078668 -0.4114903463502622 0.3063052836675474 -0.11584622907939292 0.03220132469325498 0.8843583318196367 -0.02552544030562895 -0.5886559233559661 -0.01021017612225158 0.0 -20.128 -1.108 -8.528 0.144 0.308 -0.128
-0.9219224535191337 -1.1497186005201177 -0.12655341500054662 2.047864351827027 0.06941263065181497 0.6676651379271263 -0.40803888957752005 0.29099001948417 -0.11820242356914328 0.003141592653000486 0.8898561189623876 -0.031415926530004856 -0.5780530481520894 0.07422012642713648 -0.092 -19.84 -1.172 -8.312 0.164 0.28 -0.064
-0.9177040063524488 -1.151252581308003 -0.12732040539448933 2.05706823655434 0.06941263065181497 0.6599952339876992 -0.4034369472138638 0.2858849314230442 -0.07853981632501214 0.01767145867312773 0.892605012533763 0.0011780972448751821 -0.614181363661595 0.32162054785092475 0.0 -19.524 -0.836 -8.008 0.144 0.316 -0.044
-0.9142525495797066 -1.1520195717019457 -0.1257864246066039 2.0655051308877095 0.06864564025787226 0.6530923204422149 -0.39883500485020756 0.3420409000954279 -0.08521570071263818 0.012959069693627005 0.8615817850853833 0.011780972448751823 -0.704502152435359 0.4194026191755649 0.06 -19.396 -0.872 -7.948 0.136 0.316 -0.036
-0.9115680832009071 -1.153553552489831 -0.12540292940963257 2.073558530024108 0.06902913545484361 0.6454224165027879 -0.39500005288049406 0.34871678448305393 -0.10131636305926567 0.018456856836377853 0.8580474933507577 0.0047123889795007284 -0.7292421945777378 0.4500331475423196 -0.184 -19.812 -0.972 -7.764 0.144 0.308 -0.016
-0.9081166264281649 -1.153553552489831 -0.12616991980357528 2.0823789195544493 0.06902913545484361 0.6369855221694181 -0.3903981105168378 0.34478979366680335 -0.10524335387551628 0.029845130203504617 0.8761116511055105 -0.013744467856877126 -0.736703477128614 0.4739877915214483 -0.152 -20.0 -1.04 -7.608 0.136 0.316 0.008
-0.9054321600493654 -1.154320542883774 -0.1250194342126612 2.0915828042817615 0.06941263065181497 0.6289321230330196 -0.3857961681531816 0.3412555019321778 -0.10288715938576591 0.028274333877004374 0.8981027996765139 0.012959069693627005 -0.8360563447797543 0.45749443009319574 -0.34 -19.62 -1.04 -7.548 0.144 0.308 -0.036
-0.9015972080796519 -1.1562380188686305 -0.12540292940963257 2.1011701842060453 0.06902913545484361 0.6189612479117644 -0.38081073059255394 0.31219576989192327 -0.10759954836526664 0.04790928795825741 0.9130253647782662 0.003141592653000486 -0.898888197839764 0.4771293841744488 -0.092 -19.524 -0.872 -7.548 0.136 0.316 -0.028
-0.8981457513069098 -1.1577719996565161 -0.12463593901568987 2.110374068933358 0.06941263065181497 0.6093738679874806 -0.3750583026379837 0.32633293683042547 -0.11388273367126761 0.043982297142006806 0.8941758088602633 -0.01021017612225158 -0.9625054490630238 0.49558624101082666 -0.184 -19.872 -1.072 -7.58 0.152 0.82 -0.036
-0.8946942945341676 -1.1593059804444015 -0.12386894862174716 2.118043972872785 0.06902913545484361 0.6036214400329103 -0.3708398554712988 0.34439709458517825 -0.1429424657115221 0.036913713672755706 0.8694357667178845 -0.00510508806112579 -0.8431249282490054 0.4987278336638271 -0.152 -19.84 -1.208 -7.364 0.136 0.8 -0.036
-0.8916263329583968 -1.1616069516262295 -0.1234854534247758 2.126480867206155 0.06979612584878632 0.5994029928662254 -0.3643204371227858 0.3243694414223002 -0.14058627122177175 0.049480084284757656 0.8187775851882516 0.024347343060753767 -0.5733406591725887 0.5403539363160835 -0.092 -19.272 -1.072 -6.724 0.136 0.356 -0.028
-0.8877913809886832 -1.1623739420201722 -0.1234854534247758 2.1349177615395245 0.06902913545484361 0.5936505649116551 -0.3589515043651868 0.33732851111592715 -0.16454091520090044 0.023169245815878585 0.8066039136578748 0.015707963265002428 -0.43668137876706753 0.5729479600909636 0.028 -18.952 -1.004 -6.264 0.136 0.328 -0.028
-0.884339924215941 -1.1646749132020005 -0.1227184630308331 2.144121646266837 0.06902913545484361 0.5863641561691995 -0.35204859081970247 0.3506802798911792 -0.19438604540440507 0.0329867228565051 0.8360563447797543 -0.014922565101752308 -0.5395685381528335 0.5741260573358388 0.0 -19.048 -1.004 -6.172 -0.008 0.328 -0.064
-0.8808884674431988 -1.1673593795808 -0.1227184630308331 2.153709026191121 0.0674951546669582 0.5790777474267437 -0.34629616286513215 0.3860231972374347 -0.20695241601640701 0.028274333877004374 0.9094910730436406 -0.08325220530451288 -0.6832964020276057 0.5933683123354667 0.06 -18.636 -0.836 -6.356 -0.06 0.344 -0.056
-0.8774370106704567 -1.1685098651717138 -0.12233496783386175 2.163679901312376 0.06557767868210143 0.5683398819115458 -0.33977674451661916 0.3479313863198038 -0.22894356458741041 0.05851216316213405 0.9373727078390199 -0.11820242356914328 -0.8549059006977572 0.61457406274322 0.124 -17.748 -0.704 -6.692 0.052 0.5 -0.036
-0.8728350683068005 -1.1715778267474848 -0.12118448224294769 2.1717333004487744 0.06404369789421602 0.5606699779721187 -0.33287383097113477 0.38366700274768434 -0.1959568417309053 0.05222897785613308 0.9420850968185207 -0.16454091520090044 -0.9028151886560146 0.6153594609064702 0.216 -17.588 -0.704 -6.968 0.172 0.576 -0.036
-0.8682331259431442 -1.1734953027323416 -0.12118448224294769 2.179786699585173 0.0625097171063306 0.5541505596236057 -0.3255874222286791 0.38366700274768434 -0.20734511509803208 0.05576326959075863 0.8721846602892599 -0.18378317020052842 -0.7700828990667441 0.6762278185583546 0.152 -18.0 -0.568 -6.936 0.164 0.364 -0.036
-0.864781669170402 -1.1742622931262843 -0.12041749184900498 2.1901410699033996 0.06212622190935926 0.5476311412750927 -0.3171505278953093 0.3832743036660593 -0.18731746193515397 0.06322455214163478 0.8490154144733814 -0.10956304377339195 -0.6809402075378553 0.7520187413119913 0.496 -17.524 -0.636 -6.572 0.164 0.308 -0.016
-0.8617137075946312 -1.1765632643081123 -0.12080098704597633 2.1985779642367693 0.06135923151541655 0.5407282277296084 -0.30833013836496814 0.42843469805294127 -0.1578650308132744 0.01610066234662749 0.8721846602892599 -0.05183627877450802 -0.6495242810078504 0.8077820109027499 0.464 -17.396 -0.436 -6.236 0.152 0.316 -0.016
-0.8559612796400609 -1.1784807402929691 -0.11965050145506227 2.207014858570139 0.06212622190935926 0.5322913333962386 -0.2998932440315984 0.42764929988969114 -0.19477874448603014 0.01727875959150267 0.8474446181468811 -0.013744467856877126 -0.7060729487618592 0.8788605446768859 0.62 -17.904 -0.468 -6.02 0.044 0.316 -0.028
-0.8513593372764047 -1.1815487018687398 -0.12080098704597633 2.21583524810048 0.06212622190935926 0.5230874486689261 -0.2899223689103432 0.43079089254269165 -0.226194671016035 0.0420188017338815 0.8831802345747616 0.00039269908162506076 -0.7979645338621234 0.9067421794722652 0.776 -17.62 -0.368 -6.02 0.016 0.316 -0.016
-0.8482913757006338 -1.1830826826566254 -0.12041749184900498 2.22427214243385 0.0617427267123879 0.5138835639416136 -0.2807184841830307 0.45238934203207 -0.2250165737711598 0.01649336142825255 0.8851437299828869 -0.011780972448751823 -0.9094910730436406 0.9731083242669005 0.9 -17.396 -0.668 -6.02 0.088 0.316 -0.036
-0.8425389477460635 -1.183849673050568 -0.12003399665203363 2.233859522358134 0.060975736318445196 0.5027622032294443 -0.2692136282738901 0.4790928795825741 -0.19438604540440507 0.0007853981632501215 0.8969247024316387 -0.06283185306000971 -1.00177535722553 1.0041315517152802 0.964 -17.428 -0.436 -5.868 0.172 0.308 -0.1
-0.8375535101854359 -1.1873011298233103 -0.12080098704597633 2.2434469022824177 0.0625097171063306 0.4916408425172751 -0.25885925795566356 0.504225620806578 -0.21362830040403305 -0.003141592653000486 0.9153815592680166 -0.01610066234662749 -1.0697122983466654 1.0351547791636602 1.12 -17.272 -0.468 -6.02 0.164 0.344 -0.1
-0.8318010822308656 -1.1899855962021098 -0.11965050145506227 2.2530342822067015 0.06059224112147384 0.4801359866081345 -0.24505343086469483 0.5167919914185799 -0.23012166183228558 0.009032078877376396 0.9322676197778942 -0.012173671530376884 -1.1356857440596757 1.1533572027328034 1.212 -17.016 -0.604 -5.868 0.164 0.588 -0.1
-0.8260486542762953 -1.1922865673839378 -0.12003399665203363 2.2610876813431 0.06135923151541655 0.470932101880822 -0.2331650797585829 0.5203262831532055 -0.21402099948565811 -0.007853981632501214 0.9255917353902682 -0.01021017612225158 -1.086598358856543 1.242107195180067 1.276 -16.952 -0.604 -5.624 0.164 0.5 -0.084
-0.8210632167156677 -1.1942040433687946 -0.12041749184900498 2.269908070873441 0.060975736318445196 0.4621117123504809 -0.21935925266761416 0.5721625619277135 -0.22972896275066054 -0.023954643979128706 0.9138107629415163 0.013744467856877126 -0.9668251389608995 1.3202543124234543 1.524 -16.792 -0.132 -5.408 0.172 0.344 -0.064
-0.8149272935641261 -1.1953545289597087 -0.12003399665203363 2.2794954507977248 0.06059224112147384 0.45175734203225437 -0.20401944478876002 0.5733406591725887 -0.2120575040775328 -0.03063052836675474 0.8898561189623876 0.007853981632501214 -0.9216647445740176 1.4141093929318438 1.96 -16.476 0.5 -5.288 0.144 0.336 -0.044
-0.8080243800186417 -1.198805985732451 -0.11926700625809092 2.2886993355250373 0.06135923151541655 0.4414029717140278 -0.18906313210687725 0.61457406274322 -0.19085175366977952 0.008639379795751335 0.9169523555945168 0.01060287520387664 -0.9636835463078991 1.4957908019098562 2.088 -16.412 0.94 -5.044 0.164 0.344 -0.056
-0.8022719520640714 -1.2007234617173077 -0.12003399665203363 2.299053705843264 0.06059224112147384 0.42951462060791584 -0.17257283863710904 0.6416702993753493 -0.23287055540366103 0.01060287520387664 0.9511171756958972 -0.0400553063257562 -1.073246590081291 1.5888604842549958 2.304 -16.256 0.804 -4.98 0.164 0.444 -0.044
-0.795369038518587 -1.2034079280961072 -0.11965050145506227 2.307874095373605 0.06020874592450249 0.4191602502896893 -0.15608254516734085 0.646775387436475 -0.252112810403289 0.027881634795379313 0.9448339903898961 -0.04241150081550656 -1.1419689293656767 1.6108516328259992 2.552 -15.936 1.04 -4.98 0.136 0.608 -0.084
-0.7884661249731026 -1.2049419088839926 -0.11888351106111957 2.316694484903946 0.060975736318445196 0.40803888957752005 -0.1392087565006013 0.7115707359046101 -0.22855086550578535 0.04633849163175717 0.9224501427372677 0.018064157754752792 -1.1034844193664206 1.6112443319076242 2.68 -15.492 0.872 -5.164 0.172 0.56 -0.064
-0.7796457354427615 -1.2080098704597633 -0.11888351106111957 2.3262818648282297 0.060975736318445196 0.3984515096532362 -0.12310195822780445 0.7359180789653639 -0.21048670775103256 0.014137166938502187 0.9130253647782662 -0.0047123889795007284 -0.9793915095729014 1.6065319429281235 2.804 -15.208 0.772 -5.104 0.356 0.376 -0.1
-0.7715923363063631 -1.2095438512476488 -0.11926700625809092 2.3366362351464565 0.06327670750027331 0.3900146153198664 -0.10776215034895031 0.7626216165158679 -0.22933626366903548 0.031415926530004856 0.8961393042683886 0.08089601081476251 -0.8882853226358874 1.5091425706851085 2.74 -14.856 0.772 -5.072 0.572 0.308 -0.092
-0.763922432366936 -1.2106943368385628 -0.11811652066717686 2.3443061390858837 0.0674951546669582 0.38119422578952533 -0.09242234247009617 0.8117090017190005 -0.18181967479240313 0.02552544030562895 0.9004589941662643 0.2481858195870384 -0.8702211648811345 1.5079644734402333 2.552 -14.252 1.04 -5.288 0.484 0.308 -0.12
-0.7551020428365949 -1.212995308020391 -0.11888351106111957 2.3531265286162246 0.07209709703061444 0.3723738362591842 -0.08015049616701286 0.828202363147253 -0.18849555918002917 -0.0011780972448751821 0.8635452804935085 0.3981968687678116 -0.859618289677258 1.4211779764010948 2.148 -13.968 1.072 -5.592 0.216 0.296 -0.156
-0.7466651485032252 -1.2137622984143337 -0.11811652066717686 2.361179927752623 0.07554855380335662 0.36508742751672846 -0.06711165946998685 0.8344855484532541 -0.1449059611196474 -0.0027488935713754254 0.8580474933507577 0.4386448741751928 -0.8262388677391278 1.3237886041580798 1.9 -14.032 0.904 -5.776 0.124 0.308 -0.128
-0.7393787397607694 -1.215296279202219 -0.1169660350762628 2.3680828412981074 0.0782330201821561 0.3578010187742728 -0.05675728915176031 0.8702211648811345 -0.13980087305852162 0.06086835765188441 0.801891524678374 0.3872012944823099 -0.7402377688632394 1.2326824172210658 1.68 -13.744 0.704 -5.808 0.18 0.336 -0.12
-0.7294078646395142 -1.2168302599901044 -0.11619904468232009 2.376519735631477 0.07938350577307016 0.3535825716075879 -0.044485442848677 0.8501935117182565 -0.14686945652777272 0.1021017612225158 0.7543749358017416 0.2320851572404109 -0.6228207434573463 1.1242974706925488 1.276 -13.332 0.1 -5.744 0.372 0.328 -0.128
-0.7194369895182591 -1.217597250384047 -0.11543205428837738 2.3822721635860478 0.08245146734884098 0.34898062924393164 -0.03413107253045045 0.8984954987581389 -0.10013826581439049 0.12841259969139487 0.7225663101901117 0.1700387023436513 -0.48773225937832543 1.0449722562042867 0.872 -13.364 -0.4 -5.624 0.436 0.316 -0.112
-0.7110000951848893 -1.2179807455810185 -0.11389807350049197 2.3887915819345604 0.08628641931855452 0.34783014365301756 -0.02454369260616662 0.9495463793693969 -0.07422012642713648 0.09738937224301507 0.6397068039672239 0.2505420140767888 -0.36089045601343084 0.9754645187566509 0.372 -13.236 -0.4 -5.56 0.28 0.316 -0.112
-0.7014127152606054 -1.2179807455810185 -0.11351457830352062 2.393393524298217 0.0897378760912967 0.3451456772742181 -0.017257283863710903 0.9644689444711492 -0.05811946408050899 0.0769690199985119 0.5474225197853346 0.3530364743809296 -0.21755529122028364 0.9499390784510219 -0.092 -13.112 -0.4 -5.348 0.124 0.028 -0.156
-0.6914418401393503 -1.2179807455810185 -0.11274758790957791 2.399145952252787 0.09242234247009617 0.34207771569844725 -0.007286408742455715 0.9456193885531462 -0.024740042142378828 0.10445795571226615 0.5183627877450802 0.37070793305405736 -0.18456856836377855 0.9032078877376397 -0.34 -13.048 -0.604 -5.104 0.136 -0.192 -0.156
-0.6818544602150665 -1.2183642407779898 -0.10967962633380708 2.403364399419472 0.09318933286403888 0.3359417925469056 0.0007669903939427069 0.9782134123280263 0.014529866020127248 0.11506083091614279 0.5281802647857067 0.2623229865255406 -0.3923063825434357 0.8466592199836309 -0.404 -13.112 -0.268 -5.196 0.136 0.192 -0.128
-0.6730340706847253 -1.2164467647931332 -0.10776215034895031 2.409116827374042 0.09357282806101024 0.3305728597893067 0.007669903939427069 0.9464047867163964 0.030237829285129678 0.17435839224152697 0.5167919914185799 0.0950331777532647 -0.542710130805834 0.8411614328408801 -0.528 -13.236 -0.436 -5.348 0.244 0.328 -0.148
-0.6642136811543842 -1.217597250384047 -0.1054611791671222 2.413335274540727 0.0947233136519243 0.32635441262262177 0.016490293469768196 0.9071348785538903 0.07461282550876154 0.2171625921386586 0.47241699519494806 0.048694686121507534 -0.5230751767245809 0.737488875291864 -0.308 -13.176 -0.636 -5.408 0.42 0.308 -0.128
-0.6527088252452435 -1.215296279202219 -0.10354370318226543 2.4167867313134694 0.095490304045867 0.324436936637765 0.023776702212223912 0.9145961611047665 0.09189158510026421 0.23679754621991161 0.4174391237674396 0.05851216316213405 -0.3648174468296814 0.7425939633529899 -0.436 -13.208 -1.276 -5.348 0.436 0.316 -0.12
-0.6431214453209597 -1.2137622984143337 -0.10200972239438001 2.419471197692269 0.09855826562163783 0.3240534414407937 0.032213596545593685 0.9899943847767781 0.11349003458964255 0.13744467856877127 0.34164820101380283 0.14647675744614766 -0.181034276629153 0.7457355560059903 -0.464 -13.268 -1.608 -5.224 0.208 0.328 -0.168
-0.6320000846087904 -1.212995308020391 -0.10239321759135137 2.4217721688740967 0.10200972239438001 0.324436936637765 0.041033986075934815 1.0123782324294066 0.1331249886708956 0.0750055245903866 0.25643250030116466 0.2709623663212919 -0.049480084284757656 0.7543749358017416 -0.34 -13.016 -1.712 -4.92 0.136 0.308 -0.168
-0.6220292094875353 -1.2110778320355342 -0.10200972239438001 2.4236896448589538 0.10469418877317949 0.32597091742565043 0.04832039481839053 1.0233738067149083 0.1370519794871462 0.060475658570259355 0.21676989305703354 0.3086614781572977 0.07618362183526178 0.7732244917197446 -0.372 -12.952 -1.476 -4.676 0.136 0.328 -0.168
-0.6105243535783946 -1.2095438512476488 -0.10277671278832272 2.424840130449868 0.10699515995500761 0.3278883934105072 0.056373793954788955 1.0308350892657845 0.15629423448677418 0.019634954081253035 0.15275994275214863 0.2741039589742924 0.17867808213940264 0.7465209541692405 -0.308 -12.76 -1.44 -4.644 0.136 0.152 -0.156
-0.6005534784571395 -1.2072428800658206 -0.10162622719740866 2.425990616040782 0.10737865515197896 0.3286553838044499 0.06596117387907278 1.0559678304897884 0.21559179581215834 -0.01060287520387664 0.13626658132389607 0.19556414264928024 0.1739656931599019 0.8333074512083789 -0.372 -12.22 -1.108 -4.952 0.136 0.028 -0.148
-0.5905826033358843 -1.2034079280961072 -0.10162622719740866 2.4267576064347245 0.10699515995500761 0.32903887900142126 0.07861651537912745 1.0504700433470375 0.23012166183228558 0.005497787142750851 0.12330751163026907 0.06675884387626033 0.11231193734476737 1.0304423901841593 -0.372 -11.652 -0.772 -5.808 0.136 0.104 -0.14
-0.5802282330176578 -1.201106956914279 -0.10200972239438001 2.4267576064347245 0.1062281695610649 0.330956354986278 0.09280583766706753 1.0327985846739098 0.27724555162729286 0.02042035224450316 0.049480084284757656 -0.054192473264258384 0.04084070448900632 1.183202332936308 -0.404 -10.856 -0.804 -6.48 0.152 0.124 -0.14
-0.5694903675024598 -1.196888509747594 -0.1004757416064946 2.425223625646839 0.10661166475803625 0.33287383097113477 0.10814564554592167 1.03436938100041 0.30512718642267217 0.03220132469325498 -0.0620464548967596 -0.09817477040626518 0.12959069693627004 1.3603096187492103 -0.372 -10.128 -0.704 -7.092 0.3 -0.008 -0.14
-0.5606699779721187 -1.193437052974852 -0.10085923680346595 2.4221556640710684 0.10699515995500761 0.3359417925469056 0.12195147263689039 1.001382658143905 0.368351738564307 0.03926990816250607 -0.16886060509877612 0.0310232274483798 0.2623229865255406 1.45495009742085 -0.404 -9.652 -0.772 -7.456 0.556 -0.22 -0.128
-0.5499321124569209 -1.1888351106111956 -0.10085923680346595 2.41985469288924 0.11083011192472114 0.3390097541226764 0.13767477571271589 0.9911724820216533 0.4311835916243167 0.02081305132612822 -0.23954643979128706 0.15040374826239827 0.30944687632054785 1.5205308440522352 -0.436 -9.236 -0.836 -7.456 0.508 -0.112 -0.148
-0.5391942469417229 -1.1830826826566254 -0.10162622719740866 2.4148692553286124 0.11466506389443468 0.34207771569844725 0.15263108839459866 0.9998118618174047 0.472024296113323 0.004319689897875668 -0.34478979366680335 0.3432189973403031 0.32162054785092475 1.5550883632352406 -0.34 -9.016 -0.704 -7.52 0.292 -0.084 -0.168
-0.5307573526083531 -1.177330254702055 -0.1012427320004373 2.4095003225710134 0.11850001586414821 0.3466796580621035 0.16605342028859604 0.9723229261036503 0.5599888903973366 -0.0007853981632501215 -0.4421791659098184 0.45356743927694515 0.34910948356467897 1.4667310698696019 -0.404 -8.952 -0.904 -7.396 0.136 -0.084 -0.176
-0.5200194870931553 -1.1685098651717138 -0.1004757416064946 2.4037478946164432 0.12156797743991904 0.35128160042575973 0.1802427425765361 0.9613273518181487 0.6416702993753493 0.0027488935713754254 -0.5387831399895834 0.40958514213493835 0.42332960999181546 1.325752099566205 -0.34 -8.92 -0.636 -7.092 0.136 -0.008 -0.156
-0.5123495831537281 -1.1627574372171436 -0.09894176081860918 2.3964614858739877 0.1227184630308331 0.3566505331833587 0.1902136176977913 0.9652543426343992 0.6770132167216047 0.030237829285129678 -0.6569855635587266 0.27017696815804176 0.47634398601119865 1.2444633896698174 -0.496 -9.048 -0.872 -6.784 0.136 0.008 -0.176
-0.502378708032473 -1.1547040380807452 -0.09932525601558054 2.388408086737589 0.12463593901568987 0.3616359707439863 0.20056798801601786 0.9361946105941448 0.7449501578427402 0.062439153978384655 -0.7524114403936164 0.15629423448677418 0.5156138941737047 1.1148726927335475 -0.372 -9.268 -0.972 -6.388 0.372 0.076 -0.156
-0.4931748233051605 -1.1462671437473755 -0.10009224640952324 2.3792042020102766 0.12655341500054662 0.36777189389552795 0.20977187274333034 0.9507244766142721 0.7614435192709927 0.04673119071338223 -0.8293804603921283 0.15982852622139973 0.5556692004994609 0.9668251389608995 -0.152 -9.588 -0.872 -6.052 0.372 0.112 -0.168
-0.482820452986934 -1.1378302494140056 -0.09932525601558054 2.369616822085993 0.12885438618237474 0.37429131224404094 0.21782527187972875 0.9558295646753978 0.8238826732493775 0.018456856836377853 -0.9079202767171404 0.15825772989489947 0.5870851270294658 0.8541205025345071 0.528 -9.904 -0.704 -5.836 0.264 0.164 -0.184
-0.47323307306265017 -1.1293933550806359 -0.09970875121255189 2.3584954613738236 0.13038836697026016 0.38004374019861126 0.22434469022824177 0.9275552307983934 0.8831802345747616 0.003141592653000486 -0.9746791205934008 0.1739656931599019 0.5914048169273415 0.7559457321282419 0.464 -10.348 -0.704 -5.624 0.136 0.268 -0.184
-0.46479617872928036 -1.1205729655502947 -0.09894176081860918 2.3477575958586256 0.13000487177328882 0.38656315854712425 0.22971362298584072 0.9208793464107674 0.9024224895743895 -0.02670353755050413 -1.0496846451837873 0.11034844193664206 0.6098616737637194 0.6346017159060982 0.184 -10.728 -0.568 -5.38 0.228 0.288 -0.168
-0.4555922940019679 -1.1094516048381255 -0.09932525601558054 2.3358692447525136 0.13038836697026016 0.3942330624865513 0.2339320701525256 0.8784678455952609 0.976249916919901 0.018064157754752792 -1.1133018964070471 0.02552544030562895 0.6416702993753493 0.4830198703988247 0.152 -11.204 -0.604 -4.952 0.208 0.296 -0.176
-0.4463884092746554 -1.097946748928985 -0.09894176081860918 2.323213903252459 0.13077186216723152 0.400368985638093 0.2373835269252678 0.8816094382482613 1.0269080984495338 0.04358959806038174 -1.202837287017561 -0.0007853981632501215 0.6809402075378553 0.4123340357063138 -0.308 -11.936 -0.604 -4.768 0.236 0.288 -0.156
-0.43910200053219967 -1.088359369004701 -0.09740778003072377 2.3105585617524045 0.12962137657631745 0.406888403986606 0.24045148850103862 0.8329147521267538 1.0571459277346635 0.04751658887663235 -1.253888167628819 -0.009817477040626518 0.6813329066194804 0.31690815887142404 -0.372 -12.508 -0.736 -4.644 0.18 0.296 -0.168
-0.4302816110018586 -1.077238008292532 -0.09664078963678106 2.298286715449321 0.12962137657631745 0.4126408319411763 0.24275245968286674 0.7999280292702488 1.0516481405919127 0.08050331173313745 -1.2794136079344478 -0.023954643979128706 0.6239988407022216 0.24740042142378826 -0.464 -13.016 -1.004 -4.46 0.152 0.296 -0.168
-0.4233786974563742 -1.0657331523833913 -0.095490304045867 2.282946907570467 0.13000487177328882 0.41762626950180387 0.24351945007680942 0.7767587834543701 1.046935751612412 0.07107853377413599 -1.2837332978323235 -0.013744467856877126 0.5348561491733327 0.18024887846590287 -0.496 -13.236 -1.24 -4.92 0.152 0.308 -0.156
-0.41494180312300444 -1.0538448012772792 -0.0947233136519243 2.268757585282527 0.1292378813793461 0.42299520225940285 0.24428644047075213 0.7637997137607432 1.1062333129377961 0.08089601081476251 -1.3673782022184615 -0.01610066234662749 0.44885505029744444 0.12291481254864402 -0.496 -13.332 -1.376 -5.316 0.152 0.328 -0.148
-0.40727189918357737 -1.0411894597772247 -0.09510680884889565 2.25265078700973 0.13000487177328882 0.4291311254109445 0.24505343086469483 0.7504479449854911 1.151001008243053 0.0640099503048849 -1.416072888339969 0.00039269908162506076 0.46574111080732206 0.060475658570259355 -0.56 -13.556 -1.544 -5.5 0.152 0.808 -0.176
-0.3996019952441503 -1.029684603868084 -0.09510680884889565 2.2365439887369334 0.13038836697026016 0.4398689909261424 0.24505343086469483 0.7720463944748694 1.144325123855427 0.0070685834692510935 -1.493041908338481 0.036913713672755706 0.6993970643742332 0.0530143760193832 -0.592 -13.588 -1.108 -5.072 0.144 0.692 -0.168
-0.39193209130472323 -1.018946738352886 -0.09395632325798159 2.2204371904641365 0.13000487177328882 0.451373846835283 0.24505343086469483 0.7418085651897397 1.16396007793668 0.02042035224450316 -1.5558737613984905 -0.004319689897875668 1.0194468158986576 0.040448005407381256 -2.088 -13.62 -0.872 -4.524 0.172 0.288 -0.196
-0.3869466537440956 -1.0070583872467742 -0.09395632325798159 2.2035634017973966 0.12885438618237474 0.4621117123504809 0.24428644047075213 0.627140433355222 1.157676892630679 0.08246680714126275 -1.6139932254789997 -0.03652101459113065 1.1337222486515504 -0.004319689897875668 -3.456 -13.556 -1.208 -4.308 0.144 0.296 -0.224
-0.38157772098649667 -0.9947865409436908 -0.09088836168221076 2.1874566035246 0.12732040539448933 0.470932101880822 0.24505343086469483 0.5764822518255892 1.16474547609993 0.1240929097935192 -1.6088881374178738 -0.09974556673276543 1.0127709315110316 -0.00510508806112579 -4.488 -13.84 -1.776 -4.4 0.172 0.396 -0.176
-0.3762087882288977 -0.9828981898375788 -0.0897378760912967 2.1721167956457457 0.12732040539448933 0.4778350154263064 0.24582042125863754 0.5376050427447081 1.169457865079431 0.1841758692821535 -1.5978925631323722 -0.07932521448826227 0.8576547942691326 0.006675884387626033 -4.86 -13.936 -2.92 -4.524 0.188 0.664 -0.196
-0.3723738362591842 -0.9706263435344955 -0.08628641931855452 2.154092521388092 0.12732040539448933 0.48780589054756157 0.24505343086469483 0.4637776153991967 1.170243263242681 0.24150993519941236 -1.6136005263973745 -0.08443030254938806 0.7995353301886237 -0.018456856836377853 -5.08 -14.16 -3.624 -4.552 0.18 0.724 -0.204
-0.3685388842894706 -0.9583544972314122 -0.08321845774278369 2.13645174232741 0.12732040539448933 0.49931074645670215 0.24505343086469483 0.39152098438018557 1.1820242356914328 0.26153758836229046 -1.6717199904778837 0.01767145867312773 0.9240209390637679 -0.00039269908162506076 -4.892 -14.348 -4.06 -4.524 0.152 0.48 -0.196
-0.3654709227136998 -0.9476166317162144 -0.08091748656095557 2.1195779536606705 0.12808739578843203 0.5085146311840146 0.24505343086469483 0.32162054785092475 1.1812388375281826 0.2360121480566615 -1.7109898986403895 0.05262167693775814 1.0088439406947811 0.0027488935713754254 -5.016 -14.604 -4.564 -4.4 -0.244 0.344 -0.24
-0.3631699515318717 -0.9357282806101024 -0.08015049616701286 2.1034711553878735 0.12655341500054662 0.5158010399264704 0.24505343086469483 0.3180862561162992 1.2071569769154367 0.21166480499590773 -1.7569356911905218 -0.00039269908162506076 0.9397289023287704 0.007461282550876154 -5.108 -15.016 -4.732 -4.524 -0.472 0.444 -0.252
-0.3601019899561009 -0.9226894439130764 -0.0782330201821561 2.0839129003423347 0.12233496783386175 0.5238544390628688 0.2454369260616662 0.29570240846367074 1.22914812548644 0.20734511509803208 -1.7561502930272717 -0.17671458673127732 0.8482300163101312 -0.0047123889795007284 -5.048 -15.112 -5.0 -4.616 -0.28 0.56 -0.232
-0.35856800916821546 -0.909267112019079 -0.07593204900032798 2.0666556164786236 0.11965050145506227 0.5330583237901813 0.24505343086469483 0.25564710213791453 1.2656691400775708 0.1900663555065294 -1.7789268397615252 -0.3224059460141749 0.8179921870250015 -0.019242254999627974 -5.36 -15.588 -4.9 -4.704 -0.016 0.588 -0.232
-0.3566505331833587 -0.8966117705190243 -0.07478156340941391 2.048247847023999 0.11811652066717686 0.5411117229265797 0.24428644047075213 0.22148228203653425 1.2841259969139487 0.16964600326202625 -1.784817325985901 -0.3569634651971802 0.8101382053925003 0.0 -5.516 -15.872 -4.664 -4.86 0.108 0.568 -0.252
-0.3539660668045592 -0.8839564290189696 -0.07363107781849985 2.0283060967814883 0.11543205428837738 0.5506991028508635 0.24428644047075213 0.181034276629153 1.2566370612001942 0.1170243263242681 -1.8072011736385296 -0.22855086550578535 0.8285950622288781 -0.023561944897503646 -5.764 -16.16 -4.16 -4.952 -0.024 0.528 -0.24
-0.35434956200153056 -0.8705340971249723 -0.0724805922275858 2.009514832129892 0.11428156869746332 0.5591359971842333 0.24083498369800996 0.14215706754827198 1.26017135293482 0.10170906214089073 -1.8452929845561603 -0.14922565101752308 0.8391979374327548 -0.11938052081401847 -6.076 -16.348 -3.928 -5.072 -0.188 0.548 -0.224
-0.3535825716075879 -0.8590292412158317 -0.07171360183364309 1.9914905578722384 0.11159710231866385 0.566422405926689 0.23661653653132508 0.07422012642713648 1.2330751163026907 0.10563605295714133 -1.8484345772091608 -0.1507964473440233 0.814850594372001 -0.3239767423406751 -6.356 -16.38 -3.828 -5.104 -0.088 0.656 -0.288
-0.3539660668045592 -0.8471408901097197 -0.06941263065181497 1.9719323028266993 0.11006312153077843 0.5752427954570302 0.23201459416766884 0.021991148571003403 1.1749556522221818 0.1621847207111501 -1.835868206597159 -0.1668971096906508 0.8164213906985013 -0.41861722101231474 -5.952 -16.54 -4.06 -5.132 0.052 0.664 -0.26
-0.3539660668045592 -0.8356360342005792 -0.0674951546669582 1.9539080285690458 0.10891263593986437 0.5840631849873713 0.2274126518040126 -0.027096236632129192 1.176133749467057 0.1602212253030248 -1.8602155496579127 -0.2049889206082817 0.8195629833515018 -0.46456301356244684 -5.764 -16.508 -4.028 -5.044 0.072 0.548 -0.28
-0.355883542789416 -0.8233641878974959 -0.06634466907604414 1.9347332687204781 0.10737865515197896 0.591349593729827 0.2231942046373277 -0.05811946408050899 1.2071569769154367 0.15982852622139973 -1.8731746193515397 -0.14844025285427295 0.8113163026373755 -0.46966810162357264 -5.608 -16.476 -4.228 -4.828 -0.108 0.52 -0.288
-0.35626703798638737 -0.8114758367913839 -0.06519418348513008 1.9159420040688817 0.10699515995500761 0.59786901207834 0.21897575747064282 -0.08717919612076348 1.1859512265076835 0.13233959050764546 -1.888882582616542 -0.09621127499813988 0.7410231670264896 -0.4547455365218203 -5.328 -16.572 -3.996 -5.012 -0.188 0.624 -0.268
-0.3578010187742728 -0.7992039904883006 -0.06404369789421602 1.8960002538263714 0.1054611791671222 0.6051554208207958 0.21475731030395792 -0.1370519794871462 1.2059788796705615 0.13391038683414572 -1.8916314761879176 -0.08482300163101313 0.6958627726396076 -0.420188017338815 -5.236 -16.856 -4.16 -4.796 -0.164 0.704 -0.28
-0.3589515043651868 -0.7861651537912745 -0.06289321230330196 1.8768254939778037 0.10392719837923678 0.6128253247602228 0.21015536794030168 -0.1288052987730199 1.1839877310995581 0.12016591897726858 -1.8841701936370414 -0.11820242356914328 0.6899722864152317 -0.38837939172718505 -5.36 -17.048 -4.128 -4.552 -0.036 0.752 -0.296
-0.3608689803500436 -0.7731263170942485 -0.0617427267123879 1.856500248538322 0.10392719837923678 0.6193447431087358 0.20555342557664544 -0.15354534091539876 1.1808461384465576 0.11623892816101798 -1.8825993973105413 -0.09974556673276543 0.6452045911099747 -0.39152098438018557 -5.548 -17.364 -3.792 -4.368 -0.1 0.772 -0.288
-0.362402961137929 -0.7631554419729933 -0.06059224112147384 1.8388594694776397 0.10162622719740866 0.6250971710633061 0.2017184736069319 -0.17946348030265274 1.2189379493641885 0.09581857591651483 -1.8433294891480352 -0.09738937224301507 0.61378866457997 -0.39741147060456145 -5.452 -17.716 -3.86 -4.308 -0.124 0.876 -0.288
-0.3658544179106712 -0.75088359566991 -0.05944175553055978 1.8193012144321008 0.10085923680346595 0.6312330942148477 0.19865051203116108 -0.21559179581215834 1.1667089715080554 0.09228428418188928 -1.8382244010869093 -0.13548118316064595 0.6059346829474688 -0.3891647898904352 -5.484 -18.224 -3.892 -4.432 -0.116 0.936 -0.296
-0.3681553890924993 -0.7401457301547121 -0.057524279545703015 1.800126454583533 0.09855826562163783 0.6369855221694181 0.1936650744705335 -0.25407630581141427 1.1101603037540466 0.1189878217323934 -1.84293679006641 -0.15668693356839924 0.6043638866209685 -0.4123340357063138 -5.548 -18.38 -4.16 -4.492 -0.044 0.964 -0.296
-0.37199034106221285 -0.7278738838516289 -0.05714078434873166 1.781718685128908 0.09817477042466648 0.6442719309118737 0.18829614171293454 -0.2960951075452958 1.080315173550542 0.1130973355080175 -1.8009179883325286 -0.1319468914260204 0.6130032664167198 -0.426863901726441 -5.36 -18.348 -3.86 -4.584 -0.024 0.856 -0.288
-0.3750583026379837 -0.7175195135334023 -0.05560680356084625 1.7648448964621686 0.09779127522769512 0.6515583396543295 0.184461189743221 -0.3019855937696717 1.0485065479389122 0.09896016856951531 -1.7329810472113931 -0.12487830795676931 0.6232134425389714 -0.4382521750935678 -5.484 -18.508 -3.96 -4.888 -0.108 0.876 -0.288
-0.37850975941072584 -0.7056311624272903 -0.05483981316690354 1.745670136613601 0.09587379924283836 0.6576942628058712 0.18100973297047881 -0.3337942193813016 1.034762080082035 0.10327985846739098 -1.7058848105792639 -0.06636614479463526 0.6027930902944683 -0.4260785035631909 -5.236 -18.348 -3.996 -5.072 -0.18 0.828 -0.268
-0.3834951969713534 -0.6968107728969491 -0.054072822772960834 1.7310973191286894 0.09587379924283836 0.6634466907604415 0.17564080021287987 -0.3667809422378067 1.0367255754901603 0.08874999244726373 -1.6952819353753872 -0.08325220530451288 0.620464548967596 -0.41194133662468874 -5.392 -18.38 -4.128 -5.072 -0.244 0.808 -0.296
-0.38656315854712425 -0.686839897775694 -0.05253884198507542 1.7130730448710358 0.09357282806101024 0.6691991187150117 0.17065536265225228 -0.40251655866568725 1.0108074361029062 0.09149888601863915 -1.6988162271100127 -0.1119192382631423 0.5859070297845906 -0.44374996223631863 -5.264 -18.256 -3.96 -5.196 -0.152 0.808 -0.268
-0.3903981105168378 -0.6761020322604961 -0.05177185159113271 1.698116732189153 0.09203884727312482 0.6741845562756393 0.16643691548556738 -0.4033019568289374 1.0170906214089073 0.1060287520387664 -1.6622952125188821 -0.1480475537726479 0.5827654371315901 -0.4728096942765731 -5.576 -18.192 -3.928 -5.256 -0.036 0.848 -0.252
-0.39500005288049406 -0.667281642730155 -0.05177185159113271 1.6816264387193849 0.09050486648523941 0.679169993836267 0.16183497312191114 -0.42647120264481597 0.9695740325322749 0.08639379795751337 -1.578650308132744 -0.1390154748952715 0.5482079179485848 -0.4755585878479486 -5.392 -18.316 -3.996 -5.348 0.008 0.876 -0.296
-0.39998549044112164 -0.6576942628058712 -0.0502378708032473 1.6643691548556738 0.09088836168221076 0.6853059169878086 0.15684953556128356 -0.43982297142006804 0.950331777532647 0.06518804754976008 -1.5849334934387451 -0.10013826581439049 0.556061899581086 -0.5112942042758291 -5.704 -18.224 -4.06 -5.5 -0.152 0.84 -0.288
-0.4049709280017492 -0.6469563972906732 -0.0502378708032473 1.6486458517798483 0.09050486648523941 0.6910583449423789 0.15033011721277054 -0.45867252733807096 0.9738937224301506 0.06754424203951044 -1.5762941136429938 -0.06636614479463526 0.5572399968259611 -0.49323004652107627 -5.764 -18.348 -3.724 -5.744 -0.236 0.82 -0.288
-0.4099563655623768 -0.6385195029573034 -0.04947088040930459 1.6336895390979655 0.088970885697354 0.6968107728969491 0.1449611844551716 -0.491266551112951 0.9530806711040224 0.08128870989638758 -1.5731525209899933 -0.09778207132464012 0.5607742885605868 -0.5050110189698281 -5.764 -18.288 -3.86 -5.988 -0.124 0.792 -0.288
-0.4157087935169471 -0.6293156182299909 -0.04908738521233324 1.615665264840312 0.08666991451552587 0.7025632008515195 0.1407427372884867 -0.5277875657040816 0.9326603188595193 0.05733406591725887 -1.5621569467044916 -0.1319468914260204 0.5403539363160835 -0.48380526856207484 -5.732 -18.256 -3.86 -6.324 0.024 0.724 -0.252
-0.4226117070624315 -0.6201117335026785 -0.04678641403050512 1.6007089521584292 0.08628641931855452 0.7086991240030611 0.1349903093339164 -0.5788384463153395 0.9059567813090151 0.08678649703913842 -1.5660839375207423 -0.11820242356914328 0.574911455499089 -0.5101161070309539 -5.452 -18.38 -4.096 -6.264 0.016 0.684 -0.268
-0.42798063982003043 -0.6112913439723374 -0.04678641403050512 1.5861361346735179 0.08590292412158317 0.7133010663667174 0.13077186216723152 -0.5650939784584624 0.8745408547790102 0.08796459428401361 -1.5138549596646091 -0.06832964020276057 0.5309291583570821 -0.542710130805834 -5.516 -18.256 -3.928 -6.172 -0.144 0.724 -0.296
-0.4345000581685434 -0.6017039640480536 -0.046402918833533764 1.5704128315976924 0.08590292412158317 0.7167525231394596 0.12386894862174716 -0.5827654371315901 0.8486227153917563 0.06322455214163478 -1.4950054037466063 -0.0200276531628781 0.47359509243982323 -0.5454590243772094 -5.452 -18.256 -3.96 -5.868 -0.236 0.78 -0.26
-0.4410194765170565 -0.5948010505025692 -0.04601942363656241 1.5554565189158096 0.0847524385306691 0.7205874751091731 0.11888351106111957 -0.6133959654983449 0.8376271411062546 0.07029313561088588 -1.5205308440522352 -0.03220132469325498 0.42097341550206513 -0.543102829887459 -5.392 -18.256 -3.996 -5.744 -0.188 0.876 -0.252
-0.44715539966859813 -0.585980660972228 -0.045252433242619704 1.5405002062339268 0.08436894333369775 0.7255729126698007 0.11313108310654926 -0.6424556975385993 0.8101382053925003 0.07147123285576105 -1.4891149175222302 -0.09738937224301507 0.4197953182571899 -0.5599888903973366 -5.328 -18.032 -3.86 -5.592 -0.088 0.924 -0.268
-0.4544418084110538 -0.577160271441887 -0.044485442848677 1.5259273887490152 0.08360195293975504 0.7305583502304283 0.1062281695610649 -0.6455972901915998 0.8187775851882516 0.06990043652926081 -1.4333516479314716 -0.09346238142676445 0.39780416968618654 -0.5584180940708364 -5.204 -17.936 -3.66 -5.472 -0.016 0.908 -0.288
-0.46057773156259546 -0.5687233771085172 -0.04410194765170564 1.5113545712641039 0.0839854481367264 0.7340098070031704 0.09970875121255189 -0.6507023782527256 0.7948229412091229 0.039662607244131134 -1.402721119564717 -0.04358959806038174 0.36246125233993104 -0.6016149930495931 -5.172 -17.872 -3.66 -5.744 -0.108 0.868 -0.28
-0.46748064510807985 -0.5614369683660614 -0.04410194765170564 1.4975487441731352 0.08245146734884098 0.7374612637759127 0.09510680884889565 -0.6711227304972288 0.8230972750861273 0.05851216316213405 -1.3607023178308355 -0.027096236632129192 0.3601050578501807 -0.6047565857025935 -5.204 -17.808 -3.624 -5.9 -0.18 0.908 -0.28
-0.4743835586535642 -0.5537670644266344 -0.043334957257762936 1.4860438882639946 0.08283496254581234 0.7409127205486549 0.088970885697354 -0.6923284809049821 0.7850054641684964 0.03809181091763089 -1.312793029872578 -0.05262167693775814 0.37463492387030795 -0.5682355711114628 -5.08 -17.808 -3.792 -6.02 -0.172 0.888 -0.288
-0.4812864721990486 -0.5460971604872072 -0.04256796686382023 1.4718545659760545 0.08130098175792692 0.7451311677153397 0.08091748656095557 -0.7233517083533619 0.7539822367201167 0.04476769530525693 -1.2939434739545752 -0.05379977418263332 0.3506802798911792 -0.5961172059068423 -4.768 -17.936 -3.724 -6.388 -0.136 0.808 -0.26
-0.48857288094150425 -0.5384272565477802 -0.04256796686382023 1.4588157292790285 0.08053399136398422 0.7489661196850532 0.07593204900032798 -0.698611666210983 0.7339545835572385 0.036913713672755706 -1.2723450244651968 -0.06008295948863429 0.39034288713531035 -0.5902267196824663 -4.736 -17.84 -3.66 -6.6 -0.152 0.712 -0.288
-0.4966262800779027 -0.5315243430022959 -0.04256796686382023 1.4465438829759452 0.08053399136398422 0.7516505860638527 0.06979612584878632 -0.7217809120268617 0.7343472826388636 0.03848450999925595 -1.2664545382408208 -0.06675884387626033 0.3777765165233084 -0.6342090168244731 -4.704 -17.872 -3.424 -6.752 -0.188 0.692 -0.26
-0.5039126888203584 -0.5242379342598401 -0.04295146206079158 1.4338885414758904 0.07861651537912745 0.7554855380335662 0.0625097171063306 -0.7425939633529899 0.7202101157003614 0.01610066234662749 -1.2625275474245703 -0.10642145112039146 0.3204424506060496 -0.640099503048849 -4.86 -17.872 -3.156 -6.816 -0.1 0.732 -0.24
-0.5115825927597855 -0.5173350207143558 -0.04180097646987752 1.4220001903697785 0.07708253459124204 0.758553499609337 0.057524279545703015 -0.7465209541692405 0.6990043652926081 0.03220132469325498 -1.2212941438539389 -0.1280199006097698 0.32868913132017585 -0.61457406274322 -4.892 -17.84 -3.02 -6.724 0.0 0.78 -0.252
-0.5196359918961839 -0.5104321071688714 -0.04141748127290617 1.4097283440666952 0.07631554419729933 0.7608544707911652 0.05062136600021865 -0.7755806862094949 0.6766205176399797 0.019634954081253035 -1.2118693658949375 -0.16336281795602528 0.26585727826016614 -0.6055419838658437 -4.768 -17.684 -3.256 -6.416 0.036 0.8 -0.252
-0.5269224006386396 -0.5039126888203584 -0.04141748127290617 1.3989904785514973 0.07554855380335662 0.762771946776022 0.04410194765170564 -0.782649269678746 0.6829037029459806 0.01531526418337737 -1.1725994577324315 -0.1021017612225158 0.23444135173016126 -0.5996514976414677 -4.58 -17.62 -3.052 -6.448 -0.052 0.84 -0.252
-0.5357427901689807 -0.49700977527487405 -0.04141748127290617 1.3863351370514427 0.07554855380335662 0.7650729179578502 0.03834951969713534 -0.8199556824331268 0.6715154295788539 0.034164820101380285 -1.1144799936519223 -0.07107853377413599 0.20813051326128218 -0.6239988407022216 -4.332 -17.556 -3.256 -6.448 -0.108 0.82 -0.26
-0.5441796845023505 -0.49049035692636106 -0.04026699568199211 1.3755972715362448 0.07401457301547121 0.7662234035487642 0.03106311095467963 -0.8395906365143798 0.6181083544778456 0.01649336142825255 -1.111731100080547 -0.04241150081550656 0.18653206377190384 -0.659341758048477 -4.112 -17.492 -3.188 -6.416 -0.116 0.792 -0.24
-0.5522330836387489 -0.48473792897179074 -0.041033986075934815 1.366009891611961 0.07363107781849985 0.7669903939427068 0.023776702212223912 -0.821133779678002 0.6212499471308461 0.023561944897503646 -1.0642145112039145 -0.060475658570259355 0.1661117115274007 -0.6562001653954765 -3.832 -17.332 -3.052 -6.48 -0.088 0.792 -0.26
-0.559902987578176 -0.4789855010172204 -0.04026699568199211 1.3560390164907057 0.07363107781849985 0.768140879533621 0.018407769454624964 -0.8223118769228772 0.601222293967968 0.012566370612001944 -1.0221957094700331 -0.04987278336638271 0.10877764561014182 -0.6801548093746052 -3.768 -17.208 -2.752 -6.508 -0.052 0.808 -0.252
-0.5687233771085172 -0.47246608266870743 -0.0395000052880494 1.3456846461724792 0.0732475826215285 0.7700583555184777 0.010737865515197896 -0.8529424052896319 0.6016149930495931 0.012566370612001944 -1.0115928342661564 -0.029059732040254495 0.07971791356988733 -0.6766205176399797 -3.52 -17.272 -2.852 -6.572 -0.024 0.828 -0.296
-0.5786942522297723 -0.4678641403050512 -0.04141748127290617 1.3364807614451668 0.0732475826215285 0.7700583555184777 0.004601942363656241 -0.84037603467763 0.5721625619277135 0.0027488935713754254 -0.9687886343690248 -0.006675884387626033 0.06440264938650996 -0.6683738369258534 -3.332 -17.272 -2.716 -6.572 -0.036 0.78 -0.28
-0.585980660972228 -0.46172821715350953 -0.04141748127290617 1.3284273623087683 0.07363107781849985 0.7696748603215063 -0.0015339807878854137 -0.866294174064884 0.575696853662339 -0.008246680714126275 -0.9405143004920204 -0.001570796326500243 0.009424777959001457 -0.6585563598852269 -3.24 -17.396 -2.616 -6.6 -0.06 0.856 -0.252
-0.5944175553055978 -0.4559757891989392 -0.039883500485020755 1.3192234775814558 0.0724805922275858 0.7700583555184777 -0.007669903939427069 -0.8745408547790102 0.5764822518255892 0.0 -0.9118472675333911 0.0035342917346255468 0.010995574285501701 -0.6719081286604789 -3.176 -17.428 -2.584 -6.632 -0.088 0.84 -0.24
-0.6036214400329103 -0.45099035163831164 -0.04065049087896346 1.3088691072632292 0.0724805922275858 0.769291365124535 -0.016490293469768196 -0.8776824474320107 0.575696853662339 0.008639379795751335 -0.8690430676362594 -0.05576326959075863 -0.01649336142825255 -0.6766205176399797 -2.708 -17.524 -2.448 -6.572 -0.044 0.876 -0.224
-0.6116748391693088 -0.4456214188807127 -0.041033986075934815 1.3015826985207735 0.07171360183364309 0.7689078699275637 -0.021092235833424438 -0.8733627575341351 0.5285729638673318 -0.008639379795751335 -0.8690430676362594 -0.062439153978384655 -0.0027488935713754254 -0.6950773744763575 -2.864 -17.524 -2.28 -6.572 -0.024 0.868 -0.24
-0.6216457142905639 -0.44025248612311374 -0.04065049087896346 1.294296289778318 0.07209709703061444 0.7685243747305923 -0.028378644575880154 -0.8914269152888878 0.5061891162147033 0.011780972448751823 -0.7979645338621234 -0.05340707510100826 -0.02670353755050413 -0.6526658736608509 -2.74 -17.492 -2.516 -6.632 -0.044 0.908 -0.24
-0.6300826086239337 -0.43603403895642884 -0.04026699568199211 1.2873933762328336 0.07133010663667173 0.768140879533621 -0.036432043712278574 -0.8906415171256378 0.4889103566232006 -0.009032078877376396 -0.7469136532508656 -0.04673119071338223 -0.001570796326500243 -0.6212499471308461 -2.68 -17.46 -2.416 -6.724 -0.06 0.888 -0.24
-0.6389029981542749 -0.4306651061988299 -0.041033986075934815 1.2797234722934063 0.07056311624272903 0.769291365124535 -0.042184471666848876 -0.9000662950846392 0.45121124478719477 -0.00510508806112579 -0.7115707359046101 -0.03534291734625546 0.023954643979128706 -0.6738716240686042 -2.304 -17.3 -2.584 -6.844 -0.044 0.772 -0.24
-0.6481068828815874 -0.42721364942608775 -0.041033986075934815 1.2732040539448934 0.06941263065181497 0.7700583555184777 -0.04908738521233324 -0.8933904106970132 0.44846235121581934 -0.0007853981632501215 -0.6644468461096028 -0.07107853377413599 0.018064157754752792 -0.6970408698844828 -2.4 -17.272 -2.216 -7.06 -0.036 0.76 -0.232
-0.6584612531998139 -0.4222282118654601 -0.04065049087896346 1.267451625990323 0.06902913545484361 0.7689078699275637 -0.05675728915176031 -0.9079202767171404 0.41429753111443907 -0.00510508806112579 -0.6200718498859709 -0.07539822367201165 -0.012959069693627005 -0.672300827742104 -2.272 -17.24 -2.416 -7.212 -0.024 0.752 -0.24
-0.6676651379271263 -0.4191602502896893 -0.041033986075934815 1.2613157028387814 0.0682621450609009 0.769291365124535 -0.0625097171063306 -0.9165596565128917 0.400945762339187 0.012566370612001944 -0.5890486224375912 -0.07225663101901117 -0.0200276531628781 -0.6624833507014775 -2.148 -17.176 -2.384 -7.336 0.024 0.752 -0.252
-0.6757185370635248 -0.41494180312300444 -0.039883500485020755 1.2563302652781538 0.0682621450609009 0.769291365124535 -0.06979612584878632 -0.9330530179411443 0.39269908162506073 -0.004319689897875668 -0.5705917656012133 -0.043196898978756684 -0.0035342917346255468 -0.633423618661223 -2.088 -17.112 -2.216 -7.272 -0.008 0.704 -0.232
-0.6860729073817513 -0.41072335595631954 -0.04026699568199211 1.249810846929641 0.0674951546669582 0.7689078699275637 -0.07861651537912745 -0.9731083242669005 0.3734568266254328 -0.010995574285501701 -0.5611669876422118 -0.0510508806112579 0.0007853981632501215 -0.697826268047733 -1.96 -17.144 -2.148 -7.12 -0.016 0.656 -0.232
-0.6968107728969491 -0.406888403986606 -0.04141748127290617 1.2448254093690132 0.06672816427301549 0.7673738891396782 -0.0839854481367264 -0.9460120876347713 0.3820962064211841 -0.014137166938502187 -0.5187554868267052 -0.036128315509505585 -0.051443579692882956 -0.6915430827417319 -1.804 -17.208 -2.216 -6.936 0.052 0.664 -0.26
-0.705247667230319 -0.40382044241083515 -0.041033986075934815 1.2409904573992998 0.0674951546669582 0.7654564131548215 -0.09127185687918211 -0.9295187262065188 0.3754203220335581 -0.029845130203504617 -0.46495571264407193 -0.02670353755050413 -0.13626658132389607 -0.691935781823357 -1.496 -17.272 -2.18 -6.816 0.06 0.752 -0.252
-0.7136845615636888 -0.4007524808350643 -0.04065049087896346 1.2375390006265576 0.06711165946998685 0.762771946776022 -0.09855826562163783 -0.9299114252881439 0.3385066083608024 -0.009817477040626518 -0.4080143458084381 0.00039269908162506076 -0.21441369856728315 -0.6616979525382274 -1.4 -17.24 -2.28 -6.844 0.024 0.84 -0.288
-0.7240389318819153 -0.3969175288653508 -0.041033986075934815 1.2340875438538152 0.06711165946998685 0.7593204900032798 -0.10431069357620813 -0.9259844344718933 0.30551988550429726 0.007461282550876154 -0.37070793305405736 -0.007461282550876154 -0.2788163479537931 -0.7048948515169841 -1.184 -17.112 -1.812 -6.876 0.044 0.8 -0.252
-0.7336263118061991 -0.3942330624865513 -0.04065049087896346 1.231403077475016 0.06711165946998685 0.7570195188214517 -0.1112136071216925 -0.9189158510026422 0.2807798433619184 -0.0070685834692510935 -0.3224059460141749 -0.0007853981632501215 -0.29845130203504616 -0.697826268047733 -1.088 -17.112 -1.98 -6.936 0.052 0.704 -0.232
-0.7428301965335116 -0.3926990816986659 -0.041033986075934815 1.2291021062931877 0.06672816427301549 0.7528010716547668 -0.11926700625809092 -0.9322676197778942 0.26153758836229046 -0.02081305132612822 -0.26035949111741524 0.003141592653000486 -0.30041479744317146 -0.6813329066194804 -0.932 -16.92 -1.88 -7.12 0.0 0.616 -0.268
-0.7516505860638527 -0.38924762492592374 -0.041033986075934815 1.2275681255053024 0.06634466907604414 0.7493496148820246 -0.12540292940963257 -0.9240209390637679 0.22972896275066054 -0.007853981632501214 -0.19517144356765517 -0.02631083846887907 -0.3569634651971802 -0.6707300314156037 -0.996 -16.824 -1.912 -7.396 -0.024 0.636 -0.28
-0.7604709755941939 -0.3877136441380383 -0.04141748127290617 1.2264176399143882 0.06557767868210143 0.7447476725183684 -0.13268933815208828 -0.9220574436556426 0.24033183795453716 -0.0011780972448751821 -0.17121679958852648 -0.03259402377488004 -0.41429753111443907 -0.666410341517728 -0.84 -16.792 -1.912 -7.428 -0.008 0.624 -0.28
-0.769291365124535 -0.3854126729562102 -0.04141748127290617 1.2252671543234743 0.06404369789421602 0.7389952445637981 -0.1384417661066586 -0.9428704949817708 0.21087940683265763 -0.02081305132612822 -0.13980087305852162 -0.08285950622288782 -0.47438049060307336 -0.6636614479463526 -0.748 -16.792 -1.676 -7.364 0.016 0.608 -0.28
-0.7788787450488188 -0.38387869216832476 -0.04180097646987752 1.2241166687325602 0.06366020269724466 0.7343933022001419 -0.14534467965214296 -0.9550441665121477 0.20734511509803208 0.012566370612001944 -0.08639379795751337 -0.09306968234513939 -0.4948008428475765 -0.6687665360074785 -0.528 -16.636 -1.776 -7.304 0.06 0.616 -0.268
-0.7880826297761313 -0.381961216183468 -0.04256796686382023 1.2248836591265029 0.06366020269724466 0.7294078646395142 -0.15186409800065595 -0.9110618693701409 0.19360064724115494 -0.02552544030562895 -0.05890486224375911 -0.0530143760193832 -0.5364269454998329 -0.6774059158032297 -0.496 -16.636 -1.608 -7.12 0.08 0.636 -0.24
-0.7972865145034438 -0.38004374019861126 -0.042184471666848876 1.2241166687325602 0.0625097171063306 0.7217379607000872 -0.15915050674311168 -0.924413638145393 0.15629423448677418 -0.018456856836377853 -0.034164820101380285 -0.07736171908013696 -0.5658793766217125 -0.6809402075378553 -0.404 -16.668 -1.544 -7.0 0.008 0.74 -0.24
-0.8057234088368136 -0.3792767498046685 -0.04256796686382023 1.2245001639295314 0.0617427267123879 0.7163690279424882 -0.16490293469768197 -0.9197012491658922 0.16886060509877612 0.0027488935713754254 -0.009032078877376396 -0.054977871427508505 -0.6149667618248451 -0.6766205176399797 -0.436 -16.38 -1.376 -7.336 -0.016 0.772 -0.212
-0.8149272935641261 -0.3777427690167831 -0.042184471666848876 1.2248836591265029 0.06135923151541655 0.7106165999879179 -0.1729563338340804 -0.9314822216146441 0.15550883632352405 -0.023954643979128706 0.03652101459113065 -0.07853981632501214 -0.5572399968259611 -0.659734457130102 -0.404 -15.524 -1.376 -7.12 0.1 0.576 -0.212
-0.8245146734884099 -0.3765922834258691 -0.04180097646987752 1.2248836591265029 0.06059224112147384 0.7060146576242616 -0.1787087617886507 -0.9102764712068908 0.17043140142527635 -0.021598449489378342 0.05379977418263332 -0.08914269152888879 -0.5486006170302099 -0.666410341517728 -0.436 -14.856 -1.308 -6.908 0.144 0.508 -0.184
-0.8348690438066364 -0.3750583026379837 -0.04256796686382023 1.2264176399143882 0.059825250727531136 0.6983447536848346 -0.18561167533413506 -0.950331777532647 0.11859512265076834 0.006283185306000972 0.05929756132538417 -0.09778207132464012 -0.5937610114170918 -0.6330309195795979 -0.372 -15.904 -1.408 -6.844 0.088 0.568 -0.24
-0.8433059381400062 -0.3739078170470696 -0.04180097646987752 1.228335115899245 0.05905826033358843 0.6906748497454075 -0.19136410328870537 -0.9189158510026422 0.08482300163101313 -0.0007853981632501215 0.12291481254864402 -0.0530143760193832 -0.7060729487618592 -0.6381360076407236 -0.34 -16.096 -1.276 -6.752 0.052 0.792 -0.24
-0.8521263276703473 -0.37314082665312687 -0.04295146206079158 1.2302525918841019 0.058674765136617076 0.6841554313968945 -0.19826701683418974 -0.9291260271248937 0.07343472826388636 -0.011388273367126762 0.17789268397615252 -0.04358959806038174 -0.7127488331494852 -0.6216426462124711 -0.404 -16.604 -1.14 -6.632 -0.024 0.78 -0.224
-0.8620972027916025 -0.3727573314561555 -0.042184471666848876 1.233704048656844 0.05790777474267437 0.6764855274574675 -0.20478643518270273 -0.9138107629415163 0.07382742734551141 0.008639379795751335 0.23051436091391064 -0.06911503836601068 -0.6777986148848548 -0.6055419838658437 -0.464 -16.604 -1.172 -6.664 0.036 0.656 -0.232
-0.8705340971249723 -0.3727573314561555 -0.04141748127290617 1.236005019838672 0.05714078434873166 0.6699661091089545 -0.21053886313727305 -0.898888197839764 0.0530143760193832 0.031415926530004856 0.26742807458666634 -0.08285950622288782 -0.665624943354478 -0.5969026040700923 -0.34 -16.54 -1.072 -6.724 0.1 0.568 -0.224
-0.8797379818522848 -0.37199034106221285 -0.04256796686382023 1.240223467005357 0.05675728915176031 0.6634466907604415 -0.21705828148578604 -0.9098837721252657 0.03259402377488004 -0.01060287520387664 0.3220132469325498 -0.07107853377413599 -0.6938992772314824 -0.6114324700902196 -0.34 -16.604 -1.14 -6.876 0.06 0.548 -0.224
-0.88970885697354 -0.37314082665312687 -0.04256796686382023 1.2432914285811278 0.056373793954788955 0.6538593108361576 -0.22281070944035636 -0.9012443923295144 0.003926990816250607 -0.01610066234662749 0.3597123587685556 -0.04712388979500729 -0.7037167542721089 -0.5933683123354667 -0.372 -16.7 -0.872 -6.968 0.0 0.548 -0.252
-0.8985292465038811 -0.3727573314561555 -0.04180097646987752 1.2486603613387268 0.05483981316690354 0.6465729020937019 -0.22933012778886935 -0.912239966615016 -0.01688606050987761 0.012173671530376884 0.3962333733596863 -0.07422012642713648 -0.7810784733522458 -0.5929756132538417 -0.404 -16.412 -0.604 -7.028 -0.008 0.568 -0.24
[truncated: 4,436 more rows]
