# Supplementary material for: Bidirectional recurrent learning of inverse dynamic models for robots with elastic joints: a real-time real-world implementation
Source: Front Neurorobot. 2023 Jun 16;17:1166911. doi: 10.3389/fnbot.2023.1166911 (PMC10311998; doi:10.3389/fnbot.2023.1166911)
Supplement: Supplementary file 2 [file Data_Sheet_1.ZIP › Dataset/Training/sin_XYZ_10s_T2_Tz_5T_r5_ang_vel_torq.csv]

ang_left_s0 ang_left_s1 ang_left_e0 ang_left_e1 ang_left_w0 ang_left_w1 ang_left_w2 vel_left_s0 vel_left_s1 vel_left_e0 vel_left_e1 vel_left_w0 vel_left_w1 vel_left_w2 torq_left_s0 torq_left_s1 torq_left_e0 torq_left_e1 torq_left_w0 torq_left_w1 torq_left_w2
-0.8364030245945219 -1.126325393504865 -0.09050486648523941 2.0678061020695377 0.06672816427301549 0.5917330889267983 -0.1564660403643122 0.04162610265225644 -0.6000441967230928 -0.0019634954081253035 0.5874778261110909 -0.011388273367126762 0.03180862561162992 -0.005890486224375911 1.056 -18.38 -0.4 -6.908 0.1 0.384 -0.156
-0.8352525390036077 -1.1313108310654927 -0.09165535207615347 2.073558530024108 0.06672816427301549 0.5917330889267983 -0.15608254516734085 0.05772676499888393 -0.620857248049221 -0.004319689897875668 0.5792311453969646 0.00039269908162506076 0.04241150081550656 0.004319689897875668 1.276 -18.224 -0.436 -6.936 0.124 0.376 -0.176
-0.8364030245945219 -1.1385972398079482 -0.09088836168221076 2.0804614435695923 0.06634466907604414 0.5917330889267983 -0.1564660403643122 0.0789325154066372 -0.5937610114170918 -0.01531526418337737 0.6031857893760932 -0.0070685834692510935 0.028667032958629435 -0.0047123889795007284 1.088 -18.192 -0.536 -7.028 0.164 0.46 -0.176
-0.8344855486096651 -1.1443496677625187 -0.09012137128826805 2.0858303763271913 0.06711165946998685 0.5928835745177125 -0.15608254516734085 0.0750055245903866 -0.6051492847842186 -0.0027488935713754254 0.6067200811107188 -0.009032078877376396 0.043982297142006806 0.001570796326500243 1.028 -18.096 -0.468 -7.092 0.088 0.472 -0.128
-0.8325680726248084 -1.1504855909140603 -0.09050486648523941 2.091966299478733 0.06672816427301549 0.5940340601086265 -0.1514806028036846 0.09032078877376397 -0.58198003896834 -0.010995574285501701 0.5694136683563381 0.012173671530376884 0.09935286765114036 0.15158184550727344 1.34 -17.968 -0.536 -7.06 0.116 0.396 -0.148
-0.8318010822308656 -1.1558545236716593 -0.09088836168221076 2.0977187274333033 0.06634466907604414 0.5959515360934833 -0.14879613642488512 0.12684180336489462 -0.5698063674379631 0.006283185306000972 0.5650939784584624 -0.024740042142378828 0.1331249886708956 0.33457961754455173 1.4 -17.936 -0.636 -7.06 0.136 0.328 -0.148
-0.8310340918369229 -1.1612234564292583 -0.09088836168221076 2.1030876601909023 0.06711165946998685 0.5971020216843973 -0.14534467965214296 0.12684180336489462 -0.5705917656012133 0.00510508806112579 0.5643085802952122 -0.00510508806112579 0.16257741979277515 0.36363934958480626 1.056 -17.872 -0.94 -7.152 0.108 0.336 -0.128
-0.8295001110490375 -1.1669758843838285 -0.09165535207615347 2.1084565929485013 0.06634466907604414 0.5986360024722828 -0.14189322287940076 0.13548118316064595 -0.5894413215192161 0.0019634954081253035 0.5544911032545857 0.008639379795751335 0.12723450244651968 0.3381139092791773 0.716 -17.808 -1.34 -7.304 0.06 0.336 -0.1
-0.8260486542762953 -1.1738787979293128 -0.09127185687918211 2.1145925161000427 0.06711165946998685 0.5997864880631968 -0.13805827090968723 0.18181967479240313 -0.626747734273597 -0.03887720908088101 0.5580253949892113 0.0035342917346255468 0.1288052987730199 0.3569634651971802 0.776 -17.62 -1.34 -7.428 0.044 0.396 -0.128
-0.8248981686853812 -1.1796312258838832 -0.09203884727312482 2.1188109632667276 0.06672816427301549 0.6013204688510821 -0.1349903093339164 0.18574666560865372 -0.607898178355594 -0.05026548244800778 0.5199335840715804 -0.01767145867312773 0.1480475537726479 0.33536501570780186 0.808 -17.332 -1.208 -7.364 0.016 0.336 -0.092
-0.8237476830944672 -1.1850001586414822 -0.09280583766706753 2.1241798960243266 0.06557767868210143 0.6028544496389676 -0.13192234775814557 0.1822123738740282 -0.5678428720298379 -0.05026548244800778 0.5285729638673318 -0.022776546734253524 0.13469578499739585 0.3153373625449238 0.652 -17.24 -1.276 -7.212 0.052 0.316 -0.084
-0.8210632167156677 -1.1899855962021098 -0.09280583766706753 2.1295488287819255 0.06557767868210143 0.6040049352298816 -0.12885438618237474 0.19634954081253037 -0.5556692004994609 -0.05537057050913356 0.5203262831532055 -0.054192473264258384 0.1449059611196474 0.32162054785092475 0.592 -17.144 -0.872 -7.152 0.072 0.356 -0.12
-0.8187622455338396 -1.19573802415668 -0.0947233136519243 2.1345342663425533 0.06442719309118737 0.6066894016086811 -0.1250194342126612 0.23012166183228558 -0.5293583620305818 -0.09542587683488976 0.5034402226433279 -0.04987278336638271 0.13665928040552114 0.31455196438167365 0.684 -17.112 -0.872 -7.244 0.044 0.432 -0.12
-0.8160777791550401 -1.2018739473082216 -0.09510680884889565 2.139519703903181 0.06404369789421602 0.6082233823965666 -0.12233496783386175 0.23326325448528606 -0.5631304830503371 -0.11663162724264303 0.491266551112951 -0.10563605295714133 0.1500110491807732 0.297273204790171 0.56 -17.112 -0.94 -7.212 0.072 0.384 -0.12
-0.8133933127762406 -1.2057088992779352 -0.09587379924283836 2.1448886366607796 0.0625097171063306 0.609757363184452 -0.11965050145506227 0.24543692601566297 -0.5509568115199602 -0.08521570071263818 0.5093307088677038 -0.12016591897726858 0.18967365642490433 0.2784236488721681 0.56 -17.016 -0.94 -7.272 0.124 0.364 -0.092
-0.8103253512004698 -1.2114613272325054 -0.09625729443980971 2.1498740742214073 0.06059224112147384 0.6112913439723374 -0.11658253987929144 0.27056966723966686 -0.49754973641895195 -0.05811946408050899 0.47477318968469845 -0.10995574285501701 0.1869247628535289 0.3220132469325498 0.56 -16.952 -0.536 -7.336 0.136 0.344 -0.092
-0.8080243800186417 -1.2164467647931332 -0.09740778003072377 2.154092521388092 0.06020874592450249 0.6135923151541655 -0.11389807350049197 0.271355065402917 -0.5277875657040816 -0.043982297142006806 0.4755585878479486 -0.11152653918151725 0.16257741979277515 0.30237829285129675 0.496 -17.016 -0.704 -7.336 0.136 0.412 -0.084
-0.8053399136398423 -1.221815697550732 -0.09779127522769512 2.1575439781608345 0.059825250727531136 0.6143593055481082 -0.11006312153077843 0.2591813938725401 -0.5285729638673318 -0.04241150081550656 0.4288273971345663 -0.08285950622288782 0.17475109132315203 0.3408628028505527 0.592 -16.952 -0.636 -7.396 0.136 0.384 -0.112
-0.8026554472610428 -1.2264176399143882 -0.09779127522769512 2.1617624253275194 0.05829126993964572 0.6166602767299363 -0.1062281695610649 0.28863382499441964 -0.5273948666224566 -0.051443579692882956 0.426863901726441 -0.08050331173313745 0.19045905458815446 0.3381139092791773 0.496 -16.984 -0.736 -7.336 0.136 0.344 -0.112
-0.7988204952913293 -1.231403077475016 -0.09894176081860918 2.166747862888147 0.05790777474267437 0.6189612479117644 -0.10239321759135137 0.30237829285129675 -0.5030475235617028 -0.07225663101901117 0.43982297142006804 -0.09346238142676445 0.20970130958778244 0.3530364743809296 0.436 -16.888 -1.172 -7.456 0.1 0.364 -0.092
-0.7949855433216156 -1.2367720102326147 -0.09970875121255189 2.171349805251803 0.05714078434873166 0.6208787238966212 -0.09817477042466648 0.3243694414223002 -0.49362274560270136 -0.051443579692882956 0.43943027233844295 -0.06558074663138515 0.1869247628535289 0.3754203220335581 0.464 -16.824 -0.872 -7.608 0.016 0.344 -0.112
-0.7926845721397876 -1.2425244381871852 -0.09894176081860918 2.174801262024545 0.05675728915176031 0.6227961998814779 -0.09395632325798159 0.31062497356542307 -0.5026548244800777 -0.034950218264630406 0.4021238595840622 -0.06715154295788539 0.19831303622065566 0.3820962064211841 0.56 -16.732 -1.072 -7.7 0.044 0.356 -0.084
-0.7896166105640168 -1.2471263805508415 -0.1004757416064946 2.1782527187972875 0.0559902987578176 0.6254806662602774 -0.09012137128826805 0.3251548395855503 -0.48616146305182517 -0.04241150081550656 0.3711006321356824 -0.07775441816176203 0.21048670775103256 0.4013384614208121 0.436 -16.604 -0.94 -7.7 0.164 0.376 -0.084
-0.7857816585943032 -1.2509613325205549 -0.10085923680346595 2.182087670767001 0.05560680356084625 0.6285486278360483 -0.08590292412158317 0.34753868723817877 -0.48773225937832543 -0.12173671530376882 0.3597123587685556 -0.08050331173313745 0.25878869479091504 0.42647120264481597 0.372 -16.444 -0.604 -7.548 0.164 0.364 -0.112
-0.7834806874124751 -1.2559467700811826 -0.10009224640952324 2.185922622736715 0.055223308363874894 0.6316165894118191 -0.08091748656095557 0.33261612213642644 -0.4351105824405673 -0.03887720908088101 0.3663882431561817 -0.0310232274483798 0.2902046213209199 0.4103705402981885 0.652 -16.348 -0.704 -7.548 0.172 0.296 -0.1
-0.7792622402457902 -1.259781722050896 -0.10239321759135137 2.1893740795094567 0.055223308363874894 0.6335340653966759 -0.0782330201821561 0.33261612213642644 -0.45867252733807096 0.0019634954081253035 0.3471459881565537 -0.003926990816250607 0.2882411259127946 0.38798669264556 0.528 -16.412 -0.972 -7.608 0.164 0.288 -0.12
-0.7754272882760767 -1.2643836644145523 -0.10162622719740866 2.1912915554943133 0.055223308363874894 0.635835036578504 -0.07401457301547121 0.3549999697890549 -0.4594579255013211 -0.027881634795379313 0.32162054785092475 -0.007853981632501214 0.27763825070891796 0.3989822669310617 0.436 -16.476 -0.94 -7.7 0.08 0.356 -0.1
-0.7719758315033345 -1.2689856067782086 -0.10200972239438001 2.1947430122670557 0.055223308363874894 0.6385195029573034 -0.06979612584878632 0.34871678448305393 -0.4457134576444439 -0.028667032958629435 0.3090541772389228 -0.02670353755050413 0.21284290224078292 0.43039819346106656 0.62 -16.444 -1.04 -7.64 -0.024 0.404 -0.128
-0.7689078699275637 -1.2720535683539793 -0.10277671278832272 2.197043983448884 0.054072822772960834 0.6419709597300457 -0.06481068828815872 0.3459678909116785 -0.43746677693031766 -0.005890486224375911 0.2811725424435435 -0.03887720908088101 0.2411172361177873 0.40958514213493835 0.372 -16.476 -0.904 -7.548 0.036 0.424 -0.092
-0.7643059275639074 -1.278189491505521 -0.10239321759135137 2.200495440221626 0.05253884198507542 0.6450389213058165 -0.05944175553055978 0.36756634040105685 -0.42843469805294127 0.011780972448751823 0.26114488928066537 -0.09424777959001458 0.29648780662692087 0.45160394386881986 0.404 -16.476 -1.004 -7.52 0.08 0.396 -0.1
-0.7600874803972225 -1.2820244434752346 -0.10162622719740866 2.202412916206483 0.05138835639416136 0.64887387327553 -0.056373793954788955 0.3840597018293094 -0.4170464246858145 -0.034950218264630406 0.25172011132166394 -0.12095131714051871 0.329474529483426 0.4103705402981885 0.184 -16.38 -1.004 -7.52 0.088 0.384 -0.1
-0.7566360236244803 -1.2854759002479768 -0.10239321759135137 2.2043303921913395 0.051004861197190006 0.6511748444573582 -0.052155346788104066 0.3809181091763089 -0.38445240091093447 -0.02042035224450316 0.23051436091391064 -0.11466813183451774 0.31258846897354836 0.41194133662468874 0.06 -16.16 -0.836 -7.488 0.116 0.376 -0.1
-0.7524175764577954 -1.2885438618237475 -0.10316020798529407 2.207014858570139 0.0502378708032473 0.6550097964270717 -0.04716990922747647 0.39584067427806124 -0.3828816045844342 -0.01649336142825255 0.23326325448528606 -0.07775441816176203 0.30237829285129675 0.4107632393798135 0.0 -16.064 -0.836 -7.64 0.136 0.444 -0.112
-0.7493496148820246 -1.2935292993843752 -0.10316020798529407 2.2096993249489385 0.04908738521233324 0.6584612531998139 -0.042184471666848876 0.4272566008080661 -0.3758130211151831 -0.01649336142825255 0.226194671016035 -0.08443030254938806 0.2992367001982963 0.4343251842773172 -0.092 -16.128 -1.108 -7.764 0.088 0.412 -0.156
-0.744364177321397 -1.2973642513540886 -0.10239321759135137 2.211616800933795 0.04832039481839053 0.6611457195786133 -0.03911651009107805 0.3970187715229364 -0.4107632393798135 0.009424777959001457 0.19517144356765517 -0.0950331777532647 0.36560284499293155 0.44649885580769405 -0.308 -16.096 -1.172 -7.856 0.06 0.356 -0.12
-0.7412962157456262 -1.3004322129298596 -0.10277671278832272 2.212767286524709 0.04678641403050512 0.6649806715483269 -0.03528155812136451 0.394269877951561 -0.37463492387030795 0.0023561944897503642 0.1912444527514046 -0.07422012642713648 0.3337942193813016 0.42058071642044004 -0.34 -16.064 -1.24 -7.884 0.06 0.384 -0.128
-0.7355437877910559 -1.305417650490487 -0.10316020798529407 2.2139177721156234 0.04716990922747647 0.668432128321069 -0.029912625363765568 0.4170464246858145 -0.3530364743809296 -0.011780972448751823 0.15550883632352405 -0.049480084284757656 0.3471459881565537 0.3872012944823099 -0.496 -16.096 -1.172 -8.008 0.052 0.356 -0.14
-0.7320923310183137 -1.307335126475344 -0.10162622719740866 2.21583524810048 0.046402918833533764 0.6711165946998685 -0.026077673394052033 0.4150829292776892 -0.3498948817279291 0.027881634795379313 0.13940817397689656 -0.02081305132612822 0.3691371367275571 0.40055306325756196 -0.464 -16.0 -0.972 -8.128 0.036 0.364 -0.128
-0.7282573790486002 -1.3115535736420287 -0.10200972239438001 2.216985733691394 0.046402918833533764 0.6768690226544388 -0.02147573103039579 0.4087997439716882 -0.3337942193813016 0.008639379795751335 0.13273228958927052 -0.027488935713754253 0.3801327110130588 0.45670903192994566 -0.496 -15.904 -1.34 -8.16 0.036 0.316 -0.128
-0.7240389318819153 -1.3138545448238568 -0.10239321759135137 2.2173692288883657 0.04601942363656241 0.6810874698211237 -0.01802427425765361 0.41626102652256436 -0.3086614781572977 0.0011780972448751821 0.10170906214089073 -0.006675884387626033 0.3989822669310617 0.4040873549921875 -0.436 -15.872 -1.172 -8.036 0.052 0.328 -0.156
-0.7202039799122018 -1.3180729919905418 -0.10239321759135137 2.217752724085337 0.04601942363656241 0.6837719361999232 -0.013805827090968724 0.43668137876706753 -0.31455196438167365 -0.012173671530376884 0.0801106126515124 -0.00039269908162506076 0.38641589631905976 0.394269877951561 -0.464 -15.968 -0.836 -8.128 0.072 0.308 -0.14
-0.7159855327455169 -1.3196069727784272 -0.10200972239438001 2.218136219282308 0.04601942363656241 0.6876068881696367 -0.008436894333369775 0.38445240091093447 -0.2882411259127946 0.024740042142378828 0.04358959806038174 -0.007461282550876154 0.34478979366680335 0.41861722101231474 -0.404 -15.968 -1.04 -8.192 -0.016 0.336 -0.112
-0.7110000951848893 -1.3219079439602552 -0.10162622719740866 2.218136219282308 0.04486893804564835 0.6914418401393503 -0.005752427954570301 0.3938771788699359 -0.2481858195870384 0.018849555918002914 0.013351768775252066 -0.048694686121507534 0.36756634040105685 0.4311835916243167 -0.372 -15.936 -1.24 -8.284 -0.06 0.384 -0.14
-0.7067816480182044 -1.3257428959299689 -0.10200972239438001 2.218903209676251 0.04410194765170564 0.6956602873060351 -0.0007669903939427069 0.4036946559105624 -0.2666426764234162 -0.0019634954081253035 -0.009032078877376396 -0.10327985846739098 0.36049775693180575 0.37227872938055756 -0.372 -15.968 -1.072 -8.192 -0.008 0.328 -0.128
-0.7021797056545481 -1.3265098863239115 -0.10162622719740866 2.218136219282308 0.043334957257762936 0.6994952392757486 0.002684466378799474 0.42843469805294127 -0.271355065402917 0.019242254999627974 -0.011388273367126762 -0.12016591897726858 0.35853426152368045 0.3872012944823099 -0.404 -15.872 -1.108 -7.916 0.044 0.412 -0.128
-0.698728248881806 -1.3307283334905964 -0.10162622719740866 2.217752724085337 0.042184471666848876 0.7025632008515195 0.006135923151541655 0.4033019568289374 -0.24582962509728803 -0.005890486224375911 -0.027881634795379313 -0.1288052987730199 0.3671736413194318 0.3777765165233084 -0.436 -15.872 -1.072 -7.824 0.052 0.412 -0.12
-0.6956602873060351 -1.3326458094754532 -0.10239321759135137 2.217752724085337 0.04180097646987752 0.7060146576242616 0.009587379924283835 0.3762057201968082 -0.2411172361177873 -0.0019634954081253035 -0.0420188017338815 -0.09346238142676445 0.3455751918300535 0.3526437752993045 -0.56 -15.776 -1.004 -7.672 0.06 0.528 -0.14
-0.6918253353363216 -1.3341797902633385 -0.10277671278832272 2.216602238494423 0.04065049087896346 0.7094661143970039 0.01342233189399737 0.4182245219306897 -0.23758294438316174 -0.02670353755050413 -0.04437499622363186 -0.084037603467763 0.3341869184629267 0.35657076611555516 -0.528 -15.652 -0.872 -7.764 0.108 0.54 -0.1
-0.6879903833666081 -1.3360972662481954 -0.10200972239438001 2.21583524810048 0.04065049087896346 0.7136845615636888 0.016490293469768196 0.4123340357063138 -0.22894356458741041 -0.01610066234662749 -0.054977871427508505 -0.07382742734551141 0.3577488633604303 0.3581415624420554 -0.372 -15.588 -0.668 -7.856 0.116 0.5 -0.1
-0.6830049458059805 -1.3383982374300234 -0.10239321759135137 2.2154517529035087 0.04026699568199211 0.7171360183364309 0.020708740636453084 0.4033019568289374 -0.21323560132240799 0.014529866020127248 -0.0659734457130102 -0.04084070448900632 0.4131194338695639 0.3644247477480564 -0.372 -15.492 -0.668 -7.856 0.06 0.432 -0.12
-0.679169993836267 -1.339932218217909 -0.10277671278832272 2.2143012673125946 0.03911651009107805 0.7217379607000872 0.02339320701525256 0.400945762339187 -0.1869247628535289 -0.003926990816250607 -0.08874999244726373 -0.040448005407381256 0.42254421182856533 0.3381139092791773 -0.464 -15.46 -0.94 -8.376 -0.016 0.412 -0.112
-0.6761020322604961 -1.342233189399737 -0.1012427320004373 2.212767286524709 0.038733014894106695 0.7259564078667721 0.02684466378799474 0.40644354948193784 -0.18181967479240313 0.028274333877004374 -0.10327985846739098 -0.084037603467763 0.4194026191755649 0.336543112952677 -0.528 -15.652 -0.772 -8.528 -0.008 0.384 -0.1
-0.6718835850938112 -1.3426166845967085 -0.1012427320004373 2.211616800933795 0.03719903410622128 0.7309418454273996 0.030679615757708275 0.3738495257070578 -0.1798561793842778 0.03730641275438077 -0.12173671530376882 -0.07932521448826227 0.4170464246858145 0.3043417882594221 -0.308 -15.716 -0.772 -8.252 0.024 0.384 -0.112
-0.6695826139119831 -1.344534160581565 -0.10162622719740866 2.2108498105398526 0.03719903410622128 0.7343933022001419 0.03259709174256504 0.3781692156049335 -0.13823007673202137 0.05811946408050899 -0.12055861805889365 -0.059690260407009234 0.4021238595840622 0.30983957540217294 -0.372 -15.46 -1.004 -8.284 0.124 0.452 -0.14
-0.6645971763513555 -1.3449176557785365 -0.10085923680346595 2.208165344161053 0.03719903410622128 0.7382282541698554 0.03528155812136451 0.38131080825793395 -0.11152653918151725 0.01649336142825255 -0.12566370612001942 -0.028274333877004374 0.41194133662468874 0.2792090470354182 -0.496 -15.524 -0.94 -8.804 0.08 0.52 -0.112
-0.6611457195786133 -1.3460681413694506 -0.09970875121255189 2.2073983537671102 0.03719903410622128 0.7439806821244257 0.03834951969713534 0.3938771788699359 -0.11663162724264303 -0.0035342917346255468 -0.17828538305777758 -0.015707963265002428 0.45356743927694515 0.23640484713828655 -0.496 -15.872 -0.704 -8.74 0.036 0.396 -0.1
-0.6588447483967852 -1.3468351317633933 -0.1004757416064946 2.2043303921913395 0.03719903410622128 0.7485826244880819 0.041033986075934815 0.36363934958480626 -0.11270463642639243 0.03848450999925595 -0.1822123738740282 -0.004319689897875668 0.48616146305182517 0.22737276826091016 -1.028 -15.716 -0.904 -8.648 0.06 0.356 -0.128
-0.6538593108361576 -1.3483691125512787 -0.09932525601558054 2.2020294210095113 0.03681553890924993 0.7524175764577954 0.042184471666848876 0.32358404325905005 -0.08089601081476251 0.0640099503048849 -0.23876104162803694 -0.0011780972448751821 0.5211116813164556 0.2623229865255406 -1.12 -15.492 -1.34 -8.892 0.06 0.296 -0.112
-0.6515583396543295 -1.3491361029452213 -0.09779127522769512 2.2001119450246547 0.03681553890924993 0.7581700044123657 0.04410194765170564 0.3220132469325498 -0.07382742734551141 0.07225663101901117 -0.23365595356691113 -0.0007853981632501215 0.4798782777458242 0.21676989305703354 -1.432 -15.62 -1.208 -8.772 0.044 0.336 -0.12
-0.6496408636694727 -1.3510535789300782 -0.09702428483375242 2.1978109738428264 0.03681553890924993 0.7612379659881365 0.04678641403050512 0.28235063968841867 -0.07618362183526178 0.08443030254938806 -0.22540927285278486 -0.004319689897875668 0.42136611458369017 0.2238384765262846 -1.62 -15.62 -1.376 -8.832 -0.036 0.424 -0.1
-0.6469563972906732 -1.349903093339164 -0.09664078963678106 2.1947430122670557 0.03719903410622128 0.7650729179578502 0.04947088040930459 0.239153740709662 -0.06283185306000971 0.12212941438539389 -0.24740042142378826 -0.0011780972448751821 0.4040873549921875 0.24465152785241284 -1.244 -15.652 -1.912 -8.956 -0.088 0.452 -0.14
-0.6431214453209597 -1.3506700837331067 -0.09625729443980971 2.192058545888256 0.036432043712278574 0.7689078699275637 0.05138835639416136 0.2662499773417912 -0.03337942193813016 0.06990043652926081 -0.28235063968841867 -0.04084070448900632 0.3989822669310617 0.23129975907716077 -1.432 -15.684 -1.544 -8.956 -0.1 0.46 -0.14
-0.6415874645330742 -1.3514370741270496 -0.09510680884889565 2.1882235939185426 0.03604854851530722 0.7742768026851626 0.05330583237901813 0.30983957540217294 -0.021991148571003403 0.039662607244131134 -0.3063052836675474 -0.04241150081550656 0.452782041113695 0.1971349389757805 -1.524 -15.62 -1.376 -8.924 -0.088 0.404 -0.12
-0.6392864933512462 -1.3502865885361355 -0.09510680884889565 2.185155632342772 0.03413107253045045 0.7788787450488188 0.05445631796993219 0.24229533336266248 0.009817477040626518 0.10877764561014182 -0.34439709458517825 -0.06754424203951044 0.47241699519494806 0.16061392438464983 -1.34 -15.556 -1.608 -8.804 0.0 0.336 -0.128
-0.6362185317754754 -1.3506700837331067 -0.09433981845495294 2.1813206803730583 0.033364082136507746 0.7830971922155037 0.05560680356084625 0.24897121775028852 0.02042035224450316 0.04751658887663235 -0.34164820101380283 -0.10249446030414085 0.4402156705016931 0.13155419234439536 -1.524 -15.748 -1.408 -8.712 0.08 0.424 -0.12
-0.6339175605936472 -1.3502865885361355 -0.09433981845495294 2.1778692236003163 0.033364082136507746 0.7857816585943032 0.057524279545703015 0.271355065402917 0.007461282550876154 0.0035342917346255468 -0.37070793305405736 -0.07853981632501214 0.3479313863198038 0.14529866020127247 -1.496 -15.904 -1.376 -8.892 0.088 0.48 -0.12
-0.6308495990178764 -1.3491361029452213 -0.09357282806101024 2.1736507764336315 0.0337475773334791 0.7911505913519021 0.058674765136617076 0.239153740709662 0.027488935713754253 0.03730641275438077 -0.3805254100946839 -0.0200276531628781 0.3589269606053055 0.18731746193515397 -1.556 -15.904 -1.308 -8.956 0.008 0.48 -0.148
-0.6289321230330196 -1.3495195981421928 -0.09242234247009617 2.169048834069975 0.0337475773334791 0.7957525337155584 0.06059224112147384 0.22226768019978438 0.07107853377413599 0.03377212101975522 -0.40565815131868777 0.012959069693627005 0.42332960999181546 0.14215706754827198 -1.212 -16.316 -1.108 -8.892 -0.016 0.452 -0.128
-0.6281651326390769 -1.347602122157336 -0.09280583766706753 2.16483038690329 0.03259709174256504 0.7999709808822433 0.0617427267123879 0.1959568417309053 0.06832964020276057 0.0769690199985119 -0.41861722101231474 -0.02120575040775328 0.43471788335894224 0.09660397407976494 -1.184 -16.54 -1.208 -8.864 0.016 0.472 -0.128
-0.6258641614572488 -1.347602122157336 -0.09127185687918211 2.160228444539634 0.03298058693953639 0.8049564184428709 0.0625097171063306 0.16061392438464983 0.034950218264630406 0.05379977418263332 -0.41429753111443907 -0.043982297142006806 0.40016036417593687 0.0801106126515124 -1.028 -16.732 -1.208 -8.956 0.08 0.508 -0.14
-0.6235631902754207 -1.347602122157336 -0.09127185687918211 2.156009997372949 0.03259709174256504 0.8080243800186417 0.06289321230330196 0.20655971693478195 0.050658181529632834 0.07618362183526178 -0.4457134576444439 -0.02081305132612822 0.4249004063183157 0.07579092275363672 -0.872 -16.7 -1.44 -9.076 0.06 0.472 -0.12
-0.6224127046845066 -1.3464516365664219 -0.09203884727312482 2.1510245598123214 0.03298058693953639 0.8126263223822979 0.06289321230330196 0.16414821611927538 0.0730420291822613 0.040448005407381256 -0.4441426613179437 0.012566370612001944 0.4500331475423196 0.05929756132538417 -1.028 -16.668 -1.476 -9.14 0.016 0.5 -0.12
-0.6201117335026785 -1.3449176557785365 -0.09050486648523941 2.1468061126456366 0.03259709174256504 0.8183787503368682 0.06366020269724466 0.15747233173164935 0.08246680714126275 0.02120575040775328 -0.46063602274619625 0.011388273367126762 0.46299221723594663 0.04123340357063138 -0.964 -16.604 -1.408 -9.232 0.0 0.412 -0.148
-0.6185777527147931 -1.3441506653845938 -0.09012137128826805 2.1399031991001523 0.03298058693953639 0.8222137023065818 0.06366020269724466 0.16571901244577564 0.08678649703913842 0.008639379795751335 -0.4881249584599505 0.0011780972448751821 0.459065226419696 0.050658181529632834 -1.152 -16.572 -1.172 -9.2 0.044 0.396 -0.128
-0.6178107623208504 -1.342233189399737 -0.09050486648523941 2.1360682471304386 0.03298058693953639 0.8279661302611521 0.06366020269724466 0.10956304377339195 0.10917034469176688 0.039662607244131134 -0.5077599125412036 -0.009424777959001457 0.44924774937906947 0.04908738520313259 -1.056 -16.412 -0.972 -9.048 0.088 0.472 -0.168
-0.6166602767299363 -1.3418496942027656 -0.08935438089432535 2.1303158191758684 0.032213596545593685 0.8325680726248084 0.06481068828815872 0.14961835009914815 0.07579092275363672 0.02042035224450316 -0.4983351345822021 -0.03455751918300534 0.4158683274409393 0.028274333877004374 -0.932 -16.38 -0.972 -9.076 0.08 0.5 -0.148
-0.6151262959420509 -1.3403157134148802 -0.09012137128826805 2.1241798960243266 0.032213596545593685 0.8364030245945219 0.06366020269724466 0.10917034469176688 0.10838494652851677 0.03180862561162992 -0.5399612372344585 -0.030237829285129678 0.4182245219306897 0.01610066234662749 -1.028 -16.16 -1.004 -8.984 0.088 0.5 -0.128
-0.6143593055481082 -1.3391652278239663 -0.08935438089432535 2.1195779536606705 0.03183010134862233 0.8402379765642354 0.06404369789421602 0.1170243263242681 0.12487830795676931 0.04280419989713162 -0.543102829887459 -0.0027488935713754254 0.4158683274409393 -0.027096236632129192 -0.808 -16.16 -1.24 -9.048 0.044 0.492 -0.156
-0.6139758103511368 -1.3383982374300234 -0.08782040010643993 2.1130585353121574 0.032213596545593685 0.845223414124863 0.06442719309118737 0.07539822367201165 0.14451326203802234 0.04555309346850705 -0.5442809271323342 -0.0019634954081253035 0.4249004063183157 0.0023561944897503642 -0.9 -16.348 -1.24 -9.168 0.044 0.46 -0.14
-0.6139758103511368 -1.3376312470360807 -0.08705340971249723 2.1076896025545584 0.03259709174256504 0.8498253564885192 0.06481068828815872 0.08443030254938806 0.12959069693627004 0.061653755815134534 -0.5486006170302099 0.01060287520387664 0.4292200962161914 0.027488935713754253 -0.964 -16.224 -1.208 -9.232 0.044 0.492 -0.112
-0.6124418295632514 -1.3357137710512241 -0.08743690490946858 2.102704164993931 0.03259709174256504 0.8548107940491468 0.06557767868210143 0.06558074663138515 0.11584622907939292 0.06558074663138515 -0.5454590243772094 0.01060287520387664 0.4547455365218203 0.043982297142006806 -1.12 -16.032 -1.308 -9.352 0.036 0.46 -0.168
-0.6128253247602228 -1.3330293046724246 -0.08666991451552587 2.0958012514484463 0.03183010134862233 0.8586457460188603 0.06481068828815872 0.03337942193813016 0.17160949867015154 0.0530143760193832 -0.5674501729482128 -0.0200276531628781 0.44649885580769405 0.0400553063257562 -1.184 -16.256 -1.172 -9.384 0.024 0.432 -0.184
-0.610907848775366 -1.3318788190815105 -0.08705340971249723 2.0892818330999336 0.03183010134862233 0.863631183579488 0.06519418348513008 0.0659734457130102 0.14883295193589802 0.034950218264630406 -0.607898178355594 -0.027096236632129192 0.4386448741751928 -0.0310232274483798 -0.776 -16.508 -1.172 -9.384 0.044 0.444 -0.196
-0.6105243535783946 -1.3284273623087683 -0.08666991451552587 2.0831459099483918 0.03183010134862233 0.8674661355492015 0.06442719309118737 0.0510508806112579 0.15590153540514912 0.010995574285501701 -0.6181083544778456 -0.010995574285501701 0.38798669264556 -0.011388273367126762 -0.872 -16.38 -1.276 -9.352 0.072 0.48 -0.224
-0.6101408583814233 -1.3284273623087683 -0.08513593372764046 2.0766264915998787 0.03259709174256504 0.8705340971249723 0.06481068828815872 0.060475658570259355 0.18928095734327927 0.01531526418337737 -0.607898178355594 0.008246680714126275 0.4084070448900632 -0.00510508806112579 -0.808 -16.508 -1.172 -9.2 0.036 0.48 -0.224
-0.610907848775366 -1.32612639112694 -0.0847524385306691 2.0704905684483372 0.03183010134862233 0.8747525442916572 0.06481068828815872 0.014922565101752308 0.19752763805740556 0.03377212101975522 -0.6349944149877232 0.01767145867312773 0.3919136834618106 -0.03337942193813016 -1.028 -16.888 -1.208 -9.2 0.052 0.528 -0.212
-0.6101408583814233 -1.3245924103390547 -0.08513593372764046 2.0655051308877095 0.03259709174256504 0.8782040010643993 0.06442719309118737 0.048694686121507534 0.1700387023436513 0.03926990816250607 -0.6302820260082225 -0.0047123889795007284 0.38798669264556 0.009817477040626518 -1.056 -17.016 -1.376 -9.14 0.06 0.568 -0.212
-0.609757363184452 -1.322674934354198 -0.08551942892461181 2.0578352269482827 0.032213596545593685 0.883189438625027 0.06519418348513008 0.0510508806112579 0.1920298509146547 0.03180862561162992 -0.6216426462124711 -0.018456856836377853 0.38366700274768434 -0.009424777959001457 -1.244 -16.92 -1.34 -9.016 0.052 0.56 -0.224
-0.6093738679874806 -1.3199904679753984 -0.08513593372764046 2.053616779781598 0.032213596545593685 0.8851069146098838 0.06366020269724466 0.0007853981632501215 0.19792033713903062 0.018456856836377853 -0.6338163177428481 -0.0047123889795007284 0.3891647898904352 0.01021017612225158 -1.212 -17.24 -1.376 -8.984 0.06 0.508 -0.212
-0.6093738679874806 -1.3180729919905418 -0.0839854481367264 2.046330371039142 0.032213596545593685 0.8893253617765686 0.06481068828815872 -0.00510508806112579 0.19320794815952988 0.01767145867312773 -0.5965099049884672 0.022776546734253524 0.3640320486664313 -0.006283185306000972 -1.432 -17.332 -1.476 -9.168 0.052 0.596 -0.224
-0.6093738679874806 -1.3165390112026563 -0.0847524385306691 2.040961438281543 0.03144660615165098 0.8939273041402248 0.06481068828815872 -0.006283185306000972 0.21755529122028364 0.005497787142750851 -0.6110397710085945 0.007853981632501214 0.3251548395855503 0.027881634795379313 -1.088 -17.3 -1.34 -9.2 0.052 0.576 -0.24
-0.609757363184452 -1.3142380400208282 -0.0847524385306691 2.03444201993303 0.03183010134862233 0.8966117705190243 0.06481068828815872 0.014922565101752308 0.22069688387328412 -0.0019634954081253035 -0.6228207434573463 -0.01021017612225158 0.3314380248915513 0.0027488935713754254 -1.464 -17.524 -1.276 -9.26 0.06 0.568 -0.212
-0.609757363184452 -1.3119370688390002 -0.0847524385306691 2.0286895919784595 0.032213596545593685 0.9000632272917665 0.0617427267123879 -0.012566370612001944 0.2061670178531569 0.001570796326500243 -0.6051492847842186 0.01610066234662749 0.3718860302989325 -0.1252710070383944 -1.12 -17.46 -1.072 -9.352 0.052 0.568 -0.24
-0.6089903727905093 -1.3100195928541434 -0.0847524385306691 2.0229371640238893 0.03144660615165098 0.9035146840645087 0.05829126993964572 -0.008246680714126275 0.24308073152591259 -0.01531526418337737 -0.5843362334580904 -0.01021017612225158 0.3730641275438077 -0.2552544030562895 -1.088 -17.524 -0.904 -9.476 0.072 0.54 -0.232
-0.6101408583814233 -1.3081021168692866 -0.08551942892461181 2.0164177456753762 0.032213596545593685 0.9073496360342223 0.05445631796993219 -0.001570796326500243 0.2450442269340379 -0.02513274122400389 -0.5988660994782177 -0.018456856836377853 0.35539266887067994 -0.3549999697890549 -1.368 -17.84 -1.004 -9.384 0.108 0.528 -0.252
-0.6105243535783946 -1.3058011456874585 -0.08551942892461181 2.0098983273268636 0.03144660615165098 0.9115680832009071 0.05177185159113271 -0.02631083846887907 0.16768250785390093 -0.01021017612225158 -0.5855143307029655 -0.004319689897875668 0.36285395142155613 -0.3086614781572977 -1.464 -17.872 -0.94 -9.66 0.108 0.548 -0.26
-0.6105243535783946 -1.3046506600965444 -0.0847524385306691 2.004145899372293 0.032213596545593685 0.9150195399736493 0.048703890015361885 -0.03534291734625546 0.18613936469027878 0.03455751918300534 -0.5988660994782177 0.003926990816250607 0.3754203220335581 -0.2803871442802934 -1.4 -17.808 -1.276 -9.688 0.08 0.548 -0.268
-0.6112913439723374 -1.3015826985207735 -0.08513593372764046 1.9983934714177227 0.03106311095467963 0.9188544919433629 0.04601942363656241 -0.0420188017338815 0.22266037928140944 0.023169245815878585 -0.6000441967230928 0.0023561944897503642 0.36992253489080723 -0.29766590387179603 -1.368 -17.968 -1.24 -9.628 0.08 0.52 -0.268
-0.6116748391693088 -1.2996652225359169 -0.08551942892461181 1.9926410434631525 0.032213596545593685 0.9215389583221623 0.043334957257762936 -0.06518804754976008 0.20852321234290724 0.007853981632501214 -0.5859070297845906 0.007461282550876154 0.35382187254417974 -0.2737112598926673 -1.4 -18.032 -1.308 -9.688 0.072 0.548 -0.268
-0.6124418295632514 -1.2981312417480313 -0.0847524385306691 1.9865051203116109 0.03183010134862233 0.9246069198979331 0.04141748127290617 -0.060475658570259355 0.21127210591428267 0.04555309346850705 -0.6059346829474688 0.0011780972448751821 0.3663882431561817 -0.25368360672978923 -1.308 -17.968 -1.408 -9.628 0.08 0.5 -0.26
-0.6135923151541655 -1.2958302705662033 -0.0847524385306691 1.9811361875540119 0.03259709174256504 0.9280583766706754 0.03911651009107805 -0.029845130203504617 0.19163715183302965 0.02120575040775328 -0.5921902150905916 -0.014137166938502187 0.3224059460141749 -0.24740042142378826 -1.588 -18.096 -1.644 -9.476 0.08 0.492 -0.28
-0.6139758103511368 -1.294296289778318 -0.0847524385306691 1.975767254796413 0.03144660615165098 0.9307428430494747 0.036432043712278574 -0.060475658570259355 0.168075206935526 -0.023954643979128706 -0.5878705251927159 -0.007461282550876154 0.2941316121371705 -0.2360121480566615 -1.524 -18.032 -1.576 -9.504 0.116 0.656 -0.268
-0.6139758103511368 -1.2919953185964896 -0.08436894333369775 1.9696313316448713 0.03298058693953639 0.934194299822217 0.0337475773334791 -0.059690260407009234 0.19163715183302965 -0.012959069693627005 -0.5525276078464605 0.01060287520387664 0.2949170103004206 -0.22187498111815931 -1.588 -18.0 -1.376 -9.504 0.088 0.596 -0.268
-0.616276781532965 -1.2881603666267762 -0.08360195293975504 1.9634954084933296 0.03183010134862233 0.9368787662010164 0.03183010134862233 -0.11074114101826713 0.22226768019978438 0.012173671530376884 -0.5592034922340865 0.01021017612225158 0.303949089177797 -0.22855086550578535 -1.744 -18.256 -1.44 -9.504 0.088 0.576 -0.268
-0.616276781532965 -1.288927357020719 -0.08436894333369775 1.9577429805387594 0.032213596545593685 0.9403302229737587 0.028762139772851508 -0.1060287520387664 0.22658737009766006 0.04123340357063138 -0.5847289325397155 -0.0019634954081253035 0.2925608158106702 -0.24622232417891307 -1.776 -18.316 -1.644 -9.628 0.088 0.56 -0.28
-0.6178107623208504 -1.2866263858388909 -0.0839854481367264 1.951990552584189 0.03183010134862233 0.9433981845495295 0.02569417819708068 -0.1390154748952715 0.17592918856802722 0.0019634954081253035 -0.543495528969084 -0.00039269908162506076 0.2811725424435435 -0.26035949111741524 -1.68 -18.444 -1.44 -9.596 0.052 0.568 -0.28
-0.6197282383057071 -1.2850924050510053 -0.08321845774278369 1.9473886102205327 0.03259709174256504 0.9464661461253003 0.02339320701525256 -0.11506083091614279 0.16846790601715106 0.01688606050987761 -0.5289656629489569 0.009424777959001457 0.3043417882594221 -0.2741039589742924 -1.524 -18.444 -1.576 -9.628 0.072 0.56 -0.28
-0.6212622190935926 -1.281257453081292 -0.08321845774278369 1.942019677462934 0.03183010134862233 0.9491506125040997 0.021092235833424438 -0.10838494652851677 0.18574666560865372 0.01649336142825255 -0.5419247326425838 0.0007853981632501215 0.2996293992799213 -0.24661502326053814 -1.96 -18.412 -1.712 -9.66 0.06 0.548 -0.268
-0.6216457142905639 -1.2808739578843205 -0.0839854481367264 1.936650744705335 0.03183010134862233 0.9518350788828992 0.017640779060682257 -0.13469578499739585 0.1869247628535289 0.03220132469325498 -0.517184690500205 -0.0070685834692510935 0.25682519938278975 -0.2709623663212919 -1.9 -18.668 -1.776 -9.904 0.072 0.508 -0.26
-0.6231796950784493 -1.2785729867024924 -0.0839854481367264 1.9320488023416786 0.03183010134862233 0.9533690596707847 0.014956312681882784 -0.14097897030339682 0.17475109132315203 -0.027881634795379313 -0.5128650006023293 -0.0019634954081253035 0.2532909076481642 -0.2870630286679194 -1.836 -18.888 -1.576 -9.996 0.06 0.508 -0.28
-0.6243301806693634 -1.2774225011115783 -0.08436894333369775 1.9266798695840797 0.03183010134862233 0.9552865356556414 0.013038836697026017 -0.10917034469176688 0.16768250785390093 -0.0400553063257562 -0.5187554868267052 0.008639379795751335 0.2250165737711598 -0.2729258617294172 -1.556 -18.824 -1.608 -10.024 0.072 0.568 -0.28
-0.6258641614572488 -1.2747380347327788 -0.08321845774278369 1.9216944320234521 0.03183010134862233 0.9587379924283836 0.009970875121255189 -0.15354534091539876 0.14137166938502185 0.00510508806112579 -0.5152211950920796 -0.0035342917346255468 0.22815816642416029 -0.2532909076481642 -1.836 -18.92 -1.712 -9.996 0.1 0.52 -0.26
-0.6285486278360483 -1.2743545395358076 -0.08360195293975504 1.9155585088719105 0.03144660615165098 0.961422458807183 0.006135923151541655 -0.13940817397689656 0.14844025285427295 0.03652101459113065 -0.49048115294970085 -0.013744467856877126 0.23169245815878584 -0.3227986450957999 -1.9 -19.112 -1.844 -9.932 0.072 0.5 -0.26
-0.6296991134269624 -1.2732040539448934 -0.08360195293975504 1.9117235569021969 0.03183010134862233 0.9625729443980972 0.004218447166684887 -0.17553648948640216 0.1507964473440233 -0.00039269908162506076 -0.4983351345822021 0.02042035224450316 0.22580197193440993 -0.29766590387179603 -1.776 -19.08 -1.944 -9.932 0.072 0.596 -0.288
-0.6316165894118191 -1.2732040539448934 -0.08321845774278369 1.9067381193415693 0.03259709174256504 0.9652574107768966 0.0015339807878854137 -0.17475109132315203 0.14333516479314717 -0.008639379795751335 -0.46456301356244684 0.014529866020127248 0.19831303622065566 -0.3019855937696717 -1.62 -19.176 -1.944 -9.78 0.072 0.608 -0.268
-0.6327670750027332 -1.2701360923691225 -0.08321845774278369 1.9017526817809416 0.03259709174256504 0.9671748867617533 -0.0019174759848567672 -0.18928095734327927 0.10720684928364158 0.013351768775252066 -0.4684900043786975 0.006283185306000972 0.21559179581215834 -0.3137665662184235 -1.932 -19.144 -1.844 -9.72 0.08 0.568 -0.26
-0.6354515413815326 -1.268218616384266 -0.08321845774278369 1.8975342346142567 0.03259709174256504 0.9690923627466101 -0.006902913545484362 -0.18967365642490433 0.1519745445888985 -0.01060287520387664 -0.4480696521341943 -0.005890486224375911 0.20538161968990676 -0.31965705244279946 -1.776 -19.016 -1.844 -9.748 0.06 0.52 -0.288
-0.6377525125633607 -1.2678351211872945 -0.0839854481367264 1.8925487970536292 0.03259709174256504 0.9702428483375242 -0.008436894333369775 -0.22776546734253522 0.13862277581364643 -0.0035342917346255468 -0.44178646682819334 -0.01021017612225158 0.17121679958852648 -0.3290818304018009 -1.652 -19.332 -1.776 -9.748 0.08 0.568 -0.28
-0.6392864933512462 -1.266301140399409 -0.08245146734884098 1.8887138450839156 0.03144660615165098 0.9725438195193523 -0.01227184630308331 -0.18378317020052842 0.10249446030414085 0.003926990816250607 -0.41469023019606416 -0.0070685834692510935 0.12841259969139487 -0.31887165427954933 -1.62 -19.428 -1.98 -9.84 0.108 0.704 -0.268
-0.6431214453209597 -1.2659176452024377 -0.08360195293975504 1.8848788931142022 0.032213596545593685 0.9740778003072377 -0.01572330307582549 -0.24386612968916271 0.084037603467763 -0.003926990816250607 -0.39780416968618654 -0.0027488935713754254 0.16139932254789996 -0.297273204790171 -1.556 -19.24 -2.048 -9.872 0.088 0.636 -0.268
-0.6442719309118737 -1.265150654808495 -0.0847524385306691 1.8806604459475174 0.032213596545593685 0.9756117810951231 -0.01917475984856767 -0.22855086550578535 0.08482300163101313 -0.019242254999627974 -0.4013384614208121 -0.0027488935713754254 0.18574666560865372 -0.3015928946880466 -1.68 -19.112 -2.08 -9.812 0.06 0.472 -0.288
-0.6477233876846159 -1.2640001692175808 -0.08321845774278369 1.8775924843717464 0.03259709174256504 0.9779127522769513 -0.022626216621309852 -0.2599667920357902 0.11623892816101798 0.0 -0.3860231972374347 0.014922565101752308 0.18181967479240313 -0.3204424506060496 -1.524 -19.272 -2.012 -9.872 0.088 0.5 -0.26
-0.6504078540634154 -1.2632331788236382 -0.08360195293975504 1.8741410275990042 0.03259709174256504 0.978679742670894 -0.02454369260616662 -0.2642864819336659 0.08246680714126275 0.0023561944897503642 -0.3659955440745566 0.0070685834692510935 0.15118914642564837 -0.3110176726470481 -1.464 -19.556 -2.012 -9.872 0.1 0.588 -0.268
-0.6523253300482722 -1.2624661884296955 -0.0839854481367264 1.8710730660232333 0.032213596545593685 0.9790632378678653 -0.027611654181937447 -0.24857851866866346 0.06990043652926081 0.0047123889795007284 -0.3369358120343021 -0.006283185306000972 0.10838494652851677 -0.2960951075452958 -1.308 -19.62 -1.844 -9.904 0.088 0.656 -0.288
-0.6538593108361576 -1.2616991980357528 -0.08513593372764046 1.8680051044474626 0.032213596545593685 0.9805972186557508 -0.03183010134862233 -0.2049889206082817 0.09032078877376397 -0.06322455214163478 -0.32633293683042547 -0.013351768775252066 0.11231193734476737 -0.30237829285129675 -1.4 -19.524 -2.012 -9.932 0.088 0.568 -0.26
-0.6573107676088998 -1.2620826932327243 -0.08551942892461181 1.8645536476747204 0.03183010134862233 0.9817477042466648 -0.034514567727421806 -0.24582962509728803 0.03220132469325498 -0.043196898978756684 -0.31926435336117437 -0.0007853981632501215 0.09974556673276543 -0.3137665662184235 -1.652 -19.46 -2.012 -10.148 0.108 0.52 -0.268
-0.6599952339876992 -1.2613157028387814 -0.08590292412158317 1.861869181295921 0.032213596545593685 0.9832816850345502 -0.03719903410622128 -0.2811725424435435 0.04555309346850705 -0.04084070448900632 -0.2811725424435435 -0.005890486224375911 0.11623892816101798 -0.31651545978979895 -1.524 -19.492 -1.844 -10.148 0.124 0.54 -0.288
-0.6626797003664987 -1.2601652172478675 -0.08628641931855452 1.85880121972015 0.032213596545593685 0.984048675428493 -0.041033986075934815 -0.28431413509654396 0.04437499622363186 -0.015707963265002428 -0.2689988709131666 0.0019634954081253035 0.10485065479389122 -0.329867228565051 -1.276 -19.492 -1.844 -10.148 0.136 0.588 -0.26
-0.6657476619422695 -1.2609322076418101 -0.08590292412158317 1.8568837437352934 0.03259709174256504 0.9848156658224356 -0.04486893804564835 -0.2768528525456678 0.019634954081253035 -0.03926990816250607 -0.25407630581141427 0.007853981632501214 0.10917034469176688 -0.2870630286679194 -1.464 -19.652 -1.944 -10.148 0.144 0.568 -0.268
-0.6676651379271263 -1.2605487124448387 -0.08666991451552587 1.854199277356494 0.03259709174256504 0.986349646610321 -0.04716990922747647 -0.2599667920357902 0.01727875959150267 -0.010995574285501701 -0.24740042142378826 0.011388273367126762 0.12448560887514426 -0.31965705244279946 -1.276 -19.84 -1.912 -10.116 0.116 0.5 -0.26
-0.6707330995028972 -1.2593982268539248 -0.08743690490946858 1.8515148109776944 0.03298058693953639 0.9871166370042638 -0.051004861197190006 -0.2803871442802934 0.003926990816250607 -0.0420188017338815 -0.24582962509728803 0.022776546734253524 0.11270463642639243 -0.3451824927484284 -1.276 -19.968 -2.048 -9.996 0.124 0.52 -0.252
-0.6730340706847253 -1.2605487124448387 -0.08782040010643993 1.8495973349928376 0.03259709174256504 0.9867331418072924 -0.05330583237901813 -0.2768528525456678 0.01610066234662749 -0.07382742734551141 -0.22776546734253522 0.0019634954081253035 0.06636614479463526 -0.3337942193813016 -1.4 -19.716 -1.844 -10.088 0.144 0.54 -0.252
-0.6761020322604961 -1.2601652172478675 -0.08820389530341129 1.8480633542049523 0.032213596545593685 0.9871166370042638 -0.056373793954788955 -0.2552544030562895 -0.021598449489378342 -0.07343472826388636 -0.18731746193515397 -0.006283185306000972 0.01649336142825255 -0.32633293683042547 -1.244 -19.84 -2.048 -10.116 0.152 0.52 -0.26
-0.6784030034423242 -1.2605487124448387 -0.088970885697354 1.845762383023124 0.03259709174256504 0.9875001322012351 -0.059825250727531136 -0.2760674543824177 0.0 -0.06322455214163478 -0.17867808213940264 0.0 0.02042035224450316 -0.3137665662184235 -1.308 -20.096 -1.744 -10.116 0.136 0.588 -0.24
-0.681470965018095 -1.2605487124448387 -0.0897378760912967 1.84461189743221 0.032213596545593685 0.9875001322012351 -0.06442719309118737 -0.2760674543824177 -0.03337942193813016 -0.06086835765188441 -0.17160949867015154 -0.01531526418337737 0.01649336142825255 -0.30512718642267217 -1.496 -19.84 -1.88 -10.116 0.152 0.588 -0.26
-0.6833884410029518 -1.2605487124448387 -0.09050486648523941 1.8430779166443245 0.03259709174256504 0.9878836273982065 -0.06711165946998685 -0.26585727826016614 -0.009032078877376396 -0.09896016856951531 -0.14686945652777272 0.008246680714126275 0.014137166938502187 -0.2921681167290452 -1.152 -19.936 -2.012 -10.024 0.152 0.528 -0.26
-0.6872233929726653 -1.2609322076418101 -0.09165535207615347 1.8415439358564392 0.03259709174256504 0.9878836273982065 -0.07056311624272903 -0.2309070599955357 -0.023561944897503646 -0.11859512265076834 -0.1331249886708956 -0.001570796326500243 0.03652101459113065 -0.2980586029534211 -1.276 -19.748 -1.676 -10.116 0.152 0.568 -0.252
-0.6906748497454075 -1.2620826932327243 -0.09165535207615347 1.841160440659468 0.03259709174256504 0.9886506177921491 -0.07363107781849985 -0.3043417882594221 -0.061653755815134534 -0.03337942193813016 -0.10445795571226615 0.021991148571003403 0.029845130203504617 -0.30355639009617197 -1.028 -19.684 -1.712 -10.116 0.144 0.624 -0.268
-0.693359316124207 -1.2624661884296955 -0.09280583766706753 1.8396264598715824 0.03298058693953639 0.9890341129891205 -0.07631554419729933 -0.3420409000954279 -0.045160394386881984 -0.024740042142378828 -0.1009236639776406 0.009032078877376396 0.03652101459113065 -0.31219576989192327 -1.12 -20.096 -1.544 -9.996 0.144 0.568 -0.26
-0.6968107728969491 -1.2636166740206096 -0.09433981845495294 1.8392429646746111 0.03298058693953639 0.9894176081860918 -0.0782330201821561 -0.3090541772389228 -0.04358959806038174 -0.07264933010063623 -0.07853981632501214 0.015707963265002428 0.03887720908088101 -0.2737112598926673 -0.84 -19.872 -1.88 -10.024 0.144 0.52 -0.252
-0.698728248881806 -1.2636166740206096 -0.0947233136519243 1.8396264598715824 0.03298058693953639 0.9890341129891205 -0.08168447695489828 -0.27017696815804176 -0.06283185306000971 -0.14333516479314717 -0.04555309346850705 -0.018064157754752792 0.024347343060753767 -0.3066979827491724 -0.932 -19.936 -1.98 -9.932 0.136 0.508 -0.268
-0.7017962104575768 -1.265150654808495 -0.09625729443980971 1.8392429646746111 0.0337475773334791 0.9890341129891205 -0.08436894333369775 -0.27488935713754253 -0.06990043652926081 -0.12134401622214377 -0.03455751918300534 0.024347343060753767 -0.022383847652628464 -0.2799944451986683 -1.028 -20.38 -1.408 -9.996 0.144 0.568 -0.268
-0.7056311624272903 -1.2666846355963803 -0.09587379924283836 1.8396264598715824 0.0337475773334791 0.9886506177921491 -0.08705340971249723 -0.27763825070891796 -0.08796459428401361 -0.09660397407976494 0.008639379795751335 0.04712388979500729 -0.029845130203504617 -0.25564710213791453 -0.684 -20.444 -1.508 -10.056 0.164 0.656 -0.252
-0.7083156288060898 -1.2659176452024377 -0.09740778003072377 1.8392429646746111 0.0337475773334791 0.9890341129891205 -0.09012137128826805 -0.31062497356542307 -0.10249446030414085 -0.06479534846813502 0.043196898978756684 -0.003926990816250607 -0.013351768775252066 -0.2792090470354182 -0.684 -20.224 -1.44 -10.268 0.164 0.608 -0.268
-0.7102331047909466 -1.2678351211872945 -0.09855826562163783 1.8396264598715824 0.03298058693953639 0.9898011033830633 -0.09280583766706753 -0.278030949790543 -0.08285950622288782 -0.1119192382631423 0.010995574285501701 -0.031415926530004856 0.027488935713754253 -0.28195794060679363 -0.748 -20.128 -1.544 -10.424 0.164 0.48 -0.252
-0.7133010663667174 -1.2693691019751798 -0.09970875121255189 1.8407769454624965 0.033364082136507746 0.9894176081860918 -0.095490304045867 -0.27567475530079266 -0.13273228958927052 -0.09699667316139 0.036913713672755706 -0.0035342917346255468 0.05222897785613308 -0.2945243112187956 -0.464 -20.38 -1.608 -10.332 0.164 0.424 -0.26
-0.7163690279424882 -1.2701360923691225 -0.10085923680346595 1.841160440659468 0.03413107253045045 0.9894176081860918 -0.09740778003072377 -0.2854922323414192 -0.12566370612001942 -0.07775441816176203 0.0510508806112579 0.012959069693627005 0.03220132469325498 -0.26860617183154156 -0.464 -20.572 -1.276 -10.636 0.164 0.424 -0.28
-0.7198204847152304 -1.2709030827630652 -0.1004757416064946 1.8423109262503818 0.033364082136507746 0.9894176081860918 -0.10009224640952324 -0.3066979827491724 -0.09542587683488976 -0.0640099503048849 0.06715154295788539 -0.0035342917346255468 -0.011388273367126762 -0.27449665805591744 -0.248 -20.476 -1.508 -10.728 0.136 0.432 -0.26
-0.7217379607000872 -1.2735875491418647 -0.10239321759135137 1.8423109262503818 0.033364082136507746 0.9894176081860918 -0.10354370318226543 -0.29177541764742015 -0.11977321989564353 -0.07814711724338709 0.07264933010063623 -0.00510508806112579 -0.024347343060753767 -0.26585727826016614 -0.34 -20.444 -1.476 -10.516 0.164 0.508 -0.232
-0.7244224270788866 -1.2755050251267215 -0.10392719837923678 1.843461411841296 0.0337475773334791 0.9890341129891205 -0.10584467436409355 -0.2854922323414192 -0.14372786387477224 -0.13744467856877127 0.07618362183526178 0.01021017612225158 -0.02631083846887907 -0.24857851866866346 -0.464 -20.828 -1.508 -10.576 0.316 0.508 -0.268
-0.7286408742455716 -1.2755050251267215 -0.10469418877317949 1.843461411841296 0.03489806292439316 0.9894176081860918 -0.10852914074289302 -0.2850995332597941 -0.14647675744614766 -0.12291481254864402 0.07382742734551141 0.04437499622363186 0.00510508806112579 -0.25878869479091504 -0.34 -20.796 -1.172 -10.24 0.308 0.5 -0.26
-0.7309418454273996 -1.2770390059146068 -0.1054611791671222 1.8449953926291813 0.03566505331833587 0.9894176081860918 -0.11006312153077843 -0.2949170103004206 -0.16571901244577564 -0.10131636305926567 0.08914269152888879 0.09974556673276543 0.019242254999627974 -0.2171625921386586 -0.28 -20.54 -1.04 -10.056 0.272 0.52 -0.26
-0.7328593214122564 -1.2801069674903778 -0.10699515995500761 1.8469128686140381 0.03681553890924993 0.9890341129891205 -0.11313108310654926 -0.27724555162729286 -0.20341812428178146 -0.09306968234513939 0.1189878217323934 0.10759954836526664 -0.036913713672755706 -0.2018473279552812 -0.372 -20.764 -1.276 -10.056 0.252 0.588 -0.268
-0.7359272829880272 -1.2824079386722058 -0.10737865515197896 1.8484468494019235 0.03681553890924993 0.9886506177921491 -0.11543205428837738 -0.28941922315766977 -0.18928095734327927 -0.10406525663064109 0.15354534091539876 0.06754424203951044 -0.03377212101975522 -0.23444135173016126 -0.28 -20.732 -1.644 -10.056 0.216 0.608 -0.288
-0.7393787397607694 -1.28355842426312 -0.10929613113683573 1.8503643253867803 0.036432043712278574 0.9882671225951778 -0.11734953027323415 -0.2505420140767888 -0.20263272611853134 -0.11977321989564353 0.1649336142825255 0.019634954081253035 -0.007853981632501214 -0.21362830040403305 -0.308 -20.476 -1.208 -10.056 0.172 0.528 -0.252
-0.7412962157456262 -1.2862428906419194 -0.10967962633380708 1.8522818013716371 0.03681553890924993 0.9890341129891205 -0.11888351106111957 -0.2811725424435435 -0.22344577744465957 -0.08325220530451288 0.17592918856802722 0.018849555918002914 -0.008246680714126275 -0.18378317020052842 -0.308 -20.508 -1.172 -10.088 0.164 0.46 -0.26
-0.7447476725183684 -1.2893108522176902 -0.11083011192472114 1.8538157821595225 0.036432043712278574 0.9878836273982065 -0.12041749184900498 -0.2898119222392948 -0.23483405081178632 -0.05576326959075863 0.19360064724115494 -0.01531526418337737 -0.01021017612225158 -0.18731746193515397 -0.436 -20.476 -1.308 -10.24 0.18 0.48 -0.28
-0.7470486437001965 -1.2908448330055757 -0.11083011192472114 1.856500248538322 0.036432043712278574 0.9875001322012351 -0.12233496783386175 -0.25878869479091504 -0.23169245815878584 -0.0769690199985119 0.21323560132240799 -0.04123340357063138 -0.0510508806112579 -0.15747233173164935 -0.404 -20.38 -1.476 -10.332 0.228 0.5 -0.24
-0.7493496148820246 -1.2931458041874038 -0.11274758790957791 1.859568210114093 0.03604854851530722 0.9867331418072924 -0.12386894862174716 -0.25839599570928995 -0.2580032966276649 -0.12212941438539389 0.23719024530153668 -0.02120575040775328 -0.07853981632501214 -0.18653206377190384 -0.34 -20.732 -1.376 -10.268 0.188 0.444 -0.252
-0.752034081260824 -1.2954467753692318 -0.11389807350049197 1.8626361716898636 0.03719903410622128 0.9859661514133496 -0.12616991980357528 -0.2470077223421632 -0.24622232417891307 -0.11270463642639243 0.23483405081178632 0.027096236632129192 -0.084037603467763 -0.15747233173164935 -0.404 -20.54 -1.308 -10.392 0.144 0.452 -0.28
-0.7547185476396235 -1.2981312417480313 -0.11466506389443468 1.864170152477749 0.03681553890924993 0.9844321706254643 -0.126936910197518 -0.2572178984644148 -0.24897121775028852 -0.09621127499813988 0.2591813938725401 0.03337942193813016 -0.11663162724264303 -0.17239489683340167 -0.34 -20.348 -1.14 -10.36 0.152 0.472 -0.28
-0.7577865092153944 -1.3011992033238022 -0.11543205428837738 1.86723811405352 0.03681553890924993 0.9825146946406075 -0.12885438618237474 -0.25132741224003885 -0.2591813938725401 -0.0510508806112579 0.2666426764234162 0.011388273367126762 -0.11780972448751822 -0.1590431280581496 -0.436 -20.476 -1.24 -10.208 0.208 0.48 -0.268
-0.7593204900032798 -1.3038836697026017 -0.11658253987929144 1.8703060756292906 0.036432043712278574 0.9809807138527221 -0.13077186216723152 -0.2528982085665391 -0.29648780662692087 -0.10249446030414085 0.2850995332597941 -0.03377212101975522 -0.16375551703765032 -0.16414821611927538 -0.436 -20.348 -1.408 -10.176 0.236 0.528 -0.24
-0.7612379659881365 -1.307335126475344 -0.1177330254702055 1.8733740372050616 0.03681553890924993 0.979830228261808 -0.13192234775814557 -0.2360121480566615 -0.28195794060679363 -0.12330751163026907 0.30512718642267217 -0.024740042142378828 -0.14844025285427295 -0.16768250785390093 -0.34 -20.224 -1.544 -10.176 0.18 0.528 -0.268
-0.7643059275639074 -1.309636097657172 -0.11811652066717686 1.876058503583861 0.03719903410622128 0.9782962474739226 -0.13383982374300235 -0.2619302874439155 -0.31062497356542307 -0.10485065479389122 0.31180307081029823 0.03455751918300534 -0.1401935721401467 -0.13508848407902088 -0.28 -20.32 -1.172 -10.24 0.136 0.424 -0.288
-0.7666068987457355 -1.3138545448238568 -0.11888351106111957 1.880276950750546 0.036432043712278574 0.9763787714890658 -0.1342233189399737 -0.2646791810152909 -0.30277099193292184 -0.06322455214163478 0.3530364743809296 0.007461282550876154 -0.1610066234662749 -0.0950331777532647 0.652 -19.968 -0.904 -10.268 0.152 0.412 -0.252
-0.7685243747305923 -1.3165390112026563 -0.12118448224294769 1.8841119027202595 0.03566505331833587 0.9744612955042091 -0.1342233189399737 -0.19281524907790482 -0.31258846897354836 -0.11623892816101798 0.36952983580918214 -0.0310232274483798 -0.18653206377190384 -0.07853981632501214 0.776 -20.096 -0.736 -10.332 0.216 0.492 -0.268
-0.7700583555184777 -1.3192234775814558 -0.1227184630308331 1.8883303498869444 0.036432043712278574 0.972160324322381 -0.13537380453088776 -0.1500110491807732 -0.329474529483426 -0.17435839224152697 0.3659955440745566 -0.03180862561162992 -0.22658737009766006 -0.04358959806038174 0.716 -20.096 -0.636 -10.392 0.236 0.508 -0.26
-0.7708253459124204 -1.322674934354198 -0.12425244381871851 1.8917818066596865 0.036432043712278574 0.9702428483375242 -0.13537380453088776 -0.1700387023436513 -0.31219576989192327 -0.16650441060902577 0.3569634651971802 0.019634954081253035 -0.19752763805740556 -0.045160394386881984 0.748 -19.84 -0.332 -10.3 0.208 0.432 -0.268
-0.7719758315033345 -1.3272768767178542 -0.12655341500054662 1.8952332634324287 0.03528155812136451 0.9690923627466101 -0.1365242901218018 -0.1539380399970238 -0.323191344177425 -0.15354534091539876 0.3820962064211841 -0.0035342917346255468 -0.16532631336415057 -0.04987278336638271 0.964 -20.096 -0.468 -10.148 0.236 0.412 -0.28
-0.7731263170942485 -1.3299613430966537 -0.1284708909854034 1.899835205796085 0.03489806292439316 0.9671748867617533 -0.13614079492483047 -0.0750055245903866 -0.37031523397243227 -0.2481858195870384 0.3966260724413113 -0.03887720908088101 -0.18653206377190384 -0.0420188017338815 0.496 -20.064 -0.568 -10.056 0.272 0.472 -0.26
-0.7750437930791053 -1.3341797902633385 -0.13000487177328882 1.9040536529627698 0.03528155812136451 0.9644904203829539 -0.1365242901218018 -0.1189878217323934 -0.35460727070742987 -0.2030254252001564 0.420188017338815 -0.0047123889795007284 -0.21559179581215834 -0.02081305132612822 0.372 -19.684 -0.468 -10.116 0.216 0.52 -0.24
-0.7765777738669907 -1.3372477518391095 -0.13115535736420286 1.9086555953264261 0.03604854851530722 0.9625729443980972 -0.1365242901218018 -0.1829977720372783 -0.3522510762176795 -0.13430308591577078 0.4453207585628189 0.0047123889795007284 -0.22069688387328412 -0.01688606050987761 0.684 -19.684 -0.332 -10.088 0.208 0.492 -0.28
-0.7781117546548761 -1.3414661990057943 -0.13230584295511694 1.9124905472961395 0.03489806292439316 0.960271973216269 -0.13614079492483047 -0.1311614932627703 -0.3597123587685556 -0.12841259969139487 0.43668137876706753 0.003926990816250607 -0.20027653162878098 -0.013744467856877126 0.84 -19.588 -0.4 -10.148 0.244 0.444 -0.288
-0.7788787450488188 -1.3437671701876224 -0.1342233189399737 1.9178594800537385 0.03566505331833587 0.9587379924283836 -0.1365242901218018 -0.08874999244726373 -0.35617806703393007 -0.1441205629563973 0.4472842539709442 -0.018456856836377853 -0.18260507295565323 0.0023561944897503642 0.84 -19.46 -0.164 -10.148 0.228 0.424 -0.268
-0.781179716230647 -1.3483691125512787 -0.13345632854603098 1.922844917614366 0.03528155812136451 0.9560535260495842 -0.13690778531877318 -0.14333516479314717 -0.32554753866717534 -0.0860010988758883 0.45081854570556973 -0.013744467856877126 -0.17789268397615252 -0.03259402377488004 1.212 -19.272 -0.064 -10.208 0.172 0.404 -0.296
-0.781179716230647 -1.3514370741270496 -0.13460681413694506 1.9274468599780223 0.03489806292439316 0.9533690596707847 -0.13805827090968723 -0.13233959050764546 -0.38680859540068485 -0.04633849163175717 0.4841979676436999 -0.009424777959001457 -0.2018473279552812 -0.061653755815134534 1.368 -19.048 0.0 -10.268 0.2 0.444 -0.268
-0.7819467066245896 -1.3560390164907057 -0.1365242901218018 1.9328157927356213 0.034514567727421806 0.952602069276842 -0.13690778531877318 -0.11938052081401847 -0.40762164672681306 -0.07657632091688685 0.4963716391740768 -0.04633849163175717 -0.2159844948937834 -0.02552544030562895 1.12 -18.952 -0.064 -10.332 0.3 0.492 -0.28
-0.7830971922155037 -1.3594904732634479 -0.13729128051574452 1.9378012302962488 0.03489806292439316 0.9510680884889565 -0.13805827090968723 -0.0659734457130102 -0.3875939935639349 -0.10720684928364158 0.48851765754157556 -0.03455751918300534 -0.20970130958778244 -0.006675884387626033 1.152 -18.824 -0.4 -10.36 0.292 0.412 -0.26
-0.7827136970185323 -1.3640924156271041 -0.13882526130362993 1.9424031726599051 0.03489806292439316 0.9499176028980425 -0.1384417661066586 -0.03809181091763089 -0.3718860302989325 -0.1449059611196474 0.4810563749906994 0.012959069693627005 -0.14922565101752308 -0.03180862561162992 1.276 -18.604 0.164 -10.36 0.18 0.336 -0.268
-0.7842476778064178 -1.3679273675968178 -0.1392087565006013 1.9481556006144753 0.03413107253045045 0.9476166317162144 -0.13805827090968723 -0.03063052836675474 -0.39073558621693544 -0.09228428418188928 0.49519354192920156 -0.0011780972448751821 -0.14844025285427295 -0.009424777959001457 1.056 -18.54 0.536 -10.332 0.2 0.336 -0.24
-0.7850146682003605 -1.3709953291725885 -0.13959225169757264 1.9527575429781316 0.033364082136507746 0.9453156605343862 -0.1384417661066586 -0.08089601081476251 -0.37149333121730743 -0.04633849163175717 0.5034402226433279 -0.027881634795379313 -0.16650441060902577 -0.0047123889795007284 1.088 -18.38 0.2 -10.268 0.3 0.404 -0.224
-0.7850146682003605 -1.374830281142302 -0.13959225169757264 1.958509970932702 0.03259709174256504 0.9437816797465008 -0.1384417661066586 -0.06754424203951044 -0.394269877951561 -0.03180862561162992 0.5191481859083303 -0.08325220530451288 -0.20145462887365617 -0.0027488935713754254 1.028 -18.288 0.0 -10.332 0.344 0.46 -0.196
-0.7850146682003605 -1.3786652331120155 -0.14035924209151535 1.962728418099387 0.032213596545593685 0.9433981845495295 -0.13767477571271589 -0.021991148571003403 -0.3789546137681836 -0.024740042142378828 0.503832921724953 -0.0769690199985119 -0.15472343816027392 0.021991148571003403 1.152 -18.128 -0.132 -10.268 0.228 0.404 -0.176
-0.7850146682003605 -1.3817331946877864 -0.14035924209151535 1.968097350856986 0.03259709174256504 0.9403302229737587 -0.13805827090968723 0.0019634954081253035 -0.3479313863198038 -0.03377212101975522 0.4881249584599505 -0.005890486224375911 -0.11545352999776785 0.009032078877376396 1.088 -18.032 -0.2 -10.176 0.164 0.328 -0.176
-0.7853981633973318 -1.3859516418544713 -0.14189322287940076 1.973849778811556 0.03259709174256504 0.9399467277767872 -0.13767477571271589 0.001570796326500243 -0.4060508504003128 -0.04437499622363186 0.5057964171330782 0.014137166938502187 -0.12684180336489462 0.005890486224375911 1.088 -17.904 -0.268 -10.148 0.18 0.328 -0.176
-0.7842476778064178 -1.3901700890211561 -0.14150972768242942 1.979218711569155 0.03259709174256504 0.9376457565949592 -0.13690778531877318 0.005890486224375911 -0.3671736413194318 -0.056155968672383684 0.5175773895818301 -0.018064157754752792 -0.1661117115274007 0.012959069693627005 1.088 -17.78 -0.3 -10.148 0.164 0.356 -0.168
-0.7846311730033891 -1.3936215457938983 -0.14112623248545805 1.9842041491297826 0.03144660615165098 0.9345777950191884 -0.13729128051574452 0.030237829285129678 -0.35617806703393007 -0.03377212101975522 0.530536459275457 -0.021991148571003403 -0.22069688387328412 -0.008639379795751335 1.088 -17.684 -0.1 -10.176 0.172 0.364 -0.156
-0.7842476778064178 -1.3982234881575546 -0.14189322287940076 1.989956577084353 0.03106311095467963 0.9334273094282742 -0.13805827090968723 0.015707963265002428 -0.3412555019321778 -0.015707963265002428 0.5309291583570821 -0.05890486224375911 -0.2238384765262846 -0.012566370612001944 0.808 -17.62 -0.268 -10.208 0.188 0.396 -0.184
-0.7838641826094465 -1.4012914497333255 -0.14189322287940076 1.9945585194480093 0.03029612056073692 0.9307428430494747 -0.13729128051574452 0.0329867228565051 -0.37070793305405736 0.009032078877376396 0.5281802647857067 -0.08482300163101313 -0.1959568417309053 -0.007853981632501214 0.776 -17.652 -0.368 -10.176 0.172 0.444 -0.156
-0.7827136970185323 -1.4032089257181821 -0.14189322287940076 2.0003109474025793 0.029912625363765568 0.9303593478525034 -0.1349903093339164 0.04555309346850705 -0.3385066083608024 -0.009032078877376396 0.5085453107044536 -0.06440264938650996 -0.17357299407827684 0.022383847652628464 0.716 -17.62 -0.468 -10.148 0.172 0.384 -0.064
-0.782330201821561 -1.4074273728848672 -0.14112623248545805 2.0056798801601783 0.029529130166794215 0.9276748814737039 -0.13153885256117423 0.03769911183600583 -0.3337942193813016 0.005497787142750851 0.5297510611122069 -0.024347343060753767 -0.1460840583645226 0.2560398012195396 0.872 -17.62 -0.436 -10.056 0.164 0.296 -0.128
-0.7819467066245896 -1.4108788296576094 -0.14189322287940076 2.011432308114749 0.029912625363765568 0.9261409006858186 -0.12808739578843203 0.06440264938650996 -0.3239767423406751 -0.00039269908162506076 0.5309291583570821 0.005497787142750851 -0.17749998489452745 0.3663882431561817 0.62 -17.588 -0.368 -10.176 0.172 0.356 -0.1
-0.7804127258367043 -1.4143302864303515 -0.14227671807637213 2.016801240872348 0.03029612056073692 0.9234564343070191 -0.12425244381871851 0.07971791356988733 -0.3227986450957999 0.0047123889795007284 0.5486006170302099 0.003926990816250607 -0.2191260875467839 0.3667809422378067 0.528 -17.524 -0.268 -10.208 0.18 0.424 -0.12
-0.7800292306397328 -1.4177817432030937 -0.14112623248545805 2.022170173629947 0.029912625363765568 0.922305948716105 -0.12118448224294769 0.0640099503048849 -0.34478979366680335 -0.019634954081253035 0.5270021675408315 -0.005890486224375911 -0.1971349389757805 0.36167585417668097 0.528 -17.46 -0.5 -10.3 0.172 0.356 -0.112
-0.7792622402457902 -1.4208497047788644 -0.14189322287940076 2.0275391063875454 0.029912625363765568 0.9203884727312482 -0.11811652066717686 0.08050331173313745 -0.35657076611555516 0.014529866020127248 0.5328926537652074 -0.012173671530376884 -0.1822123738740282 0.3408628028505527 0.808 -17.364 -0.3 -10.332 0.164 0.316 -0.1
-0.7781117546548761 -1.423534171157664 -0.14189322287940076 2.0317575535542307 0.029529130166794215 0.9184709967463914 -0.11389807350049197 0.11349003458964255 -0.3310453258099262 -0.01021017612225158 0.5352488482549578 0.0035342917346255468 -0.168075206935526 0.3153373625449238 0.496 -17.428 -0.4 -10.392 0.044 0.316 -0.112
-0.7773447642609335 -1.4277526183243487 -0.1407427372884867 2.0382769719027434 0.028762139772851508 0.9165535207615347 -0.1112136071216925 0.11388273367126761 -0.30277099193292184 0.01688606050987761 0.5116869033574541 -0.05340707510100826 -0.18181967479240313 0.3385066083608024 0.248 -17.332 -0.468 -10.3 -0.036 0.344 -0.12
-0.7765777738669907 -1.4304370847031482 -0.1407427372884867 2.043262409463371 0.027228158984966094 0.9142525495797066 -0.10737865515197896 0.1060287520387664 -0.3440043955035532 0.0329867228565051 0.5054037180514531 -0.09896016856951531 -0.19163715183302965 0.31690815887142404 0.124 -17.176 -0.332 -10.24 0.024 0.308 -0.112
-0.7738933074881912 -1.4338885414758904 -0.1407427372884867 2.0493983326149126 0.026461168591023387 0.9119515783978784 -0.10469418877317949 0.135873882242271 -0.31887165427954933 -0.009032078877376396 0.5187554868267052 -0.11545352999776785 -0.17789268397615252 0.2831360378516688 0.436 -17.112 -0.468 -10.176 0.136 0.336 -0.112
-0.7727428218972772 -1.4373399982486328 -0.14150972768242942 2.0543837701755403 0.025310683000109326 0.9104175976099931 -0.10085923680346595 0.16846790601715106 -0.297273204790171 -0.008246680714126275 0.5277875657040816 -0.1119192382631423 -0.20263272611853134 0.2807798433619184 0.124 -17.112 -0.268 -10.176 0.18 0.424 -0.112
-0.7719758315033345 -1.4396409694304608 -0.1407427372884867 2.0597527029331393 0.024927187803137973 0.9085001216251363 -0.09817477042466648 0.12566370612001942 -0.29530970938204565 0.023169245815878585 0.5124723015207042 -0.08521570071263818 -0.1912444527514046 0.3208351496876746 -0.028 -17.016 -0.2 -10.268 0.152 0.376 -0.084
-0.770441850715449 -1.4423254358092603 -0.139975746894544 2.064738140493767 0.024160197409195266 0.9069661408372509 -0.0947233136519243 0.11270463642639243 -0.27646015346404273 0.05222897785613308 0.4983351345822021 -0.040448005407381256 -0.1700387023436513 0.31690815887142404 0.092 -17.08 -0.2 -10.268 0.116 0.328 -0.12
-0.768140879533621 -1.445393397385031 -0.14035924209151535 2.0697235780543943 0.02339320701525256 0.9050486648523941 -0.09088836168221076 0.14058627122177175 -0.26742807458666634 0.029452431121879556 0.49362274560270136 -0.04476769530525693 -0.1578650308132744 0.336543112952677 0.28 -17.08 -0.232 -10.24 0.06 0.328 -0.112
-0.7662234035487642 -1.4488448541577732 -0.14035924209151535 2.074709015615022 0.02339320701525256 0.9035146840645087 -0.08820389530341129 0.16728980877227587 -0.2709623663212919 0.02120575040775328 0.48576876397020013 -0.04830198703988247 -0.16964600326202625 0.3153373625449238 0.308 -17.112 -0.1 -10.3 0.052 0.336 -0.1
-0.7658399083517928 -1.45076233014263 -0.1392087565006013 2.080077948372621 0.022626216621309852 0.9008302176857093 -0.0839854481367264 0.12959069693627004 -0.2882411259127946 0.011780972448751823 0.49754973641895195 -0.07147123285576105 -0.20263272611853134 0.2968805057085459 0.248 -17.048 -0.164 -10.24 0.06 0.316 -0.128
-0.7635389371699647 -1.4542137869153722 -0.1392087565006013 2.08544688113022 0.021092235833424438 0.8989127417008524 -0.08168447695489828 0.11938052081401847 -0.271355065402917 0.04908738520313259 0.5014767272352025 -0.06440264938650996 -0.19674223989415543 0.3149446634632987 0.592 -16.764 -0.3 -10.424 0.124 0.336 -0.1
-0.7612379659881365 -1.456131262900229 -0.13959225169757264 2.089665328296905 0.02147573103039579 0.8969952657159956 -0.07746602978821339 0.15590153540514912 -0.2580032966276649 0.03573561642788053 0.4779147823376989 -0.05811946408050899 -0.1900663555065294 0.3506802798911792 0.436 -16.636 0.064 -10.452 0.172 0.328 -0.1
-0.7608544707911652 -1.459199224476 -0.13805827090968723 2.095034261054504 0.021859226227367145 0.8946942945341676 -0.07286408742455715 0.20263272611853134 -0.2360121480566615 0.024740042142378828 0.4618141199910714 -0.03809181091763089 -0.20381082336340653 0.36324665050318117 0.28 -16.508 0.232 -10.452 0.18 0.356 -0.12
-0.7593204900032798 -1.4607332052638853 -0.13767477571271589 2.0992527082211887 0.02147573103039579 0.8946942945341676 -0.06979612584878632 0.16297011887440022 -0.24072453703616223 0.04476769530525693 0.46731190713382226 -0.006675884387626033 -0.1621847207111501 0.4150829292776892 0.464 -16.256 -0.1 -10.576 0.144 0.296 -0.092
-0.7566360236244803 -1.4634176716426848 -0.13805827090968723 2.1042381457818164 0.020708740636453084 0.8923933233523395 -0.06557767868210143 0.18849555918002917 -0.21951878662840896 0.04241150081550656 0.43668137876706753 -0.019242254999627974 -0.11074114101826713 0.336150413871052 0.464 -16.284 0.268 -10.544 0.08 0.308 -0.084
-0.7547185476396235 -1.4657186428245128 -0.13690778531877318 2.1084565929485013 0.020708740636453084 0.8912428377614254 -0.06135923151541655 0.19870573530228072 -0.21519909673053328 0.030237829285129678 0.4099778412165634 -0.0329867228565051 -0.08128870989638758 0.39269908162506073 0.56 -16.128 0.4 -10.484 0.024 0.308 -0.1
-0.7535680620487095 -1.4676361188093696 -0.13537380453088776 2.1119080497212432 0.02032524543948173 0.8916263329583968 -0.05675728915176031 0.14451326203802234 -0.1959568417309053 0.0860010988758883 0.37227872938055756 -0.0310232274483798 -0.1060287520387664 0.3510729789728043 0.932 -15.716 0.1 -10.3 0.06 0.308 -0.092
-0.7505001004729387 -1.4695535947942264 -0.1357572997278591 2.115743001690957 0.01917475984856767 0.890859342564454 -0.054072822772960834 0.19438604540440507 -0.18928095734327927 0.0950331777532647 0.37659841927843324 -0.06950773744763575 -0.07461282550876154 0.38131080825793395 0.496 -15.776 0.164 -10.208 0.116 0.308 -0.12
-0.7474321388971679 -1.4714710707790832 -0.1349903093339164 2.1188109632667276 0.018407769454624964 0.8893253617765686 -0.05062136600021865 0.26075219019904033 -0.1822123738740282 0.08717919612076348 0.36089045601343084 -0.0789325154066372 -0.06558074663138515 0.40016036417593687 0.372 -15.776 0.332 -10.24 0.172 0.316 -0.1
-0.7466651485032252 -1.4730050515669686 -0.13383982374300235 2.122645915236441 0.017640779060682257 0.8889418665795973 -0.04601942363656241 0.2018473279552812 -0.20381082336340653 0.08560839979426324 0.35657076611555516 -0.0640099503048849 -0.0769690199985119 0.34950218264630406 0.496 -15.364 -0.132 -10.088 0.108 0.316 -0.112
-0.7432136917304829 -1.4749225275518254 -0.13345632854603098 2.1260973720091836 0.017257283863710903 0.8881748761856546 -0.04180097646987752 0.23954643979128706 -0.18142697571077807 0.07343472826388636 0.34439709458517825 -0.04280419989713162 -0.09149888601863915 0.40958514213493835 0.184 -15.24 0.2 -10.116 0.08 0.316 -0.1
-0.7424467013365402 -1.475689517945768 -0.13153885256117423 2.1291653335849543 0.017640779060682257 0.8866408953977691 -0.03719903410622128 0.23051436091391064 -0.13823007673202137 0.04673119071338223 0.3369358120343021 -0.02081305132612822 -0.09385508050838952 0.4111559384614386 0.152 -15.268 0.332 -10.208 0.136 0.328 -0.128
-0.7397622349577407 -1.476840003536682 -0.13077186216723152 2.133383780751639 0.017640779060682257 0.8854904098068551 -0.033364082136507746 0.181034276629153 -0.11466813183451774 0.11034844193664206 0.32594023774880043 -0.009032078877376396 -0.10720684928364158 0.40290925774731234 0.592 -15.208 0.232 -10.268 0.152 0.316 -0.112
-0.737844758972884 -1.477606993930625 -0.13038836697026016 2.1356847519334674 0.017640779060682257 0.884339924215941 -0.03029612056073692 0.18771016101677904 -0.12252211346701895 0.1449059611196474 0.30748338091242255 -0.022776546734253524 -0.13273228958927052 0.3993749660126868 0.528 -15.08 0.0 -10.24 0.164 0.248 -0.1
-0.7351602925940846 -1.4783739843245676 -0.12885438618237474 2.138369218312267 0.017640779060682257 0.8839564290189696 -0.026077673394052033 0.2159844948937834 -0.10367255754901604 0.10681415020201653 0.2858849314230442 -0.004319689897875668 -0.11231193734476737 0.37974001193143375 0.34 -14.824 0.1 -10.392 0.124 0.104 -0.14
-0.7320923310183137 -1.4787574795215388 -0.1277039005914607 2.1414371798880376 0.01802427425765361 0.8805049722462275 -0.022626216621309852 0.28667032958629435 -0.08168140897801264 0.10327985846739098 0.26585727826016614 0.02513274122400389 -0.1390154748952715 0.3840597018293094 0.592 -14.92 -0.064 -10.452 0.124 0.144 -0.128
-0.7301748550334569 -1.4791409747185102 -0.12655341500054662 2.144121646266837 0.01802427425765361 0.8774370106704567 -0.018407769454624964 0.2662499773417912 -0.0640099503048849 0.10917034469176688 0.2792090470354182 0.006283185306000972 -0.22226768019978438 0.3738495257070578 0.248 -15.016 0.332 -10.424 0.136 0.268 -0.12
-0.7274903886546574 -1.479907965112453 -0.1250194342126612 2.1456556270547225 0.017257283863710903 0.8755195346855998 -0.01572330307582549 0.23129975907716077 -0.0200276531628781 0.10995574285501701 0.24975661591353862 -0.009817477040626518 -0.29177541764742015 0.39348447978831086 0.248 -14.984 0.232 -10.544 0.164 0.296 -0.128
-0.724805922275858 -1.4795244699154815 -0.12425244381871851 2.1479565982365507 0.017257283863710903 0.8728350683068005 -0.011504855909140603 0.25446900489303936 -0.008246680714126275 0.13508848407902088 0.2191260875467839 -0.019242254999627974 -0.25172011132166394 0.36560284499293155 0.216 -14.952 -0.032 -10.424 0.164 0.328 -0.14
-0.7209709703061444 -1.479907965112453 -0.12233496783386175 2.1498740742214073 0.01687378866673955 0.8716845827158863 -0.006902913545484362 0.271747764484542 0.0035342917346255468 0.10524335387551628 0.21048670775103256 -0.0310232274483798 -0.23483405081178632 0.37149333121730743 -0.152 -15.016 0.164 -10.268 0.164 0.308 -0.14
-0.7186699991243164 -1.479907965112453 -0.12080098704597633 2.1517915502062643 0.017257283863710903 0.8690001163370868 -0.0030679615757708274 0.2788163479537931 0.021991148571003403 0.11113384009989219 0.16728980877227587 0.012566370612001944 -0.18771016101677904 0.36756634040105685 0.216 -15.048 0.0 -10.24 0.164 0.308 -0.112
-0.7163690279424882 -1.4787574795215388 -0.12041749184900498 2.1533255309941497 0.01687378866673955 0.8674661355492015 0.0007669903939427069 0.271747764484542 0.014137166938502187 0.1472621556093978 0.14097897030339682 0.015707963265002428 -0.16257741979277515 0.3593196596869306 0.152 -15.24 -0.032 -9.996 0.136 0.296 -0.148
-0.7133010663667174 -1.4791409747185102 -0.11811652066717686 2.153709026191121 0.017257283863710903 0.8666991451552588 0.0038349519697135344 0.28195794060679363 0.02670353755050413 0.12684180336489462 0.1480475537726479 -0.00039269908162506076 -0.15747233173164935 0.38877209080881014 -0.124 -15.208 -0.064 -9.872 0.144 0.308 -0.12
-0.7113835903818606 -1.477606993930625 -0.11811652066717686 2.1552430069790063 0.017640779060682257 0.863631183579488 0.008053399136398421 0.25682519938278975 0.056155968672383684 0.10524335387551628 0.11780972448751822 -0.014922565101752308 -0.16257741979277515 0.3644247477480564 -0.06 -14.984 -0.232 -9.964 0.136 0.296 -0.14
-0.7086991240030611 -1.477606993930625 -0.11619904468232009 2.156009997372949 0.017640779060682257 0.8620972027916025 0.01227184630308331 0.2450442269340379 0.05026548244800778 0.1189878217323934 0.10013826581439049 -0.011780972448751823 -0.18771016101677904 0.36795903948268194 -0.124 -15.144 -0.064 -9.932 0.144 0.288 -0.14
-0.705247667230319 -1.476840003536682 -0.11466506389443468 2.1567769877668916 0.01802427425765361 0.8605632220037172 0.015339807878854137 0.3251548395855503 0.062439153978384655 0.15433073907864886 0.11034844193664206 0.0070685834692510935 -0.18574666560865372 0.3589269606053055 -0.28 -14.856 0.0 -9.964 0.136 0.296 -0.128
-0.7025632008515195 -1.4753060227487966 -0.11389807350049197 2.158310968554777 0.017257283863710903 0.8586457460188603 0.018407769454624964 0.2807798433619184 0.08560839979426324 0.1472621556093978 0.06479534846813502 0.01531526418337737 -0.18181967479240313 0.3086614781572977 -0.06 -14.508 -0.2 -9.996 0.136 0.28 -0.128
-0.7006457248666628 -1.4737720419609113 -0.11159710231866385 2.158310968554777 0.01687378866673955 0.8571117652309749 0.021859226227367145 0.26350108377041576 0.14176436846664692 0.12566370612001942 0.06322455214163478 -0.005890486224375911 -0.1881028600984041 0.3318307239731763 -0.124 -14.7 -0.468 -9.996 0.152 0.308 -0.128
-0.6971942680939206 -1.4714710707790832 -0.11044661672774979 2.1586944637517487 0.017640779060682257 0.8544272988521755 0.025310683000109326 0.2528982085665391 0.17592918856802722 0.12684180336489462 0.0400553063257562 -0.00039269908162506076 -0.16297011887440022 0.3341869184629267 -0.28 -15.112 -0.064 -10.024 0.144 0.316 -0.12
-0.6937428113211783 -1.4710875755821118 -0.10929613113683573 2.15907795894872 0.017257283863710903 0.8536603084582327 0.0279951493789088 0.31415926530004856 0.15040374826239827 0.13508848407902088 0.01531526418337737 0.02081305132612822 -0.17828538305777758 0.33457961754455173 0.124 -15.208 -0.1 -10.176 0.152 0.296 -0.12
-0.6906748497454075 -1.4687866044002837 -0.10776215034895031 2.1586944637517487 0.017257283863710903 0.8525098228673187 0.03183010134862233 0.2831360378516688 0.14844025285427295 0.16336281795602528 0.01531526418337737 0.0035342917346255468 -0.135873882242271 0.29177541764742015 -0.092 -14.824 -0.568 -9.996 0.152 0.384 -0.092
-0.6876068881696367 -1.4664856332184555 -0.10584467436409355 2.1586944637517487 0.017257283863710903 0.8513593372764047 0.033364082136507746 0.29845130203504616 0.19320794815952988 0.12448560887514426 -0.02120575040775328 -0.023561944897503646 -0.1079922474468917 0.2733185608110423 -0.464 -14.792 -0.268 -9.904 0.152 0.508 -0.12
-0.68568941218478 -1.4649516524305701 -0.10431069357620813 2.1579274733578058 0.017640779060682257 0.8521263276703473 0.037582529303192634 0.29648780662692087 0.19634954081253037 0.11977321989564353 -0.029452431121879556 0.011388273367126762 -0.04908738520313259 0.2666426764234162 -0.184 -14.952 -0.3 -9.688 0.124 0.432 -0.12
-0.6818544602150665 -1.4634176716426848 -0.10354370318226543 2.1575439781608345 0.01802427425765361 0.8525098228673187 0.0395000052880494 0.2662499773417912 0.18928095734327927 0.13783737765039633 -0.04830198703988247 -0.003926990816250607 0.05929756132538417 0.25172011132166394 -0.28 -14.824 -0.368 -9.384 0.152 0.328 -0.12
-0.6795534890332383 -1.4611167004608565 -0.10277671278832272 2.1563934925699204 0.017257283863710903 0.85289331806429 0.04180097646987752 0.27960174611704325 0.17318029499665177 0.12252211346701895 -0.04241150081550656 -0.0007853981632501215 0.06518804754976008 0.26153758836229046 -0.34 -14.54 -0.468 -9.32 0.172 0.328 -0.112
-0.6764855274574675 -1.458432234082057 -0.10200972239438001 2.1567769877668916 0.017257283863710903 0.8525098228673187 0.04371845245473429 0.31887165427954933 0.21480639764890821 0.08443030254938806 -0.05458517234588344 -0.024740042142378828 -0.0007853981632501215 0.2532909076481642 -0.404 -14.444 -0.332 -9.384 0.164 0.404 -0.12
-0.6741845562756393 -1.4565147580972004 -0.10009224640952324 2.1556265021759775 0.01802427425765361 0.8521263276703473 0.046402918833533764 0.2827433387700437 0.23640484713828655 0.13823007673202137 -0.048694686121507534 0.0047123889795007284 -0.02591813938725401 0.2666426764234162 -0.496 -14.284 -0.4 -9.66 0.152 0.424 -0.14
-0.6718835850938112 -1.453830291718401 -0.09817477042466648 2.1552430069790063 0.017257283863710903 0.85289331806429 0.04908738521233324 0.24465152785241284 0.2450442269340379 0.15865042897652454 -0.059690260407009234 0.018849555918002914 -0.012959069693627005 0.22148228203653425 -0.464 -14.252 -0.468 -9.78 0.144 0.384 -0.128
-0.6676651379271263 -1.45076233014263 -0.09702428483375242 2.153709026191121 0.017640779060682257 0.851742832473376 0.05062136600021865 0.2599667920357902 0.26035949111741524 0.15668693356839924 -0.07971791356988733 0.0027488935713754254 -0.012566370612001944 0.2411172361177873 -0.464 -14.348 -0.436 -9.964 0.152 0.308 -0.12
-0.6653641667452982 -1.4476943685668593 -0.09587379924283836 2.152942035797178 0.01687378866673955 0.8521263276703473 0.05292233718204677 0.2980586029534211 0.30237829285129675 0.14569135928289753 -0.10013826581439049 -0.009817477040626518 0.04712388979500729 0.16179202162952502 -0.528 -14.38 -0.368 -9.996 0.152 0.316 -0.14
-0.66306319556347 -1.4446264069910884 -0.09395632325798159 2.1514080550092927 0.017640779060682257 0.8532768132612614 0.05483981316690354 0.30355639009617197 0.3149446634632987 0.10053096489601555 -0.12252211346701895 -0.003141592653000486 0.045160394386881984 0.17475109132315203 -0.464 -14.476 -0.604 -9.932 0.136 0.308 -0.128
-0.6603787291846707 -1.4404079598244035 -0.09242234247009617 2.1502575694183785 0.01802427425765361 0.85289331806429 0.056373793954788955 0.2399391388729121 0.31062497356542307 0.13940817397689656 -0.1299833960178951 0.011780972448751823 0.009032078877376396 0.14686945652777272 -0.56 -14.508 -0.536 -9.996 0.124 0.308 -0.112
-0.6576942628058712 -1.4365730078546899 -0.09127185687918211 2.148340093433522 0.017257283863710903 0.85289331806429 0.05790777474267437 0.2210895829549092 0.3440043955035532 0.19320794815952988 -0.12841259969139487 0.015707963265002428 0.007461282550876154 0.14254976662989705 -0.372 -14.572 -0.436 -10.148 0.144 0.308 -0.128
-0.6557767868210144 -1.4338885414758904 -0.08935438089432535 2.147189607842608 0.017640779060682257 0.8525098228673187 0.05905826033358843 0.23876104162803694 0.3530364743809296 0.14215706754827198 -0.16139932254789996 -0.023954643979128706 -0.036913713672755706 0.19242254999627975 -0.404 -14.604 -0.536 -9.996 0.144 0.316 -0.128
-0.6534758156391862 -1.4296700943092056 -0.08782040010643993 2.1448886366607796 0.017640779060682257 0.8525098228673187 0.06020874592450249 0.21323560132240799 0.3577488633604303 0.14176436846664692 -0.17160949867015154 0.011780972448751823 -0.029452431121879556 0.12252211346701895 -0.34 -14.7 -0.468 -10.056 0.144 0.356 -0.148
-0.6504078540634154 -1.4262186375364634 -0.08666991451552587 2.1422041702819805 0.017257283863710903 0.8521263276703473 0.06135923151541655 0.2320851572404109 0.37031523397243227 0.1668971096906508 -0.19360064724115494 0.009424777959001457 -0.018849555918002914 0.15354534091539876 -0.184 -14.668 -0.94 -10.176 0.136 0.356 -0.148
-0.6484903780785587 -1.421616695172807 -0.08551942892461181 2.1406701894940947 0.018407769454624964 0.8521263276703473 0.0625097171063306 0.24582962509728803 0.3840597018293094 0.12291481254864402 -0.2230530783630345 0.019242254999627974 -0.008246680714126275 0.10406525663064109 -0.464 -14.636 -0.904 -9.904 0.136 0.296 -0.14
-0.6458059116997592 -1.4177817432030937 -0.08551942892461181 2.1379857231152952 0.017640779060682257 0.85289331806429 0.06289321230330196 0.28195794060679363 0.4402156705016931 0.09660397407976494 -0.23247785632203596 0.03573561642788053 -0.007461282550876154 0.08128870989638758 -0.436 -14.572 -0.872 -9.932 0.116 0.288 -0.14
-0.642354454927017 -1.4120293152485233 -0.0839854481367264 2.1349177615395245 0.017640779060682257 0.851742832473376 0.06519418348513008 0.2890265240760447 0.42529310539994075 0.056941366835633805 -0.27017696815804176 0.018064157754752792 -0.01060287520387664 0.10642145112039146 -0.496 -14.856 -1.04 -9.964 0.124 0.316 -0.128
-0.6385195029573034 -1.4070438776878957 -0.08513593372764046 2.132233295160725 0.01802427425765361 0.8505923468824619 0.06442719309118737 0.3157300616265488 0.4810563749906994 0.01688606050987761 -0.2505420140767888 -0.0011780972448751821 -0.0420188017338815 0.11034844193664206 -0.496 -14.92 -0.5 -9.78 0.136 0.308 -0.128
-0.6350680461845613 -1.4020584401272682 -0.0839854481367264 2.1283983431910114 0.017640779060682257 0.8490583660945765 0.06634466907604414 0.33536501570780186 0.46770460621544735 0.015707963265002428 -0.26035949111741524 -0.024347343060753767 -0.06715154295788539 0.06479534846813502 -0.372 -15.24 -0.536 -9.872 0.144 0.316 -0.148
-0.6320000846087904 -1.3978399929605834 -0.08436894333369775 2.1253303816152407 0.01802427425765361 0.8490583660945765 0.06557767868210143 0.31415926530004856 0.4826271713171996 0.01531526418337737 -0.29059732040254493 -0.018849555918002914 -0.07932521448826227 0.036913713672755706 -0.56 -15.396 -0.4 -9.812 0.152 0.316 -0.14
-0.6289321230330196 -1.393238050596927 -0.08360195293975504 2.122645915236441 0.01802427425765361 0.8479078805036625 0.06634466907604414 0.30944687632054785 0.44060836958331817 0.001570796326500243 -0.3176935570346741 -0.003926990816250607 -0.1060287520387664 -0.004319689897875668 -0.62 -15.588 -0.468 -9.872 0.144 0.296 -0.1
-0.6270146470481629 -1.387869117839328 -0.08245146734884098 2.1199614488576417 0.01802427425765361 0.8456069093218344 0.06634466907604414 0.2729258617294172 0.45121124478719477 0.029845130203504617 -0.3208351496876746 0.011780972448751823 -0.15943582713977467 0.02042035224450316 -0.964 -15.684 -0.468 -9.932 0.136 0.472 -0.14
-0.6262476566542201 -1.3840341658696145 -0.08245146734884098 2.116126496887928 0.01802427425765361 0.8459904045188057 0.06672816427301549 0.20852321234290724 0.4896957547864507 0.06715154295788539 -0.34164820101380283 0.011388273367126762 -0.10917034469176688 0.03377212101975522 -1.276 -15.748 -0.5 -9.904 0.144 0.528 -0.148
-0.6247136758663347 -1.3782817379150443 -0.0782330201821561 2.112675040115186 0.017640779060682257 0.8456069093218344 0.06557767868210143 0.10367255754901604 0.5128650006023293 0.18496126744540362 -0.3502875808095542 -0.0011780972448751821 -0.054192473264258384 0.0011780972448751821 -1.184 -15.776 -1.108 -9.748 0.152 0.364 -0.14
-0.6224127046845066 -1.373679795551388 -0.07861651537912745 2.1084565929485013 0.01687378866673955 0.845223414124863 0.0674951546669582 0.1079922474468917 0.478307481419324 0.19399334632278 -0.3820962064211841 -0.03063052836675474 0.0027488935713754254 -0.009817477040626518 -1.212 -15.84 -1.676 -9.66 0.172 0.308 -0.156
-0.6208787238966212 -1.3690778531877317 -0.07746602978821339 2.1042381457818164 0.01802427425765361 0.8456069093218344 0.06672816427301549 0.2210895829549092 0.5156138941737047 0.07853981632501214 -0.40958514213493835 -0.008639379795751335 0.00039269908162506076 0.01060287520387664 -1.804 -15.872 -1.376 -9.72 0.124 0.328 -0.176
-0.6204952286996499 -1.363708920430133 -0.07631554419729933 2.100403193812103 0.019941750242510378 0.8448399189278917 0.0674951546669582 0.15668693356839924 0.5140430978472045 0.10249446030414085 -0.39976766509431183 0.07618362183526178 -0.005890486224375911 0.028274333877004374 -1.588 -15.808 -2.148 -9.72 0.144 0.376 -0.12
-0.6197282383057071 -1.3587234828695052 -0.07478156340941391 2.0958012514484463 0.021092235833424438 0.8444564237309202 0.06634466907604414 0.1021017612225158 0.5266094684592064 0.13469578499739585 -0.41429753111443907 0.17828538305777758 -0.06361725122325984 0.04633849163175717 -1.804 -15.84 -2.484 -9.66 0.136 0.444 -0.148
-0.6166602767299363 -1.3545050357028203 -0.07554855380335662 2.090815813887819 0.023776702212223912 0.8436894333369775 0.06672816427301549 0.19792033713903062 0.5230751767245809 0.029452431121879556 -0.44924774937906947 0.18339047111890336 -0.06008295948863429 0.007853981632501214 -2.024 -16.128 -1.776 -9.384 0.116 0.452 -0.224
-0.6158932863359936 -1.3491361029452213 -0.07516505860638527 2.086597366721134 0.02454369260616662 0.8436894333369775 0.0674951546669582 0.17435839224152697 0.5631304830503371 -0.001570796326500243 -0.4661338098889471 0.17671458673127732 -0.014529866020127248 -0.018849555918002914 -1.96 -16.224 -1.576 -9.232 0.124 0.444 -0.224
-0.6147428007450796 -1.3430001797936797 -0.07439806821244256 2.0819954243574776 0.026461168591023387 0.8444564237309202 0.06672816427301549 0.12566370612001942 0.530536459275457 0.03220132469325498 -0.4500331475423196 0.1668971096906508 -0.0011780972448751821 -0.03769911183600583 -2.088 -16.444 -1.744 -9.232 0.108 0.424 -0.204
-0.6135923151541655 -1.3376312470360807 -0.0732475826215285 2.077776977190793 0.027228158984966094 0.8448399189278917 0.06672816427301549 0.09817477040626518 0.5309291583570821 0.056155968672383684 -0.4618141199910714 0.1299833960178951 0.001570796326500243 -0.03455751918300534 -2.024 -16.412 -1.712 -9.168 0.116 0.424 -0.212
-0.6128253247602228 -1.331495323884539 -0.07363107781849985 2.0720245492362226 0.028762139772851508 0.8444564237309202 0.06634466907604414 0.06322455214163478 0.54938601519346 0.09542587683488976 -0.4618141199910714 0.10367255754901604 0.01531526418337737 -0.0047123889795007284 -1.776 -16.636 -2.048 -9.2 0.108 0.5 -0.224
-0.6116748391693088 -1.32612639112694 -0.0732475826215285 2.0674226068725665 0.028762139772851508 0.8444564237309202 0.06711165946998685 0.05851216316213405 0.5682355711114628 0.0801106126515124 -0.47045349978682277 0.07775441816176203 -0.006283185306000972 0.03730641275438077 -1.556 -16.732 -1.98 -9.352 0.108 0.5 -0.204
-0.6120583343662801 -1.3192234775814558 -0.07401457301547121 2.0632041597058817 0.03029612056073692 0.845223414124863 0.06711165946998685 0.08914269152888879 0.5497787142750851 0.018064157754752792 -0.46299221723594663 0.07657632091688685 -0.0019634954081253035 0.012959069693627005 -1.588 -16.888 -2.048 -9.32 0.108 0.452 -0.232
-0.610907848775366 -1.315005030414771 -0.0732475826215285 2.058218722145254 0.032213596545593685 0.8448399189278917 0.06596117387907278 0.05537057050913356 0.5870851270294658 -0.003141592653000486 -0.472024296113323 0.13823007673202137 0.005890486224375911 0.014529866020127248 -1.776 -16.984 -1.88 -9.352 0.124 0.424 -0.224
-0.6116748391693088 -1.3104030880511146 -0.07286408742455715 2.054000274978569 0.03298058693953639 0.8440729285339489 0.06634466907604414 0.03887720908088101 0.5588107931524614 -0.0023561944897503642 -0.4853760648885751 0.1500110491807732 0.001570796326500243 -0.019242254999627974 -1.744 -17.048 -1.812 -9.352 0.124 0.424 -0.212
-0.610907848775366 -1.3046506600965444 -0.0732475826215285 2.0493983326149126 0.03298058693953639 0.8440729285339489 0.06557767868210143 0.014922565101752308 0.5454590243772094 -0.003141592653000486 -0.46966810162357264 0.10524335387551628 0.0 0.00039269908162506076 -1.776 -17.176 -1.608 -9.412 0.116 0.472 -0.224
-0.609757363184452 -1.2985147369450027 -0.0732475826215285 2.044029399857314 0.033364082136507746 0.8440729285339489 0.06557767868210143 0.03377212101975522 0.5572399968259611 0.015707963265002428 -0.4614214209094464 0.043196898978756684 0.005497787142750851 0.021598449489378342 -1.68 -17.3 -1.812 -9.444 0.116 0.472 -0.26
-0.6105243535783946 -1.2931458041874038 -0.07286408742455715 2.0390439622966863 0.033364082136507746 0.8444564237309202 0.06135923151541655 0.0200276531628781 0.5328926537652074 -0.009032078877376396 -0.4692754025419476 -0.005497787142750851 -0.006675884387626033 -0.1888882582616542 -1.62 -17.396 -1.776 -9.444 0.124 0.452 -0.252
-0.610907848775366 -1.2866263858388909 -0.0732475826215285 2.0336750295390873 0.034514567727421806 0.8448399189278917 0.05905826033358843 -0.01060287520387664 0.5572399968259611 0.005497787142750851 -0.5065818152963284 -0.0070685834692510935 0.034164820101380285 -0.33536501570780186 -1.652 -17.492 -1.608 -9.352 0.116 0.412 -0.26
-0.6112913439723374 -1.2808739578843205 -0.07209709703061444 2.0294565823724025 0.0337475773334791 0.8448399189278917 0.056373793954788955 -0.04358959806038174 0.5827654371315901 0.0019634954081253035 -0.4830198703988247 0.019634954081253035 0.01531526418337737 -0.310232274483798 -1.652 -17.524 -1.508 -9.2 0.108 0.412 -0.24
-0.6105243535783946 -1.2755050251267215 -0.07363107781849985 2.0237041544178322 0.03413107253045045 0.8444564237309202 0.05292233718204677 -0.0011780972448751821 0.5533130060097106 -0.01688606050987761 -0.48655416213345026 0.022776546734253524 -0.04084070448900632 -0.2898119222392948 -1.432 -17.652 -1.172 -9.232 0.124 0.5 -0.26
-0.610907848775366 -1.2689856067782086 -0.07363107781849985 2.0191022120541757 0.03298058693953639 0.8436894333369775 0.0502378708032473 -0.027488935713754253 0.5572399968259611 -0.03926990816250607 -0.4779147823376989 -0.018456856836377853 -0.04830198703988247 -0.29059732040254493 -1.464 -17.936 -1.276 -9.232 0.144 0.56 -0.268
-0.6120583343662801 -1.2647671596115235 -0.07363107781849985 2.0141167744935484 0.03259709174256504 0.8433059381400062 0.046402918833533764 -0.019242254999627974 0.54938601519346 0.015707963265002428 -0.48498336580695 -0.04162610265225644 -0.045945792550132106 -0.3070906818307975 -1.152 -17.936 -1.072 -9.2 0.136 0.508 -0.252
-0.6116748391693088 -1.2586312364599819 -0.0732475826215285 2.009514832129892 0.032213596545593685 0.8436894333369775 0.04410194765170564 -0.024740042142378828 0.55017141335671 -0.003141592653000486 -0.48459066672532497 -0.04712388979500729 0.00039269908162506076 -0.2803871442802934 -1.12 -18.0 -1.408 -9.168 0.136 0.424 -0.26
-0.6132088199571941 -1.2540292940963258 -0.0732475826215285 2.005296384963207 0.03259709174256504 0.8421554525490922 0.04141748127290617 -0.0329867228565051 0.556061899581086 0.01060287520387664 -0.49990593090870233 -0.0019634954081253035 -0.004319689897875668 -0.26546457917854105 -1.368 -18.032 -1.276 -9.2 0.124 0.424 -0.268
-0.6132088199571941 -1.2478933709447841 -0.07286408742455715 1.9995439570086369 0.033364082136507746 0.8421554525490922 0.03911651009107805 -0.08443030254938806 0.5450663252955843 -0.0047123889795007284 -0.49048115294970085 0.012566370612001944 -0.03769911183600583 -0.2532909076481642 -1.244 -18.096 -1.308 -9.2 0.116 0.46 -0.268
-0.6143593055481082 -1.2436749237780993 -0.07401457301547121 1.9945585194480093 0.0337475773334791 0.8421554525490922 0.037582529303192634 -0.05733406591725887 0.5321072556019573 -0.02042035224450316 -0.4661338098889471 0.021598449489378342 -0.07068583469251093 -0.2309070599955357 -1.152 -18.064 -1.308 -9.2 0.116 0.508 -0.28
-0.6139758103511368 -1.2375390006265576 -0.07286408742455715 1.9891895866904103 0.0337475773334791 0.8406214717612067 0.0337475773334791 -0.07539822367201165 0.4987278336638271 0.023169245815878585 -0.4873395602967004 0.013351768775252066 -0.08835729336563866 -0.25172011132166394 -1.524 -18.224 -1.308 -9.168 0.136 0.528 -0.26
-0.6151262959420509 -1.23255356306593 -0.0732475826215285 1.9842041491297826 0.033364082136507746 0.8402379765642354 0.03259709174256504 -0.06950773744763575 0.5203262831532055 0.014137166938502187 -0.4755585878479486 -0.004319689897875668 -0.09032078877376397 -0.24543692601566297 -1.776 -18.16 -1.508 -9.048 0.136 0.492 -0.268
-0.6166602767299363 -1.2279516207022736 -0.0732475826215285 1.9799857019630978 0.03298058693953639 0.839854481367264 0.0279951493789088 -0.07775441816176203 0.5160065932553298 -0.001570796326500243 -0.4700608007051977 -0.003926990816250607 -0.06283185306000971 -0.21127210591428267 -1.524 -18.16 -1.644 -9.076 0.116 0.452 -0.28
-0.6174272671238791 -1.2233496783386175 -0.07401457301547121 1.9753837595994415 0.03298058693953639 0.8383205005793786 0.026077673394052033 -0.11152653918151725 0.4920519492762011 0.0023561944897503642 -0.4594579255013211 -0.001570796326500243 -0.04280419989713162 -0.22344577744465957 -1.524 -18.256 -1.508 -8.984 0.208 0.444 -0.28
-0.6181942575178218 -1.2183642407779898 -0.07363107781849985 1.971548807629728 0.034514567727421806 0.8379370053824072 0.024160197409195266 -0.11074114101826713 0.5285729638673318 -0.01727875959150267 -0.44649885580769405 0.022383847652628464 -0.10720684928364158 -0.2878484268311695 -1.524 -18.288 -1.576 -9.048 0.356 0.528 -0.296
-0.6193447431087358 -1.212995308020391 -0.07363107781849985 1.9669468652660718 0.03566505331833587 0.8367865197914932 0.021092235833424438 -0.09935286765114036 0.49990593090870233 -0.010995574285501701 -0.44257186499144346 0.08757189520238855 -0.10759954836526664 -0.28941922315766977 -1.836 -18.288 -1.644 -9.048 0.428 0.576 -0.288
-0.6212622190935926 -1.2080098704597633 -0.0724805922275858 1.962728418099387 0.03834951969713534 0.8356360342005792 0.018791264651596317 -0.12487830795676931 0.5167919914185799 0.018064157754752792 -0.45670903192994566 0.14372786387477224 -0.08835729336563866 -0.2548617039746644 -1.804 -18.38 -1.476 -8.984 0.336 0.528 -0.28
-0.6231796950784493 -1.202257442505193 -0.0732475826215285 1.9581264757357306 0.0395000052880494 0.8360195293975505 0.016106798272796843 -0.13548118316064595 0.5034402226433279 0.006675884387626033 -0.45788712917482083 0.23640484713828655 -0.06518804754976008 -0.2576105975460398 -1.4 -18.348 -1.308 -8.924 0.172 0.432 -0.268
-0.6235631902754207 -1.1984224905354794 -0.0732475826215285 1.954291523766017 0.04180097646987752 0.8341020534126937 0.014189322287940077 -0.1370519794871462 0.48655416213345026 -0.023561944897503646 -0.43079089254269165 0.2269800691792851 -0.06675884387626033 -0.2741039589742924 -1.588 -18.444 -1.712 -8.864 0.136 0.46 -0.28
-0.6254806662602774 -1.1930535577778805 -0.07401457301547121 1.9493060862053895 0.04295146206079158 0.8325680726248084 0.011888351106111956 -0.13351768775252065 0.5128650006023293 0.013351768775252066 -0.4433572631546936 0.17318029499665177 -0.12841259969139487 -0.2631083846887907 -1.712 -18.668 -1.644 -8.892 0.124 0.56 -0.268
-0.6266311518511916 -1.188068120217253 -0.0724805922275858 1.9450876390387046 0.044485442848677 0.8314175870338942 0.007286408742455715 -0.15668693356839924 0.48459066672532497 0.01688606050987761 -0.4190099200939398 0.11349003458964255 -0.11859512265076834 -0.28195794060679363 -1.744 -18.7 -1.912 -8.804 0.152 0.588 -0.26
-0.6281651326390769 -1.1830826826566254 -0.0724805922275858 1.9408691918720198 0.04486893804564835 0.8298836062460089 0.005752427954570301 -0.14176436846664692 0.46024332366457116 0.02120575040775328 -0.42175881366531526 0.10642145112039146 -0.1079922474468917 -0.3059125845859223 -1.744 -18.7 -2.012 -8.804 0.116 0.508 -0.252
-0.6300826086239337 -1.1792477306869118 -0.07401457301547121 1.9370342399023062 0.04486893804564835 0.8291166158520661 0.0011504855909140602 -0.1649336142825255 0.4779147823376989 0.001570796326500243 -0.40762164672681306 0.11427543275289267 -0.08285950622288782 -0.3129811680551734 -1.9 -18.732 -1.812 -8.832 0.116 0.444 -0.24
-0.6316165894118191 -1.1738787979293128 -0.07363107781849985 1.9331992879325928 0.04601942363656241 0.8279661302611521 -0.0023009711818281204 -0.16179202162952502 0.4594579255013211 0.005890486224375911 -0.40644354948193784 0.06832964020276057 -0.11820242356914328 -0.3110176726470481 -2.088 -18.732 -1.844 -8.924 0.18 0.432 -0.252
-0.6335340653966759 -1.169660350762628 -0.07363107781849985 1.9285973455689365 0.04601942363656241 0.8256651590793239 -0.004985437560627594 -0.1602212253030248 0.49283734743945123 0.005890486224375911 -0.3805254100946839 0.03259402377488004 -0.14686945652777272 -0.3173008579530491 -1.992 -18.888 -2.048 -8.892 0.228 0.528 -0.28
-0.6350680461845613 -1.164291418005029 -0.07286408742455715 1.925912879190137 0.04678641403050512 0.8260486542762953 -0.007286408742455715 -0.16728980877227587 0.4755585878479486 -0.004319689897875668 -0.3828816045844342 0.012173671530376884 -0.15943582713977467 -0.3086614781572977 -2.024 -19.112 -2.012 -8.892 0.188 0.588 -0.268
-0.6366020269724467 -1.1600729708383442 -0.07286408742455715 1.9213109368264807 0.04678641403050512 0.8241311782914386 -0.011888351106111956 -0.20459622152665666 0.4771293841744488 0.012566370612001944 -0.3801327110130588 0.029059732040254495 -0.14686945652777272 -0.3043417882594221 -2.148 -19.144 -2.012 -8.864 0.164 0.508 -0.26
-0.6400534837451889 -1.1554710284746879 -0.07286408742455715 1.91824297525071 0.04678641403050512 0.8237476830944672 -0.014956312681882784 -0.21519909673053328 0.46338491631757167 0.019242254999627974 -0.37463492387030795 0.03455751918300534 -0.08168140897801264 -0.3412555019321778 -1.96 -19.24 -1.812 -8.74 0.124 0.412 -0.26
-0.6412039693361029 -1.1516360765049745 -0.07209709703061444 1.9144080232809964 0.04716990922747647 0.8222137023065818 -0.017640779060682257 -0.2159844948937834 0.4421791659098184 -0.012566370612001944 -0.3549999697890549 0.01688606050987761 -0.10406525663064109 -0.3153373625449238 -1.992 -19.304 -1.98 -8.712 0.136 0.424 -0.26
-0.6435049405179311 -1.1478011245352608 -0.07363107781849985 1.9117235569021969 0.04678641403050512 0.8195292359277823 -0.021092235833424438 -0.22226768019978438 0.4036946559105624 0.008246680714126275 -0.34047010376892767 0.005890486224375911 -0.18613936469027878 -0.32554753866717534 -2.024 -19.428 -2.112 -8.648 0.18 0.56 -0.26
-0.6469563972906732 -1.143582677368576 -0.0732475826215285 1.9086555953264261 0.047553404424447825 0.8164612743520114 -0.02339320701525256 -0.23836834254641187 0.40565815131868777 -0.0019634954081253035 -0.3239767423406751 -0.003926990816250607 -0.2320851572404109 -0.30041479744317146 -1.992 -19.332 -2.048 -8.68 0.172 0.616 -0.268
-0.6492573684725014 -1.1397477253988624 -0.0724805922275858 1.9048206433567125 0.047553404424447825 0.8145437983671547 -0.027228158984966094 -0.24386612968916271 0.41665372560418945 -0.003926990816250607 -0.3031636910145469 0.023561944897503646 -0.22187498111815931 -0.31690815887142404 -1.836 -19.24 -2.048 -8.648 0.172 0.54 -0.28
-0.6511748444573582 -1.135145783035206 -0.07286408742455715 1.9017526817809416 0.04716990922747647 0.8126263223822979 -0.03144660615165098 -0.24190263428103742 0.4131194338695639 -0.009817477040626518 -0.2968805057085459 0.0007853981632501215 -0.21166480499590773 -0.329474529483426 -1.804 -19.332 -2.012 -8.68 0.208 0.54 -0.26
-0.6534758156391862 -1.131694326262464 -0.0724805922275858 1.8994517105991136 0.047553404424447825 0.8107088463974411 -0.03489806292439316 -0.24425882877078778 0.394269877951561 -0.02120575040775328 -0.2854922323414192 -0.004319689897875668 -0.20341812428178146 -0.3337942193813016 -1.836 -19.332 -2.048 -8.62 0.252 0.54 -0.252
-0.6561602820179857 -1.1278593742927505 -0.07363107781849985 1.896767244220314 0.04793689962141918 0.8084078752156131 -0.03796602450016399 -0.25839599570928995 0.38641589631905976 -0.003926990816250607 -0.24779312050541333 0.029845130203504617 -0.21245020315915786 -0.33457961754455173 -1.744 -19.364 -2.18 -8.588 0.264 0.52 -0.288
-0.6603787291846707 -1.1232574319290942 -0.0732475826215285 1.894466273038486 0.04908738521233324 0.8053399136398423 -0.04180097646987752 -0.26782077366829143 0.37149333121730743 -0.01021017612225158 -0.23954643979128706 0.03848450999925595 -0.2360121480566615 -0.3471459881565537 -1.836 -19.304 -1.912 -8.68 0.228 0.508 -0.28
-0.6622962051695274 -1.1190389847624094 -0.07286408742455715 1.8925487970536292 0.04947088040930459 0.8026554472610428 -0.04563592843959106 -0.2827433387700437 0.3919136834618106 0.00510508806112579 -0.2470077223421632 0.0640099503048849 -0.2360121480566615 -0.34871678448305393 -1.588 -19.396 -1.912 -8.74 0.228 0.528 -0.26
-0.6645971763513555 -1.1167380135805811 -0.0732475826215285 1.8894808354778583 0.049854375606275945 0.800737971276186 -0.048703890015361885 -0.2689988709131666 0.3950552761148111 -0.0035342917346255468 -0.24543692601566297 0.06008295948863429 -0.24308073152591259 -0.31887165427954933 -1.712 -19.492 -1.944 -8.772 0.208 0.5 -0.288
-0.668432128321069 -1.1125195664138963 -0.07286408742455715 1.8883303498869444 0.0502378708032473 0.7988204952913293 -0.0502378708032473 -0.3063052836675474 0.3385066083608024 -0.01021017612225158 -0.21402099948565811 0.045160394386881984 -0.2450442269340379 -0.3161227607081739 -1.712 -19.62 -2.148 -8.68 0.236 0.492 -0.28
-0.6707330995028972 -1.1098351000350968 -0.07363107781849985 1.8864128739020876 0.051004861197190006 0.7961360289125298 -0.05445631796993219 -0.3247621405039252 0.3479313863198038 -0.0011780972448751821 -0.19085175366977952 0.043982297142006806 -0.23561944897503645 -0.30983957540217294 -1.62 -19.524 -2.18 -9.26 0.228 0.508 -0.252
-0.6734175658816967 -1.1060001480653834 -0.0732475826215285 1.8844953979172308 0.051004861197190006 0.794218552927673 -0.057524279545703015 -0.30512718642267217 0.34675328907492864 0.0047123889795007284 -0.20655971693478195 0.0420188017338815 -0.24150993519941236 -0.3408628028505527 -1.776 -19.62 -2.08 -9.812 0.18 0.424 -0.24
-0.6768690226544388 -1.103315681686584 -0.07363107781849985 1.8810439411444886 0.05138835639416136 0.7919175817458448 -0.06135923151541655 -0.3220132469325498 0.3381139092791773 -0.006283185306000972 -0.20459622152665666 0.03259402377488004 -0.16768250785390093 -0.36285395142155613 -1.496 -19.812 -2.112 -8.68 0.172 0.296 -0.252
-0.6807039746241523 -1.0998642249138417 -0.07363107781849985 1.8806604459475174 0.05138835639416136 0.7900001057609881 -0.06327670750027331 -0.3204424506060496 0.31887165427954933 -0.02042035224450316 -0.2030254252001564 0.036128315509505585 -0.2018473279552812 -0.3019855937696717 -1.524 -19.492 -1.98 -7.792 0.264 0.356 -0.252
-0.6833884410029518 -1.0967962633380708 -0.07286408742455715 1.8787429699626605 0.05177185159113271 0.7842476778064178 -0.06634466907604414 -0.3459678909116785 0.3110176726470481 -0.006283185306000972 -0.15433073907864886 0.031415926530004856 -0.3341869184629267 -0.31415926530004856 -1.276 -19.556 -1.912 -7.548 0.236 0.664 -0.252
-0.686839897775694 -1.0941117969592713 -0.07401457301547121 1.8775924843717464 0.05292233718204677 0.781179716230647 -0.07017962104575767 -0.3161227607081739 0.3133738671367985 -0.008639379795751335 -0.11820242356914328 0.03809181091763089 -0.4190099200939398 -0.3070906818307975 -1.212 -19.716 -2.08 -8.192 0.188 0.828 -0.288
-0.6906748497454075 -1.0918108257774433 -0.07401457301547121 1.8775924843717464 0.05253884198507542 0.7788787450488188 -0.0732475826215285 -0.3180862561162992 0.26546457917854105 -0.003141592653000486 -0.09896016856951531 0.043982297142006806 -0.34636058999330355 -0.30983957540217294 -1.34 -19.62 -1.944 -8.284 0.172 0.684 -0.26
-0.693359316124207 -1.0887428642016723 -0.07478156340941391 1.8764419987808323 0.05253884198507542 0.776961269063962 -0.07593204900032798 -0.3385066083608024 0.2631083846887907 -0.014529866020127248 -0.08639379795751337 0.0070685834692510935 -0.2737112598926673 -0.3110176726470481 -1.496 -19.588 -1.944 -7.824 0.188 0.452 -0.28
-0.6968107728969491 -1.0864418930198443 -0.07401457301547121 1.8752915131899184 0.052155346788104066 0.7727428218972772 -0.08015049616701286 -0.3408628028505527 0.2599667920357902 -0.03337942193813016 -0.07775441816176203 -0.02081305132612822 -0.2532909076481642 -0.31455196438167365 -1.308 -19.492 -1.912 -8.1 0.188 0.376 -0.268
-0.7002622296696914 -1.0837574266410448 -0.07554855380335662 1.876058503583861 0.05330583237901813 0.768140879533621 -0.08206797215186963 -0.3459678909116785 0.2831360378516688 -0.04751658887663235 -0.04437499622363186 0.015707963265002428 -0.3498948817279291 -0.30355639009617197 -1.34 -19.652 -1.776 -8.588 0.216 0.492 -0.252
-0.7033301912454623 -1.0814564554592168 -0.07516505860638527 1.8752915131899184 0.05292233718204677 0.7643059275639074 -0.0847524385306691 -0.34047010376892767 0.2729258617294172 -0.029845130203504617 -0.018849555918002914 0.01649336142825255 -0.4158683274409393 -0.3066979827491724 -1.12 -19.812 -1.812 -8.556 0.2 0.568 -0.26
-0.7063981528212331 -1.07953897947436 -0.07593204900032798 1.876058503583861 0.05253884198507542 0.7608544707911652 -0.08820389530341129 -0.3220132469325498 0.24465152785241284 -0.023954643979128706 -0.0047123889795007284 -0.028274333877004374 -0.39544797519643615 -0.28627763050466926 -1.212 -19.684 -1.544 -8.496 0.216 0.588 -0.268
-0.7102331047909466 -1.077238008292532 -0.07516505860638527 1.8756750083868896 0.052155346788104066 0.7581700044123657 -0.09088836168221076 -0.3341869184629267 0.21637719397540847 -0.018456856836377853 -0.005890486224375911 -0.007853981632501214 -0.3671736413194318 -0.2945243112187956 -1.152 -19.62 -1.776 -8.496 0.208 0.508 -0.28
-0.7133010663667174 -1.0749370371107037 -0.07554855380335662 1.8756750083868896 0.05253884198507542 0.7547185476396235 -0.0947233136519243 -0.34439709458517825 0.20577431877153182 -0.006283185306000972 -0.001570796326500243 0.006675884387626033 -0.3310453258099262 -0.3000220983615464 -1.152 -19.684 -1.776 -8.496 0.252 0.356 -0.268
-0.7175195135334023 -1.0734030563228183 -0.07593204900032798 1.8764419987808323 0.05330583237901813 0.749733110078996 -0.09664078963678106 -0.342826298258678 0.21834068938353376 -0.014529866020127248 0.023169245815878585 0.024347343060753767 -0.3577488633604303 -0.3349723166261768 -1.212 -19.652 -2.012 -8.712 0.252 0.404 -0.252
-0.7217379607000872 -1.0703350947470474 -0.07708253459124204 1.8764419987808323 0.05445631796993219 0.7462816533062537 -0.10085923680346595 -0.32594023774880043 0.21480639764890821 -0.04555309346850705 0.05379977418263332 0.05733406591725887 -0.394662577033186 -0.33065262672830115 -1.152 -19.812 -1.98 -8.804 0.244 0.46 -0.252
-0.7244224270788866 -1.0684176187621908 -0.07593204900032798 1.8764419987808323 0.055223308363874894 0.7428301965335116 -0.10392719837923678 -0.3436116964219281 0.1959568417309053 -0.0899280896921389 0.036913713672755706 0.09424777959001458 -0.38366700274768434 -0.33065262672830115 -0.932 -19.652 -1.676 -8.772 0.216 0.384 -0.26
-0.7274903886546574 -1.066500142777334 -0.07669903939427068 1.877208989174775 0.0559902987578176 0.7382282541698554 -0.1062281695610649 -0.3455751918300535 0.19792033713903062 -0.0329867228565051 0.04987278336638271 0.07147123285576105 -0.394269877951561 -0.2697842690764167 -0.872 -19.492 -1.44 -8.436 0.244 0.376 -0.252
-0.7309418454273996 -1.0649661619894486 -0.07784952498518474 1.8779759795687179 0.055223308363874894 0.7328593214122564 -0.11083011192472114 -0.3530364743809296 0.20145462887365617 -0.018064157754752792 0.048694686121507534 0.05183627877450802 -0.4080143458084381 -0.28863382499441964 -0.932 -19.62 -1.408 -8.404 0.264 0.472 -0.24
-0.7351602925940846 -1.0630486860045918 -0.07708253459124204 1.8795099603566032 0.0559902987578176 0.7297913598364856 -0.11313108310654926 -0.3408628028505527 0.17435839224152697 -0.029845130203504617 0.05733406591725887 0.01688606050987761 -0.40565815131868777 -0.27488935713754253 -0.808 -19.588 -1.544 -8.068 0.3 0.444 -0.252
-0.7382282541698554 -1.0618982004136777 -0.0782330201821561 1.880276950750546 0.056373793954788955 0.7244224270788866 -0.11543205428837738 -0.3734568266254328 0.15825772989489947 -0.00510508806112579 0.09935286765114036 0.018456856836377853 -0.42254421182856533 -0.27567475530079266 -0.84 -19.428 -1.408 -7.856 0.292 0.46 -0.288
-0.7420632061395689 -1.0603642196257923 -0.0782330201821561 1.88142743634146 0.056373793954788955 0.7209709703061444 -0.11811652066717686 -0.3754203220335581 0.13980087305852162 -0.04751658887663235 0.10170906214089073 0.022776546734253524 -0.4531747401953201 -0.2560398012195396 -0.592 -19.364 -1.476 -7.856 0.264 0.528 -0.26
-0.7458981581092824 -1.0584467436409355 -0.07861651537912745 1.8821944267354027 0.05675728915176031 0.7163690279424882 -0.12041749184900498 -0.34950218264630406 0.15275994275214863 -0.02591813938725401 0.11427543275289267 0.012959069693627005 -0.459065226419696 -0.2470077223421632 -0.56 -19.364 -1.508 -7.792 0.228 0.48 -0.252
-0.7489661196850532 -1.0565292676560787 -0.0790000105760988 1.8833449123263166 0.05675728915176031 0.7113835903818606 -0.1227184630308331 -0.35342917346255465 0.1429424657115221 -0.018064157754752792 0.1311614932627703 0.0011780972448751821 -0.4382521750935678 -0.23444135173016126 -0.592 -19.304 -1.476 -7.456 0.236 0.46 -0.28
-0.7528010716547668 -1.055762277262136 -0.07861651537912745 1.886029378705116 0.05675728915176031 0.7060146576242616 -0.12540292940963257 -0.3530364743809296 0.135873882242271 -0.023954643979128706 0.15433073907864886 0.006675884387626033 -0.48066367590907433 -0.24190263428103742 -0.528 -19.208 -1.508 -7.608 0.264 0.508 -0.28
-0.7551020428365949 -1.0549952868681933 -0.07976700097004151 1.8871798642960302 0.05675728915176031 0.7010292200636341 -0.1277039005914607 -0.3224059460141749 0.13233959050764546 -0.028667032958629435 0.17867808213940264 0.01610066234662749 -0.5285729638673318 -0.2411172361177873 -0.34 -19.016 -1.408 -7.824 0.272 0.568 -0.268
-0.7600874803972225 -1.0538448012772792 -0.08053399136398422 1.889097340280887 0.05675728915176031 0.6956602873060351 -0.1292378813793461 -0.3542145716258048 0.1119192382631423 -0.02670353755050413 0.20066923071040604 -0.0023561944897503642 -0.5246459730510812 -0.24661502326053814 -0.56 -19.048 -1.24 -7.58 0.316 0.46 -0.24
-0.7631554419729933 -1.0526943156863653 -0.08053399136398422 1.8921653018566578 0.057524279545703015 0.6899078593514648 -0.13192234775814557 -0.3573561642788053 0.11388273367126761 -0.023561944897503646 0.20538161968990676 -0.0023561944897503642 -0.5069745143779534 -0.22776546734253522 -0.34 -18.92 -1.208 -7.608 0.316 0.46 -0.26
-0.7654564131548215 -1.0511603348984797 -0.08091748656095557 1.8940827778415146 0.05714078434873166 0.68568941218478 -0.1342233189399737 -0.33261612213642644 0.10053096489601555 -0.015707963265002428 0.20813051326128218 0.011780972448751823 -0.5022621253984527 -0.23326325448528606 -0.308 -18.732 -1.24 -7.732 0.28 0.432 -0.26
-0.7689078699275637 -1.050393344504537 -0.08053399136398422 1.8963837490233428 0.057524279545703015 0.6807039746241523 -0.1357572997278591 -0.3459678909116785 0.11977321989564353 -0.03220132469325498 0.2532909076481642 0.009032078877376396 -0.47477318968469845 -0.2042035224450316 -0.308 -18.604 -1.208 -7.58 0.28 0.472 -0.26
-0.7731263170942485 -1.0496263541105944 -0.08053399136398422 1.8994517105991136 0.05714078434873166 0.6761020322604961 -0.13805827090968723 -0.3659955440745566 0.08953539061051385 0.0027488935713754254 0.2709623663212919 0.003926990816250607 -0.49165925019457607 -0.1990984343839058 -0.404 -18.732 -1.376 -7.732 0.3 0.472 -0.252
-0.7765777738669907 -1.0488593637166517 -0.08053399136398422 1.902136176977913 0.05714078434873166 0.6707330995028972 -0.139975746894544 -0.36167585417668097 0.08874999244726373 -0.015707963265002428 0.2807798433619184 0.021991148571003403 -0.4948008428475765 -0.19752763805740556 -0.28 -18.824 -1.172 -7.764 0.272 0.404 -0.288
-0.7796457354427615 -1.0477088781257375 -0.08091748656095557 1.9048206433567125 0.057524279545703015 0.6661311571392409 -0.14150972768242942 -0.3385066083608024 0.0911061869370141 -0.01610066234662749 0.27724555162729286 0.02081305132612822 -0.5006913290719525 -0.18339047111890336 -0.34 -18.572 -1.208 -7.608 0.272 0.364 -0.252
-0.7838641826094465 -1.0473253829287663 -0.08015049616701286 1.9082721001294547 0.05790777474267437 0.6611457195786133 -0.14304370847031483 -0.37070793305405736 0.08443030254938806 0.0035342917346255468 0.2858849314230442 0.004319689897875668 -0.5218970794797058 -0.16650441060902577 -0.496 -18.256 -1.24 -7.608 0.28 0.364 -0.26
-0.7869321441852173 -1.0473253829287663 -0.08053399136398422 1.9117235569021969 0.05790777474267437 0.6546263012301003 -0.14534467965214296 -0.36167585417668097 0.06086835765188441 0.0047123889795007284 0.30277099193292184 0.01688606050987761 -0.5246459730510812 -0.16061392438464983 -0.464 -18.412 -1.108 -7.488 0.316 0.396 -0.28
-0.7900001057609881 -1.0465583925348236 -0.08130098175792692 1.9147915184779678 0.05905826033358843 0.6492573684725014 -0.146495165243057 -0.33536501570780186 0.07068583469251093 -0.0027488935713754254 0.3530364743809296 0.0420188017338815 -0.5890486224375912 -0.17239489683340167 -0.436 -18.668 -1.24 -7.428 0.316 0.432 -0.252
-0.7938350577307016 -1.0454079069439095 -0.07976700097004151 1.9186264704476812 0.05829126993964572 0.6431214453209597 -0.14879613642488512 -0.3086614781572977 0.07029313561088588 -0.0027488935713754254 0.33340152029967657 0.04673119071338223 -0.6098616737637194 -0.18456856836377855 -0.372 -18.508 -1.072 -7.456 0.308 0.492 -0.26
-0.7969030193064724 -1.0446409165499668 -0.08015049616701286 1.9224614224173948 0.058674765136617076 0.6385195029573034 -0.1499466220157992 -0.3852377990741846 0.09424777959001458 0.009817477040626518 0.336150413871052 0.04241150081550656 -0.5564545986627111 -0.1531526418337737 -0.216 -18.224 -1.04 -7.244 0.292 0.432 -0.26
-0.7999709808822433 -1.0438739261560241 -0.08091748656095557 1.9255293839931655 0.059825250727531136 0.6331505701997046 -0.15033011721277054 -0.323191344177425 0.06518804754976008 -0.028667032958629435 0.3542145716258048 0.061653755815134534 -0.5419247326425838 -0.1252710070383944 -0.34 -18.064 -1.108 -7.18 0.252 0.432 -0.26
-0.8026554472610428 -1.0431069357620812 -0.08091748656095557 1.9297478311598506 0.059825250727531136 0.6266311518511916 -0.15186409800065595 -0.3247621405039252 0.06754424203951044 0.012173671530376884 0.3542145716258048 0.0620464548967596 -0.556061899581086 -0.1009236639776406 -0.464 -18.096 -0.904 -7.212 0.244 0.412 -0.26
-0.8064903992307563 -1.0423399453681386 -0.08130098175792692 1.9339662783265354 0.059825250727531136 0.6208787238966212 -0.15301458359157002 -0.34871678448305393 0.06558074663138515 0.0007853981632501215 0.4080143458084381 0.018456856836377853 -0.5737333582542138 -0.09896016856951531 0.06 -18.476 -1.308 -7.12 0.28 0.432 -0.252
-0.8095583608065271 -1.0419564501711673 -0.08053399136398422 1.9378012302962488 0.06059224112147384 0.6151262959420509 -0.15378157398551273 -0.33261612213642644 0.05340707510100826 -0.003926990816250607 0.40683624856356293 0.021598449489378342 -0.5796238444785896 -0.10013826581439049 0.684 -18.192 -0.94 -7.304 0.272 0.444 -0.288
-0.8118593319883552 -1.0408059645802532 -0.08091748656095557 1.9424031726599051 0.06059224112147384 0.6093738679874806 -0.15569904997036949 -0.27763825070891796 0.056155968672383684 -0.009032078877376396 0.42568580448156584 0.0035342917346255468 -0.5705917656012133 -0.11780972448751822 1.308 -17.84 -0.772 -7.336 0.272 0.424 -0.268
-0.8156942839580688 -1.0411894597772247 -0.08168447695489828 1.9470051150235614 0.06059224112147384 0.6040049352298816 -0.15531555477339815 -0.28431413509654396 0.056941366835633805 -0.023561944897503646 0.41469023019606416 0.011780972448751823 -0.5544911032545857 -0.1009236639776406 1.212 -17.78 -0.836 -7.272 0.308 0.356 -0.26
-0.8172282647459542 -1.040422469383282 -0.08206797215186963 1.9508400669932748 0.06020874592450249 0.5986360024722828 -0.1564660403643122 -0.2627156856071656 0.056941366835633805 -0.0659734457130102 0.4272566008080661 0.0 -0.536034246418208 -0.06872233928438563 1.244 -17.808 -0.268 -7.244 0.28 0.336 -0.296
-0.8187622455338396 -1.0392719837923678 -0.08206797215186963 1.95505851415996 0.060975736318445196 0.5932670697146838 -0.1564660403643122 -0.20341812428178146 0.08482300163101313 -0.048694686121507534 0.4480696521341943 0.01060287520387664 -0.5540984041729607 -0.04084070448900632 1.432 -17.872 -0.368 -7.272 0.316 0.376 -0.26
-0.8206797215186964 -1.0392719837923678 -0.08321845774278369 1.959660456523616 0.06059224112147384 0.5867476513661708 -0.1564660403643122 -0.18928095734327927 0.05654866775400875 -0.08953539061051385 0.45670903192994566 -0.005497787142750851 -0.5933683123354667 -0.03259402377488004 0.932 -17.78 -0.436 -7.212 0.316 0.396 -0.26
-0.8233641878974959 -1.0385049933984252 -0.08360195293975504 1.9646458940842437 0.06020874592450249 0.5813787186085718 -0.15684953556128356 -0.23444135173016126 0.03180862561162992 -0.07225663101901117 0.4622068190726965 0.01021017612225158 -0.5866924279478407 -0.029845130203504617 0.9 -17.272 -0.368 -7.152 0.308 0.344 -0.28
-0.8248981686853812 -1.0381214982014537 -0.0839854481367264 1.9684808460539571 0.060975736318445196 0.5752427954570302 -0.15684953556128356 -0.22266037928140944 0.0510508806112579 -0.062439153978384655 0.4551382356034454 -0.0007853981632501215 -0.5729479600909636 -0.028274333877004374 0.9 -16.92 -0.4 -7.028 0.316 0.344 -0.26
-0.8275826350641807 -1.0369710126105396 -0.08436894333369775 1.9734662836145849 0.06059224112147384 0.5687233771085172 -0.1572330307582549 -0.1920298509146547 0.06911503836601068 -0.03730641275438077 0.46024332366457116 0.009817477040626518 -0.5831581362132152 -0.021991148571003403 0.872 -17.208 -0.4 -6.876 0.316 0.344 -0.232
-0.8298836062460089 -1.0369710126105396 -0.08513593372764046 1.9784517211752124 0.060975736318445196 0.5614369683660614 -0.15761652595522627 -0.23522674989341139 0.05733406591725887 -0.03848450999925595 0.48498336580695 0.009817477040626518 -0.6118251691718446 -0.00510508806112579 0.996 -17.144 -0.332 -6.844 0.316 0.364 -0.288
-0.8314175870338942 -1.036204022216597 -0.08551942892461181 1.9830536635388687 0.060975736318445196 0.5556845404114912 -0.15761652595522627 -0.23247785632203596 0.060475658570259355 -0.03848450999925595 0.46456301356244684 0.013744467856877126 -0.6609125543749772 -0.006675884387626033 1.184 -17.24 -0.468 -6.784 0.3 0.412 -0.212
-0.833335063018751 -1.035053536625683 -0.08590292412158317 1.9876556059025248 0.06059224112147384 0.5495486172599495 -0.1572330307582549 -0.15040374826239827 0.084037603467763 -0.02042035224450316 0.4810563749906994 -0.009424777959001457 -0.6326382204979728 0.0011780972448751821 1.184 -17.048 -0.4 -6.692 0.3 0.444 -0.176
-0.8352525390036077 -1.0346700414287116 -0.08551942892461181 1.992257548266181 0.06059224112147384 0.5445631796993219 -0.15684953556128356 -0.19517144356765517 0.07618362183526178 -0.024347343060753767 0.491266551112951 -0.014529866020127248 -0.6039711875393434 0.006675884387626033 1.184 -16.636 -0.5 -6.664 0.3 0.376 -0.212
-0.8364030245945219 -1.0335195558377974 -0.08628641931855452 1.9983934714177227 0.06059224112147384 0.5380437613508089 -0.1572330307582549 -0.14215706754827198 0.06558074663138515 -0.001570796326500243 0.49283734743945123 -0.001570796326500243 -0.5808019417234648 0.00039269908162506076 1.088 -16.732 -0.2 -6.572 0.3 0.328 -0.232
-0.8379370053824072 -1.0323690702468835 -0.08551942892461181 2.004145899372293 0.06020874592450249 0.5319078381992672 -0.1572330307582549 -0.12330751163026907 0.07579092275363672 -0.005497787142750851 0.4881249584599505 0.0007853981632501215 -0.5906194187640913 -0.003141592653000486 1.152 -16.856 0.064 -6.664 0.3 0.336 -0.176
-0.8390874909733214 -1.0316020798529408 -0.08551942892461181 2.0075973561450353 0.06059224112147384 0.5257719150477256 -0.1572330307582549 -0.17671458673127732 0.10367255754901604 0.014137166938502187 0.5160065932553298 -0.005497787142750851 -0.6020076921312181 -0.006675884387626033 0.776 -16.636 0.032 -6.784 0.316 0.364 -0.204
-0.8410049669581781 -1.030835089458998 -0.08551942892461181 2.0133497840996055 0.060975736318445196 0.5196359918961839 -0.1580000211521976 -0.1401935721401467 0.08757189520238855 0.0023561944897503642 0.4959789400924517 -0.011780972448751823 -0.5969026040700923 0.0019634954081253035 0.372 -16.38 0.1 -6.724 0.308 0.308 -0.252
-0.8429224429430349 -1.0300680990650553 -0.08436894333369775 2.0187187168572045 0.06020874592450249 0.5131165735476709 -0.1580000211521976 -0.18064157754752794 0.0899280896921389 0.04280419989713162 0.5160065932553298 0.0047123889795007284 -0.6000441967230928 -0.015707963265002428 -0.028 -16.38 -0.064 -6.632 0.316 0.308 -0.224
-0.8440729285339489 -1.0289176134741413 -0.08321845774278369 2.0244711448117747 0.059825250727531136 0.5065971551991579 -0.15684953556128356 -0.13548118316064595 0.09542587683488976 0.08207410805963769 0.5010840281535776 -0.006283185306000972 -0.5831581362132152 0.0023561944897503642 0.404 -16.572 -0.064 -6.572 0.308 0.296 -0.168
-0.8448399189278917 -1.0273836326862558 -0.08360195293975504 2.0290730871754312 0.06059224112147384 0.5016117176385303 -0.1572330307582549 -0.12959069693627004 0.09267698326351434 0.06715154295788539 0.5093307088677038 -0.005890486224375911 -0.5890486224375912 0.018064157754752792 0.9 -16.476 -0.1 -6.416 0.316 0.288 -0.212
-0.8467573949127484 -1.0258496518983704 -0.08245146734884098 2.0336750295390873 0.06059224112147384 0.49547579448698864 -0.15684953556128356 -0.12016591897726858 0.11388273367126761 0.07382742734551141 0.48773225937832543 -0.0011780972448751821 -0.574911455499089 0.0035342917346255468 1.464 -16.0 -0.032 -6.296 0.3 0.308 -0.156
-0.847524385306691 -1.0254661567013992 -0.08168447695489828 2.0390439622966863 0.06059224112147384 0.48857288094150425 -0.1572330307582549 -0.14215706754827198 0.12252211346701895 0.0659734457130102 0.48576876397020013 0.007853981632501214 -0.6102543728453443 0.004319689897875668 1.836 -16.192 -0.132 -6.144 0.272 0.308 -0.148
-0.847524385306691 -1.0235486807165424 -0.08245146734884098 2.0444128950542853 0.06135923151541655 0.48205346259299126 -0.1572330307582549 -0.06950773744763575 0.14254976662989705 0.045160394386881984 0.49519354192920156 0.011388273367126762 -0.6283185306000971 -0.004319689897875668 1.836 -16.636 -0.1 -6.052 0.252 0.316 -0.176
-0.8490583660945765 -1.0223981951256282 -0.08168447695489828 2.0490148374179413 0.060975736318445196 0.4747670538505356 -0.1572330307582549 -0.03573561642788053 0.13155419234439536 0.0047123889795007284 0.5061891162147033 0.019634954081253035 -0.6499169800894755 0.009424777959001457 1.464 -16.508 0.132 -6.052 0.236 0.316 -0.148
-0.8482913757006338 -1.0200972239438002 -0.08168447695489828 2.054000274978569 0.060975736318445196 0.4686311306989939 -0.15761652595522627 -0.024347343060753767 0.14883295193589802 -0.00039269908162506076 0.5246459730510812 0.01610066234662749 -0.6687665360074785 0.007853981632501214 1.4 -16.0 0.536 -6.08 0.264 0.412 -0.148
-0.8486748708976052 -1.0200972239438002 -0.08168447695489828 2.059369207736168 0.06020874592450249 0.46249520754745227 -0.15684953556128356 -0.023561944897503646 0.13508848407902088 0.024347343060753767 0.5152211950920796 0.00510508806112579 -0.6452045911099747 -0.008246680714126275 1.276 -16.16 0.972 -6.052 0.252 0.452 -0.128
-0.8490583660945765 -1.017796252761972 -0.08091748656095557 2.0643546452967954 0.06059224112147384 0.45750976998682463 -0.15263108839459866 -0.00039269908162506076 0.12762720152814475 0.027881634795379313 0.5136503987655795 -0.03259402377488004 -0.5862997288662157 0.14844025285427295 1.432 -16.284 0.704 -6.112 0.3 0.328 -0.14
-0.8482913757006338 -1.016645767171058 -0.08015049616701286 2.0685730924634806 0.060975736318445196 0.45252433242619705 -0.1491796316218565 0.0007853981632501215 0.1460840583645226 0.05458517234588344 0.4869468612150753 -0.012959069693627005 -0.5324999546835824 0.3086614781572977 1.308 -15.968 0.5 -6.08 0.28 0.336 -0.112
-0.8482913757006338 -1.015495281580144 -0.07938350577307016 2.074325520418051 0.06135923151541655 0.44830588525951215 -0.146495165243057 -0.02591813938725401 0.15865042897652454 0.06086835765188441 0.47241699519494806 -0.003926990816250607 -0.4963716391740768 0.3381139092791773 1.464 -15.904 0.536 -5.9 0.252 0.328 -0.14
-0.8490583660945765 -1.0139613007922585 -0.07861651537912745 2.0785439675847357 0.060975736318445196 0.44293695250191323 -0.14304370847031483 -0.0011780972448751821 0.16179202162952502 0.08953539061051385 0.48576876397020013 0.036128315509505585 -0.4830198703988247 0.37149333121730743 1.308 -15.808 0.468 -5.868 0.272 0.308 -0.112
-0.8482913757006338 -1.0120438248074017 -0.07784952498518474 2.0839129003423347 0.06059224112147384 0.4371845245473429 -0.13959225169757264 0.01610066234662749 0.17946348030265274 0.09306968234513939 0.5010840281535776 -0.01021017612225158 -0.4971570373373269 0.3392920065240525 1.62 -15.524 0.4 -5.9 0.272 0.308 -0.092
-0.8479078805036625 -1.0105098440195164 -0.07631554419729933 2.0877478523120483 0.06212622190935926 0.43219908698671533 -0.13729128051574452 0.027488935713754253 0.20381082336340653 0.11034844193664206 0.48498336580695 0.012566370612001944 -0.5187554868267052 0.31258846897354836 1.276 -15.588 0.132 -5.836 0.272 0.316 -0.092
-0.8479078805036625 -1.0085923680346596 -0.07554855380335662 2.0935002802666185 0.060975736318445196 0.42721364942608775 -0.13345632854603098 0.028274333877004374 0.1739656931599019 0.10445795571226615 0.46574111080732206 0.015707963265002428 -0.5175773895818301 0.27567475530079266 0.932 -15.556 -0.232 -5.9 0.292 0.328 -0.112
-0.8467573949127484 -1.0062913968528313 -0.07478156340941391 2.0981022226302746 0.06059224112147384 0.42299520225940285 -0.13077186216723152 0.06126105673350948 0.17082410050690142 0.08325220530451288 0.48184177315394955 -0.004319689897875668 -0.4684900043786975 0.2996293992799213 1.12 -15.396 -0.436 -5.9 0.308 0.296 -0.092
-0.8456069093218344 -1.0039904256710033 -0.07401457301547121 2.101937174599988 0.06135923151541655 0.4191602502896893 -0.12732040539448933 0.07814711724338709 0.1869247628535289 0.08364490438613793 0.4504258466239447 0.027488935713754253 -0.4197953182571899 0.29570240846367074 0.964 -15.332 -0.064 -5.808 0.244 0.316 -0.112
-0.845223414124863 -1.0013059592922038 -0.07286408742455715 2.107306107357587 0.0617427267123879 0.4153252983199758 -0.12540292940963257 0.09149888601863915 0.21087940683265763 0.10170906214089073 0.40055306325756196 0.028667032958629435 -0.3711006321356824 0.3063052836675474 1.056 -15.332 0.032 -5.624 0.236 0.308 -0.12
-0.8440729285339489 -0.9990049881103757 -0.07209709703061444 2.1092235833424438 0.06212622190935926 0.4126408319411763 -0.1227184630308331 0.09856746948789025 0.21834068938353376 0.0730420291822613 0.40683624856356293 0.008639379795751335 -0.3483240854014289 0.25368360672978923 1.244 -15.208 -0.268 -5.592 0.272 0.248 -0.128
-0.8429224429430349 -0.9970875121255189 -0.07056311624272903 2.1138255257061003 0.06212622190935926 0.40803888957752005 -0.12041749184900498 0.13980087305852162 0.24229533336266248 0.08050331173313745 0.38366700274768434 0.0035342917346255468 -0.36324665050318117 0.25407630581141427 1.056 -15.332 0.032 -5.472 0.28 -0.048 -0.112
-0.8413884621551494 -0.9947865409436908 -0.07017962104575767 2.1184274680697563 0.06327670750027331 0.3996019952441503 -0.1177330254702055 0.1189878217323934 0.22187498111815931 0.08325220530451288 0.4170464246858145 0.043196898978756684 -0.5183627877450802 0.22855086550578535 1.12 -15.112 -0.032 -5.652 0.272 0.172 -0.128
-0.8406214717612067 -0.9924855697618626 -0.06902913545484361 2.12226242003947 0.06366020269724466 0.39346607209260864 -0.11466506389443468 0.10759954836526664 0.23719024530153668 0.1021017612225158 0.4123340357063138 0.06832964020276057 -0.704502152435359 0.26035949111741524 0.964 -15.048 0.164 -5.836 0.3 0.308 -0.112
-0.83870399577635 -0.9894176081860918 -0.0682621450609009 2.1260973720091836 0.06366020269724466 0.38656315854712425 -0.11236409271260656 0.1460840583645226 0.24072453703616223 0.07971791356988733 0.4131194338695639 0.06283185306000971 -0.7092145414148597 0.2528982085665391 1.34 -15.24 -0.1 -5.776 0.316 0.316 -0.1
-0.8371700149884646 -0.9867331418072924 -0.0682621450609009 2.129932323978897 0.06442719309118737 0.38081073059255394 -0.10967962633380708 0.16768250785390093 0.2642864819336659 0.08246680714126275 0.3577488633604303 0.04162610265225644 -0.6071127801923439 0.2733185608110423 1.12 -15.016 -0.1 -5.744 0.336 0.288 -0.112
-0.8348690438066364 -0.9848156658224356 -0.06787864986392955 2.1326167903576962 0.06596117387907278 0.3765922834258691 -0.1054611791671222 0.17278759591502674 0.2619302874439155 0.0620464548967596 0.32633293683042547 0.07225663101901117 -0.5328926537652074 0.27724555162729286 1.12 -15.08 -0.268 -5.56 0.292 0.288 -0.1
-0.8337185582157224 -0.9813642090496935 -0.06634466907604414 2.1356847519334674 0.06634466907604414 0.3727573314561555 -0.10392719837923678 0.19870573530228072 0.28863382499441964 0.06086835765188441 0.2929535148922953 0.11663162724264303 -0.43785947601194275 0.29570240846367074 1.184 -15.112 -0.2 -5.164 0.2 0.296 -0.112
-0.8306505966399516 -0.9782962474739226 -0.06596117387907278 2.138369218312267 0.06711165946998685 0.368922379486442 -0.10009224640952324 0.20773781417965714 0.3110176726470481 0.0769690199985119 0.2572178984644148 0.08914269152888879 -0.38131080825793395 0.2811725424435435 1.152 -15.08 0.3 -5.012 0.264 0.2 -0.12
-0.8291166158520661 -0.9748447907011805 -0.06519418348513008 2.1406701894940947 0.0674951546669582 0.3631699515318717 -0.09740778003072377 0.20970130958778244 0.30512718642267217 0.10170906214089073 0.2760674543824177 0.0400553063257562 -0.40290925774731234 0.342826298258678 1.244 -15.016 0.2 -4.92 0.328 0.228 -0.1
-0.826815644670238 -0.9717768291254096 -0.06404369789421602 2.144121646266837 0.0674951546669582 0.3589515043651868 -0.09395632325798159 0.2089159114245323 0.31180307081029823 0.08678649703913842 0.2729258617294172 0.008246680714126275 -0.4751658887663235 0.3243694414223002 1.212 -15.08 -0.132 -4.92 0.392 0.296 -0.092
-0.8241311782914386 -0.9683253723526675 -0.06327670750027331 2.1464226174486654 0.06864564025787226 0.3535825716075879 -0.09165535207615347 0.23326325448528606 0.3012001956064216 0.08443030254938806 0.27488935713754253 0.07147123285576105 -0.5207189822348305 0.2941316121371705 1.184 -15.016 -0.164 -4.92 0.264 0.296 -0.148
-0.8225971975035531 -0.9652574107768966 -0.06289321230330196 2.148723588630493 0.07094661143970038 0.3485971340469603 -0.08705340971249723 0.23876104162803694 0.29570240846367074 0.05222897785613308 0.2509347131584138 0.09306968234513939 -0.510508806112579 0.31062497356542307 1.152 -14.856 -0.132 -4.92 0.244 0.308 -0.092
-0.8179952551398969 -0.961422458807183 -0.06212622190935926 2.1514080550092927 0.07056311624272903 0.34399519168330406 -0.08513593372764046 0.2576105975460398 0.33261612213642644 0.06479534846813502 0.2210895829549092 0.09660397407976494 -0.4421791659098184 0.3082687790756727 1.056 -14.76 0.0 -4.676 0.208 0.296 -0.092
-0.8156942839580688 -0.959121487625355 -0.0617427267123879 2.152558540600207 0.07056311624272903 0.33977674451661916 -0.08206797215186963 0.2689988709131666 0.3471459881565537 0.09738937224301507 0.1869247628535289 0.04358959806038174 -0.4174391237674396 0.2854922323414192 0.872 -14.636 0.132 -4.616 0.28 0.296 -0.12
-0.8130098175792693 -0.9560535260495842 -0.06020874592450249 2.1552430069790063 0.07056311624272903 0.3347913069559916 -0.07861651537912745 0.26585727826016614 0.31651545978979895 0.06754424203951044 0.19674223989415543 0.01649336142825255 -0.42764929988969114 0.2741039589742924 0.808 -14.572 -0.1 -4.644 0.364 0.308 -0.112
-0.8095583608065271 -0.9514515836859279 -0.06020874592450249 2.156009997372949 0.07133010663667173 0.3324903357741634 -0.07554855380335662 0.2784236488721681 0.32829643223855076 0.06008295948863429 0.1771072858129024 0.0310232274483798 -0.3950552761148111 0.3220132469325498 0.84 -14.54 -0.232 -4.552 0.316 0.316 -0.092
-0.8068738944277276 -0.9487671173071284 -0.058674765136617076 2.1575439781608345 0.07363107781849985 0.3286553838044499 -0.07209709703061444 0.3066979827491724 0.3549999697890549 0.09778207132464012 0.1449059611196474 0.07814711724338709 -0.35578536795230503 0.28667032958629435 0.872 -14.444 -0.2 -4.46 0.264 0.308 -0.12
-0.8034224376549854 -0.9441651749434722 -0.05790777474267437 2.158310968554777 0.07439806821244256 0.32482043183473636 -0.06941263065181497 0.29648780662692087 0.37149333121730743 0.07422012642713648 0.1401935721401467 0.13626658132389607 -0.35382187254417974 0.2803871442802934 0.652 -14.38 -0.232 -4.524 0.272 0.316 -0.092
-0.800737971276186 -0.94071371817073 -0.05714078434873166 2.1598449493426624 0.07554855380335662 0.32251946065290826 -0.06634466907604414 0.3208351496876746 0.3754203220335581 0.10288715938576591 0.1009236639776406 0.1370519794871462 -0.3137665662184235 0.3012001956064216 0.716 -14.508 -0.164 -4.492 0.264 0.308 -0.084
-0.7972865145034438 -0.9368787662010164 -0.056373793954788955 2.1606119397366053 0.07708253459124204 0.3186845086831947 -0.06366020269724466 0.342826298258678 0.40251655866568725 0.04633849163175717 0.07107853377413599 0.09424777959001458 -0.2768528525456678 0.26860617183154156 0.808 -14.412 -0.2 -4.308 0.308 0.336 -0.084
-0.7938350577307016 -0.9326603190343316 -0.0559902987578176 2.1609954349335765 0.07669903939427068 0.31676703269833795 -0.060975736318445196 0.3208351496876746 0.3820962064211841 0.07657632091688685 0.07657632091688685 0.05890486224375911 -0.2572178984644148 0.2941316121371705 0.652 -14.38 -0.268 -4.248 0.336 0.316 -0.1
-0.7907670961549308 -0.928825367064618 -0.055223308363874894 2.1617624253275194 0.0790000105760988 0.3144660615165098 -0.058674765136617076 0.33772121019755225 0.3734568266254328 0.06675884387626033 0.050658181529632834 0.10053096489601555 -0.22226768019978438 0.29373891305554545 0.776 -14.348 -0.436 -4.276 0.328 0.308 -0.092
-0.7869321441852173 -0.9242234247009617 -0.05292233718204677 2.161378930130548 0.07976700097004151 0.3129320807286244 -0.055223308363874894 0.3581415624420554 0.40055306325756196 0.0730420291822613 0.05458517234588344 0.13823007673202137 -0.21676989305703354 0.27763825070891796 0.684 -14.224 -0.5 -4.308 0.228 0.296 -0.112
-0.7834806874124751 -0.9203884727312482 -0.05330583237901813 2.161378930130548 0.08091748656095557 0.31178159513771037 -0.052155346788104066 0.3648174468296814 0.4127267347879388 0.07775441816176203 0.010995574285501701 0.14883295193589802 -0.18535396652702868 0.2741039589742924 0.528 -14.284 -0.2 -4.4 0.188 0.308 -0.128
-0.7804127258367043 -0.915786530367592 -0.052155346788104066 2.1617624253275194 0.08245146734884098 0.31024761434982495 -0.0502378708032473 0.32633293683042547 0.4551382356034454 0.0789325154066372 -0.02670353755050413 0.08914269152888879 -0.14647675744614766 0.28156524152516854 0.496 -14.284 0.232 -4.248 0.244 0.308 -0.092
-0.775810783473048 -0.9115680832009071 -0.05138835639416136 2.1606119397366053 0.08206797215186963 0.3090971287589109 -0.047553404424447825 0.34753868723817877 0.42804199897131623 0.1079922474468917 -0.03534291734625546 0.06440264938650996 -0.1170243263242681 0.23247785632203596 0.496 -14.476 0.368 -3.848 0.392 0.328 -0.112
-0.7727428218972772 -0.9073496360342223 -0.049854375606275945 2.1606119397366053 0.08206797215186963 0.30833013836496814 -0.04563592843959106 0.3601050578501807 0.4245077072366907 0.11663162724264303 -0.04555309346850705 0.018064157754752792 -0.10877764561014182 0.23522674989341139 0.56 -14.444 0.032 -3.88 0.42 0.316 -0.12
-0.7689078699275637 -0.9023641984735946 -0.04947088040930459 2.159461454145691 0.08321845774278369 0.30602916718314005 -0.04141748127290617 0.37267142846218265 0.4221515127469403 0.10956304377339195 -0.03220132469325498 0.07107853377413599 -0.14333516479314717 0.2642864819336659 0.592 -14.476 -0.368 -3.848 0.316 0.328 -0.128
-0.7658399083517928 -0.8985292465038811 -0.04908738521233324 2.158310968554777 0.08436894333369775 0.3041116911982833 -0.04026699568199211 0.375027622951933 0.4260785035631909 0.08796459428401361 -0.07853981632501214 0.10759954836526664 -0.17867808213940264 0.2697842690764167 0.528 -14.316 -0.568 -3.576 0.208 0.316 -0.12
-0.7612379659881365 -0.8939273041402248 -0.04716990922747647 2.158310968554777 0.08551942892461181 0.3014272248194838 -0.036432043712278574 0.3459678909116785 0.4288273971345663 0.09346238142676445 -0.07343472826388636 0.1260564052016445 -0.20970130958778244 0.22855086550578535 0.404 -14.284 -0.568 -3.82 0.172 0.316 -0.168
-0.7566360236244803 -0.8893253617765686 -0.046402918833533764 2.157160482963863 0.08628641931855452 0.29797576804674164 -0.03566505331833587 0.3781692156049335 0.4229369109101904 0.12134401622214377 -0.04241150081550656 0.07539822367201165 -0.2580032966276649 0.23522674989341139 0.216 -14.224 -0.436 -3.76 0.272 0.296 -0.12
-0.7524175764577954 -0.8851069146098838 -0.04563592843959106 2.1567769877668916 0.08666991451552587 0.29605829206188483 -0.032213596545593685 0.3938771788699359 0.45121124478719477 0.0911061869370141 -0.08717919612076348 0.03769911183600583 -0.26742807458666634 0.21127210591428267 0.28 -14.032 -0.636 -4.216 0.364 0.528 -0.1
-0.7489661196850532 -0.8801214770492561 -0.044485442848677 2.1552430069790063 0.08743690490946858 0.29529130166794215 -0.029912625363765568 0.3966260724413113 0.4504258466239447 0.09542587683488976 -0.12055861805889365 0.0420188017338815 -0.2120575040775328 0.2269800691792851 0.124 -14.0 -0.436 -4.156 0.344 0.636 -0.128
-0.7451311677153397 -0.8759030298825713 -0.04410194765170564 2.1521750454032356 0.08782040010643993 0.29605829206188483 -0.028378644575880154 0.39152098438018557 0.4614214209094464 0.07814711724338709 -0.17082410050690142 0.08050331173313745 -0.03220132469325498 0.2532909076481642 -0.124 -13.936 -0.436 -3.576 0.28 0.396 -0.12
-0.7420632061395689 -0.872451573109829 -0.043334957257762936 2.1510245598123214 0.088970885697354 0.29797576804674164 -0.02569417819708068 0.41351213295118894 0.44257186499144346 0.09581857591651483 -0.18535396652702868 0.10170906214089073 0.12095131714051871 0.23129975907716077 -0.124 -13.808 -0.568 -3.452 0.252 0.308 -0.1
-0.7382282541698554 -0.8674661355492015 -0.04256796686382023 2.149490579024436 0.08935438089432535 0.2972087776527989 -0.02339320701525256 0.37856191468655853 0.4272566008080661 0.10445795571226615 -0.19517144356765517 0.0769690199985119 0.09660397407976494 0.21127210591428267 -0.28 -13.716 -0.5 -3.788 0.252 0.328 -0.128
-0.7343933022001419 -0.8624806979885739 -0.04065049087896346 2.147189607842608 0.09012137128826805 0.2972087776527989 -0.020708740636453084 0.4084070448900632 0.4841979676436999 0.1170243263242681 -0.1912444527514046 0.059690260407009234 0.011388273367126762 0.22462387468953474 -0.248 -13.684 -0.468 -3.512 0.344 0.328 -0.128
-0.7297913598364856 -0.8574952604279463 -0.0395000052880494 2.1448886366607796 0.09127185687918211 0.29682528245582757 -0.019941750242510378 0.3691371367275571 0.4519966429504449 0.13351768775252065 -0.20066923071040604 0.06715154295788539 -0.03887720908088101 0.23169245815878584 -0.436 -13.524 -0.468 -3.788 0.308 0.432 -0.12
-0.7263399030637434 -0.8525098228673187 -0.03834951969713534 2.141820675085009 0.09165535207615347 0.2964417872588562 -0.017640779060682257 0.3640320486664313 0.46534841172569696 0.1507964473440233 -0.26350108377041576 0.05537057050913356 -0.07579092275363672 0.19399334632278 -0.28 -13.588 -0.94 -3.972 0.272 0.46 -0.148
-0.7221214558970586 -0.8479078805036625 -0.03719903410622128 2.138752713509238 0.09280583766706753 0.2972087776527989 -0.01572330307582549 0.40251655866568725 0.4759512869295736 0.09032078877376397 -0.25839599570928995 0.05929756132538417 0.015707963265002428 0.1881028600984041 -0.436 -13.716 -1.44 -3.604 0.244 0.316 -0.12
-0.7175195135334023 -0.8429224429430349 -0.03604854851530722 2.1353012567364957 0.09242234247009617 0.29759227284977025 -0.013805827090968724 0.3930917807066858 0.44846235121581934 0.09228428418188928 -0.30551988550429726 0.06990043652926081 0.0620464548967596 0.15275994275214863 -0.56 -13.62 -1.544 -3.788 0.216 0.336 -0.112
-0.7129175711697461 -0.8375535101854359 -0.03604854851530722 2.1326167903576962 0.09357282806101024 0.29797576804674164 -0.010737865515197896 0.3848450999925595 0.491266551112951 0.03377212101975522 -0.29766590387179603 0.0789325154066372 0.04476769530525693 0.17435839224152697 -0.436 -13.684 -1.408 -3.604 0.244 0.328 -0.112
-0.7083156288060898 -0.8310340918369229 -0.03566505331833587 2.1291653335849543 0.0947233136519243 0.29759227284977025 -0.009587379924283835 0.43785947601194275 0.5069745143779534 0.029059732040254495 -0.3227986450957999 0.08953539061051385 -0.0011780972448751821 0.19949113346553085 -0.436 -13.716 -1.308 -3.696 0.228 0.412 -0.112
-0.7037136864424336 -0.826815644670238 -0.0337475773334791 2.1260973720091836 0.09664078963678106 0.2972087776527989 -0.007669903939427069 0.4370740778486926 0.5317145565203323 0.01531526418337737 -0.3451824927484284 0.08325220530451288 -0.03652101459113065 0.14137166938502185 -0.308 -13.652 -0.772 -3.76 0.236 0.48 -0.1
-0.69987873447272 -0.8222137023065818 -0.03528155812136451 2.121495429645527 0.09587379924283836 0.29797576804674164 -0.007669903939427069 0.4480696521341943 0.503832921724953 0.01688606050987761 -0.3573561642788053 0.0679369411211355 0.018849555918002914 0.14883295193589802 -0.404 -13.716 -0.772 -3.604 0.264 0.412 -0.112
-0.6945098017151211 -0.8164612743520114 -0.03566505331833587 2.117276982478842 0.09740778003072377 0.29950974883462705 -0.004985437560627594 0.4358959806038174 0.5081526116228285 -0.01060287520387664 -0.39780416968618654 0.009817477040626518 0.08246680714126275 0.1280199006097698 -0.528 -13.776 -0.772 -3.576 0.344 0.396 -0.092
-0.6914418401393503 -0.8107088463974411 -0.03566505331833587 2.112291544918215 0.09625729443980971 0.30027673922856973 -0.004601942363656241 0.39780416968618654 0.5179700886634551 -0.009817477040626518 -0.4084070448900632 0.014529866020127248 0.11231193734476737 0.1079922474468917 -0.496 -13.776 -0.804 -3.512 0.308 0.424 -0.12
-0.686839897775694 -0.8049564184428709 -0.03566505331833587 2.1076896025545584 0.09625729443980971 0.30181072001645515 -0.004218447166684887 0.40683624856356293 0.5521349087648354 -0.0027488935713754254 -0.41390483203281403 0.0 0.09267698326351434 0.0899280896921389 -0.464 -13.776 -0.636 -3.512 0.28 0.5 -0.12
-0.6833884410029518 -0.8003544760792146 -0.03566505331833587 2.1034711553878735 0.09664078963678106 0.3037281960013119 -0.002684466378799474 0.4127267347879388 0.5218970794797058 0.004319689897875668 -0.4547455365218203 0.0023561944897503642 0.11506083091614279 0.12173671530376882 -1.34 -13.904 -0.872 -3.544 0.272 0.424 -0.12
-0.6787864986392956 -0.7938350577307016 -0.034514567727421806 2.098485717827246 0.09664078963678106 0.304878681592226 -0.0011504855909140602 0.36795903948268194 0.5175773895818301 0.03730641275438077 -0.4504258466239447 0.02042035224450316 0.17082410050690142 0.11427543275289267 -1.992 -13.84 -1.172 -3.42 0.364 0.384 -0.128
-0.674951546669582 -0.788849620170074 -0.03413107253045045 2.0923497946757044 0.09740778003072377 0.30602916718314005 0.0003834951969713534 0.35185837713605445 0.5167919914185799 0.05929756132538417 -0.4881249584599505 0.029452431121879556 0.15747233173164935 0.14097897030339682 -2.272 -13.904 -1.208 -3.512 0.38 0.424 -0.1
-0.6730340706847253 -0.782330201821561 -0.0337475773334791 2.0873643571150766 0.09817477042466648 0.3079466431679968 0.0015339807878854137 0.3337942193813016 0.5603815894789617 0.05262167693775814 -0.5423174317242089 0.07382742734551141 0.13665928040552114 0.1170243263242681 -2.648 -13.936 -1.44 -3.42 0.244 0.48 -0.112
-0.6707330995028972 -0.776961269063962 -0.03259709174256504 2.0816119291605064 0.09932525601558054 0.31024761434982495 0.0030679615757708274 0.30748338091242255 0.575696853662339 0.05379977418263332 -0.5336780519284575 0.10524335387551628 0.1668971096906508 0.0899280896921389 -2.74 -14.032 -1.88 -3.208 0.2 0.508 -0.128
-0.6665146523362123 -0.7712088411093918 -0.03183010134862233 2.074709015615022 0.1004757416064946 0.3121650903346817 0.003451456772742181 0.3133738671367985 0.5297510611122069 0.07736171908013696 -0.5438882280507091 0.0659734457130102 0.1841758692821535 0.12448560887514426 -2.648 -14.192 -2.048 -3.176 0.228 0.444 -0.112
-0.6634466907604415 -0.7654564131548215 -0.03106311095467963 2.069340082857423 0.09970875121255189 0.3136990711225671 0.003451456772742181 0.2941316121371705 0.5352488482549578 0.06832964020276057 -0.5843362334580904 0.054977871427508505 0.2030254252001564 0.1079922474468917 -2.524 -14.16 -2.248 -3.148 0.236 0.444 -0.128
-0.660762224381642 -0.7616214611851079 -0.03029612056073692 2.0643546452967954 0.1004757416064946 0.31523305191045253 0.006135923151541655 0.26821347274991647 0.5089380097860787 0.06361725122325984 -0.5658793766217125 0.02513274122400389 0.1311614932627703 0.06675884387626033 -2.492 -14.252 -2.248 -3.268 0.2 0.576 -0.128
-0.6584612531998139 -0.7547185476396235 -0.030679615757708275 2.0578352269482827 0.10009224640952324 0.3175340230922806 0.006135923151541655 0.2619302874439155 0.5120796024390792 0.04476769530525693 -0.5544911032545857 0.049480084284757656 0.15707963265002428 0.05772676499888393 -2.804 -14.192 -2.08 -3.3 0.18 0.5 -0.128
-0.655393291624043 -0.7501166052759674 -0.03029612056073692 2.0524662941906837 0.10009224640952324 0.3198349942741088 0.005752427954570301 0.2470077223421632 0.5486006170302099 0.02631083846887907 -0.5827654371315901 0.012959069693627005 0.23758294438316174 0.019634954081253035 -2.552 -14.128 -1.912 -3.332 0.172 0.396 -0.112
-0.6538593108361576 -0.7439806821244257 -0.029529130166794215 2.0467138662361135 0.1004757416064946 0.32175247025896553 0.004985437560627594 0.23169245815878584 0.5207189822348305 0.036128315509505585 -0.5866924279478407 -0.014137166938502187 0.23129975907716077 -0.0011780972448751821 -2.4 -14.0 -1.844 -3.332 0.188 0.424 -0.14
-0.6519418348513009 -0.7397622349577407 -0.029529130166794215 2.0401944478876004 0.10085923680346595 0.3236699462438223 0.006135923151541655 0.24190263428103742 0.5258240702959563 0.04555309346850705 -0.5827654371315901 -0.01610066234662749 0.168075206935526 0.006675884387626033 -2.552 -13.968 -1.88 -3.484 0.2 0.54 -0.176
-0.650024358866444 -0.7343933022001419 -0.029912625363765568 2.0336750295390873 0.1012427320004373 0.3252039270317077 0.005368932757598948 0.19085175366977952 0.5179700886634551 0.02513274122400389 -0.6016149930495931 0.04633849163175717 0.18653206377190384 -0.00039269908162506076 -2.368 -13.968 -2.012 -3.484 0.216 0.472 -0.168
-0.6481068828815874 -0.7290243694425429 -0.029529130166794215 2.027922601584517 0.10085923680346595 0.3278883934105072 0.005368932757598948 0.18849555918002917 0.5376050427447081 0.015707963265002428 -0.6133959654983449 0.0070685834692510935 0.21127210591428267 0.027096236632129192 -2.18 -13.968 -2.048 -3.484 0.208 0.412 -0.212
-0.6473398924876446 -0.7244224270788866 -0.029529130166794215 2.022170173629947 0.10200972239438001 0.3294223741983926 0.006135923151541655 0.16139932254789996 0.4889103566232006 0.03180862561162992 -0.6377433085590987 0.01021017612225158 0.21284290224078292 0.003141592653000486 -1.212 -14.032 -1.944 -3.452 0.216 0.424 -0.196
-0.6454224165027879 -0.7194369895182591 -0.028378644575880154 2.015650755281434 0.10162622719740866 0.33133985018324935 0.005368932757598948 0.14844025285427295 0.5167919914185799 0.02552544030562895 -0.6287112296817222 -0.007853981632501214 0.18339047111890336 -0.005890486224375911 -0.56 -14.0 -1.644 -3.452 0.2 0.54 -0.168
-0.6435049405179311 -0.7144515519576314 -0.02914563496982286 2.0087478417359494 0.09970875121255189 0.33402431656204884 0.005752427954570301 0.17553648948640216 0.4900884538680758 0.01060287520387664 -0.6514877764159758 -0.02042035224450316 0.16414821611927538 0.0019634954081253035 -0.62 -13.936 -1.608 -3.36 0.208 0.548 -0.204
-0.6408204741391316 -0.7090826192000325 -0.028762139772851508 2.001844928190465 0.10085923680346595 0.3344078117590202 0.006135923151541655 0.155116137241899 0.5089380097860787 -0.029059732040254495 -0.6542366699873512 0.02081305132612822 0.18535396652702868 0.009032078877376396 -1.12 -13.808 -1.508 -3.24 0.2 0.5 -0.196
-0.6404369789421602 -0.7037136864424336 -0.029912625363765568 1.9949420146449806 0.1004757416064946 0.337475773334791 0.006902913545484362 0.16650441060902577 0.5026548244800777 -0.01649336142825255 -0.6719081286604789 -0.0047123889795007284 0.19477874448603014 -0.01767145867312773 -1.244 -13.904 -1.44 -3.24 0.216 0.52 -0.176
-0.6389029981542749 -0.6979612584878633 -0.02914563496982286 1.988806091493439 0.1012427320004373 0.3393932493196478 0.005752427954570301 0.14569135928289753 0.5156138941737047 -0.021991148571003403 -0.6766205176399797 0.00039269908162506076 0.21245020315915786 0.014137166938502187 -1.932 -13.872 -1.308 -3.3 0.216 0.588 -0.176
-0.6385195029573034 -0.6929758209272356 -0.03029612056073692 1.9811361875540119 0.10085923680346595 0.34207771569844725 0.005752427954570301 0.1170243263242681 0.5152211950920796 -0.00510508806112579 -0.6895795873336067 0.012566370612001944 0.22069688387328412 0.009032078877376396 -2.272 -13.776 -1.44 -3.3 0.252 0.52 -0.176
-0.6369855221694181 -0.6876068881696367 -0.029912625363765568 1.9734662836145849 0.1012427320004373 0.3443786868802754 0.006519418348513008 0.11623892816101798 0.5030475235617028 -0.009817477040626518 -0.6758351194767296 -0.004319689897875668 0.21873338846515883 0.011388273367126762 -2.4 -13.936 -1.544 -3.3 0.18 0.472 -0.14
-0.6369855221694181 -0.6837719361999232 -0.028762139772851508 1.9669468652660718 0.10085923680346595 0.34629616286513215 0.006519418348513008 0.07422012642713648 0.4963716391740768 0.01727875959150267 -0.7025386570272336 -0.012566370612001944 0.24072453703616223 -0.0200276531628781 -2.524 -14.0 -1.712 -3.332 0.172 0.528 -0.14
-0.6362185317754754 -0.6776360130483815 -0.028762139772851508 1.9592769613266448 0.10162622719740866 0.3482136388499889 0.006519418348513008 0.04123340357063138 0.4708461988684478 0.06322455214163478 -0.6825110038643556 0.02631083846887907 0.21087940683265763 0.003926990816250607 -2.648 -13.968 -2.012 -3.36 0.172 0.56 -0.168
-0.635835036578504 -0.6734175658816967 -0.0279951493789088 1.9527575429781316 0.10085923680346595 0.35051461003181705 0.006519418348513008 0.05026548244800778 0.504225620806578 0.04476769530525693 -0.6935065781498573 0.007461282550876154 0.21951878662840896 0.003141592653000486 -2.804 -13.968 -2.316 -3.392 0.18 0.54 -0.176
-0.6350680461845613 -0.6688156235180404 -0.0279951493789088 1.945471134235676 0.10162622719740866 0.35281558121364515 0.006135923151541655 0.045160394386881984 0.4830198703988247 0.023954643979128706 -0.711178036822985 0.0047123889795007284 0.2250165737711598 0.013351768775252066 -2.648 -13.936 -2.216 -3.332 0.18 0.472 -0.176
-0.635835036578504 -0.6634466907604415 -0.027611654181937447 1.9385682206901915 0.10085923680346595 0.35434956200153056 0.005368932757598948 0.03809181091763089 0.49794243550057704 0.04241150081550656 -0.7048948515169841 -0.007853981632501214 0.19988383254715592 -0.03180862561162992 -2.74 -13.84 -2.216 -3.268 0.18 0.548 -0.212
-0.6354515413815326 -0.6592282435937565 -0.0279951493789088 1.9320488023416786 0.1012427320004373 0.3566505331833587 0.005752427954570301 0.005497787142750851 0.47477318968469845 0.018064157754752792 -0.7076437450883595 0.009032078877376396 0.17318029499665177 -0.014529866020127248 -2.74 -13.872 -2.248 -3.36 0.172 0.576 -0.204
-0.6354515413815326 -0.6534758156391862 -0.027611654181937447 1.923611908008309 0.1012427320004373 0.3581845139712441 0.006519418348513008 0.006675884387626033 0.4983351345822021 0.012173671530376884 -0.7135342313127354 -0.0310232274483798 0.18496126744540362 0.0070685834692510935 -2.74 -13.744 -2.012 -3.512 0.172 0.54 -0.196
-0.6354515413815326 -0.6484903780785587 -0.027228158984966094 1.915175013674939 0.1004757416064946 0.3601019899561009 0.005752427954570301 -0.014137166938502187 0.5065818152963284 0.023954643979128706 -0.7276713982512375 -0.01688606050987761 0.20459622152665666 0.0027488935713754254 -2.74 -13.808 -2.112 -3.484 0.172 0.492 -0.212
-0.6362185317754754 -0.6435049405179311 -0.027611654181937447 1.90980608091734 0.10162622719740866 0.362402961137929 0.006902913545484362 -0.009032078877376396 0.4963716391740768 -0.009424777959001457 -0.7288494954961128 0.00510508806112579 0.20773781417965714 -0.003141592653000486 -2.804 -13.808 -2.216 -3.544 0.172 0.492 -0.196
-0.6366020269724467 -0.6392864933512462 -0.02684466378799474 1.9013691865839704 0.10085923680346595 0.3643204371227858 0.005752427954570301 -0.04790928795825741 0.4959789400924517 0.01531526418337737 -0.7151050276392356 0.009424777959001457 0.1971349389757805 -0.009424777959001457 -2.648 -13.904 -2.048 -3.36 0.172 0.548 -0.184
-0.6366020269724467 -0.6339175605936472 -0.027228158984966094 1.8952332634324287 0.1012427320004373 0.3654709227136998 0.005368932757598948 -0.03573561642788053 0.47477318968469845 0.001570796326500243 -0.697826268047733 0.0007853981632501215 0.17749998489452745 -0.0007853981632501215 -2.524 -13.84 -2.08 -3.36 0.164 0.54 -0.212
-0.6381360077603321 -0.6285486278360483 -0.02684466378799474 1.8864128739020876 0.1012427320004373 0.36777189389552795 0.005368932757598948 -0.07147123285576105 0.47163159703169794 -0.014137166938502187 -0.7190320184554863 0.03455751918300534 0.14883295193589802 0.003926990816250607 -2.336 -13.84 -2.112 -3.392 0.152 0.636 -0.196
-0.6381360077603321 -0.6247136758663347 -0.0279951493789088 1.8791264651596318 0.1004757416064946 0.3696893698803847 0.005368932757598948 -0.07343472826388636 0.4790928795825741 -0.012566370612001944 -0.7378815743734891 -0.0310232274483798 0.17121679958852648 0.0027488935713754254 -2.336 -13.808 -2.012 -3.42 0.164 0.608 -0.252
-0.6396699885482175 -0.6197282383057071 -0.027611654181937447 1.8729905420080901 0.1012427320004373 0.37314082665312687 0.0015339807878854137 -0.0750055245903866 0.46259951815432154 -0.030237829285129678 -0.7237444074349869 -0.009424777959001457 0.1888882582616542 -0.14647675744614766 -2.116 -13.716 -1.98 -3.176 0.144 0.508 -0.26
-0.6400534837451889 -0.6151262959420509 -0.027228158984966094 1.8664711236595772 0.1004757416064946 0.37352432185009826 -0.0011504855909140602 -0.11034844193664206 0.45749443009319574 -0.007461282550876154 -0.7041094533537339 -0.005497787142750851 0.18574666560865372 -0.2619302874439155 -2.272 -13.652 -2.048 -3.208 0.144 0.568 -0.224
-0.6419709597300457 -0.6101408583814233 -0.0279951493789088 1.8584177245231788 0.10009224640952324 0.37429131224404094 -0.002684466378799474 -0.10759954836526664 0.46024332366457116 0.02081305132612822 -0.697826268047733 -0.036128315509505585 0.14254976662989705 -0.30551988550429726 -2.648 -13.62 -1.98 -3.332 0.144 0.636 -0.224
-0.6427379501239884 -0.6055389160177671 -0.027611654181937447 1.8507478205837518 0.10085923680346595 0.375441797834955 -0.007286408742455715 -0.12566370612001942 0.4410010686649432 0.006283185306000972 -0.704502152435359 0.0070685834692510935 0.11152653918151725 -0.3086614781572977 -2.304 -13.716 -2.08 -3.392 0.136 0.616 -0.24
-0.6435049405179311 -0.6005534784571395 -0.0279951493789088 1.8430779166443245 0.1012427320004373 0.37735927381981177 -0.009970875121255189 -0.12448560887514426 0.4476769530525692 -0.0023561944897503642 -0.6891868882519816 0.028667032958629435 0.12566370612001942 -0.22776546734253522 -2.116 -13.652 -2.012 -3.36 0.152 0.548 -0.24
-0.6454224165027879 -0.5963350312904546 -0.027228158984966094 1.8373254886897543 0.1004757416064946 0.3792767498046685 -0.010354370318226542 -0.11623892816101798 0.44257186499144346 -0.022776546734253524 -0.6801548093746052 0.0070685834692510935 0.14883295193589802 -0.23365595356691113 -2.336 -13.62 -2.012 -3.392 0.144 0.568 -0.26
-0.6477233876846159 -0.5917330889267983 -0.027611654181937447 1.83042257514427 0.1012427320004373 0.3788932546076972 -0.013038836697026017 -0.15354534091539876 0.4410010686649432 -0.008246680714126275 -0.67897671212973 -0.011388273367126762 0.10053096489601555 -0.18574666560865372 -2.616 -13.524 -1.844 -3.452 0.144 0.568 -0.288
-0.6484903780785587 -0.5875146417601135 -0.0279951493789088 1.8235196615987856 0.10009224640952324 0.38081073059255394 -0.015339807878854137 -0.15668693356839924 0.4504258466239447 0.02120575040775328 -0.7041094533537339 -0.0007853981632501215 0.08639379795751337 -0.22540927285278486 -2.304 -13.62 -2.08 -3.484 0.164 0.616 -0.288
-0.650024358866444 -0.5825292041994858 -0.028762139772851508 1.8166167480533013 0.1004757416064946 0.38119422578952533 -0.016490293469768196 -0.17749998489452745 0.44374996223631863 0.006283185306000972 -0.6719081286604789 0.001570796326500243 0.08246680714126275 -0.1441205629563973 -2.336 -13.684 -2.18 -3.452 0.144 0.624 -0.28
-0.6515583396543295 -0.5786942522297723 -0.0279951493789088 1.8085633489169028 0.1004757416064946 0.38272820657741075 -0.018791264651596317 -0.1720021977517766 0.43943027233844295 -0.027488935713754253 -0.6683738369258534 0.013744467856877126 0.1299833960178951 -0.14215706754827198 -2.552 -13.588 -1.912 -3.484 0.152 0.576 -0.288
-0.6546263012301003 -0.5748593002600588 -0.027611654181937447 1.8024274257653612 0.10085923680346595 0.3831117017743821 -0.020708740636453084 -0.19792033713903062 0.43471788335894224 0.007461282550876154 -0.6742643231502293 0.01727875959150267 0.1311614932627703 -0.19085175366977952 -2.524 -13.716 -2.012 -3.452 0.136 0.568 -0.268
-0.656543777214957 -0.5698738626994312 -0.028378644575880154 1.7951410170229054 0.10009224640952324 0.38426218736529616 -0.022626216621309852 -0.20224002703690627 0.47477318968469845 0.0035342917346255468 -0.6444191929467247 -0.0329867228565051 0.10838494652851677 -0.18456856836377855 -2.428 -13.652 -2.048 -3.484 -0.136 0.568 -0.28
-0.6588447483967852 -0.5648884251388037 -0.027611654181937447 1.790539074659249 0.09740778003072377 0.38502917775923884 -0.023776702212223912 -0.19242254999627975 0.42058071642044004 -0.00510508806112579 -0.6122178682534697 -0.1311614932627703 0.054192473264258384 -0.17082410050690142 -2.492 -13.652 -2.08 -3.576 -0.1 0.616 -0.288
-0.6603787291846707 -0.5606699779721187 -0.0279951493789088 1.782869170719822 0.09510680884889565 0.3857961681531816 -0.027228158984966094 -0.20852321234290724 0.41194133662468874 0.021598449489378342 -0.5984734003965926 -0.21323560132240799 0.06636614479463526 -0.18535396652702868 -2.428 -13.744 -2.216 -3.512 0.052 0.576 -0.288
-0.6638301859574128 -0.5560680356084625 -0.0279951493789088 1.7767332475682804 0.09318933286403888 0.3861796633501529 -0.0279951493789088 -0.22815816642416029 0.39780416968618654 -0.014137166938502187 -0.6027930902944683 -0.23483405081178632 0.0789325154066372 -0.21951878662840896 -2.524 -13.776 -2.012 -3.636 0.124 0.548 -0.268
-0.6665146523362123 -0.5514660932448062 -0.027611654181937447 1.769830334022796 0.09357282806101024 0.3861796633501529 -0.03183010134862233 -0.2399391388729121 0.4158683274409393 -0.014529866020127248 -0.6051492847842186 -0.16571901244577564 0.03573561642788053 -0.23287055540366103 -2.584 -13.716 -2.012 -3.636 0.052 0.548 -0.288
-0.668432128321069 -0.5483981316690354 -0.027611654181937447 1.7636944108712544 0.09165535207615347 0.38656315854712425 -0.03298058693953639 -0.22540927285278486 0.4084070448900632 0.0023561944897503642 -0.6035784884577183 -0.06872233928438563 0.019634954081253035 -0.19360064724115494 -2.46 -13.744 -1.912 -3.636 -0.036 0.568 -0.28
-0.6711165946998685 -0.5434126941084079 -0.027611654181937447 1.7590924685075982 0.09050486648523941 0.3861796633501529 -0.03604854851530722 -0.2591813938725401 0.4013384614208121 0.0047123889795007284 -0.5804092426418398 -0.08914269152888879 0.0 -0.23129975907716077 -2.46 -13.744 -2.112 -3.484 0.008 0.588 -0.28
-0.6741845562756393 -0.540344732532637 -0.0279951493789088 1.7525730501590853 0.08935438089432535 0.3861796633501529 -0.038733014894106695 -0.2807798433619184 0.3899501880536853 -0.003141592653000486 -0.5611669876422118 -0.12173671530376882 -0.015707963265002428 -0.24897121775028852 -2.648 -13.744 -2.048 -3.484 0.124 0.676 -0.26
-0.6753350418665534 -0.5357427901689807 -0.02684466378799474 1.7475876125984575 0.08935438089432535 0.3869466537440956 -0.041033986075934815 -0.2697842690764167 0.39269908162506073 0.006283185306000972 -0.5564545986627111 -0.10053096489601555 0.0023561944897503642 -0.2576105975460398 -2.244 -13.588 -1.912 -3.484 0.1 0.656 -0.28
-0.6795534890332383 -0.5315243430022959 -0.028378644575880154 1.7418351846438873 0.088970885697354 0.38809713933500967 -0.043334957257762936 -0.2799944451986683 0.3820962064211841 -0.009817477040626518 -0.5576326959075862 -0.043196898978756684 0.05851216316213405 -0.2509347131584138 -2.4 -13.716 -1.912 -3.392 0.008 0.548 -0.26
-0.6826214506090091 -0.5280728862295537 -0.027611654181937447 1.7364662518862883 0.08820389530341129 0.38809713933500967 -0.04486893804564835 -0.3059125845859223 0.3872012944823099 0.011388273367126762 -0.5462444225404595 -0.014137166938502187 0.06126105673350948 -0.23247785632203596 -2.368 -13.652 -1.88 -3.452 -0.008 0.596 -0.288
-0.6864564025787226 -0.5242379342598401 -0.0279951493789088 1.7314808143256608 0.08858739050038264 0.387330148941067 -0.047553404424447825 -0.30355639009617197 0.37974001193143375 0.0011780972448751821 -0.4755585878479486 -0.01767145867312773 0.005497787142750851 -0.2320851572404109 -2.272 -13.524 -1.98 -3.576 0.016 0.656 -0.288
-0.6883738785635795 -0.5204029822901266 -0.028378644575880154 1.7268788719620045 0.08820389530341129 0.38809713933500967 -0.0502378708032473 -0.32122784876929966 0.37267142846218265 -0.007461282550876154 -0.4810563749906994 -0.01060287520387664 -0.014529866020127248 -0.25564710213791453 -2.244 -13.492 -1.944 -3.636 -0.008 0.56 -0.28
-0.6929758209272356 -0.5169515255173844 -0.0279951493789088 1.7211264440074343 0.08743690490946858 0.3877136441380383 -0.05292233718204677 -0.31651545978979895 0.3479313863198038 -0.0007853981632501215 -0.4893030557048257 -0.022383847652628464 0.0047123889795007284 -0.25368360672978923 -2.212 -13.332 -1.844 -3.604 -0.024 0.528 -0.268
-0.6948932969120925 -0.5127330783506996 -0.028378644575880154 1.7169079968407492 0.08705340971249723 0.387330148941067 -0.05560680356084625 -0.3310453258099262 0.3691371367275571 -0.001570796326500243 -0.4688827034603225 -0.0530143760193832 -0.014922565101752308 -0.2411172361177873 -2.056 -13.208 -1.744 -3.604 -0.072 0.608 -0.252
-0.6994952392757486 -0.5100486119719001 -0.028762139772851508 1.7119225592801217 0.08551942892461181 0.387330148941067 -0.05790777474267437 -0.34478979366680335 0.33340152029967657 -0.003926990816250607 -0.4351105824405673 -0.0860010988758883 -0.03063052836675474 -0.24229533336266248 -2.116 -13.332 -1.608 -3.576 -0.016 0.588 -0.252
-0.7025632008515195 -0.5062136600021865 -0.0279951493789088 1.7077041121134369 0.0839854481367264 0.387330148941067 -0.06020874592450249 -0.3432189973403031 0.3459678909116785 0.008246680714126275 -0.44689155488931914 -0.11584622907939292 -0.009817477040626518 -0.23758294438316174 -1.96 -13.176 -1.88 -3.452 0.016 0.608 -0.24
-0.7067816480182044 -0.5031456984264157 -0.027611654181937447 1.7031021697497806 0.08283496254581234 0.3869466537440956 -0.06366020269724466 -0.3506802798911792 0.3392920065240525 0.008639379795751335 -0.4229369109101904 -0.16257741979277515 0.01688606050987761 -0.2572178984644148 -1.9 -13.208 -1.744 -3.512 0.044 0.588 -0.24
-0.7106165999879179 -0.49969424165367354 -0.027611654181937447 1.6996507129770384 0.08245146734884098 0.3877136441380383 -0.06557767868210143 -0.3432189973403031 0.3581415624420554 -0.01060287520387664 -0.4292200962161914 -0.1288052987730199 0.008246680714126275 -0.24857851866866346 -1.836 -13.176 -1.544 -3.484 0.036 0.588 -0.252
-0.7136845615636888 -0.49585928968396 -0.028762139772851508 1.6965827514012677 0.08091748656095557 0.3869466537440956 -0.06864564025787226 -0.34950218264630406 0.3220132469325498 -0.0023561944897503642 -0.36992253489080723 -0.09385508050838952 -0.01688606050987761 -0.20381082336340653 -1.9 -13.144 -1.408 -3.484 0.036 0.588 -0.26
-0.7171360183364309 -0.49279132810818915 -0.027228158984966094 1.6919808090376114 0.08015049616701286 0.3869466537440956 -0.06902913545484361 -0.3522510762176795 0.3157300616265488 -0.0035342917346255468 -0.32633293683042547 -0.08089601081476251 -0.023561944897503646 -0.2100940086694075 -1.776 -13.048 -1.408 -3.668 0.016 0.548 -0.268
-0.7213544655031158 -0.4897233665324183 -0.027611654181937447 1.689296342658812 0.0782330201821561 0.3861796633501529 -0.0724805922275858 -0.368351738564307 0.303949089177797 -0.00510508806112579 -0.34910948356467897 -0.09346238142676445 -0.018064157754752792 -0.21127210591428267 -1.776 -12.952 -1.276 -3.668 0.052 0.48 -0.26
-0.7255729126698007 -0.48703890015361884 -0.027228158984966094 1.6854613906890983 0.07746602978821339 0.3854126729562102 -0.07478156340941391 -0.3911282852985605 0.3200497515244245 0.008639379795751335 -0.37974001193143375 -0.13469578499739585 -0.05340707510100826 -0.22972896275066054 -1.4 -12.984 -1.24 -3.636 0.06 0.492 -0.268
-0.7286408742455716 -0.48358744338087667 -0.027611654181937447 1.6827769243102988 0.07708253459124204 0.3846456825622675 -0.07708253459124204 -0.39584067427806124 0.31219576989192327 0.01610066234662749 -0.3440043955035532 -0.061653755815134534 -0.08246680714126275 -0.24975661591353862 -1.524 -12.92 -1.276 -3.604 0.036 0.56 -0.268
-0.7324758262152851 -0.48051948180510584 -0.0279951493789088 1.679708962734528 0.07631554419729933 0.38272820657741075 -0.0790000105760988 -0.3989822669310617 0.3082687790756727 0.005890486224375911 -0.3314380248915513 -0.006283185306000972 -0.11741702540589316 -0.2470077223421632 -1.4 -12.856 -1.476 -3.604 -0.052 0.48 -0.24
-0.7359272829880272 -0.47821851062327775 -0.027611654181937447 1.6754905155678432 0.07631554419729933 0.38119422578952533 -0.08168447695489828 -0.38641589631905976 0.29766590387179603 -0.005890486224375911 -0.28627763050466926 -0.06086835765188441 -0.12566370612001942 -0.20341812428178146 -1.212 -12.92 -1.208 -3.668 0.036 0.54 -0.268
-0.7401457301547121 -0.4743835586535642 -0.027228158984966094 1.674340029976929 0.07554855380335662 0.3796602450016399 -0.08321845774278369 -0.3852377990741846 0.29845130203504616 0.001570796326500243 -0.2572178984644148 -0.10367255754901604 -0.16139932254789996 -0.2179479903019087 -1.308 -12.856 -1.172 -3.696 0.1 0.472 -0.252
-0.7435971869274544 -0.470932101880822 -0.027228158984966094 1.6705050780072155 0.07478156340941391 0.37850975941072584 -0.08705340971249723 -0.37738381744168337 0.2925608158106702 -0.00510508806112579 -0.25839599570928995 -0.07147123285576105 -0.19831303622065566 -0.23679754621991161 -1.308 -12.856 -0.94 -3.728 0.06 0.5 -0.26
-0.7485826244880819 -0.4678641403050512 -0.028762139772851508 1.6689710972193301 0.07516505860638527 0.3746748074410123 -0.08820389530341129 -0.3828816045844342 0.2968805057085459 0.0 -0.24897121775028852 -0.02670353755050413 -0.22148228203653425 -0.24150993519941236 -1.184 -13.048 -0.904 -3.82 0.008 0.48 -0.28
-0.7528010716547668 -0.4651796739262517 -0.02684466378799474 1.665519640446588 0.07478156340941391 0.37199034106221285 -0.09050486648523941 -0.3993749660126868 0.28863382499441964 0.0023561944897503642 -0.25564710213791453 -0.03455751918300534 -0.2631083846887907 -0.23365595356691113 -0.996 -13.048 -1.004 -3.636 -0.036 0.492 -0.28
-0.7570195188214517 -0.46249520754745227 -0.0279951493789088 1.66321866926476 0.07286408742455715 0.3681553890924993 -0.09280583766706753 -0.41861722101231474 0.2784236488721681 0.018456856836377853 -0.21480639764890821 -0.08443030254938806 -0.31415926530004856 -0.24347343060753765 -1.056 -12.952 -1.04 -3.604 0.024 0.588 -0.24
-0.7612379659881365 -0.45942724597168144 -0.028378644575880154 1.6624516788708172 0.07209709703061444 0.36623791310764253 -0.095490304045867 -0.3993749660126868 0.2642864819336659 0.005497787142750851 -0.2010619297920311 -0.09346238142676445 -0.30512718642267217 -0.22266037928140944 -0.932 -12.92 -1.172 -3.544 0.024 0.588 -0.26
-0.7654564131548215 -0.45674277959288195 -0.02684466378799474 1.660150707688989 0.07209709703061444 0.36393694192581444 -0.09817477042466648 -0.426863901726441 0.28235063968841867 -0.005497787142750851 -0.1790707812210277 -0.06872233928438563 -0.25446900489303936 -0.2528982085665391 -0.84 -12.824 -0.972 -3.484 -0.016 0.5 -0.26
-0.7689078699275637 -0.45405831321408247 -0.027611654181937447 1.6586167269011036 0.07094661143970038 0.3604854851530722 -0.09932525601558054 -0.3989822669310617 0.28352873693329383 0.005890486224375911 -0.15118914642564837 -0.08835729336563866 -0.26742807458666634 -0.2210895829549092 -0.748 -12.984 -0.904 -3.544 -0.044 0.5 -0.252
-0.7727428218972772 -0.451373846835283 -0.027611654181937447 1.6582332317041322 0.06864564025787226 0.3566505331833587 -0.10200972239438001 -0.4123340357063138 0.2839214360149189 -0.0007853981632501215 -0.15236724367052357 -0.11034844193664206 -0.32594023774880043 -0.18260507295565323 -0.592 -12.952 -0.836 -3.604 0.024 0.56 -0.24
-0.7765777738669907 -0.44868938045648354 -0.027611654181937447 1.6570827461132183 0.06787864986392955 0.3535825716075879 -0.10316020798529407 -0.42058071642044004 0.25957409295416517 -0.01727875959150267 -0.15275994275214863 -0.13783737765039633 -0.3279037331569257 -0.18731746193515397 -0.716 -12.888 -0.836 -3.576 0.06 0.56 -0.268
-0.7807962210336756 -0.4463884092746554 -0.027611654181937447 1.6559322605223041 0.06634466907604414 0.3508981052287884 -0.10507768397015084 -0.4021238595840622 0.2560398012195396 -0.01610066234662749 -0.09896016856951531 -0.1319468914260204 -0.3337942193813016 -0.1661117115274007 -0.62 -12.952 -0.604 -3.392 0.052 0.56 -0.252
-0.7838641826094465 -0.44447093328979864 -0.027611654181937447 1.6555487653253327 0.06519418348513008 0.3459126676681608 -0.10699515995500761 -0.3895574889720603 0.2528982085665391 0.03259402377488004 -0.08521570071263818 -0.10367255754901604 -0.310232274483798 -0.1610066234662749 -0.56 -12.792 -0.568 -3.452 0.024 0.568 -0.26
-0.788849620170074 -0.44178646691099915 -0.027228158984966094 1.6540147845374473 0.06442719309118737 0.34399519168330406 -0.10814564554592167 -0.40565815131868777 0.22148228203653425 -0.01021017612225158 -0.0769690199985119 -0.11820242356914328 -0.3137665662184235 -0.17043140142527635 -0.404 -12.668 -0.468 -3.604 0.044 0.528 -0.26
-0.7926845721397876 -0.4398689909261424 -0.027228158984966094 1.6543982797344188 0.0625097171063306 0.34092723010753323 -0.11044661672774979 -0.40722894764518797 0.20970130958778244 0.003141592653000486 -0.056941366835633805 -0.1390154748952715 -0.30983957540217294 -0.17278759591502674 -0.248 -12.728 -0.5 -3.668 0.072 0.444 -0.28
-0.7972865145034438 -0.43795151494128565 -0.0279951493789088 1.6532477941435046 0.0617427267123879 0.3378592685317624 -0.1119805975156352 -0.39544797519643615 0.226194671016035 0.031415926530004856 -0.06990043652926081 -0.11820242356914328 -0.30041479744317146 -0.14844025285427295 -0.28 -12.604 -0.4 -3.544 0.08 0.444 -0.252
-0.800737971276186 -0.4356505437594575 -0.027228158984966094 1.6528642989465334 0.06135923151541655 0.3336408213650775 -0.11313108310654926 -0.4021238595840622 0.2230530783630345 -0.010995574285501701 -0.02120575040775328 -0.07461282550876154 -0.3542145716258048 -0.11584622907939292 -0.528 -12.412 -0.5 -3.452 0.008 0.5 -0.26
-0.8045729232458995 -0.43373306777460074 -0.027228158984966094 1.6528642989465334 0.060975736318445196 0.3305728597893067 -0.11504855909140603 -0.4040873549921875 0.21991148571003402 0.01649336142825255 -0.01610066234662749 -0.06872233928438563 -0.3840597018293094 -0.155116137241899 -0.372 -12.412 -0.468 -3.604 0.036 0.508 -0.26
-0.8080243800186417 -0.4314320965927726 -0.027611654181937447 1.653631289340476 0.06020874592450249 0.32597091742565043 -0.11543205428837738 -0.37031523397243227 0.18849555918002917 -0.01021017612225158 0.0007853981632501215 -0.07422012642713648 -0.39584067427806124 -0.11113384009989219 -0.308 -12.316 -0.568 -3.392 0.06 0.52 -0.252
-0.8118593319883552 -0.42951462060791584 -0.027228158984966094 1.6543982797344188 0.059825250727531136 0.32251946065290826 -0.11619904468232009 -0.394269877951561 0.2171625921386586 -0.01021017612225158 0.019242254999627974 -0.08207410805963769 -0.36952983580918214 -0.13155419234439536 -0.34 -12.192 -0.668 -3.452 0.06 0.52 -0.268
-0.8160777791550401 -0.42798063982003043 -0.028378644575880154 1.653631289340476 0.05944175553055978 0.317917518289252 -0.11811652066717686 -0.3923063825434357 0.21048670775103256 -0.018456856836377853 0.04712388979500729 -0.045160394386881984 -0.38445240091093447 -0.11663162724264303 -0.28 -12.284 -0.5 -3.668 -0.016 0.46 -0.26
-0.8210632167156677 -0.4249126782442596 -0.02684466378799474 1.6555487653253327 0.05905826033358843 0.3148495567134812 -0.11850001586414821 -0.3801327110130588 0.19988383254715592 -0.011388273367126762 0.03730641275438077 -0.04476769530525693 -0.35657076611555516 -0.11820242356914328 -0.34 -12.252 -0.536 -3.696 0.0 0.412 -0.268
-0.8248981686853812 -0.4233786974563742 -0.02684466378799474 1.6551652701283615 0.057524279545703015 0.31101460474376763 -0.12041749184900498 -0.3938771788699359 0.1822123738740282 0.02591813938725401 0.03220132469325498 -0.1009236639776406 -0.36756634040105685 -0.10720684928364158 -0.28 -12.192 -0.536 -3.696 0.044 0.336 -0.26
-0.8275826350641807 -0.4210777262745461 -0.026077673394052033 1.6563157557192756 0.0559902987578176 0.30602916718314005 -0.12156797743991904 -0.3970187715229364 0.16886060509877612 0.03887720908088101 0.04123340357063138 -0.1260564052016445 -0.37974001193143375 -0.10956304377339195 -0.404 -12.192 -0.468 -3.544 0.1 0.384 -0.252
-0.8318010822308656 -0.4195437454866607 -0.026461168591023387 1.6574662413101895 0.055223308363874894 0.30104372962251247 -0.12310195822780445 -0.37267142846218265 0.18613936469027878 0.012959069693627005 0.08914269152888879 -0.10288715938576591 -0.4158683274409393 -0.1021017612225158 -0.372 -12.0 -0.568 -3.452 0.016 0.404 -0.24
-0.8367865197914932 -0.41762626950180387 -0.027611654181937447 1.6570827461132183 0.05445631796993219 0.29682528245582757 -0.12386894862174716 -0.3832743036660593 0.1869247628535289 -0.021991148571003403 0.07775441816176203 -0.0860010988758883 -0.46456301356244684 -0.10956304377339195 -0.216 -12.032 -0.5 -3.268 -0.024 0.452 -0.28
-0.8402379765642354 -0.41609228871391846 -0.027611654181937447 1.659000222098075 0.05292233718204677 0.2918398448952 -0.1250194342126612 -0.36246125233993104 0.15943582713977467 -0.01531526418337737 0.07343472826388636 -0.10956304377339195 -0.48459066672532497 -0.12919799785464497 -0.404 -12.128 -0.536 -3.176 0.016 0.48 -0.268
-0.8436894333369775 -0.4141748127290617 -0.026461168591023387 1.6597672124920178 0.051004861197190006 0.2880048929254864 -0.1250194342126612 -0.38641589631905976 0.17357299407827684 0.019634954081253035 0.1021017612225158 -0.1531526418337737 -0.4150829292776892 -0.10524335387551628 -0.308 -11.84 -0.5 -3.024 0.08 0.424 -0.26
-0.847524385306691 -0.41225733674420495 -0.027228158984966094 1.661301193279903 0.049854375606275945 0.2826359601678875 -0.12655341500054662 -0.3805254100946839 0.16886060509877612 0.01610066234662749 0.11820242356914328 -0.1500110491807732 -0.44649885580769405 -0.0899280896921389 -0.404 -11.776 -0.468 -2.932 0.088 0.424 -0.26
-0.8513593372764047 -0.41072335595631954 -0.02684466378799474 1.6620681836738458 0.04908738521233324 0.2772670274102885 -0.126936910197518 -0.3597123587685556 0.15982852622139973 -0.0027488935713754254 0.13076879418114523 -0.10288715938576591 -0.5002986299903274 -0.05811946408050899 -0.152 -11.968 -0.468 -3.056 0.044 0.508 -0.252
-0.8548107940491468 -0.4091893751684341 -0.026461168591023387 1.6639856596587026 0.04908738521233324 0.2730485802436036 -0.12616991980357528 -0.37149333121730743 0.1507964473440233 -0.01531526418337737 0.14569135928289753 -0.06440264938650996 -0.4896957547864507 -0.03337942193813016 0.496 -11.808 -0.368 -3.056 0.0 0.5 -0.232
-0.8574952604279463 -0.406888403986606 -0.02684466378799474 1.6659031356435594 0.047553404424447825 0.2684466378799474 -0.12655341500054662 -0.35853426152368045 0.16454091520090044 -0.003926990816250607 0.1480475537726479 -0.06675884387626033 -0.43746677693031766 0.003926990816250607 0.9 -11.588 -0.368 -2.812 0.024 0.376 -0.288
-0.8617137075946312 -0.40573791839569195 -0.026461168591023387 1.666670126037502 0.04678641403050512 0.26422819071326253 -0.12732040539448933 -0.3290818304018009 0.17553648948640216 0.0035342917346255468 0.1739656931599019 -0.07814711724338709 -0.45553093468507044 -0.005497787142750851 1.524 -11.62 0.1 -2.904 0.06 0.396 -0.268
-0.8643981739734307 -0.4045874328047779 -0.026461168591023387 1.6697380876132728 0.04678641403050512 0.2596262483496063 -0.12732040539448933 -0.36285395142155613 0.14137166938502185 -0.009424777959001457 0.19831303622065566 -0.050658181529632834 -0.48066367590907433 -0.022383847652628464 1.836 -11.684 0.268 -3.024 0.124 0.452 -0.26
-0.8682331259431442 -0.4026699568199211 -0.027611654181937447 1.6716555635981296 0.04678641403050512 0.253873820395036 -0.12808739578843203 -0.3063052836675474 0.12566370612001942 -0.00510508806112579 0.23247785632203596 -0.03337942193813016 -0.49165925019457607 -0.03377212101975522 1.992 -11.492 0.268 -3.056 0.052 0.48 -0.26
-0.8705340971249723 -0.4026699568199211 -0.02684466378799474 1.674340029976929 0.04678641403050512 0.2500388684253224 -0.1277039005914607 -0.2941316121371705 0.1507964473440233 -0.019634954081253035 0.20459622152665666 -0.02513274122400389 -0.49048115294970085 -0.027096236632129192 2.244 -11.112 0.568 -3.024 0.052 0.424 -0.26
-0.8732185635037718 -0.4007524808350643 -0.027228158984966094 1.676257505961786 0.04601942363656241 0.24505343086469483 -0.1277039005914607 -0.28627763050466926 0.13548118316064595 -0.0035342917346255468 0.20577431877153182 -0.01767145867312773 -0.4504258466239447 -0.011388273367126762 2.116 -11.3 0.872 -2.872 0.052 0.356 -0.26
-0.8759030298825713 -0.3992185000471789 -0.026077673394052033 1.679708962734528 0.04563592843959106 0.2396844981070959 -0.1277039005914607 -0.2941316121371705 0.11270463642639243 0.011388273367126762 0.21362830040403305 -0.029059732040254495 -0.4610287218278213 0.001570796326500243 2.272 -11.268 0.94 -3.024 0.036 0.396 -0.24
-0.877820505867428 -0.3980680144562649 -0.02684466378799474 1.679708962734528 0.044485442848677 0.23508255574343967 -0.12808739578843203 -0.27960174611704325 0.10563605295714133 0.028667032958629435 0.2340486526485362 -0.054192473264258384 -0.49244464835782614 -0.00510508806112579 2.304 -10.76 0.772 -2.932 -0.052 0.384 -0.28
-0.8808884674431988 -0.3969175288653508 -0.026077673394052033 1.6843109050981844 0.04256796686382023 0.23009711818281206 -0.12732040539448933 -0.24897121775028852 0.13980087305852162 -0.0023561944897503642 0.22423117560790967 -0.1311614932627703 -0.5101161070309539 0.009032078877376396 2.304 -10.604 0.736 -2.688 -0.016 0.376 -0.268
-0.884339924215941 -0.3953835480774654 -0.026077673394052033 1.686228381083041 0.04180097646987752 0.22587867101612719 -0.12808739578843203 -0.2945243112187956 0.1449059611196474 0.01021017612225158 0.26742807458666634 -0.16728980877227587 -0.48655416213345026 -0.0035342917346255468 2.116 -10.92 0.604 -2.72 0.108 0.432 -0.252
-0.8847234194129123 -0.3942330624865513 -0.026077673394052033 1.689296342658812 0.04026699568199211 0.22050973825852824 -0.12808739578843203 -0.24229533336266248 0.11034844193664206 0.03926990816250607 0.29334621397392036 -0.16846790601715106 -0.5022621253984527 -0.001570796326500243 2.304 -10.984 0.904 -2.78 0.144 0.46 -0.232
-0.8877913809886832 -0.39346607209260864 -0.027228158984966094 1.6919808090376114 0.04026699568199211 0.21552430069790063 -0.1277039005914607 -0.2159844948937834 0.1021017612225158 0.014137166938502187 0.303949089177797 -0.09621127499813988 -0.5022621253984527 0.019634954081253035 2.272 -10.476 0.772 -2.688 0.06 0.412 -0.232
-0.8904758473674826 -0.39193209130472323 -0.026077673394052033 1.6946652754164109 0.0395000052880494 0.2124563391221298 -0.1277039005914607 -0.20577431877153182 0.12173671530376882 0.0200276531628781 0.27960174611704325 -0.036913713672755706 -0.4571017310115707 -0.0011780972448751821 2.088 -10.188 0.872 -2.688 -0.016 0.344 -0.224
-0.8912428377614254 -0.3911651009107805 -0.024927187803137973 1.698116732189153 0.03796602450016399 0.2059369207736168 -0.126936910197518 -0.22737276826091016 0.12134401622214377 -0.003926990816250607 0.2874557277495445 -0.049480084284757656 -0.42254421182856533 -0.0011780972448751821 2.4 -10.508 0.872 -2.656 0.036 0.356 -0.212
-0.8927768185493108 -0.3903981105168378 -0.025310683000109326 1.7000342081740099 0.037582529303192634 0.20133497840996056 -0.12732040539448933 -0.14569135928289753 0.09738937224301507 0.04084070448900632 0.2729258617294172 -0.08285950622288782 -0.5006913290719525 0.0 2.148 -10.508 0.904 -2.656 0.108 0.404 -0.196
-0.8943107993371963 -0.3888641297289524 -0.02569417819708068 1.702335179355838 0.03681553890924993 0.19673303604630432 -0.126936910197518 -0.15236724367052357 0.10956304377339195 0.006283185306000972 0.2890265240760447 -0.08678649703913842 -0.5128650006023293 0.009032078877376396 1.836 -10.096 0.836 -2.504 0.144 0.396 -0.156
-0.8954612849281103 -0.3877136441380383 -0.024927187803137973 1.70578663612858 0.037582529303192634 0.19251458887961942 -0.126936910197518 -0.1401935721401467 0.12919799785464497 0.018064157754752792 0.2788163479537931 -0.05183627877450802 -0.44885505029744444 0.005890486224375911 1.744 -9.936 0.836 -2.32 0.124 0.364 -0.168
-0.8966117705190243 -0.3861796633501529 -0.025310683000109326 1.7092380929013222 0.037582529303192634 0.18637866572807776 -0.126936910197518 -0.12291481254864402 0.13155419234439536 -0.0023561944897503642 0.2902046213209199 -0.007853981632501214 -0.4519966429504449 0.010995574285501701 1.868 -10.16 0.94 -2.292 0.152 0.432 -0.176
-0.896228275322053 -0.3857961681531816 -0.02454369260616662 1.7123060544770932 0.03681553890924993 0.18254371375836423 -0.126936910197518 -0.09267698326351434 0.09856746948789025 0.031415926530004856 0.3220132469325498 0.023169245815878585 -0.49087385203132594 0.005497787142750851 2.056 -10.284 1.072 -2.32 0.172 0.444 -0.196
-0.8985292465038811 -0.38387869216832476 -0.024927187803137973 1.7149905208558927 0.037582529303192634 0.17832526659167935 -0.12732040539448933 -0.1331249886708956 0.12644910428326955 0.05458517234588344 0.336543112952677 0.01060287520387664 -0.45592363376669554 0.009424777959001457 1.868 -9.936 0.872 -2.292 0.152 0.384 -0.168
-0.8992962368978238 -0.3831117017743821 -0.023776702212223912 1.7180584824316634 0.03719903410622128 0.17525730501590853 -0.1277039005914607 -0.11820242356914328 0.14215706754827198 0.04908738520313259 0.3082687790756727 -0.005497787142750851 -0.40448005407381254 0.001570796326500243 1.836 -9.68 0.772 -2.32 0.144 0.344 -0.156
-0.9004467224887379 -0.381961216183468 -0.023776702212223912 1.724194405583205 0.037582529303192634 0.17065536265225228 -0.1277039005914607 -0.08639379795751337 0.13076879418114523 0.05772676499888393 0.3086614781572977 -0.01610066234662749 -0.3820962064211841 -0.003141592653000486 2.18 -9.936 0.568 -2.2 0.152 0.344 -0.168
-0.9008302176857093 -0.38157772098649667 -0.022626216621309852 1.7261118815680618 0.037582529303192634 0.16682041068253875 -0.12808739578843203 -0.056155968672383684 0.10759954836526664 0.03063052836675474 0.34047010376892767 0.01060287520387664 -0.4123340357063138 0.006675884387626033 2.272 -10.096 0.536 -2.26 0.144 0.344 -0.168
-0.9008302176857093 -0.3792767498046685 -0.0222427214243385 1.7299468335377755 0.03719903410622128 0.1622184683188825 -0.12655341500054662 -0.07068583469251093 0.12330751163026907 0.03063052836675474 0.33968470560567754 0.01021017612225158 -0.4319689897875668 0.009032078877376396 2.4 -9.712 0.836 -2.26 0.144 0.384 -0.156
-0.9015972080796519 -0.37735927381981177 -0.02147573103039579 1.7330147951135462 0.037582529303192634 0.1572330307582549 -0.12386894862174716 -0.045945792550132106 0.13391038683414572 0.036913713672755706 0.35460727070742987 0.0023561944897503642 -0.4084070448900632 0.1021017612225158 2.304 -9.46 0.836 -2.168 0.152 0.336 -0.156
-0.9012137128826806 -0.37582529303192636 -0.022626216621309852 1.7364662518862883 0.03796602450016399 0.15339807878854136 -0.12080098704597633 -0.001570796326500243 0.14922565101752308 0.050658181529632834 0.34950218264630406 0.007461282550876154 -0.45631633284832057 0.23522674989341139 2.148 -9.712 0.836 -2.26 0.136 0.344 -0.128
-0.9008302176857093 -0.3750583026379837 -0.021859226227367145 1.7399177086590305 0.037582529303192634 0.1499466220157992 -0.11965050145506227 0.02591813938725401 0.12055861805889365 0.030237829285129678 0.3204424506060496 0.013351768775252066 -0.45238934203207 0.26782077366829143 2.18 -9.84 0.94 -2.292 0.144 0.328 -0.092
-0.9015972080796519 -0.37429131224404094 -0.020708740636453084 1.7433691654317727 0.037582529303192634 0.14457768925820025 -0.11734953027323415 0.0023561944897503642 0.1130973355080175 0.04790928795825741 0.33025992764667605 -0.022776546734253524 -0.4457134576444439 0.25643250030116466 1.96 -9.62 1.108 -2.168 0.136 0.316 -0.1
-0.9008302176857093 -0.37314082665312687 -0.02032524543948173 1.7472041174014863 0.037582529303192634 0.14150972768242942 -0.11351457830352062 0.02120575040775328 0.12841259969139487 0.060475658570259355 0.3459678909116785 -0.01688606050987761 -0.4111559384614386 0.239153740709662 1.932 -9.08 0.972 -2.168 0.152 0.336 -0.112
-0.9000632272917665 -0.37199034106221285 -0.019941750242510378 1.7495050885833143 0.03719903410622128 0.13614079492483047 -0.11274758790957791 0.048694686121507534 0.1288052987730199 0.039662607244131134 0.3385066083608024 0.005890486224375911 -0.3824889055028092 0.24268803244428755 1.804 -9.364 0.872 -2.108 0.152 0.328 -0.112
-0.9004467224887379 -0.37045636027432743 -0.018407769454624964 1.7529565453560565 0.037582529303192634 0.13345632854603098 -0.11083011192472114 0.0530143760193832 0.13037609509952017 0.06361725122325984 0.33300882121805153 0.0007853981632501215 -0.3895574889720603 0.21127210591428267 1.776 -9.652 0.5 -2.076 0.144 0.356 -0.092
-0.8992962368978238 -0.3685388842894706 -0.018791264651596317 1.755641011734856 0.03719903410622128 0.12962137657631745 -0.10737865515197896 0.03652101459113065 0.12173671530376882 0.06008295948863429 0.31219576989192327 0.014529866020127248 -0.3549999697890549 0.1959568417309053 1.652 -9.3 0.232 -1.984 0.164 0.328 -0.12
-0.8996797320947951 -0.36777189389552795 -0.017257283863710903 1.758708973310627 0.037582529303192634 0.1257864246066039 -0.10661166475803625 0.0400553063257562 0.12291481254864402 0.05733406591725887 0.3279037331569257 -0.005497787142750851 -0.36167585417668097 0.18142697571077807 1.62 -8.984 0.164 -1.772 0.144 0.336 -0.1
-0.8977622561099384 -0.36662140830461387 -0.017640779060682257 1.7613934396894264 0.03719903410622128 0.12310195822780445 -0.10469418877317949 0.0789325154066372 0.15118914642564837 0.06675884387626033 0.30983957540217294 0.004319689897875668 -0.33261612213642644 0.14529866020127247 1.868 -9.268 -0.032 -1.772 0.152 0.344 -0.084
-0.8969952657159956 -0.3643204371227858 -0.016490293469768196 1.7648448964621686 0.03719903410622128 0.11965050145506227 -0.10239321759135137 0.0620464548967596 0.12919799785464497 0.07147123285576105 0.3031636910145469 0.005890486224375911 -0.3227986450957999 0.1798561793842778 1.804 -9.332 -0.032 -1.74 0.144 0.328 -0.1
-0.8954612849281103 -0.36278645633490036 -0.01687378866673955 1.768679848431882 0.03719903410622128 0.11581554948534874 -0.1012427320004373 0.10917034469176688 0.15275994275214863 0.03455751918300534 0.3110176726470481 0.004319689897875668 -0.3310453258099262 0.1920298509146547 1.9 -8.952 0.2 -1.62 0.152 0.336 -0.092
-0.8939273041402248 -0.3608689803500436 -0.01572330307582549 1.7721313052046241 0.037582529303192634 0.1119805975156352 -0.09970875121255189 0.14176436846664692 0.14097897030339682 0.013744467856877126 0.3137665662184235 0.008246680714126275 -0.33261612213642644 0.19831303622065566 1.868 -8.984 0.3 -1.528 0.152 0.328 -0.072
-0.8931603137462821 -0.3601019899561009 -0.016106798272796843 1.775199266780395 0.03719903410622128 0.10929613113683573 -0.09625729443980971 0.1460840583645226 0.14883295193589802 0.03926990816250607 0.3063052836675474 0.014922565101752308 -0.3691371367275571 0.18378317020052842 1.588 -9.236 0.536 -1.68 0.152 0.328 -0.092
-0.8912428377614254 -0.35856800916821546 -0.015339807878854137 1.7771167427652519 0.03719903410622128 0.10661166475803625 -0.09510680884889565 0.1649336142825255 0.12762720152814475 0.023169245815878585 0.2882411259127946 0.008639379795751335 -0.34910948356467897 0.19242254999627975 1.68 -8.984 0.636 -1.772 0.164 0.336 -0.084
-0.8893253617765686 -0.35703402838033005 -0.015339807878854137 1.7813351899319367 0.03719903410622128 0.10316020798529407 -0.09395632325798159 0.17357299407827684 0.1539380399970238 0.030237829285129678 0.28235063968841867 -0.012566370612001944 -0.29766590387179603 0.19242254999627975 1.776 -8.76 0.4 -1.648 0.152 0.328 -0.084
-0.8870243905947405 -0.35550004759244463 -0.014189322287940077 1.782869170719822 0.03681553890924993 0.1004757416064946 -0.09088836168221076 0.20066923071040604 0.1441205629563973 0.03377212101975522 0.31141037172867314 -0.0023561944897503642 -0.2670353755050413 0.1739656931599019 1.62 -9.112 0.3 -1.588 0.152 0.328 -0.1
-0.8854904098068551 -0.35434956200153056 -0.013805827090968724 1.787087617886507 0.03719903410622128 0.09855826562163783 -0.088970885697354 0.14686945652777272 0.1331249886708956 0.0420188017338815 0.28431413509654396 0.005890486224375911 -0.24150993519941236 0.1822123738740282 1.464 -8.984 0.5 -1.772 0.152 0.316 -0.092
-0.8835729338219983 -0.35281558121364515 -0.013805827090968724 1.7893885890683352 0.037582529303192634 0.09664078963678106 -0.08820389530341129 0.19399334632278 0.1441205629563973 0.051443579692882956 0.26742807458666634 0.0027488935713754254 -0.21480639764890821 0.21637719397540847 1.68 -8.636 0.636 -1.708 0.164 0.328 -0.092
-0.8808884674431988 -0.35128160042575973 -0.013038836697026017 1.791306065053192 0.037582529303192634 0.09510680884889565 -0.08628641931855452 0.22187498111815931 0.15118914642564837 0.045945792550132106 0.24150993519941236 0.003141592653000486 -0.18024887846590287 0.17592918856802722 1.744 -8.636 0.872 -1.496 0.172 0.316 -0.092
-0.8789709914583421 -0.3501311148348457 -0.01227184630308331 1.7939905314319913 0.037582529303192634 0.09433981845495294 -0.0839854481367264 0.2010619297920311 0.16061392438464983 0.06479534846813502 0.20970130958778244 0.008639379795751335 -0.13980087305852162 0.16571901244577564 1.556 -8.984 0.872 -1.496 0.164 0.344 -0.12
-0.8774370106704567 -0.34898062924393164 -0.012655341500054663 1.7955245122198769 0.037582529303192634 0.09318933286403888 -0.08283496254581234 0.2238384765262846 0.12566370612001942 0.01767145867312773 0.2379756434647868 0.0023561944897503642 -0.1130973355080175 0.17789268397615252 1.712 -8.856 0.636 -1.344 0.164 0.336 -0.092
-0.8747525442916572 -0.3466796580621035 -0.01227184630308331 1.7970584930077622 0.037582529303192634 0.09203884727312482 -0.08015049616701286 0.22266037928140944 0.14372786387477224 0.04084070448900632 0.2191260875467839 -0.00039269908162506076 -0.08953539061051385 0.19831303622065566 1.932 -8.38 0.568 -1.28 0.164 0.328 -0.084
-0.871301087518915 -0.34552917247118947 -0.011504855909140603 1.798975968992619 0.03911651009107805 0.09165535207615347 -0.0782330201821561 0.24425882877078778 0.1519745445888985 0.04908738520313259 0.2089159114245323 0.02591813938725401 -0.07539822367201165 0.20224002703690627 1.868 -8.696 0.268 -1.22 0.492 0.328 -0.056
-0.8693836115340582 -0.34476218207724674 -0.01112136071216925 1.801276940174447 0.04295146206079158 0.09012137128826805 -0.07593204900032798 0.23483405081178632 0.14844025285427295 0.0640099503048849 0.20145462887365617 0.18849555918002917 -0.09778207132464012 0.22462387468953474 1.744 -8.888 0.332 -1.28 0.372 0.172 -0.064
-0.865932154761316 -0.34284470609239 -0.010737865515197896 1.804344901750218 0.047553404424447825 0.08743690490946858 -0.07286408742455715 0.2988440011166712 0.12919799785464497 0.06558074663138515 0.20066923071040604 0.3852377990741846 -0.19320794815952988 0.22462387468953474 1.9 -8.412 0.436 -1.464 0.124 0.268 -0.092
-0.8632476883825165 -0.3416942205014759 -0.010737865515197896 1.8062623777350746 0.05292233718204677 0.08436894333369775 -0.07094661143970038 0.3279037331569257 0.13469578499739585 0.03337942193813016 0.22658737009766006 0.4688827034603225 -0.239153740709662 0.24779312050541333 1.744 -8.188 0.232 -1.464 0.136 0.328 -0.12
-0.8597962316097744 -0.33977674451661916 -0.009970875121255189 1.8085633489169028 0.05445631796993219 0.08206797215186963 -0.06787864986392955 0.2854922323414192 0.15982852622139973 0.012959069693627005 0.19163715183302965 0.3911282852985605 -0.2360121480566615 0.20341812428178146 1.556 -8.508 0.468 -1.464 0.124 0.336 -0.112
-0.8563447748370322 -0.3390097541226764 -0.008436894333369775 1.8100973297047882 0.05560680356084625 0.08091748656095557 -0.06711165946998685 0.3208351496876746 0.11231193734476737 0.03180862561162992 0.1700387023436513 0.23561944897503645 -0.20577431877153182 0.22148228203653425 1.556 -8.508 0.368 -1.436 0.136 0.336 -0.084
-0.85289331806429 -0.337475773334791 -0.008820389530341128 1.8104808249017597 0.05675728915176031 0.08015049616701286 -0.06519418348513008 0.329474529483426 0.12134401622214377 0.054192473264258384 0.16571901244577564 0.08835729336563866 -0.14961835009914815 0.22737276826091016 1.308 -8.096 0.4 -1.344 0.316 0.336 -0.1
-0.8502088516854905 -0.3359417925469056 -0.008436894333369775 1.8123983008866162 0.05790777474267437 0.07976700097004151 -0.06289321230330196 0.3459678909116785 0.15550883632352405 0.04123340357063138 0.13076879418114523 0.054192473264258384 -0.084037603467763 0.21755529122028364 1.34 -7.936 0.232 -1.16 0.508 0.296 -0.084
-0.8459904045188057 -0.3347913069559916 -0.008053399136398421 1.8127817960835877 0.0617427267123879 0.07938350577307016 -0.06020874592450249 0.33340152029967657 0.1370519794871462 0.05340707510100826 0.11034844193664206 0.20066923071040604 -0.03848450999925595 0.1798561793842778 1.152 -8.284 0.368 -1.192 0.272 0.28 -0.072
-0.8429224429430349 -0.3336408213650775 -0.007286408742455715 1.8154662624623872 0.06519418348513008 0.07746602978821339 -0.05790777474267437 0.38877209080881014 0.12644910428326955 0.008639379795751335 0.1252710070383944 0.3667809422378067 -0.10642145112039146 0.18731746193515397 1.34 -8.156 0.368 -1.22 0.136 0.336 -0.112
-0.8375535101854359 -0.33133985018324935 -0.008053399136398421 1.8146992720684445 0.06711165946998685 0.07708253459124204 -0.056373793954788955 0.37659841927843324 0.14137166938502185 0.045160394386881984 0.11152653918151725 0.3239767423406751 -0.12841259969139487 0.18771016101677904 0.996 -7.872 0.368 -1.008 0.124 0.328 -0.1
-0.8356360342005792 -0.33018936459233533 -0.007669903939427069 1.8150827672654157 0.06711165946998685 0.07631554419729933 -0.05445631796993219 0.3919136834618106 0.15982852622139973 0.0200276531628781 0.06283185306000971 0.21480639764890821 -0.07068583469251093 0.15629423448677418 1.056 -8.064 0.232 -0.944 0.152 0.316 -0.084
-0.8310340918369229 -0.3294223741983926 -0.006519418348513008 1.8177672336442152 0.0682621450609009 0.07554855380335662 -0.05292233718204677 0.3789546137681836 0.13233959050764546 0.050658181529632834 0.07657632091688685 0.054192473264258384 -0.06479534846813502 0.21480639764890821 0.9 -8.348 0.132 -1.1 0.244 0.328 -0.072
-0.8264321494732667 -0.3278883934105072 -0.006519418348513008 1.8166167480533013 0.06864564025787226 0.07401457301547121 -0.05062136600021865 0.42097341550206513 0.12370021071189413 0.06322455214163478 0.0659734457130102 0.029059732040254495 -0.08364490438613793 0.16768250785390093 0.84 -8.284 -0.064 -1.22 0.344 0.316 -0.092
-0.8222137023065818 -0.32597091742565043 -0.005368932757598948 1.8166167480533013 0.07056311624272903 0.07516505860638527 -0.04947088040930459 0.4358959806038174 0.13548118316064595 0.03377212101975522 0.024347343060753767 0.09385508050838952 -0.021991148571003403 0.2179479903019087 0.652 -8.128 -0.332 -1.192 0.28 0.316 -0.092
-0.8187622455338396 -0.324436936637765 -0.006135923151541655 1.8170002432502725 0.07209709703061444 0.07554855380335662 -0.04716990922747647 0.39741147060456145 0.14647675744614766 0.01688606050987761 0.023561944897503646 0.15629423448677418 0.015707963265002428 0.181034276629153 0.56 -8.156 -0.3 -1.068 0.136 0.308 -0.092
-0.813776807973212 -0.3240534414407937 -0.005368932757598948 1.8166167480533013 0.0724805922275858 0.07593204900032798 -0.04601942363656241 0.42332960999181546 0.12173671530376882 0.04280419989713162 -0.014137166938502187 0.1519745445888985 0.011780972448751823 0.18260507295565323 0.28 -8.316 -0.368 -1.068 0.136 0.328 -0.12
-0.8099418560034984 -0.3229029558498796 -0.004601942363656241 1.8166167480533013 0.07401457301547121 0.07593204900032798 -0.04371845245473429 0.41429753111443907 0.10170906214089073 0.029845130203504617 -0.02513274122400389 0.07736171908013696 0.0011780972448751821 0.17553648948640216 0.152 -8.188 -0.332 -1.1 0.328 0.316 -0.092
-0.8053399136398423 -0.32060198466805145 -0.004985437560627594 1.8166167480533013 0.07516505860638527 0.07516505860638527 -0.042184471666848876 0.44924774937906947 0.13665928040552114 0.02513274122400389 -0.019242254999627974 0.07147123285576105 0.018456856836377853 0.1971349389757805 0.152 -7.968 -0.3 -0.824 0.392 0.328 -0.084
-0.8003544760792146 -0.3202184894710801 -0.004985437560627594 1.8166167480533013 0.07708253459124204 0.07593204900032798 -0.03911651009107805 0.4300054943794415 0.12330751163026907 0.014922565101752308 -0.036913713672755706 0.19752763805740556 -0.012566370612001944 0.1751437904047771 -0.06 -8.0 -0.132 -0.792 0.208 0.336 -0.14
-0.7957525337155584 -0.31906800388016604 -0.004985437560627594 1.8158497576593586 0.07861651537912745 0.0732475826215285 -0.036432043712278574 0.4669192080521972 0.11663162724264303 -0.02670353755050413 -0.009817477040626518 0.21480639764890821 -0.08717919612076348 0.20224002703690627 -0.028 -8.096 -0.164 -0.852 0.136 0.336 -0.112
-0.7923010769428162 -0.317917518289252 -0.004985437560627594 1.8154662624623872 0.07938350577307016 0.0724805922275858 -0.03528155812136451 0.4614214209094464 0.10013826581439049 -0.0047123889795007284 -0.03337942193813016 0.14569135928289753 -0.1021017612225158 0.19556414264928024 -0.152 -8.096 -0.164 -0.824 0.3 0.548 -0.1
-0.7873156393821886 -0.3160000423043952 -0.004218447166684887 1.8154662624623872 0.08206797215186963 0.07478156340941391 -0.0337475773334791 0.44649885580769405 0.11427543275289267 0.022776546734253524 -0.04751658887663235 0.10445795571226615 -0.03063052836675474 0.1668971096906508 -0.184 -7.62 -0.132 -0.764 0.428 0.808 -0.12
-0.7827136970185323 -0.31523305191045253 -0.004218447166684887 1.8123983008866162 0.08360195293975504 0.0790000105760988 -0.03144660615165098 0.4197953182571899 0.11938052081401847 0.043196898978756684 -0.0950331777532647 0.13862277581364643 0.22030418479165909 0.168075206935526 -0.248 -7.68 -0.2 -0.548 0.308 0.452 -0.1
-0.7781117546548761 -0.3148495567134812 -0.004601942363656241 1.8108643200987309 0.08551942892461181 0.08245146734884098 -0.03106311095467963 0.44453536039956876 0.07264933010063623 -0.024347343060753767 -0.1401935721401467 0.20027653162878098 0.3899501880536853 0.1822123738740282 -0.184 -7.744 -0.164 -0.58 0.188 0.364 -0.084
-0.7742768026851626 -0.3136990711225671 -0.0038349519697135344 1.8104808249017597 0.08666991451552587 0.08628641931855452 -0.029529130166794215 0.47870018050094904 0.07579092275363672 0.03259402377488004 -0.15707963265002428 0.2360121480566615 0.36246125233993104 0.18535396652702868 -0.528 -7.588 -0.164 -0.672 0.18 0.444 -0.12
-0.7685243747305923 -0.31254858553165304 -0.004601942363656241 1.8081798537199314 0.08858739050038264 0.0897378760912967 -0.02684466378799474 0.4531747401953201 0.09306968234513939 -0.008246680714126275 -0.12919799785464497 0.11859512265076834 0.3510729789728043 0.17946348030265274 -0.56 -7.204 -0.536 -0.548 0.336 0.46 -0.092
-0.7650729179578502 -0.31254858553165304 -0.004601942363656241 1.8085633489169028 0.088970885697354 0.09242234247009617 -0.025310683000109326 0.44924774937906947 0.10524335387551628 0.006675884387626033 -0.11663162724264303 0.08757189520238855 0.31965705244279946 0.19792033713903062 -0.308 -7.332 -0.536 -0.608 0.336 0.54 -0.1
-0.7604709755941939 -0.31178159513771037 -0.003451456772742181 1.8058788825381034 0.09088836168221076 0.095490304045867 -0.02339320701525256 0.41626102652256436 0.08482300163101313 0.02081305132612822 -0.10406525663064109 0.12644910428326955 0.297273204790171 0.19360064724115494 -0.404 -7.364 -0.568 -1.1 0.244 0.54 -0.148
-0.7547185476396235 -0.31024761434982495 -0.0038349519697135344 1.8051118921441607 0.09280583766706753 0.10009224640952324 -0.021092235833424438 0.46495571264407193 0.08207410805963769 0.03887720908088101 -0.1401935721401467 0.1798561793842778 0.37227872938055756 0.1590431280581496 -0.404 -7.268 -0.5 -1.1 0.172 0.336 -0.14
-0.7512670908668814 -0.30871363356193954 -0.0038349519697135344 1.8031944161593039 0.09203884727312482 0.10469418877317949 -0.02032524543948173 0.4453207585628189 0.0911061869370141 0.031415926530004856 -0.19360064724115494 0.06283185306000971 0.40644354948193784 0.17553648948640216 -0.464 -7.016 -0.468 -0.944 0.328 0.316 -0.12
-0.7462816533062537 -0.30833013836496814 -0.0038349519697135344 1.8031944161593039 0.09395632325798159 0.10737865515197896 -0.017640779060682257 0.4500331475423196 0.09267698326351434 0.009817477040626518 -0.1668971096906508 0.04790928795825741 0.3930917807066858 0.15943582713977467 -0.528 -7.048 -0.604 -1.344 0.408 0.46 -0.12
-0.7401457301547121 -0.30756314797102546 -0.0038349519697135344 1.7993594641895903 0.09587379924283836 0.11083011192472114 -0.017257283863710903 0.48655416213345026 0.10485065479389122 0.008246680714126275 -0.1798561793842778 0.13155419234439536 0.30748338091242255 0.16728980877227587 -0.464 -7.492 -0.436 -1.404 0.244 0.444 -0.128
-0.7382282541698554 -0.30679615757708273 -0.0030679615757708274 1.7974419882047337 0.09702428483375242 0.11466506389443468 -0.014189322287940077 0.46063602274619625 0.09778207132464012 -0.02552544030562895 -0.24268803244428755 0.18849555918002917 0.3506802798911792 0.11938052081401847 -0.308 -7.68 -0.568 -1.192 0.172 0.412 -0.128
-0.7332428166092277 -0.30602916718314005 -0.003451456772742181 1.7947575218259342 0.09740778003072377 0.11850001586414821 -0.014189322287940077 0.4245077072366907 0.0860010988758883 0.011780972448751823 -0.23247785632203596 0.16414821611927538 0.38798669264556 0.12330751163026907 -0.308 -7.332 -0.604 -1.22 0.228 0.376 -0.128
-0.7294078646395142 -0.30449518639525464 -0.003451456772742181 1.7909225698562206 0.09779127522769512 0.12156797743991904 -0.013805827090968724 0.4755585878479486 0.09189158510026421 0.009424777959001457 -0.2230530783630345 0.04790928795825741 0.3911282852985605 0.09935286765114036 -0.436 -7.048 -0.568 -1.252 0.344 0.404 -0.112
-0.724805922275858 -0.3029612056073692 -0.003451456772742181 1.790539074659249 0.09855826562163783 0.1250194342126612 -0.011504855909140603 0.41154863754306364 0.11977321989564353 0.0035342917346255468 -0.2760674543824177 0.01531526418337737 0.36560284499293155 0.10838494652851677 -0.592 -7.396 -0.4 -1.22 0.38 0.404 -0.112
-0.7198204847152304 -0.3029612056073692 -0.004218447166684887 1.787087617886507 0.10085923680346595 0.12962137657631745 -0.01112136071216925 0.43353978611406707 0.1119192382631423 0.018064157754752792 -0.3015928946880466 0.11270463642639243 0.3581415624420554 0.12644910428326955 -0.308 -7.808 -0.4 -1.192 0.244 0.424 -0.092
-0.7159855327455169 -0.30181072001645515 -0.003451456772742181 1.782869170719822 0.10085923680346595 0.13268933815208828 -0.008820389530341128 0.4779147823376989 0.07932521448826227 -0.01767145867312773 -0.29334621397392036 0.12487830795676931 0.3542145716258048 0.1610066234662749 -0.592 -7.492 -0.436 -1.192 0.164 0.52 -0.14
-0.7102331047909466 -0.30027673922856973 -0.003451456772742181 1.7790342187501087 0.1012427320004373 0.13729128051574452 -0.008820389530341128 0.4410010686649432 0.08089601081476251 0.00510508806112579 -0.27253316264779215 0.07932521448826227 0.3522510762176795 0.11820242356914328 -1.368 -7.204 -0.536 -1.16 0.208 0.46 -0.1
-0.7063981528212331 -0.29950974883462705 -0.004218447166684887 1.7759662571743378 0.1012427320004373 0.14112623248545805 -0.008053399136398421 0.44060836958331817 0.1189878217323934 0.03337942193813016 -0.3247621405039252 0.04908738520313259 0.36049775693180575 0.11584622907939292 -1.932 -7.396 -0.468 -1.068 0.244 0.452 -0.1
-0.7025632008515195 -0.2987427584406843 -0.0023009711818281204 1.7725148004015956 0.10162622719740866 0.1449611844551716 -0.006135923151541655 0.4107632393798135 0.10642145112039146 0.011780972448751823 -0.3569634651971802 0.009032078877376396 0.41469023019606416 0.08050331173313745 -2.336 -7.84 -0.4 -1.068 0.28 0.5 -0.112
-0.698728248881806 -0.29797576804674164 -0.0023009711818281204 1.7705973244167388 0.1012427320004373 0.14841264122791378 -0.0038349519697135344 0.3542145716258048 0.06911503836601068 0.030237829285129678 -0.34243359917705296 -0.0023561944897503642 0.37738381744168337 0.06126105673350948 -2.616 -7.68 -0.4 -1.16 0.308 0.528 -0.092
-0.6956602873060351 -0.2964417872588562 -0.0019174759848567672 1.7656118868561113 0.10085923680346595 0.15263108839459866 -0.004985437560627594 0.38445240091093447 0.10406525663064109 0.06322455214163478 -0.3601050578501807 0.0019634954081253035 0.3950552761148111 0.09621127499813988 -2.804 -7.3 -0.4 -1.128 0.356 0.492 -0.084
-0.6925923257302643 -0.29605829206188483 -0.0007669903939427069 1.7613934396894264 0.10316020798529407 0.1572330307582549 -0.004601942363656241 0.3581415624420554 0.12134401622214377 0.07657632091688685 -0.3781692156049335 0.022776546734253524 0.4084070448900632 0.10170906214089073 -2.68 -7.46 -0.636 -1.036 0.356 0.5 -0.12
-0.6887573737605508 -0.2941408160770281 0.0007669903939427069 1.7583254781136555 0.10277671278832272 0.16106798272796843 -0.0023009711818281204 0.33065262672830115 0.09699667316139 0.09149888601863915 -0.3891647898904352 0.06715154295788539 0.3993749660126868 0.10838494652851677 -2.584 -7.904 -0.604 -1.192 0.316 0.576 -0.112
-0.6864564025787226 -0.2933738256830854 0.0011504855909140602 1.7537235357499992 0.10431069357620813 0.16566992509162468 -0.0011504855909140602 0.303949089177797 0.07775441816176203 0.12291481254864402 -0.36952983580918214 0.11741702540589316 0.40055306325756196 0.09464047867163963 -2.428 -7.84 -1.408 -1.22 0.244 0.56 -0.1
-0.6822379554120378 -0.292990330486114 0.0019174759848567672 1.7495050885833143 0.10469418877317949 0.17065536265225228 0.0 0.265071880096916 0.08443030254938806 0.0750055245903866 -0.3938771788699359 0.08560839979426324 0.46456301356244684 0.1240929097935192 -2.4 -7.62 -1.98 -1.22 0.18 0.46 -0.14
-0.6807039746241523 -0.2922233400921713 0.002684466378799474 1.744903146219658 0.10507768397015084 0.17525730501590853 -0.0003834951969713534 0.3059125845859223 0.11152653918151725 0.07225663101901117 -0.43471788335894224 0.05576326959075863 0.4893030557048257 0.08717919612076348 -2.272 -7.62 -2.684 -1.28 0.188 0.412 -0.112
-0.6780195082453528 -0.29107285450125725 0.0038349519697135344 1.7414516894469159 0.1054611791671222 0.1794757521825934 0.0003834951969713534 0.278030949790543 0.0789325154066372 0.08717919612076348 -0.42529310539994075 0.007461282550876154 0.45356743927694515 0.0530143760193832 -2.368 -7.968 -2.784 -1.372 0.188 0.52 -0.12
-0.6734175658816967 -0.2891553785164005 0.0038349519697135344 1.7364662518862883 0.10507768397015084 0.18407769454624964 0.0 0.2642864819336659 0.08639379795751337 0.059690260407009234 -0.4103705402981885 0.028667032958629435 0.41351213295118894 0.03573561642788053 -2.428 -7.968 -3.088 -1.372 0.216 0.588 -0.148
-0.6715000898968398 -0.2891553785164005 0.004601942363656241 1.7303303287347467 0.10699515995500761 0.18983012250081996 0.0007669903939427069 0.31887165427954933 0.09032078877376397 0.01531526418337737 -0.4229369109101904 0.05811946408050899 0.47477318968469845 0.01060287520387664 -2.552 -7.808 -2.952 -1.404 0.188 0.48 -0.112
-0.6688156235180404 -0.2876213977285151 0.004218447166684887 1.7268788719620045 0.1062281695610649 0.19404856966750483 0.0007669903939427069 0.2733185608110423 0.09464047867163963 -0.0027488935713754254 -0.46024332366457116 0.08050331173313745 0.517184690500205 0.03652101459113065 -2.772 -7.648 -2.82 -1.464 0.188 0.46 -0.112
-0.6657476619422695 -0.28723790253154374 0.0030679615757708274 1.7234274151892623 0.10776215034895031 0.19903400722813244 0.0023009711818281204 0.28195794060679363 0.0950331777532647 -0.028274333877004374 -0.45081854570556973 0.022383847652628464 0.47163159703169794 0.03573561642788053 -3.052 -7.872 -2.416 -1.556 0.272 0.5 -0.14
-0.6634466907604415 -0.286470912137601 0.0023009711818281204 1.7176749872346921 0.10737865515197896 0.20325245439481732 0.0030679615757708274 0.2737112598926673 0.08128870989638758 -0.05654866775400875 -0.4551382356034454 0.02120575040775328 0.4429645640730685 0.06911503836601068 -3.052 -8.032 -2.348 -1.496 0.292 0.528 -0.128
-0.661912709972556 -0.28570392174365833 0.0019174759848567672 1.7126895496740644 0.10699515995500761 0.20747090156150222 0.002684466378799474 0.24268803244428755 0.09660397407976494 -0.05851216316213405 -0.47163159703169794 0.014137166938502187 0.4476769530525692 0.027881634795379313 -3.116 -8.096 -2.18 -1.556 0.28 0.508 -0.1
-0.6592282435937565 -0.2841699409557729 0.0007669903939427069 1.7084711025073795 0.10852914074289302 0.2124563391221298 0.0038349519697135344 0.19792033713903062 0.08835729336563866 -0.06322455214163478 -0.45121124478719477 0.029452431121879556 0.42568580448156584 0.034164820101380285 -3.272 -7.936 -1.98 -1.556 0.264 0.52 -0.14
-0.6573107676088998 -0.2837864457588015 0.0015339807878854137 1.7027186745528093 0.10737865515197896 0.21629129109184334 0.003451456772742181 0.24975661591353862 0.07422012642713648 -0.03180862561162992 -0.4614214209094464 0.0023561944897503642 0.40762164672681306 0.011780972448751823 -3.148 -7.84 -1.812 -1.62 0.252 0.608 -0.12
-0.6557767868210144 -0.2826359601678875 0.0007669903939427069 1.6985002273861243 0.10776215034895031 0.22127672865247094 0.0030679615757708274 0.1751437904047771 0.0801106126515124 -0.009424777959001457 -0.49362274560270136 0.003141592653000486 0.4358959806038174 -0.010995574285501701 -3.148 -8.064 -1.712 -1.588 0.228 0.5 -0.128
-0.654242806033129 -0.2826359601678875 0.0007669903939427069 1.6938982850224682 0.10776215034895031 0.22626216621309853 0.0030679615757708274 0.11977321989564353 0.07736171908013696 -0.029059732040254495 -0.43550328152219236 -0.007461282550876154 0.4571017310115707 0.01531526418337737 -2.864 -8.188 -2.012 -1.708 0.236 0.568 -0.148
-0.6527088252452435 -0.2811019793800021 0.0011504855909140602 1.690446828249726 0.10737865515197896 0.22971362298584072 0.0030679615757708274 0.13391038683414572 0.07264933010063623 -0.03652101459113065 -0.4519966429504449 -0.008246680714126275 0.41154863754306364 -0.012959069693627005 -2.708 -8.156 -2.18 -1.892 0.244 0.576 -0.128
-0.6504078540634154 -0.2811019793800021 0.0 1.6843109050981844 0.10661166475803625 0.23431556534949696 0.0030679615757708274 0.18181967479240313 0.05733406591725887 -0.014529866020127248 -0.49048115294970085 -0.014137166938502187 0.4300054943794415 -0.0023561944897503642 -2.708 -8.188 -2.08 -1.984 0.244 0.5 -0.12
-0.6507913492603867 -0.2811019793800021 0.0015339807878854137 1.679708962734528 0.10852914074289302 0.2389175077131532 0.0038349519697135344 0.10367255754901604 0.07814711724338709 -0.00039269908162506076 -0.530536459275457 0.01727875959150267 0.4684900043786975 0.011780972448751823 -2.836 -8.064 -2.148 -1.832 0.236 0.492 -0.14
-0.6492573684725014 -0.2795679985921167 0.0003834951969713534 1.6739565347799577 0.10699515995500761 0.24351945007680942 0.0038349519697135344 0.09424777959001458 0.07029313561088588 0.01610066234662749 -0.5167919914185799 -0.0035342917346255468 0.44689155488931914 0.0310232274483798 -2.896 -7.968 -2.248 -1.892 0.228 0.548 -0.112
-0.64887387327553 -0.2791845033951453 0.0003834951969713534 1.6689710972193301 0.10852914074289302 0.24735440204652295 0.004601942363656241 0.11741702540589316 0.04476769530525693 -0.01060287520387664 -0.4983351345822021 -0.005890486224375911 0.40958514213493835 0.054192473264258384 -2.74 -8.096 -2.552 -1.892 0.244 0.616 -0.12
-0.6477233876846159 -0.2784175130012026 0.0003834951969713534 1.6639856596587026 0.10737865515197896 0.2519563444101792 0.004601942363656241 0.08796459428401361 0.07657632091688685 -0.01727875959150267 -0.536819644581458 0.02081305132612822 0.4131194338695639 0.009424777959001457 -2.74 -8.316 -2.448 -1.864 0.216 0.568 -0.168
-0.6477233876846159 -0.2772670274102885 0.0 1.6570827461132183 0.10776215034895031 0.25579129637989273 0.003451456772742181 0.03259402377488004 0.07068583469251093 -0.0011780972448751821 -0.5002986299903274 -0.014529866020127248 0.4103705402981885 0.0007853981632501215 -2.864 -8.508 -2.448 -1.832 0.2 0.54 -0.156
-0.6473398924876446 -0.2772670274102885 -0.0003834951969713534 1.653631289340476 0.10814564554592167 0.2592427531526349 0.004601942363656241 0.012173671530376884 0.06911503836601068 -0.0329867228565051 -0.4881249584599505 -0.0027488935713754254 0.40762164672681306 -0.006283185306000972 -2.992 -8.412 -2.516 -1.984 0.188 0.576 -0.176
-0.6477233876846159 -0.27650003701634585 -0.0003834951969713534 1.6478788613859057 0.10852914074289302 0.26422819071326253 0.003451456772742181 0.02513274122400389 0.045160394386881984 -0.03534291734625546 -0.47948557866419916 -0.018849555918002914 0.4060508504003128 0.0007853981632501215 -2.772 -8.22 -2.484 -2.016 0.152 0.568 -0.204
-0.6477233876846159 -0.27650003701634585 -0.0007669903939427069 1.6432769190222494 0.10814564554592167 0.2676796474860047 0.004601942363656241 0.05026548244800778 0.04830198703988247 -0.039662607244131134 -0.5002986299903274 -0.0011780972448751821 0.3875939935639349 -0.036913713672755706 -2.708 -8.156 -2.416 -2.108 0.172 0.528 -0.212
-0.6477233876846159 -0.27534955142543177 -0.0007669903939427069 1.6386749766585933 0.10737865515197896 0.2715145994557182 0.004601942363656241 -0.01649336142825255 0.050658181529632834 -0.03887720908088101 -0.4959789400924517 -0.008246680714126275 0.3738495257070578 -0.018849555918002914 -2.772 -8.156 -2.384 -2.168 0.144 0.548 -0.204
-0.64887387327553 -0.27496605622846043 -0.0015339807878854137 1.6333060439009943 0.10814564554592167 0.27496605622846043 0.004218447166684887 -0.02591813938725401 0.050658181529632834 -0.036128315509505585 -0.5077599125412036 0.011388273367126762 0.3667809422378067 0.03730641275438077 -2.616 -8.316 -2.28 -2.136 0.152 0.576 -0.184
-0.6484903780785587 -0.27458256103148904 -0.0019174759848567672 1.62640313035551 0.10737865515197896 0.2791845033951453 0.003451456772742181 -0.049480084284757656 0.024347343060753767 -0.03180862561162992 -0.4873395602967004 0.022776546734253524 0.34950218264630406 0.011780972448751823 -2.524 -8.508 -2.216 -2.292 0.164 0.588 -0.204
-0.6481068828815874 -0.273432075440575 -0.0030679615757708274 1.6218011879918537 0.10852914074289302 0.28301945536485884 0.004601942363656241 -0.024740042142378828 0.059690260407009234 -0.06440264938650996 -0.48773225937832543 -0.005497787142750851 0.35460727070742987 -0.019634954081253035 -2.584 -8.696 -2.28 -2.32 0.152 0.56 -0.204
-0.64887387327553 -0.2726650850466323 -0.004601942363656241 1.6175827408251688 0.10852914074289302 0.286470912137601 0.004218447166684887 0.007461282550876154 0.05851216316213405 -0.054192473264258384 -0.5065818152963284 -0.013744467856877126 0.3777765165233084 -0.003141592653000486 -2.552 -8.604 -1.98 -2.32 0.144 0.56 -0.196
-0.6492573684725014 -0.2726650850466323 -0.004601942363656241 1.6122138080675699 0.10699515995500761 0.29107285450125725 0.004601942363656241 -0.014922565101752308 0.04555309346850705 -0.0750055245903866 -0.5077599125412036 0.005890486224375911 0.3581415624420554 -0.02513274122400389 -2.524 -8.604 -2.048 -2.352 0.136 0.56 -0.212
-0.650024358866444 -0.27228158984966094 -0.005752427954570301 1.6072283705069423 0.10661166475803625 0.2941408160770281 0.0030679615757708274 -0.04790928795825741 0.027488935713754253 -0.08325220530451288 -0.5285729638673318 -0.02552544030562895 0.36992253489080723 0.01767145867312773 -2.708 -8.604 -1.98 -2.292 0.144 0.568 -0.252
-0.6504078540634154 -0.2718980946526896 -0.005752427954570301 1.6033934185372287 0.10852914074289302 0.29682528245582757 0.0003834951969713534 -0.06911503836601068 0.045160394386881984 -0.07461282550876154 -0.48144907407232446 -0.013744467856877126 0.3129811680551734 -0.13940817397689656 -2.648 -8.728 -2.048 -2.168 0.152 0.608 -0.224
-0.6511748444573582 -0.2718980946526896 -0.006902913545484362 1.5980244857796297 0.10776215034895031 0.2998932440315984 -0.003451456772742181 -0.06558074663138515 0.039662607244131134 -0.07932521448826227 -0.4618141199910714 0.013351768775252066 0.2945243112187956 -0.297273204790171 -2.492 -8.792 -1.98 -2.292 0.152 0.684 -0.224
-0.6515583396543295 -0.2718980946526896 -0.007669903939427069 1.5934225434159734 0.1062281695610649 0.3037281960013119 -0.005368932757598948 -0.09149888601863915 0.018064157754752792 -0.09424777959001458 -0.44689155488931914 -0.04633849163175717 0.3408628028505527 -0.29845130203504616 -2.74 -8.888 -1.98 -2.384 -0.06 0.588 -0.224
-0.6530923204422149 -0.2715145994557182 -0.007669903939427069 1.5888206010523174 0.10507768397015084 0.30679615757708273 -0.008053399136398421 -0.11388273367126761 0.02591813938725401 -0.06283185306000971 -0.43668137876706753 -0.10681415020201653 0.3279037331569257 -0.2509347131584138 -2.96 -8.856 -1.844 -2.412 -0.088 0.588 -0.24
-0.6538593108361576 -0.2715145994557182 -0.008436894333369775 1.5849856490826038 0.10200972239438001 0.3094806239558822 -0.009587379924283835 -0.09935286765114036 0.019242254999627974 -0.012173671530376884 -0.45827982825644586 -0.19870573530228072 0.31219576989192327 -0.24465152785241284 -2.68 -9.016 -1.88 -2.476 0.072 0.596 -0.26
-0.6557767868210144 -0.2718980946526896 -0.009203884727312482 1.580767201915919 0.09932525601558054 0.31254858553165304 -0.013038836697026017 -0.13744467856877127 0.004319689897875668 -0.03573561642788053 -0.44689155488931914 -0.26782077366829143 0.33340152029967657 -0.20813051326128218 -2.492 -8.888 -2.248 -2.536 0.172 0.56 -0.224
-0.6569272724119284 -0.2718980946526896 -0.009203884727312482 1.5757817643552914 0.09817477042466648 0.3148495567134812 -0.01342233189399737 -0.1189878217323934 0.0027488935713754254 -0.04673119071338223 -0.41390483203281403 -0.2309070599955357 0.28941922315766977 -0.1971349389757805 -2.492 -8.604 -2.28 -2.504 0.1 0.568 -0.24
-0.6576942628058712 -0.27113110425874687 -0.009203884727312482 1.5715633171886063 0.09740778003072377 0.31830101348622336 -0.01687378866673955 -0.11427543275289267 0.01610066234662749 -0.03337942193813016 -0.4441426613179437 -0.09542587683488976 0.25682519938278975 -0.18771016101677904 -2.648 -8.38 -2.28 -2.564 -0.072 0.56 -0.28
-0.6599952339876992 -0.27113110425874687 -0.010354370318226542 1.5661943844310073 0.09664078963678106 0.3202184894710801 -0.017257283863710903 -0.12762720152814475 0.02552544030562895 -0.04633849163175717 -0.42136611458369017 -0.06558074663138515 0.2309070599955357 -0.16257741979277515 -2.552 -8.444 -2.484 -2.476 -0.06 0.576 -0.288
-0.6611457195786133 -0.27113110425874687 -0.009587379924283835 1.5638934132491793 0.09433981845495294 0.32213596545593687 -0.02032524543948173 -0.16297011887440022 0.014137166938502187 -0.054977871427508505 -0.39741147060456145 -0.12252211346701895 0.20577431877153182 -0.18574666560865372 -2.616 -8.508 -2.348 -2.444 0.044 0.636 -0.268
-0.6634466907604415 -0.2715145994557182 -0.01112136071216925 1.5596749660824945 0.09395632325798159 0.3252039270317077 -0.0222427214243385 -0.17828538305777758 -0.0035342917346255468 -0.05458517234588344 -0.38366700274768434 -0.14922565101752308 0.20224002703690627 -0.17239489683340167 -2.708 -8.572 -2.18 -2.504 0.144 0.656 -0.268
-0.6649806715483269 -0.2703641138648042 -0.011504855909140603 1.5554565189158096 0.09357282806101024 0.3267379078195931 -0.022626216621309852 -0.17357299407827684 -0.009817477040626518 -0.043196898978756684 -0.4099778412165634 -0.09581857591651483 0.20459622152665666 -0.17632188764965226 -2.772 -8.572 -1.944 -2.412 0.052 0.576 -0.296
-0.667281642730155 -0.27113110425874687 -0.01227184630308331 1.5512380717491248 0.09242234247009617 0.3282718886074785 -0.02454369260616662 -0.18849555918002917 0.014922565101752308 -0.04280419989713162 -0.37738381744168337 -0.028274333877004374 0.17789268397615252 -0.14176436846664692 -2.836 -8.604 -1.776 -2.596 -0.044 0.588 -0.288
-0.6695826139119831 -0.27074760906177553 -0.011888351106111956 1.5497040909612392 0.09203884727312482 0.32903887900142126 -0.027228158984966094 -0.2171625921386586 -0.001570796326500243 -0.04790928795825741 -0.34478979366680335 -0.06283185306000971 0.14765485469102282 -0.19792033713903062 -2.68 -8.572 -1.98 -2.656 0.044 0.676 -0.288
-0.6722670802907825 -0.27074760906177553 -0.012655341500054663 1.545102148597583 0.09127185687918211 0.330956354986278 -0.029529130166794215 -0.24033183795453716 -0.0019634954081253035 -0.027881634795379313 -0.3271183349936756 -0.07618362183526178 0.15158184550727344 -0.21362830040403305 -2.616 -8.636 -2.18 -2.688 0.088 0.676 -0.268
-0.6745680514726107 -0.27074760906177553 -0.012655341500054663 1.5420341870218122 0.09088836168221076 0.33325732616810616 -0.03144660615165098 -0.24897121775028852 0.001570796326500243 -0.04123340357063138 -0.33536501570780186 -0.05458517234588344 0.21323560132240799 -0.21284290224078292 -2.648 -8.824 -2.384 -2.656 0.044 0.548 -0.268
-0.6776360130483815 -0.27113110425874687 -0.013038836697026017 1.5389662254460414 0.09165535207615347 0.3347913069559916 -0.03413107253045045 -0.2666426764234162 0.0019634954081253035 -0.06086835765188441 -0.29373891305554545 -0.013351768775252066 0.19085175366977952 -0.2230530783630345 -2.46 -8.984 -2.316 -2.688 -0.044 0.56 -0.288
-0.6795534890332383 -0.27074760906177553 -0.014189322287940077 1.5358982638702705 0.09088836168221076 0.3359417925469056 -0.03604854851530722 -0.2509347131584138 -0.019634954081253035 -0.03769911183600583 -0.3015928946880466 -0.023561944897503646 0.16061392438464983 -0.22344577744465957 -2.492 -8.888 -2.216 -2.688 0.0 0.616 -0.252
-0.6826214506090091 -0.27074760906177553 -0.01457281748491143 1.5335972926884425 0.0897378760912967 0.3378592685317624 -0.038733014894106695 -0.2898119222392948 0.014922565101752308 -0.024347343060753767 -0.29530970938204565 -0.06479534846813502 0.11545352999776785 -0.24779312050541333 -2.428 -9.204 -2.08 -2.628 0.036 0.636 -0.252
-0.6853059169878086 -0.27074760906177553 -0.014956312681882784 1.530912826309643 0.088970885697354 0.3386262589257051 -0.04141748127290617 -0.26742807458666634 0.005890486224375911 -0.029845130203504617 -0.2580032966276649 -0.0899280896921389 0.10642145112039146 -0.24229533336266248 -2.368 -9.144 -2.08 -2.688 0.024 0.636 -0.288
-0.6887573737605508 -0.27113110425874687 -0.01457281748491143 1.5286118551278147 0.08820389530341129 0.33977674451661916 -0.04371845245473429 -0.2591813938725401 -0.01688606050987761 -0.021598449489378342 -0.2638937828520408 -0.06283185306000971 0.11034844193664206 -0.24425882877078778 -2.368 -9.396 -2.248 -2.656 -0.088 0.528 -0.26
-0.6906748497454075 -0.27113110425874687 -0.014956312681882784 1.5251603983550726 0.08590292412158317 0.3393932493196478 -0.04601942363656241 -0.2646791810152909 -0.006675884387626033 0.004319689897875668 -0.2360121480566615 -0.09581857591651483 0.07971791356988733 -0.22815816642416029 -2.088 -9.808 -2.384 -2.78 -0.06 0.528 -0.268
-0.6948932969120925 -0.27113110425874687 -0.014189322287940077 1.5247769031581013 0.0839854481367264 0.33977674451661916 -0.048703890015361885 -0.2941316121371705 -0.014137166938502187 -0.009424777959001457 -0.21402099948565811 -0.18653206377190384 0.003926990816250607 -0.25839599570928995 -2.116 -9.68 -2.448 -3.176 0.124 0.724 -0.288
-0.6979612584878633 -0.2718980946526896 -0.015339807878854137 1.5217089415823304 0.0839854481367264 0.3401602397135905 -0.05062136600021865 -0.33732851111592715 -0.011780972448751823 -0.03455751918300534 -0.19674223989415543 -0.16454091520090044 -0.00510508806112579 -0.2642864819336659 -2.272 -10.064 -2.416 -3.484 0.088 0.56 -0.252
-0.7002622296696914 -0.27228158984966094 -0.016106798272796843 1.520174960794445 0.08321845774278369 0.34207771569844725 -0.05253884198507542 -0.33575771478942695 -0.021598449489378342 -0.021991148571003403 -0.20970130958778244 -0.0659734457130102 0.09385508050838952 -0.2309070599955357 -2.148 -10.604 -2.012 -2.84 0.0 0.396 -0.224
-0.7037136864424336 -0.27228158984966094 -0.01572330307582549 1.5182574848095882 0.08206797215186963 0.34092723010753323 -0.056373793954788955 -0.30748338091242255 -0.0329867228565051 -0.06440264938650996 -0.18535396652702868 -0.07186393193738612 0.0769690199985119 -0.22540927285278486 -1.96 -10.856 -2.012 -2.992 -0.044 0.568 -0.24
-0.7075486384121471 -0.2730485802436036 -0.016490293469768196 1.5163400088247314 0.08053399136398422 0.34054373491056183 -0.057524279545703015 -0.2921681167290452 -0.043982297142006806 -0.029845130203504617 -0.15433073907864886 -0.09660397407976494 -0.03063052836675474 -0.27253316264779215 -2.116 -10.668 -1.812 -3.268 0.036 0.732 -0.252
-0.7106165999879179 -0.2726650850466323 -0.01687378866673955 1.5151895232338175 0.07938350577307016 0.3416942205014759 -0.05905826033358843 -0.31965705244279946 -0.028667032958629435 -0.03809181091763089 -0.1472621556093978 -0.12252211346701895 0.0035342917346255468 -0.2470077223421632 -2.18 -10.604 -1.744 -2.872 0.108 0.56 -0.252
-0.7136845615636888 -0.27381557063754636 -0.01687378866673955 1.5151895232338175 0.07861651537912745 0.34092723010753323 -0.06289321230330196 -0.3671736413194318 -0.03337942193813016 -0.02631083846887907 -0.13862277581364643 -0.11977321989564353 0.03063052836675474 -0.2210895829549092 -1.836 -10.636 -1.744 -2.656 0.116 0.588 -0.224
-0.7167525231394596 -0.2741990658345177 -0.017640779060682257 1.514806028036846 0.0790000105760988 0.34131072530450457 -0.06634466907604414 -0.3597123587685556 -0.07539822367201165 -0.05537057050913356 -0.0679369411211355 -0.028274333877004374 -0.03455751918300534 -0.22266037928140944 -1.836 -10.696 -1.844 -2.932 -0.024 0.848 -0.26
-0.7213544655031158 -0.27458256103148904 -0.017640779060682257 1.513655542445932 0.07861651537912745 0.3416942205014759 -0.0682621450609009 -0.3369358120343021 -0.06636614479463526 -0.027488935713754253 -0.07186393193738612 -0.03926990816250607 0.011780972448751823 -0.21951878662840896 -1.776 -11.016 -1.712 -3.148 -0.072 0.656 -0.26
-0.7240389318819153 -0.27534955142543177 -0.017257283863710903 1.5121215616580466 0.07554855380335662 0.34361169648633266 -0.06941263065181497 -0.3577488633604303 -0.0620464548967596 0.010995574285501701 -0.06479534846813502 -0.11427543275289267 0.12055861805889365 -0.22933626366903548 -1.556 -11.46 -1.844 -3.084 0.06 0.356 -0.252
-0.7294078646395142 -0.2772670274102885 -0.01802427425765361 1.5128885520519892 0.07516505860638527 0.34207771569844725 -0.07286408742455715 -0.3832743036660593 -0.09896016856951531 -0.014137166938502187 -0.039662607244131134 -0.1429424657115221 0.08560839979426324 -0.22776546734253522 -1.588 -11.556 -1.812 -3.116 0.164 0.46 -0.26
-0.7320923310183137 -0.27803401780423126 -0.018791264651596317 1.5128885520519892 0.07593204900032798 0.34207771569844725 -0.07401457301547121 -0.38837939172718505 -0.08207410805963769 -0.040448005407381256 -0.0035342917346255468 -0.08128870989638758 -0.024740042142378828 -0.22187498111815931 -1.368 -11.396 -1.676 -3.332 0.1 0.676 -0.288
-0.7363107781849986 -0.2784175130012026 -0.018791264651596317 1.512505056855018 0.07516505860638527 0.3432282012893613 -0.07631554419729933 -0.329867228565051 -0.0801106126515124 0.003141592653000486 0.007853981632501214 0.003141592653000486 -0.029845130203504617 -0.20655971693478195 -1.496 -11.744 -1.644 -3.36 -0.024 0.616 -0.26
-0.7397622349577407 -0.279951493789088 -0.017640779060682257 1.5132720472489607 0.07478156340941391 0.34361169648633266 -0.07938350577307016 -0.3950552761148111 -0.09424777959001458 -0.0035342917346255468 0.023169245815878585 -0.03887720908088101 0.013744467856877126 -0.24543692601566297 -1.244 -12.16 -1.944 -3.208 -0.016 0.508 -0.26
-0.7435971869274544 -0.2811019793800021 -0.01802427425765361 1.5132720472489607 0.0732475826215285 0.34284470609239 -0.08168447695489828 -0.4060508504003128 -0.11074114101826713 -0.022383847652628464 0.04123340357063138 -0.0789325154066372 0.02631083846887907 -0.21951878662840896 -1.34 -12.284 -2.012 -3.512 0.008 0.54 -0.252
-0.7474321388971679 -0.28186896977394477 -0.017640779060682257 1.5140390376429034 0.07286408742455715 0.34284470609239 -0.08436894333369775 -0.3663882431561817 -0.1260564052016445 -0.03180862561162992 0.04437499622363186 -0.10288715938576591 0.003926990816250607 -0.23365595356691113 -1.056 -12.348 -1.776 -3.636 0.036 0.48 -0.252
-0.7512670908668814 -0.2837864457588015 -0.01917475984856767 1.5155730184307887 0.07094661143970038 0.34246121089541864 -0.08628641931855452 -0.38563049815580963 -0.13076879418114523 -0.03926990816250607 0.05026548244800778 -0.10406525663064109 -0.011780972448751823 -0.19752763805740556 -1.12 -12.7 -1.676 -3.452 0.016 0.492 -0.28
-0.7554855380335662 -0.28570392174365833 -0.018791264651596317 1.517106999218674 0.06979612584878632 0.3416942205014759 -0.08820389530341129 -0.3981968687678116 -0.14451326203802234 -0.021598449489378342 0.13548118316064595 -0.10759954836526664 -0.04123340357063138 -0.21480639764890821 -1.088 -12.54 -1.476 -3.82 -0.008 0.548 -0.268
-0.7600874803972225 -0.2876213977285151 -0.018791264651596317 1.5182574848095882 0.06979612584878632 0.34207771569844725 -0.0897378760912967 -0.3828816045844342 -0.17318029499665177 -0.01060287520387664 0.11780972448751822 -0.0801106126515124 -0.02552544030562895 -0.24582962509728803 -0.996 -12.38 -1.508 -3.604 0.036 0.444 -0.24
-0.7643059275639074 -0.2891553785164005 -0.019941750242510378 1.5194079704005024 0.06787864986392955 0.34131072530450457 -0.09280583766706753 -0.3852377990741846 -0.2010619297920311 -0.027488935713754253 0.12762720152814475 -0.11545352999776785 -0.014529866020127248 -0.21559179581215834 -0.964 -12.792 -1.376 -3.36 0.072 0.328 -0.252
-0.768140879533621 -0.2918398448952 -0.01917475984856767 1.5217089415823304 0.06596117387907278 0.3390097541226764 -0.09510680884889565 -0.4241150081550656 -0.21127210591428267 -0.04437499622363186 0.15629423448677418 -0.1009236639776406 -0.09974556673276543 -0.20695241601640701 -0.652 -12.444 -1.44 -3.82 0.024 0.576 -0.252
-0.7735098122912198 -0.2933738256830854 -0.02032524543948173 1.5228594271732445 0.06596117387907278 0.3393932493196478 -0.09625729443980971 -0.39073558621693544 -0.20734511509803208 0.012959069693627005 0.17553648948640216 -0.11977321989564353 -0.1472621556093978 -0.2030254252001564 -0.684 -11.968 -1.072 -3.696 0.052 0.444 -0.232
-0.7765777738669907 -0.29605829206188483 -0.019558255045539024 1.5251603983550726 0.06481068828815872 0.33824276372873374 -0.09894176081860918 -0.3919136834618106 -0.17592918856802722 -0.0027488935713754254 0.14569135928289753 -0.1060287520387664 -0.0911061869370141 -0.19320794815952988 -0.684 -12.412 -1.108 -3.208 0.08 0.336 -0.26
-0.7800292306397328 -0.29759227284977025 -0.02032524543948173 1.527844864733872 0.06327670750027331 0.3344078117590202 -0.10085923680346595 -0.37934731284980866 -0.1971349389757805 -0.008639379795751335 0.19281524907790482 -0.09974556673276543 -0.11034844193664206 -0.18771016101677904 -0.464 -12.412 -1.04 -3.452 0.052 0.336 -0.24
-0.7838641826094465 -0.30027673922856973 -0.020708740636453084 1.5293788455217574 0.0625097171063306 0.330956354986278 -0.10316020798529407 -0.4017311605024371 -0.2309070599955357 -0.012566370612001944 0.2100940086694075 -0.08717919612076348 -0.26035949111741524 -0.1990984343839058 -0.464 -12.0 -1.108 -3.544 -0.008 0.568 -0.252
-0.788849620170074 -0.3025777104103979 -0.02032524543948173 1.532063311900557 0.06135923151541655 0.3294223741983926 -0.10392719837923678 -0.3993749660126868 -0.21087940683265763 0.0 0.23365595356691113 -0.09071348785538903 -0.30080749652479655 -0.1959568417309053 -0.436 -12.476 -1.14 -3.208 0.036 0.54 -0.252
-0.7919175817458448 -0.304878681592226 -0.02032524543948173 1.5351312734763278 0.06135923151541655 0.3267379078195931 -0.1062281695610649 -0.3938771788699359 -0.21284290224078292 -0.009032078877376396 0.23640484713828655 -0.09896016856951531 -0.25839599570928995 -0.17082410050690142 -0.308 -12.444 -1.308 -3.208 0.088 0.5 -0.212
-0.795369038518587 -0.30756314797102546 -0.019941750242510378 1.5378157398551273 0.06059224112147384 0.3236699462438223 -0.10852914074289302 -0.4040873549921875 -0.25564710213791453 -0.008246680714126275 0.265071880096916 -0.08325220530451288 -0.2697842690764167 -0.17867808213940264 -0.372 -12.22 -1.308 -3.24 0.06 0.5 -0.24
-0.7995874856852719 -0.30986411915285356 -0.02032524543948173 1.5401167110369554 0.06020874592450249 0.32060198466805145 -0.11006312153077843 -0.3911282852985605 -0.25564710213791453 -0.015707963265002428 0.28235063968841867 -0.06950773744763575 -0.27567475530079266 -0.18456856836377855 -0.34 -12.348 -1.276 -3.208 -0.016 0.472 -0.26
-0.8030389424580141 -0.31178159513771037 -0.021092235833424438 1.5428011774157548 0.05944175553055978 0.31676703269833795 -0.1119805975156352 -0.4080143458084381 -0.24268803244428755 0.006283185306000972 0.2882411259127946 -0.043982297142006806 -0.30983957540217294 -0.14883295193589802 -0.372 -12.284 -1.376 -3.208 0.008 0.5 -0.268
-0.8064903992307563 -0.3144660615165098 -0.02032524543948173 1.5466361293854685 0.05829126993964572 0.3133155759255958 -0.1119805975156352 -0.394662577033186 -0.25446900489303936 -0.023169245815878585 0.31847895519792424 -0.07971791356988733 -0.3436116964219281 -0.14647675744614766 -0.28 -12.192 -1.14 -3.208 0.06 0.528 -0.252
-0.8107088463974411 -0.31830101348622336 -0.021092235833424438 1.5508545765521533 0.05714078434873166 0.31101460474376763 -0.11351457830352062 -0.39034288713531035 -0.29570240846367074 -0.011780972448751823 0.34164820101380283 -0.084037603467763 -0.3110176726470481 -0.1500110491807732 -0.308 -12.16 -1.34 -3.176 0.044 0.472 -0.26
-0.8149272935641261 -0.32098547986502285 -0.020708740636453084 1.553922538127924 0.05675728915176031 0.30833013836496814 -0.11581554948534874 -0.3667809422378067 -0.28667032958629435 0.0011780972448751821 0.3738495257070578 -0.10485065479389122 -0.2960951075452958 -0.11780972448751822 -0.34 -12.032 -1.408 -3.176 0.052 0.424 -0.26
-0.8191457407308109 -0.3240534414407937 -0.020708740636453084 1.559291470885523 0.0559902987578176 0.304878681592226 -0.1169660350762628 -0.3738495257070578 -0.28156524152516854 -0.001570796326500243 0.36521014591130646 -0.0659734457130102 -0.31455196438167365 -0.1299833960178951 -0.372 -12.032 -1.14 -3.176 0.016 0.424 -0.252
-0.8225971975035531 -0.3271214030165645 -0.021092235833424438 1.5619759372643225 0.055223308363874894 0.30104372962251247 -0.11734953027323415 -0.3809181091763089 -0.2902046213209199 -0.004319689897875668 0.39584067427806124 -0.0789325154066372 -0.36992253489080723 -0.1260564052016445 -0.528 -12.064 -0.972 -3.148 0.016 0.472 -0.252
-0.8264321494732667 -0.32980586939536394 -0.020708740636453084 1.565810889234036 0.05330583237901813 0.29682528245582757 -0.11850001586414821 -0.37699111836005833 -0.28941922315766977 -0.01610066234662749 0.4103705402981885 -0.09974556673276543 -0.36246125233993104 -0.10249446030414085 -0.308 -12.064 -0.972 -3.024 0.1 0.54 -0.26
-0.8295001110490375 -0.3321068405771921 -0.021859226227367145 1.5696458412037497 0.05330583237901813 0.2933738256830854 -0.11926700625809092 -0.38366700274768434 -0.28235063968841867 -0.024347343060753767 0.4036946559105624 -0.11820242356914328 -0.3742422247886829 -0.11270463642639243 -0.372 -12.252 -1.004 -2.992 0.06 0.54 -0.26
-0.8341020534126937 -0.336325287743877 -0.021092235833424438 1.5757817643552914 0.05177185159113271 0.29030586410731457 -0.12118448224294769 -0.3754203220335581 -0.28470683417816905 -0.02120575040775328 0.43785947601194275 -0.07422012642713648 -0.31847895519792424 -0.12566370612001942 -0.308 -12.412 -0.872 -2.872 0.008 0.54 -0.252
-0.8383205005793786 -0.33824276372873374 -0.020708740636453084 1.5796167163250048 0.05138835639416136 0.2880048929254864 -0.12233496783386175 -0.3805254100946839 -0.29570240846367074 -0.012173671530376884 0.43785947601194275 -0.08128870989638758 -0.3110176726470481 -0.12095131714051871 -0.308 -12.476 -0.804 -2.78 0.036 0.528 -0.26
-0.8413884621551494 -0.3416942205014759 -0.020708740636453084 1.584218658688661 0.0502378708032473 0.2841699409557729 -0.1234854534247758 -0.375027622951933 -0.28470683417816905 0.02042035224450316 0.46770460621544735 -0.08757189520238855 -0.2945243112187956 -0.09935286765114036 -0.248 -12.54 -0.804 -2.688 0.08 0.48 -0.268
-0.8456069093218344 -0.34476218207724674 -0.021092235833424438 1.58958759144626 0.049854375606275945 0.2811019793800021 -0.12386894862174716 -0.3930917807066858 -0.3031636910145469 0.012959069693627005 0.4810563749906994 -0.09935286765114036 -0.310232274483798 -0.06950773744763575 -0.248 -12.572 -0.94 -2.656 0.06 0.48 -0.26
-0.8486748708976052 -0.3482136388499889 -0.02147573103039579 1.5945730290068876 0.049854375606275945 0.2772670274102885 -0.12463593901568987 -0.3663882431561817 -0.31455196438167365 -0.015707963265002428 0.47870018050094904 -0.045160394386881984 -0.3322234230548014 -0.08089601081476251 0.028 -12.476 -1.072 -2.688 0.016 0.5 -0.28
-0.8521263276703473 -0.35051461003181705 -0.021092235833424438 1.5999419617644866 0.04832039481839053 0.273432075440575 -0.12463593901568987 -0.32554753866717534 -0.3157300616265488 -0.006283185306000972 0.46966810162357264 -0.04987278336638271 -0.3440043955035532 -0.07225663101901117 0.996 -12.444 -0.804 -2.688 -0.008 0.52 -0.26
-0.8551942892461182 -0.35473305719850196 -0.021092235833424438 1.604927399325114 0.04678641403050512 0.2703641138648042 -0.1250194342126612 -0.3758130211151831 -0.30983957540217294 -0.0007853981632501215 0.5344634500917077 -0.06636614479463526 -0.32162054785092475 -0.04555309346850705 1.12 -12.572 -0.872 -2.628 0.044 0.444 -0.268
-0.8586457460188603 -0.3578010187742728 -0.02147573103039579 1.6099128368857418 0.04716990922747647 0.26691265709206197 -0.12616991980357528 -0.3589269606053055 -0.3279037331569257 -0.02591813938725401 0.5796238444785896 -0.0789325154066372 -0.336150413871052 -0.04162610265225644 1.804 -12.604 -0.772 -2.72 0.1 0.472 -0.288
-0.8624806979885739 -0.36125247554701495 -0.02147573103039579 1.6160487600372835 0.04678641403050512 0.2634612003193198 -0.12655341500054662 -0.31651545978979895 -0.342826298258678 -0.01767145867312773 0.5666647747849627 -0.04280419989713162 -0.35539266887067994 -0.0310232274483798 2.024 -12.508 -0.468 -2.84 0.052 0.46 -0.268
-0.8651651643673733 -0.3643204371227858 -0.023009711818281205 1.6225681783857964 0.04601942363656241 0.2592427531526349 -0.1257864246066039 -0.2850995332597941 -0.30944687632054785 -0.04280419989713162 0.6043638866209685 -0.029845130203504617 -0.36049775693180575 -0.021598449489378342 1.776 -12.604 -0.468 -2.932 0.016 0.412 -0.252
-0.8678496307461728 -0.36777189389552795 -0.022626216621309852 1.6294710919312807 0.046402918833533764 0.25579129637989273 -0.1257864246066039 -0.2631083846887907 -0.3204424506060496 -0.07971791356988733 0.5980807013149675 -0.022776546734253524 -0.36049775693180575 -0.0035342917346255468 1.836 -12.572 -0.4 -2.932 0.024 0.424 -0.288
-0.8693836115340582 -0.3712233506682701 -0.024160197409195266 1.6348400246888797 0.04601942363656241 0.2527233348041219 -0.12655341500054662 -0.27449665805591744 -0.31926435336117437 -0.0679369411211355 0.5953318077435921 -0.019634954081253035 -0.3412555019321778 -0.012173671530376884 1.868 -12.7 -0.468 -2.904 0.052 0.384 -0.268
-0.872451573109829 -0.3746748074410123 -0.025310683000109326 1.6421264334313355 0.045252433242619704 0.24888838283440837 -0.12616991980357528 -0.2670353755050413 -0.310232274483798 -0.0950331777532647 0.5906194187640913 -0.014137166938502187 -0.3828816045844342 -0.003926990816250607 1.652 -12.636 -0.4 -2.964 -0.016 0.384 -0.268
-0.8747525442916572 -0.37850975941072584 -0.027228158984966094 1.6478788613859057 0.044485442848677 0.2446699356677235 -0.12616991980357528 -0.22972896275066054 -0.342826298258678 -0.11034844193664206 0.6043638866209685 -0.050658181529632834 -0.37856191468655853 0.008246680714126275 1.712 -12.76 -0.436 -2.932 -0.044 0.412 -0.268
-0.8762865250795426 -0.38081073059255394 -0.0279951493789088 1.653631289340476 0.04371845245473429 0.24121847889498133 -0.12655341500054662 -0.21087940683265763 -0.3412555019321778 -0.10956304377339195 0.6051492847842186 -0.13273228958927052 -0.35382187254417974 0.005497787142750851 1.464 -12.728 -0.5 -2.932 0.088 0.364 -0.28
-0.8774370106704567 -0.38387869216832476 -0.0279951493789088 1.6609176980829317 0.04295146206079158 0.2373835269252678 -0.12616991980357528 -0.18653206377190384 -0.3066979827491724 -0.10367255754901604 0.6357798131509733 -0.13940817397689656 -0.3640320486664313 -0.0023561944897503642 1.368 -12.792 -0.468 -2.78 0.124 0.424 -0.26
-0.8812719626401702 -0.3877136441380383 -0.028762139772851508 1.666670126037502 0.042184471666848876 0.2331650797585829 -0.12655341500054662 -0.18378317020052842 -0.3451824927484284 -0.09778207132464012 0.6412776002937242 -0.08050331173313745 -0.37699111836005833 0.0011780972448751821 1.464 -12.792 0.2 -2.932 0.024 0.384 -0.28
-0.882038953034113 -0.3900146153198664 -0.029529130166794215 1.6728060491890437 0.04180097646987752 0.23009711818281206 -0.126936910197518 -0.19634954081253037 -0.342826298258678 -0.0750055245903866 0.6314601232530976 -0.04437499622363186 -0.394269877951561 -0.009424777959001457 1.308 -12.7 0.836 -2.812 0.024 0.384 -0.268
-0.883189438625027 -0.3942330624865513 -0.03029612056073692 1.679708962734528 0.041033986075934815 0.2266456614100699 -0.12616991980357528 -0.1920298509146547 -0.32868913132017585 -0.05379977418263332 0.6675884387626032 -0.08521570071263818 -0.38131080825793395 0.0019634954081253035 1.496 -12.7 0.772 -2.84 0.172 0.424 -0.268
-0.8858739050038265 -0.39653403366837947 -0.03029612056073692 1.6866118762800124 0.038733014894106695 0.22204371904641365 -0.12616991980357528 -0.19870573530228072 -0.3440043955035532 -0.029845130203504617 0.6636614479463526 -0.12487830795676931 -0.38877209080881014 0.009424777959001457 1.588 -12.792 1.172 -2.78 0.18 0.424 -0.252
-0.8877913809886832 -0.39998549044112164 -0.030679615757708275 1.692747799431554 0.039883500485020755 0.21935925266761416 -0.12616991980357528 -0.19085175366977952 -0.3310453258099262 -0.01060287520387664 0.6640541470279777 -0.07186393193738612 -0.37934731284980866 -0.0047123889795007284 1.836 -12.76 1.04 -2.748 0.18 0.376 -0.252
-0.8881748761856546 -0.40382044241083515 -0.03029612056073692 1.6992672177800672 0.03911651009107805 0.2151408055009293 -0.12616991980357528 -0.19870573530228072 -0.3310453258099262 0.0023561944897503642 0.6899722864152317 -0.011780972448751823 -0.3640320486664313 0.001570796326500243 2.024 -12.888 0.972 -2.656 0.088 0.404 -0.224
-0.8900923521705113 -0.406888403986606 -0.029912625363765568 1.7065536265225227 0.03911651009107805 0.2124563391221298 -0.12616991980357528 -0.18339047111890336 -0.33968470560567754 0.006675884387626033 0.6479534846813502 -0.018849555918002914 -0.33300882121805153 -0.006283185306000972 1.868 -12.984 0.804 -2.536 0.06 0.356 -0.224
-0.8927768185493108 -0.4103398607593482 -0.029529130166794215 1.7126895496740644 0.03796602450016399 0.20785439675847356 -0.126936910197518 -0.1649336142825255 -0.32122784876929966 0.028274333877004374 0.6385287067223487 -0.02591813938725401 -0.3549999697890549 -0.00510508806112579 2.368 -12.952 0.436 -2.504 0.008 0.444 -0.232
-0.8939273041402248 -0.41379131753209036 -0.02914563496982286 1.7203594536134914 0.03834951969713534 0.20325245439481732 -0.12616991980357528 -0.1460840583645226 -0.3224059460141749 0.03220132469325498 0.6813329066194804 -0.036913713672755706 -0.38798669264556 0.0023561944897503642 2.46 -13.048 0.4 -2.412 0.052 0.376 -0.224
-0.8950777897311389 -0.41762626950180387 -0.029529130166794215 1.7268788719620045 0.03796602450016399 0.2001844928190465 -0.12655341500054662 -0.15236724367052357 -0.34950218264630406 0.03455751918300534 0.7009678607007335 -0.04162610265225644 -0.40016036417593687 0.013744467856877126 2.304 -13.016 0.064 -2.444 0.088 0.396 -0.212
-0.896228275322053 -0.42146122147151743 -0.028762139772851508 1.7341652807044603 0.037582529303192634 0.19634954084933295 -0.12655341500054662 -0.12566370612001942 -0.3412555019321778 0.021598449489378342 0.7261006019247374 -0.03377212101975522 -0.3962333733596863 0.008246680714126275 2.212 -12.888 0.1 -2.412 0.088 0.432 -0.184
-0.8966117705190243 -0.4249126782442596 -0.028378644575880154 1.7418351846438873 0.037582529303192634 0.1917475984856767 -0.12655341500054662 -0.09071348785538903 -0.34675328907492864 0.01060287520387664 0.7312056899858631 -0.018064157754752792 -0.36363934958480626 0.007461282550876154 2.584 -12.952 0.2 -2.444 0.108 0.384 -0.176
-0.8969952657159956 -0.42836413501700177 -0.028378644575880154 1.750272078977257 0.03796602450016399 0.18867963690990588 -0.1257864246066039 -0.0640099503048849 -0.3459678909116785 0.008639379795751335 0.7398450697816145 0.0023561944897503642 -0.35146567805442935 0.01060287520387664 2.492 -12.856 0.3 -2.564 0.124 0.336 -0.156
-0.8981457513069098 -0.4314320965927726 -0.028378644575880154 1.7575584877197128 0.037582529303192634 0.18522818013716372 -0.12616991980357528 -0.05458517234588344 -0.336150413871052 0.01767145867312773 0.7237444074349869 0.0007853981632501215 -0.336150413871052 0.007853981632501214 2.18 -12.824 0.268 -2.596 0.08 0.328 -0.184
-0.8985292465038811 -0.43526704856248616 -0.02914563496982286 1.764077906068226 0.03834951969713534 0.1829272089553356 -0.12655341500054662 -0.034950218264630406 -0.3436116964219281 -0.001570796326500243 0.7406304679448645 0.00510508806112579 -0.32672563591205056 -0.007461282550876154 2.088 -12.792 0.604 -2.72 0.108 0.316 -0.184
-0.8981457513069098 -0.43795151494128565 -0.028762139772851508 1.7713643148106815 0.03796602450016399 0.17909225698562206 -0.12616991980357528 -0.0329867228565051 -0.35578536795230503 0.004319689897875668 0.7209955138636115 -0.005497787142750851 -0.28667032958629435 0.005890486224375911 1.932 -12.92 0.436 -2.596 0.124 0.316 -0.176
-0.8977622561099384 -0.4410194765170565 -0.02914563496982286 1.7775002379622231 0.037582529303192634 0.17679128580379394 -0.12616991980357528 -0.007853981632501214 -0.3440043955035532 0.0047123889795007284 0.7099999395781098 -0.004319689897875668 -0.2941316121371705 0.005497787142750851 2.024 -12.92 0.668 -2.476 0.116 0.336 -0.156
-0.8981457513069098 -0.44485442848677 -0.02914563496982286 1.785937132295593 0.037582529303192634 0.17333982903105175 -0.1250194342126612 0.006283185306000972 -0.3506802798911792 -0.0070685834692510935 0.7331691853939883 0.006283185306000972 -0.2878484268311695 0.005497787142750851 2.116 -13.016 0.5 -2.26 0.116 0.328 -0.12
-0.8977622561099384 -0.4494563708504262 -0.028378644575880154 1.79360703623502 0.037582529303192634 0.17065536265225228 -0.12195147263689039 0.009817477040626518 -0.3337942193813016 -0.010995574285501701 0.7335618844756134 0.0019634954081253035 -0.32162054785092475 0.1449059611196474 1.932 -12.984 0.5 -2.412 0.108 0.344 -0.14
-0.8985292465038811 -0.4521408372292257 -0.028762139772851508 1.8008934449774758 0.03719903410622128 0.1672039058795101 -0.11965050145506227 0.029059732040254495 -0.35382187254417974 0.03063052836675474 0.7005751616191084 -0.009032078877376396 -0.32633293683042547 0.25682519938278975 2.18 -13.112 0.636 -2.476 0.116 0.356 -0.112
-0.896228275322053 -0.45520879880499654 -0.028378644575880154 1.8081798537199314 0.03796602450016399 0.16375244910676792 -0.11658253987929144 0.045160394386881984 -0.31141037172867314 0.02042035224450316 0.7237444074349869 0.004319689897875668 -0.31219576989192327 0.30277099193292184 1.776 -13.208 0.536 -2.384 0.136 0.376 -0.12
-0.896228275322053 -0.45904375077471005 -0.027611654181937447 1.8154662624623872 0.03719903410622128 0.1622184683188825 -0.11389807350049197 0.05851216316213405 -0.3542145716258048 0.02552544030562895 0.6887941891703565 0.0047123889795007284 -0.25446900489303936 0.27017696815804176 1.9 -13.236 0.568 -2.384 0.144 0.344 -0.092
-0.8950777897311389 -0.46249520754745227 -0.027611654181937447 1.8231361664018142 0.038733014894106695 0.15953400194008302 -0.1119805975156352 0.06754424203951044 -0.342826298258678 0.0200276531628781 0.7249225046798621 0.009032078877376396 -0.19674223989415543 0.24975661591353862 1.776 -13.208 0.5 -2.26 0.124 0.328 -0.084
-0.8939273041402248 -0.46594666432019444 -0.026461168591023387 1.8296555847503273 0.03796602450016399 0.15761652595522627 -0.10967962633380708 0.05733406591725887 -0.3498948817279291 0.045945792550132106 0.7135342313127354 0.009032078877376396 -0.20263272611853134 0.21127210591428267 1.588 -13.112 0.704 -2.26 0.144 0.316 -0.092
-0.8939273041402248 -0.4693981210929366 -0.02684466378799474 1.8365584982958116 0.03834951969713534 0.15684953556128356 -0.10661166475803625 0.08128870989638758 -0.3310453258099262 0.05537057050913356 0.7186393193738612 0.0027488935713754254 -0.20695241601640701 0.24347343060753765 1.96 -13.08 0.568 -2.384 0.136 0.328 -0.1
-0.8927768185493108 -0.47246608266870743 -0.026077673394052033 1.843461411841296 0.03796602450016399 0.15493205957642678 -0.10431069357620813 0.09896016856951531 -0.32672563591205056 0.061653755815134534 0.705287550598609 -0.003141592653000486 -0.16846790601715106 0.2250165737711598 2.18 -13.112 0.436 -2.384 0.124 0.336 -0.1
-0.8916263329583968 -0.47668452983539233 -0.025310683000109326 1.8495973349928376 0.037582529303192634 0.15416506918248407 -0.10316020798529407 0.10956304377339195 -0.3530364743809296 0.05851216316213405 0.6609125543749772 0.005497787142750851 -0.13744467856877127 0.1771072858129024 2.024 -13.176 0.164 -2.384 0.152 0.328 -0.1
-0.890859342564454 -0.48051948180510584 -0.024927187803137973 1.857650734129236 0.037582529303192634 0.15224759319762732 -0.10162622719740866 0.11231193734476737 -0.3412555019321778 0.04084070448900632 0.659341758048477 -0.008246680714126275 -0.11859512265076834 0.14529866020127247 1.836 -13.176 0.064 -2.26 0.152 0.336 -0.1
-0.88970885697354 -0.48358744338087667 -0.023776702212223912 1.864170152477749 0.03796602450016399 0.1514806028036846 -0.09855826562163783 0.12330751163026907 -0.3479313863198038 0.05183627877450802 0.6499169800894755 -0.014137166938502187 -0.10013826581439049 0.1751437904047771 2.056 -13.112 0.2 -2.136 0.172 0.316 -0.084
-0.8877913809886832 -0.48703890015361884 -0.02454369260616662 1.8703060756292906 0.03796602450016399 0.1514806028036846 -0.09740778003072377 0.15275994275214863 -0.3279037331569257 0.04790928795825741 0.6365652113142235 0.029845130203504617 -0.084037603467763 0.21166480499590773 2.116 -13.144 0.3 -2.108 0.164 0.328 -0.092
-0.8854904098068551 -0.4897233665324183 -0.02339320701525256 1.8764419987808323 0.03796602450016399 0.1507136124097419 -0.09664078963678106 0.1661117115274007 -0.3310453258099262 0.04437499622363186 0.6188937526410957 0.0200276531628781 -0.054977871427508505 0.19281524907790482 1.932 -13.08 0.332 -1.984 0.152 0.328 -0.1
-0.883189438625027 -0.4939418136991032 -0.02339320701525256 1.882577921932374 0.03796602450016399 0.1507136124097419 -0.09395632325798159 0.19831303622065566 -0.31965705244279946 0.06283185306000971 0.6247842388654716 -0.01727875959150267 -0.03259402377488004 0.1578650308132744 1.932 -13.08 0.3 -1.832 0.164 0.328 -0.092
-0.8812719626401702 -0.49700977527487405 -0.022626216621309852 1.8894808354778583 0.03719903410622128 0.1491796316218565 -0.09203884727312482 0.19674223989415543 -0.32594023774880043 0.05340707510100826 0.6306747250898476 -0.005890486224375911 -0.0620464548967596 0.19831303622065566 2.148 -13.268 0.5 -1.772 0.152 0.356 -0.112
-0.8793544866553135 -0.5004612320476163 -0.021859226227367145 1.8960002538263714 0.037582529303192634 0.1472621556369997 -0.09012137128826805 0.1959568417309053 -0.336543112952677 0.027881634795379313 0.6165375581513454 0.01060287520387664 -0.1170243263242681 0.1790707812210277 1.9 -13.3 0.268 -1.8 0.172 0.328 -0.092
-0.8770535154734853 -0.5035291936233871 -0.0222427214243385 1.9017526817809416 0.03796602450016399 0.146495165243057 -0.08858739050038264 0.22972896275066054 -0.3239767423406751 0.05183627877450802 0.6385287067223487 0.0047123889795007284 -0.17043140142527635 0.20538161968990676 1.652 -13.176 0.3 -1.956 0.172 0.308 -0.092
-0.8739855538977145 -0.5065971551991579 -0.021859226227367145 1.9086555953264261 0.038733014894106695 0.14419419406122888 -0.08628641931855452 0.2646791810152909 -0.3392920065240525 0.0200276531628781 0.6424556975385993 0.01021017612225158 -0.15433073907864886 0.1798561793842778 1.712 -13.236 0.164 -2.016 0.456 0.328 -0.084
-0.8716845827158863 -0.5096651167749288 -0.02147573103039579 1.914024528084025 0.04180097646987752 0.14342720366728617 -0.08513593372764046 0.2662499773417912 -0.3337942193813016 0.028274333877004374 0.6075054792739689 0.13626658132389607 -0.13744467856877127 0.17082410050690142 1.556 -13.208 0.3 -2.108 0.472 0.336 -0.084
-0.8686166211401155 -0.5135000687446423 -0.021092235833424438 1.9201604512355666 0.046402918833533764 0.14227671807637213 -0.08283496254581234 0.2509347131584138 -0.33772121019755225 0.034164820101380285 0.6067200811107188 0.31415926530004856 -0.11741702540589316 0.18378317020052842 1.4 -13.112 0.268 -2.136 0.208 0.336 -0.092
-0.865932154761316 -0.5169515255173844 -0.020708740636453084 1.925912879190137 0.05177185159113271 0.14227671807637213 -0.08015049616701286 0.3110176726470481 -0.3432189973403031 0.00510508806112579 0.5764822518255892 0.4684900043786975 -0.08874999244726373 0.2120575040775328 1.368 -13.112 0.268 -2.136 0.136 0.328 -0.092
-0.8624806979885739 -0.5204029822901266 -0.021092235833424438 1.931281811947736 0.05483981316690354 0.14150972768242942 -0.07861651537912745 0.329474529483426 -0.35617806703393007 0.007461282550876154 0.5713771637644633 0.45356743927694515 -0.05379977418263332 0.19792033713903062 1.368 -13.236 0.368 -2.136 0.136 0.336 -0.14
-0.8601797268067457 -0.5234709438658974 -0.019941750242510378 1.9370342399023062 0.0559902987578176 0.14227671807637213 -0.07516505860638527 0.3133738671367985 -0.3322234230548014 0.034164820101380285 0.562345084887087 0.2945243112187956 -0.0047123889795007284 0.2360121480566615 1.244 -13.236 0.2 -2.108 0.136 0.328 -0.1
-0.8567282700340035 -0.5265389054416683 -0.019941750242510378 1.9416361822659625 0.05675728915176031 0.14227671807637213 -0.07363107781849985 0.2929535148922953 -0.33772121019755225 0.05537057050913356 0.5246459730510812 0.1370519794871462 0.003141592653000486 0.226194671016035 1.368 -13.332 -0.032 -2.016 0.308 0.316 -0.1
-0.8521263276703473 -0.5299903622144104 -0.019941750242510378 1.94662161982659 0.05944175553055978 0.14189322287940076 -0.07133010663667173 0.323191344177425 -0.3349723166261768 0.0027488935713754254 0.5054037180514531 0.13665928040552114 0.0329867228565051 0.19399334632278 1.276 -13.364 -0.164 -1.892 0.42 0.268 -0.1
-0.8494418612915479 -0.5334418189871526 -0.01917475984856767 1.9527575429781316 0.06289321230330196 0.14150972768242942 -0.06864564025787226 0.3612831550950559 -0.3012001956064216 0.023561944897503646 0.4889103566232006 0.2670353755050413 0.01610066234662749 0.21834068938353376 1.212 -13.332 -0.132 -1.892 0.236 0.296 -0.092
-0.845223414124863 -0.5368932757598948 -0.02032524543948173 1.9565924949478453 0.06634466907604414 0.1407427372884867 -0.06787864986392955 0.39073558621693544 -0.33065262672830115 -0.001570796326500243 0.4959789400924517 0.34675328907492864 -0.05537057050913356 0.22423117560790967 1.152 -13.332 0.1 -1.984 0.124 0.344 -0.092
-0.8413884621551494 -0.540344732532637 -0.019558255045539024 1.9611944373115016 0.0682621450609009 0.139975746894544 -0.06481068828815872 0.3875939935639349 -0.32162054785092475 0.009424777959001457 0.48341256948044975 0.3090541772389228 -0.05890486224375911 0.20813051326128218 1.088 -13.428 0.132 -1.924 0.136 0.316 -0.092
-0.8379370053824072 -0.5437961893053792 -0.02032524543948173 1.9665633700691003 0.0682621450609009 0.1407427372884867 -0.06404369789421602 0.3754203220335581 -0.33300882121805153 0.010995574285501701 0.44689155488931914 0.1739656931599019 -0.043982297142006806 0.2320851572404109 1.056 -13.588 -0.132 -1.864 0.18 0.308 -0.1
-0.8341020534126937 -0.54686415088115 -0.018791264651596317 1.970398322038814 0.06787864986392955 0.1407427372884867 -0.06020874592450249 0.38563049815580963 -0.3479313863198038 0.018849555918002914 0.45749443009319574 0.07225663101901117 -0.01021017612225158 0.18535396652702868 0.996 -13.492 -0.032 -1.864 0.308 0.328 -0.084
-0.8298836062460089 -0.5506991028508635 -0.018407769454624964 1.9750002644024702 0.06941263065181497 0.14035924209151535 -0.05829126993964572 0.4017311605024371 -0.3369358120343021 0.028667032958629435 0.4472842539709442 0.010995574285501701 0.003926990816250607 0.21991148571003402 1.028 -13.62 -0.164 -1.832 0.356 0.316 -0.064
-0.8252816638823526 -0.5526165788357204 -0.01917475984856767 1.978068225978241 0.07133010663667173 0.1407427372884867 -0.05714078434873166 0.4362886796854425 -0.3176935570346741 -0.034164820101380285 0.3993749660126868 0.10170906214089073 0.009424777959001457 0.2010619297920311 0.716 -13.62 0.064 -1.832 0.252 0.328 -0.092
-0.8195292359277823 -0.5568350260024052 -0.01917475984856767 1.9819031779479546 0.07286408742455715 0.14035924209151535 -0.05483981316690354 0.4390375732568179 -0.3176935570346741 -0.011780972448751823 0.37856191468655853 0.14765485469102282 0.006675884387626033 0.21284290224078292 0.56 -13.716 0.1 -1.864 0.136 0.328 -0.1
-0.8168447695489828 -0.5606699779721187 -0.018791264651596317 1.9865051203116109 0.07286408742455715 0.14035924209151535 -0.05292233718204677 0.4504258466239447 -0.3436116964219281 0.02631083846887907 0.40016036417593687 0.09464047867163963 -0.018849555918002914 0.1990984343839058 0.308 -13.744 -0.164 -1.772 0.228 0.328 -0.12
-0.8110923415944126 -0.5641214347448609 -0.019558255045539024 1.9895730818873816 0.0724805922275858 0.14035924209151535 -0.05062136600021865 0.42254421182856533 -0.342826298258678 0.04162610265225644 0.38877209080881014 0.02081305132612822 -0.027881634795379313 0.1798561793842778 0.216 -13.808 -0.064 -1.832 0.364 0.308 -0.12
-0.8068738944277276 -0.567572891517603 -0.018791264651596317 1.9937915290540664 0.07478156340941391 0.1407427372884867 -0.04908738521233324 0.4441426613179437 -0.37738381744168337 0.009032078877376396 0.3663882431561817 0.06322455214163478 0.019634954081253035 0.17867808213940264 0.248 -13.716 -0.232 -1.924 0.372 0.608 -0.092
-0.8034224376549854 -0.571791338684288 -0.01917475984856767 1.9968594906298374 0.07746602978821339 0.14419419406122888 -0.046402918833533764 0.4500331475423196 -0.3530364743809296 -0.005497787142750851 0.3420409000954279 0.16728980877227587 0.10877764561014182 0.1869247628535289 0.0 -13.62 -0.536 -1.68 0.252 0.76 -0.092
-0.7972865145034438 -0.5752427954570302 -0.01917475984856767 1.9991604618116654 0.0790000105760988 0.14956312681882783 -0.04410194765170564 0.45238934203207 -0.3498948817279291 -0.01610066234662749 0.27449665805591744 0.22187498111815931 0.3385066083608024 0.2230530783630345 0.0 -13.684 -0.332 -1.464 0.124 0.384 -0.112
-0.7934515625337303 -0.578310757032801 -0.018407769454624964 2.0026119185844076 0.07976700097004151 0.15339807878854136 -0.04256796686382023 0.4531747401953201 -0.3659955440745566 0.021598449489378342 0.2627156856071656 0.17121679958852648 0.48851765754157556 0.19792033713903062 -0.124 -13.556 -0.5 -1.312 0.216 0.328 -0.092
-0.788849620170074 -0.5821457090025145 -0.017640779060682257 2.004912889766236 0.08053399136398422 0.15761652595522627 -0.04065049087896346 0.4755585878479486 -0.35853426152368045 0.03455751918300534 0.2450442269340379 0.08482300163101313 0.4571017310115707 0.2018473279552812 0.028 -13.524 -0.568 -1.312 0.316 0.396 -0.092
-0.7838641826094465 -0.5852136705782853 -0.01802427425765361 2.0068303657510924 0.08283496254581234 0.1606844875309971 -0.03911651009107805 0.47241699519494806 -0.3573561642788053 0.0200276531628781 0.26782077366829143 0.09817477040626518 0.3762057201968082 0.23051436091391064 0.028 -13.492 -0.568 -1.344 0.336 0.548 -0.12
-0.7804127258367043 -0.5894321177449703 -0.018407769454624964 2.0098983273268636 0.0839854481367264 0.16528642989465334 -0.03604854851530722 0.4802709768274493 -0.36089045601343084 -0.005497787142750851 0.25878869479091504 0.14686945652777272 0.35617806703393007 0.21284290224078292 -0.28 -13.428 -0.604 -1.372 0.272 0.588 -0.1
-0.7742768026851626 -0.5932670697146838 -0.01802427425765361 2.0121992985086914 0.08551942892461181 0.17065536265225228 -0.03413107253045045 0.44846235121581934 -0.3601050578501807 0.03730641275438077 0.24347343060753765 0.18456856836377855 0.43471788335894224 0.20341812428178146 -0.436 -13.364 -0.604 -1.528 0.208 0.432 -0.1
-0.7685243747305923 -0.5963350312904546 -0.017257283863710903 2.015267260084462 0.08590292412158317 0.17564080021287987 -0.03144660615165098 0.48144907407232446 -0.3510729789728043 0.01688606050987761 0.22933626366903548 0.14686945652777272 0.4692754025419476 0.17632188764965226 -0.404 -13.428 -0.536 -1.556 0.236 0.356 -0.112
-0.763922432366936 -0.6005534784571395 -0.017640779060682257 2.0164177456753762 0.08743690490946858 0.1794757521825934 -0.03106311095467963 0.491266551112951 -0.3549999697890549 0.00510508806112579 0.2120575040775328 0.08678649703913842 0.4622068190726965 0.22540927285278486 -0.528 -13.428 -0.568 -1.8 0.328 0.384 -0.092
-0.7600874803972225 -0.6036214400329103 -0.01687378866673955 2.0191022120541757 0.08858739050038264 0.1836941993492783 -0.028378644575880154 0.4708461988684478 -0.323191344177425 -0.0027488935713754254 0.18378317020052842 0.08443030254938806 0.4154756283593143 0.17828538305777758 -0.464 -13.588 -0.568 -2.076 0.28 0.424 -0.12
-0.7539515572456809 -0.6070728968056525 -0.01802427425765361 2.020636192842061 0.08935438089432535 0.18906313210687725 -0.025310683000109326 0.46574111080732206 -0.33772121019755225 0.021598449489378342 0.16886060509877612 0.11349003458964255 0.4150829292776892 0.1881028600984041 -0.404 -13.808 -0.604 -2.108 0.252 0.412 -0.128
-0.749733110078996 -0.6112913439723374 -0.01802427425765361 2.021786678432975 0.09012137128826805 0.1936650744705335 -0.02339320701525256 0.49244464835782614 -0.34753868723817877 -0.01649336142825255 0.1602212253030248 0.13508848407902088 0.4519966429504449 0.21048670775103256 -0.496 -13.716 -0.536 -2.048 0.264 0.356 -0.112
-0.745514662912311 -0.6143593055481082 -0.017257283863710903 2.022553668826918 0.09127185687918211 0.19788352163721837 -0.02339320701525256 0.478307481419324 -0.3349723166261768 0.014922565101752308 0.14372786387477224 0.11074114101826713 0.45788712917482083 0.16414821611927538 -0.404 -13.716 -0.604 -2.26 0.264 0.364 -0.1
-0.7397622349577407 -0.6178107623208504 -0.017640779060682257 2.0233206592208606 0.09280583766706753 0.20286895919784598 -0.020708740636453084 0.4798782777458242 -0.3381139092791773 -0.01531526418337737 0.11584622907939292 0.11938052081401847 0.4500331475423196 0.1971349389757805 -0.528 -14.0 -0.468 -2.352 0.272 0.384 -0.128
-0.7351602925940846 -0.6201117335026785 -0.016490293469768196 2.0244711448117747 0.09395632325798159 0.20747090156150222 -0.018791264651596317 0.459065226419696 -0.3243694414223002 0.012566370612001944 0.09974556673276543 0.1021017612225158 0.46024332366457116 0.17121679958852648 -0.436 -13.936 -0.668 -2.26 0.308 0.384 -0.1
-0.7309418454273996 -0.6247136758663347 -0.017640779060682257 2.02600512559966 0.0947233136519243 0.2124563391221298 -0.016106798272796843 0.48341256948044975 -0.31887165427954933 0.040448005407381256 0.08246680714126275 0.10249446030414085 0.4755585878479486 0.15747233173164935 -0.436 -14.032 -0.436 -2.108 0.252 0.412 -0.1
-0.7263399030637434 -0.6281651326390769 -0.01802427425765361 2.0252381352057176 0.095490304045867 0.2166747862888147 -0.016106798272796843 0.4779147823376989 -0.32633293683042547 -0.008639379795751335 0.036913713672755706 0.10367255754901604 0.4700608007051977 0.21087940683265763 -0.436 -14.0 -0.5 -2.076 0.228 0.46 -0.12
-0.7217379607000872 -0.6304661038209051 -0.01687378866673955 2.0252381352057176 0.09587379924283836 0.22127672865247094 -0.013038836697026017 0.47359509243982323 -0.3271183349936756 0.005890486224375911 0.024740042142378828 0.04712388979500729 0.4669192080521972 0.1881028600984041 -0.34 -13.968 -0.436 -2.136 0.264 0.46 -0.112
-0.7163690279424882 -0.6335340653966759 -0.01687378866673955 2.0252381352057176 0.09625729443980971 0.22626216621309853 -0.011888351106111956 0.47948557866419916 -0.31887165427954933 0.0011780972448751821 0.0047123889795007284 0.027881634795379313 0.4712388979500729 0.1649336142825255 -0.28 -14.096 -0.604 -2.108 0.3 0.432 -0.128
-0.7125340759727747 -0.6366020269724467 -0.017257283863710903 2.0252381352057176 0.09625729443980971 0.23239808936464018 -0.009203884727312482 0.5054037180514531 -0.31965705244279946 -0.01060287520387664 -0.012959069693627005 0.031415926530004856 0.49558624101082666 0.13665928040552114 -0.464 -14.096 -0.604 -1.864 0.28 0.46 -0.14
-0.7075486384121471 -0.6404369789421602 -0.017257283863710903 2.0240876496148035 0.09740778003072377 0.23623304133435372 -0.008820389530341128 0.4732023933581982 -0.3149446634632987 -0.01767145867312773 -0.02513274122400389 0.03455751918300534 0.4822344722355746 0.15865042897652454 -0.748 -14.096 -1.172 -1.924 0.3 0.528 -0.1
-0.7025632008515195 -0.6431214453209597 -0.017257283863710903 2.0237041544178322 0.09740778003072377 0.24121847889498133 -0.006902913545484362 0.4751658887663235 -0.3063052836675474 0.008246680714126275 -0.03455751918300534 0.06283185306000971 0.47870018050094904 0.11938052081401847 -1.308 -14.192 -1.24 -1.924 0.272 0.54 -0.092
-0.6979612584878633 -0.6469563972906732 -0.01687378866673955 2.0237041544178322 0.09740778003072377 0.2462039164556089 -0.006902913545484362 0.4547455365218203 -0.31651545978979895 0.024347343060753767 -0.043982297142006806 0.06440264938650996 0.5018694263168276 0.10720684928364158 -1.868 -14.252 -1.276 -1.62 0.252 0.56 -0.1
-0.6925923257302643 -0.650024358866444 -0.01687378866673955 2.0233206592208606 0.09817477042466648 0.2515728492132078 -0.005368932757598948 0.45081854570556973 -0.32594023774880043 0.04280419989713162 -0.04476769530525693 0.018456856836377853 0.4798782777458242 0.10013826581439049 -2.492 -14.224 -1.608 -1.832 0.308 0.636 -0.1
-0.6895243641544935 -0.6534758156391862 -0.016490293469768196 2.022553668826918 0.09894176081860918 0.2569417819708068 -0.0038349519697135344 0.4547455365218203 -0.3227986450957999 -0.024740042142378828 -0.05733406591725887 0.045945792550132106 0.49990593090870233 0.12723450244651968 -2.584 -14.284 -2.216 -1.984 0.308 0.596 -0.1
-0.6849224217908373 -0.6573107676088998 -0.016490293469768196 2.021786678432975 0.1004757416064946 0.2634612003193198 -0.0023009711818281204 0.43471788335894224 -0.31258846897354836 -0.01021017612225158 -0.06126105673350948 0.08246680714126275 0.5662720757033376 0.11820242356914328 -2.896 -14.284 -2.348 -2.048 0.236 0.54 -0.128
-0.680320479427181 -0.6603787291846707 -0.01687378866673955 2.0210196880390328 0.1012427320004373 0.2692136282738901 -0.0015339807878854137 0.37856191468655853 -0.3455751918300535 0.0047123889795007284 -0.09424777959001458 0.1060287520387664 0.5733406591725887 0.13391038683414572 -3.052 -14.284 -2.316 -2.536 0.152 0.528 -0.112
-0.6768690226544388 -0.6634466907604415 -0.016490293469768196 2.0194857072511474 0.1012427320004373 0.2757330466224031 -0.0007669903939427069 0.3989822669310617 -0.3133738671367985 0.02513274122400389 -0.09149888601863915 0.019634954081253035 0.5886559233559661 0.10956304377339195 -3.02 -14.284 -2.652 -2.504 0.188 0.46 -0.112
-0.6730340706847253 -0.6657476619422695 -0.017257283863710903 2.0191022120541757 0.1012427320004373 0.279951493789088 0.0 0.3848450999925595 -0.2890265240760447 -0.02552544030562895 -0.11427543275289267 0.01727875959150267 0.5772676499888393 0.08325220530451288 -3.148 -14.348 -2.752 -2.412 0.216 0.52 -0.112
-0.6703496043059258 -0.6691991187150117 -0.017640779060682257 2.0179517264632616 0.1012427320004373 0.286470912137601 0.0011504855909140602 0.36363934958480626 -0.3070906818307975 -0.009424777959001457 -0.11270463642639243 -0.00039269908162506076 0.5745187564174639 0.09817477040626518 -3.02 -14.348 -2.652 -2.656 0.228 0.576 -0.112
-0.6665146523362123 -0.6715000898968398 -0.016106798272796843 2.016034250478405 0.1012427320004373 0.2933738256830854 0.002684466378799474 0.35853426152368045 -0.28431413509654396 -0.018456856836377853 -0.13430308591577078 0.01531526418337737 0.58198003896834 0.1119192382631423 -3.02 -14.444 -2.484 -2.904 0.216 0.56 -0.112
-0.66306319556347 -0.6745680514726107 -0.018791264651596317 2.0137332792965768 0.1004757416064946 0.2998932440315984 0.002684466378799474 0.33575771478942695 -0.27449665805591744 -0.04162610265225644 -0.16846790601715106 0.006675884387626033 0.6381360076407236 0.10563605295714133 -2.896 -14.76 -2.616 -2.656 0.216 0.424 -0.128
-0.6603787291846707 -0.6776360130483815 -0.01802427425765361 2.0125827937056626 0.1012427320004373 0.3064126623801114 0.004601942363656241 0.3161227607081739 -0.28470683417816905 -0.03259402377488004 -0.1610066234662749 0.003926990816250607 0.6459899892732249 0.10995574285501701 -2.772 -14.7 -2.684 -2.748 0.216 0.52 -0.14
-0.6569272724119284 -0.6799369842302097 -0.018407769454624964 2.010281822523835 0.10085923680346595 0.3133155759255958 0.005368932757598948 0.28470683417816905 -0.2945243112187956 -0.03063052836675474 -0.1578650308132744 0.009032078877376396 0.6039711875393434 0.08639379795751337 -2.836 -14.792 -2.416 -3.056 0.208 0.548 -0.1
-0.654242806033129 -0.6830049458059805 -0.01802427425765361 2.0083643465389778 0.10085923680346595 0.31830101348622336 0.005368932757598948 0.28863382499441964 -0.24740042142378826 -0.043982297142006806 -0.19831303622065566 -0.02631083846887907 0.5961172059068423 0.0801106126515124 -2.804 -14.952 -2.416 -2.84 0.228 0.472 -0.12
-0.6515583396543295 -0.6860729073817513 -0.01917475984856767 2.00606337535715 0.1012427320004373 0.32482043183473636 0.006519418348513008 0.27646015346404273 -0.2552544030562895 -0.06440264938650996 -0.18653206377190384 -0.009817477040626518 0.6090762756004692 0.05733406591725887 -2.524 -14.984 -2.516 -2.872 0.188 0.528 -0.12
-0.650024358866444 -0.6883738785635795 -0.01917475984856767 2.0037624041753217 0.10162622719740866 0.33133985018324935 0.007669903939427069 0.23365595356691113 -0.278030949790543 -0.06754424203951044 -0.20734511509803208 -0.01727875959150267 0.569020969274713 0.010995574285501701 -2.524 -15.016 -2.484 -3.208 0.144 0.56 -0.112
-0.6477233876846159 -0.6906748497454075 -0.019558255045539024 2.001077937796522 0.10162622719740866 0.33709227813781967 0.006519418348513008 0.2238384765262846 -0.2470077223421632 -0.015707963265002428 -0.23758294438316174 0.01688606050987761 0.5862997288662157 0.01649336142825255 -2.46 -15.24 -2.416 -3.056 0.164 0.508 -0.12
-0.6461894068967305 -0.6941263065181498 -0.019558255045539024 1.9991604618116654 0.10162622719740866 0.3432282012893613 0.006902913545484362 0.22540927285278486 -0.265071880096916 -0.04358959806038174 -0.23719024530153668 0.029845130203504617 0.5972953031517174 0.01531526418337737 -2.272 -15.3 -2.584 -3.148 0.164 0.5 -0.092
-0.6427379501239884 -0.6968107728969491 -0.020708740636453084 1.996475995432866 0.10085923680346595 0.34898062924393164 0.006902913545484362 0.1790707812210277 -0.2642864819336659 -0.04358959806038174 -0.23876104162803694 0.013744467856877126 0.5741260573358388 0.019242254999627974 -2.336 -15.268 -2.552 -3.3 0.152 0.54 -0.1
-0.6415874645330742 -0.6991117440787773 -0.021859226227367145 1.9926410434631525 0.10085923680346595 0.3551165523954733 0.007669903939427069 0.19870573530228072 -0.25682519938278975 -0.059690260407009234 -0.2693915699947917 0.0023561944897503642 0.58198003896834 0.009032078877376396 -2.368 -15.428 -2.552 -3.056 0.164 0.508 -0.12
-0.6400534837451889 -0.7014127152606054 -0.021859226227367145 1.9903400722813243 0.10162622719740866 0.3604854851530722 0.007286408742455715 0.16728980877227587 -0.23051436091391064 -0.06008295948863429 -0.271747764484542 -0.013744467856877126 0.5694136683563381 0.018064157754752792 -2.428 -15.396 -2.384 -3.268 0.164 0.548 -0.112
-0.6381360077603321 -0.7037136864424336 -0.02339320701525256 1.9880391010994962 0.10200972239438001 0.36662140830461387 0.006902913545484362 0.16964600326202625 -0.2470077223421632 -0.0659734457130102 -0.2560398012195396 -0.013351768775252066 0.5529203069280855 -0.0019634954081253035 -2.304 -15.524 -2.348 -3.332 0.152 0.568 -0.1
-0.6362185317754754 -0.7063981528212331 -0.02339320701525256 1.9849711395237253 0.10200972239438001 0.37160684586524145 0.008053399136398421 0.1700387023436513 -0.23640484713828655 -0.06754424203951044 -0.2878484268311695 0.011780972448751823 0.5670574738665877 0.029059732040254495 -2.088 -15.684 -2.316 -3.36 0.164 0.56 -0.1
-0.6350680461845613 -0.7079321336091184 -0.02454369260616662 1.982286673144926 0.1012427320004373 0.37735927381981177 0.007669903939427069 0.13980087305852162 -0.2171625921386586 -0.07029313561088588 -0.2854922323414192 -0.014137166938502187 0.5607742885605868 0.034164820101380285 -2.244 -15.652 -2.148 -3.452 0.152 0.54 -0.1
-0.6346845509875899 -0.7106165999879179 -0.025310683000109326 1.9784517211752124 0.1012427320004373 0.38234471138043935 0.007669903939427069 0.1170243263242681 -0.23247785632203596 -0.07186393193738612 -0.2929535148922953 -0.028274333877004374 0.5411393344793337 -0.011780972448751823 -2.552 -15.716 -2.416 -3.512 0.152 0.568 -0.1
-0.6331505701997046 -0.7125340759727747 -0.026077673394052033 1.975767254796413 0.1012427320004373 0.38809713933500967 0.007669903939427069 0.10995574285501701 -0.2360121480566615 -0.09346238142676445 -0.30473448734104713 0.018064157754752792 0.5328926537652074 0.024347343060753767 -2.772 -15.776 -2.148 -3.604 0.136 0.56 -0.092
-0.6327670750027332 -0.7148350471546028 -0.026461168591023387 1.972699293220642 0.1012427320004373 0.39308257689563725 0.007669903939427069 0.07932521448826227 -0.23758294438316174 -0.07618362183526178 -0.29177541764742015 0.018064157754752792 0.5364269454998329 0.019634954081253035 -2.46 -15.968 -2.08 -3.576 0.164 0.588 -0.112
-0.6312330942148477 -0.7175195135334023 -0.027611654181937447 1.9692478364478998 0.1012427320004373 0.3996019952441503 0.007286408742455715 0.054977871427508505 -0.2399391388729121 -0.0510508806112579 -0.31415926530004856 -0.028274333877004374 0.5792311453969646 -0.018849555918002914 -2.244 -15.968 -1.98 -3.76 0.152 0.54 -0.156
-0.6316165894118191 -0.7202039799122018 -0.027228158984966094 1.9657963796751576 0.1012427320004373 0.4061214135926633 0.007669903939427069 0.04241150081550656 -0.24857851866866346 -0.027488935713754253 -0.33457961754455173 0.004319689897875668 0.5843362334580904 -0.010995574285501701 -2.272 -16.256 -2.316 -3.696 0.152 0.52 -0.156
-0.6316165894118191 -0.7225049510940299 -0.0279951493789088 1.9619614277054442 0.10085923680346595 0.4111068511532909 0.008053399136398421 0.023954643979128706 -0.22187498111815931 -0.027881634795379313 -0.3542145716258048 -0.003141592653000486 0.5599888903973366 0.008246680714126275 -2.336 -16.284 -2.752 -3.76 0.144 0.56 -0.156
-0.6312330942148477 -0.724805922275858 -0.0279951493789088 1.9588934661296733 0.1012427320004373 0.4168592791078612 0.007669903939427069 0.034164820101380285 -0.23287055540366103 -0.059690260407009234 -0.3318307239731763 -0.018456856836377853 0.5175773895818301 -0.013744467856877126 -2.272 -16.38 -2.82 -3.76 0.144 0.596 -0.168
-0.6308495990178764 -0.7271068934576861 -0.02914563496982286 1.95505851415996 0.10085923680346595 0.4226117070624315 0.007669903939427069 0.003141592653000486 -0.2552544030562895 -0.0620464548967596 -0.3542145716258048 0.01688606050987761 0.5065818152963284 -0.011388273367126762 -2.492 -16.476 -2.752 -3.788 0.124 0.636 -0.224
-0.6304661038209051 -0.7297913598364856 -0.029529130166794215 1.951990552584189 0.10162622719740866 0.4275971446230591 0.007286408742455715 0.005497787142750851 -0.22344577744465957 -0.03220132469325498 -0.34439709458517825 -0.0035342917346255468 0.5513495106015853 -0.01727875959150267 -2.4 -16.348 -2.552 -3.728 0.136 0.576 -0.212
-0.6304661038209051 -0.731325340624371 -0.03029612056073692 1.9477721054175041 0.10085923680346595 0.4333495725776294 0.008436894333369775 -0.009424777959001457 -0.19320794815952988 -0.05458517234588344 -0.3640320486664313 -0.0035342917346255468 0.5709844646828384 0.006675884387626033 -2.148 -16.636 -2.384 -3.696 0.152 0.588 -0.204
-0.6320000846087904 -0.7332428166092277 -0.03144660615165098 1.9447041438417332 0.10162622719740866 0.43756801974431425 0.006902913545484362 -0.045945792550132106 -0.20773781417965714 -0.05379977418263332 -0.35185837713605445 0.0035342917346255468 0.5258240702959563 -0.007461282550876154 -2.244 -16.764 -2.416 -3.788 0.136 0.608 -0.196
-0.6320000846087904 -0.7363107781849986 -0.03183010134862233 1.9408691918720198 0.1012427320004373 0.4437039428958559 0.007669903939427069 -0.02631083846887907 -0.2360121480566615 -0.07539822367201165 -0.3498948817279291 0.0011780972448751821 0.47752208325607387 0.0019634954081253035 -2.244 -16.792 -2.248 -3.88 0.136 0.676 -0.204
-0.6316165894118191 -0.7386117493668267 -0.03259709174256504 1.9378012302962488 0.1012427320004373 0.44868938045648354 0.006902913545484362 -0.04633849163175717 -0.24897121775028852 -0.07264933010063623 -0.3392920065240525 -0.008639379795751335 0.5050110189698281 -0.0011780972448751821 -1.96 -16.952 -2.048 -3.912 0.136 0.616 -0.204
-0.6327670750027332 -0.7409127205486549 -0.03298058693953639 1.9343497735235067 0.10085923680346595 0.4544418084110538 0.007286408742455715 -0.03180862561162992 -0.22226768019978438 -0.10131636305926567 -0.3318307239731763 -0.012173671530376884 0.5207189822348305 0.011388273367126762 -1.932 -16.888 -2.248 -4.064 0.008 0.588 -0.204
-0.6335340653966759 -0.7439806821244257 -0.0337475773334791 1.931281811947736 0.09970875121255189 0.45904375077471005 0.008053399136398421 -0.04084070448900632 -0.22030418479165909 -0.0679369411211355 -0.31887165427954933 -0.03180862561162992 0.5022621253984527 -0.0023561944897503642 -2.18 -17.048 -2.112 -4.34 -0.152 0.56 -0.224
-0.6343010557906186 -0.745514662912311 -0.03413107253045045 1.9270633647810511 0.09779127522769512 0.4640291883353377 0.005368932757598948 -0.07579092275363672 -0.22737276826091016 -0.0730420291822613 -0.34636058999330355 -0.13430308591577078 0.4944081437659515 -0.029059732040254495 -1.932 -17.208 -2.048 -4.368 -0.06 0.588 -0.24
-0.6350680461845613 -0.7478156340941392 -0.03489806292439316 1.9243788984022516 0.09433981845495294 0.4693981210929366 0.0011504855909140602 -0.08285950622288782 -0.22344577744465957 -0.043196898978756684 -0.3577488633604303 -0.23522674989341139 0.4798782777458242 -0.2340486526485362 -1.992 -17.272 -2.216 -4.432 0.164 0.56 -0.224
-0.6350680461845613 -0.75088359566991 -0.03604854851530722 1.920543946432538 0.09280583766706753 0.47323307306265017 -0.0015339807878854137 -0.1009236639776406 -0.24661502326053814 -0.062439153978384655 -0.3522510762176795 -0.2929535148922953 0.4594579255013211 -0.3432189973403031 -2.212 -17.428 -2.248 -4.432 0.164 0.576 -0.252
-0.6366020269724467 -0.7524175764577954 -0.037582529303192634 1.9167089944628244 0.09127185687918211 0.477451520229335 -0.0038349519697135344 -0.0860010988758883 -0.26075219019904033 -0.06911503836601068 -0.3341869184629267 -0.2010619297920311 0.452782041113695 -0.3066979827491724 -2.428 -17.396 -2.248 -4.46 0.172 0.588 -0.26
-0.6381360077603321 -0.7547185476396235 -0.03796602450016399 1.912874042493111 0.09050486648523941 0.482820452986934 -0.007286408742455715 -0.08796459428401361 -0.21834068938353376 -0.06558074663138515 -0.34439709458517825 -0.06950773744763575 0.46259951815432154 -0.3078760799940476 -2.212 -17.272 -2.148 -4.432 -0.016 0.568 -0.232
-0.6392864933512462 -0.7577865092153944 -0.037582529303192634 1.9101895761143115 0.09127185687918211 0.48742239535059023 -0.009203884727312482 -0.11545352999776785 -0.226194671016035 -0.04280419989713162 -0.3310453258099262 -0.03848450999925595 0.4472842539709442 -0.2792090470354182 -2.116 -17.524 -1.98 -4.4 -0.08 0.596 -0.28
-0.6400534837451889 -0.7600874803972225 -0.03796602450016399 1.9067381193415693 0.08935438089432535 0.49049035692636106 -0.01227184630308331 -0.1280199006097698 -0.25839599570928995 -0.048694686121507534 -0.31926435336117437 -0.09267698326351434 0.3872012944823099 -0.2552544030562895 -2.244 -17.492 -2.316 -4.46 0.036 0.676 -0.24
-0.6412039693361029 -0.7623884515790507 -0.038733014894106695 1.9036701577657984 0.08820389530341129 0.49432530889607457 -0.013805827090968724 -0.1319468914260204 -0.23365595356691113 -0.0510508806112579 -0.303949089177797 -0.1079922474468917 0.40290925774731234 -0.2042035224450316 -2.368 -17.524 -2.516 -4.4 0.136 0.636 -0.252
-0.6427379501239884 -0.7658399083517928 -0.038733014894106695 1.9006021961900277 0.08782040010643993 0.49931074645670215 -0.017257283863710903 -0.14254976662989705 -0.2210895829549092 -0.023954643979128706 -0.3208351496876746 -0.06950773744763575 0.40722894764518797 -0.23287055540366103 -2.272 -17.684 -2.348 -4.492 0.06 0.636 -0.28
-0.6450389213058165 -0.7677573843366495 -0.0395000052880494 1.8979177298112282 0.08782040010643993 0.5035291936233871 -0.01917475984856767 -0.15668693356839924 -0.24268803244428755 -0.061653755815134534 -0.2992367001982963 -0.013351768775252066 0.40448005407381254 -0.21245020315915786 -2.116 -17.748 -2.248 -4.552 0.0 0.608 -0.268
-0.6465729020937019 -0.7700583555184777 -0.04026699568199211 1.894466273038486 0.08820389530341129 0.5065971551991579 -0.021092235833424438 -0.17592918856802722 -0.2411172361177873 -0.08717919612076348 -0.28667032958629435 -0.008639379795751335 0.37031523397243227 -0.1822123738740282 -2.368 -17.716 -1.98 -4.616 0.044 0.588 -0.26
-0.64887387327553 -0.7731263170942485 -0.041033986075934815 1.8921653018566578 0.08820389530341129 0.5108156023658428 -0.021859226227367145 -0.1971349389757805 -0.25839599570928995 -0.031415926530004856 -0.28941922315766977 -0.03377212101975522 0.3569634651971802 -0.18849555918002917 -2.116 -17.904 -2.148 -4.736 0.08 0.684 -0.268
-0.6511748444573582 -0.775810783473048 -0.041033986075934815 1.8894808354778583 0.08743690490946858 0.5146505543355563 -0.024160197409195266 -0.18496126744540362 -0.2807798433619184 -0.06008295948863429 -0.27646015346404273 -0.009817477040626518 0.3671736413194318 -0.18064157754752794 -2.088 -18.0 -2.484 -4.796 0.044 0.624 -0.26
-0.6534758156391862 -0.7773447642609335 -0.04180097646987752 1.8864128739020876 0.08743690490946858 0.5184855063052698 -0.026461168591023387 -0.1900663555065294 -0.24936391683191356 -0.029845130203504617 -0.27056966723966686 -0.02670353755050413 0.3667809422378067 -0.20538161968990676 -2.148 -17.936 -2.552 -4.828 -0.044 0.588 -0.288
-0.655393291624043 -0.7807962210336756 -0.04180097646987752 1.8841119027202595 0.08666991451552587 0.5211699726840693 -0.02914563496982286 -0.19752763805740556 -0.25682519938278975 -0.02631083846887907 -0.26782077366829143 -0.027488935713754253 0.368744437645932 -0.226194671016035 -2.148 -18.16 -2.584 -4.796 -0.088 0.596 -0.288
-0.6576942628058712 -0.7838641826094465 -0.04141748127290617 1.8810439411444886 0.08590292412158317 0.5246214294568115 -0.032213596545593685 -0.22030418479165909 -0.27763825070891796 -0.05929756132538417 -0.24897121775028852 -0.054977871427508505 0.3341869184629267 -0.25132741224003885 -2.116 -18.128 -2.316 -4.888 0.0 0.684 -0.268
-0.6603787291846707 -0.786548648988246 -0.04256796686382023 1.878359474765689 0.0847524385306691 0.5296068670174391 -0.034514567727421806 -0.2250165737711598 -0.2591813938725401 -0.029059732040254495 -0.23169245815878584 -0.08678649703913842 0.33261612213642644 -0.2411172361177873 -1.96 -18.16 -2.28 -4.796 0.08 0.644 -0.28
-0.6622962051695274 -0.7892331153670453 -0.043334957257762936 1.8764419987808323 0.08436894333369775 0.5326748285932099 -0.03719903410622128 -0.23561944897503645 -0.25446900489303936 -0.06832964020276057 -0.2179479903019087 -0.09228428418188928 0.33772121019755225 -0.26075219019904033 -2.024 -18.256 -2.516 -4.888 0.044 0.568 -0.28
-0.6645971763513555 -0.7919175817458448 -0.04410194765170564 1.874908017992947 0.08360195293975504 0.5349757997750381 -0.04026699568199211 -0.22737276826091016 -0.2803871442802934 -0.0510508806112579 -0.21284290224078292 -0.06322455214163478 0.31219576989192327 -0.28470683417816905 -1.992 -18.192 -2.752 -5.044 -0.1 0.644 -0.28
-0.6676651379271263 -0.795369038518587 -0.045252433242619704 1.872607046811119 0.08283496254581234 0.5384272565477802 -0.043334957257762936 -0.239153740709662 -0.26742807458666634 -0.06715154295788539 -0.19360064724115494 -0.06008295948863429 0.297273204790171 -0.2666426764234162 -2.056 -18.348 -2.584 -5.104 -0.08 0.596 -0.268
-0.6699661091089545 -0.7980535048973865 -0.045252433242619704 1.8714565612202048 0.08168447695489828 0.5418787133205224 -0.044485442848677 -0.2532909076481642 -0.26821347274991647 -0.04555309346850705 -0.1920298509146547 -0.07853981632501214 0.2968805057085459 -0.24582962509728803 -1.9 -18.316 -2.448 -5.196 0.052 0.588 -0.252
-0.672650575487754 -0.8003544760792146 -0.04678641403050512 1.8691555900383767 0.08091748656095557 0.5445631796993219 -0.04832039481839053 -0.2591813938725401 -0.2697842690764167 -0.054192473264258384 -0.1739656931599019 -0.12330751163026907 0.28352873693329383 -0.24543692601566297 -1.992 -18.444 -2.08 -5.472 0.124 0.624 -0.252
-0.6757185370635248 -0.8038059328519568 -0.046402918833533764 1.8676216092504911 0.08015049616701286 0.54686415088115 -0.049854375606275945 -0.2784236488721681 -0.26821347274991647 -0.0530143760193832 -0.17946348030265274 -0.06479534846813502 0.28470683417816905 -0.2619302874439155 -1.992 -18.668 -2.012 -5.472 0.1 0.576 -0.26
-0.6784030034423242 -0.8061069040337849 -0.047553404424447825 1.8657041332656346 0.08053399136398422 0.5499321124569209 -0.052155346788104066 -0.30748338091242255 -0.28431413509654396 -0.029059732040254495 -0.16179202162952502 -0.054192473264258384 0.28941922315766977 -0.25839599570928995 -1.776 -18.732 -1.844 -5.196 0.06 0.588 -0.268
-0.6818544602150665 -0.8099418560034984 -0.04678641403050512 1.8645536476747204 0.07976700097004151 0.5522330836387489 -0.05560680356084625 -0.3137665662184235 -0.2874557277495445 -0.0620464548967596 -0.14058627122177175 -0.0027488935713754254 0.2576105975460398 -0.24543692601566297 -1.652 -18.732 -2.08 -5.348 0.052 0.636 -0.24
-0.68568941218478 -0.8118593319883552 -0.04678641403050512 1.8622526764928924 0.08053399136398422 0.554534054820577 -0.05905826033358843 -0.3086614781572977 -0.28470683417816905 -0.05458517234588344 -0.12212941438539389 -0.014529866020127248 0.226194671016035 -0.25839599570928995 -1.652 -18.92 -2.384 -5.532 0.044 0.608 -0.26
-0.6891408689575221 -0.8153107887610974 -0.047553404424447825 1.8622526764928924 0.08015049616701286 0.5568350260024052 -0.06135923151541655 -0.32122784876929966 -0.2858849314230442 -0.006675884387626033 -0.12134401622214377 0.009817477040626518 0.20813051326128218 -0.2591813938725401 -1.4 -19.016 -2.348 -5.224 -0.06 0.588 -0.26
-0.692208830533293 -0.8187622455338396 -0.04793689962141918 1.8614856860989495 0.08015049616701286 0.5595194923812047 -0.06481068828815872 -0.3220132469325498 -0.31651545978979895 -0.021598449489378342 -0.08874999244726373 -0.03337942193813016 0.2179479903019087 -0.2878484268311695 -1.368 -19.048 -2.384 -5.224 -0.044 0.712 -0.252
-0.6948932969120925 -0.8222137023065818 -0.048703890015361885 1.8607186957050068 0.0790000105760988 0.5614369683660614 -0.0674951546669582 -0.3082687790756727 -0.310232274483798 -0.0679369411211355 -0.07225663101901117 -0.06990043652926081 0.21755529122028364 -0.278030949790543 -1.496 -19.208 -2.416 -5.472 0.0 0.684 -0.252
-0.6971942680939206 -0.8248981686853812 -0.048703890015361885 1.8599517053110641 0.07784952498518474 0.5641214347448609 -0.07017962104575767 -0.3137665662184235 -0.3043417882594221 -0.0400553063257562 -0.07068583469251093 -0.05183627877450802 0.23954643979128706 -0.265071880096916 -1.34 -19.24 -2.112 -5.776 0.036 0.528 -0.26
-0.7010292200636341 -0.8291166158520661 -0.049854375606275945 1.8603352005080356 0.07746602978821339 0.5656554155327463 -0.0732475826215285 -0.32358404325905005 -0.32554753866717534 -0.06126105673350948 -0.06715154295788539 -0.045160394386881984 0.2238384765262846 -0.26821347274991647 -1.34 -19.144 -2.048 -5.56 0.044 0.5 -0.252
-0.7044806768363763 -0.8314175870338942 -0.0502378708032473 1.859568210114093 0.07746602978821339 0.5668059011236604 -0.07631554419729933 -0.33732851111592715 -0.3318307239731763 -0.0640099503048849 -0.043982297142006806 -0.051443579692882956 0.20577431877153182 -0.26860617183154156 -1.244 -19.272 -1.944 -5.624 0.036 0.608 -0.268
-0.7075486384121471 -0.8352525390036077 -0.05062136600021865 1.859568210114093 0.07631554419729933 0.5687233771085172 -0.0782330201821561 -0.34164820101380283 -0.3483240854014289 -0.0679369411211355 -0.01688606050987761 -0.0750055245903866 0.14333516479314717 -0.2941316121371705 -1.152 -19.304 -2.048 -5.624 0.08 0.636 -0.24
-0.7106165999879179 -0.83870399577635 -0.05062136600021865 1.8591847149171215 0.07593204900032798 0.5698738626994312 -0.08091748656095557 -0.31415926530004856 -0.36521014591130646 -0.04751658887663235 0.006283185306000972 -0.06086835765188441 0.1189878217323934 -0.2827433387700437 -1.184 -19.208 -1.98 -5.716 0.088 0.644 -0.252
-0.7152185423515741 -0.8425389477460635 -0.05138835639416136 1.85880121972015 0.07631554419729933 0.572941824275202 -0.0847524385306691 -0.35185837713605445 -0.3385066083608024 -0.039662607244131134 0.007853981632501214 -0.018849555918002914 0.16728980877227587 -0.27528205621916757 -1.056 -19.24 -1.812 -5.744 0.08 0.596 -0.252
-0.7194369895182591 -0.8459904045188057 -0.05292233718204677 1.859568210114093 0.07784952498518474 0.5740923098661161 -0.08782040010643993 -0.3506802798911792 -0.3420409000954279 -0.048694686121507534 0.023954643979128706 0.003926990816250607 0.19634954081253037 -0.2729258617294172 -1.056 -19.396 -1.712 -5.808 0.06 0.54 -0.26
-0.7221214558970586 -0.8498253564885192 -0.05292233718204677 1.859568210114093 0.07631554419729933 0.5756262906540015 -0.09012137128826805 -0.3671736413194318 -0.3738495257070578 -0.050658181529632834 0.024347343060753767 0.012959069693627005 0.13980087305852162 -0.27960174611704325 -0.84 -19.396 -1.912 -5.928 0.052 0.548 -0.252
-0.7251894174728294 -0.8536603084582327 -0.05253884198507542 1.8607186957050068 0.07708253459124204 0.577160271441887 -0.09242234247009617 -0.3381139092791773 -0.38877209080881014 -0.040448005407381256 0.043982297142006806 0.024347343060753767 0.13665928040552114 -0.271747764484542 -0.808 -19.46 -1.844 -5.96 0.06 0.56 -0.26
-0.7294078646395142 -0.8563447748370322 -0.05330583237901813 1.8614856860989495 0.07631554419729933 0.5779272618358297 -0.09587379924283836 -0.3542145716258048 -0.3663882431561817 -0.014922565101752308 0.06636614479463526 0.00510508806112579 0.12762720152814475 -0.24582962509728803 -0.808 -19.428 -1.844 -5.9 0.044 0.56 -0.268
-0.7332428166092277 -0.8609467172006885 -0.054072822772960834 1.8626361716898636 0.07669903939427068 0.5790777474267437 -0.09779127522769512 -0.3522510762176795 -0.3671736413194318 -0.03887720908088101 0.07147123285576105 -0.012959069693627005 0.1130973355080175 -0.2729258617294172 -0.684 -19.556 -2.112 -6.144 0.072 0.52 -0.26
-0.7363107781849986 -0.8651651643673733 -0.05445631796993219 1.8634031620838063 0.07593204900032798 0.5798447378206864 -0.10085923680346595 -0.35578536795230503 -0.3671736413194318 -0.07264933010063623 0.06990043652926081 -0.021991148571003403 0.1079922474468917 -0.2623229865255406 -0.808 -19.588 -1.912 -5.928 0.0 0.528 -0.232
-0.7397622349577407 -0.8678496307461728 -0.055223308363874894 1.864170152477749 0.07631554419729933 0.5809952234116005 -0.10354370318226543 -0.3440043955035532 -0.3789546137681836 -0.05772676499888393 0.08874999244726373 -0.03809181091763089 0.12252211346701895 -0.2737112598926673 -0.592 -19.716 -1.844 -5.624 -0.016 0.608 -0.26
-0.7439806821244257 -0.8732185635037718 -0.055223308363874894 1.8657041332656346 0.07516505860638527 0.5821457090025145 -0.1054611791671222 -0.3502875808095542 -0.394269877951561 -0.06283185306000971 0.11270463642639243 -0.014529866020127248 0.09896016856951531 -0.26075219019904033 -0.62 -19.716 -1.608 -5.776 0.016 0.644 -0.252
-0.7470486437001965 -0.876670020276514 -0.05675728915176031 1.8664711236595772 0.07401457301547121 0.5836796897904 -0.10967962633380708 -0.3612831550950559 -0.40055306325756196 -0.056941366835633805 0.13665928040552114 -0.08050331173313745 0.09621127499813988 -0.25446900489303936 -0.592 -19.872 -1.576 -6.052 0.052 0.588 -0.252
-0.749733110078996 -0.8812719626401702 -0.05714078434873166 1.8687720948414053 0.0732475826215285 0.584830175381314 -0.11083011192472114 -0.3530364743809296 -0.4127267347879388 -0.0801106126515124 0.14215706754827198 -0.10877764561014182 0.11859512265076834 -0.2599667920357902 -0.592 -19.812 -1.576 -5.988 0.108 0.444 -0.232
-0.7531845668517382 -0.8858739050038265 -0.057524279545703015 1.870689570826262 0.07286408742455715 0.5852136705782853 -0.11428156869746332 -0.33536501570780186 -0.4131194338695639 -0.06086835765188441 0.16728980877227587 -0.07657632091688685 0.10445795571226615 -0.22226768019978438 -0.528 -19.78 -1.576 -5.868 0.116 0.432 -0.252
-0.7570195188214517 -0.8885583713826259 -0.05829126993964572 1.8718400564171762 0.0724805922275858 0.5852136705782853 -0.11581554948534874 -0.34950218264630406 -0.4288273971345663 -0.05929756132538417 0.18535396652702868 -0.045160394386881984 0.04162610265225644 -0.22540927285278486 -0.34 -19.748 -1.576 -6.236 0.052 0.52 -0.232
-0.7604709755941939 -0.8931603137462821 -0.05905826033358843 1.8745245227959757 0.07171360183364309 0.584830175381314 -0.11850001586414821 -0.3530364743809296 -0.42097341550206513 -0.060475658570259355 0.17357299407827684 -0.007853981632501214 0.005497787142750851 -0.21991148571003402 -0.436 -19.84 -1.476 -6.324 -0.016 0.54 -0.252
-0.7643059275639074 -0.8985292465038811 -0.05905826033358843 1.8764419987808323 0.07094661143970038 0.584830175381314 -0.12041749184900498 -0.35539266887067994 -0.43471788335894224 -0.04790928795825741 0.23012166183228558 -0.0620464548967596 -0.012566370612001944 -0.23561944897503645 -0.372 -19.812 -1.676 -5.988 0.036 0.5 -0.24
-0.7673738891396782 -0.9031311888675373 -0.06020874592450249 1.8787429699626605 0.07171360183364309 0.584830175381314 -0.12233496783386175 -0.3573561642788053 -0.45592363376669554 -0.02670353755050413 0.21323560132240799 -0.06322455214163478 -0.014922565101752308 -0.22069688387328412 -0.308 -19.904 -1.608 -6.204 0.06 0.528 -0.252
-0.7715923363063631 -0.9081166264281649 -0.06059224112147384 1.8818109315384313 0.07133010663667173 0.5855971657752567 -0.1250194342126612 -0.33575771478942695 -0.4441426613179437 -0.06950773744763575 0.22540927285278486 -0.018456856836377853 -0.01060287520387664 -0.2320851572404109 -0.372 -19.936 -1.608 -6.052 0.08 0.568 -0.268
-0.774660297882134 -0.9123350735948498 -0.0617427267123879 1.8829614171293454 0.07209709703061444 0.584830175381314 -0.12655341500054662 -0.3385066083608024 -0.446106156726069 -0.06911503836601068 0.25132741224003885 0.013351768775252066 0.01727875959150267 -0.23326325448528606 -0.34 -19.872 -1.576 -5.928 0.08 0.508 -0.26
-0.7784952498518475 -0.9161700255645634 -0.06212622190935926 1.886796369099059 0.07171360183364309 0.5855971657752567 -0.12885438618237474 -0.32122784876929966 -0.46495571264407193 -0.08717919612076348 0.25878869479091504 0.021991148571003403 0.0027488935713754254 -0.2159844948937834 -0.308 -19.716 -1.376 -6.052 0.052 0.56 -0.26
-0.7807962210336756 -0.9203884727312482 -0.06212622190935926 1.8898643306748297 0.07133010663667173 0.5852136705782853 -0.13115535736420286 -0.3522510762176795 -0.4351105824405673 -0.06715154295788539 0.2638937828520408 -0.015707963265002428 0.02591813938725401 -0.23287055540366103 -0.308 -19.968 -1.34 -5.988 0.08 0.54 -0.26
-0.7850146682003605 -0.9249904150949045 -0.06327670750027331 1.8925487970536292 0.07171360183364309 0.584830175381314 -0.13307283334905964 -0.33536501570780186 -0.4728096942765731 -0.05379977418263332 0.3078760799940476 -0.0329867228565051 -0.011780972448751823 -0.21284290224078292 -0.248 -20.0 -1.376 -6.02 0.1 0.588 -0.26
-0.7880826297761313 -0.9307428430494747 -0.06327670750027331 1.8956167586294 0.07056311624272903 0.5852136705782853 -0.13460681413694506 -0.3161227607081739 -0.49990593090870233 -0.0769690199985119 0.33732851111592715 -0.02552544030562895 -0.015707963265002428 -0.18378317020052842 -0.464 -19.968 -1.276 -6.172 0.1 0.636 -0.252
-0.7907670961549308 -0.935344785413131 -0.06442719309118737 1.8983012250081994 0.07094661143970038 0.5855971657752567 -0.13614079492483047 -0.3388993074424274 -0.4971570373373269 -0.0420188017338815 0.3271183349936756 -0.011780972448751823 0.021598449489378342 -0.16571901244577564 -0.216 -20.032 -1.308 -6.172 0.108 0.452 -0.26
-0.7961360289125298 -0.941864203761644 -0.06557767868210143 1.9032866625688272 0.07056311624272903 0.5855971657752567 -0.13882526130362993 -0.3432189973403031 -0.5191481859083303 -0.043196898978756684 0.34636058999330355 -0.0007853981632501215 0.034164820101380285 -0.1798561793842778 -0.28 -19.936 -1.44 -6.236 0.124 0.5 -0.28
-0.7980535048973865 -0.9464661461253003 -0.06596117387907278 1.9067381193415693 0.07056311624272903 0.5852136705782853 -0.139975746894544 -0.3659955440745566 -0.5285729638673318 -0.04712388979500729 0.37031523397243227 -0.011780972448751823 -0.0007853981632501215 -0.18574666560865372 -0.152 -19.812 -1.508 -6.416 0.06 0.5 -0.252
-0.8011214664731573 -0.9514515836859279 -0.06557767868210143 1.9101895761143115 0.07056311624272903 0.585980660972228 -0.14150972768242942 -0.3510729789728043 -0.5073672134595785 -0.08050331173313745 0.3718860302989325 -0.005890486224375911 -0.0019634954081253035 -0.1649336142825255 -0.372 -19.84 -1.544 -6.324 0.08 0.56 -0.26
-0.8045729232458995 -0.9564370212465555 -0.06634466907604414 1.9136410328870537 0.07017962104575767 0.5863641561691995 -0.14304370847031483 -0.3180862561162992 -0.5077599125412036 -0.06558074663138515 0.3805254100946839 0.018064157754752792 0.034950218264630406 -0.15982852622139973 0.436 -19.78 -1.276 -6.264 0.088 0.576 -0.288
-0.8076408848216703 -0.9625729443980972 -0.06711165946998685 1.91824297525071 0.07094661143970038 0.5875146417601135 -0.14457768925820025 -0.3129811680551734 -0.5258240702959563 -0.03063052836675474 0.3848450999925595 -0.015707963265002428 0.08089601081476251 -0.15118914642564837 1.028 -19.872 -1.172 -6.172 0.088 0.588 -0.28
-0.8095583608065271 -0.9675583819587247 -0.06787864986392955 1.9224614224173948 0.07171360183364309 0.5886651273510275 -0.14611167004608566 -0.29177541764742015 -0.5387831399895834 -0.07107853377413599 0.3872012944823099 0.001570796326500243 0.1280199006097698 -0.1299833960178951 1.244 -19.904 -1.14 -6.052 0.072 0.508 -0.268
-0.8122428271853266 -0.973310809913295 -0.06979612584878632 1.9270633647810511 0.07017962104575767 0.5894321177449703 -0.1472621556369997 -0.2709623663212919 -0.5662720757033376 -0.09817477040626518 0.4060508504003128 0.0 0.10288715938576591 -0.14254976662989705 1.588 -19.748 -1.072 -6.144 0.072 0.52 -0.28
-0.8141603031701834 -0.978679742670894 -0.07056311624272903 1.9316653071447072 0.07056311624272903 0.590199108138913 -0.14841264122791378 -0.24425882877078778 -0.5796238444785896 -0.13744467856877127 0.44453536039956876 0.009424777959001457 0.09424777959001458 -0.13548118316064595 1.712 -19.556 -0.568 -6.296 0.072 0.54 -0.268
-0.8172282647459542 -0.984048675428493 -0.0724805922275858 1.9358837543113923 0.07094661143970038 0.591349593729827 -0.1491796316218565 -0.23129975907716077 -0.5407466353977086 -0.1401935721401467 0.4669192080521972 -0.0011780972448751821 0.07579092275363672 -0.1009236639776406 1.432 -19.492 -0.536 -6.448 0.1 0.472 -0.268
-0.8187622455338396 -0.9898011033830633 -0.07363107781849985 1.941252687068991 0.07133010663667173 0.5921165841237697 -0.15109710760671324 -0.2049889206082817 -0.5489933161118349 -0.16728980877227587 0.4669192080521972 -0.024740042142378828 0.07422012642713648 -0.10013826581439049 1.464 -19.332 -0.468 -6.6 0.136 0.444 -0.252
-0.8206797215186964 -0.9963205217315763 -0.07554855380335662 1.945471134235676 0.07017962104575767 0.5925000793207411 -0.15224759319762732 -0.18496126744540362 -0.5988660994782177 -0.1881028600984041 0.46652650897057213 -0.012173671530376884 0.07186393193738612 -0.13233959050764546 1.212 -19.332 -0.4 -6.692 0.124 0.384 -0.28
-0.8222137023065818 -1.0016894544891752 -0.07669903939427068 1.951990552584189 0.07017962104575767 0.5928835745177125 -0.15339807878854136 -0.1971349389757805 -0.5670574738665877 -0.13508848407902088 0.49362274560270136 -0.03534291734625546 0.0420188017338815 -0.13665928040552114 1.12 -19.304 -0.5 -6.816 0.136 0.376 -0.252
-0.8241311782914386 -1.0074418824437454 -0.0782330201821561 1.9565924949478453 0.07017962104575767 0.5928835745177125 -0.15454856437945544 -0.18967365642490433 -0.5862997288662157 -0.13940817397689656 0.4987278336638271 0.012566370612001944 0.008246680714126275 -0.11741702540589316 1.212 -19.144 -0.436 -6.844 0.136 0.432 -0.268
-0.8264321494732667 -1.0128108152013444 -0.07976700097004151 1.9615779325084728 0.06979612584878632 0.5928835745177125 -0.15454856437945544 -0.18535396652702868 -0.5701990665195882 -0.14961835009914815 0.49951323182707724 0.0011780972448751821 -0.009424777959001457 -0.07657632091688685 1.212 -19.112 -0.468 -6.816 0.124 0.412 -0.28
-0.8271991398672094 -1.0185632431559146 -0.08015049616701286 1.966179874872129 0.07017962104575767 0.5925000793207411 -0.15531555477339815 -0.16454091520090044 -0.5442809271323342 -0.14765485469102282 0.49165925019457607 -0.008639379795751335 -0.009817477040626518 -0.05222897785613308 1.276 -19.112 -0.1 -6.724 0.108 0.424 -0.268
-0.8298836062460089 -1.0250826615044277 -0.08130098175792692 1.971548807629728 0.06979612584878632 0.5921165841237697 -0.15493205957642678 -0.18967365642490433 -0.574911455499089 -0.11349003458964255 0.5034402226433279 0.001570796326500243 -0.003926990816250607 -0.04280419989713162 1.212 -19.08 -0.032 -6.572 0.152 0.46 -0.28
-0.8306505966399516 -1.030835089458998 -0.08245146734884098 1.976917740387327 0.06902913545484361 0.5917330889267983 -0.15569904997036949 -0.16414821611927538 -0.6157521599880952 -0.061653755815134534 0.5391758390712084 -0.049480084284757656 -0.0200276531628781 -0.023169245815878585 1.368 -19.112 -0.032 -6.572 0.18 0.508 -0.252
-0.8321845774278369 -1.0365875174135684 -0.08283496254581234 1.9819031779479546 0.06864564025787226 0.5917330889267983 -0.1564660403643122 -0.1441205629563973 -0.58198003896834 -0.08285950622288782 0.5073672134595785 -0.03180862561162992 -0.02591813938725401 0.005890486224375911 1.556 -19.24 0.064 -6.6 0.172 0.5 -0.224
-0.8329515678217797 -1.04272344056511 -0.08360195293975504 1.9872721107055535 0.06979612584878632 0.5917330889267983 -0.15608254516734085 -0.15275994275214863 -0.588263224274341 -0.07264933010063623 0.5207189822348305 -0.009817477040626518 -0.013744467856877126 -0.001570796326500243 1.804 -19.048 0.064 -6.572 0.172 0.48 -0.252
-0.8344855486096651 -1.048092373322709 -0.08513593372764046 1.992257548266181 0.06979612584878632 0.5921165841237697 -0.15608254516734085 -0.1429424657115221 -0.5937610114170918 -0.07107853377413599 0.5309291583570821 0.0027488935713754254 0.0310232274483798 -0.009032078877376396 1.9 -18.888 -0.332 -6.54 0.18 0.452 -0.288
-0.8360195293975505 -1.0542282964742506 -0.0847524385306691 1.9983934714177227 0.06902913545484361 0.5928835745177125 -0.15608254516734085 -0.11388273367126761 -0.5906194187640913 -0.06675884387626033 0.5631304830503371 0.023954643979128706 0.024740042142378828 -0.01610066234662749 1.712 -18.888 -0.2 -6.508 0.152 0.424 -0.26
-0.8371700149884646 -1.0603642196257923 -0.08513593372764046 2.0045293945692646 0.06902913545484361 0.5921165841237697 -0.15608254516734085 -0.11741702540589316 -0.5957245068252172 -0.0310232274483798 0.5540984041729607 0.003141592653000486 0.0047123889795007284 0.011388273367126762 1.712 -18.764 -0.2 -6.664 0.116 0.48 -0.24
-0.8379370053824072 -1.0661166475803625 -0.08666991451552587 2.010281822523835 0.06864564025787226 0.5928835745177125 -0.15608254516734085 -0.09071348785538903 -0.6094689746820943 -0.04555309346850705 0.5670574738665877 -0.024740042142378828 -0.014922565101752308 0.001570796326500243 1.62 -18.732 -0.164 -6.816 0.088 0.46 -0.288
-0.8375535101854359 -1.071869075534933 -0.08705340971249723 2.016034250478405 0.06787864986392955 0.5932670697146838 -0.15569904997036949 -0.05537057050913356 -0.6236061416205965 -0.06950773744763575 0.569020969274713 -0.029059732040254495 0.005497787142750851 -0.003926990816250607 1.744 -18.572 -0.268 -6.844 0.044 0.412 -0.252
-0.8379370053824072 -1.0783884938834458 -0.08705340971249723 2.021403183236004 0.0674951546669582 0.5928835745177125 -0.15608254516734085 -0.050658181529632834 -0.5961172059068423 -0.04751658887663235 0.5544911032545857 -0.06126105673350948 0.022776546734253524 -0.003926990816250607 1.836 -18.412 -0.268 -6.936 0.088 0.356 -0.24
-0.8390874909733214 -1.0852914074289302 -0.08858739050038264 2.027155611190574 0.06787864986392955 0.5928835745177125 -0.15569904997036949 -0.01610066234662749 -0.594546409580342 -0.062439153978384655 0.5721625619277135 -0.0659734457130102 0.028667032958629435 -0.001570796326500243 1.744 -18.444 -0.368 -6.876 0.116 0.336 -0.26
-0.8383205005793786 -1.0914273305804718 -0.08858739050038264 2.0340585247360585 0.0674951546669582 0.5925000793207411 -0.15569904997036949 -0.003926990816250607 -0.5890486224375912 -0.06754424203951044 0.5729479600909636 -0.049480084284757656 0.0035342917346255468 0.005497787142750851 1.744 -18.476 -0.5 -6.844 0.136 0.404 -0.212
-0.8379370053824072 -1.096029272944128 -0.088970885697354 2.038660467099715 0.06711165946998685 0.5925000793207411 -0.15569904997036949 0.01060287520387664 -0.5878705251927159 -0.05576326959075863 0.5925829141722166 -0.03180862561162992 -0.023561944897503646 0.0019634954081253035 1.464 -18.348 -0.332 -6.816 0.136 0.48 -0.168
-0.8390874909733214 -1.1021651960956698 -0.09012137128826805 2.0451798854482277 0.06596117387907278 0.5928835745177125 -0.15531555477339815 0.01060287520387664 -0.5878705251927159 -0.056155968672383684 0.5827654371315901 -0.0200276531628781 -0.027488935713754253 0.009817477040626518 1.524 -18.288 -0.232 -6.752 0.152 0.492 -0.212
-0.8379370053824072 -1.1075341288532687 -0.09012137128826805 2.0509323134027984 0.06634466907604414 0.5925000793207411 -0.15569904997036949 0.03769911183600583 -0.5929756132538417 -0.05772676499888393 0.5721625619277135 -0.030237829285129678 -0.003141592653000486 -0.0007853981632501215 1.308 -18.38 -0.3 -6.692 0.164 0.424 -0.176
-0.8379370053824072 -1.113286556807839 -0.09088836168221076 2.0566847413573686 0.06596117387907278 0.5921165841237697 -0.15569904997036949 0.022776546734253524 -0.5792311453969646 -0.0510508806112579 0.5753041545807139 0.010995574285501701 0.014529866020127248 0.014529866020127248 1.088 -18.444 -0.5 -6.908 0.18 0.412 -0.156
-0.8367865197914932 -1.119805975156352 -0.09050486648523941 2.0624371693119388 0.06634466907604414 0.5928835745177125 -0.15569904997036949 0.0310232274483798 -0.5980807013149675 -0.03337942193813016 0.581587339886715 0.0035342917346255468 -0.00510508806112579 0.008639379795751335 1.4 -18.54 -0.5 -6.968 0.152 0.412 -0.176
-0.8360195293975505 -1.1267088887018364 -0.09050486648523941 2.068956587660452 0.06634466907604414 0.5932670697146838 -0.15531555477339815 0.04908738520313259 -0.6000441967230928 -0.010995574285501701 0.6059346829474688 0.0007853981632501215 0.02081305132612822 0.005890486224375911 1.12 -18.444 -0.4 -7.092 0.164 0.412 -0.184
-0.8364030245945219 -1.1332283070503495 -0.09050486648523941 2.075476006008965 0.06672816427301549 0.5932670697146838 -0.15569904997036949 0.06361725122325984 -0.5957245068252172 0.021991148571003403 0.5941537104987169 -0.0019634954081253035 0.02670353755050413 0.001570796326500243 1.088 -18.256 -0.436 -7.152 0.124 0.364 -0.156
-0.8356360342005792 -1.1385972398079482 -0.09012137128826805 2.080077948372621 0.06672816427301549 0.5936505649116551 -0.15454856437945544 0.05733406591725887 -0.6255696370287217 0.003141592653000486 0.5992587985598427 -0.011780972448751823 0.022776546734253524 0.003141592653000486 1.088 -18.16 -0.536 -7.212 0.124 0.396 -0.184
-0.8329515678217797 -1.1443496677625187 -0.09088836168221076 2.0877478523120483 0.06634466907604414 0.5948010505025692 -0.15531555477339815 0.08285950622288782 -0.6024003912128432 0.009817477040626518 0.6031857893760932 0.008639379795751335 0.06832964020276057 0.001570796326500243 1.308 -17.968 -0.468 -7.212 0.144 0.404 -0.168
-0.8321845774278369 -1.1508690861110316 -0.09050486648523941 2.0923497946757044 0.06634466907604414 0.5955680408965119 -0.15339807878854136 0.1299833960178951 -0.5764822518255892 -0.015707963265002428 0.5717698628460884 -0.013351768775252066 0.09306968234513939 -0.00039269908162506076 1.184 -17.872 -0.436 -7.212 0.144 0.328 -0.056
-0.8318010822308656 -1.1554710284746879 -0.09012137128826805 2.098485717827246 0.06711165946998685 0.596718526487426 -0.15033011721277054 0.1189878217323934 -0.6063273820290938 -0.00510508806112579 0.5725552610093385 0.004319689897875668 0.07814711724338709 0.19988383254715592 1.088 -17.872 -0.604 -7.244 0.144 0.328 -0.092
-0.8298836062460089 -1.1612234564292583 -0.09050486648523941 2.1042381457818164 0.06711165946998685 0.5971020216843973 -0.14611167004608566 0.1288052987730199 -0.5595961913157116 0.0011780972448751821 0.5607742885605868 -0.009817477040626518 0.06911503836601068 0.3400774046873026 0.748 -17.808 -0.872 -7.304 0.088 0.364 -0.092
-0.8283496254581234 -1.1681263699747426 -0.09050486648523941 2.1099905737363867 0.06634466907604414 0.5982525072753113 -0.14227671807637213 0.1449059611196474 -0.5478152188669597 0.003926990816250607 0.5356415473365829 -0.022383847652628464 0.12055861805889365 0.40055306325756196 0.872 -17.904 -1.376 -7.212 0.108 0.376 -0.092
-0.8260486542762953 -1.1734953027323416 -0.09203884727312482 2.1149760112970144 0.06634466907604414 0.6001699832601681 -0.13882526130362993 0.1971349389757805 -0.6016149930495931 -0.0620464548967596 0.5262167693775814 -0.005890486224375911 0.1331249886708956 0.37974001193143375 0.964 -17.748 -1.308 -7.272 0.08 0.384 -0.1
-0.8252816638823526 -1.1788642354899406 -0.09242234247009617 2.1195779536606705 0.06634466907604414 0.6013204688510821 -0.1349903093339164 0.1912444527514046 -0.6106470719269694 -0.062439153978384655 0.5207189822348305 0.004319689897875668 0.15943582713977467 0.3663882431561817 0.716 -17.492 -1.24 -7.212 0.044 0.376 -0.14
-0.8225971975035531 -1.1853836538384535 -0.09280583766706753 2.1253303816152407 0.06634466907604414 0.6036214400329103 -0.13192234775814557 0.15865042897652454 -0.5788384463153395 -0.03926990816250607 0.5222897785613307 -0.01727875959150267 0.1720021977517766 0.3671736413194318 0.684 -17.396 -1.24 -7.06 0.06 0.328 -0.128
-0.8199127311247536 -1.191519576989995 -0.09357282806101024 2.1295488287819255 0.06557767868210143 0.6051554208207958 -0.1284708909854034 0.21755529122028364 -0.5721625619277135 -0.05851216316213405 0.5167919914185799 -0.03455751918300534 0.13548118316064595 0.34164820101380283 0.496 -17.272 -0.772 -7.092 0.072 0.364 -0.112
-0.8183787503368682 -1.1972720049445655 -0.09357282806101024 2.134150771145582 0.06442719309118737 0.6059224112147384 -0.1250194342126612 0.24033183795453716 -0.5450663252955843 -0.09189158510026421 0.49951323182707724 -0.060475658570259355 0.1119192382631423 0.3385066083608024 0.496 -17.112 -0.94 -7.152 0.016 0.412 -0.112
-0.8145437983671547 -1.202257442505193 -0.09587379924283836 2.139519703903181 0.06327670750027331 0.6074563920026238 -0.12156797743991904 0.20773781417965714 -0.5635231821319622 -0.06361725122325984 0.48773225937832543 -0.09817477040626518 0.12212941438539389 0.3290818304018009 0.464 -16.984 -1.108 -7.212 0.06 0.384 -0.092
-0.8126263223822979 -1.2068593848688494 -0.09625729443980971 2.144121646266837 0.06289321230330196 0.6086068775935379 -0.11888351106111957 0.2646791810152909 -0.5065818152963284 -0.10563605295714133 0.4987278336638271 -0.10838494652851677 0.15590153540514912 0.29648780662692087 0.248 -16.92 -0.836 -7.244 0.06 0.336 -0.1
-0.8099418560034984 -1.2118448224294769 -0.09664078963678106 2.149490579024436 0.06135923151541655 0.6105243535783946 -0.11581554948534874 0.27567475530079266 -0.5246459730510812 -0.07539822367201165 0.47477318968469845 -0.09738937224301507 0.15040374826239827 0.26075219019904033 0.372 -16.984 -0.668 -7.272 0.124 0.364 -0.1
-0.8076408848216703 -1.2172137551870759 -0.09664078963678106 2.153709026191121 0.06059224112147384 0.6120583343662801 -0.11274758790957791 0.24150993519941236 -0.4959789400924517 -0.054977871427508505 0.459065226419696 -0.10249446030414085 0.16454091520090044 0.3290818304018009 0.404 -16.984 -0.604 -7.336 0.136 0.412 -0.084
-0.8041894280489281 -1.2214322023537607 -0.09855826562163783 2.158310968554777 0.059825250727531136 0.6139758103511368 -0.10967962633380708 0.2580032966276649 -0.5372123436630831 -0.06872233928438563 0.4457134576444439 -0.084037603467763 0.168075206935526 0.32868913132017585 0.34 -17.016 -0.604 -7.336 0.164 0.444 -0.092
-0.8018884568671001 -1.227184630308331 -0.09817477042466648 2.1621459205244906 0.05905826033358843 0.6166602767299363 -0.1054611791671222 0.29845130203504616 -0.5211116813164556 -0.07971791356988733 0.4362886796854425 -0.0730420291822613 0.20459622152665666 0.3593196596869306 0.528 -17.144 -1.004 -7.336 0.124 0.344 -0.112
-0.7980535048973865 -1.23255356306593 -0.09932525601558054 2.1671313580851184 0.05944175553055978 0.6189612479117644 -0.10200972239438001 0.2945243112187956 -0.4991205327454522 -0.054192473264258384 0.4441426613179437 -0.051443579692882956 0.24425882877078778 0.336543112952677 0.592 -16.856 -1.04 -7.52 0.052 0.308 -0.092
-0.795369038518587 -1.2367720102326147 -0.09970875121255189 2.1705828148578603 0.05829126993964572 0.6208787238966212 -0.09779127522769512 0.31258846897354836 -0.48576876397020013 -0.039662607244131134 0.41626102652256436 -0.03573561642788053 0.24033183795453716 0.38170350733955904 0.592 -16.888 -0.736 -7.58 -0.024 0.364 -0.1
-0.7919175817458448 -1.2425244381871852 -0.09970875121255189 2.175184757221517 0.057524279545703015 0.6231796950784493 -0.09433981845495294 0.2980586029534211 -0.49794243550057704 -0.014922565101752308 0.40644354948193784 -0.06715154295788539 0.22540927285278486 0.39073558621693544 0.84 -16.7 -1.004 -7.7 0.044 0.384 -0.1
-0.788849620170074 -1.2471263805508415 -0.10085923680346595 2.1790197091912304 0.056373793954788955 0.6262476566542201 -0.09127185687918211 0.3314380248915513 -0.530536459275457 -0.03573561642788053 0.39034288713531035 -0.11938052081401847 0.22462387468953474 0.3671736413194318 0.528 -16.636 -1.04 -7.608 0.172 0.364 -0.128
-0.7853981633973318 -1.2524953133084402 -0.10085923680346595 2.1824711659639724 0.0559902987578176 0.6281651326390769 -0.08590292412158317 0.3648174468296814 -0.47870018050094904 -0.08168140897801264 0.3593196596869306 -0.07853981632501214 0.27056966723966686 0.3938771788699359 0.496 -16.444 -1.14 -7.608 0.18 0.296 -0.12
-0.7830971922155037 -1.2563302652781538 -0.10200972239438001 2.185539127539743 0.056373793954788955 0.6316165894118191 -0.08206797215186963 0.329867228565051 -0.4853760648885751 -0.05576326959075863 0.3589269606053055 -0.028274333877004374 0.28627763050466926 0.43236168886919185 0.464 -16.316 -0.972 -7.608 0.152 0.308 -0.12
-0.7781117546548761 -1.2609322076418101 -0.10162622719740866 2.1889905843124855 0.0559902987578176 0.6343010557906186 -0.07784952498518474 0.3400774046873026 -0.44374996223631863 -0.0420188017338815 0.3530364743809296 -0.007853981632501214 0.28235063968841867 0.43982297142006804 0.436 -16.16 -0.604 -7.64 0.136 0.328 -0.148
-0.774660297882134 -1.265150654808495 -0.1012427320004373 2.1924420410852274 0.05560680356084625 0.6369855221694181 -0.0732475826215285 0.3522510762176795 -0.4539601383585702 -0.03377212101975522 0.3204424506060496 -0.02513274122400389 0.25132741224003885 0.4429645640730685 0.652 -16.316 -0.872 -7.64 0.072 0.336 -0.12
-0.7708253459124204 -1.2709030827630652 -0.10162622719740866 2.195126507464027 0.05483981316690354 0.6396699885482175 -0.06864564025787226 0.3510729789728043 -0.4123340357063138 -0.014922565101752308 0.29059732040254493 -0.05576326959075863 0.2631083846887907 0.4241150081550656 0.528 -16.444 -0.804 -7.52 0.052 0.396 -0.1
-0.7677573843366495 -1.2739710443388361 -0.10162622719740866 2.1966604882519123 0.05330583237901813 0.6427379501239884 -0.06404369789421602 0.35657076611555516 -0.44885505029744444 -0.02591813938725401 0.271747764484542 -0.09424777959001458 0.2528982085665391 0.3852377990741846 0.528 -16.476 -1.04 -7.608 0.052 0.444 -0.112
-0.763922432366936 -1.278189491505521 -0.10239321759135137 2.1997284498276835 0.05177185159113271 0.6450389213058165 -0.060975736318445196 0.3412555019321778 -0.4433572631546936 -0.012959069693627005 0.2450442269340379 -0.11466813183451774 0.2481858195870384 0.4315762907059417 0.528 -16.444 -1.108 -7.608 0.06 0.412 -0.092
-0.7604709755941939 -1.2816409482782631 -0.10277671278832272 2.2020294210095113 0.05177185159113271 0.6492573684725014 -0.05714078434873166 0.3762057201968082 -0.39858956784943667 -0.023954643979128706 0.2580032966276649 -0.09660397407976494 0.3015928946880466 0.39348447978831086 0.248 -16.316 -1.108 -7.548 0.072 0.396 -0.092
-0.7566360236244803 -1.284708909854034 -0.10277671278832272 2.2047138873883108 0.05062136600021865 0.6511748444573582 -0.05138835639416136 0.38563049815580963 -0.36285395142155613 -0.01021017612225158 0.25250550948491407 -0.0950331777532647 0.3208351496876746 0.4190099200939398 0.248 -16.256 -1.04 -7.672 0.06 0.364 -0.092
-0.752034081260824 -1.2904613378086043 -0.10277671278832272 2.206631363373168 0.049854375606275945 0.6546263012301003 -0.04678641403050512 0.39780416968618654 -0.3911282852985605 -0.0420188017338815 0.21951878662840896 -0.12134401622214377 0.3063052836675474 0.42843469805294127 0.0 -16.284 -0.736 -7.732 0.116 0.412 -0.128
-0.7485826244880819 -1.2931458041874038 -0.10316020798529407 2.2089323345549956 0.04716990922747647 0.6588447483967852 -0.042184471666848876 0.43943027233844295 -0.4194026191755649 -0.01531526418337737 0.20341812428178146 -0.14451326203802234 0.32358404325905005 0.4221515127469403 -0.028 -16.256 -0.836 -7.7 0.152 0.328 -0.1
-0.7435971869274544 -1.2973642513540886 -0.10239321759135137 2.2100828201459097 0.04716990922747647 0.6611457195786133 -0.03834951969713534 0.41390483203281403 -0.39073558621693544 -0.009817477040626518 0.19438604540440507 -0.13351768775252065 0.3271183349936756 0.4362886796854425 -0.308 -16.064 -0.904 -7.792 0.144 0.412 -0.1
-0.7405292253516835 -1.3008157081268308 -0.10277671278832272 2.212767286524709 0.04716990922747647 0.6642136811543842 -0.034514567727421806 0.3801327110130588 -0.3742422247886829 0.0027488935713754254 0.1798561793842778 -0.04830198703988247 0.3227986450957999 0.40683624856356293 -0.34 -16.096 -0.668 -7.884 0.088 0.384 -0.148
-0.7359272829880272 -1.304267164899573 -0.10239321759135137 2.2139177721156234 0.04716990922747647 0.668432128321069 -0.03029612056073692 0.38798669264556 -0.36363934958480626 0.04084070448900632 0.17553648948640216 -0.009424777959001457 0.31219576989192327 0.41626102652256436 -0.34 -16.0 -1.14 -7.948 0.044 0.364 -0.112
-0.731325340624371 -1.3069516312783724 -0.10239321759135137 2.2146847625095663 0.046402918833533764 0.6722670802907825 -0.027228158984966094 0.4319689897875668 -0.35578536795230503 0.008639379795751335 0.15040374826239827 -0.003141592653000486 0.3577488633604303 0.4221515127469403 -0.464 -15.968 -1.24 -8.008 0.016 0.336 -0.092
-0.7290243694425429 -1.310786583248086 -0.10239321759135137 2.2154517529035087 0.04601942363656241 0.6761020322604961 -0.022626216621309852 0.4170464246858145 -0.3432189973403031 0.004319689897875668 0.1240929097935192 -0.019634954081253035 0.3989822669310617 0.42136611458369017 -0.496 -16.0 -1.208 -8.036 0.008 0.328 -0.14
-0.7240389318819153 -1.3134710496268855 -0.10239321759135137 2.216602238494423 0.04601942363656241 0.6795534890332383 -0.01802427425765361 0.426863901726441 -0.3180862561162992 -0.01610066234662749 0.1060287520387664 -0.022776546734253524 0.3832743036660593 0.4174391237674396 -0.464 -15.904 -1.004 -8.1 -0.008 0.328 -0.148
-0.7198204847152304 -1.3153885256117424 -0.10200972239438001 2.2173692288883657 0.04563592843959106 0.6826214506090091 -0.014956312681882784 0.42843469805294127 -0.29845130203504616 -0.02120575040775328 0.07225663101901117 -0.03180862561162992 0.3718860302989325 0.4382521750935678 -0.436 -15.904 -0.836 -8.192 0.008 0.376 -0.148
-0.7167525231394596 -1.3203739631723699 -0.10277671278832272 2.2173692288883657 0.045252433242619704 0.6864564025787226 -0.010354370318226542 0.4017311605024371 -0.2623229865255406 -0.0019634954081253035 0.04084070448900632 -0.07971791356988733 0.35460727070742987 0.41194133662468874 -0.372 -15.968 -0.972 -8.16 0.06 0.344 -0.12
-0.7125340759727747 -1.3222914391572267 -0.10162622719740866 2.218136219282308 0.044485442848677 0.6910583449423789 -0.004985437560627594 0.38170350733955904 -0.31847895519792424 0.012173671530376884 0.028274333877004374 -0.06126105673350948 0.37856191468655853 0.3970187715229364 -0.436 -16.096 -1.04 -8.284 0.024 0.376 -0.112
-0.7079321336091184 -1.3253594007329974 -0.10239321759135137 2.2173692288883657 0.04410194765170564 0.6956602873060351 -0.0011504855909140602 0.41194133662468874 -0.2505420140767888 0.01060287520387664 0.0070685834692510935 -0.0400553063257562 0.3911282852985605 0.39269908162506073 -0.436 -15.84 -1.004 -8.192 -0.024 0.308 -0.12
-0.7037136864424336 -1.3265098863239115 -0.10316020798529407 2.2173692288883657 0.04295146206079158 0.698728248881806 0.0019174759848567672 0.394269877951561 -0.25957409295416517 0.005497787142750851 -0.018849555918002914 -0.08207410805963769 0.38563049815580963 0.40448005407381254 -0.404 -15.872 -1.04 -7.948 -0.06 0.356 -0.14
-0.7002622296696914 -1.3295778478996825 -0.10277671278832272 2.216602238494423 0.041033986075934815 0.7002622296696914 0.005752427954570301 0.41154863754306364 -0.22187498111815931 -0.003926990816250607 -0.04280419989713162 -0.1311614932627703 0.32162054785092475 0.3809181091763089 -0.404 -15.808 -0.736 -7.884 0.06 0.48 -0.14
-0.6964272776999778 -1.3318788190815105 -0.10162622719740866 2.2162187432974516 0.039883500485020755 0.705247667230319 0.009203884727312482 0.394269877951561 -0.2191260875467839 0.02081305132612822 -0.03926990816250607 -0.1401935721401467 0.329474529483426 0.3671736413194318 -0.248 -15.776 -0.772 -7.608 0.136 0.548 -0.112
-0.6925923257302643 -1.3334127998693959 -0.10277671278832272 2.2162187432974516 0.0395000052880494 0.7094661143970039 0.012655341500054663 0.400945762339187 -0.22972896275066054 0.0070685834692510935 -0.024347343060753767 -0.11034844193664206 0.3483240854014289 0.368744437645932 -0.464 -15.776 -0.704 -7.64 0.116 0.5 -0.092
-0.6879903833666081 -1.3364807614451668 -0.10277671278832272 2.21583524810048 0.038733014894106695 0.7136845615636888 0.016490293469768196 0.42097341550206513 -0.22540927285278486 -0.0200276531628781 -0.0640099503048849 -0.06479534846813502 0.40251655866568725 0.33340152029967657 -0.528 -15.716 -0.668 -8.008 0.06 0.5 -0.12
-0.6833884410029518 -1.3383982374300234 -0.10200972239438001 2.2143012673125946 0.038733014894106695 0.7179030087303736 0.02032524543948173 0.4174391237674396 -0.2411172361177873 0.0023561944897503642 -0.06440264938650996 -0.04241150081550656 0.42332960999181546 0.323191344177425 -0.464 -15.652 -0.536 -7.948 0.044 0.376 -0.112
-0.679169993836267 -1.339932218217909 -0.10162622719740866 2.213534276918652 0.03834951969713534 0.7217379607000872 0.02339320701525256 0.41665372560418945 -0.19517144356765517 0.01767145867312773 -0.08521570071263818 -0.03377212101975522 0.39073558621693544 0.3388993074424274 -0.464 -15.492 -0.704 -8.252 0.024 0.452 -0.112
-0.6753350418665534 -1.342233189399737 -0.10277671278832272 2.2120002961307668 0.037582529303192634 0.7255729126698007 0.02569417819708068 0.41390483203281403 -0.17553648948640216 0.018456856836377853 -0.1079922474468917 -0.036128315509505585 0.4060508504003128 0.3251548395855503 -0.56 -15.492 -0.772 -8.404 0.1 0.46 -0.128
-0.6718835850938112 -1.3433836749906511 -0.10162622719740866 2.211233305736824 0.03719903410622128 0.7305583502304283 0.029912625363765568 0.3840597018293094 -0.14254976662989705 0.018064157754752792 -0.10642145112039146 -0.0400553063257562 0.42804199897131623 0.3279037331569257 -0.436 -15.684 -0.772 -8.376 0.1 0.412 -0.112
-0.668432128321069 -1.344534160581565 -0.10200972239438001 2.2096993249489385 0.037582529303192634 0.7347767973971132 0.03259709174256504 0.37974001193143375 -0.1602212253030248 0.045160394386881984 -0.10917034469176688 -0.01610066234662749 0.426863901726441 0.3204424506060496 -0.436 -15.588 -0.872 -8.496 0.1 0.384 -0.1
-0.6649806715483269 -1.3449176557785365 -0.10200972239438001 2.207781848964082 0.037582529303192634 0.7389952445637981 0.03528155812136451 0.3530364743809296 -0.13980087305852162 0.03848450999925595 -0.15236724367052357 0.007461282550876154 0.4739877915214483 0.27488935713754253 -0.62 -15.46 -0.772 -8.712 0.072 0.424 -0.12
-0.6611457195786133 -1.3472186269603645 -0.09970875121255189 2.206247868176196 0.03681553890924993 0.7435971869274544 0.03834951969713534 0.37227872938055756 -0.09778207132464012 0.04633849163175717 -0.1900663555065294 0.006675884387626033 0.41429753111443907 0.23169245815878584 -0.776 -15.556 -0.736 -8.74 0.1 0.396 -0.112
-0.6576942628058712 -1.3479856173543072 -0.09932525601558054 2.2031799066004254 0.03719903410622128 0.7478156340941392 0.04065049087896346 0.31690815887142404 -0.10367255754901604 0.04908738520313259 -0.19517144356765517 -0.0007853981632501215 0.4480696521341943 0.23012166183228558 -0.964 -15.748 -1.004 -8.712 0.1 0.364 -0.084
-0.6550097964270717 -1.3483691125512787 -0.09894176081860918 2.202412916206483 0.03796602450016399 0.7524175764577954 0.04256796686382023 0.34910948356467897 -0.1130973355080175 0.045160394386881984 -0.19360064724115494 0.01021017612225158 0.44178646682819334 0.2599667920357902 -1.184 -15.748 -1.308 -8.864 0.06 0.412 -0.128
-0.6515583396543295 -1.3495195981421928 -0.09855826562163783 2.199344954630712 0.03719903410622128 0.7566360236244803 0.04486893804564835 0.34439709458517825 -0.08835729336563866 0.019634954081253035 -0.21637719397540847 0.009817477040626518 0.44374996223631863 0.2619302874439155 -1.556 -15.524 -1.208 -8.832 0.06 0.396 -0.148
-0.650024358866444 -1.349903093339164 -0.09740778003072377 2.197043983448884 0.037582529303192634 0.7612379659881365 0.04716990922747647 0.27056966723966686 -0.04751658887663235 0.10406525663064109 -0.26035949111741524 -0.01610066234662749 0.4547455365218203 0.21087940683265763 -1.244 -15.332 -1.644 -8.804 0.06 0.344 -0.112
-0.6465729020937019 -1.3495195981421928 -0.09817477042466648 2.193976021873113 0.03719903410622128 0.7662234035487642 0.049854375606275945 0.2631083846887907 -0.061653755815134534 0.0510508806112579 -0.2627156856071656 -0.0019634954081253035 0.45592363376669554 0.20263272611853134 -1.652 -15.716 -1.576 -8.892 0.044 0.412 -0.128
-0.6431214453209597 -1.3506700837331067 -0.09625729443980971 2.190524565100371 0.037582529303192634 0.7700583555184777 0.05177185159113271 0.303949089177797 -0.029452431121879556 0.04790928795825741 -0.29059732040254493 0.01531526418337737 0.4358959806038174 0.17160949867015154 -1.62 -15.84 -1.34 -8.864 0.008 0.396 -0.12
-0.6412039693361029 -1.3506700837331067 -0.09510680884889565 2.1870731083276285 0.036432043712278574 0.7738933074881912 0.05253884198507542 0.25132741224003885 -0.0011780972448751821 0.1130973355080175 -0.3078760799940476 -0.005890486224375911 0.394269877951561 0.18181967479240313 -1.276 -15.776 -1.408 -8.864 0.0 0.46 -0.12
-0.6377525125633607 -1.3510535789300782 -0.09587379924283836 2.1840051467518578 0.03719903410622128 0.7788787450488188 0.054072822772960834 0.25878869479091504 -0.013351768775252066 0.06911503836601068 -0.32751103407530063 -0.021991148571003403 0.4103705402981885 0.16179202162952502 -1.652 -15.872 -1.408 -8.772 0.024 0.452 -0.128
-0.6354515413815326 -1.349903093339164 -0.09433981845495294 2.180170194782144 0.03604854851530722 0.782330201821561 0.0559902987578176 0.26114488928066537 0.023169245815878585 0.027488935713754253 -0.36952983580918214 -0.05026548244800778 0.4343251842773172 0.1790707812210277 -1.556 -16.032 -1.44 -8.74 -0.036 0.424 -0.128
-0.6343010557906186 -1.349903093339164 -0.09433981845495294 2.175568252418488 0.03604854851530722 0.7869321441852173 0.057524279545703015 0.2450442269340379 0.04358959806038174 0.06008295948863429 -0.38680859540068485 -0.03809181091763089 0.40016036417593687 0.1829977720372783 -1.524 -16.032 -1.576 -8.804 -0.116 0.424 -0.112
-0.6316165894118191 -1.3483691125512787 -0.09318933286403888 2.1725002908427173 0.03489806292439316 0.7911505913519021 0.058674765136617076 0.19792033713903062 0.0310232274483798 0.05772676499888393 -0.394269877951561 -0.048694686121507534 0.4017311605024371 0.14765485469102282 -1.432 -16.224 -1.276 -8.772 -0.072 0.424 -0.112
-0.6300826086239337 -1.3483691125512787 -0.09318933286403888 2.1686653388730037 0.034514567727421806 0.7949855433216156 0.06059224112147384 0.1971349389757805 0.043982297142006806 0.03887720908088101 -0.375027622951933 -0.07736171908013696 0.40762164672681306 0.13351768775252065 -0.996 -16.38 -1.172 -8.864 0.0 0.48 -0.148
-0.6270146470481629 -1.3479856173543072 -0.09203884727312482 2.163679901312376 0.0337475773334791 0.7988204952913293 0.06135923151541655 0.1822123738740282 0.05379977418263332 0.06558074663138515 -0.39152098438018557 -0.08168140897801264 0.37149333121730743 0.10170906214089073 -0.996 -16.412 -1.208 -8.956 0.08 0.56 -0.128
-0.6250971710633061 -1.347602122157336 -0.09203884727312482 2.1598449493426624 0.033364082136507746 0.8045729232458995 0.060975736318445196 0.21991148571003402 0.043196898978756684 0.06950773744763575 -0.4319689897875668 -0.05851216316213405 0.4170464246858145 0.062439153978384655 -0.996 -16.412 -1.44 -9.108 0.06 0.508 -0.12
-0.6247136758663347 -1.3468351317633933 -0.09050486648523941 2.154859511782035 0.03259709174256504 0.8091748656095558 0.0625097171063306 0.181034276629153 0.07814711724338709 0.049480084284757656 -0.43471788335894224 -0.024347343060753767 0.478307481419324 0.08757189520238855 -0.996 -16.284 -1.308 -9.108 -0.008 0.432 -0.148
-0.6231796950784493 -1.3468351317633933 -0.09088836168221076 2.1510245598123214 0.033364082136507746 0.8133933127762406 0.06327670750027331 0.12959069693627004 0.08246680714126275 0.02631083846887907 -0.4504258466239447 0.01021017612225158 0.478307481419324 0.08443030254938806 -1.244 -16.348 -1.108 -9.108 -0.052 0.364 -0.128
-0.6204952286996499 -1.344534160581565 -0.09088836168221076 2.1456556270547225 0.03259709174256504 0.8187622455338396 0.06327670750027331 0.1610066234662749 0.0789325154066372 0.054192473264258384 -0.4480696521341943 -0.006675884387626033 0.46024332366457116 0.023561944897503646 -0.808 -16.348 -1.004 -9.2 0.016 0.424 -0.12
-0.6197282383057071 -1.3441506653845938 -0.09012137128826805 2.1402866942971235 0.03259709174256504 0.8225971975035531 0.06404369789421602 0.16454091520090044 0.07147123285576105 0.029059732040254495 -0.47359509243982323 -0.0769690199985119 0.45867252733807096 0.021598449489378342 -0.84 -16.38 -0.836 -9.2 0.136 0.492 -0.148
-0.6185777527147931 -1.3430001797936797 -0.088970885697354 2.1349177615395245 0.03259709174256504 0.8287331206550947 0.06481068828815872 0.10013826581439049 0.11623892816101798 0.045160394386881984 -0.5187554868267052 -0.034950218264630406 0.42961279529781643 0.028274333877004374 -0.964 -16.316 -1.208 -9.076 0.124 0.492 -0.12
-0.6170437719269076 -1.3414661990057943 -0.08858739050038264 2.1303158191758684 0.03259709174256504 0.8314175870338942 0.06404369789421602 0.1260564052016445 0.08874999244726373 0.05851216316213405 -0.5266094684592064 -0.008639379795751335 0.45788712917482083 0.022776546734253524 -0.84 -16.192 -1.276 -8.984 0.088 0.412 -0.12
-0.616276781532965 -1.3406992086118517 -0.09012137128826805 2.1245633912212982 0.03183010134862233 0.8367865197914932 0.06366020269724466 0.11034844193664206 0.11231193734476737 0.012959069693627005 -0.5203262831532055 0.023954643979128706 0.4099778412165634 -0.0023561944897503642 -0.964 -16.128 -1.24 -8.984 0.08 0.472 -0.128
-0.6147428007450796 -1.3391652278239663 -0.08858739050038264 2.1188109632667276 0.03183010134862233 0.8406214717612067 0.06442719309118737 0.14529866020127247 0.13626658132389607 -0.02631083846887907 -0.5313218574387072 0.004319689897875668 0.4197953182571899 0.022383847652628464 -0.964 -16.316 -1.172 -9.048 0.08 0.5 -0.112
-0.6139758103511368 -1.3376312470360807 -0.08858739050038264 2.1130585353121574 0.032213596545593685 0.8456069093218344 0.06557767868210143 0.08717919612076348 0.1480475537726479 0.0420188017338815 -0.5364269454998329 -0.007853981632501214 0.4311835916243167 0.0530143760193832 -1.152 -16.284 -1.072 -9.232 0.08 0.52 -0.128
-0.6135923151541655 -1.3364807614451668 -0.08858739050038264 2.1080730977515296 0.03183010134862233 0.8490583660945765 0.06557767868210143 0.10485065479389122 0.1288052987730199 0.05851216316213405 -0.5313218574387072 0.008246680714126275 0.42529310539994075 0.04633849163175717 -1.308 -16.224 -1.208 -9.292 0.08 0.472 -0.14
-0.6120583343662801 -1.3357137710512241 -0.08820389530341129 2.102704164993931 0.03259709174256504 0.8532768132612614 0.06557767868210143 0.08050331173313745 0.1311614932627703 0.05379977418263332 -0.5670574738665877 0.0023561944897503642 0.4150829292776892 0.036128315509505585 -1.152 -16.256 -1.172 -9.32 0.072 0.472 -0.14
-0.6120583343662801 -1.3334127998693959 -0.08782040010643993 2.0969517370393604 0.032213596545593685 0.858262250821889 0.06557767868210143 0.08639379795751337 0.15158184550727344 0.019242254999627974 -0.5599888903973366 0.005890486224375911 0.4680973052970724 -0.023169245815878585 -1.212 -16.412 -1.172 -9.352 0.08 0.404 -0.156
-0.6116748391693088 -1.3318788190815105 -0.08705340971249723 2.089665328296905 0.032213596545593685 0.8620972027916025 0.06519418348513008 0.062439153978384655 0.1912444527514046 0.048694686121507534 -0.5847289325397155 0.001570796326500243 0.4131194338695639 0.00039269908162506076 -1.056 -16.412 -1.108 -9.32 0.052 0.46 -0.212
-0.6105243535783946 -1.3303448382936252 -0.08666991451552587 2.0839129003423347 0.03259709174256504 0.8663156499582874 0.06442719309118737 0.018064157754752792 0.16768250785390093 0.07775441816176203 -0.6228207434573463 -0.02081305132612822 0.39152098438018557 -0.050658181529632834 -1.028 -16.636 -1.308 -9.26 0.06 0.492 -0.204
-0.6116748391693088 -1.3284273623087683 -0.08513593372764046 2.075859501205936 0.03298058693953639 0.8705340971249723 0.06519418348513008 0.03180862561162992 0.15982852622139973 0.054977871427508505 -0.6200718498859709 -0.0011780972448751821 0.37699111836005833 -0.00510508806112579 -1.12 -16.732 -1.576 -9.108 0.06 0.576 -0.204
-0.6105243535783946 -1.3272768767178542 -0.08513593372764046 2.0716410540392514 0.03259709174256504 0.8751360394886285 0.06442719309118737 0.031415926530004856 0.19320794815952988 0.0329867228565051 -0.6294966278449724 0.023169245815878585 0.37738381744168337 0.027488935713754253 -1.244 -16.668 -1.644 -9.108 0.024 0.54 -0.232
-0.6105243535783946 -1.3245924103390547 -0.08551942892461181 2.064738140493767 0.03298058693953639 0.8774370106704567 0.06442719309118737 0.02670353755050413 0.1971349389757805 0.021598449489378342 -0.6063273820290938 0.01767145867312773 0.39544797519643615 0.0027488935713754254 -1.12 -16.92 -1.44 -9.048 0.008 0.5 -0.212
-0.609757363184452 -1.3219079439602552 -0.0847524385306691 2.058985712539197 0.03259709174256504 0.8812719626401702 0.06404369789421602 0.0310232274483798 0.18456856836377855 -0.008246680714126275 -0.6098616737637194 -0.007853981632501214 0.3589269606053055 0.0011780972448751821 -1.152 -17.08 -1.172 -9.076 0.052 0.568 -0.212
-0.6101408583814233 -1.3199904679753984 -0.08436894333369775 2.052849789387655 0.03144660615165098 0.8858739050038265 0.06519418348513008 0.011388273367126762 0.21087940683265763 0.007853981632501214 -0.5988660994782177 -0.02081305132612822 0.35578536795230503 0.0011780972448751821 -1.152 -17.144 -1.108 -9.14 0.052 0.568 -0.212
-0.609757363184452 -1.3173060015965992 -0.08513593372764046 2.0470973614330847 0.03183010134862233 0.8889418665795973 0.06481068828815872 -0.00039269908162506076 0.23365595356691113 0.021598449489378342 -0.6004368958047178 -0.029845130203504617 0.38680859540068485 0.0027488935713754254 -1.12 -17.364 -1.14 -9.14 0.08 0.548 -0.212
-0.609757363184452 -1.3157720208087136 -0.0847524385306691 2.0413449334785145 0.03259709174256504 0.8927768185493108 0.06366020269724466 -0.014922565101752308 0.17592918856802722 -0.0019634954081253035 -0.6126105673350948 0.009032078877376396 0.3659955440745566 -0.0019634954081253035 -1.212 -17.652 -1.14 -9.292 0.06 0.588 -0.204
-0.610907848775366 -1.3142380400208282 -0.08590292412158317 2.0352090103269727 0.03259709174256504 0.8969952657159956 0.06481068828815872 0.009032078877376396 0.19360064724115494 -0.0200276531628781 -0.607898178355594 0.015707963265002428 0.39976766509431183 -0.011388273367126762 -1.028 -17.46 -0.972 -9.444 0.052 0.548 -0.204
-0.6116748391693088 -1.3115535736420287 -0.08513593372764046 2.0294565823724025 0.03259709174256504 0.9000632272917665 0.0617427267123879 -0.029059732040254495 0.22423117560790967 0.00039269908162506076 -0.5976880022333424 -0.0035342917346255468 0.3809181091763089 -0.10759954836526664 -1.056 -17.556 -0.872 -9.352 0.08 0.528 -0.252
-0.609757363184452 -1.309636097657172 -0.08513593372764046 2.0229371640238893 0.032213596545593685 0.9038981792614801 0.058674765136617076 -0.03769911183600583 0.2340486526485362 0.02552544030562895 -0.607898178355594 -0.01531526418337737 0.3644247477480564 -0.26035949111741524 -0.996 -17.904 -0.972 -9.504 0.072 0.508 -0.24
-0.610907848775366 -1.307335126475344 -0.0847524385306691 2.016034250478405 0.032213596545593685 0.9077331312311936 0.05445631796993219 0.014137166938502187 0.17318029499665177 0.031415926530004856 -0.5910121178457164 -0.014529866020127248 0.34636058999330355 -0.33575771478942695 -0.964 -17.78 -0.804 -9.568 0.08 0.56 -0.24
-0.610907848775366 -1.305417650490487 -0.08436894333369775 2.010281822523835 0.03183010134862233 0.9115680832009071 0.05292233718204677 -0.01531526418337737 0.20538161968990676 -0.022383847652628464 -0.5886559233559661 0.0011780972448751821 0.3455751918300535 -0.3161227607081739 -1.152 -17.808 -1.04 -9.504 0.072 0.56 -0.252
-0.6120583343662801 -1.3038836697026017 -0.0839854481367264 2.0037624041753217 0.032213596545593685 0.9154030351706206 0.04793689962141918 -0.05379977418263332 0.22462387468953474 0.010995574285501701 -0.6098616737637194 -0.012566370612001944 0.3459678909116785 -0.2831360378516688 -1.276 -17.904 -0.904 -9.628 0.08 0.56 -0.28
-0.6124418295632514 -1.3004322129298596 -0.0847524385306691 1.9983934714177227 0.032213596545593685 0.9184709967463914 0.04486893804564835 -0.034950218264630406 0.20852321234290724 0.010995574285501701 -0.5886559233559661 -0.013351768775252066 0.3290818304018009 -0.3208351496876746 -1.432 -17.904 -1.308 -9.596 0.08 0.568 -0.28
-0.6128253247602228 -1.2985147369450027 -0.08513593372764046 1.9914905578722384 0.03183010134862233 0.9226894439130764 0.04371845245473429 -0.02670353755050413 0.21362830040403305 0.0047123889795007284 -0.6098616737637194 0.01649336142825255 0.3459678909116785 -0.2548617039746644 -1.524 -18.0 -1.34 -9.504 0.08 0.52 -0.26
-0.6124418295632514 -1.29774774655106 -0.08360195293975504 1.9857381299176682 0.032213596545593685 0.9257574054888472 0.04141748127290617 -0.05733406591725887 0.19634954081253037 0.01610066234662749 -0.5972953031517174 0.011780972448751823 0.3522510762176795 -0.21637719397540847 -1.556 -18.096 -1.34 -9.504 0.072 0.54 -0.26
-0.6132088199571941 -1.2950632801722606 -0.08513593372764046 1.979218711569155 0.032213596545593685 0.9284418718676467 0.03834951969713534 -0.07814711724338709 0.1990984343839058 0.0035342917346255468 -0.5760895527439641 -0.0027488935713754254 0.3153373625449238 -0.22855086550578535 -1.652 -17.968 -1.676 -9.596 0.072 0.528 -0.28
-0.6147428007450796 -1.2931458041874038 -0.08436894333369775 1.973849778811556 0.03259709174256504 0.9318933286403889 0.036432043712278574 -0.0679369411211355 0.1912444527514046 -0.003141592653000486 -0.5737333582542138 0.01688606050987761 0.30080749652479655 -0.22815816642416029 -1.68 -18.128 -1.44 -9.504 0.052 0.548 -0.268
-0.6151262959420509 -1.2908448330055757 -0.08436894333369775 1.968097350856986 0.03259709174256504 0.935344785413131 0.033364082136507746 -0.05929756132538417 0.1920298509146547 0.0400553063257562 -0.5631304830503371 -0.0047123889795007284 0.29099001948417 -0.2470077223421632 -1.712 -18.192 -1.408 -9.596 0.1 0.616 -0.28
-0.6155097911390223 -1.2893108522176902 -0.08436894333369775 1.962728418099387 0.032213596545593685 0.9368787662010164 0.030679615757708275 -0.08560839979426324 0.18260507295565323 0.009817477040626518 -0.5564545986627111 -0.00039269908162506076 0.29570240846367074 -0.2619302874439155 -1.836 -18.064 -1.776 -9.596 0.08 0.56 -0.268
-0.6174272671238791 -1.2881603666267762 -0.08360195293975504 1.9565924949478453 0.032213596545593685 0.9410972133677014 0.028762139772851508 -0.10681415020201653 0.20970130958778244 -0.014137166938502187 -0.5639158812135873 -0.00039269908162506076 0.29373891305554545 -0.23287055540366103 -1.992 -18.38 -1.576 -9.504 0.072 0.528 -0.296
-0.6189612479117644 -1.2862428906419194 -0.08360195293975504 1.9516070573872177 0.03259709174256504 0.9433981845495295 0.025310683000109326 -0.07461282550876154 0.1990984343839058 0.018456856836377853 -0.5497787142750851 -0.0047123889795007284 0.2792090470354182 -0.2733185608110423 -1.744 -18.38 -1.544 -9.628 0.06 0.616 -0.252
-0.6197282383057071 -1.2839419194600914 -0.0839854481367264 1.945471134235676 0.032213596545593685 0.9464661461253003 0.02339320701525256 -0.12252211346701895 0.15982852622139973 -0.008246680714126275 -0.5348561491733327 -0.005890486224375911 0.28195794060679363 -0.2693915699947917 -1.96 -18.38 -1.844 -9.628 0.08 0.576 -0.268
-0.6204952286996499 -1.281257453081292 -0.08513593372764046 1.9404856966750483 0.032213596545593685 0.9491506125040997 0.020708740636453084 -0.13351768775252065 0.17867808213940264 0.005497787142750851 -0.5466371216220846 0.0019634954081253035 0.2784236488721681 -0.25250550948491407 -2.056 -18.508 -1.812 -9.596 0.052 0.508 -0.268
-0.6220292094875353 -1.2797234722934063 -0.0839854481367264 1.9358837543113923 0.032213596545593685 0.9518350788828992 0.01687378866673955 -0.11231193734476737 0.17239489683340167 0.003141592653000486 -0.5262167693775814 -0.00039269908162506076 0.25878869479091504 -0.26782077366829143 -1.9 -18.604 -1.476 -9.872 0.06 0.56 -0.28
-0.6227961998814779 -1.2785729867024924 -0.0839854481367264 1.9308983167507645 0.032213596545593685 0.9533690596707847 0.01572330307582549 -0.13665928040552114 0.1661117115274007 0.0011780972448751821 -0.49794243550057704 0.01531526418337737 0.24975661591353862 -0.29373891305554545 -1.9 -18.732 -1.676 -9.996 0.088 0.568 -0.26
-0.6254806662602774 -1.2766555107176356 -0.08436894333369775 1.9255293839931655 0.032213596545593685 0.9568205164435268 0.011888351106111956 -0.12723450244651968 0.1668971096906508 -0.0035342917346255468 -0.49990593090870233 -0.0019634954081253035 0.23444135173016126 -0.2670353755050413 -1.9 -18.888 -1.676 -9.904 0.088 0.5 -0.268
-0.6266311518511916 -1.275888520323693 -0.0839854481367264 1.9201604512355666 0.03298058693953639 0.959121487625355 0.008820389530341128 -0.17082410050690142 0.15550883632352405 -0.0023561944897503642 -0.5156138941737047 -0.007853981632501214 0.2532909076481642 -0.2831360378516688 -2.148 -18.824 -1.744 -10.056 0.044 0.56 -0.26
-0.6285486278360483 -1.2739710443388361 -0.08436894333369775 1.9144080232809964 0.032213596545593685 0.961422458807183 0.005368932757598948 -0.17867808213940264 0.15590153540514912 -0.00510508806112579 -0.4948008428475765 0.012566370612001944 0.22226768019978438 -0.2784236488721681 -1.68 -18.984 -1.644 -9.964 0.06 0.5 -0.28
-0.6300826086239337 -1.271670073157008 -0.08360195293975504 1.9105730713112827 0.032213596545593685 0.9633399347920398 0.0038349519697135344 -0.1507964473440233 0.15354534091539876 -0.01649336142825255 -0.4940154446843264 0.003141592653000486 0.22540927285278486 -0.3015928946880466 -1.556 -19.208 -1.776 -9.78 0.072 0.568 -0.28
-0.6327670750027332 -1.2712865779600366 -0.0847524385306691 1.905204138553684 0.033364082136507746 0.9652574107768966 -0.0003834951969713534 -0.1841758692821535 0.12055861805889365 0.014137166938502187 -0.4798782777458242 -0.012173671530376884 0.20813051326128218 -0.31180307081029823 -1.9 -19.144 -1.744 -9.812 0.08 0.636 -0.26
-0.6346845509875899 -1.2709030827630652 -0.08360195293975504 1.900985691386999 0.032213596545593685 0.9671748867617533 -0.0030679615757708274 -0.181034276629153 0.12055861805889365 0.007853981632501214 -0.45749443009319574 -0.0027488935713754254 0.2049889206082817 -0.3059125845859223 -1.588 -18.952 -1.676 -9.688 0.08 0.568 -0.252
-0.6366020269724467 -1.2689856067782086 -0.08436894333369775 1.896767244220314 0.032213596545593685 0.9690923627466101 -0.006135923151541655 -0.21676989305703354 0.14529866020127247 -0.018456856836377853 -0.45670903192994566 0.0019634954081253035 0.19517144356765517 -0.32829643223855076 -1.712 -19.24 -1.712 -9.66 0.08 0.5 -0.26
-0.6389029981542749 -1.267451625990323 -0.08360195293975504 1.8921653018566578 0.032213596545593685 0.9702428483375242 -0.010354370318226542 -0.2100940086694075 0.13469578499739585 -0.005890486224375911 -0.4245077072366907 0.013351768775252066 0.15865042897652454 -0.3337942193813016 -1.712 -19.556 -1.98 -9.812 0.08 0.624 -0.268
-0.6404369789421602 -1.266301140399409 -0.08436894333369775 1.8875633594930017 0.03259709174256504 0.972160324322381 -0.01227184630308331 -0.21245020315915786 0.08128870989638758 0.006675884387626033 -0.4190099200939398 0.007853981632501214 0.12370021071189413 -0.33300882121805153 -1.652 -19.364 -1.88 -9.964 0.1 0.684 -0.268
-0.6438884357149024 -1.265150654808495 -0.08436894333369775 1.883728407523288 0.03259709174256504 0.9736943051102663 -0.01572330307582549 -0.21873338846515883 0.09856746948789025 0.008246680714126275 -0.41351213295118894 -0.014922565101752308 0.168075206935526 -0.28941922315766977 -1.62 -18.856 -1.912 -9.872 0.06 0.568 -0.296
-0.6458059116997592 -1.2655341500054664 -0.08360195293975504 1.880276950750546 0.03298058693953639 0.9756117810951231 -0.02032524543948173 -0.2599667920357902 0.13430308591577078 -0.010995574285501701 -0.40251655866568725 0.008246680714126275 0.19399334632278 -0.2988440011166712 -1.496 -19.016 -2.012 -9.78 0.08 0.492 -0.268
-0.6481068828815874 -1.2636166740206096 -0.08436894333369775 1.8764419987808323 0.03259709174256504 0.9771457618830085 -0.022626216621309852 -0.25446900489303936 0.08443030254938806 -0.005890486224375911 -0.3601050578501807 0.02042035224450316 0.18142697571077807 -0.3090541772389228 -1.368 -19.208 -1.912 -9.84 0.1 0.548 -0.268
-0.6496408636694727 -1.2620826932327243 -0.0847524385306691 1.8733740372050616 0.03259709174256504 0.9790632378678653 -0.02569417819708068 -0.21834068938353376 0.08364490438613793 -0.014137166938502187 -0.3479313863198038 -0.012566370612001944 0.14883295193589802 -0.31258846897354836 -1.368 -19.332 -2.048 -9.84 0.088 0.588 -0.288
-0.6523253300482722 -1.2624661884296955 -0.0839854481367264 1.8699225804323194 0.03259709174256504 0.9802137234587793 -0.028762139772851508 -0.20145462887365617 0.0730420291822613 -0.04908738520313259 -0.34910948356467897 -0.012959069693627005 0.11780972448751822 -0.30080749652479655 -1.588 -19.588 -2.08 -9.964 0.088 0.624 -0.268
-0.6557767868210144 -1.2624661884296955 -0.08513593372764046 1.8676216092504911 0.03259709174256504 0.9809807138527221 -0.03298058693953639 -0.24072453703616223 0.050658181529632834 -0.015707963265002428 -0.3082687790756727 -0.011780972448751823 0.1252710070383944 -0.31219576989192327 -1.524 -19.556 -2.148 -9.996 0.088 0.56 -0.252
-0.6576942628058712 -1.2609322076418101 -0.08590292412158317 1.8637866572807777 0.03259709174256504 0.9828981898375788 -0.03566505331833587 -0.2882411259127946 0.07068583469251093 -0.023561944897503646 -0.3149446634632987 0.021598449489378342 0.11545352999776785 -0.31062497356542307 -1.556 -19.492 -1.88 -10.116 0.1 0.508 -0.28
-0.6603787291846707 -1.2605487124448387 -0.08590292412158317 1.8607186957050068 0.032213596545593685 0.9828981898375788 -0.038733014894106695 -0.26350108377041576 0.05890486224375911 -0.04476769530525693 -0.2996293992799213 -0.005890486224375911 0.10131636305926567 -0.2784236488721681 -1.368 -19.492 -1.812 -10.088 0.1 0.508 -0.296
-0.66306319556347 -1.2609322076418101 -0.08590292412158317 1.8584177245231788 0.032213596545593685 0.9836651802315216 -0.04180097646987752 -0.2470077223421632 0.028667032958629435 -0.01060287520387664 -0.2560398012195396 -0.018456856836377853 0.08835729336563866 -0.3408628028505527 -1.432 -19.524 -1.98 -10.176 0.108 0.596 -0.26
-0.6661311571392409 -1.2601652172478675 -0.08590292412158317 1.856500248538322 0.03259709174256504 0.9848156658224356 -0.04486893804564835 -0.2576105975460398 0.02670353755050413 -0.022776546734253524 -0.2599667920357902 -0.009424777959001457 0.07814711724338709 -0.3204424506060496 -1.464 -19.748 -2.012 -10.176 0.08 0.588 -0.26
-0.6688156235180404 -1.2593982268539248 -0.08628641931855452 1.8530487917655798 0.03259709174256504 0.986349646610321 -0.047553404424447825 -0.2788163479537931 0.07657632091688685 -0.04280419989713162 -0.2509347131584138 0.012566370612001944 0.10720684928364158 -0.3086614781572977 -1.212 -20.0 -1.98 -10.116 0.06 0.56 -0.28
-0.6707330995028972 -1.2605487124448387 -0.08590292412158317 1.851131315780723 0.03259709174256504 0.9867331418072924 -0.0502378708032473 -0.2839214360149189 0.010995574285501701 -0.05851216316213405 -0.23365595356691113 0.0035342917346255468 0.10288715938576591 -0.3220132469325498 -1.308 -19.872 -1.912 -10.024 0.088 0.5 -0.252
-0.6730340706847253 -1.2601652172478675 -0.08782040010643993 1.848830344598895 0.03298058693953639 0.9875001322012351 -0.05368932757598948 -0.2741039589742924 0.01021017612225158 -0.023954643979128706 -0.2159844948937834 -0.003141592653000486 0.09424777959001458 -0.3110176726470481 -1.088 -19.936 -2.048 -10.056 0.124 0.48 -0.26
-0.6764855274574675 -1.259781722050896 -0.08935438089432535 1.8476798590079808 0.033364082136507746 0.9867331418072924 -0.05675728915176031 -0.28352873693329383 -0.005497787142750851 -0.04751658887663235 -0.1990984343839058 0.0019634954081253035 0.0329867228565051 -0.3078760799940476 -1.276 -20.096 -1.776 -10.208 0.124 0.52 -0.252
-0.679169993836267 -1.2601652172478675 -0.08858739050038264 1.845762383023124 0.03259709174256504 0.9867331418072924 -0.059825250727531136 -0.2619302874439155 -0.01767145867312773 -0.07264933010063623 -0.16650441060902577 -0.0027488935713754254 0.0047123889795007284 -0.31847895519792424 -1.184 -19.936 -1.944 -10.268 0.108 0.52 -0.232
-0.6822379554120378 -1.2601652172478675 -0.0897378760912967 1.8449953926291813 0.03259709174256504 0.9867331418072924 -0.06404369789421602 -0.2882411259127946 -0.012173671530376884 -0.04358959806038174 -0.1621847207111501 0.008246680714126275 -0.011388273367126762 -0.30748338091242255 -1.4 -19.904 -1.944 -10.176 0.136 0.548 -0.24
-0.6845389265938658 -1.2605487124448387 -0.09050486648523941 1.843461411841296 0.03259709174256504 0.9875001322012351 -0.06634466907604414 -0.26782077366829143 -0.023169245815878585 -0.06675884387626033 -0.14451326203802234 -0.0035342917346255468 -0.0047123889795007284 -0.3173008579530491 -1.244 -20.096 -1.98 -10.088 0.116 0.616 -0.252
-0.686839897775694 -1.2613157028387814 -0.09127185687918211 1.8426944214473533 0.03298058693953639 0.9875001322012351 -0.07017962104575767 -0.2532909076481642 -0.03652101459113065 -0.08560839979426324 -0.12723450244651968 0.0200276531628781 -0.0027488935713754254 -0.2878484268311695 -1.12 -20.128 -1.912 -10.208 0.124 0.608 -0.252
-0.6902913545484362 -1.2620826932327243 -0.09127185687918211 1.8415439358564392 0.0337475773334791 0.9875001322012351 -0.07286408742455715 -0.2646791810152909 -0.04712388979500729 -0.07657632091688685 -0.1170243263242681 0.027881634795379313 0.012566370612001944 -0.30551988550429726 -1.308 -20.064 -1.776 -10.116 0.152 0.528 -0.26
-0.693359316124207 -1.2613157028387814 -0.09242234247009617 1.840393450265525 0.033364082136507746 0.9871166370042638 -0.07554855380335662 -0.3012001956064216 -0.05026548244800778 -0.054192473264258384 -0.10406525663064109 0.04830198703988247 0.023954643979128706 -0.28470683417816905 -0.996 -20.0 -1.744 -9.904 0.164 0.528 -0.28
-0.6960437825030065 -1.2632331788236382 -0.09280583766706753 1.8400099550685538 0.033364082136507746 0.9871166370042638 -0.0790000105760988 -0.323191344177425 -0.06832964020276057 -0.06008295948863429 -0.0640099503048849 0.0047123889795007284 0.008639379795751335 -0.3200497515244245 -1.056 -19.968 -1.508 -9.996 0.152 0.576 -0.24
-0.6994952392757486 -1.2636166740206096 -0.09395632325798159 1.8396264598715824 0.033364082136507746 0.9871166370042638 -0.08168447695489828 -0.29373891305554545 -0.09189158510026421 -0.10995574285501701 -0.024740042142378828 -0.011780972448751823 -0.021598449489378342 -0.2992367001982963 -0.84 -20.348 -1.944 -10.176 0.172 0.616 -0.24
-0.7014127152606054 -1.265150654808495 -0.09510680884889565 1.8388594694776397 0.03413107253045045 0.9886506177921491 -0.0847524385306691 -0.29766590387179603 -0.07147123285576105 -0.09778207132464012 -0.03259402377488004 0.008639379795751335 0.010995574285501701 -0.30041479744317146 -0.9 -20.38 -1.912 -10.332 0.144 0.608 -0.28
-0.7044806768363763 -1.266301140399409 -0.09664078963678106 1.8388594694776397 0.0337475773334791 0.9882671225951778 -0.08743690490946858 -0.2792090470354182 -0.09974556673276543 -0.10445795571226615 -0.023561944897503646 0.034164820101380285 0.04751658887663235 -0.2858849314230442 -0.748 -20.192 -1.576 -10.176 0.144 0.548 -0.268
-0.7079321336091184 -1.266301140399409 -0.09702428483375242 1.8407769454624965 0.033364082136507746 0.9890341129891205 -0.09050486648523941 -0.271355065402917 -0.10406525663064109 -0.08757189520238855 -0.023169245815878585 0.022776546734253524 0.061653755815134534 -0.3059125845859223 -0.592 -20.16 -1.508 -10.176 0.116 0.5 -0.232
-0.7102331047909466 -1.2686021115812371 -0.09894176081860918 1.8396264598715824 0.0337475773334791 0.9890341129891205 -0.09357282806101024 -0.2788163479537931 -0.08482300163101313 -0.10053096489601555 0.003926990816250607 -0.031415926530004856 0.0620464548967596 -0.2709623663212919 -0.748 -20.412 -1.308 -10.24 0.152 0.52 -0.26
-0.7144515519576314 -1.2693691019751798 -0.09970875121255189 1.840393450265525 0.033364082136507746 0.9894176081860918 -0.09625729443980971 -0.27724555162729286 -0.1260564052016445 -0.11859512265076834 0.014922565101752308 -0.03220132469325498 0.03063052836675474 -0.2697842690764167 -0.62 -20.604 -1.644 -10.332 0.152 0.508 -0.26
-0.7163690279424882 -1.2701360923691225 -0.1012427320004373 1.8407769454624965 0.0337475773334791 0.9894176081860918 -0.09817477042466648 -0.31690815887142404 -0.1390154748952715 -0.09660397407976494 0.0530143760193832 0.008246680714126275 0.012566370612001944 -0.2741039589742924 -0.592 -20.256 -1.576 -10.392 0.136 0.48 -0.268
-0.7194369895182591 -1.271670073157008 -0.10085923680346595 1.841160440659468 0.0337475773334791 0.9894176081860918 -0.1012427320004373 -0.2666426764234162 -0.11859512265076834 -0.09267698326351434 0.05733406591725887 0.028274333877004374 -0.005497787142750851 -0.26821347274991647 -0.436 -20.064 -1.308 -10.576 0.144 0.492 -0.268
-0.7221214558970586 -1.2735875491418647 -0.10200972239438001 1.8415439358564392 0.033364082136507746 0.9890341129891205 -0.10316020798529407 -0.32633293683042547 -0.1260564052016445 -0.05537057050913356 0.0530143760193832 -0.0023561944897503642 -0.0035342917346255468 -0.24308073152591259 -0.34 -20.476 -1.376 -10.544 0.144 0.452 -0.252
-0.7251894174728294 -1.2755050251267215 -0.10316020798529407 1.8423109262503818 0.033364082136507746 0.9890341129891205 -0.1062281695610649 -0.28352873693329383 -0.13665928040552114 -0.08717919612076348 0.08953539061051385 -0.027096236632129192 -0.01021017612225158 -0.27056966723966686 -0.372 -20.732 -1.644 -10.36 0.136 0.492 -0.24
-0.7286408742455716 -1.2762720155206642 -0.10431069357620813 1.843461411841296 0.033364082136507746 0.9890341129891205 -0.10929613113683573 -0.2505420140767888 -0.1531526418337737 -0.12252211346701895 0.08246680714126275 0.028667032958629435 -0.0047123889795007284 -0.21362830040403305 -0.34 -20.508 -1.408 -10.116 0.144 0.52 -0.268
-0.7305583502304283 -1.2774225011115783 -0.10507768397015084 1.8449953926291813 0.03413107253045045 0.9882671225951778 -0.11083011192472114 -0.26114488928066537 -0.14922565101752308 -0.13783737765039633 0.09660397407976494 0.022776546734253524 -0.02120575040775328 -0.2509347131584138 -0.34 -20.604 -1.24 -10.208 0.152 0.596 -0.26
-0.7332428166092277 -1.2801069674903778 -0.10584467436409355 1.8469128686140381 0.0337475773334791 0.9886506177921491 -0.11428156869746332 -0.2854922323414192 -0.19517144356765517 -0.08285950622288782 0.12487830795676931 -0.007853981632501214 -0.018456856836377853 -0.23247785632203596 -0.216 -20.7 -1.208 -10.3 0.164 0.568 -0.26
-0.7347767973971132 -1.2827914338691773 -0.10699515995500761 1.8480633542049523 0.033364082136507746 0.9882671225951778 -0.11504855909140603 -0.29845130203504616 -0.20341812428178146 -0.08246680714126275 0.13508848407902088 -0.01531526418337737 0.00039269908162506076 -0.2269800691792851 -0.308 -20.476 -1.172 -10.056 0.164 0.46 -0.26
-0.737844758972884 -1.2843254146570626 -0.10891263593986437 1.8492138397958662 0.0337475773334791 0.9878836273982065 -0.11811652066717686 -0.2340486526485362 -0.2250165737711598 -0.11663162724264303 0.1480475537726479 -0.03573561642788053 -0.023169245815878585 -0.20813051326128218 -0.404 -20.604 -1.508 -9.964 0.172 0.52 -0.232
-0.7412962157456262 -1.2862428906419194 -0.10967962633380708 1.8515148109776944 0.033364082136507746 0.9875001322012351 -0.11888351106111957 -0.24150993519941236 -0.22423117560790967 -0.1009236639776406 0.20734511509803208 -0.021598449489378342 -0.04633849163175717 -0.18024887846590287 -0.248 -20.508 -1.172 -10.24 0.136 0.616 -0.252
-0.7435971869274544 -1.288927357020719 -0.11083011192472114 1.8538157821595225 0.0337475773334791 0.9875001322012351 -0.12041749184900498 -0.2481858195870384 -0.21834068938353376 -0.09385508050838952 0.19792033713903062 -0.0007853981632501215 -0.01021017612225158 -0.17592918856802722 -0.28 -20.412 -1.072 -10.3 0.144 0.528 -0.26
-0.7458981581092824 -1.2908448330055757 -0.1112136071216925 1.856500248538322 0.033364082136507746 0.9878836273982065 -0.12233496783386175 -0.28352873693329383 -0.24033183795453716 -0.11663162724264303 0.19870573530228072 0.0011780972448751821 -0.0047123889795007284 -0.16257741979277515 -0.308 -20.476 -1.24 -10.148 0.164 0.412 -0.268
-0.7478156340941392 -1.294296289778318 -0.1119805975156352 1.8584177245231788 0.032213596545593685 0.9867331418072924 -0.12463593901568987 -0.24190263428103742 -0.24975661591353862 -0.11938052081401847 0.23051436091391064 -0.007461282550876154 -0.03534291734625546 -0.17789268397615252 -0.216 -20.476 -1.308 -10.268 0.152 0.412 -0.232
-0.7512670908668814 -1.2973642513540886 -0.11351457830352062 1.8611021909019783 0.033364082136507746 0.9855826562163783 -0.12616991980357528 -0.22462387468953474 -0.265071880096916 -0.09189158510026421 0.2501493149951637 -0.012173671530376884 -0.1009236639776406 -0.18064157754752794 -0.308 -20.412 -1.308 -10.452 0.2 0.48 -0.252
-0.7535680620487095 -1.2996652225359169 -0.11466506389443468 1.864170152477749 0.0337475773334791 0.9844321706254643 -0.1277039005914607 -0.24740042142378826 -0.2619302874439155 -0.0899280896921389 0.25957409295416517 0.0047123889795007284 -0.13037609509952017 -0.1829977720372783 -0.308 -20.444 -1.14 -10.3 0.18 0.5 -0.268
-0.756252528427509 -1.301966193717745 -0.11581554948534874 1.8664711236595772 0.0337475773334791 0.9828981898375788 -0.1292378813793461 -0.2552544030562895 -0.2560398012195396 -0.11938052081401847 0.26350108377041576 0.04358959806038174 -0.1288052987730199 -0.12370021071189413 -0.216 -20.32 -1.208 -10.268 0.152 0.46 -0.268
-0.7581700044123657 -1.3038836697026017 -0.1169660350762628 1.8699225804323194 0.033364082136507746 0.9821311994436361 -0.13115535736420286 -0.26153758836229046 -0.2528982085665391 -0.07264933010063623 0.27567475530079266 0.0019634954081253035 -0.14215706754827198 -0.1370519794871462 -0.248 -20.348 -1.308 -10.176 0.164 0.492 -0.252
-0.7616214611851079 -1.3061846408844298 -0.1169660350762628 1.872607046811119 0.0337475773334791 0.9802137234587793 -0.13192234775814557 -0.25172011132166394 -0.278030949790543 -0.06558074663138515 0.3015928946880466 -0.029845130203504617 -0.1288052987730199 -0.13940817397689656 -0.248 -20.38 -1.508 -10.056 0.164 0.472 -0.252
-0.762771946776022 -1.3115535736420287 -0.11888351106111957 1.876058503583861 0.03298058693953639 0.9782962474739226 -0.13192234775814557 -0.2662499773417912 -0.3082687790756727 -0.06675884387626033 0.3271183349936756 -0.001570796326500243 -0.15236724367052357 -0.13233959050764546 -0.34 -20.288 -1.508 -10.116 0.164 0.48 -0.28
-0.7666068987457355 -1.3134710496268855 -0.11926700625809092 1.8798934555535745 0.0337475773334791 0.9771457618830085 -0.13345632854603098 -0.23326325448528606 -0.3502875808095542 -0.12330751163026907 0.3451824927484284 0.03180862561162992 -0.1602212253030248 -0.09896016856951531 -0.308 -20.224 -1.376 -10.3 0.152 0.46 -0.26
-0.7677573843366495 -1.3169225063996277 -0.11965050145506227 1.8829614171293454 0.0337475773334791 0.9748447907011805 -0.1349903093339164 -0.2340486526485362 -0.3204424506060496 -0.09306968234513939 0.3648174468296814 0.03534291734625546 -0.1900663555065294 -0.08757189520238855 -0.06 -20.064 -1.172 -10.332 0.152 0.424 -0.28
-0.7689078699275637 -1.3192234775814558 -0.12080098704597633 1.886796369099059 0.03298058693953639 0.973310809913295 -0.1349903093339164 -0.21834068938353376 -0.3157300616265488 -0.0860010988758883 0.3840597018293094 -0.03063052836675474 -0.19399334632278 -0.10642145112039146 0.62 -19.872 -0.872 -10.392 0.152 0.444 -0.288
-0.770441850715449 -1.3242089151420835 -0.1234854534247758 1.8910148162657439 0.03259709174256504 0.971009838731467 -0.13614079492483047 -0.1472621556093978 -0.34164820101380283 -0.17789268397615252 0.3691371367275571 -0.06440264938650996 -0.19556414264928024 -0.08128870989638758 0.872 -20.032 -0.368 -10.332 0.172 0.444 -0.26
-0.7731263170942485 -1.3265098863239115 -0.1250194342126612 1.8948497682354573 0.03259709174256504 0.9690923627466101 -0.1365242901218018 -0.15040374826239827 -0.3137665662184235 -0.181034276629153 0.3993749660126868 -0.014137166938502187 -0.20341812428178146 -0.07343472826388636 0.684 -20.032 -0.5 -10.268 0.2 0.444 -0.232
-0.7742768026851626 -1.3295778478996825 -0.12616991980357528 1.8986847202051709 0.032213596545593685 0.966791391564782 -0.13729128051574452 -0.18496126744540362 -0.329474529483426 -0.13037609509952017 0.38680859540068485 0.006283185306000972 -0.18849555918002917 -0.05537057050913356 1.088 -19.812 -0.436 -10.24 0.172 0.46 -0.268
-0.7738933074881912 -1.3337962950663673 -0.12885438618237474 1.9032866625688272 0.03259709174256504 0.9644904203829539 -0.13729128051574452 -0.13548118316064595 -0.36049775693180575 -0.16454091520090044 0.40722894764518797 0.009032078877376396 -0.20027653162878098 -0.03848450999925595 1.028 -19.84 -0.436 -10.056 0.228 0.472 -0.268
-0.7750437930791053 -1.3376312470360807 -0.13153885256117423 1.9078886049324832 0.03298058693953639 0.9625729443980972 -0.13805827090968723 -0.07107853377413599 -0.33575771478942695 -0.26075219019904033 0.4370740778486926 -0.009817477040626518 -0.22148228203653425 -0.03534291734625546 0.684 -19.84 -0.5 -10.088 0.208 0.492 -0.24
-0.7773447642609335 -1.3410827038088229 -0.13230584295511694 1.9121070520991683 0.03259709174256504 0.9595049828223263 -0.13805827090968723 -0.10485065479389122 -0.3824889055028092 -0.1610066234662749 0.4315762907059417 -0.0070685834692510935 -0.23169245815878584 -0.019634954081253035 0.652 -19.62 -0.368 -10.176 0.164 0.492 -0.252
-0.7784952498518475 -1.344534160581565 -0.13307283334905964 1.9167089944628244 0.03259709174256504 0.9587379924283836 -0.13767477571271589 -0.14647675744614766 -0.37070793305405736 -0.11427543275289267 0.4453207585628189 -0.007461282550876154 -0.21245020315915786 0.0007853981632501215 0.716 -19.364 -0.436 -10.176 0.2 0.452 -0.232
-0.7792622402457902 -1.3479856173543072 -0.1349903093339164 1.9216944320234521 0.03144660615165098 0.9560535260495842 -0.13767477571271589 -0.09149888601863915 -0.33340152029967657 -0.17475109132315203 0.44885505029744444 -0.04280419989713162 -0.16571901244577564 0.0019634954081253035 0.9 -19.332 0.032 -10.116 0.292 0.424 -0.252
-0.7796457354427615 -1.3525875597179635 -0.13729128051574452 1.9262963743871082 0.032213596545593685 0.9541360500647273 -0.1392087565006013 -0.0640099503048849 -0.3734568266254328 -0.16886060509877612 0.4692754025419476 -0.027881634795379313 -0.20341812428178146 -0.02120575040775328 0.964 -19.08 0.132 -10.268 0.28 0.46 -0.268
-0.7815632114276183 -1.355272026096763 -0.13690778531877318 1.9320488023416786 0.032213596545593685 0.9522185740798705 -0.13882526130362993 -0.13076879418114523 -0.375027622951933 -0.07853981632501214 0.4963716391740768 0.022383847652628464 -0.2159844948937834 -0.031415926530004856 1.184 -18.796 -0.164 -10.24 0.252 0.46 -0.268
-0.782330201821561 -1.3598739684604193 -0.13729128051574452 1.9374177350992776 0.03183010134862233 0.9499176028980425 -0.13882526130362993 -0.13744467856877127 -0.3930917807066858 -0.06361725122325984 0.5175773895818301 -0.006283185306000972 -0.18378317020052842 -0.014922565101752308 0.964 -18.824 0.368 -10.208 0.236 0.424 -0.26
-0.7830971922155037 -1.3633254252331615 -0.13805827090968723 1.9416361822659625 0.03183010134862233 0.9487671173071284 -0.1384417661066586 -0.08678649703913842 -0.3644247477480564 -0.0640099503048849 0.4959789400924517 -0.03337942193813016 -0.18928095734327927 -0.02042035224450316 1.184 -18.636 0.132 -10.332 0.28 0.412 -0.252
-0.7834806874124751 -1.3675438723998463 -0.1384417661066586 1.9477721054175041 0.03183010134862233 0.9468496413222717 -0.13805827090968723 -0.07461282550876154 -0.3659955440745566 -0.05222897785613308 0.4991205327454522 -0.01610066234662749 -0.1610066234662749 0.003926990816250607 1.776 -18.636 -0.1 -10.3 0.272 0.384 -0.232
-0.7834806874124751 -1.3706118339756173 -0.139975746894544 1.953141038175103 0.03144660615165098 0.9449321653374149 -0.13805827090968723 -0.030237829285129678 -0.39269908162506073 -0.10367255754901604 0.4948008428475765 0.014529866020127248 -0.17632188764965226 0.01649336142825255 1.556 -18.508 0.232 -10.392 0.228 0.396 -0.204
-0.7850146682003605 -1.3744467859453307 -0.1407427372884867 1.9577429805387594 0.032213596545593685 0.9437816797465008 -0.1384417661066586 -0.022776546734253524 -0.3667809422378067 -0.09149888601863915 0.504225620806578 0.006283185306000972 -0.15865042897652454 -0.008246680714126275 1.152 -18.38 0.268 -10.424 0.2 0.412 -0.204
-0.7846311730033891 -1.3775147475211016 -0.1407427372884867 1.962728418099387 0.03144660615165098 0.943014689352558 -0.1384417661066586 -0.04830198703988247 -0.394269877951561 -0.029452431121879556 0.49519354192920156 -0.018456856836377853 -0.13940817397689656 0.008246680714126275 1.088 -18.288 0.064 -10.24 0.236 0.384 -0.168
-0.7846311730033891 -1.3817331946877864 -0.14112623248545805 1.9677138556600144 0.03106311095467963 0.9403302229737587 -0.1384417661066586 -0.051443579692882956 -0.3667809422378067 -0.009424777959001457 0.49794243550057704 -0.03220132469325498 -0.12919799785464497 0.008639379795751335 1.12 -17.968 0.1 -10.176 0.264 0.376 -0.148
-0.7850146682003605 -1.3859516418544713 -0.14189322287940076 1.9734662836145849 0.03106311095467963 0.9391797373828445 -0.1384417661066586 0.015707963265002428 -0.3758130211151831 -0.049480084284757656 0.5163992923369549 -0.028274333877004374 -0.1460840583645226 0.008246680714126275 0.964 -17.904 -0.232 -10.176 0.228 0.404 -0.168
-0.7850146682003605 -1.3894030986272135 -0.14112623248545805 1.9788352163721836 0.03106311095467963 0.9372622613979879 -0.1384417661066586 0.013351768775252066 -0.3781692156049335 -0.02042035224450316 0.5175773895818301 -0.006283185306000972 -0.1590431280581496 -0.014922565101752308 0.84 -17.84 -0.232 -10.116 0.18 0.364 -0.168
-0.7850146682003605 -1.3928545553999556 -0.14112623248545805 1.98343715873584 0.03144660615165098 0.9364952710040451 -0.13805827090968723 0.0 -0.38877209080881014 -0.010995574285501701 0.5112942042758291 0.01688606050987761 -0.14765485469102282 -0.013351768775252066 1.152 -17.78 -0.332 -10.208 0.172 0.336 -0.168
-0.7846311730033891 -1.3970730025666405 -0.1407427372884867 1.9891895866904103 0.03144660615165098 0.934194299822217 -0.13767477571271589 0.012173671530376884 -0.3589269606053055 -0.024347343060753767 0.5199335840715804 0.02591813938725401 -0.13980087305852162 0.005890486224375911 0.996 -17.62 -0.468 -10.116 0.172 0.344 -0.168
-0.7834806874124751 -1.4001409641424114 -0.14150972768242942 1.9937915290540664 0.03106311095467963 0.9326603190343316 -0.13805827090968723 0.01767145867312773 -0.32554753866717534 -0.007853981632501214 0.5289656629489569 -0.005497787142750851 -0.17632188764965226 0.001570796326500243 1.088 -17.524 -0.368 -10.148 0.152 0.344 -0.176
-0.7842476778064178 -1.4032089257181821 -0.14189322287940076 1.999927452205608 0.03106311095467963 0.9311263382464462 -0.1349903093339164 0.05222897785613308 -0.3542145716258048 -0.022776546734253524 0.5352488482549578 -0.015707963265002428 -0.1959568417309053 0.0730420291822613 0.932 -17.524 -0.3 -10.176 0.18 0.364 -0.148
-0.7827136970185323 -1.4066603824909245 -0.14266021327334347 2.005296384963207 0.030679615757708275 0.9276748814737039 -0.13115535736420286 0.051443579692882956 -0.35146567805442935 -0.02631083846887907 0.5340707510100826 -0.02552544030562895 -0.22030418479165909 0.27763825070891796 0.592 -17.62 -0.4 -10.268 0.18 0.432 -0.14
-0.7819467066245896 -1.4097283440666952 -0.14227671807637213 2.0110488129177773 0.030679615757708275 0.9272913862767326 -0.1284708909854034 0.051443579692882956 -0.33025992764667605 0.012566370612001944 0.5281802647857067 -0.009032078877376396 -0.1920298509146547 0.36246125233993104 0.872 -17.524 -0.268 -10.24 0.172 0.376 -0.12
-0.782330201821561 -1.41394679123338 -0.14189322287940076 2.015267260084462 0.03106311095467963 0.9242234247009617 -0.12425244381871851 0.06086835765188441 -0.33025992764667605 0.01688606050987761 0.5438882280507091 -0.01060287520387664 -0.18535396652702868 0.375027622951933 0.62 -17.492 -0.268 -10.3 0.188 0.328 -0.12
-0.7807962210336756 -1.4177817432030937 -0.14150972768242942 2.021403183236004 0.030679615757708275 0.9226894439130764 -0.12003399665203363 0.06440264938650996 -0.35146567805442935 0.014137166938502187 0.5273948666224566 -0.012566370612001944 -0.19163715183302965 0.3506802798911792 0.592 -17.492 -0.5 -10.268 0.172 0.344 -0.092
-0.7796457354427615 -1.4200827143849217 -0.14150972768242942 2.02600512559966 0.030679615757708275 0.9203884727312482 -0.11734953027323415 0.07107853377413599 -0.3243694414223002 -0.008246680714126275 0.5112942042758291 0.004319689897875668 -0.19949113346553085 0.33261612213642644 0.684 -17.364 -0.3 -10.3 0.164 0.364 -0.12
-0.7784952498518475 -1.423534171157664 -0.14266021327334347 2.0317575535542307 0.03029612056073692 0.9192379871403342 -0.11504855909140603 0.11506083091614279 -0.31258846897354836 0.006675884387626033 0.503832921724953 -0.009424777959001457 -0.18378317020052842 0.2921681167290452 0.652 -17.364 -0.468 -10.208 0.152 0.384 -0.092
-0.7773447642609335 -1.4277526183243487 -0.14150972768242942 2.037509981508801 0.029529130166794215 0.9177040063524488 -0.11159710231866385 0.1189878217323934 -0.3597123587685556 -0.019242254999627974 0.5309291583570821 -0.024740042142378828 -0.18378317020052842 0.29334621397392036 0.404 -17.24 -0.468 -10.208 -0.072 0.328 -0.112
-0.7765777738669907 -1.4292865991122343 -0.14227671807637213 2.042111923872457 0.028378644575880154 0.9146360447766779 -0.10929613113683573 0.14176436846664692 -0.3408628028505527 -0.0035342917346255468 0.49951323182707724 -0.06990043652926081 -0.1888882582616542 0.3239767423406751 0.248 -17.08 -0.2 -10.24 -0.124 0.396 -0.1
-0.7750437930791053 -1.4331215510819477 -0.14112623248545805 2.048247847023999 0.026077673394052033 0.9127185687918212 -0.1054611791671222 0.11270463642639243 -0.31219576989192327 0.039662607244131134 0.5297510611122069 -0.15707963265002428 -0.20027653162878098 0.3078760799940476 0.248 -17.016 -0.4 -10.176 0.052 0.364 -0.1
-0.7731263170942485 -1.4365730078546899 -0.14150972768242942 2.052849789387655 0.023776702212223912 0.9111845880039358 -0.10239321759135137 0.11663162724264303 -0.2792090470354182 0.03259402377488004 0.5391758390712084 -0.2179479903019087 -0.18456856836377855 0.2850995332597941 0.404 -17.144 -0.4 -10.208 0.172 0.364 -0.092
-0.7719758315033345 -1.4388739790365181 -0.1407427372884867 2.0578352269482827 0.0222427214243385 0.9108010928069644 -0.09894176081860918 0.16414821611927538 -0.29766590387179603 0.009817477040626518 0.5073672134595785 -0.18378317020052842 -0.15590153540514912 0.303949089177797 0.124 -17.08 -0.4 -10.268 0.152 0.308 -0.112
-0.7708253459124204 -1.4419419406122889 -0.1407427372884867 2.06282066450891 0.021859226227367145 0.909267112019079 -0.09625729443980971 0.1449059611196474 -0.3043417882594221 0.03337942193813016 0.5144357969288296 -0.12762720152814475 -0.15040374826239827 0.3220132469325498 0.028 -17.048 -0.232 -10.268 0.164 0.328 -0.1
-0.7696748603215063 -1.4446264069910884 -0.1407427372884867 2.068189597266509 0.021092235833424438 0.9061991504433081 -0.09318933286403888 0.13823007673202137 -0.26860617183154156 0.02631083846887907 0.4920519492762011 -0.08364490438613793 -0.1881028600984041 0.30748338091242255 0.0 -17.048 -0.164 -10.268 0.164 0.316 -0.1
-0.7673738891396782 -1.4465438829759452 -0.14035924209151535 2.073942025221079 0.021092235833424438 0.9042816744584514 -0.08935438089432535 0.15158184550727344 -0.25839599570928995 0.027096236632129192 0.4920519492762011 -0.04751658887663235 -0.19085175366977952 0.30277099193292184 0.152 -17.048 0.0 -10.332 0.136 0.328 -0.12
-0.7658399083517928 -1.45076233014263 -0.13959225169757264 2.0785439675847357 0.019558255045539024 0.9019807032766233 -0.08513593372764046 0.1390154748952715 -0.2721404635661671 0.003926990816250607 0.48576876397020013 -0.06283185306000971 -0.19242254999627975 0.32672563591205056 0.06 -17.144 0.0 -10.332 0.1 0.296 -0.1
-0.7643059275639074 -1.4530633013244583 -0.1384417661066586 2.083529405145363 0.019558255045539024 0.9000632272917665 -0.08206797215186963 0.1370519794871462 -0.24072453703616223 0.06950773744763575 0.5124723015207042 -0.045945792550132106 -0.17475109132315203 0.33261612213642644 0.528 -17.048 -0.164 -10.3 0.06 0.344 -0.128
-0.7631554419729933 -1.4557477677032578 -0.13882526130362993 2.0885148427059907 0.01917475984856767 0.8973787609129671 -0.07708253459124204 0.1299833960178951 -0.2811725424435435 0.06754424203951044 0.47634398601119865 -0.019242254999627974 -0.20341812428178146 0.3522510762176795 0.592 -16.952 0.0 -10.424 0.08 0.376 -0.112
-0.7616214611851079 -1.4580487388850858 -0.13882526130362993 2.0935002802666185 0.018791264651596317 0.896228275322053 -0.07363107781849985 0.1920298509146547 -0.24661502326053814 0.01610066234662749 0.46966810162357264 -0.02631083846887907 -0.20577431877153182 0.3522510762176795 0.372 -16.7 0.2 -10.424 0.088 0.296 -0.112
-0.7600874803972225 -1.4611167004608565 -0.13805827090968723 2.09963620341816 0.018407769454624964 0.8943107993371963 -0.07056311624272903 0.17160949867015154 -0.24975661591353862 0.01649336142825255 0.4755585878479486 -0.054192473264258384 -0.1539380399970238 0.33968470560567754 0.592 -16.316 0.1 -10.544 0.116 0.316 -0.14
-0.7570195188214517 -1.462650681248742 -0.13767477571271589 2.102704164993931 0.018407769454624964 0.8943107993371963 -0.06672816427301549 0.1771072858129024 -0.23247785632203596 0.04162610265225644 0.46299221723594663 -0.04084070448900632 -0.13469578499739585 0.3801327110130588 0.62 -16.256 0.164 -10.576 0.164 0.296 -0.112
-0.7554855380335662 -1.4649516524305701 -0.13729128051574452 2.1065391169636443 0.017640779060682257 0.8927768185493108 -0.06366020269724466 0.20734511509803208 -0.2360121480566615 0.030237829285129678 0.4107632393798135 -0.03220132469325498 -0.09699667316139 0.3789546137681836 0.28 -16.128 0.568 -10.544 0.164 0.308 -0.1
-0.7535680620487095 -1.466869128415427 -0.1365242901218018 2.110374068933358 0.018407769454624964 0.8916263329583968 -0.05829126993964572 0.1822123738740282 -0.20381082336340653 0.08207410805963769 0.39269908162506073 -0.023561944897503646 -0.06872233928438563 0.37463492387030795 0.496 -15.748 0.164 -10.392 0.172 0.316 -0.112
-0.7512670908668814 -1.4684031092033123 -0.1349903093339164 2.1142090209030715 0.01802427425765361 0.8916263329583968 -0.05560680356084625 0.15747233173164935 -0.20695241601640701 0.11977321989564353 0.38877209080881014 0.01060287520387664 -0.04162610265225644 0.3872012944823099 0.716 -15.62 -0.1 -10.3 0.152 0.308 -0.092
-0.7485826244880819 -1.470320585188169 -0.13537380453088776 2.117276982478842 0.01802427425765361 0.8916263329583968 -0.05253884198507542 0.20970130958778244 -0.1829977720372783 0.050658181529632834 0.34164820101380283 -0.0047123889795007284 -0.050658181529632834 0.3667809422378067 0.28 -15.716 0.1 -10.268 0.144 0.308 -0.112
-0.7474321388971679 -1.4710875755821118 -0.1342233189399737 2.120344944054613 0.018407769454624964 0.8904758473674826 -0.04716990922747647 0.2379756434647868 -0.17475109132315203 0.059690260407009234 0.34164820101380283 0.009032078877376396 -0.059690260407009234 0.3875939935639349 0.34 -15.588 -0.032 -10.088 0.124 0.308 -0.112
-0.7451311677153397 -1.4741555371578825 -0.13345632854603098 2.1245633912212982 0.01802427425765361 0.8893253617765686 -0.04295146206079158 0.21284290224078292 -0.15354534091539876 0.0730420291822613 0.32672563591205056 0.014529866020127248 -0.06754424203951044 0.4052654522370627 0.496 -15.428 0.3 -9.996 0.152 0.316 -0.14
-0.7424467013365402 -1.4749225275518254 -0.13192234775814557 2.12801484799404 0.017640779060682257 0.8885583713826259 -0.04065049087896346 0.19831303622065566 -0.1700387023436513 0.10249446030414085 0.33261612213642644 -0.007853981632501214 -0.08521570071263818 0.3891647898904352 0.308 -15.428 0.332 -9.996 0.164 0.164 -0.112
-0.7409127205486549 -1.476840003536682 -0.13000487177328882 2.131849799963754 0.017257283863710903 0.8858739050038265 -0.03566505331833587 0.24779312050541333 -0.15236724367052357 0.11545352999776785 0.3644247477480564 -0.04790928795825741 -0.1841758692821535 0.34871678448305393 0.496 -15.332 0.0 -10.176 0.172 0.172 -0.128
-0.7382282541698554 -1.4772234987336534 -0.13000487177328882 2.1349177615395245 0.01687378866673955 0.8839564290189696 -0.03183010134862233 0.2042035224450316 -0.12644910428326955 0.07736171908013696 0.342826298258678 -0.061653755815134534 -0.2627156856071656 0.40958514213493835 0.248 -15.08 -0.132 -10.484 0.152 0.288 -0.128
-0.7355437877910559 -1.4787574795215388 -0.12885438618237474 2.1379857231152952 0.01687378866673955 0.8801214770492561 -0.027228158984966094 0.22069688387328412 -0.1009236639776406 0.03337942193813016 0.3161227607081739 -0.02081305132612822 -0.2941316121371705 0.3840597018293094 0.124 -14.952 0.164 -10.604 0.136 0.296 -0.112
-0.7336263118061991 -1.4795244699154815 -0.12808739578843203 2.1410536846910664 0.01802427425765361 0.8789709914583421 -0.023009711818281205 0.2737112598926673 -0.08128870989638758 0.11152653918151725 0.2870630286679194 0.0310232274483798 -0.24622232417891307 0.4127267347879388 0.372 -14.984 0.3 -10.604 0.164 0.296 -0.14
-0.7317088358213424 -1.479907965112453 -0.12616991980357528 2.143354655872894 0.01687378866673955 0.8762865250795426 -0.018791264651596317 0.21991148571003402 -0.06754424203951044 0.1507964473440233 0.26860617183154156 0.029452431121879556 -0.19517144356765517 0.3828816045844342 0.436 -15.112 0.1 -10.516 0.172 0.308 -0.14
-0.7286408742455716 -1.479907965112453 -0.12655341500054662 2.1456556270547225 0.01687378866673955 0.8751360394886285 -0.013805827090968724 0.2238384765262846 -0.048694686121507534 0.12173671530376882 0.24661502326053814 -0.012959069693627005 -0.17946348030265274 0.4036946559105624 0.28 -15.08 -0.064 -10.36 0.152 0.248 -0.1
-0.7255729126698007 -1.4806749555063956 -0.12540292940963257 2.147189607842608 0.016490293469768196 0.8728350683068005 -0.011888351106111956 0.2882411259127946 -0.022776546734253524 0.07657632091688685 0.21323560132240799 -0.03573561642788053 -0.15590153540514912 0.44139376774656824 0.092 -15.08 0.032 -10.268 0.152 0.248 -0.12
-0.7236554366849439 -1.4802914603094242 -0.1234854534247758 2.148723588630493 0.01687378866673955 0.8709175923219437 -0.007669903939427069 0.27449665805591744 -0.012566370612001944 0.0789325154066372 0.1920298509146547 -0.0011780972448751821 -0.17043140142527635 0.35382187254417974 0.124 -14.92 0.2 -10.176 0.152 0.268 -0.12
-0.7209709703061444 -1.4802914603094242 -0.12233496783386175 2.1510245598123214 0.01687378866673955 0.870150601928001 -0.0038349519697135344 0.22815816642416029 0.014529866020127248 0.16414821611927538 0.1692533041804012 0.01531526418337737 -0.17239489683340167 0.39584067427806124 0.372 -15.08 0.064 -10.024 0.164 0.296 -0.12
-0.7175195135334023 -1.479907965112453 -0.12080098704597633 2.152942035797178 0.016106798272796843 0.8678496307461728 0.0003834951969713534 0.2670353755050413 0.008639379795751335 0.14647675744614766 0.168075206935526 -0.02042035224450316 -0.1441205629563973 0.3648174468296814 0.184 -14.952 -0.132 -9.996 0.152 0.308 -0.1
-0.7136845615636888 -1.4795244699154815 -0.12041749184900498 2.154092521388092 0.016106798272796843 0.8663156499582874 0.0038349519697135344 0.310232274483798 0.01649336142825255 0.07736171908013696 0.16650441060902577 -0.03887720908088101 -0.1751437904047771 0.36795903948268194 -0.184 -15.08 -0.1 -9.996 0.18 0.308 -0.156
-0.7113835903818606 -1.4791409747185102 -0.11850001586414821 2.1552430069790063 0.016490293469768196 0.864781669170402 0.007286408742455715 0.30944687632054785 0.049480084284757656 0.1079922474468917 0.13823007673202137 -0.027881634795379313 -0.16886060509877612 0.34910948356467897 0.152 -14.984 -0.164 -10.024 0.152 0.296 -0.128
-0.7098496095939753 -1.4787574795215388 -0.11734953027323415 2.157160482963863 0.01687378866673955 0.8620972027916025 0.01112136071216925 0.22855086550578535 0.05733406591725887 0.16571901244577564 0.1319468914260204 0.007853981632501214 -0.18339047111890336 0.36246125233993104 0.184 -14.856 -0.164 -10.056 0.144 0.308 -0.128
-0.7067816480182044 -1.477606993930625 -0.11466506389443468 2.1575439781608345 0.01687378866673955 0.8613302123976598 0.01342233189399737 0.23836834254641187 0.08089601081476251 0.19360064724115494 0.12723450244651968 0.007853981632501214 -0.20224002703690627 0.3522510762176795 0.0 -14.92 -0.064 -10.176 0.152 0.316 -0.14
-0.7037136864424336 -1.4760730131427393 -0.11466506389443468 2.1579274733578058 0.01687378866673955 0.8590292412158317 0.017640779060682257 0.29334621397392036 0.0769690199985119 0.12841259969139487 0.07461282550876154 0.0023561944897503642 -0.17475109132315203 0.2921681167290452 -0.092 -14.636 -0.268 -10.208 0.172 0.308 -0.12
-0.6994952392757486 -1.4749225275518254 -0.11313108310654926 2.158310968554777 0.01687378866673955 0.859412736412803 0.019941750242510378 0.3086614781572977 0.10838494652851677 0.09306968234513939 0.059690260407009234 0.023561944897503646 -0.12095131714051871 0.3208351496876746 -0.216 -14.572 -0.164 -10.024 0.152 0.308 -0.112
-0.6975777632908919 -1.4730050515669686 -0.11044661672774979 2.1586944637517487 0.017257283863710903 0.8563447748370322 0.02339320701525256 0.30237829285129675 0.14686945652777272 0.15236724367052357 0.027881634795379313 0.028667032958629435 -0.1079922474468917 0.30512718642267217 -0.184 -14.856 -0.032 -9.84 0.136 0.288 -0.148
-0.6948932969120925 -1.4718545659760545 -0.10891263593986437 2.1586944637517487 0.01687378866673955 0.8559612796400609 0.027611654181937447 0.24425882877078778 0.16964600326202625 0.16571901244577564 0.01767145867312773 -0.008246680714126275 -0.10720684928364158 0.29845130203504616 0.06 -14.824 -0.3 -9.812 0.164 0.296 -0.112
-0.6914418401393503 -1.470320585188169 -0.10891263593986437 2.159461454145691 0.016490293469768196 0.8544272988521755 0.029529130166794215 0.28470683417816905 0.16768250785390093 0.15472343816027392 0.024740042142378828 -0.04673119071338223 -0.1390154748952715 0.31651545978979895 -0.28 -14.636 -0.4 -9.872 0.164 0.296 -0.092
-0.6879903833666081 -1.4676361188093696 -0.10776215034895031 2.1586944637517487 0.016490293469768196 0.85289331806429 0.033364082136507746 0.31180307081029823 0.18731746193515397 0.09660397407976494 0.010995574285501701 -0.0200276531628781 -0.17671458673127732 0.3015928946880466 -0.404 -14.824 -0.332 -9.872 0.164 0.412 -0.14
-0.686839897775694 -1.4661021380214843 -0.10584467436409355 2.15907795894872 0.017257283863710903 0.8525098228673187 0.03566505331833587 0.31062497356542307 0.19320794815952988 0.10642145112039146 -0.023561944897503646 0.034950218264630406 -0.09149888601863915 0.2898119222392948 -0.184 -14.76 -0.1 -9.78 0.136 0.508 -0.12
-0.6830049458059805 -1.4641846620366274 -0.10354370318226543 2.1575439781608345 0.017257283863710903 0.854043803655204 0.038733014894106695 0.2638937828520408 0.18181967479240313 0.1602212253030248 -0.022776546734253524 0.022383847652628464 -0.03926990816250607 0.24740042142378826 -0.092 -14.604 -0.368 -9.596 0.152 0.412 -0.1
-0.6807039746241523 -1.461500195657828 -0.10392719837923678 2.1579274733578058 0.016490293469768196 0.8525098228673187 0.04026699568199211 0.26585727826016614 0.20066923071040604 0.14372786387477224 -0.0510508806112579 -0.011388273367126762 0.039662607244131134 0.25368360672978923 -0.308 -14.7 -0.536 -9.352 0.164 0.328 -0.128
-0.6772525178514102 -1.4599662148699426 -0.10354370318226543 2.1567769877668916 0.01687378866673955 0.8544272988521755 0.042184471666848876 0.30551988550429726 0.22069688387328412 0.0730420291822613 -0.03180862561162992 -0.0070685834692510935 0.03809181091763089 0.2505420140767888 -0.464 -14.604 -0.4 -9.476 0.164 0.344 -0.128
-0.6745680514726107 -1.4572817484911431 -0.10085923680346595 2.1563934925699204 0.017257283863710903 0.8525098228673187 0.045252433242619704 0.3110176726470481 0.2269800691792851 0.07225663101901117 -0.04830198703988247 0.007461282550876154 -0.01727875959150267 0.23247785632203596 -0.404 -14.476 -0.436 -9.66 0.136 0.364 -0.14
-0.6730340706847253 -1.4542137869153722 -0.09894176081860918 2.1556265021759775 0.01687378866673955 0.8532768132612614 0.04832039481839053 0.2552544030562895 0.2623229865255406 0.19792033713903062 -0.08246680714126275 0.028274333877004374 -0.043982297142006806 0.23444135173016126 -0.34 -14.476 -0.436 -9.812 0.144 0.384 -0.14
-0.6707330995028972 -1.4522963109305154 -0.09817477042466648 2.1556265021759775 0.01687378866673955 0.8525098228673187 0.051004861197190006 0.23679754621991161 0.271747764484542 0.18339047111890336 -0.06715154295788539 0.009424777959001457 -0.03337942193813016 0.25407630581141427 -0.464 -14.38 -0.468 -9.904 0.164 0.396 -0.128
-0.6676651379271263 -1.4488448541577732 -0.09664078963678106 2.154092521388092 0.01687378866673955 0.8532768132612614 0.05253884198507542 0.2768528525456678 0.271355065402917 0.135873882242271 -0.07618362183526178 -0.02591813938725401 0.05379977418263332 0.2159844948937834 -0.372 -14.508 -0.536 -10.056 0.152 0.316 -0.112
-0.6638301859574128 -1.445393397385031 -0.095490304045867 2.152558540600207 0.01687378866673955 0.8548107940491468 0.054072822772960834 0.3110176726470481 0.31455196438167365 0.12448560887514426 -0.1060287520387664 -0.011780972448751823 0.05537057050913356 0.19163715183302965 -0.436 -14.604 -0.5 -10.024 0.144 0.316 -0.112
-0.661912709972556 -1.4415584454153176 -0.09318933286403888 2.1510245598123214 0.017640779060682257 0.8532768132612614 0.05560680356084625 0.2689988709131666 0.3200497515244245 0.1280199006097698 -0.1472621556093978 0.01649336142825255 0.024347343060753767 0.17239489683340167 -0.28 -14.604 -0.604 -9.872 0.136 0.296 -0.12
-0.6599952339876992 -1.4392574742334894 -0.09242234247009617 2.149107083827465 0.017257283863710903 0.854043803655204 0.05714078434873166 0.2470077223421632 0.33300882121805153 0.17592918856802722 -0.13783737765039633 0.03259402377488004 -0.0019634954081253035 0.16768250785390093 -0.28 -14.604 -0.5 -9.748 0.144 0.288 -0.12
-0.6569272724119284 -1.4350390270668045 -0.09088836168221076 2.148723588630493 0.01687378866673955 0.854043803655204 0.05905826033358843 0.23719024530153668 0.33968470560567754 0.16336281795602528 -0.1280199006097698 -0.00039269908162506076 -0.05458517234588344 0.1692533041804012 -0.436 -14.732 -0.5 -10.056 0.144 0.308 -0.112
-0.6546263012301003 -1.4315875702940624 -0.08858739050038264 2.147189607842608 0.017257283863710903 0.851742832473376 0.06020874592450249 0.24033183795453716 0.35617806703393007 0.1331249886708956 -0.14765485469102282 -0.01021017612225158 -0.05929756132538417 0.15236724367052357 -0.464 -14.7 -0.568 -10.208 0.152 0.344 -0.12
-0.6511748444573582 -1.4285196087182916 -0.08743690490946858 2.1445051414638083 0.017257283863710903 0.8513593372764047 0.06212622190935926 0.23640484713828655 0.36285395142155613 0.13155419234439536 -0.18142697571077807 -0.001570796326500243 -0.08796459428401361 0.11231193734476737 -0.308 -14.7 -0.536 -10.056 0.144 0.356 -0.14
-0.650024358866444 -1.423534171157664 -0.08551942892461181 2.141820675085009 0.017257283863710903 0.8509758420794333 0.06135923151541655 0.22972896275066054 0.3593196596869306 0.1649336142825255 -0.19634954081253037 0.012173671530376884 -0.04673119071338223 0.0860010988758883 -0.496 -14.732 -1.072 -10.116 0.144 0.356 -0.112
-0.6465729020937019 -1.4200827143849217 -0.08551942892461181 2.1402866942971235 0.01802427425765361 0.851742832473376 0.06212622190935926 0.24268803244428755 0.4150829292776892 0.11427543275289267 -0.23561944897503645 0.03063052836675474 -0.022383847652628464 0.09424777959001458 -0.436 -14.604 -0.904 -10.148 0.136 0.308 -0.128
-0.6435049405179311 -1.4158642672182369 -0.08551942892461181 2.13645174232741 0.017640779060682257 0.8502088516854905 0.06366020269724466 0.31651545978979895 0.44060836958331817 0.01531526418337737 -0.25368360672978923 0.012566370612001944 0.005497787142750851 0.10288715938576591 -0.592 -14.824 -0.568 -9.812 0.124 0.328 -0.12
-0.6412039693361029 -1.4120293152485233 -0.0839854481367264 2.1345342663425533 0.017640779060682257 0.8513593372764047 0.06519418348513008 0.2854922323414192 0.42764929988969114 0.04162610265225644 -0.278030949790543 -0.014137166938502187 0.0027488935713754254 0.13430308591577078 -0.496 -14.856 -0.604 -9.812 0.144 0.296 -0.12
-0.6381360077603321 -1.406276887293953 -0.0839854481367264 2.1314663047667826 0.017257283863710903 0.8502088516854905 0.06634466907604414 0.2721404635661671 0.44689155488931914 0.061653755815134534 -0.26742807458666634 -0.023561944897503646 -0.05576326959075863 0.0860010988758883 -0.436 -15.048 -0.5 -9.78 0.136 0.308 -0.14
-0.6339175605936472 -1.400907954536354 -0.0839854481367264 2.12801484799404 0.017257283863710903 0.8498253564885192 0.06596117387907278 0.31847895519792424 0.4700608007051977 0.021598449489378342 -0.28431413509654396 -0.021598449489378342 -0.06558074663138515 0.06872233928438563 -0.436 -15.176 -0.468 -9.78 0.152 0.316 -0.128
-0.6308495990178764 -1.3966895073696692 -0.08360195293975504 2.1253303816152407 0.017257283863710903 0.847524385306691 0.06634466907604414 0.30355639009617197 0.4700608007051977 0.015707963265002428 -0.303949089177797 0.0035342917346255468 -0.11270463642639243 0.01727875959150267 -0.56 -15.364 -0.468 -9.78 0.144 0.364 -0.112
-0.6296991134269624 -1.3917040698090417 -0.08321845774278369 2.12226242003947 0.017640779060682257 0.846373899715777 0.06557767868210143 0.2737112598926673 0.4712388979500729 0.03730641275438077 -0.3043417882594221 0.027881634795379313 -0.14569135928289753 0.011388273367126762 -0.652 -15.46 -0.368 -9.812 0.144 0.5 -0.168
[truncated: 4,451 more rows]
