# Supplementary material for: Bidirectional recurrent learning of inverse dynamic models for robots with elastic joints: a real-time real-world implementation
Source: Front Neurorobot. 2023 Jun 16;17:1166911. doi: 10.3389/fnbot.2023.1166911 (PMC10311998; doi:10.3389/fnbot.2023.1166911)
Supplement: Supplementary file 2 [file Data_Sheet_1.ZIP › Dataset/Training/sin_XYZ_10s_T2_Tz_5T_r10_ang_vel_torq.csv]

ang_left_s0 ang_left_s1 ang_left_e0 ang_left_e1 ang_left_w0 ang_left_w1 ang_left_w2 vel_left_s0 vel_left_s1 vel_left_e0 vel_left_e1 vel_left_w0 vel_left_w1 vel_left_w2 torq_left_s0 torq_left_s1 torq_left_e0 torq_left_e1 torq_left_w0 torq_left_w1 torq_left_w2
-0.5648884251388037 -0.6826214506090091 -0.010354370318226542 2.0858303763271913 0.13882526130362993 0.28455343615274425 0.07708253459124204 0.5800165435602147 -0.24582962509728803 -0.06440264938650996 -0.5635231821319622 -0.01649336142825255 0.975857217838276 0.20970130958778244 -3.988 -13.524 -2.884 -2.2 0.144 0.588 -0.14
-0.5602864827751474 -0.6841554313968945 -0.011504855909140603 2.07969445317565 0.1392087565006013 0.2949078064709708 0.07938350577307016 0.5607742885605868 -0.2179479903019087 -0.08796459428401361 -0.5698063674379631 0.01727875959150267 0.9880308893686528 0.22030418479165909 -4.052 -13.744 -2.952 -2.136 0.136 0.548 -0.12
-0.5556845404114912 -0.686839897775694 -0.011888351106111956 2.073942025221079 0.1384417661066586 0.30449518639525464 0.07976700097004151 0.5285729638673318 -0.2100940086694075 -0.11859512265076834 -0.6216426462124711 -0.01610066234662749 1.002168056307155 0.15825772989489947 -3.956 -13.904 -3.12 -2.168 0.144 0.492 -0.128
-0.5503156076538922 -0.6887573737605508 -0.011888351106111956 2.0666556164786236 0.13805827090968723 0.31408256631953846 0.08245146734884098 0.5344634500917077 -0.21166480499590773 -0.09346238142676445 -0.6444191929467247 -0.021991148571003403 0.9731083242669005 0.12095131714051871 -3.768 -13.936 -2.716 -2.26 0.136 0.54 -0.1
-0.5464806556841787 -0.6910583449423789 -0.012655341500054663 2.0597527029331393 0.1392087565006013 0.324436936637765 0.08206797215186963 0.4680973052970724 -0.18771016101677904 -0.0510508806112579 -0.6428483966202244 0.01610066234662749 0.9609346527365237 0.13548118316064595 -3.956 -14.224 -2.784 -2.352 0.144 0.568 -0.1
-0.5418787133205224 -0.6925923257302643 -0.013805827090968724 2.053616779781598 0.139975746894544 0.3336408213650775 0.08436894333369775 0.452782041113695 -0.1798561793842778 -0.056155968672383684 -0.6475607855997252 -0.01021017612225158 0.9153815592680166 0.12448560887514426 -4.08 -14.284 -3.02 -2.564 0.136 0.616 -0.112
-0.5372767709568662 -0.6945098017151211 -0.015339807878854137 2.046330371039142 0.13959225169757264 0.34284470609239 0.0839854481367264 0.43353978611406707 -0.19870573530228072 -0.10249446030414085 -0.6668030405993531 0.027488935713754253 0.9401216014103954 0.09149888601863915 -3.988 -14.38 -3.324 -2.656 0.144 0.636 -0.14
-0.5330583237901813 -0.6960437825030065 -0.016106798272796843 2.037893476705772 0.13767477571271589 0.35434956200153056 0.08436894333369775 0.40016036417593687 -0.17121679958852648 -0.09621127499813988 -0.7158904258024857 0.0023561944897503642 0.976249916919901 0.0200276531628781 -3.956 -14.54 -3.188 -2.78 -0.108 0.568 -0.128
-0.5307573526083531 -0.6971942680939206 -0.017257283863710903 2.031374058357259 0.1365242901218018 0.3631699515318717 0.0847524385306691 0.3930917807066858 -0.16336281795602528 -0.084037603467763 -0.7296348936593628 -0.10053096489601555 1.0060950471234056 0.03652101459113065 -4.02 -14.604 -2.92 -2.78 -0.208 0.568 -0.12
-0.5265389054416683 -0.6994952392757486 -0.016490293469768196 2.0240876496148035 0.13153885256117423 0.37314082665312687 0.08513593372764046 0.3479313863198038 -0.15943582713977467 -0.06008295948863429 -0.7209955138636115 -0.24308073152591259 0.9530806711040224 0.040448005407381256 -3.74 -14.572 -3.188 -2.904 0.0 0.616 -0.12
-0.5238544390628688 -0.69987873447272 -0.01802427425765361 2.016801240872348 0.1292378813793461 0.3831117017743821 0.0839854481367264 0.30748338091242255 -0.15707963265002428 -0.06872233928438563 -0.7422012642713648 -0.36167585417668097 0.9507244766142721 0.004319689897875668 -3.956 -14.732 -3.66 -2.812 0.152 0.624 -0.1
-0.5207864774870979 -0.7017962104575768 -0.018407769454624964 2.0079808513420065 0.12655341500054662 0.3926990816986659 0.08551942892461181 0.2788163479537931 -0.12173671530376882 -0.07147123285576105 -0.7853981632501215 -0.32122784876929966 0.9577930600835232 -0.009032078877376396 -4.112 -14.888 -3.692 -2.992 0.052 0.616 -0.112
-0.5188690015022412 -0.7033301912454623 -0.019558255045539024 2.0003109474025793 0.12540292940963257 0.40228646162294973 0.08436894333369775 0.2532909076481642 -0.13626658132389607 -0.08717919612076348 -0.789325154066372 -0.2120575040775328 0.9546514674305226 0.018849555918002914 -4.112 -14.92 -3.256 -2.964 -0.088 0.596 -0.14
-0.5169515255173844 -0.7044806768363763 -0.02032524543948173 1.9918740530692098 0.1234854534247758 0.4111068511532909 0.08513593372764046 0.2030254252001564 -0.13076879418114523 -0.09346238142676445 -0.7728317926381195 -0.16571901244577564 0.9464047867163964 -0.0027488935713754254 -4.268 -14.984 -3.088 -3.084 -0.136 0.636 -0.112
-0.5158010399264704 -0.7048641720333476 -0.02147573103039579 1.9842041491297826 0.12080098704597633 0.4206942310775747 0.08513593372764046 0.20577431877153182 -0.11349003458964255 -0.09306968234513939 -0.8172067888617514 -0.21402099948565811 0.924806337227018 0.009032078877376396 -4.08 -15.268 -3.524 -3.148 0.036 0.676 -0.128
-0.514267059138585 -0.7063981528212331 -0.0222427214243385 1.9761507499933844 0.11888351106111957 0.4298981158048872 0.08590292412158317 0.15825772989489947 -0.09032078877376397 -0.1009236639776406 -0.8172067888617514 -0.2470077223421632 0.8961393042683886 -0.006283185306000972 -4.236 -15.364 -3.624 -3.208 0.116 0.684 -0.12
-0.5131165735476709 -0.7067816480182044 -0.02339320701525256 1.9673303604630432 0.11811652066717686 0.43910200053219967 0.08551942892461181 0.15865042897652454 -0.10131636305926567 -0.09856746948789025 -0.8132797980455008 -0.2049889206082817 0.9267698326351433 0.011780972448751823 -4.3 -15.332 -3.188 -3.392 0.0 0.596 -0.14
-0.5123495831537281 -0.7079321336091184 -0.024160197409195266 1.9588934661296733 0.11619904468232009 0.4490728756534549 0.08513593372764046 0.12291481254864402 -0.08757189520238855 -0.12016591897726858 -0.8101382053925003 -0.1288052987730199 0.9036005868192648 -0.013351768775252066 -4.3 -15.524 -3.088 -3.512 -0.136 0.568 -0.156
-0.5104321071688714 -0.7094661143970039 -0.025310683000109326 1.949689581402361 0.11389807350049197 0.4571262747898533 0.0847524385306691 0.09974556673276543 -0.09424777959001458 -0.11270463642639243 -0.8333074512083789 -0.1531526418337737 0.8855364290645119 -0.012173671530376884 -4.488 -15.776 -3.188 -3.636 0.0 0.692 -0.168
-0.5115825927597855 -0.7094661143970039 -0.026077673394052033 1.942019677462934 0.1119805975156352 0.4651796739262517 0.0839854481367264 0.06558074663138515 -0.08678649703913842 -0.054192473264258384 -0.84037603467763 -0.20734511509803208 0.8183848861066266 -0.014137166938502187 -4.644 -15.904 -3.388 -3.544 0.1 0.684 -0.196
-0.5108156023658428 -0.7106165999879179 -0.027228158984966094 1.9331992879325928 0.11006312153077843 0.47400006345659285 0.0847524385306691 0.015707963265002428 -0.056941366835633805 -0.07225663101901117 -0.8494081135550063 -0.20381082336340653 0.8152432934536261 -0.04751658887663235 -4.58 -16.0 -3.356 -3.544 0.072 0.676 -0.212
-0.5104321071688714 -0.7102331047909466 -0.027228158984966094 1.9239954032052802 0.10891263593986437 0.482820452986934 0.0839854481367264 0.010995574285501701 -0.05026548244800778 -0.06911503836601068 -0.8348782475348792 -0.14372786387477224 0.8399833355960049 -0.0023561944897503642 -4.58 -16.0 -3.388 -3.848 -0.036 0.636 -0.224
-0.5119660879567568 -0.7113835903818606 -0.0279951493789088 1.9144080232809964 0.10814564554592167 0.4908738521233324 0.08321845774278369 -0.029059732040254495 -0.0659734457130102 -0.060475658570259355 -0.8847510309012618 -0.1079922474468917 0.8121017008006256 -0.0007853981632501215 -4.672 -16.316 -3.456 -3.94 -0.1 0.656 -0.224
-0.5127330783506996 -0.7121505807758033 -0.028762139772851508 1.9071216145385406 0.10584467436409355 0.49816026086578813 0.08513593372764046 -0.10053096489601555 -0.05851216316213405 -0.02591813938725401 -0.8808240400850113 -0.14529866020127247 0.8073893118211248 -0.007853981632501214 -4.176 -16.604 -3.892 -3.972 -0.024 0.684 -0.224
-0.5138835639416136 -0.7121505807758033 -0.028762139772851508 1.8990682154021423 0.10507768397015084 0.5062136600021865 0.0847524385306691 -0.0659734457130102 -0.0679369411211355 -0.04987278336638271 -0.8517643080447568 -0.19360064724115494 0.8022842237599991 0.0035342917346255468 -3.768 -16.856 -4.228 -3.94 0.016 0.636 -0.212
-0.5146505543355563 -0.7121505807758033 -0.03106311095467963 1.8910148162657439 0.10392719837923678 0.5127330783506996 0.08321845774278369 -0.09228428418188928 -0.018849555918002914 -0.1021017612225158 -0.8560839979426325 -0.1299833960178951 0.7779368806992453 0.007853981632501214 -4.02 -16.856 -4.096 -4.064 -0.088 0.712 -0.212
-0.5161845351234418 -0.7129175711697461 -0.03183010134862233 1.88142743634146 0.10354370318226543 0.5207864774870979 0.07938350577307016 -0.12684180336489462 -0.04084070448900632 -0.12055861805889365 -0.8580474933507577 -0.06754424203951044 0.730812990904238 -0.10917034469176688 -3.924 -16.888 -3.724 -4.156 -0.216 0.724 -0.184
-0.5165680303204131 -0.7133010663667174 -0.03298058693953639 1.8737575324020328 0.10162622719740866 0.5276893910325823 0.07478156340941391 -0.1288052987730199 -0.04241150081550656 -0.11074114101826713 -0.8753262529422604 -0.09738937224301507 0.7492698477406159 -0.36167585417668097 -4.112 -16.92 -3.156 -4.124 -0.116 0.692 -0.252
-0.5181020111082985 -0.7140680567606601 -0.033364082136507746 1.8645536476747204 0.09894176081860918 0.5349757997750381 0.07133010663667173 -0.11859512265076834 -0.045945792550132106 -0.0911061869370141 -0.8415541319225052 -0.1700387023436513 0.7284567964144877 -0.4618141199910714 -4.332 -17.048 -3.02 -4.124 0.116 0.712 -0.252
-0.5211699726840693 -0.7140680567606601 -0.034514567727421806 1.8561167533413507 0.09779127522769512 0.5426457037144651 0.06672816427301549 -0.17592918856802722 -0.03534291734625546 -0.07971791356988733 -0.8415541319225052 -0.15590153540514912 0.7084291432516095 -0.4272566008080661 -4.176 -17.524 -3.22 -4.34 0.088 0.76 -0.26
-0.5227039534719548 -0.7144515519576314 -0.036432043712278574 1.8472963638110096 0.09664078963678106 0.5495486172599495 0.06366020269724466 -0.2269800691792851 -0.03063052836675474 -0.084037603467763 -0.8498008126366314 -0.16532631336415057 0.6891868882519816 -0.3911282852985605 -3.896 -17.62 -3.288 -4.46 -0.072 0.724 -0.268
-0.5250049246537829 -0.7152185423515741 -0.036432043712278574 1.8388594694776397 0.09587379924283836 0.5560680356084625 0.05905826033358843 -0.2238384765262846 -0.0530143760193832 -0.10445795571226615 -0.847051919065256 -0.13665928040552114 0.7119634349862352 -0.3872012944823099 -3.988 -17.62 -3.456 -4.4 -0.108 0.684 -0.296
-0.5276893910325823 -0.7152185423515741 -0.03681553890924993 1.8300390799472985 0.09395632325798159 0.5637379395478895 0.05560680356084625 -0.21441369856728315 -0.04280419989713162 -0.10563605295714133 -0.8478373172285061 -0.11663162724264303 0.6734789249869791 -0.4013384614208121 -3.924 -17.62 -3.592 -4.432 -0.072 0.704 -0.288
-0.5311408478053246 -0.7156020375485456 -0.03796602450016399 1.8216021856139288 0.09280583766706753 0.5698738626994312 0.0502378708032473 -0.2638937828520408 -0.027488935713754253 -0.06636614479463526 -0.8289877613105032 -0.13548118316064595 0.6518804754976009 -0.40055306325756196 -3.988 -17.808 -3.324 -4.584 0.016 0.772 -0.28
-0.5338253141841239 -0.7163690279424882 -0.03796602450016399 1.8131652912805591 0.09165535207615347 0.5767767762449155 0.04601942363656241 -0.30748338091242255 -0.02631083846887907 -0.07107853377413599 -0.801498825596749 -0.13430308591577078 0.6314601232530976 -0.38680859540068485 -4.176 -18.348 -3.188 -4.584 0.06 0.82 -0.28
-0.5365097805629234 -0.7163690279424882 -0.0395000052880494 1.8058788825381034 0.09127185687918211 0.5829126993964572 0.04295146206079158 -0.2874557277495445 -0.05537057050913356 -0.07422012642713648 -0.8101382053925003 -0.10288715938576591 0.6428483966202244 -0.41429753111443907 -3.988 -18.668 -3.188 -4.676 0.008 0.724 -0.288
-0.5399612373356656 -0.7167525231394596 -0.04026699568199211 1.797825483401705 0.08935438089432535 0.5882816321540562 0.0395000052880494 -0.31219576989192327 -0.03377212101975522 -0.08168140897801264 -0.8156359925352511 -0.07422012642713648 0.6302820260082225 -0.35539266887067994 -4.08 -18.508 -3.356 -4.796 -0.108 0.712 -0.28
-0.5441796845023505 -0.7175195135334023 -0.041033986075934815 1.790539074659249 0.08820389530341129 0.5944175553055978 0.03528155812136451 -0.3506802798911792 -0.06715154295788539 -0.06636614479463526 -0.7594800238628675 -0.08325220530451288 0.5969026040700923 -0.3569634651971802 -4.02 -18.412 -3.524 -4.86 -0.116 0.724 -0.288
-0.5472476460781214 -0.7179030087303736 -0.042184471666848876 1.7836361611137648 0.08705340971249723 0.5997864880631968 0.030679615757708275 -0.3801327110130588 -0.061653755815134534 -0.056155968672383684 -0.7469136532508656 -0.14333516479314717 0.5607742885605868 -0.41351213295118894 -3.768 -18.412 -3.66 -4.92 0.008 0.808 -0.28
-0.5503156076538922 -0.7190534943212877 -0.04180097646987752 1.7771167427652519 0.08590292412158317 0.6059224112147384 0.026461168591023387 -0.3789546137681836 -0.0530143760193832 -0.07382742734551141 -0.6970408698844828 -0.15040374826239827 0.5686282701930879 -0.42647120264481597 -3.832 -18.444 -3.66 -5.104 0.044 0.724 -0.26
-0.5556845404114912 -0.7194369895182591 -0.04180097646987752 1.769830334022796 0.08513593372764046 0.610907848775366 0.02339320701525256 -0.3805254100946839 -0.04908738520313259 -0.04437499622363186 -0.7276713982512375 -0.10877764561014182 0.581587339886715 -0.45081854570556973 -3.552 -18.984 -3.324 -5.072 0.044 0.656 -0.268
-0.5595194923812047 -0.7205874751091731 -0.042184471666848876 1.7629274204773118 0.0847524385306691 0.6158932863359936 0.01802427425765361 -0.4358959806038174 -0.06990043652926081 -0.039662607244131134 -0.705287550598609 -0.0530143760193832 0.5482079179485848 -0.4390375732568179 -3.676 -19.176 -3.356 -5.256 -0.024 0.692 -0.268
-0.5637379395478895 -0.7209709703061444 -0.043334957257762936 1.7567914973257701 0.0847524385306691 0.6204952286996499 0.013038836697026017 -0.4170464246858145 -0.08168140897801264 -0.03573561642788053 -0.6687665360074785 -0.01021017612225158 0.4873395602967004 -0.4637776153991967 -3.552 -18.952 -3.456 -5.224 -0.1 0.732 -0.26
-0.5694903675024598 -0.7225049510940299 -0.043334957257762936 1.7510390693711997 0.08436894333369775 0.6254806662602774 0.009587379924283835 -0.47752208325607387 -0.07343472826388636 -0.05537057050913356 -0.6581636608036018 -0.04358959806038174 0.4531747401953201 -0.4476769530525692 -3.428 -19.112 -3.692 -5.316 -0.108 0.74 -0.26
-0.5737088146691447 -0.7221214558970586 -0.04410194765170564 1.7433691654317727 0.0839854481367264 0.6296991134269624 0.005368932757598948 -0.49244464835782614 -0.08874999244726373 -0.05733406591725887 -0.64638268835485 -0.03809181091763089 0.4386448741751928 -0.4362886796854425 -3.24 -19.428 -3.76 -5.38 -0.08 0.74 -0.296
-0.579461242623715 -0.724805922275858 -0.04486893804564835 1.7364662518862883 0.08321845774278369 0.6343010557906186 0.0 -0.49087385203132594 -0.09896016856951531 -0.06008295948863429 -0.6196791508043459 -0.08128870989638758 0.4194026191755649 -0.43079089254269165 -3.116 -19.62 -3.22 -5.472 -0.036 0.724 -0.28
-0.5836796897904 -0.724805922275858 -0.045252433242619704 1.7307138239317181 0.08245146734884098 0.6373690173663894 -0.004601942363656241 -0.48851765754157556 -0.10131636305926567 -0.0679369411211355 -0.6212499471308461 -0.07225663101901117 0.43353978611406707 -0.43746677693031766 -2.96 -19.556 -3.088 -5.408 -0.016 0.712 -0.26
-0.590199108138913 -0.7255729126698007 -0.045252433242619704 1.7249613959771477 0.08130098175792692 0.6419709597300457 -0.008436894333369775 -0.5160065932553298 -0.09228428418188928 -0.0659734457130102 -0.5662720757033376 -0.0730420291822613 0.39073558621693544 -0.45553093468507044 -2.96 -19.46 -2.784 -5.348 -0.044 0.74 -0.28
-0.5944175553055978 -0.7274903886546574 -0.046402918833533764 1.7203594536134914 0.07976700097004151 0.6446554261088451 -0.013038836697026017 -0.5293583620305818 -0.09464047867163963 -0.04280419989713162 -0.5525276078464605 -0.0679369411211355 0.3542145716258048 -0.4853760648885751 -2.896 -19.684 -2.684 -5.472 -0.008 0.808 -0.26
-0.6001699832601681 -0.7294078646395142 -0.04678641403050512 1.7153740160528639 0.07938350577307016 0.6484903780785587 -0.018791264651596317 -0.5266094684592064 -0.14647675744614766 -0.04280419989713162 -0.5387831399895834 -0.1060287520387664 0.34164820101380283 -0.4708461988684478 -2.864 -20.16 -2.952 -5.56 0.024 0.76 -0.26
-0.6063059064117098 -0.7294078646395142 -0.04678641403050512 1.710005083295265 0.07861651537912745 0.6523253300482722 -0.023776702212223912 -0.5654866775400874 -0.1460840583645226 -0.02120575040775328 -0.4830198703988247 -0.09346238142676445 0.31690815887142404 -0.49087385203132594 -2.708 -19.936 -2.988 -5.684 0.016 0.732 -0.288
-0.6116748391693088 -0.731325340624371 -0.04678641403050512 1.7054031409316088 0.07861651537912745 0.6550097964270717 -0.029912625363765568 -0.5643085802952122 -0.14451326203802234 -0.021598449489378342 -0.47241699519494806 -0.07382742734551141 0.32829643223855076 -0.5242532739694561 -2.772 -19.936 -2.988 -5.868 -0.036 0.664 -0.26
-0.6170437719269076 -0.7332428166092277 -0.04678641403050512 1.702335179355838 0.07861651537912745 0.6576942628058712 -0.0337475773334791 -0.5839435343764653 -0.14922565101752308 -0.04437499622363186 -0.45592363376669554 -0.028274333877004374 0.3161227607081739 -0.48341256948044975 -2.772 -20.38 -3.052 -5.96 -0.088 0.712 -0.268
-0.6227961998814779 -0.7351602925940846 -0.047553404424447825 1.698116732189153 0.07746602978821339 0.6611457195786133 -0.0395000052880494 -0.6000441967230928 -0.1692533041804012 -0.0200276531628781 -0.41626102652256436 -0.05183627877450802 0.2878484268311695 -0.5218970794797058 -2.708 -20.508 -3.256 -6.052 -0.024 0.712 -0.296
-0.6296991134269624 -0.7374612637759127 -0.04793689962141918 1.6942817802194394 0.07708253459124204 0.6638301859574128 -0.04486893804564835 -0.581587339886715 -0.18771016101677904 -0.049480084284757656 -0.37070793305405736 -0.0659734457130102 0.2831360378516688 -0.5120796024390792 -2.836 -20.54 -3.424 -6.08 0.024 0.624 -0.26
-0.6354515413815326 -0.7401457301547121 -0.04832039481839053 1.6900633330527546 0.07746602978821339 0.6653641667452982 -0.04908738521233324 -0.6020076921312181 -0.20341812428178146 -0.04358959806038174 -0.3762057201968082 -0.04633849163175717 0.25446900489303936 -0.517184690500205 -2.584 -20.856 -3.424 -6.144 -0.008 0.644 -0.26
-0.642354454927017 -0.7420632061395689 -0.048703890015361885 1.685077895492127 0.07746602978821339 0.668432128321069 -0.055223308363874894 -0.61457406274322 -0.20341812428178146 -0.05537057050913356 -0.3526437752993045 -0.009424777959001457 0.20263272611853134 -0.49990593090870233 -2.552 -20.796 -3.188 -6.204 -0.08 0.76 -0.268
-0.6484903780785587 -0.7432136917304829 -0.04908738521233324 1.6835439147042417 0.07631554419729933 0.6691991187150117 -0.060975736318445196 -0.6082908774372191 -0.2100940086694075 -0.051443579692882956 -0.342826298258678 0.009424777959001457 0.20734511509803208 -0.5423174317242089 -2.524 -20.796 -3.02 -6.08 -0.072 0.692 -0.26
-0.6550097964270717 -0.7462816533062537 -0.05138835639416136 1.6804759531284708 0.07554855380335662 0.6718835850938112 -0.06787864986392955 -0.6228207434573463 -0.21441369856728315 -0.050658181529632834 -0.323191344177425 -0.05222897785613308 0.20381082336340653 -0.5438882280507091 -2.212 -20.984 -2.852 -6.02 0.0 0.636 -0.26
-0.661912709972556 -0.7485826244880819 -0.0502378708032473 1.678558477143614 0.07554855380335662 0.6718835850938112 -0.0724805922275858 -0.6322455214163478 -0.26114488928066537 -0.04123340357063138 -0.24190263428103742 -0.07932521448826227 0.135873882242271 -0.5470298207037096 -2.148 -20.888 -2.82 -6.172 0.0 0.772 -0.268
-0.6680486331240977 -0.7516505860638527 -0.05177185159113271 1.6770244963557286 0.07401457301547121 0.673801061078668 -0.07784952498518474 -0.6365652113142235 -0.2662499773417912 -0.049480084284757656 -0.23444135173016126 -0.05654866775400875 0.09621127499813988 -0.504618319888203 -2.088 -20.888 -2.784 -6.144 -0.072 0.76 -0.26
-0.673801061078668 -0.7547185476396235 -0.052155346788104066 1.6754905155678432 0.0732475826215285 0.674951546669582 -0.08360195293975504 -0.6522731745792258 -0.27449665805591744 -0.08835729336563866 -0.2010619297920311 -0.07068583469251093 0.10681415020201653 -0.5273948666224566 -1.992 -21.08 -2.784 -6.052 -0.024 0.704 -0.26
-0.6807039746241523 -0.7581700044123657 -0.05330583237901813 1.6739565347799577 0.0724805922275858 0.6745680514726107 -0.08858739050038264 -0.6774059158032297 -0.3043417882594221 -0.09306968234513939 -0.14215706754827198 -0.06715154295788539 0.08757189520238855 -0.5148284960104547 -1.652 -20.952 -2.784 -6.296 0.016 0.74 -0.28
-0.686839897775694 -0.7604709755941939 -0.05368932757598948 1.6728060491890437 0.07286408742455715 0.6761020322604961 -0.09357282806101024 -0.6471680865181001 -0.30473448734104713 -0.07853981632501214 -0.12055861805889365 -0.05340707510100826 0.07068583469251093 -0.523860574887831 -1.712 -21.016 -2.652 -6.264 -0.024 0.712 -0.28
-0.6948932969120925 -0.763922432366936 -0.05483981316690354 1.670888573204187 0.0724805922275858 0.6764855274574675 -0.09894176081860918 -0.646775387436475 -0.28470683417816905 -0.07461282550876154 -0.11270463642639243 -0.0400553063257562 0.08796459428401361 -0.5324999546835824 -1.712 -21.016 -2.348 -5.988 -0.036 0.664 -0.252
-0.7006457248666628 -0.7673738891396782 -0.05560680356084625 1.6712720684011584 0.07209709703061444 0.6761020322604961 -0.10469418877317949 -0.6518804754976009 -0.3153373625449238 -0.08482300163101313 -0.054977871427508505 -0.04633849163175717 0.03534291734625546 -0.5788384463153395 -1.712 -20.984 -2.248 -6.112 0.008 0.752 -0.24
-0.7075486384121471 -0.7708253459124204 -0.056373793954788955 1.6712720684011584 0.07094661143970038 0.6768690226544388 -0.11083011192472114 -0.6809402075378553 -0.3648174468296814 -0.0730420291822613 -0.008246680714126275 -0.07579092275363672 -0.018456856836377853 -0.5517422096832103 -1.496 -21.176 -2.18 -6.144 0.052 0.82 -0.26
-0.7121505807758033 -0.7742768026851626 -0.056373793954788955 1.6716555635981296 0.07017962104575767 0.6768690226544388 -0.11428156869746332 -0.6766205176399797 -0.3789546137681836 -0.08285950622288782 -0.012959069693627005 -0.09464047867163963 0.013744467856877126 -0.5163992923369549 -1.432 -21.112 -2.28 -6.448 0.072 0.724 -0.252
-0.7213544655031158 -0.7792622402457902 -0.05714078434873166 1.6735730395829864 0.06979612584878632 0.6780195082453528 -0.12041749184900498 -0.6609125543749772 -0.3663882431561817 -0.045945792550132106 0.027096236632129192 -0.039662607244131134 0.009032078877376396 -0.5160065932553298 -1.212 -21.016 -2.316 -6.54 0.036 0.636 -0.232
-0.7267233982607147 -0.7827136970185323 -0.05790777474267437 1.673189544386015 0.06902913545484361 0.6776360130483815 -0.12540292940963257 -0.6935065781498573 -0.37070793305405736 -0.036913713672755706 0.09071348785538903 -0.019634954081253035 0.08168140897801264 -0.48773225937832543 -1.212 -21.08 -2.28 -6.664 -0.036 0.56 -0.288
-0.7340098070031704 -0.7869321441852173 -0.058674765136617076 1.6747235251739006 0.06902913545484361 0.6776360130483815 -0.12962137657631745 -0.6675884387626032 -0.3891647898904352 -0.08678649703913842 0.09935286765114036 -0.009817477040626518 0.00039269908162506076 -0.48655416213345026 -0.964 -21.208 -2.316 -6.936 -0.036 0.624 -0.232
-0.7412962157456262 -0.7903836009579595 -0.058674765136617076 1.676257505961786 0.06864564025787226 0.6776360130483815 -0.13537380453088776 -0.6876160919254813 -0.3950552761148111 -0.07107853377413599 0.1240929097935192 -0.0510508806112579 0.012566370612001944 -0.49519354192920156 -0.776 -21.336 -2.048 -6.844 0.044 0.616 -0.224
-0.7470486437001965 -0.795369038518587 -0.05944175553055978 1.6777914867496713 0.06902913545484361 0.6776360130483815 -0.139975746894544 -0.6809402075378553 -0.42097341550206513 -0.06911503836601068 0.13155419234439536 -0.027881634795379313 0.001570796326500243 -0.48616146305182517 -0.496 -21.428 -2.112 -6.572 0.052 0.576 -0.268
-0.7543350524426522 -0.7992039904883006 -0.06135923151541655 1.678558477143614 0.06902913545484361 0.6776360130483815 -0.14457768925820025 -0.6813329066194804 -0.4531747401953201 -0.06675884387626033 0.17239489683340167 0.007461282550876154 0.013351768775252066 -0.48576876397020013 -0.684 -21.396 -1.88 -6.692 0.016 0.624 -0.24
-0.7623884515790507 -0.8045729232458995 -0.06135923151541655 1.6827769243102988 0.06864564025787226 0.6764855274574675 -0.1507136124097419 -0.7001824625374833 -0.4362886796854425 -0.09974556673276543 0.19438604540440507 0.006283185306000972 -0.04555309346850705 -0.4822344722355746 -0.404 -21.46 -1.88 -6.572 -0.016 0.684 -0.232
-0.7685243747305923 -0.8080243800186417 -0.06327670750027331 1.6843109050981844 0.06864564025787226 0.6772525178514102 -0.15531555477339815 -0.7021459579456086 -0.44689155488931914 -0.07343472826388636 0.2030254252001564 -0.013744467856877126 -0.04476769530525693 -0.49990593090870233 -0.308 -21.492 -1.844 -6.48 0.036 0.684 -0.232
-0.7754272882760767 -0.8133933127762406 -0.0625097171063306 1.6869953714769839 0.0682621450609009 0.6772525178514102 -0.1599174971370544 -0.6793694112113551 -0.46574111080732206 -0.0679369411211355 0.2470077223421632 -0.027096236632129192 0.008639379795751335 -0.4893030557048257 -0.372 -21.46 -1.712 -6.508 0.036 0.636 -0.232
-0.7819467066245896 -0.8183787503368682 -0.06366020269724466 1.6889128474618404 0.0682621450609009 0.6776360130483815 -0.16451943950071063 -0.6719081286604789 -0.4680973052970724 -0.07068583469251093 0.2831360378516688 -0.034164820101380285 0.018849555918002914 -0.48380526856207484 -0.404 -21.684 -1.544 -6.416 0.052 0.596 -0.26
-0.7892331153670453 -0.8237476830944672 -0.06404369789421602 1.6935147898254967 0.06787864986392955 0.6761020322604961 -0.16988837225830958 -0.6864379946806062 -0.5093307088677038 -0.07971791356988733 0.310232274483798 -0.003926990816250607 -0.023169245815878585 -0.4940154446843264 -0.372 -21.684 -1.608 -6.448 0.06 0.676 -0.24
-0.795369038518587 -0.8283496254581234 -0.06404369789421602 1.696966246598239 0.06787864986392955 0.6761020322604961 -0.17410681942499445 -0.7029313561088587 -0.5132576996839544 -0.04084070448900632 0.35657076611555516 -0.02591813938725401 -0.07029313561088588 -0.459065226419696 -0.404 -21.652 -1.608 -6.54 0.06 0.656 -0.252
-0.8015049616701286 -0.8341020534126937 -0.06557767868210143 1.700417703370981 0.0682621450609009 0.674951546669582 -0.1787087617886507 -0.6931138790682322 -0.5281802647857067 -0.07736171908013696 0.3648174468296814 -0.01021017612225158 -0.09032078877376397 -0.45238934203207 -0.34 -21.716 -1.744 -6.632 0.06 0.548 -0.212
-0.8107088463974411 -0.839854481367264 -0.06711165946998685 1.7038691601437232 0.06787864986392955 0.6734175658816967 -0.1829272089553356 -0.6884014900887315 -0.5486006170302099 -0.08678649703913842 0.37856191468655853 -0.009032078877376396 -0.08953539061051385 -0.44885505029744444 -0.464 -21.652 -1.712 -6.6 0.0 0.588 -0.204
-0.8164612743520114 -0.846373899715777 -0.06787864986392955 1.710005083295265 0.06787864986392955 0.672650575487754 -0.18714565612202047 -0.6884014900887315 -0.5878705251927159 -0.06322455214163478 0.45867252733807096 -0.011388273367126762 -0.12370021071189413 -0.42568580448156584 -0.464 -21.62 -1.576 -6.632 0.052 0.548 -0.252
-0.8245146734884099 -0.8521263276703473 -0.06787864986392955 1.7153740160528639 0.06711165946998685 0.6703496043059258 -0.19213109368264808 -0.6880087910071064 -0.5733406591725887 -0.028667032958629435 0.4798782777458242 -0.015707963265002428 -0.1590431280581496 -0.4315762907059417 -0.404 -21.492 -1.576 -6.664 0.06 0.54 -0.24
-0.8310340918369229 -0.8578787556249177 -0.0682621450609009 1.7199759584165202 0.06711165946998685 0.6676651379271263 -0.19596604565236161 -0.6899722864152317 -0.5654866775400874 -0.027096236632129192 0.5160065932553298 -0.0329867228565051 -0.18142697571077807 -0.43785947601194275 0.684 -21.524 -1.376 -6.692 0.1 0.576 -0.224
-0.8375535101854359 -0.863631183579488 -0.06864564025787226 1.726495376765033 0.06711165946998685 0.6653641667452982 -0.19941750242510378 -0.6876160919254813 -0.5753041545807139 -0.06322455214163478 0.5576326959075862 -0.0070685834692510935 -0.2591813938725401 -0.41154863754306364 1.556 -21.492 -1.108 -6.936 0.08 0.608 -0.24
-0.8440729285339489 -0.8690001163370868 -0.06941263065181497 1.7326312999165747 0.0674951546669582 0.6626797003664987 -0.2044029399857314 -0.6562001653954765 -0.5972953031517174 -0.08953539061051385 0.5855143307029655 0.0035342917346255468 -0.2591813938725401 -0.4111559384614386 2.212 -21.588 -1.108 -6.876 0.06 0.548 -0.212
-0.8505923468824619 -0.8759030298825713 -0.07017962104575767 1.740301203856002 0.06634466907604414 0.6603787291846707 -0.20823789195544493 -0.6628760497831025 -0.6153594609064702 -0.08050331173313745 0.581587339886715 0.029845130203504617 -0.24229533336266248 -0.4154756283593143 2.616 -21.62 -0.704 -6.936 0.08 0.5 -0.24
-0.8563447748370322 -0.8824224482310843 -0.07056311624272903 1.744903146219658 0.06672816427301549 0.6576942628058712 -0.21130585353121575 -0.6157521599880952 -0.6381360076407236 -0.09228428418188928 0.6471680865181001 -0.008639379795751335 -0.2638937828520408 -0.375027622951933 2.74 -21.428 -0.568 -7.028 0.1 0.508 -0.24
-0.8617137075946312 -0.8885583713826259 -0.0724805922275858 1.7506555741742285 0.0674951546669582 0.6550097964270717 -0.215907795894872 -0.620464548967596 -0.6636614479463526 -0.11388273367126761 0.6809402075378553 -0.008246680714126275 -0.2968805057085459 -0.3436116964219281 2.648 -21.208 -0.568 -7.06 0.1 0.54 -0.252
-0.8674661355492015 -0.8950777897311389 -0.07478156340941391 1.7579419829166842 0.06711165946998685 0.6527088252452435 -0.21859226227367146 -0.5890486224375912 -0.6554147672322264 -0.14961835009914815 0.6640541470279777 -0.01021017612225158 -0.28235063968841867 -0.36992253489080723 2.524 -21.016 -0.5 -7.152 0.116 0.508 -0.224
-0.8720680779128577 -0.9015972080796519 -0.07593204900032798 1.766378877250054 0.06711165946998685 0.6492573684725014 -0.22166022384944228 -0.5419247326425838 -0.6695519341707286 -0.1790707812210277 0.6840818001908558 -0.010995574285501701 -0.24582962509728803 -0.3012001956064216 2.708 -20.7 -0.536 -7.12 0.1 0.432 -0.24
-0.8770535154734853 -0.909267112019079 -0.0782330201821561 1.7736652859925097 0.06672816427301549 0.6461894068967305 -0.2247281854252131 -0.5458517234588344 -0.6766205176399797 -0.19085175366977952 0.691935781823357 -0.006675884387626033 -0.239153740709662 -0.30080749652479655 2.46 -20.476 -0.4 -7.18 0.108 0.384 -0.232
-0.8824224482310843 -0.9150195399736493 -0.08015049616701286 1.7809516947349653 0.06672816427301549 0.6435049405179311 -0.2274126518040126 -0.5218970794797058 -0.6844744992724808 -0.19674223989415543 0.7186393193738612 -0.009817477040626518 -0.27253316264779215 -0.29570240846367074 2.368 -20.192 -0.536 -7.212 0.124 0.444 -0.224
-0.8874078857917118 -0.9219224535191337 -0.08245146734884098 1.7886215986743925 0.06672816427301549 0.6404369789421602 -0.23009711818281206 -0.48066367590907433 -0.6522731745792258 -0.21245020315915786 0.7429866624346149 0.0023561944897503642 -0.31180307081029823 -0.271747764484542 2.304 -20.128 0.1 -7.18 0.1 0.46 -0.24
-0.8916263329583968 -0.9284418718676467 -0.08436894333369775 1.7951410170229054 0.06672816427301549 0.6373690173663894 -0.23201459416766884 -0.4900884538680758 -0.6628760497831025 -0.19085175366977952 0.7296348936593628 -0.008639379795751335 -0.303949089177797 -0.23876104162803694 2.368 -20.128 0.704 -7.12 0.136 0.5 -0.252
-0.8981457513069098 -0.935344785413131 -0.08590292412158317 1.8031944161593039 0.06557767868210143 0.6335340653966759 -0.2339320701525256 -0.4869468612150753 -0.6825110038643556 -0.14176436846664692 0.7221736111084867 -0.036128315509505585 -0.3322234230548014 -0.21441369856728315 2.68 -20.096 0.972 -7.272 0.172 0.46 -0.224
-0.9015972080796519 -0.9422476989586154 -0.08590292412158317 1.8112478152957023 0.06327670750027331 0.6312330942148477 -0.23584954613738238 -0.49519354192920156 -0.6711227304972288 -0.12252211346701895 0.7194247175371112 -0.12016591897726858 -0.3063052836675474 -0.21402099948565811 2.648 -20.0 1.308 -7.152 0.188 0.424 -0.224
-0.9069661408372509 -0.9491506125040997 -0.08666991451552587 1.8181507288411867 0.06020874592450249 0.6281651326390769 -0.23776702212223913 -0.5273948666224566 -0.67897671212973 -0.04555309346850705 0.7842200660052463 -0.23326325448528606 -0.2591813938725401 -0.19320794815952988 3.116 -19.936 1.004 -7.12 0.18 0.432 -0.232
-0.9127185687918212 -0.9572040116404982 -0.08666991451552587 1.8269711183715278 0.057524279545703015 0.6247136758663347 -0.2396844981070959 -0.49754973641895195 -0.685259897435731 -0.027488935713754253 0.8050331173313745 -0.3149446634632987 -0.2996293992799213 -0.15590153540514912 3.552 -19.936 0.704 -7.152 0.172 0.46 -0.232
-0.9177040063524488 -0.9641069251859825 -0.08628641931855452 1.835791507901869 0.054072822772960834 0.6220292094875353 -0.24160197409195266 -0.46770460621544735 -0.691935781823357 -0.04751658887663235 0.7960010384539982 -0.32751103407530063 -0.31141037172867314 -0.1912444527514046 3.956 -19.78 0.636 -7.092 0.4 0.46 -0.212
-0.9219224535191337 -0.9713933339284383 -0.08782040010643993 1.8449953926291813 0.05330583237901813 0.6189612479117644 -0.24351945007680942 -0.4598506245829461 -0.7119634349862352 -0.01610066234662749 0.8175994879433764 -0.19163715183302965 -0.2803871442802934 -0.19831303622065566 4.144 -19.684 0.636 -7.06 0.508 0.46 -0.224
-0.9246069198979331 -0.9790632378678653 -0.08743690490946858 1.8526652965686083 0.05483981316690354 0.616276781532965 -0.2454369260616662 -0.3950552761148111 -0.6880087910071064 -0.036128315509505585 0.801498825596749 -0.03848450999925595 -0.26075219019904033 -0.17632188764965226 3.988 -19.46 0.772 -7.152 0.344 0.432 -0.224
-0.9295923574585607 -0.9867331418072924 -0.088970885697354 1.8622526764928924 0.056373793954788955 0.6132088199571941 -0.24735440204652295 -0.38131080825793395 -0.7029313561088587 -0.08364490438613793 0.821133779678002 0.07971791356988733 -0.271355065402917 -0.1590431280581496 3.768 -19.332 0.772 -7.092 0.188 0.396 -0.252
-0.9334273094282742 -0.9936360553527768 -0.0897378760912967 1.870689570826262 0.05483981316690354 0.6112913439723374 -0.24850488763743703 -0.3176935570346741 -0.6907576845784819 -0.1021017612225158 0.8179921870250015 0.056155968672383684 -0.2552544030562895 -0.16650441060902577 3.708 -19.048 0.972 -7.06 0.272 0.46 -0.232
-0.9364952710040451 -1.0001554737012897 -0.08935438089432535 1.8791264651596318 0.055223308363874894 0.6086068775935379 -0.2504223636222938 -0.32868913132017585 -0.6935065781498573 -0.061653755815134534 0.8411614328408801 -0.0310232274483798 -0.23758294438316174 -0.14372786387477224 3.768 -19.08 0.972 -7.0 0.372 0.424 -0.232
-0.9387962421858732 -1.007825377640717 -0.09165535207615347 1.889097340280887 0.055223308363874894 0.6066894016086811 -0.2515728492132078 -0.28667032958629435 -0.6880087910071064 -0.03730641275438077 0.8517643080447568 -0.013744467856877126 -0.1971349389757805 -0.1610066234662749 3.864 -19.144 0.972 -6.784 0.344 0.404 -0.24
-0.9414807085646727 -1.0143447959892298 -0.09127185687918211 1.896767244220314 0.05560680356084625 0.603237944835939 -0.25310683000109324 -0.28470683417816905 -0.6703373323339786 -0.03573561642788053 0.8753262529422604 0.030237829285129678 -0.22069688387328412 -0.12723450244651968 4.144 -19.208 1.04 -6.784 0.272 0.452 -0.268
-0.9433981845495295 -1.0204807191407714 -0.09165535207615347 1.9059711289476267 0.05560680356084625 0.6009369736541108 -0.253873820395036 -0.2799944451986683 -0.6797621102929802 -0.04673119071338223 0.8761116511055105 0.018064157754752792 -0.24308073152591259 -0.12173671530376882 4.08 -19.428 0.704 -6.692 0.316 0.5 -0.232
-0.9468496413222717 -1.0277671278832272 -0.09127185687918211 1.915175013674939 0.0559902987578176 0.5994029928662254 -0.2542573155920073 -0.23679754621991161 -0.7072510460067344 -0.0530143760193832 0.8929977116153881 0.018456856836377853 -0.24386612968916271 -0.08835729336563866 4.08 -19.556 0.872 -6.508 0.336 0.5 -0.232
-0.9480001269131857 -1.0342865462317403 -0.09280583766706753 1.9232284128113375 0.0559902987578176 0.5963350312904546 -0.25502430598595005 -0.2061670178531569 -0.6997897634558582 -0.051443579692882956 0.9279479298800185 0.014922565101752308 -0.23247785632203596 -0.07422012642713648 3.832 -19.492 0.94 -6.48 0.344 0.5 -0.252
-0.9491506125040997 -1.040422469383282 -0.09357282806101024 1.9343497735235067 0.05560680356084625 0.5944175553055978 -0.25579129637989273 -0.17318029499665177 -0.7001824625374833 -0.0310232274483798 0.9464047867163964 0.0070685834692510935 -0.23247785632203596 -0.062439153978384655 3.74 -19.46 0.904 -6.448 0.344 0.452 -0.252
-0.9491506125040997 -1.0477088781257375 -0.09395632325798159 1.944320648644762 0.05560680356084625 0.591349593729827 -0.25579129637989273 -0.12684180336489462 -0.6891868882519816 -0.06754424203951044 0.9864600930421525 0.008246680714126275 -0.2721404635661671 -0.03337942193813016 3.612 -19.364 1.108 -6.664 0.392 0.52 -0.232
-0.9510680884889565 -1.0546117916712219 -0.0947233136519243 1.954291523766017 0.05560680356084625 0.5890486225479988 -0.25617479157686407 -0.0789325154066372 -0.7009678607007335 -0.07068583469251093 1.009629338858031 0.003141592653000486 -0.28470683417816905 -0.003926990816250607 3.456 -19.396 1.14 -7.06 0.436 0.528 -0.232
-0.9510680884889565 -1.0622816956106491 -0.0947233136519243 1.9634954084933296 0.0559902987578176 0.5871311465631421 -0.25579129637989273 -0.1009236639776406 -0.7048948515169841 -0.06832964020276057 1.0005972599806547 0.03377212101975522 -0.2179479903019087 -0.00039269908162506076 3.272 -19.332 0.904 -7.212 0.372 0.356 -0.252
-0.9522185740798705 -1.0699515995500761 -0.095490304045867 1.9742332740085275 0.056373793954788955 0.5855971657752567 -0.25655828677383546 -0.0400553063257562 -0.7190320184554863 -0.0679369411211355 1.0053096489601554 0.018849555918002914 -0.18024887846590287 -0.012566370612001944 3.052 -19.24 0.904 -7.244 0.38 0.296 -0.24
-0.9510680884889565 -1.077238008292532 -0.09587379924283836 1.9853546347206967 0.0559902987578176 0.5832961945934286 -0.25579129637989273 -0.013351768775252066 -0.7272786991696125 -0.04123340357063138 1.021803010388408 0.015707963265002428 -0.19163715183302965 -0.012566370612001944 3.148 -19.112 0.836 -7.272 0.392 0.296 -0.196
-0.9510680884889565 -1.0845244170349875 -0.09625729443980971 1.9968594906298374 0.056373793954788955 0.5809952234116005 -0.25579129637989273 0.003926990816250607 -0.7154977267208606 -0.03887720908088101 1.0206249131435328 -0.0007853981632501215 -0.21676989305703354 0.008639379795751335 3.084 -19.016 0.668 -7.336 0.4 0.316 -0.184
-0.9510680884889565 -1.0918108257774433 -0.09702428483375242 2.007213860948064 0.056373793954788955 0.578310757032801 -0.25655828677383546 -0.018064157754752792 -0.7119634349862352 -0.012566370612001944 1.0457576543675366 0.0 -0.2320851572404109 0.013351768775252066 3.116 -18.796 0.3 -7.336 0.364 0.296 -0.196
-0.9506845932919852 -1.099097234519899 -0.09702428483375242 2.0179517264632616 0.05714078434873166 0.5756262906540015 -0.2554078011829214 0.06440264938650996 -0.7323837872307383 -0.01767145867312773 1.0434014598777863 0.01688606050987761 -0.24740042142378826 -0.003141592653000486 2.992 -18.54 0.232 -7.336 0.328 0.308 -0.204
-0.9487671173071284 -1.1052331576714407 -0.09664078963678106 2.026772115993603 0.05675728915176031 0.5737088146691447 -0.25579129637989273 0.07736171908013696 -0.7237444074349869 -0.024347343060753767 1.041437964469661 0.03455751918300534 -0.25172011132166394 0.0 2.524 -18.508 -0.032 -7.336 0.292 0.328 -0.168
-0.9480001269131857 -1.1129030616108677 -0.09740778003072377 2.037509981508801 0.05714078434873166 0.5710243482903453 -0.25579129637989273 0.08521570071263818 -0.6931138790682322 0.0019634954081253035 1.0316204874290344 0.015707963265002428 -0.23954643979128706 -0.0027488935713754254 2.46 -18.38 -0.164 -7.396 0.3 0.308 -0.128
-0.9456991557313575 -1.1205729655502947 -0.09625729443980971 2.048247847023999 0.057524279545703015 0.5687233771085172 -0.25579129637989273 0.1252710070383944 -0.7272786991696125 -0.023169245815878585 1.0261227002862836 0.0019634954081253035 -0.21480639764890821 0.02042035224450316 2.46 -18.316 0.064 -7.272 0.28 0.296 -0.148
-0.9445486701404435 -1.1282428694897217 -0.09740778003072377 2.058985712539197 0.05714078434873166 0.566422405926689 -0.2554078011829214 0.14529866020127247 -0.7103926386597349 0.001570796326500243 1.0206249131435328 -0.009817477040626518 -0.19988383254715592 0.014529866020127248 2.428 -18.16 -0.164 -6.968 0.292 0.308 -0.14
-0.9426311941555867 -1.1347622878382349 -0.09817477042466648 2.069340082857423 0.05675728915176031 0.5648884251388037 -0.25502430598595005 0.17043140142527635 -0.7264933010063623 -0.03180862561162992 1.0174833204905325 0.007461282550876154 -0.20813051326128218 0.00039269908162506076 2.524 -18.0 -0.064 -6.844 0.272 0.336 -0.148
-0.9410972133677014 -1.1428156869746333 -0.09855826562163783 2.0804614435695923 0.057524279545703015 0.5625874539569755 -0.2542573155920073 0.19242254999627975 -0.7064656478434843 -0.07422012642713648 1.0304423901841593 0.014137166938502187 -0.20341812428178146 0.0035342917346255468 2.4 -17.78 -0.064 -6.784 0.272 0.424 -0.064
-0.9387962421858732 -1.148951610126175 -0.09817477042466648 2.089665328296905 0.05675728915176031 0.56105347316909 -0.2504223636222938 0.23326325448528606 -0.7190320184554863 -0.036128315509505585 1.0394744690615358 -0.011388273367126762 -0.18967365642490433 0.19674223989415543 2.46 -17.524 0.064 -6.664 0.28 0.452 -0.092
-0.9357282806101024 -1.1550875332777166 -0.09855826562163783 2.1011701842060453 0.05675728915176031 0.5595194923812047 -0.2454369260616662 0.2666426764234162 -0.6876160919254813 -0.01649336142825255 1.054004335081663 -0.02631083846887907 -0.18456856836377855 0.3919136834618106 2.18 -17.332 0.232 -6.724 0.292 0.412 -0.1
-0.9334273094282742 -1.1627574372171436 -0.09855826562163783 2.110757564130329 0.057524279545703015 0.5583690067902906 -0.24198546928892403 0.26546457917854105 -0.6821183047827305 -0.02042035224450316 1.0288715938576591 -0.005497787142750851 -0.14844025285427295 0.4339324851956921 2.116 -17.048 -0.064 -6.876 0.292 0.364 -0.084
-0.9292088622615894 -1.1688933603686853 -0.1012427320004373 2.1199614488576417 0.05714078434873166 0.5579855115933192 -0.23776702212223913 0.3043417882594221 -0.6935065781498573 -0.04751658887663235 1.0100220379396563 -0.0027488935713754254 -0.09032078877376397 0.43039819346106656 2.056 -16.888 -0.064 -7.06 0.28 0.316 -0.092
-0.9253739102918759 -1.176179769111141 -0.1004757416064946 2.131082809569811 0.05714078434873166 0.5568350260024052 -0.23278158456161155 0.36246125233993104 -0.6868306937622313 -0.09346238142676445 0.9943140746746538 0.01060287520387664 -0.09385508050838952 0.43079089254269165 1.62 -16.604 -0.132 -7.092 0.244 0.328 -0.072
-0.9219224535191337 -1.182699187459654 -0.10085923680346595 2.1406701894940947 0.057524279545703015 0.5556845404114912 -0.228946632591898 0.3400774046873026 -0.7005751616191084 -0.03337942193813016 0.9915651811032784 0.01021017612225158 -0.06950773744763575 0.44924774937906947 2.024 -16.192 -0.232 -7.244 0.252 0.296 -0.084
-0.9169370159585061 -1.1884516154142244 -0.1004757416064946 2.1498740742214073 0.05714078434873166 0.5556845404114912 -0.2247281854252131 0.37267142846218265 -0.6353871140693482 -0.03180862561162992 0.9801769077361516 0.010995574285501701 -0.05811946408050899 0.43982297142006804 1.744 -16.096 0.1 -7.364 0.244 0.296 -0.072
-0.9131020639887926 -1.194587538565766 -0.1012427320004373 2.1586944637517487 0.056373793954788955 0.5568350260024052 -0.22012624306155687 0.4150829292776892 -0.61457406274322 -0.05183627877450802 0.9483682821245217 -0.03180862561162992 -0.0019634954081253035 0.42647120264481597 1.652 -15.872 -0.132 -7.336 0.308 0.308 -0.064
-0.909267112019079 -1.201106956914279 -0.10200972239438001 2.169048834069975 0.05675728915176031 0.5572185211993765 -0.2151408055009293 0.4288273971345663 -0.5862997288662157 -0.04123340357063138 0.9197012491658922 -0.0070685834692510935 0.039662607244131134 0.41861722101231474 1.432 -15.716 -0.2 -7.336 0.252 0.316 -0.064
-0.9050486648523941 -1.206475889671878 -0.10277671278832272 2.176335242812431 0.05675728915176031 0.5576020163963479 -0.2109223583342444 0.4429645640730685 -0.5862997288662157 -0.03063052836675474 0.8816094382482613 0.0200276531628781 0.08168140897801264 0.4182245219306897 1.464 -15.684 -0.3 -7.212 0.236 0.296 -0.092
-0.8996797320947951 -1.2126118128234196 -0.10239321759135137 2.185155632342772 0.05790777474267437 0.5595194923812047 -0.20747090156150222 0.44453536039956876 -0.5811946408050899 -0.05262167693775814 0.8812167391666363 0.005497787142750851 0.12841259969139487 0.4260785035631909 1.556 -15.588 -0.332 -7.092 0.236 0.308 -0.092
-0.8946942945341676 -1.2168302599901044 -0.10316020798529407 2.1932090314791703 0.05714078434873166 0.559902987578176 -0.20325245439481732 0.4669192080521972 -0.5957245068252172 -0.007853981632501214 0.8655087759016339 0.012959069693627005 0.12134401622214377 0.42136611458369017 1.308 -15.588 -0.332 -7.06 0.236 0.296 -0.044
-0.890859342564454 -1.2221991927477034 -0.10277671278832272 2.2020294210095113 0.05714078434873166 0.56105347316909 -0.19903400722813244 0.4810563749906994 -0.5611669876422118 -0.0027488935713754254 0.8356636456981292 -0.018064157754752792 0.12684180336489462 0.4221515127469403 1.4 -15.556 -0.332 -6.936 0.2 0.192 -0.072
-0.8862574002007978 -1.2268011351113597 -0.10200972239438001 2.2096993249489385 0.05675728915176031 0.5606699779721187 -0.19481556006144754 0.4967643382557018 -0.5144357969288296 0.029452431121879556 0.814065196208751 0.0007853981632501215 0.0659734457130102 0.4351105824405673 1.088 -15.524 -0.5 -6.908 0.188 0.016 -0.1
-0.8805049722462275 -1.23255356306593 -0.10239321759135137 2.218136219282308 0.056373793954788955 0.5583690067902906 -0.18906313210687725 0.5407466353977086 -0.5124723015207042 0.02081305132612822 0.8179921870250015 -0.001570796326500243 -0.05772676499888393 0.4739877915214483 0.996 -15.492 -0.368 -7.092 0.188 0.268 -0.084
-0.8747525442916572 -1.2371555054295862 -0.10200972239438001 2.2269566088126496 0.05714078434873166 0.5568350260024052 -0.184461189743221 0.5662720757033376 -0.48144907407232446 -0.022776546734253524 0.8066039136578748 -0.02513274122400389 -0.18849555918002917 0.4920519492762011 0.776 -15.492 -0.468 -7.336 0.172 0.308 -0.084
-0.8686166211401155 -1.2417574477932425 -0.10200972239438001 2.234243017555105 0.0559902987578176 0.5553010452145197 -0.1794757521825934 0.5929756132538417 -0.4920519492762011 -0.022776546734253524 0.8089601081476251 -0.014922565101752308 -0.19320794815952988 0.48459066672532497 0.592 -15.652 -0.536 -7.304 0.164 0.308 -0.084
-0.8628641931855452 -1.24674288535387 -0.10200972239438001 2.2407624359036182 0.05714078434873166 0.5549175500175484 -0.17410681942499445 0.5635231821319622 -0.49323004652107627 0.019634954081253035 0.7661559082504935 -0.023954643979128706 -0.16061392438464983 0.5395685381528335 0.372 -15.716 -0.436 -7.456 0.164 0.296 -0.084
-0.8559612796400609 -1.2509613325205549 -0.10200972239438001 2.248048844646074 0.05714078434873166 0.5537670644266344 -0.16682041068253875 0.6094689746820943 -0.44374996223631863 0.009032078877376396 0.7115707359046101 0.013744467856877126 -0.1009236639776406 0.5592034922340865 0.436 -15.872 -0.368 -7.336 0.164 0.308 -0.084
-0.8509758420794333 -1.2547962844902685 -0.10239321759135137 2.2541847677976157 0.05675728915176031 0.5541505596236057 -0.16030099233402573 0.6149667618248451 -0.4260785035631909 0.009817477040626518 0.6813329066194804 0.004319689897875668 -0.03259402377488004 0.6444191929467247 0.248 -15.936 -0.4 -7.212 0.164 0.296 -0.1
-0.8440729285339489 -1.2590147316569533 -0.1012427320004373 2.2610876813431 0.056373793954788955 0.554534054820577 -0.15339807878854136 0.6126105673350948 -0.42647120264481597 0.01021017612225158 0.6613052534566023 -0.00510508806112579 0.03573561642788053 0.6538439709057261 0.34 -16.096 -0.568 -7.0 0.164 0.296 -0.092
-0.8379370053824072 -1.2632331788236382 -0.1012427320004373 2.26684010929767 0.05675728915176031 0.554534054820577 -0.1472621556369997 0.6365652113142235 -0.4311835916243167 0.01767145867312773 0.6385287067223487 -0.0019634954081253035 0.031415926530004856 0.6734789249869791 0.184 -16.16 -0.468 -6.876 0.152 0.308 -0.092
-0.8310340918369229 -1.2670681307933518 -0.1012427320004373 2.2741265180401258 0.05714078434873166 0.554534054820577 -0.1392087565006013 0.6416702993753493 -0.42332960999181546 0.009817477040626518 0.6212499471308461 0.008639379795751335 0.006675884387626033 0.6821183047827305 0.184 -16.16 -0.436 -6.816 0.164 0.328 -0.1
-0.8245146734884099 -1.2712865779600366 -0.1012427320004373 2.279878945994696 0.056373793954788955 0.5541505596236057 -0.13268933815208828 0.67897671212973 -0.3919136834618106 0.014529866020127248 0.6232134425389714 -0.0019634954081253035 -0.02042035224450316 0.7186393193738612 0.0 -16.192 -0.836 -6.816 0.124 0.316 -0.112
-0.8172282647459542 -1.275888520323693 -0.1004757416064946 2.285247878752295 0.05560680356084625 0.5530000740326917 -0.12386894862174716 0.6577709617219767 -0.4131194338695639 0.003141592653000486 0.5976880022333424 -0.03809181091763089 -0.051443579692882956 0.7747952880462449 -0.124 -16.256 -0.872 -6.936 -0.188 0.296 -0.112
-0.8095583608065271 -1.279339977096435 -0.10085923680346595 2.291767297100808 0.05330583237901813 0.5526165788357204 -0.11581554948534874 0.6809402075378553 -0.41861722101231474 -0.02081305132612822 0.5965099049884672 -0.12919799785464497 -0.05183627877450802 0.8124943998822507 -0.308 -16.256 -0.836 -7.06 -0.164 0.296 -0.128
-0.8026554472610428 -1.28355842426312 -0.10085923680346595 2.298286715449321 0.04947088040930459 0.553383569229663 -0.10699515995500761 0.7170685230473609 -0.37070793305405736 -0.009817477040626518 0.5764822518255892 -0.24779312050541333 -0.03926990816250607 0.8050331173313745 -0.308 -16.224 -0.836 -7.06 0.036 0.616 -0.148
-0.7961360289125298 -1.2877768714298048 -0.10162622719740866 2.302121667419035 0.046402918833533764 0.5560680356084625 -0.09779127522769512 0.691935781823357 -0.3895574889720603 0.04987278336638271 0.523860574887831 -0.3161227607081739 0.07461282550876154 0.8431249282490054 -0.372 -16.348 -1.072 -6.844 0.2 0.684 -0.128
-0.7880826297761313 -1.2908448330055757 -0.10085923680346595 2.3063401145857196 0.044485442848677 0.5606699779721187 -0.08782040010643993 0.7151050276392356 -0.394269877951561 0.02120575040775328 0.46259951815432154 -0.3086614781572977 0.329474529483426 0.8812167391666363 -0.308 -16.348 -1.04 -6.572 0.152 0.396 -0.128
-0.7804127258367043 -1.296597260960146 -0.1012427320004373 2.3105585617524045 0.043334957257762936 0.5660389107297177 -0.07861651537912745 0.7598727229444925 -0.38366700274768434 -0.003926990816250607 0.4033019568289374 -0.1661117115274007 0.4669192080521972 0.9204866473291423 -0.372 -16.476 -0.94 -6.508 0.088 0.336 -0.14
-0.7735098122912198 -1.2996652225359169 -0.10085923680346595 2.314393513722118 0.042184471666848876 0.5694903675024598 -0.06864564025787226 0.7327764863123634 -0.3895574889720603 -0.009817477040626518 0.39741147060456145 -0.11545352999776785 0.43982297142006804 0.9138107629415163 -0.464 -16.54 -1.14 -6.48 0.024 0.376 -0.072
-0.7662234035487642 -1.3027331841116876 -0.1012427320004373 2.318611960888803 0.04026699568199211 0.572941824275202 -0.05905826033358843 0.7292421945777378 -0.39584067427806124 -0.024347343060753767 0.4170464246858145 -0.13823007673202137 0.368744437645932 0.9742864215117757 -0.404 -16.476 -0.772 -6.572 -0.036 0.508 -0.12
-0.7589369948063085 -1.307335126475344 -0.10009224640952324 2.323213903252459 0.03834951969713534 0.5779272618358297 -0.04908738521233324 0.7158904258024857 -0.36756634040105685 -0.014137166938502187 0.4178318228490646 -0.14686945652777272 0.36167585417668097 0.9668251389608995 -0.308 -16.316 -0.704 -6.784 0.052 0.508 -0.128
-0.7505001004729387 -1.310786583248086 -0.1004757416064946 2.3270488552221726 0.03796602450016399 0.5832961945934286 -0.03834951969713534 0.7253152037614872 -0.4084070448900632 0.04437499622363186 0.3895574889720603 -0.1390154748952715 0.4622068190726965 1.0119855333477816 -0.308 -16.38 -1.108 -6.968 0.08 0.46 -0.128
-0.7435971869274544 -1.3157720208087136 -0.1012427320004373 2.329349826404001 0.03681553890924993 0.5890486225479988 -0.027228158984966094 0.7441647596794901 -0.3970187715229364 0.03455751918300534 0.3671736413194318 -0.10642145112039146 0.5218970794797058 1.0221957094700331 -0.372 -16.256 -0.836 -7.18 0.072 0.328 -0.148
-0.7347767973971132 -1.3199904679753984 -0.10085923680346595 2.3331847783737145 0.03604854851530722 0.5944175553055978 -0.016106798272796843 0.7531968385568665 -0.4127267347879388 -0.006283185306000972 0.310232274483798 -0.07775441816176203 0.5533130060097106 1.0229811076332833 -0.436 -16.16 -0.704 -7.456 0.052 0.316 -0.168
-0.7278738838516289 -1.323825419945112 -0.10085923680346595 2.3370197303434277 0.03489806292439316 0.5997864880631968 -0.004985437560627594 0.7912886494744974 -0.3875939935639349 -0.02120575040775328 0.28863382499441964 -0.05929756132538417 0.523860574887831 1.0555751314081632 -0.436 -15.904 -0.468 -7.58 -0.044 0.296 -0.128
-0.7198204847152304 -1.328043867111797 -0.10085923680346595 2.338170215934342 0.03413107253045045 0.6063059064117098 0.006519418348513008 0.7634070146791181 -0.4107632393798135 0.006675884387626033 0.2768528525456678 -0.11388273367126761 0.5486006170302099 1.093666942325794 -0.464 -15.872 -0.568 -7.764 0.036 0.344 -0.128
-0.7133010663667174 -1.3326458094754532 -0.10009224640952324 2.340087691919199 0.032213596545593685 0.6112913439723374 0.017257283863710903 0.7590873247812424 -0.3895574889720603 0.03573561642788053 0.23326325448528606 -0.15629423448677418 0.5701990665195882 1.138041938549426 -0.592 -15.776 -0.468 -7.916 0.088 0.308 -0.128
-0.705247667230319 -1.3353302758542527 -0.09970875121255189 2.3412381775101125 0.03106311095467963 0.6178107623208504 0.029529130166794215 0.749662546822241 -0.39348447978831086 0.040448005407381256 0.17043140142527635 -0.12919799785464497 0.6090762756004692 1.1195850817130482 -0.464 -15.904 -0.468 -8.008 0.1 0.328 -0.112
-0.6983447536848346 -1.339932218217909 -0.09932525601558054 2.3427721582979983 0.030679615757708275 0.6250971710633061 0.04065049087896346 0.7520187413119913 -0.3820962064211841 0.036913713672755706 0.1390154748952715 -0.1119192382631423 0.6294966278449724 1.1737775549773066 -0.464 -15.872 -0.468 -8.008 0.044 0.316 -0.148
-0.6902913545484362 -1.3441506653845938 -0.09817477042466648 2.3431556534949696 0.029529130166794215 0.6320000846087904 0.05368932757598948 0.7315983890674882 -0.39073558621693544 0.03573561642788053 0.07579092275363672 -0.10524335387551628 0.6734789249869791 1.215796356711188 -0.404 -15.904 -0.568 -8.068 -0.008 0.356 -0.14
-0.6833884410029518 -1.347602122157336 -0.09702428483375242 2.3423886631010267 0.027611654181937447 0.6392864933512462 0.06442719309118737 0.7249225046798621 -0.3824889055028092 0.06950773744763575 0.02631083846887907 -0.1260564052016445 0.7033240551904838 1.2216868429355638 -0.496 -15.936 -0.536 -8.284 0.044 0.376 -0.12
-0.6757185370635248 -1.3514370741270496 -0.09740778003072377 2.3427721582979983 0.026077673394052033 0.6469563972906732 0.0790000105760988 0.7441647596794901 -0.37738381744168337 0.08560839979426324 -0.011780972448751823 -0.12134401622214377 0.7963937375356231 1.2138328613030627 -0.34 -15.904 -0.536 -8.036 0.108 0.412 -0.14
-0.6688156235180404 -1.3545050357028203 -0.09587379924283836 2.3420051679040554 0.02684466378799474 0.6569272724119284 0.09127185687918211 0.7300275927409879 -0.40055306325756196 0.08874999244726373 -0.04908738520313259 -0.09699667316139 0.8038550200864993 1.2279700282415649 -0.464 -15.716 -0.604 -8.16 0.164 0.412 -0.14
-0.6603787291846707 -1.358339987672534 -0.09433981845495294 2.34047118711617 0.02684466378799474 0.6668981475331837 0.10239321759135137 0.7386669725367393 -0.37070793305405736 0.10524335387551628 -0.09738937224301507 -0.024740042142378828 0.8761116511055105 1.196161402629935 -0.34 -15.556 -0.568 -8.404 0.1 0.364 -0.12
-0.6534758156391862 -1.3614079492483047 -0.09395632325798159 2.338170215934342 0.026077673394052033 0.6761020322604961 0.11428156869746332 0.7473063523324905 -0.3577488633604303 0.08246680714126275 -0.16257741979277515 -0.01649336142825255 0.8957466051867635 1.1305806559985498 -0.436 -15.24 -0.568 -8.68 0.016 0.296 -0.148
-0.6458059116997592 -1.366009891611961 -0.09433981845495294 2.3354857495555423 0.024927187803137973 0.6853059169878086 0.12425244381871851 0.7319910881491132 -0.34910948356467897 0.0530143760193832 -0.20381082336340653 -0.02591813938725401 0.9090983739620156 1.0622510157957894 -0.34 -14.888 -0.5 -8.648 0.0 0.316 -0.168
-0.6396699885482175 -1.3686943579907604 -0.09203884727312482 2.332801283176743 0.02569417819708068 0.6945098017151211 0.13307283334905964 0.7402377688632394 -0.34910948356467897 0.056941366835633805 -0.2631083846887907 -0.027488935713754253 0.918130452839392 0.9330530179411443 -0.528 -14.444 -0.604 -8.62 0.0 0.296 -0.168
-0.6308495990178764 -1.3721458147635026 -0.09242234247009617 2.329349826404001 0.025310683000109326 0.7033301912454623 0.1392087565006013 0.7257079028431123 -0.336543112952677 0.1240929097935192 -0.31455196438167365 -0.02552544030562895 0.8706138639627596 0.8085674090660001 -0.496 -13.872 -0.636 -8.528 0.06 0.296 -0.168
-0.6235631902754207 -1.3740632907483594 -0.09203884727312482 2.324364388843373 0.02454369260616662 0.711767085578832 0.1457281748491143 0.7147123285576106 -0.29570240846367074 0.09660397407976494 -0.3408628028505527 -0.0400553063257562 0.8462665209020059 0.6990043652926081 -0.528 -13.236 -0.536 -8.528 0.108 0.308 -0.168
-0.6166602767299363 -1.3778982427180728 -0.0897378760912967 2.3205294368736595 0.024927187803137973 0.7194369895182591 0.15109710760671324 0.737096176210239 -0.2548617039746644 0.051443579692882956 -0.4099778412165634 -0.023954643979128706 0.8007134274334988 0.5332853528468324 -0.436 -12.92 -0.604 -8.436 0.1 0.296 -0.168
-0.6089903727905093 -1.3794322235059584 -0.0897378760912967 2.3155439993130322 0.02454369260616662 0.7263399030637434 0.15416506918248407 0.7484844495773658 -0.21755529122028364 0.05929756132538417 -0.44885505029744444 -0.005497787142750851 0.7504479449854911 0.48851765754157556 -0.404 -12.572 -0.568 -8.344 0.06 0.308 -0.168
-0.603237944835939 -1.3817331946877864 -0.088970885697354 2.3109420569493757 0.025310683000109326 0.7332428166092277 0.1580000211521976 0.7154977267208606 -0.19163715183302965 0.06636614479463526 -0.46259951815432154 -0.0007853981632501215 0.6997897634558582 0.3981968687678116 -0.404 -12.16 -0.268 -8.16 0.0 0.52 -0.184
-0.5959515360934833 -1.3825001850817291 -0.08628641931855452 2.3059566193887484 0.023776702212223912 0.7397622349577407 0.16106798272796843 0.7099999395781098 -0.19674223989415543 0.12762720152814475 -0.48576876397020013 0.003141592653000486 0.697826268047733 0.34478979366680335 -1.184 -11.808 -0.436 -8.1 -0.016 0.608 -0.156
-0.591349593729827 -1.3832671754756718 -0.08360195293975504 2.3002041914341778 0.023009711818281205 0.7489661196850532 0.16375244910676792 0.6279258315184721 -0.1401935721401467 0.17789268397615252 -0.5497787142750851 -0.08207410805963769 0.7622289174342429 0.3129811680551734 -1.62 -11.46 -0.536 -8.036 0.06 0.46 -0.148
-0.5875146417601135 -1.3840341658696145 -0.08091748656095557 2.2944517634796076 0.021859226227367145 0.757403014018423 0.16682041068253875 0.5167919914185799 -0.06518804754976008 0.28235063968841867 -0.588263224274341 -0.0801106126515124 0.7960010384539982 0.2320851572404109 -1.62 -11.364 -0.536 -8.068 0.152 0.296 -0.148
-0.5829126993964572 -1.3840341658696145 -0.07631554419729933 2.287548849934123 0.021092235833424438 0.7646894227608787 0.1672039058795101 0.42058071642044004 -0.05811946408050899 0.3875939935639349 -0.6185010535594707 -0.08835729336563866 0.7850054641684964 0.19045905458815446 -1.464 -11.364 -0.604 -8.16 0.164 0.308 -0.128
-0.5767767762449155 -1.3836506706726432 -0.07363107781849985 2.280645936388639 0.020708740636453084 0.7696748603215063 0.16835439147042416 0.42136611458369017 -0.029452431121879556 0.38563049815580963 -0.6707300314156037 -0.10917034469176688 0.7072510460067344 0.1319468914260204 -1.524 -11.556 -2.348 -8.16 0.172 0.316 -0.128
-0.5721748338812593 -1.3836506706726432 -0.07286408742455715 2.2741265180401258 0.02147573103039579 0.7750437930791053 0.16988837225830958 0.523467875806206 0.0420188017338815 0.226194671016035 -0.6813329066194804 -0.03337942193813016 0.5992587985598427 0.13665928040552114 -2.212 -12.0 -2.616 -8.128 0.08 0.308 -0.156
-0.566422405926689 -1.3825001850817291 -0.07094661143970038 2.26684010929767 0.02339320701525256 0.7796457354427615 0.17027186745528092 0.5670574738665877 0.06832964020276057 0.135873882242271 -0.7119634349862352 0.1252710070383944 0.4547455365218203 0.1311614932627703 -2.336 -12.444 -2.988 -8.22 -0.272 0.444 -0.156
-0.56105347316909 -1.380199213899901 -0.07094661143970038 2.259170205358243 0.02454369260616662 0.7827136970185323 0.17180584824316633 0.5474225197853346 0.1130973355080175 0.1079922474468917 -0.7182466202922361 0.1590431280581496 0.40448005407381254 0.10720684928364158 -2.772 -12.668 -2.884 -8.312 -0.436 0.656 -0.168
-0.5556845404114912 -1.3786652331120155 -0.07133010663667173 2.2511168062218445 0.024160197409195266 0.7880826297761313 0.1737233242280231 0.5128650006023293 0.17160949867015154 0.01531526418337737 -0.7453428569243653 0.07932521448826227 0.3691371367275571 0.05733406591725887 -3.396 -13.268 -2.08 -8.036 -0.252 0.676 -0.156
-0.5518495884417776 -1.3775147475211016 -0.06979612584878632 2.2434469022824177 0.02147573103039579 0.7926845721397876 0.17333982903105175 0.49794243550057704 0.1751437904047771 0.051443579692882956 -0.7755806862094949 -0.07736171908013696 0.47477318968469845 0.06479534846813502 -3.272 -13.588 -2.148 -7.764 0.116 0.5 -0.14
-0.5483981316690354 -1.3752137763392733 -0.06902913545484361 2.2365439887369334 0.01917475984856767 0.7972865145034438 0.17333982903105175 0.39584067427806124 0.1900663555065294 0.13430308591577078 -0.7810784733522458 -0.22069688387328412 0.503832921724953 0.059690260407009234 -3.084 -13.62 -2.448 -7.608 0.152 0.404 -0.12
-0.5449466748962932 -1.3729128051574453 -0.06711165946998685 2.2281070944035632 0.01802427425765361 0.7995874856852719 0.17449031462196582 0.37699111836005833 0.22344577744465957 0.1260564052016445 -0.7846127650868714 -0.19870573530228072 0.43275438795081694 0.04162610265225644 -2.96 -14.064 -2.316 -7.792 0.172 0.568 -0.12
-0.5422622085174937 -1.3702283387786458 -0.06557767868210143 2.2204371904641365 0.01917475984856767 0.8038059328519568 0.17487380981893716 0.3506802798911792 0.2532909076481642 0.12055861805889365 -0.795215640290748 -0.08207410805963769 0.3483240854014289 0.024740042142378828 -2.4 -14.54 -2.348 -8.1 0.136 0.772 -0.156
-0.5399612373356656 -1.366009891611961 -0.06481068828815872 2.2108498105398526 0.021092235833424438 0.8087913704125844 0.17449031462196582 0.2768528525456678 0.27528205621916757 0.1429424657115221 -0.7987499320253736 0.05890486224375911 0.40565815131868777 -0.006283185306000972 -1.9 -14.604 -2.348 -8.284 0.144 0.78 -0.128
-0.5361262853659521 -1.3633254252331615 -0.06442719309118737 2.2020294210095113 0.022626216621309852 0.8149272935641261 0.17487380981893716 0.2929535148922953 0.2960951075452958 0.06086835765188441 -0.814850594372001 0.16768250785390093 0.4967643382557018 0.01610066234662749 -2.148 -15.016 -2.08 -8.344 0.008 0.56 -0.128
-0.5334418189871526 -1.3594904732634479 -0.06366020269724466 2.1935925266761416 0.02339320701525256 0.8210632167156677 0.17449031462196582 0.2811725424435435 0.3224059460141749 0.007853981632501214 -0.8635452804935085 0.16532631336415057 0.5717698628460884 0.014137166938502187 -1.776 -15.048 -1.776 -8.528 -0.144 0.5 -0.148
-0.5303738574113818 -1.3564225116876771 -0.06366020269724466 2.185539127539743 0.023776702212223912 0.826815644670238 0.17449031462196582 0.2850995332597941 0.336150413871052 0.01531526418337737 -0.8737554566157602 0.084037603467763 0.5529203069280855 0.015707963265002428 -1.96 -15.208 -1.644 -8.62 -0.124 0.52 -0.168
-0.5292233718204677 -1.3537380453088776 -0.06289321230330196 2.1759517476154593 0.0222427214243385 0.8325680726248084 0.17449031462196582 0.24033183795453716 0.34439709458517825 0.03220132469325498 -0.8639379795751336 -0.034950218264630406 0.5438882280507091 0.006675884387626033 -1.776 -15.396 -1.508 -8.74 0.1 0.588 -0.196
-0.5269224006386396 -1.3502865885361355 -0.06289321230330196 2.1675148532820896 0.021859226227367145 0.8383205005793786 0.17449031462196582 0.2210895829549092 0.342826298258678 0.049480084284757656 -0.8847510309012618 -0.084037603467763 0.5486006170302099 -0.01767145867312773 -1.776 -15.364 -1.576 -8.864 0.144 0.624 -0.196
-0.5246214294568115 -1.3472186269603645 -0.06212622190935926 2.1579274733578058 0.02147573103039579 0.8444564237309202 0.17449031462196582 0.17239489683340167 0.35539266887067994 0.05340707510100826 -0.8981027996765139 -0.0640099503048849 0.5808019417234648 0.0023561944897503642 -1.804 -15.46 -1.508 -8.892 0.136 0.588 -0.212
-0.5242379342598401 -1.3433836749906511 -0.06212622190935926 2.148340093433522 0.021859226227367145 0.8513593372764047 0.17449031462196582 0.19320794815952988 0.3479313863198038 0.04751658887663235 -0.9279479298800185 -0.0070685834692510935 0.6404922021304741 -0.021991148571003403 -1.712 -15.396 -1.476 -8.956 0.124 0.492 -0.232
-0.5219369630780121 -1.3383982374300234 -0.060975736318445196 2.138369218312267 0.0222427214243385 0.858262250821889 0.17333982903105175 0.14176436846664692 0.4052654522370627 0.09424777959001458 -0.9495463793693969 0.05183627877450802 0.6503096791711006 -0.03180862561162992 -1.712 -15.208 -1.608 -9.016 0.1 0.472 -0.252
-0.5207864774870979 -1.3341797902633385 -0.060975736318445196 2.1291653335849543 0.022626216621309852 0.8651651643673733 0.17333982903105175 0.12684180336489462 0.420188017338815 0.06872233928438563 -0.9742864215117757 0.05654866775400875 0.640099503048849 -0.04084070448900632 -1.712 -15.364 -1.644 -9.048 0.08 0.548 -0.224
-0.5200194870931553 -1.3295778478996825 -0.06020874592450249 2.1191944584636992 0.023009711818281205 0.8697671067310296 0.1737233242280231 0.11034844193664206 0.38366700274768434 0.04673119071338223 -0.9884235884502779 0.02591813938725401 0.6660176424361031 -0.018456856836377853 -1.992 -15.524 -1.98 -9.2 0.06 0.56 -0.224
-0.5188690015022412 -1.326893381520883 -0.06020874592450249 2.1092235833424438 0.022626216621309852 0.8762865250795426 0.1729563338340804 0.09581857591651483 0.4178318228490646 0.005497787142750851 -0.9986337645725295 0.009424777959001457 0.6228207434573463 0.0035342917346255468 -1.932 -15.556 -1.844 -9.412 0.052 0.508 -0.232
-0.5184855063052698 -1.321524448763284 -0.059825250727531136 2.097335232236332 0.022626216621309852 0.884339924215941 0.17180584824316633 0.08717919612076348 0.4339324851956921 0.013351768775252066 -1.028086195694409 -0.014137166938502187 0.6601271562117271 -0.0019634954081253035 -1.804 -15.808 -1.812 -9.444 0.072 0.452 -0.336
-0.5177185159113271 -1.3176894967935704 -0.059825250727531136 2.086597366721134 0.0222427214243385 0.8912428377614254 0.1679708962734528 0.07029313561088588 0.43236168886919185 0.023169245815878585 -1.0579313258979137 -0.021598449489378342 0.6817256057011054 -0.2171625921386586 -2.116 -15.936 -1.812 -9.384 0.052 0.5 -0.232
-0.5173350207143558 -1.3127040592329429 -0.06020874592450249 2.0766264915998787 0.023009711818281205 0.8969952657159956 0.16336895390979655 0.05379977418263332 0.4370740778486926 0.01727875959150267 -1.0551824323265382 0.008639379795751335 0.6801548093746052 -0.3832743036660593 -2.492 -16.128 -1.98 -9.384 0.06 0.508 -0.232
-0.5173350207143558 -1.3061846408844298 -0.059825250727531136 2.0655051308877095 0.022626216621309852 0.9038981792614801 0.15915050674311168 0.023954643979128706 0.4708461988684478 0.0200276531628781 -1.0909180487544188 0.006283185306000972 0.6283185306000971 -0.43236168886919185 -2.304 -16.476 -1.776 -9.352 0.052 0.56 -0.296
-0.5177185159113271 -1.3035001745056303 -0.05944175553055978 2.0547672653725115 0.023009711818281205 0.9100341024130217 0.15454856437945544 0.019242254999627974 0.4893030557048257 0.005497787142750851 -1.0960231368155444 0.013744467856877126 0.6342090168244731 -0.4449280594811938 -2.244 -16.636 -1.776 -9.232 0.06 0.5 -0.26
-0.5177185159113271 -1.2985147369450027 -0.058674765136617076 2.0436459046603423 0.022626216621309852 0.915786530367592 0.15109710760671324 -0.0200276531628781 0.4869468612150753 0.023169245815878585 -1.0944523404890443 -0.0023561944897503642 0.6420629984569743 -0.4099778412165634 -2.18 -16.792 -1.712 -9.14 0.088 0.56 -0.268
-0.5173350207143558 -1.2927623089904325 -0.058674765136617076 2.031374058357259 0.02339320701525256 0.9219224535191337 0.146495165243057 -0.027881634795379313 0.48341256948044975 -0.008246680714126275 -1.1242974706925488 -0.003926990816250607 0.562737783968712 -0.3981968687678116 -2.088 -16.952 -1.844 -9.108 0.124 0.656 -0.296
-0.5177185159113271 -1.2877768714298048 -0.05905826033358843 2.020636192842061 0.023009711818281205 0.9269078910797612 0.14266021327334347 -0.029059732040254495 0.5069745143779534 0.0027488935713754254 -1.1333295495699254 0.011780972448751823 0.5376050427447081 -0.38877209080881014 -2.116 -17.08 -1.576 -9.108 0.136 0.676 -0.308
-0.5188690015022412 -1.2839419194600914 -0.05944175553055978 2.009514832129892 0.02339320701525256 0.9330438142313029 0.13959225169757264 -0.05654866775400875 0.48616146305182517 -0.01021017612225158 -1.1407908321208013 0.0011780972448751821 0.5709844646828384 -0.3349723166261768 -2.116 -17.272 -1.944 -8.956 0.136 0.624 -0.296
-0.5196359918961839 -1.278189491505521 -0.05905826033358843 1.99762648102378 0.023009711818281205 0.9387962421858732 0.13614079492483047 -0.05772676499888393 0.478307481419324 0.022383847652628464 -1.10034282671342 0.008639379795751335 0.5466371216220846 -0.35853426152368045 -2.212 -17.588 -1.776 -9.016 0.124 0.644 -0.316
-0.5207864774870979 -1.272820558747922 -0.05905826033358843 1.9857381299176682 0.022626216621309852 0.9437816797465008 0.13268933815208828 -0.04790928795825741 0.4889103566232006 0.0 -1.0956304377339194 0.00039269908162506076 0.5317145565203323 -0.34439709458517825 -2.524 -17.904 -1.844 -9.26 0.124 0.676 -0.296
-0.5215534678810406 -1.2693691019751798 -0.05905826033358843 1.9761507499933844 0.02339320701525256 0.948383622110157 0.12885438618237474 -0.09464047867163963 0.4822344722355746 0.004319689897875668 -1.093274243244169 -0.005497787142750851 0.5144357969288296 -0.3938771788699359 -2.616 -18.0 -1.912 -9.412 0.116 0.644 -0.28
-0.5223204582749834 -1.2647671596115235 -0.058674765136617076 1.966179874872129 0.02339320701525256 0.953752554867756 0.1234854534247758 -0.12330751163026907 0.46456301356244684 0.01060287520387664 -1.0940596414074193 0.024347343060753767 0.5191481859083303 -0.40762164672681306 -2.552 -18.16 -1.912 -9.596 0.124 0.596 -0.268
-0.5238544390628688 -1.259781722050896 -0.058674765136617076 1.954291523766017 0.023776702212223912 0.960271973216269 0.11850001586414821 -0.13548118316064595 0.5152211950920796 0.01767145867312773 -1.105055215692921 0.02631083846887907 0.5643085802952122 -0.44374996223631863 -2.4 -18.224 -2.28 -9.628 0.124 0.576 -0.288
-0.5250049246537829 -1.2551797796872397 -0.058674765136617076 1.9424031726599051 0.02454369260616662 0.9660244011708393 0.11351457830352062 -0.1390154748952715 0.5022621253984527 -0.005890486224375911 -1.125475567937424 0.03848450999925595 0.5529203069280855 -0.510508806112579 -2.524 -18.38 -1.844 -9.66 0.124 0.588 -0.28
-0.5276893910325823 -1.249810846929641 -0.05790777474267437 1.9305148215537933 0.025310683000109326 0.9717768291254096 0.10699515995500761 -0.16964600326202625 0.4822344722355746 0.028667032958629435 -1.1109457019172968 0.07264933010063623 0.5611669876422118 -0.5321072556019573 -2.836 -18.348 -2.28 -9.964 0.124 0.608 -0.28
-0.5303738574113818 -1.2440584189750705 -0.05790777474267437 1.9178594800537385 0.026077673394052033 0.9771457618830085 0.1004757416064946 -0.2061670178531569 0.4790928795825741 0.01688606050987761 -1.1356857440596757 0.062439153978384655 0.5537057050913357 -0.5356415473365829 -2.708 -18.54 -2.448 -10.176 0.124 0.616 -0.288
-0.5334418189871526 -1.2383059910205003 -0.058674765136617076 1.9067381193415693 0.02684466378799474 0.9836651802315216 0.09587379924283836 -0.22972896275066054 0.5183627877450802 -0.009817477040626518 -1.1588549898755542 0.07618362183526178 0.5851216316213405 -0.5686282701930879 -2.96 -18.572 -2.448 -10.208 0.116 0.548 -0.288
-0.5349757997750381 -1.233704048656844 -0.058674765136617076 1.894466273038486 0.0279951493789088 0.9901845985800346 0.0897378760912967 -0.23365595356691113 0.5101161070309539 0.00039269908162506076 -1.162781980691805 0.09699667316139 0.6169302572329705 -0.6310674241714727 -3.148 -18.7 -2.416 -10.024 0.116 0.508 -0.288
-0.5376602661538376 -1.2279516207022736 -0.05790777474267437 1.882577921932374 0.02914563496982286 0.9959370265346049 0.08360195293975504 -0.2379756434647868 0.5144357969288296 0.014137166938502187 -1.177704545793557 0.12330751163026907 0.6086835765188442 -0.594546409580342 -3.084 -18.856 -2.484 -9.78 0.108 0.5 -0.26
-0.540344732532637 -1.2241166687325602 -0.05829126993964572 1.869539085235348 0.030679615757708275 1.0009224640952326 0.07631554419729933 -0.25839599570928995 0.5061891162147033 0.014137166938502187 -1.182416934773058 0.12959069693627004 0.5446736262139592 -0.607898178355594 -3.02 -19.24 -2.28 -9.444 0.124 0.568 -0.26
-0.5430291989114364 -1.2183642407779898 -0.05714078434873166 1.8591847149171215 0.032213596545593685 1.0043739208679747 0.07133010663667173 -0.2721404635661671 0.47477318968469845 0.012959069693627005 -1.1325441514066752 0.12959069693627004 0.4637776153991967 -0.6263550351919719 -3.24 -19.428 -2.384 -9.232 0.108 0.772 -0.268
-0.5464806556841787 -1.2137622984143337 -0.05790777474267437 1.8484468494019235 0.033364082136507746 1.010126348822545 0.06442719309118737 -0.29648780662692087 0.47045349978682277 0.0070685834692510935 -1.1152653918151725 0.11859512265076834 0.45749443009319574 -0.626747734273597 -3.02 -19.716 -2.584 -9.108 0.124 0.856 -0.252
-0.5499321124569209 -1.2080098704597633 -0.05829126993964572 1.8350245175079263 0.034514567727421806 1.0151117863831725 0.057524279545703015 -0.2799944451986683 0.48184177315394955 0.0070685834692510935 -1.1070187111010463 0.14176436846664692 0.4598506245829461 -0.5835508352948403 -3.24 -19.968 -2.652 -9.048 0.116 0.8 -0.26
-0.553383569229663 -1.2041749184900499 -0.058674765136617076 1.8235196615987856 0.03604854851530722 1.0193302335498575 0.05253884198507542 -0.3483240854014289 0.4810563749906994 -0.011780972448751823 -1.1023063221215454 0.1311614932627703 0.4873395602967004 -0.5753041545807139 -3.304 -20.064 -2.82 -8.956 0.108 0.684 -0.288
-0.5564515308054339 -1.2003399665203363 -0.057524279545703015 1.8139322816745018 0.03796602450016399 1.0235486807165424 0.04678641403050512 -0.33261612213642644 0.4480696521341943 -0.01531526418337737 -1.072461191918041 0.1480475537726479 0.44374996223631863 -0.5705917656012133 -3.148 -20.32 -2.952 -8.956 0.1 0.624 -0.252
-0.5614369683660614 -1.1949710337627373 -0.057524279545703015 1.8031944161593039 0.039883500485020755 1.026616642292313 0.04065049087896346 -0.3593196596869306 0.4358959806038174 0.0035342917346255468 -1.046935751612412 0.18653206377190384 0.38445240091093447 -0.55017141335671 -3.304 -20.444 -2.82 -9.108 0.1 0.74 -0.252
-0.5633544443509182 -1.1911360817930239 -0.05790777474267437 1.7947575218259342 0.041033986075934815 1.0300680990650553 0.03566505331833587 -0.3848450999925595 0.4543528374401953 -0.006675884387626033 -0.9994191627357796 0.18181967479240313 0.3200497515244245 -0.5572399968259611 -3.084 -20.7 -2.988 -9.232 0.036 0.828 -0.268
-0.5691068723054885 -1.1865341394293676 -0.05829126993964572 1.7844031515077075 0.042184471666848876 1.0323690702468835 0.029529130166794215 -0.38131080825793395 0.39780416968618654 -0.03180862561162992 -0.9173450546761419 0.14647675744614766 0.2580032966276649 -0.5474225197853346 -2.928 -20.888 -2.784 -9.444 -0.124 0.808 -0.26
-0.572941824275202 -1.1823156922626827 -0.05944175553055978 1.7763497523713092 0.042184471666848876 1.036204022216597 0.024160197409195266 -0.4154756283593143 0.4107632393798135 -0.0007853981632501215 -0.9138107629415163 0.06911503836601068 0.2827433387700437 -0.5855143307029655 -2.864 -21.016 -3.02 -9.596 -0.108 0.684 -0.252
-0.577160271441887 -1.1788642354899406 -0.05905826033358843 1.7671458676439966 0.04180097646987752 1.0377380030044825 0.017257283863710903 -0.4182245219306897 0.3828816045844342 -0.010995574285501701 -0.8878926235542624 0.004319689897875668 0.29648780662692087 -0.5631304830503371 -2.836 -21.272 -3.288 -9.66 -0.052 0.588 -0.26
-0.5809952234116005 -1.1757962739141696 -0.05944175553055978 1.7594759637045696 0.042184471666848876 1.0400389741863105 0.012655341500054663 -0.4288273971345663 0.3734568266254328 -0.011388273367126762 -0.8415541319225052 -0.036128315509505585 0.2560398012195396 -0.61378866457997 -2.96 -21.24 -3.22 -9.748 -0.016 0.624 -0.252
-0.5855971657752567 -1.1715778267474848 -0.05944175553055978 1.7506555741742285 0.04180097646987752 1.0415729549741959 0.006519418348513008 -0.4441426613179437 0.37659841927843324 -0.018064157754752792 -0.8309512567186286 -0.006283185306000972 0.1531526418337737 -0.5289656629489569 -2.836 -21.364 -3.12 -9.872 -0.008 0.724 -0.252
-0.5905826033358843 -1.1685098651717138 -0.059825250727531136 1.7441361558257154 0.04141748127290617 1.0431069357620812 0.0019174759848567672 -0.4288273971345663 0.3781692156049335 -0.06950773744763575 -0.7908959503928723 -0.012566370612001944 0.1189878217323934 -0.5466371216220846 -2.992 -21.428 -3.02 -9.904 -0.024 0.724 -0.252
-0.5955680408965119 -1.1654419035959431 -0.06135923151541655 1.7356992614923457 0.04180097646987752 1.0442574213529954 -0.004985437560627594 -0.44139376774656824 0.3204424506060496 -0.04908738520313259 -0.7484844495773658 -0.0027488935713754254 0.1288052987730199 -0.5572399968259611 -3.052 -21.62 -2.884 -9.996 -0.008 0.732 -0.252
-0.6005534784571395 -1.161990446823201 -0.06020874592450249 1.7276458623559472 0.04141748127290617 1.0461748973378522 -0.010354370318226542 -0.4402156705016931 0.3133738671367985 -0.05733406591725887 -0.7237444074349869 -0.02081305132612822 0.14686945652777272 -0.5607742885605868 -2.896 -21.652 -2.884 -9.872 0.016 0.704 -0.252
-0.604388430426853 -1.1593059804444015 -0.06212622190935926 1.7203594536134914 0.04141748127290617 1.0469418877317949 -0.016106798272796843 -0.49048115294970085 0.2811725424435435 -0.05772676499888393 -0.7088218423332346 -0.024740042142378828 0.16846790601715106 -0.5643085802952122 -2.864 -21.748 -2.952 -9.628 0.016 0.684 -0.232
-0.6101408583814233 -1.156621514065602 -0.06289321230330196 1.7149905208558927 0.042184471666848876 1.048092373322709 -0.021859226227367145 -0.4900884538680758 0.27646015346404273 -0.07618362183526178 -0.653058572742476 0.019634954081253035 0.14961835009914815 -0.5965099049884672 -2.864 -21.812 -3.088 -9.628 -0.008 0.732 -0.26
-0.6147428007450796 -1.1550875332777166 -0.06327670750027331 1.7092380929013222 0.04180097646987752 1.0488593637166517 -0.02684466378799474 -0.5002986299903274 0.2697842690764167 -0.0801106126515124 -0.6263550351919719 0.023954643979128706 0.11820242356914328 -0.5650939784584624 -2.804 -21.936 -2.988 -9.688 -0.016 0.772 -0.252
-0.6193447431087358 -1.1531700572928598 -0.06442719309118737 1.7031021697497806 0.042184471666848876 1.0496263541105944 -0.0337475773334791 -0.4732023933581982 0.23012166183228558 -0.09935286765114036 -0.607898178355594 0.014529866020127248 0.08482300163101313 -0.5804092426418398 -2.772 -22.032 -2.716 -9.628 -0.008 0.76 -0.26
-0.6250971710633061 -1.1501020957170889 -0.06519418348513008 1.6988837225830957 0.04141748127290617 1.0515438300954512 -0.038733014894106695 -0.4971570373373269 0.20852321234290724 -0.07186393193738612 -0.5760895527439641 -0.019242254999627974 0.08285950622288782 -0.5862997288662157 -2.896 -22.032 -2.616 -9.66 0.044 0.74 -0.268
-0.6300826086239337 -1.148951610126175 -0.06634466907604414 1.695048770613382 0.04141748127290617 1.0515438300954512 -0.04563592843959106 -0.5415320335609588 0.21323560132240799 -0.05183627877450802 -0.48144907407232446 -0.021991148571003403 0.08325220530451288 -0.5800165435602147 -2.648 -22.16 -2.752 -9.72 0.08 0.74 -0.268
-0.6350680461845613 -1.1466506389443467 -0.06711165946998685 1.689296342658812 0.04180097646987752 1.0523108204893938 -0.051004861197190006 -0.5195408849899553 0.18771016101677904 -0.07422012642713648 -0.46770460621544735 -0.0070685834692510935 0.06832964020276057 -0.5969026040700923 -2.4 -22.54 -3.02 -9.872 0.088 0.76 -0.26
-0.6408204741391316 -1.1451166581564614 -0.06787864986392955 1.683927409901213 0.04180097646987752 1.0526943156863653 -0.057524279545703015 -0.5415320335609588 0.1539380399970238 -0.07107853377413599 -0.46299221723594663 0.02591813938725401 0.04123340357063138 -0.5910121178457164 -2.336 -22.668 -3.12 -10.056 0.008 0.76 -0.26
-0.6469563972906732 -1.143582677368576 -0.06787864986392955 1.6812429435224134 0.04256796686382023 1.053461306080308 -0.06481068828815872 -0.5387831399895834 0.14215706754827198 -0.09581857591651483 -0.45121124478719477 0.018849555918002914 0.056941366835633805 -0.6192864517227208 -2.116 -22.888 -2.852 -10.116 0.016 0.704 -0.252
-0.6527088252452435 -1.1428156869746333 -0.06941263065181497 1.678558477143614 0.04180097646987752 1.0546117916712219 -0.06902913545484361 -0.5725552610093385 0.11741702540589316 -0.09660397407976494 -0.36049775693180575 0.027881634795379313 0.08285950622288782 -0.5917975160089666 -2.18 -23.048 -2.652 -10.056 0.116 0.656 -0.252
-0.6573107676088998 -1.1420486965806906 -0.06979612584878632 1.6751070203708718 0.04180097646987752 1.0542282964742506 -0.07554855380335662 -0.5835508352948403 0.0950331777532647 -0.08482300163101313 -0.33025992764667605 -0.0019634954081253035 0.06440264938650996 -0.5572399968259611 -1.836 -23.24 -2.716 -10.268 0.124 0.692 -0.26
-0.6634466907604415 -1.1412817061867477 -0.07171360183364309 1.6716555635981296 0.042184471666848876 1.0542282964742506 -0.08015049616701286 -0.5486006170302099 0.08482300163101313 -0.14333516479314717 -0.30748338091242255 -0.01688606050987761 0.01021017612225158 -0.5808019417234648 -1.776 -23.524 -2.584 -10.332 0.124 0.692 -0.268
-0.6688156235180404 -1.1416652013837192 -0.07286408742455715 1.668587602022359 0.04180097646987752 1.0542282964742506 -0.08628641931855452 -0.536034246418208 0.022776546734253524 -0.15433073907864886 -0.2646791810152909 -0.0035342917346255468 -0.013744467856877126 -0.5423174317242089 -1.744 -23.62 -2.448 -10.392 0.116 0.732 -0.224
-0.6745680514726107 -1.1424321917776619 -0.07439806821244256 1.667820611628416 0.04180097646987752 1.0542282964742506 -0.09165535207615347 -0.55017141335671 -0.01610066234662749 -0.1429424657115221 -0.20734511509803208 0.005890486224375911 -0.0011780972448751821 -0.5674501729482128 -1.744 -23.62 -2.316 -10.392 0.116 0.74 -0.232
-0.6799369842302097 -1.1416652013837192 -0.07554855380335662 1.6659031356435594 0.042184471666848876 1.0538448012772792 -0.09817477042466648 -0.6110397710085945 0.010995574285501701 -0.1280199006097698 -0.18024887846590287 0.008246680714126275 -0.004319689897875668 -0.5521349087648354 -1.652 -23.556 -2.08 -10.3 0.116 0.684 -0.252
-0.6864564025787226 -1.1424321917776619 -0.07669903939427068 1.6643691548556738 0.04180097646987752 1.0538448012772792 -0.10354370318226543 -0.614181363661595 0.001570796326500243 -0.13430308591577078 -0.14569135928289753 -0.005497787142750851 -0.003926990816250607 -0.5760895527439641 -1.496 -23.556 -2.28 -10.3 0.124 0.676 -0.24
-0.6910583449423789 -1.1431991821716045 -0.07861651537912745 1.66321866926476 0.04180097646987752 1.0538448012772792 -0.10967962633380708 -0.5725552610093385 -0.0620464548967596 -0.1119192382631423 -0.13037609509952017 -0.001570796326500243 -0.01610066234662749 -0.5851216316213405 -1.276 -23.428 -2.316 -10.392 0.124 0.724 -0.26
-0.6968107728969491 -1.1439661725655472 -0.08015049616701286 1.6628351740677885 0.042184471666848876 1.053461306080308 -0.11504855909140603 -0.5517422096832103 -0.08364490438613793 -0.1578650308132744 -0.08953539061051385 0.009424777959001457 -0.045160394386881984 -0.588263224274341 -1.184 -23.144 -2.048 -10.268 0.1 0.732 -0.26
-0.7044806768363763 -1.14473316295949 -0.08091748656095557 1.6624516788708172 0.04256796686382023 1.0530778108833365 -0.12080098704597633 -0.574911455499089 -0.08168140897801264 -0.18849555918002917 -0.05733406591725887 0.022776546734253524 -0.0027488935713754254 -0.5595961913157116 -1.088 -23.208 -1.912 -10.024 0.124 0.704 -0.252
-0.7086991240030611 -1.145883648550404 -0.08321845774278369 1.6624516788708172 0.042184471666848876 1.0526943156863653 -0.1277039005914607 -0.5870851270294658 -0.11152653918151725 -0.14254976662989705 -0.04162610265225644 -0.003141592653000486 -0.014922565101752308 -0.5776603490704644 -1.12 -23.08 -1.98 -10.056 0.316 0.74 -0.212
-0.7148350471546028 -1.1474176293382894 -0.08551942892461181 1.6628351740677885 0.043334957257762936 1.0530778108833365 -0.13268933815208828 -0.5395685381528335 -0.12291481254864402 -0.17435839224152697 0.01688606050987761 -0.011780972448751823 -0.028667032958629435 -0.5544911032545857 -1.056 -23.08 -1.944 -10.088 0.408 0.752 -0.252
-0.7209709703061444 -1.1497186005201177 -0.08743690490946858 1.6628351740677885 0.044485442848677 1.0530778108833365 -0.13767477571271589 -0.5906194187640913 -0.15158184550727344 -0.19320794815952988 0.07068583469251093 0.08089601081476251 -0.006283185306000972 -0.5383904409079583 -0.62 -22.952 -1.776 -10.636 0.356 0.724 -0.26
-0.7274903886546574 -1.1520195717019457 -0.08782040010643993 1.6647526500526453 0.04563592843959106 1.0553787820651646 -0.14342720366728617 -0.6000441967230928 -0.16964600326202625 -0.14844025285427295 0.06518804754976008 0.16179202162952502 0.05576326959075863 -0.523467875806206 -0.62 -22.636 -1.508 -10.668 0.236 0.528 -0.232
-0.7332428166092277 -1.1531700572928598 -0.09012137128826805 1.6670536212344733 0.04716990922747647 1.0546117916712219 -0.14879613642488512 -0.5694136683563381 -0.1661117115274007 -0.15472343816027392 0.09228428418188928 0.1460840583645226 0.06990043652926081 -0.5273948666224566 -0.372 -22.412 -1.44 -10.636 0.144 0.396 -0.252
-0.7386117493668267 -1.1547040380807452 -0.09165535207615347 1.666670126037502 0.047553404424447825 1.0542282964742506 -0.15263108839459866 -0.61457406274322 -0.17318029499665177 -0.17435839224152697 0.10524335387551628 0.09856746948789025 0.00510508806112579 -0.491266551112951 -0.28 -22.352 -1.712 -10.668 0.144 0.424 -0.24
-0.7451311677153397 -1.156621514065602 -0.09318933286403888 1.6682041068253874 0.047553404424447825 1.0523108204893938 -0.1572330307582549 -0.5984734003965926 -0.18339047111890336 -0.18142697571077807 0.13391038683414572 0.0510508806112579 -0.0730420291822613 -0.45670903192994566 -0.34 -22.352 -1.644 -10.484 0.172 0.528 -0.252
-0.7501166052759674 -1.1593059804444015 -0.0947233136519243 1.6712720684011584 0.047553404424447825 1.0511603348984797 -0.1606844875309971 -0.5929756132538417 -0.2576105975460398 -0.13076879418114523 0.17592918856802722 -0.0019634954081253035 -0.13351768775252065 -0.43668137876706753 -0.464 -22.16 -1.676 -10.544 0.208 0.596 -0.26
-0.7554855380335662 -1.161990446823201 -0.09587379924283836 1.6724225539920723 0.04678641403050512 1.0496263541105944 -0.16451943950071063 -0.5976880022333424 -0.24033183795453716 -0.1299833960178951 0.18653206377190384 -0.006675884387626033 -0.15118914642564837 -0.41390483203281403 -0.496 -21.844 -1.544 -10.696 0.208 0.568 -0.252
-0.7612379659881365 -1.1631409324141149 -0.09740778003072377 1.674340029976929 0.04793689962141918 1.0488593637166517 -0.16988837225830958 -0.5929756132538417 -0.2238384765262846 -0.14922565101752308 0.18064157754752794 0.0019634954081253035 -0.11780972448751822 -0.40448005407381254 -0.28 -21.556 -1.644 -10.452 0.208 0.424 -0.232
-0.7669903939427068 -1.1665923891868573 -0.09855826562163783 1.6758740107648145 0.04716990922747647 1.0465583925348236 -0.1721893434401377 -0.5843362334580904 -0.25643250030116466 -0.20066923071040604 0.17946348030265274 0.015707963265002428 -0.13430308591577078 -0.3577488633604303 -0.248 -21.46 -1.376 -10.392 0.172 0.412 -0.252
-0.7727428218972772 -1.1685098651717138 -0.10085923680346595 1.6789419723405854 0.047553404424447825 1.0442574213529954 -0.17602429540985123 -0.594939108661967 -0.2470077223421632 -0.18849555918002917 0.22069688387328412 -0.012566370612001944 -0.17278759591502674 -0.33536501570780186 0.996 -21.208 -0.94 -10.332 0.208 0.508 -0.252
-0.7781117546548761 -1.170810836353542 -0.10392719837923678 1.6812429435224134 0.047553404424447825 1.0423399453681386 -0.17909225698562206 -0.5207189822348305 -0.23326325448528606 -0.20655971693478195 0.20970130958778244 -0.011388273367126762 -0.23561944897503645 -0.35146567805442935 2.148 -21.112 -0.4 -10.116 0.244 0.528 -0.212
-0.7834806874124751 -1.1734953027323416 -0.10699515995500761 1.683927409901213 0.04678641403050512 1.0392719837923678 -0.18254371375836423 -0.47241699519494806 -0.23444135173016126 -0.2591813938725401 0.23640484713828655 0.006283185306000972 -0.2670353755050413 -0.342826298258678 2.992 -21.08 -0.368 -10.056 0.228 0.624 -0.24
-0.7861651537912745 -1.1769467595050838 -0.11044661672774979 1.6869953714769839 0.04716990922747647 1.0369710126105396 -0.18599517053110642 -0.42843469805294127 -0.2784236488721681 -0.30080749652479655 0.2709623663212919 0.005497787142750851 -0.25407630581141427 -0.30080749652479655 3.116 -20.856 -0.368 -9.996 0.18 0.656 -0.252
-0.7903836009579595 -1.1796312258838832 -0.11428156869746332 1.6900633330527546 0.047553404424447825 1.0339030510347689 -0.18867963690990588 -0.35382187254417974 -0.25839599570928995 -0.39269908162506073 0.3063052836675474 0.008639379795751335 -0.2360121480566615 -0.3066979827491724 2.616 -20.796 -0.468 -9.84 0.216 0.596 -0.224
-0.7938350577307016 -1.1807817114747972 -0.11850001586414821 1.6938982850224682 0.04678641403050512 1.0312185846559694 -0.1917475984856767 -0.31219576989192327 -0.239153740709662 -0.4386448741751928 0.32358404325905005 0.004319689897875668 -0.2179479903019087 -0.29373891305554545 2.928 -20.508 1.376 -9.964 0.244 0.54 -0.26
-0.7969030193064724 -1.1846166634445108 -0.12118448224294769 1.6973497417952104 0.045252433242619704 1.0293011086711126 -0.19404856966750483 -0.37227872938055756 -0.2576105975460398 -0.32868913132017585 0.342826298258678 -0.0510508806112579 -0.2481858195870384 -0.2788163479537931 3.24 -20.096 1.912 -10.056 0.472 0.548 -0.232
-0.8015049616701286 -1.1865341394293676 -0.1234854534247758 1.7000342081740099 0.04410194765170564 1.0262331470953419 -0.19788352163721837 -0.38877209080881014 -0.24936391683191356 -0.21951878662840896 0.34478979366680335 -0.135873882242271 -0.2505420140767888 -0.30237829285129675 3.304 -20.096 2.684 -10.148 0.7 0.492 -0.232
-0.8057234088368136 -1.189218605808167 -0.12386894862174716 1.7050196457346374 0.043334957257762936 1.0239321759135136 -0.20056798801601786 -0.4158683274409393 -0.2693915699947917 -0.15629423448677418 0.3640320486664313 -0.15825772989489947 -0.271747764484542 -0.2949170103004206 4.176 -20.096 2.18 -10.116 0.876 0.5 -0.224
-0.8091748656095558 -1.1919030721869666 -0.12655341500054662 1.7096215880982937 0.044485442848677 1.0204807191407714 -0.20286895919784598 -0.4315762907059417 -0.2831360378516688 -0.11780972448751822 0.39976766509431183 -0.09935286765114036 -0.2960951075452958 -0.2693915699947917 4.548 -19.968 1.644 -10.056 0.748 0.452 -0.268
-0.813776807973212 -1.1942040433687946 -0.126936910197518 1.7130730448710358 0.045252433242619704 1.017796252761972 -0.2059369207736168 -0.3820962064211841 -0.23051436091391064 -0.13626658132389607 0.39780416968618654 0.08364490438613793 -0.2898119222392948 -0.2992367001982963 4.984 -20.256 1.844 -9.904 0.464 0.46 -0.212
-0.8172282647459542 -1.196888509747594 -0.1277039005914607 1.7176749872346921 0.04678641403050512 1.0143447959892298 -0.20977187274333034 -0.37227872938055756 -0.26114488928066537 -0.11859512265076834 0.426863901726441 0.18731746193515397 -0.29099001948417 -0.2693915699947917 5.108 -20.256 1.408 -9.812 0.28 0.568 -0.24
-0.8176117599429256 -1.1999564713233648 -0.12885438618237474 1.723043919992291 0.04716990922747647 1.011276834413459 -0.2116893487281871 -0.2874557277495445 -0.2509347131584138 -0.14529866020127247 0.4551382356034454 0.13076879418114523 -0.33065262672830115 -0.25682519938278975 4.736 -20.412 1.44 -9.72 0.264 0.656 -0.252
-0.8206797215186964 -1.2030244328991357 -0.13192234775814557 1.7276458623559472 0.04716990922747647 1.0074418824437454 -0.2151408055009293 -0.21755529122028364 -0.25878869479091504 -0.17553648948640216 0.48380526856207484 0.043982297142006806 -0.3471459881565537 -0.2858849314230442 4.268 -20.796 1.408 -9.628 0.328 0.664 -0.26
-0.8225971975035531 -1.2049419088839926 -0.13268933815208828 1.7326312999165747 0.046402918833533764 1.0043739208679747 -0.21782527187972875 -0.22266037928140944 -0.24779312050541333 -0.17867808213940264 0.5313218574387072 -0.0420188017338815 -0.31887165427954933 -0.3200497515244245 3.584 -21.016 1.308 -9.66 0.428 0.636 -0.252
-0.8252816638823526 -1.2083933656567347 -0.1349903093339164 1.7391507182650878 0.04601942363656241 1.0020729496861465 -0.22089323345549958 -0.19517144356765517 -0.27449665805591744 -0.16061392438464983 0.5521349087648354 -0.06086835765188441 -0.2803871442802934 -0.30983957540217294 3.24 -21.176 1.376 -9.72 0.508 0.568 -0.212
-0.8256651590793239 -1.2118448224294769 -0.1357572997278591 1.7464371270075436 0.04563592843959106 0.9986214929134043 -0.2239611950312704 -0.1668971096906508 -0.31926435336117437 -0.14569135928289753 0.6130032664167198 -0.054192473264258384 -0.31258846897354836 -0.3086614781572977 2.864 -21.492 0.972 -9.812 0.5 0.52 -0.224
-0.826815644670238 -1.2137622984143337 -0.13729128051574452 1.7521895549621138 0.046402918833533764 0.9951700361406621 -0.2274126518040126 -0.1739656931599019 -0.30512718642267217 -0.11034844193664206 0.6338163177428481 0.00039269908162506076 -0.3388993074424274 -0.2941316121371705 2.804 -21.492 0.836 -10.088 0.456 0.56 -0.212
-0.8295001110490375 -1.2164467647931332 -0.13690778531877318 1.7594759637045696 0.046402918833533764 0.99171857936792 -0.23009711818281206 -0.18024887846590287 -0.3243694414223002 -0.1060287520387664 0.6534512718241011 0.03220132469325498 -0.36363934958480626 -0.28863382499441964 2.772 -21.748 0.5 -10.24 0.408 0.576 -0.232
-0.8302671014429802 -1.220665211959818 -0.1384417661066586 1.7667623724470254 0.04716990922747647 0.9875001322012351 -0.2331650797585829 -0.1390154748952715 -0.3593196596869306 -0.0659734457130102 0.6774059158032297 0.028274333877004374 -0.33261612213642644 -0.2792090470354182 2.896 -21.936 0.232 -10.176 0.364 0.548 -0.232
-0.8314175870338942 -1.2252671543234743 -0.13959225169757264 1.7732817907955383 0.046402918833533764 0.9844321706254643 -0.2346990605464683 -0.08639379795751337 -0.37738381744168337 -0.09306968234513939 0.7284567964144877 0.02042035224450316 -0.33575771478942695 -0.24661502326053814 2.524 -22.096 0.1 -10.024 0.344 0.508 -0.224
-0.8318010822308656 -1.2279516207022736 -0.14112623248545805 1.781718685128908 0.04716990922747647 0.9809807138527221 -0.2373835269252678 -0.07618362183526178 -0.3522510762176795 -0.1009236639776406 0.7422012642713648 0.009817477040626518 -0.34047010376892767 -0.23561944897503645 2.272 -22.064 -0.064 -10.024 0.328 0.568 -0.212
-0.8325680726248084 -1.23255356306593 -0.14150972768242942 1.790539074659249 0.046402918833533764 0.9771457618830085 -0.23853401251618184 -0.06518804754976008 -0.368351738564307 -0.11152653918151725 0.7763660843727451 0.009032078877376396 -0.36560284499293155 -0.22344577744465957 1.96 -22.128 -0.032 -9.904 0.308 0.588 -0.232
-0.8321845774278369 -1.2367720102326147 -0.14266021327334347 1.7982089785986763 0.04678641403050512 0.9740778003072377 -0.24121847889498133 -0.019242254999627974 -0.40448005407381254 -0.12330751163026907 0.7912886494744974 -0.03063052836675474 -0.3479313863198038 -0.19870573530228072 1.712 -22.096 0.132 -9.932 0.328 0.624 -0.224
-0.8321845774278369 -1.2398399718083857 -0.14381069886425754 1.805495387341132 0.046402918833533764 0.9717768291254096 -0.24121847889498133 0.01727875959150267 -0.36363934958480626 -0.11034844193664206 0.8069966127394999 -0.027096236632129192 -0.3432189973403031 -0.16728980877227587 1.588 -21.968 0.0 -10.088 0.344 0.588 -0.252
-0.8321845774278369 -1.2440584189750705 -0.1449611844551716 1.8166167480533013 0.04563592843959106 0.9675583819587247 -0.24351945007680942 0.01531526418337737 -0.37070793305405736 -0.10563605295714133 0.8631525814118834 -0.012959069693627005 -0.31926435336117437 -0.13548118316064595 1.62 -21.872 -0.032 -10.176 0.28 0.5 -0.24
-0.8318010822308656 -1.249810846929641 -0.14534467965214296 1.8262041279775851 0.045252433242619704 0.9644904203829539 -0.24390294527378079 0.0023561944897503642 -0.43353978611406707 -0.08639379795751337 0.8867145263093872 -0.02631083846887907 -0.3161227607081739 -0.11545352999776785 1.368 -21.748 -0.232 -10.424 0.2 0.452 -0.232
-0.8318010822308656 -1.2532623037023831 -0.14534467965214296 1.8338740319170121 0.04486893804564835 0.961422458807183 -0.24428644047075213 0.006283185306000972 -0.46456301356244684 -0.06361725122325984 0.912239966615016 -0.029059732040254495 -0.336150413871052 -0.0659734457130102 1.744 -21.364 -0.232 -10.604 0.172 0.432 -0.212
-0.8314175870338942 -1.2570972556720965 -0.14611167004608566 1.8419274310534106 0.04486893804564835 0.9579710020344409 -0.2446699356677235 0.011780972448751823 -0.43079089254269165 -0.02670353755050413 0.8918196143705129 -0.05537057050913356 -0.329474529483426 -0.027488935713754253 1.744 -20.952 -0.2 -10.852 0.172 0.412 -0.24
-0.8318010822308656 -1.2616991980357528 -0.1457281748491143 1.8515148109776944 0.04410194765170564 0.9541360500647273 -0.24505343086469483 0.04280419989713162 -0.4249004063183157 -0.02042035224450316 0.8745408547790102 -0.04830198703988247 -0.31180307081029823 -0.0400553063257562 1.836 -20.444 -0.268 -10.852 0.188 0.384 -0.252
-0.8298836062460089 -1.2666846355963803 -0.1457281748491143 1.8611021909019783 0.04371845245473429 0.9522185740798705 -0.24505343086469483 0.03534291734625546 -0.4551382356034454 -0.004319689897875668 0.9016370914111395 -0.061653755815134534 -0.3012001956064216 -0.02120575040775328 1.992 -20.0 -0.368 -10.788 0.216 0.356 -0.232
-0.8287331206550947 -1.2709030827630652 -0.1472621556369997 1.8703060756292906 0.043334957257762936 0.948383622110157 -0.2454369260616662 0.08835729336563866 -0.4531747401953201 -0.04633849163175717 0.8741481556973852 -0.05458517234588344 -0.26742807458666634 0.0007853981632501215 1.804 -19.812 -0.3 -10.668 0.236 0.336 -0.24
-0.8271991398672094 -1.2751215299297503 -0.14764565083397108 1.8779759795687179 0.043334957257762936 0.9460826509283289 -0.24505343086469483 0.12566370612001942 -0.46495571264407193 -0.05262167693775814 0.8639379795751336 -0.030237829285129678 -0.27528205621916757 -0.006675884387626033 2.116 -19.428 -0.332 -10.604 0.164 0.356 -0.24
-0.8256651590793239 -1.2801069674903778 -0.14879613642488512 1.886796369099059 0.04295146206079158 0.9433981845495295 -0.2446699356677235 0.14215706754827198 -0.45160394386881986 -0.09189158510026421 0.8647233777383837 -0.015707963265002428 -0.29766590387179603 0.0070685834692510935 1.932 -19.144 -0.2 -10.544 0.152 0.424 -0.196
-0.8245146734884099 -1.2843254146570626 -0.1491796316218565 1.8960002538263714 0.043334957257762936 0.9399467277767872 -0.2454369260616662 0.15040374826239827 -0.4410010686649432 -0.09778207132464012 0.866294174064884 -0.036128315509505585 -0.27488935713754253 -0.005890486224375911 1.524 -18.952 -0.232 -10.176 0.172 0.452 -0.176
-0.8225971975035531 -1.288927357020719 -0.1499466220157992 1.9032866625688272 0.04256796686382023 0.9380292517919305 -0.24505343086469483 0.16414821611927538 -0.4441426613179437 -0.07029313561088588 0.8517643080447568 -0.023169245815878585 -0.2737112598926673 -0.01649336142825255 1.804 -18.668 -0.268 -9.996 0.172 0.452 -0.184
-0.8206797215186964 -1.2919953185964896 -0.1514806028036846 1.9121070520991683 0.04180097646987752 0.935344785413131 -0.24428644047075213 0.21441369856728315 -0.42647120264481597 -0.0950331777532647 0.8388052383511297 -0.04633849163175717 -0.23522674989341139 0.014529866020127248 1.744 -18.572 -0.232 -9.78 0.152 0.396 -0.14
-0.8191457407308109 -1.29774774655106 -0.1514806028036846 1.9216944320234521 0.04141748127290617 0.9334273094282742 -0.24505343086469483 0.20813051326128218 -0.4351105824405673 -0.1021017612225158 0.8391979374327548 -0.04241150081550656 -0.23876104162803694 0.02042035224450316 1.4 -18.604 -0.2 -9.504 0.172 0.46 -0.14
-0.8164612743520114 -1.301966193717745 -0.15224759319762732 1.9308983167507645 0.041033986075934815 0.9295923574585607 -0.24428644047075213 0.1881028600984041 -0.40644354948193784 -0.05890486224375911 0.8450884236571307 -0.04673119071338223 -0.2733185608110423 0.004319689897875668 1.836 -18.412 -0.1 -9.568 0.172 0.508 -0.148
-0.8145437983671547 -1.3050341552935159 -0.15186409800065595 1.938951715887163 0.039883500485020755 0.9276748814737039 -0.2446699356677235 0.1888882582616542 -0.40290925774731234 -0.029845130203504617 0.8674722713097591 -0.04830198703988247 -0.2878484268311695 0.011388273367126762 1.652 -18.316 -0.064 -9.628 0.06 0.548 -0.128
-0.8110923415944126 -1.3092526024602007 -0.15224759319762732 1.9477721054175041 0.03834951969713534 0.9253739102918759 -0.24428644047075213 0.2210895829549092 -0.3930917807066858 -0.023561944897503646 0.8588328915140079 -0.1240929097935192 -0.2505420140767888 0.01021017612225158 1.68 -18.192 0.164 -9.748 -0.008 0.54 -0.148
-0.8087913704125844 -1.3138545448238568 -0.15301458359157002 1.9565924949478453 0.03528155812136451 0.9230729391100477 -0.2446699356677235 0.2340486526485362 -0.40762164672681306 -0.0019634954081253035 0.8494081135550063 -0.22187498111815931 -0.2191260875467839 -0.0011780972448751821 1.776 -18.096 0.032 -9.904 0.1 0.412 -0.148
-0.8064903992307563 -1.3173060015965992 -0.15339807878854136 1.9654128844781864 0.03259709174256504 0.9203884727312482 -0.24505343086469483 0.24936391683191356 -0.4040873549921875 0.003141592653000486 0.866686873146509 -0.26350108377041576 -0.22226768019978438 -0.007853981632501214 1.68 -17.968 -0.2 -9.964 0.18 0.328 -0.128
-0.8038059328519568 -1.3207574583693413 -0.15339807878854136 1.9730827884176134 0.02914563496982286 0.9180875015494201 -0.24160197409195266 0.2874557277495445 -0.3970187715229364 0.0 0.8490154144733814 -0.3000220983615464 -0.21402099948565811 0.04476769530525693 1.556 -17.716 -0.164 -10.024 0.152 0.356 -0.112
-0.7999709808822433 -1.3242089151420835 -0.15301458359157002 1.9815196827509831 0.02684466378799474 0.915786530367592 -0.23853401251618184 0.3133738671367985 -0.3601050578501807 -0.013351768775252066 0.8443030254938806 -0.29138271856579506 -0.2269800691792851 0.2580032966276649 1.588 -17.588 0.0 -10.056 0.172 0.412 -0.1
-0.7969030193064724 -1.3276603719148257 -0.15301458359157002 1.9895730818873816 0.02339320701525256 0.9134855591857639 -0.23508255574343967 0.3455751918300535 -0.37031523397243227 -0.024347343060753767 0.8458738218203808 -0.2882411259127946 -0.24779312050541333 0.34753868723817877 1.34 -17.524 0.232 -10.056 0.172 0.404 -0.064
-0.7938350577307016 -1.3311118286875678 -0.15224759319762732 1.9991604618116654 0.02147573103039579 0.9111845880039358 -0.23163109897069747 0.3400774046873026 -0.32751103407530063 0.029452431121879556 0.814065196208751 -0.29373891305554545 -0.271747764484542 0.3569634651971802 1.056 -17.3 0.2 -9.932 0.18 0.412 -0.056
-0.7907670961549308 -1.33456328546031 -0.15224759319762732 2.006446870554121 0.017257283863710903 0.9073496360342223 -0.22779614700098394 0.3581415624420554 -0.31887165427954933 0.01649336142825255 0.8160286916168762 -0.30277099193292184 -0.239153740709662 0.37227872938055756 1.184 -17.24 -0.1 -9.84 0.172 0.396 -0.1
-0.7861651537912745 -1.3380147422330522 -0.15263108839459866 2.014883764887491 0.015339807878854137 0.9065826456402796 -0.22434469022824177 0.3648174468296814 -0.3455751918300535 -0.00039269908162506076 0.7948229412091229 -0.2882411259127946 -0.26153758836229046 0.362068553258306 0.996 -17.24 0.032 -9.78 0.152 0.432 -0.064
-0.7827136970185323 -1.3406992086118517 -0.15263108839459866 2.022170173629947 0.013805827090968724 0.9035146840645087 -0.22050973825852824 0.3762057201968082 -0.30277099193292184 0.0019634954081253035 0.7971791356988733 -0.21480639764890821 -0.22187498111815931 0.36756634040105685 1.028 -17.016 0.064 -9.748 0.164 0.46 -0.084
-0.7777282594579048 -1.3430001797936797 -0.1514806028036846 2.0306070679633166 0.012655341500054663 0.9015972080796519 -0.21705828148578604 0.36049775693180575 -0.2992367001982963 0.028667032958629435 0.7732244917197446 -0.14686945652777272 -0.22069688387328412 0.3601050578501807 0.9 -16.984 0.0 -9.536 0.208 0.424 -0.1
-0.7738933074881912 -1.3468351317633933 -0.15186409800065595 2.037509981508801 0.012655341500054663 0.8992962368978238 -0.21283983431910117 0.39544797519643615 -0.27528205621916757 0.02631083846887907 0.7551603339649918 -0.08128870989638758 -0.20027653162878098 0.336150413871052 0.56 -16.856 0.064 -9.412 0.236 0.46 -0.112
-0.7708253459124204 -1.3479856173543072 -0.15109710760671324 2.0451798854482277 0.012655341500054663 0.8966117705190243 -0.20977187274333034 0.40055306325756196 -0.24897121775028852 0.011388273367126762 0.7685121027402438 -0.029452431121879556 -0.2250165737711598 0.3612831550950559 0.62 -16.792 0.164 -9.292 0.216 0.46 -0.084
-0.7650729179578502 -1.3518205693240208 -0.1514806028036846 2.052849789387655 0.012655341500054663 0.8939273041402248 -0.2059369207736168 0.39269908162506073 -0.2811725424435435 0.012959069693627005 0.7394523706999894 0.011780972448751823 -0.22344577744465957 0.35617806703393007 0.56 -16.792 0.268 -9.232 0.172 0.528 -0.112
-0.762771946776022 -1.3533545501119062 -0.1507136124097419 2.058985712539197 0.01342233189399737 0.8923933233523395 -0.20210196880390327 0.39152098438018557 -0.24229533336266248 0.04280419989713162 0.7535895376384916 0.005890486224375911 -0.23129975907716077 0.3451824927484284 0.34 -16.856 0.164 -9.168 0.2 0.528 -0.092
-0.758553499609337 -1.3556555212937345 -0.1491796316218565 2.065888626084681 0.012655341500054663 0.8900923521705113 -0.19941750242510378 0.40722894764518797 -0.21048670775103256 0.04633849163175717 0.7543749358017416 0.01021017612225158 -0.23012166183228558 0.3542145716258048 0.684 -16.764 -0.064 -9.076 0.172 0.52 -0.072
-0.7543350524426522 -1.3568060068846484 -0.14879613642488512 2.073942025221079 0.012655341500054663 0.8885583713826259 -0.1951990552584189 0.4154756283593143 -0.2230530783630345 0.0620464548967596 0.7323837872307383 0.01649336142825255 -0.21637719397540847 0.37149333121730743 0.464 -16.856 0.164 -9.108 0.172 0.5 -0.084
-0.7505001004729387 -1.3587234828695052 -0.14841264122791378 2.081228433963535 0.01342233189399737 0.8858739050038265 -0.1917475984856767 0.42058071642044004 -0.2018473279552812 0.08482300163101313 0.7484844495773658 0.021991148571003403 -0.2049889206082817 0.3648174468296814 0.62 -16.792 0.0 -9.076 0.164 0.5 -0.1
-0.7458981581092824 -1.3614079492483047 -0.14802914603094242 2.088898337902962 0.012655341500054663 0.8854904098068551 -0.18752915131899184 0.3962333733596863 -0.2049889206082817 0.10877764561014182 0.7296348936593628 -0.012566370612001944 -0.20341812428178146 0.36952983580918214 0.56 -16.668 -0.2 -9.2 0.188 0.52 -0.092
-0.7424467013365402 -1.363708920430133 -0.14687866044002837 2.096184746645418 0.012655341500054663 0.8835729338219983 -0.1836941993492783 0.4622068190726965 -0.21676989305703354 0.09346238142676445 0.7225663101901117 -0.023954643979128706 -0.19085175366977952 0.41665372560418945 0.34 -16.508 -0.164 -9.352 0.164 0.52 -0.072
-0.7374612637759127 -1.3648594060210468 -0.14611167004608566 2.1030876601909023 0.013038836697026017 0.8801214770492561 -0.1794757521825934 0.44885505029744444 -0.17278759591502674 0.07382742734551141 0.7312056899858631 0.018064157754752792 -0.22069688387328412 0.41429753111443907 0.28 -16.284 -0.232 -9.504 0.172 0.46 -0.056
-0.7328593214122564 -1.366009891611961 -0.1449611844551716 2.1099905737363867 0.013038836697026017 0.8785874962613707 -0.17487380981893716 0.45160394386881986 -0.1449059611196474 0.09149888601863915 0.7005751616191084 0.021598449489378342 -0.18613936469027878 0.43275438795081694 0.028 -16.316 -0.2 -9.536 0.152 0.412 -0.084
-0.7282573790486002 -1.367160377202875 -0.14342720366728617 2.1165099920848998 0.012655341500054663 0.8770535154734853 -0.17065536265225228 0.4547455365218203 -0.15707963265002428 0.1390154748952715 0.6624833507014775 0.0007853981632501215 -0.12644910428326955 0.43353978611406707 0.06 -16.444 -0.164 -9.536 0.172 0.384 -0.084
-0.7244224270788866 -1.3686943579907604 -0.14227671807637213 2.123412905630384 0.013038836697026017 0.8751360394886285 -0.16566992509162468 0.44453536039956876 -0.1460840583645226 0.13233959050764546 0.6314601232530976 -0.0329867228565051 -0.14686945652777272 0.44178646682819334 0.028 -16.348 -0.468 -9.444 0.18 0.384 -0.072
-0.7194369895182591 -1.3698448435816746 -0.1407427372884867 2.128781838387983 0.01342233189399737 0.8728350683068005 -0.1606844875309971 0.4229369109101904 -0.11466813183451774 0.12330751163026907 0.640099503048849 0.0027488935713754254 -0.22030418479165909 0.46574111080732206 0.028 -16.192 -0.5 -9.2 0.136 0.5 -0.1
-0.7152185423515741 -1.37137882436956 -0.1384417661066586 2.1356847519334674 0.013038836697026017 0.8720680779128577 -0.15531555477339815 0.4472842539709442 -0.10249446030414085 0.14254976662989705 0.620464548967596 0.034950218264630406 -0.24857851866866346 0.4802709768274493 -0.248 -16.348 -0.5 -9.048 0.144 0.54 -0.112
-0.7106165999879179 -1.3717623195665312 -0.13767477571271589 2.141820675085009 0.013805827090968724 0.8690001163370868 -0.1507136124097419 0.41351213295118894 -0.1119192382631423 0.15668693356839924 0.6024003912128432 0.0310232274483798 -0.22580197193440993 0.5006913290719525 0.0 -16.572 -0.468 -8.892 0.144 0.588 -0.084
-0.7067816480182044 -1.3709953291725885 -0.13614079492483047 2.147189607842608 0.01342233189399737 0.8670826403522301 -0.1457281748491143 0.46299221723594663 -0.08207410805963769 0.1739656931599019 0.6004368958047178 0.014529866020127248 -0.19163715183302965 0.5309291583570821 -0.028 -16.668 -0.332 -8.832 0.164 0.568 -0.1
-0.7021797056545481 -1.3729128051574453 -0.13460681413694506 2.1533255309941497 0.01342233189399737 0.865932154761316 -0.13882526130362993 0.44649885580769405 -0.07932521448826227 0.16964600326202625 0.5870851270294658 0.009032078877376396 -0.1649336142825255 0.5533130060097106 -0.404 -16.732 -0.4 -8.68 0.164 0.52 -0.092
-0.6975777632908919 -1.3729128051574453 -0.13230584295511694 2.1579274733578058 0.012655341500054663 0.8640146787764593 -0.13383982374300235 0.42097341550206513 -0.051443579692882956 0.16964600326202625 0.5615596867238368 -0.003141592653000486 -0.1900663555065294 0.5717698628460884 -0.248 -16.636 -0.5 -8.648 0.08 0.508 -0.1
-0.6929758209272356 -1.3744467859453307 -0.13000487177328882 2.164446891706319 0.011888351106111956 0.8617137075946312 -0.126936910197518 0.48773225937832543 -0.056941366835633805 0.17671458673127732 0.5580253949892113 -0.03730641275438077 -0.21284290224078292 0.6055419838658437 -0.56 -16.92 -0.436 -8.68 -0.152 0.588 -0.112
-0.6883738785635795 -1.3740632907483594 -0.12808739578843203 2.1686653388730037 0.010737865515197896 0.859412736412803 -0.12156797743991904 0.4457134576444439 -0.062439153978384655 0.2030254252001564 0.5462444225404595 -0.09464047867163963 -0.22069688387328412 0.6200718498859709 -0.528 -17.24 -0.4 -8.68 -0.172 0.656 -0.092
-0.6841554313968945 -1.3763642619301875 -0.1250194342126612 2.1740342716306027 0.007669903939427069 0.8571117652309749 -0.11466506389443468 0.42568580448156584 -0.030237829285129678 0.24543692601566297 0.5482079179485848 -0.19477874448603014 -0.18496126744540362 0.6106470719269694 -0.308 -17.3 -0.4 -8.648 -0.016 0.624 -0.092
-0.6807039746241523 -1.3755972715362448 -0.12233496783386175 2.179786699585173 0.005368932757598948 0.8559612796400609 -0.10737865515197896 0.4319689897875668 -0.06479534846813502 0.2709623663212919 0.5513495106015853 -0.2532909076481642 -0.1888882582616542 0.658949058966852 -0.248 -17.176 -0.368 -8.648 0.172 0.548 -0.1
-0.6757185370635248 -1.376747757127159 -0.12041749184900498 2.185539127539743 0.0030679615757708274 0.8551942892461182 -0.10085923680346595 0.42843469805294127 -0.05262167693775814 0.3063052836675474 0.5277875657040816 -0.2741039589742924 -0.15747233173164935 0.685652596517356 -0.308 -17.048 -0.604 -8.588 0.164 0.52 -0.128
-0.672650575487754 -1.376747757127159 -0.1169660350762628 2.190524565100371 0.0019174759848567672 0.8525098228673187 -0.09357282806101024 0.4060508504003128 -0.07971791356988733 0.2580032966276649 0.5222897785613307 -0.20538161968990676 -0.20577431877153182 0.7103926386597349 -0.308 -17.176 -0.972 -8.712 0.18 0.588 -0.092
-0.6668981475331837 -1.3771312523241301 -0.11543205428837738 2.1966604882519123 0.0015339807878854137 0.8498253564885192 -0.08551942892461181 0.4457134576444439 -0.049480084284757656 0.21048670775103256 0.5085453107044536 -0.11506083091614279 -0.2230530783630345 0.730812990904238 -0.436 -17.492 -0.94 -8.804 0.152 0.588 -0.084
-0.6615292147755847 -1.3782817379150443 -0.11351457830352062 2.2001119450246547 0.0019174759848567672 0.8471408901097197 -0.0782330201821561 0.4971570373373269 -0.06675884387626033 0.1822123738740282 0.5081526116228285 -0.029845130203504617 -0.22030418479165909 0.7516260422303662 -0.464 -17.684 -0.772 -8.804 0.024 0.576 -0.112
-0.6573107676088998 -1.379048728308987 -0.1119805975156352 2.2054808777822537 0.0019174759848567672 0.8444564237309202 -0.06902913545484361 0.47438049060307336 -0.07068583469251093 0.17632188764965226 0.48498336580695 0.011388273367126762 -0.21284290224078292 0.8030696219232492 -0.404 -17.588 -0.704 -8.712 -0.06 0.568 -0.12
-0.6519418348513009 -1.379048728308987 -0.11083011192472114 2.2108498105398526 0.0007669903939427069 0.8421554525490922 -0.058674765136617076 0.459065226419696 -0.06990043652926081 0.17553648948640216 0.4739877915214483 -0.022776546734253524 -0.22462387468953474 0.8509789098815066 -0.56 -17.272 -0.536 -8.68 -0.024 0.548 -0.1
-0.6473398924876446 -1.3805827090968723 -0.10852914074289302 2.2143012673125946 0.0003834951969713534 0.839854481367264 -0.05177185159113271 0.4779147823376989 -0.060475658570259355 0.1751437904047771 0.4480696521341943 -0.05890486224375911 -0.23326325448528606 0.8486227153917563 -0.34 -17.272 -0.5 -8.648 0.06 0.576 -0.12
-0.6431214453209597 -1.3809662042938438 -0.1054611791671222 2.2196702000701936 -0.0003834951969713534 0.8383205005793786 -0.041033986075934815 0.48616146305182517 -0.08128870989638758 0.20930861050615737 0.44689155488931914 -0.06283185306000971 -0.22226768019978438 0.8678649703913842 -0.592 -17.524 -0.468 -8.62 0.152 0.576 -0.092
-0.6381360077603321 -1.3821166898847579 -0.10392719837923678 2.223121656842936 0.0 0.8360195293975505 -0.033364082136507746 0.4457134576444439 -0.08246680714126275 0.25839599570928995 0.4457134576444439 -0.040448005407381256 -0.21245020315915786 0.9193085500842672 -0.496 -17.748 -0.604 -8.648 0.144 0.588 -0.112
-0.6331505701997046 -1.3825001850817291 -0.10200972239438001 2.2281070944035632 -0.0007669903939427069 0.8329515678217797 -0.02339320701525256 0.4708461988684478 -0.08757189520238855 0.23129975907716077 0.4382521750935678 -0.01727875959150267 -0.2379756434647868 0.9373727078390199 -0.308 -17.556 -0.468 -8.68 0.136 0.588 -0.148
-0.6285486278360483 -1.3832671754756718 -0.09932525601558054 2.2315585511763056 -0.0003834951969713534 0.8318010822308656 -0.011888351106111956 0.4755585878479486 -0.09738937224301507 0.19556414264928024 0.4123340357063138 -0.006283185306000972 -0.23129975907716077 1.0037388526336553 -0.372 -17.272 -0.568 -8.74 0.116 0.624 -0.148
-0.6250971710633061 -1.3840341658696145 -0.09740778003072377 2.2357769983429905 0.0 0.8298836062460089 -0.0015339807878854137 0.40565815131868777 -0.0730420291822613 0.22266037928140944 0.3860231972374347 0.022776546734253524 -0.1578650308132744 1.0418306635512862 -0.436 -17.428 -0.436 -8.74 0.108 0.608 -0.148
-0.6216457142905639 -1.3859516418544713 -0.09395632325798159 2.238844959918761 -0.0003834951969713534 0.8291166158520661 0.008436894333369775 0.41429753111443907 -0.09935286765114036 0.27017696815804176 0.37149333121730743 0.005497787142750851 -0.1331249886708956 1.0390817699799106 -0.404 -17.78 -0.668 -8.864 0.124 0.548 -0.156
-0.6170437719269076 -1.386718632248414 -0.09165535207615347 2.2419129214945324 0.0 0.8271991398672094 0.02032524543948173 0.39741147060456145 -0.1401935721401467 0.2670353755050413 0.35146567805442935 -0.018456856836377853 -0.13508848407902088 1.0901326505911686 -0.372 -17.588 -0.668 -8.984 0.124 0.492 -0.128
-0.6112913439723374 -1.387869117839328 -0.09012137128826805 2.244597387873332 0.0 0.8260486542762953 0.0337475773334791 0.4790928795825741 -0.12330751163026907 0.23719024530153668 0.3149446634632987 -0.003141592653000486 -0.12330751163026907 1.1600330871204294 -0.592 -17.272 -0.5 -9.076 0.108 0.48 -0.092
-0.6089903727905093 -1.3890196034302422 -0.08743690490946858 2.248432339843045 0.0 0.8248981686853812 0.04601942363656241 0.43943027233844295 -0.11231193734476737 0.23876104162803694 0.26742807458666634 0.005890486224375911 -0.13155419234439536 1.202837287017561 -0.996 -17.208 -0.704 -9.232 0.08 0.508 -0.128
-0.6047719256238244 -1.3905535842181276 -0.08436894333369775 2.249966320630931 0.0003834951969713534 0.8241311782914386 0.057524279545703015 0.3762057201968082 -0.16336281795602528 0.2693915699947917 0.2666426764234162 0.01610066234662749 -0.11663162724264303 1.1938052081401846 -1.056 -17.524 -1.172 -9.384 0.124 0.508 -0.148
-0.6009369736541108 -1.3917040698090417 -0.08130098175792692 2.2518837966157874 0.0 0.8241311782914386 0.06941263065181497 0.38170350733955904 -0.13980087305852162 0.297273204790171 0.23954643979128706 -0.005890486224375911 -0.09896016856951531 1.2546735657920691 -1.4 -17.46 -1.04 -9.596 0.124 0.46 -0.14
-0.596718526487426 -1.3924710602029844 -0.0782330201821561 2.2530342822067015 0.0003834951969713534 0.8237476830944672 0.08360195293975504 0.40016036417593687 -0.12330751163026907 0.30080749652479655 0.19556414264928024 0.01649336142825255 -0.027096236632129192 1.2774501125263227 -1.368 -17.176 -1.476 -9.78 0.116 0.404 -0.14
-0.5948010505025692 -1.395539021778755 -0.07478156340941391 2.254568262994587 0.0003834951969713534 0.8229806927005244 0.0947233136519243 0.34910948356467897 -0.13037609509952017 0.3019855937696717 0.1390154748952715 0.012959069693627005 -0.0329867228565051 1.3053317473217019 -1.62 -17.3 -1.508 -10.024 0.08 0.296 -0.128
-0.590199108138913 -1.395539021778755 -0.07286408742455715 2.254951758191558 0.0007669903939427069 0.8237476830944672 0.11006312153077843 0.35539266887067994 -0.1539380399970238 0.2921681167290452 0.10485065479389122 0.04751658887663235 -0.02081305132612822 1.3489213453820836 -1.524 -17.716 -1.676 -10.544 0.072 0.308 -0.148
-0.5863641561691995 -1.3978399929605834 -0.07017962104575767 2.254951758191558 0.0007669903939427069 0.8233641878974959 0.12616991980357528 0.40055306325756196 -0.1319468914260204 0.23876104162803694 0.03926990816250607 0.01531526418337737 0.011388273367126762 1.39054744803434 -1.9 -17.556 -1.408 -10.76 0.08 0.308 -0.148
-0.5829126993964572 -1.3989904785514973 -0.06864564025787226 2.253801272600644 0.0015339807878854137 0.8241311782914386 0.13805827090968723 0.36756634040105685 -0.14686945652777272 0.21323560132240799 -0.03652101459113065 0.03809181091763089 0.059690260407009234 1.3783737765039632 -1.588 -17.272 -1.576 -10.944 0.1 0.316 -0.168
-0.5802282330176578 -1.4001409641424114 -0.06596117387907278 2.2534177774036728 0.0019174759848567672 0.826815644670238 0.14841264122791378 0.3019855937696717 -0.1500110491807732 0.21284290224078292 -0.08168140897801264 0.05929756132538417 0.09189158510026421 1.2758793161998223 -1.68 -17.08 -1.608 -11.064 0.124 0.336 -0.184
-0.5760097858509728 -1.402825430521211 -0.06481068828815872 2.249966320630931 0.002684466378799474 0.8271991398672094 0.15838351634916897 0.34636058999330355 -0.1252710070383944 0.20655971693478195 -0.16257741979277515 0.04712388979500729 0.13940817397689656 1.1034844193664206 -1.804 -16.348 -1.44 -11.188 0.108 0.296 -0.128
-0.5737088146691447 -1.402825430521211 -0.0625097171063306 2.2472818542521313 0.0030679615757708274 0.8298836062460089 0.16643691548556738 0.3220132469325498 -0.09817477040626518 0.1590431280581496 -0.24150993519941236 0.04241150081550656 0.19438604540440507 0.9786061114096514 -1.712 -15.588 -1.408 -10.852 0.136 0.316 -0.168
-0.5702573578964025 -1.4035924209151536 -0.06135923151541655 2.2434469022824177 0.003451456772742181 0.8314175870338942 0.1721893434401377 0.2945243112187956 -0.09346238142676445 0.18181967479240313 -0.3149446634632987 0.04987278336638271 0.19988383254715592 0.7830419687603711 -1.556 -14.824 -1.408 -10.268 0.124 0.308 -0.196
-0.5671893963206317 -1.402825430521211 -0.06059224112147384 2.2399954455096753 0.004601942363656241 0.8344855486096651 0.17717478100076528 0.3455751918300535 -0.09974556673276543 0.14451326203802234 -0.3742422247886829 0.07068583469251093 0.2191260875467839 0.6263550351919719 -1.712 -14.0 -1.44 -9.932 0.144 0.328 -0.168
-0.5641214347448609 -1.403975916112125 -0.058674765136617076 2.2357769983429905 0.005752427954570301 0.8356360342005792 0.1802427425765361 0.329867228565051 -0.04437499622363186 0.13351768775252065 -0.4091924430533133 0.084037603467763 0.20930861050615737 0.41665372560418945 -1.652 -13.364 -1.276 -9.444 0.136 0.22 -0.156
-0.5618204635630328 -1.403975916112125 -0.057524279545703015 2.2300245703884203 0.006135923151541655 0.8364030245945219 0.18177672336442152 0.2591813938725401 -0.028274333877004374 0.12370021071189413 -0.452782041113695 0.09738937224301507 0.14961835009914815 0.24975661591353862 -1.432 -12.792 -1.24 -9.412 0.116 0.132 -0.168
-0.558752501987262 -1.4043594113090963 -0.057524279545703015 2.2258061232217354 0.006519418348513008 0.8344855486096651 0.18177672336442152 0.3090541772389228 0.008639379795751335 0.09856746948789025 -0.4661338098889471 0.06479534846813502 0.03377212101975522 0.10131636305926567 -1.308 -12.128 -1.108 -9.444 0.116 0.268 -0.14
-0.5556845404114912 -1.4024419353242394 -0.056373793954788955 2.2200536952671652 0.006519418348513008 0.8337185582157224 0.18139322816745018 0.26114488928066537 0.07657632091688685 0.06950773744763575 -0.5093307088677038 0.014922565101752308 -0.11506083091614279 0.009817477040626518 -1.524 -11.776 -1.172 -9.504 0.108 0.308 -0.184
-0.553383569229663 -1.4016749449302968 -0.05483981316690354 2.2143012673125946 0.006519418348513008 0.8329515678217797 0.1821602185613929 0.29138271856579506 0.08678649703913842 0.11231193734476737 -0.5470298207037096 0.018064157754752792 -0.12723450244651968 0.0 -1.212 -11.904 -1.308 -9.568 0.136 0.296 -0.196
-0.5499321124569209 -1.39975746894544 -0.05368932757598948 2.2085488393580244 0.006519418348513008 0.8321845774278369 0.18254371375836423 0.24543692601566297 0.1260564052016445 0.10406525663064109 -0.5674501729482128 -0.00510508806112579 -0.13626658132389607 0.012173671530376884 -1.368 -11.84 -1.208 -9.536 0.116 0.296 -0.176
-0.548014636472064 -1.3970730025666405 -0.05445631796993219 2.2008789354185976 0.006135923151541655 0.8295001110490375 0.18254371375836423 0.239153740709662 0.1888882582616542 0.07932521448826227 -0.6188937526410957 -0.018064157754752792 -0.14058627122177175 0.0027488935713754254 -1.212 -11.556 -1.172 -9.568 0.124 0.296 -0.156
-0.5464806556841787 -1.3951555265817839 -0.05330583237901813 2.1943595170700845 0.006135923151541655 0.8287331206550947 0.18254371375836423 0.1990984343839058 0.23876104162803694 0.06636614479463526 -0.665624943354478 0.010995574285501701 -0.12330751163026907 -0.01531526418337737 -1.028 -11.872 -1.14 -9.412 0.136 0.308 -0.148
-0.5437961893053792 -1.3928545553999556 -0.052155346788104066 2.1882235939185426 0.006519418348513008 0.8271991398672094 0.18177672336442152 0.23522674989341139 0.24543692601566297 0.0420188017338815 -0.6935065781498573 0.009817477040626518 -0.12644910428326955 0.009817477040626518 -1.308 -12.032 -1.208 -9.26 0.316 0.472 -0.176
-0.5418787133205224 -1.3886361082332708 -0.05177185159113271 2.180553689979116 0.008820389530341128 0.8271991398672094 0.18177672336442152 0.2360121480566615 0.29334621397392036 0.02670353755050413 -0.7088218423332346 0.06715154295788539 -0.07343472826388636 -0.01060287520387664 -1.212 -12.0 -1.172 -8.956 0.436 0.888 -0.168
-0.540344732532637 -1.3851846514605286 -0.05138835639416136 2.171349805251803 0.01112136071216925 0.8306505966399516 0.1821602185613929 0.19634954081253037 0.3754203220335581 0.008639379795751335 -0.7979645338621234 0.1841758692821535 0.06283185306000971 -0.009424777959001457 -1.34 -12.444 -1.172 -8.556 0.372 0.684 -0.176
-0.5388107517447516 -1.380199213899901 -0.05253884198507542 2.163679901312376 0.01342233189399737 0.833335063018751 0.18139322816745018 0.16650441060902577 0.4036946559105624 0.014922565101752308 -0.847051919065256 0.2591813938725401 0.24661502326053814 -0.005890486224375911 -1.244 -12.54 -0.736 -8.16 0.188 0.328 -0.212
-0.5368932757598948 -1.374830281142302 -0.052155346788104066 2.154476016585064 0.016106798272796843 0.8383205005793786 0.18100973297047881 0.16886060509877612 0.4245077072366907 -0.003926990816250607 -0.8694357667178845 0.2662499773417912 0.323191344177425 -0.006675884387626033 -1.056 -12.888 -0.904 -7.884 0.124 0.404 -0.232
-0.5361262853659521 -1.3702283387786458 -0.052155346788104066 2.1468061126456366 0.01802427425765361 0.8375535101854359 0.1821602185613929 0.1661117115274007 0.4700608007051977 0.014922565101752308 -0.8368417429430044 0.22894356458741041 0.24857851866866346 -0.019634954081253035 -1.12 -13.048 -0.94 -7.948 0.136 0.608 -0.232
-0.5342088093810954 -1.3656263964149895 -0.05177185159113271 2.137602227918324 0.01917475984856767 0.8394709861702927 0.18139322816745018 0.11074114101826713 0.48066367590907433 0.023169245815878585 -0.8258461686575027 0.19438604540440507 0.16257741979277515 -0.0035342917346255468 -1.12 -13.144 -1.04 -8.284 0.124 0.712 -0.232
-0.5345923045780667 -1.3610244540513334 -0.05062136600021865 2.1295488287819255 0.021859226227367145 0.8425389477460635 0.18100973297047881 0.11152653918151725 0.4983351345822021 0.02552544030562895 -0.8333074512083789 0.16139932254789996 0.19792033713903062 -0.0023561944897503642 -1.028 -13.364 -1.34 -8.312 0.136 0.596 -0.232
-0.5322913333962386 -1.3545050357028203 -0.05177185159113271 2.121495429645527 0.022626216621309852 0.8459904045188057 0.18100973297047881 0.12762720152814475 0.556061899581086 0.031415926530004856 -0.8710065630443847 0.12291481254864402 0.29570240846367074 -0.003926990816250607 -1.212 -13.62 -1.34 -8.528 0.116 0.444 -0.24
-0.5303738574113818 -1.3502865885361355 -0.051004861197190006 2.111524554524272 0.02339320701525256 0.8482913757006338 0.17717478100076528 0.13155419234439536 0.6098616737637194 0.008246680714126275 -0.866294174064884 0.11623892816101798 0.29530970938204565 -0.09385508050838952 -1.34 -13.808 -1.276 -8.956 0.124 0.396 -0.196
-0.5288398766234964 -1.3414661990057943 -0.0502378708032473 2.102704164993931 0.024160197409195266 0.8509758420794333 0.17333982903105175 0.11152653918151725 0.6055419838658437 0.009424777959001457 -0.8804313410033862 0.0860010988758883 0.30355639009617197 -0.30983957540217294 -1.68 -13.968 -1.576 -9.352 0.124 0.432 -0.252
-0.5288398766234964 -1.3353302758542527 -0.05062136600021865 2.0927332898726756 0.024160197409195266 0.854043803655204 0.16988837225830958 0.08914269152888879 0.6711227304972288 -0.0023561944897503642 -0.8937831097786383 0.03337942193813016 0.22423117560790967 -0.4131194338695639 -1.804 -14.252 -1.508 -9.536 0.172 0.336 -0.26
-0.5296068670174391 -1.329194352702711 -0.05062136600021865 2.083529405145363 0.02454369260616662 0.8559612796400609 0.16528642989465334 0.04712388979500729 0.646775387436475 0.006283185306000972 -0.9448339903898961 0.02670353755050413 0.23522674989341139 -0.39858956784943667 -1.744 -14.38 -1.608 -9.628 0.188 0.364 -0.252
-0.5276893910325823 -1.3222914391572267 -0.051004861197190006 2.073942025221079 0.02454369260616662 0.8590292412158317 0.1606844875309971 0.03730641275438077 0.6711227304972288 0.007461282550876154 -0.9625054490630238 0.027096236632129192 0.28627763050466926 -0.38131080825793395 -1.776 -14.604 -1.644 -9.504 0.2 0.364 -0.268
-0.5280728862295537 -1.315005030414771 -0.0502378708032473 2.064738140493767 0.02569417819708068 0.8609467172006885 0.15761652595522627 0.03220132469325498 0.7202101157003614 0.01021017612225158 -0.982925801307527 0.043196898978756684 0.24622232417891307 -0.40290925774731234 -1.588 -14.732 -1.812 -9.352 0.188 0.376 -0.288
-0.5280728862295537 -1.3077186216723151 -0.051004861197190006 2.054000274978569 0.026077673394052033 0.8628641931855452 0.15416506918248407 0.029059732040254495 0.7323837872307383 0.005890486224375911 -0.9927432783481536 0.06675884387626033 0.22344577744465957 -0.3923063825434357 -1.652 -14.952 -1.676 -9.2 0.18 0.412 -0.28
-0.5284563814265251 -1.300048717732888 -0.051004861197190006 2.043262409463371 0.027228158984966094 0.8651651643673733 0.1507136124097419 -0.013351768775252066 0.736703477128614 -0.003926990816250607 -1.0041315517152802 0.07775441816176203 0.1971349389757805 -0.33772121019755225 -1.68 -15.24 -1.812 -8.956 0.152 0.5 -0.268
-0.5276893910325823 -1.2919953185964896 -0.05177185159113271 2.033291534342116 0.027228158984966094 0.8670826403522301 0.1457281748491143 0.01531526418337737 0.7685121027402438 -0.018456856836377853 -1.002168056307155 0.060475658570259355 0.20930861050615737 -0.3659955440745566 -1.588 -15.492 -1.608 -8.804 0.172 0.52 -0.308
-0.5280728862295537 -1.28355842426312 -0.0502378708032473 2.022170173629947 0.027611654181937447 0.8690001163370868 0.14342720366728617 -0.045945792550132106 0.7873616586582468 -0.008639379795751335 -0.9707521297771502 0.03377212101975522 0.1621847207111501 -0.3381139092791773 -1.9 -15.716 -1.676 -8.74 0.236 0.508 -0.296
-0.5288398766234964 -1.2747380347327788 -0.051004861197190006 2.01181580331172 0.0279951493789088 0.870150601928001 0.1392087565006013 -0.027096236632129192 0.7901105522296222 0.014137166938502187 -0.9915651811032784 0.036128315509505585 0.16532631336415057 -0.3420409000954279 -1.556 -16.256 -1.44 -8.436 0.292 0.472 -0.324
-0.5292233718204677 -1.267451625990323 -0.051004861197190006 2.0022284233874363 0.028762139772851508 0.8709175923219437 0.1349903093339164 -0.034950218264630406 0.788539755903122 0.0027488935713754254 -1.0002045608990298 0.03809181091763089 0.1260564052016445 -0.3828816045844342 -1.932 -16.732 -1.744 -8.464 0.3 0.568 -0.288
-0.5296068670174391 -1.2593982268539248 -0.051004861197190006 1.9918740530692098 0.030679615757708275 0.872451573109829 0.13268933815208828 -0.05262167693775814 0.8179921870250015 -0.03573561642788053 -1.0005972599806547 0.10406525663064109 0.11663162724264303 -0.38837939172718505 -1.836 -16.856 -1.644 -8.68 0.272 0.704 -0.288
-0.5303738574113818 -1.2517283229144975 -0.051004861197190006 1.982286673144926 0.032213596545593685 0.8732185635037718 0.1277039005914607 -0.048694686121507534 0.8003207283518737 -0.03063052836675474 -0.9947067737562788 0.12644910428326955 0.14176436846664692 -0.39269908162506073 -1.932 -17.24 -1.576 -8.74 0.228 0.596 -0.28
-0.5315243430022959 -1.2440584189750705 -0.051004861197190006 1.972699293220642 0.03298058693953639 0.8759030298825713 0.1234854534247758 -0.062439153978384655 0.7971791356988733 0.01688606050987761 -0.9919578801849034 0.1449059611196474 0.15040374826239827 -0.3966260724413113 -2.244 -17.364 -1.576 -8.804 0.2 0.472 -0.316
-0.5330583237901813 -1.2348545342477582 -0.05062136600021865 1.9623449229024155 0.03413107253045045 0.876670020276514 0.11888351106111957 -0.11034844193664206 0.8183848861066266 0.04162610265225644 -0.9821404031442769 0.1390154748952715 0.14883295193589802 -0.420188017338815 -2.584 -17.524 -1.944 -8.832 0.188 0.52 -0.308
-0.5342088093810954 -1.2264176399143882 -0.05138835639416136 1.9523740477811604 0.03528155812136451 0.8782040010643993 0.11428156869746332 -0.10681415020201653 0.8372344420246295 0.005497787142750851 -0.9683959352873998 0.10053096489601555 0.14137166938502185 -0.45121124478719477 -2.336 -17.716 -2.28 -8.804 0.164 0.616 -0.28
-0.5353592949720094 -1.2183642407779898 -0.05177185159113271 1.942019677462934 0.03681553890924993 0.8797379818522848 0.10814564554592167 -0.11506083091614279 0.8164213906985013 -0.023954643979128706 -0.9880308893686528 0.10995574285501701 0.11780972448751822 -0.4614214209094464 -2.212 -17.904 -2.148 -8.832 0.18 0.684 -0.288
-0.5368932757598948 -1.2091603560506774 -0.05062136600021865 1.9308983167507645 0.038733014894106695 0.883189438625027 0.10277671278832272 -0.14372786387477224 0.8183848861066266 -0.0035342917346255468 -0.9723229261036503 0.13508848407902088 0.18064157754752794 -0.46652650897057213 -2.428 -18.0 -2.012 -8.956 0.136 0.568 -0.268
-0.5388107517447516 -1.2007234617173077 -0.05062136600021865 1.9209274416295095 0.04026699568199211 0.8858739050038265 0.09932525601558054 -0.1539380399970238 0.8270242659023779 0.02120575040775328 -0.9966702691644042 0.14372786387477224 0.24779312050541333 -0.48144907407232446 -2.68 -18.256 -2.316 -9.016 0.116 0.452 -0.288
-0.5395777421386942 -1.191519576989995 -0.05177185159113271 1.9101895761143115 0.041033986075934815 0.8870243905947405 0.09395632325798159 -0.155116137241899 0.8195629833515018 -0.01531526418337737 -0.9789988104912765 0.1170243263242681 0.21127210591428267 -0.46456301356244684 -2.524 -18.444 -2.248 -9.076 0.136 0.46 -0.268
-0.5422622085174937 -1.1834661778535966 -0.05177185159113271 1.9013691865839704 0.04141748127290617 0.8889418665795973 0.09012137128826805 -0.1790707812210277 0.8199556824331268 0.01060287520387664 -0.9648616435527743 0.08168140897801264 0.1602212253030248 -0.4798782777458242 -2.864 -18.476 -2.384 -9.048 0.164 0.588 -0.268
-0.5441796845023505 -1.1765632643081123 -0.051004861197190006 1.891398311462715 0.04180097646987752 0.8893253617765686 0.0839854481367264 -0.20381082336340653 0.8380198401878796 0.0035342917346255468 -0.9522952729407723 0.051443579692882956 0.168075206935526 -0.46652650897057213 -2.74 -18.824 -2.484 -8.832 0.188 0.568 -0.288
-0.5457136652902359 -1.1685098651717138 -0.0502378708032473 1.882577921932374 0.042184471666848876 0.890859342564454 0.0790000105760988 -0.18064157754752794 0.7850054641684964 0.0 -0.9361946105941448 0.0801106126515124 0.15982852622139973 -0.5148284960104547 -2.708 -19.016 -2.484 -8.832 0.144 0.576 -0.288
-0.5487816268660067 -1.1581554948534873 -0.05138835639416136 1.8729905420080901 0.04295146206079158 0.8923933233523395 0.07363107781849985 -0.21676989305703354 0.8313439558002536 -0.009032078877376396 -0.9381581060022701 0.07775441816176203 0.12448560887514426 -0.5324999546835824 -3.084 -19.272 -2.716 -8.772 0.116 0.588 -0.28
-0.5518495884417776 -1.1508690861110316 -0.05138835639416136 1.8634031620838063 0.04410194765170564 0.8931603137462821 0.06864564025787226 -0.27056966723966686 0.827416964984003 -0.019634954081253035 -0.9538660692672726 0.08521570071263818 0.13823007673202137 -0.5152211950920796 -3.272 -19.556 -2.82 -8.712 0.124 0.568 -0.288
-0.5537670644266344 -1.143582677368576 -0.05177185159113271 1.854199277356494 0.044485442848677 0.8939273041402248 0.06212622190935926 -0.24622232417891307 0.7877543577398718 -0.040448005407381256 -0.90477868406414 0.08717919612076348 0.0899280896921389 -0.5148284960104547 -3.208 -19.748 -2.752 -8.712 0.124 0.588 -0.252
-0.5576020163963479 -1.1355292782321775 -0.05138835639416136 1.8449953926291813 0.044485442848677 0.8946942945341676 0.05714078434873166 -0.26821347274991647 0.7779368806992453 0.02081305132612822 -0.9004589941662643 0.06008295948863429 0.056941366835633805 -0.5537057050913357 -3.208 -19.968 -2.652 -8.772 0.124 0.588 -0.252
-0.559902987578176 -1.1270923838988078 -0.051004861197190006 1.835791507901869 0.045252433242619704 0.8946942945341676 0.051004861197190006 -0.27528205621916757 0.7744025889646198 0.012566370612001944 -0.8517643080447568 0.027096236632129192 0.024347343060753767 -0.5505641124383351 -3.24 -20.192 -2.852 -8.772 0.124 0.636 -0.268
-0.5641214347448609 -1.1190389847624094 -0.05177185159113271 1.8269711183715278 0.045252433242619704 0.8943107993371963 0.044485442848677 -0.31062497356542307 0.7755806862094949 0.010995574285501701 -0.853727803452882 0.0070685834692510935 -0.01649336142825255 -0.5607742885605868 -3.456 -20.32 -3.188 -8.772 0.136 0.624 -0.268
-0.5668059011236604 -1.1117525760199536 -0.05062136600021865 1.8193012144321008 0.04563592843959106 0.8943107993371963 0.03911651009107805 -0.3455751918300535 0.7590873247812424 0.015707963265002428 -0.8309512567186286 0.011780972448751823 -0.014137166938502187 -0.5376050427447081 -3.396 -20.636 -3.02 -8.772 0.136 0.692 -0.308
-0.5702573578964025 -1.1044661672774978 -0.05138835639416136 1.8100973297047882 0.04601942363656241 0.8943107993371963 0.0337475773334791 -0.323191344177425 0.7327764863123634 -0.011780972448751823 -0.8191702842698767 0.013351768775252066 0.0027488935713754254 -0.5521349087648354 -3.208 -20.856 -3.088 -8.832 0.124 0.704 -0.28
-0.5740923098661161 -1.0971797585350422 -0.05138835639416136 1.801276940174447 0.04601942363656241 0.8943107993371963 0.026461168591023387 -0.35657076611555516 0.7209955138636115 -0.014137166938502187 -0.8223118769228772 0.014922565101752308 0.00039269908162506076 -0.5497787142750851 -3.304 -20.828 -3.02 -8.804 0.136 0.624 -0.252
-0.5786942522297723 -1.0898933497925865 -0.05138835639416136 1.7943740266289627 0.04563592843959106 0.8943107993371963 0.021092235833424438 -0.3612831550950559 0.7005751616191084 0.009817477040626518 -0.7476990514141156 0.01060287520387664 0.024740042142378828 -0.5745187564174639 -3.116 -20.984 -3.088 -8.68 0.136 0.656 -0.288
-0.5825292041994858 -1.0822234458531594 -0.05177185159113271 1.787087617886507 0.046402918833533764 0.8939273041402248 0.014956312681882784 -0.40683624856356293 0.6844744992724808 -0.008639379795751335 -0.7064656478434843 0.01531526418337737 -0.019634954081253035 -0.5533130060097106 -3.272 -21.08 -3.256 -8.956 0.144 0.636 -0.28
-0.5867476513661708 -1.0760875227016178 -0.05138835639416136 1.7790342187501087 0.04601942363656241 0.8939273041402248 0.009203884727312482 -0.40487275315543764 0.6613052534566023 -0.028274333877004374 -0.6946846753947324 0.027096236632129192 -0.0329867228565051 -0.5391758390712084 -3.116 -21.176 -3.188 -9.016 0.208 0.676 -0.268
-0.590199108138913 -1.0695681043531047 -0.05177185159113271 1.772898295598567 0.047553404424447825 0.8950777897311389 0.004985437560627594 -0.4021238595840622 0.6448118920283498 -0.040448005407381256 -0.6864379946806062 0.02591813938725401 0.0035342917346255468 -0.5540984041729607 -3.208 -21.272 -2.82 -8.956 0.252 0.644 -0.26
-0.5948010505025692 -1.063432181201563 -0.05253884198507542 1.766378877250054 0.04793689962141918 0.8954612849281103 0.0 -0.4311835916243167 0.6416702993753493 -0.029845130203504617 -0.6770132167216047 0.09464047867163963 0.029452431121879556 -0.5395685381528335 -3.148 -21.428 -2.952 -8.924 0.208 0.568 -0.268
-0.6001699832601681 -1.0572962580500214 -0.054072822772960834 1.7602429540985123 0.0502378708032473 0.8939273041402248 -0.006135923151541655 -0.43275438795081694 0.6243915397838465 -0.07382742734551141 -0.6444191929467247 0.14137166938502185 0.0011780972448751821 -0.5399612372344585 -3.332 -21.588 -2.784 -8.772 0.164 0.636 -0.268
-0.6051554208207958 -1.0515438300954512 -0.05253884198507542 1.7541070309469706 0.051004861197190006 0.8939273041402248 -0.013038836697026017 -0.46534841172569696 0.6228207434573463 -0.048694686121507534 -0.627140433355222 0.13508848407902088 -0.07107853377413599 -0.5599888903973366 -3.084 -21.812 -2.616 -8.804 0.136 0.704 -0.252
-0.6089903727905093 -1.045024411746938 -0.05368932757598948 1.749121593386343 0.052155346788104066 0.8923933233523395 -0.01687378866673955 -0.4732023933581982 0.5937610114170918 0.0027488935713754254 -0.5709844646828384 0.1119192382631423 -0.06479534846813502 -0.5446736262139592 -2.928 -21.968 -2.884 -8.772 0.164 0.74 -0.288
-0.6143593055481082 -1.039655478989339 -0.05445631796993219 1.7433691654317727 0.05292233718204677 0.8927768185493108 -0.024160197409195266 -0.47438049060307336 0.5658793766217125 -0.014922565101752308 -0.5611669876422118 0.09228428418188928 -0.03455751918300534 -0.5505641124383351 -2.992 -22.0 -2.988 -8.74 0.164 0.724 -0.252
-0.6197282383057071 -1.0346700414287116 -0.054072822772960834 1.7380002326741737 0.05445631796993219 0.8927768185493108 -0.02914563496982286 -0.49165925019457607 0.5450663252955843 -0.01767145867312773 -0.542710130805834 0.0640099503048849 -0.013744467856877126 -0.5831581362132152 -3.084 -22.128 -3.156 -8.804 0.116 0.56 -0.24
-0.6235631902754207 -1.0300680990650553 -0.055223308363874894 1.7353157662953742 0.05445631796993219 0.8920098281553681 -0.03413107253045045 -0.5152211950920796 0.5187554868267052 -0.0200276531628781 -0.5073672134595785 0.09385508050838952 -0.039662607244131134 -0.5603815894789617 -3.208 -22.128 -3.12 -8.832 0.116 0.56 -0.268
-0.6289321230330196 -1.0250826615044277 -0.05560680356084625 1.7287963479468613 0.055223308363874894 0.890859342564454 -0.041033986075934815 -0.5270021675408315 0.5010840281535776 -0.04280419989713162 -0.46534841172569696 0.07264933010063623 -0.09385508050838952 -0.5851216316213405 -3.208 -22.032 -3.156 -8.956 0.136 0.636 -0.28
-0.6343010557906186 -1.0208642143377429 -0.05560680356084625 1.7249613959771477 0.056373793954788955 0.8889418665795973 -0.046402918833533764 -0.5344634500917077 0.49244464835782614 -0.0530143760193832 -0.43785947601194275 0.07775441816176203 -0.12134401622214377 -0.5878705251927159 -3.24 -22.096 -2.988 -8.956 0.124 0.616 -0.28
-0.6396699885482175 -1.016645767171058 -0.05560680356084625 1.7207429488104629 0.056373793954788955 0.8877913809886832 -0.05253884198507542 -0.5317145565203323 0.44924774937906947 -0.03926990816250607 -0.3824889055028092 0.06558074663138515 -0.16297011887440022 -0.594546409580342 -2.992 -21.844 -2.82 -9.016 0.144 0.608 -0.296
-0.6458059116997592 -1.0116603296104303 -0.055223308363874894 1.7172914920377207 0.056373793954788955 0.8854904098068551 -0.058674765136617076 -0.5352488482549578 0.46338491631757167 -0.0070685834692510935 -0.3781692156049335 0.012173671530376884 -0.19752763805740556 -0.5800165435602147 -2.96 -21.904 -2.852 -9.14 0.136 0.56 -0.252
-0.6515583396543295 -1.0074418824437454 -0.056373793954788955 1.713456540068007 0.056373793954788955 0.8835729338219983 -0.06404369789421602 -0.5615596867238368 0.43668137876706753 -0.029452431121879556 -0.368351738564307 0.00510508806112579 -0.1822123738740282 -0.5811946408050899 -2.836 -22.032 -2.82 -9.076 0.144 0.52 -0.252
-0.6576942628058712 -1.0032234352770606 -0.056373793954788955 1.7103885784922364 0.05675728915176031 0.8797379818522848 -0.07017962104575767 -0.5753041545807139 0.3923063825434357 -0.03887720908088101 -0.32672563591205056 -0.009817477040626518 -0.21087940683265763 -0.5851216316213405 -2.552 -22.032 -2.884 -9.016 0.136 0.54 -0.24
-0.6626797003664987 -1.0009224640952326 -0.057524279545703015 1.708854597704351 0.05675728915176031 0.876670020276514 -0.07631554419729933 -0.5764822518255892 0.368351738564307 -0.05537057050913356 -0.2992367001982963 0.01767145867312773 -0.297273204790171 -0.5902267196824663 -2.648 -22.128 -2.752 -8.956 0.124 0.636 -0.232
-0.6699661091089545 -0.9955535313376335 -0.058674765136617076 1.7061701313255515 0.056373793954788955 0.8736020587007431 -0.08283496254581234 -0.5650939784584624 0.3762057201968082 -0.09542587683488976 -0.2580032966276649 0.02081305132612822 -0.33968470560567754 -0.5902267196824663 -2.552 -22.128 -2.884 -8.864 0.144 0.636 -0.252
-0.6741845562756393 -0.9936360553527768 -0.058674765136617076 1.7031021697497806 0.05714078434873166 0.8693836115340582 -0.08743690490946858 -0.6106470719269694 0.3781692156049335 -0.08874999244726373 -0.22423117560790967 -0.011388273367126762 -0.35185837713605445 -0.5544911032545857 -2.524 -22.096 -2.884 -8.864 0.136 0.644 -0.252
-0.6810874698211237 -0.9905680937770059 -0.059825250727531136 1.7027186745528093 0.056373793954788955 0.8666991451552588 -0.09318933286403888 -0.6051492847842186 0.30473448734104713 -0.029059732040254495 -0.18967365642490433 -0.014922565101752308 -0.35185837713605445 -0.5230751767245809 -2.492 -22.16 -2.448 -8.712 0.136 0.644 -0.252
-0.6876068881696367 -0.9871166370042638 -0.060975736318445196 1.7000342081740099 0.05675728915176031 0.8613302123976598 -0.09855826562163783 -0.6169302572329705 0.29059732040254493 -0.08207410805963769 -0.16768250785390093 -0.0019634954081253035 -0.4033019568289374 -0.5878705251927159 -2.148 -22.064 -2.448 -8.648 0.144 0.644 -0.24
-0.693359316124207 -0.984048675428493 -0.06135923151541655 1.6992672177800672 0.05675728915176031 0.8571117652309749 -0.10507768397015084 -0.5902267196824663 0.2666426764234162 -0.07147123285576105 -0.13076879418114523 -0.015707963265002428 -0.41626102652256436 -0.6075054792739689 -2.18 -22.16 -2.416 -8.648 0.172 0.644 -0.24
-0.7002622296696914 -0.9825146946406075 -0.06327670750027331 1.6996507129770384 0.056373793954788955 0.85289331806429 -0.1112136071216925 -0.6027930902944683 0.2548617039746644 -0.09228428418188928 -0.09149888601863915 0.0 -0.40565815131868777 -0.5772676499888393 -2.304 -22.192 -2.484 -8.556 0.188 0.656 -0.26
-0.7063981528212331 -0.9802137234587793 -0.06289321230330196 1.6985002273861243 0.056373793954788955 0.8486748708976052 -0.11658253987929144 -0.6342090168244731 0.2340486526485362 -0.07971791356988733 -0.028274333877004374 0.012959069693627005 -0.459065226419696 -0.5258240702959563 -1.96 -22.064 -2.28 -8.464 0.152 0.676 -0.252
-0.7136845615636888 -0.9779127522769513 -0.06366020269724466 1.6988837225830957 0.0559902987578176 0.8425389477460635 -0.12195147263689039 -0.6487388828446004 0.21991148571003402 -0.09346238142676445 -0.028274333877004374 0.0011780972448751821 -0.46770460621544735 -0.5540984041729607 -1.804 -22.0 -2.012 -8.528 0.188 0.656 -0.268
-0.7202039799122018 -0.9759952762920945 -0.06481068828815872 1.6992672177800672 0.056373793954788955 0.8390874909733214 -0.12808739578843203 -0.6389214058039738 0.19045905458815446 -0.061653755815134534 0.023169245815878585 -0.003141592653000486 -0.47163159703169794 -0.5395685381528335 -1.524 -21.904 -1.844 -8.864 0.228 0.644 -0.232
-0.7267233982607147 -0.9740778003072377 -0.06519418348513008 1.6996507129770384 0.056373793954788955 0.8321845774278369 -0.13383982374300235 -0.6298893269265974 0.19281524907790482 -0.060475658570259355 0.029059732040254495 0.005497787142750851 -0.46259951815432154 -0.5438882280507091 -1.184 -21.872 -1.912 -9.14 0.236 0.508 -0.224
-0.7320923310183137 -0.9725438195193523 -0.06481068828815872 1.7008011985679525 0.056373793954788955 0.8287331206550947 -0.1384417661066586 -0.6239988407022216 0.17632188764965226 -0.05576326959075863 0.028667032958629435 0.00510508806112579 -0.47359509243982323 -0.536819644581458 -1.308 -21.844 -2.048 -9.14 0.236 0.452 -0.24
-0.7386117493668267 -0.9706263435344955 -0.06557767868210143 1.7008011985679525 0.05675728915176031 0.8245146734884099 -0.14381069886425754 -0.6499169800894755 0.1519745445888985 -0.06715154295788539 0.0620464548967596 0.02120575040775328 -0.4802709768274493 -0.5379977418263332 -1.088 -21.812 -2.248 -8.712 0.216 0.424 -0.24
-0.7447476725183684 -0.9702428483375242 -0.0674951546669582 1.702335179355838 0.057524279545703015 0.8176117599429256 -0.1499466220157992 -0.6247842388654716 0.14137166938502185 -0.09581857591651483 0.10249446030414085 0.04280419989713162 -0.5050110189698281 -0.556061899581086 -1.056 -21.872 -2.348 -8.712 0.2 0.548 -0.232
-0.7512670908668814 -0.9690923627466101 -0.06864564025787226 1.7042526553406947 0.05790777474267437 0.8114758367913839 -0.15531555477339815 -0.6365652113142235 0.10485065479389122 -0.1130973355080175 0.12644910428326955 0.040448005407381256 -0.581587339886715 -0.5356415473365829 -1.184 -21.904 -2.18 -8.528 0.188 0.636 -0.232
-0.7577865092153944 -0.9683253723526675 -0.07017962104575767 1.7054031409316088 0.05829126993964572 0.8045729232458995 -0.1606844875309971 -0.6161448590697203 0.0860010988758883 -0.12448560887514426 0.1441205629563973 0.06636614479463526 -0.601222293967968 -0.5191481859083303 -0.9 -21.652 -1.98 -8.284 0.208 0.616 -0.26
-0.7635389371699647 -0.9679418771556961 -0.07133010663667173 1.708854597704351 0.05905826033358843 0.7999709808822433 -0.16566992509162468 -0.6188937526410957 0.08285950622288782 -0.11113384009989219 0.1959568417309053 0.03220132469325498 -0.5929756132538417 -0.48498336580695 -0.9 -21.62 -1.644 -8.312 0.272 0.644 -0.24
-0.7696748603215063 -0.9675583819587247 -0.07171360183364309 1.7107720736892076 0.058674765136617076 0.7949855433216156 -0.16988837225830958 -0.6487388828446004 0.023169245815878585 -0.12644910428326955 0.24779312050541333 0.009032078877376396 -0.5580253949892113 -0.49244464835782614 -0.84 -21.748 -1.508 -8.192 0.336 0.588 -0.232
-0.776961269063962 -0.9671748867617533 -0.07363107781849985 1.7130730448710358 0.05905826033358843 0.7880826297761313 -0.17564080021287987 -0.6475607855997252 0.027488935713754253 -0.12134401622214377 0.26821347274991647 0.0019634954081253035 -0.5643085802952122 -0.491266551112951 -0.684 -21.684 -1.476 -8.252 0.356 0.548 -0.224
-0.7838641826094465 -0.9675583819587247 -0.07554855380335662 1.716524501643778 0.05829126993964572 0.782330201821561 -0.1802427425765361 -0.6550220681506013 0.01531526418337737 -0.10917034469176688 0.2980586029534211 0.018849555918002914 -0.5859070297845906 -0.4900884538680758 -0.496 -21.428 -1.544 -8.192 0.3 0.56 -0.252
-0.7896166105640168 -0.9671748867617533 -0.07593204900032798 1.7207429488104629 0.05944175553055978 0.7765777738669907 -0.184461189743221 -0.6428483966202244 0.003141592653000486 -0.1119192382631423 0.3066979827491724 0.04437499622363186 -0.5466371216220846 -0.46652650897057213 -0.28 -21.492 -1.476 -8.1 0.244 0.52 -0.232
-0.7965195241095011 -0.9679418771556961 -0.07669903939427068 1.7238109103862338 0.06020874592450249 0.7696748603215063 -0.18906313210687725 -0.6507023782527256 -0.0023561944897503642 -0.12959069693627004 0.34439709458517825 0.034950218264630406 -0.6133959654983449 -0.45081854570556973 -0.464 -21.24 -1.376 -8.16 0.208 0.56 -0.232
-0.8026554472610428 -0.9671748867617533 -0.07708253459124204 1.727262367158976 0.05944175553055978 0.7631554419729933 -0.1936650744705335 -0.6314601232530976 -0.008246680714126275 -0.10406525663064109 0.3848450999925595 -0.00510508806112579 -0.6503096791711006 -0.46495571264407193 -0.372 -21.428 -1.308 -8.16 0.28 0.528 -0.252
-0.8080243800186417 -0.9683253723526675 -0.0790000105760988 1.7341652807044603 0.059825250727531136 0.7558690332305377 -0.19750002644024703 -0.6177156553962205 -0.04437499622363186 -0.084037603467763 0.42804199897131623 -0.006675884387626033 -0.6895795873336067 -0.426863901726441 -0.308 -21.144 -1.308 -8.1 0.272 0.548 -0.224
-0.8145437983671547 -0.9690923627466101 -0.07976700097004151 1.7383837278711451 0.05944175553055978 0.7493496148820246 -0.2017184736069319 -0.6283185306000971 -0.05851216316213405 -0.062439153978384655 0.42372230907344055 0.0027488935713754254 -0.6864379946806062 -0.3860231972374347 -0.28 -20.984 -1.376 -8.008 0.252 0.56 -0.24
-0.8206797215186964 -0.9698593531405528 -0.08053399136398422 1.7418351846438873 0.05944175553055978 0.7428301965335116 -0.20555342557664544 -0.6192864517227208 -0.05772676499888393 -0.0801106126515124 0.43236168886919185 -0.003926990816250607 -0.6546293690689763 -0.38680859540068485 -0.372 -21.144 -1.44 -7.976 0.236 0.54 -0.24
-0.8271991398672094 -0.9698593531405528 -0.08053399136398422 1.7464371270075436 0.059825250727531136 0.7370777685789413 -0.20900488234938763 -0.6550220681506013 -0.0801106126515124 -0.08168140897801264 0.48341256948044975 0.008639379795751335 -0.6844744992724808 -0.3875939935639349 -0.372 -20.952 -1.476 -7.948 0.244 0.548 -0.224
-0.8341020534126937 -0.9713933339284383 -0.08091748656095557 1.7521895549621138 0.059825250727531136 0.7301748550334569 -0.21283983431910117 -0.6829037029459806 -0.07657632091688685 -0.05890486224375911 0.5116869033574541 -0.0035342917346255468 -0.6950773744763575 -0.38445240091093447 -0.184 -20.952 -1.34 -7.916 0.252 0.5 -0.232
-0.8410049669581781 -0.972160324322381 -0.08015049616701286 1.7575584877197128 0.05905826033358843 0.7228884462910012 -0.21629129109184334 -0.6534512718241011 -0.09699667316139 -0.014922565101752308 0.542710130805834 0.003141592653000486 -0.672300827742104 -0.3738495257070578 -0.34 -21.176 -1.34 -7.948 0.272 0.54 -0.232
-0.846373899715777 -0.9744612955042091 -0.08130098175792692 1.7625439252803403 0.05905826033358843 0.7167525231394596 -0.22012624306155687 -0.6931138790682322 -0.12448560887514426 -0.01688606050987761 0.574911455499089 -0.0023561944897503642 -0.6624833507014775 -0.3663882431561817 -0.404 -21.112 -1.172 -8.068 0.244 0.528 -0.24
-0.854043803655204 -0.9752282858981518 -0.08130098175792692 1.7694468388258247 0.05944175553055978 0.7098496095939753 -0.22281070944035636 -0.6526658736608509 -0.11270463642639243 0.0 0.5811946408050899 0.021991148571003403 -0.6703373323339786 -0.31965705244279946 0.996 -20.668 -1.072 -8.068 0.292 0.424 -0.204
-0.8613302123976598 -0.9759952762920945 -0.08245146734884098 1.775199266780395 0.05944175553055978 0.7029466960484908 -0.22549517581915582 -0.6675884387626032 -0.11427543275289267 -0.028667032958629435 0.5792311453969646 0.0035342917346255468 -0.6558074663138515 -0.2941316121371705 2.148 -20.572 -0.836 -7.976 0.3 0.384 -0.24
-0.8674661355492015 -0.978679742670894 -0.08360195293975504 1.7821021803258794 0.06020874592450249 0.6956602873060351 -0.228946632591898 -0.6326382204979728 -0.12134401622214377 -0.07736171908013696 0.6149667618248451 0.015707963265002428 -0.6475607855997252 -0.27763825070891796 3.02 -20.952 -0.4 -7.916 0.336 0.424 -0.232
-0.872451573109829 -0.9794467330648366 -0.08436894333369775 1.7897720842653064 0.0617427267123879 0.6872233929726653 -0.23163109897069747 -0.6004368958047178 -0.15275994275214863 -0.11231193734476737 0.6247842388654716 0.06283185306000971 -0.7005751616191084 -0.2721404635661671 2.992 -20.888 -0.436 -7.976 0.328 0.508 -0.232
-0.8774370106704567 -0.9805972186557508 -0.08743690490946858 1.7951410170229054 0.06212622190935926 0.6810874698211237 -0.23354857495555426 -0.49087385203132594 -0.13037609509952017 -0.15825772989489947 0.6518804754976009 0.07029313561088588 -0.7319910881491132 -0.2638937828520408 2.896 -20.476 -0.468 -7.916 0.272 0.52 -0.252
-0.8824224482310843 -0.9817477042466648 -0.08935438089432535 1.8024274257653612 0.0625097171063306 0.6734175658816967 -0.23661653653132508 -0.5116869033574541 -0.1260564052016445 -0.19360064724115494 0.6687665360074785 0.05851216316213405 -0.6982189671293579 -0.24582962509728803 2.708 -20.38 -0.468 -7.948 0.216 0.5 -0.232
-0.8866408953977691 -0.9832816850345502 -0.09050486648523941 1.8085633489169028 0.06289321230330196 0.6680486331240977 -0.23776702212223913 -0.45788712917482083 -0.15668693356839924 -0.23051436091391064 0.6738716240686042 0.021598449489378342 -0.64638268835485 -0.2159844948937834 2.552 -20.7 0.064 -7.948 0.244 0.424 -0.204
-0.8912428377614254 -0.9848156658224356 -0.09203884727312482 1.817383738447244 0.060975736318445196 0.6615292147755847 -0.24006799330406725 -0.4382521750935678 -0.16571901244577564 -0.19399334632278 0.6770132167216047 -0.022383847652628464 -0.627140433355222 -0.20224002703690627 2.524 -20.412 0.904 -7.856 0.3 0.376 -0.232
-0.8946942945341676 -0.9867331418072924 -0.09280583766706753 1.8235196615987856 0.060975736318445196 0.6546263012301003 -0.24275245968286674 -0.46063602274619625 -0.1507964473440233 -0.1319468914260204 0.7261006019247374 -0.06558074663138515 -0.6514877764159758 -0.2018473279552812 2.804 -19.716 1.776 -7.824 0.428 0.384 -0.232
-0.9000632272917665 -0.9886506177921491 -0.09395632325798159 1.8311895655382127 0.059825250727531136 0.6469563972906732 -0.24390294527378079 -0.5183627877450802 -0.15118914642564837 -0.07107853377413599 0.7151050276392356 -0.06950773744763575 -0.7001824625374833 -0.1888882582616542 2.772 -19.716 1.844 -7.764 0.52 0.472 -0.212
-0.9042816744584514 -0.9905680937770059 -0.09318933286403888 1.8384759742806684 0.059825250727531136 0.6400534837451889 -0.2454369260616662 -0.5340707510100826 -0.20224002703690627 -0.04633849163175717 0.7575165284547422 -0.07461282550876154 -0.7033240551904838 -0.16964600326202625 3.396 -19.968 1.88 -7.792 0.536 0.5 -0.204
-0.9111845880039358 -0.9921020745648913 -0.09318933286403888 1.8453788878261528 0.06059224112147384 0.6343010557906186 -0.2469709068495516 -0.5022621253984527 -0.18731746193515397 0.01531526418337737 0.7586946256996173 -0.008639379795751335 -0.6715154295788539 -0.16886060509877612 3.832 -19.396 1.98 -7.764 0.428 0.404 -0.224
-0.915786530367592 -0.9944030457467194 -0.09203884727312482 1.8534322869625512 0.06059224112147384 0.6262476566542201 -0.24888838283440837 -0.5140430978472045 -0.17671458673127732 0.022383847652628464 0.7453428569243653 0.04241150081550656 -0.6243915397838465 -0.15825772989489947 4.176 -19.428 1.44 -7.608 0.356 0.328 -0.212
-0.9211554631251909 -0.9963205217315763 -0.09203884727312482 1.861869181295921 0.06135923151541655 0.6204952286996499 -0.2500388684253224 -0.48851765754157556 -0.19045905458815446 0.027881634795379313 0.7449501578427402 0.04162610265225644 -0.666410341517728 -0.13940817397689656 4.144 -19.684 1.276 -7.548 0.3 0.364 -0.24
-0.9249904150949045 -0.9978545025194616 -0.09280583766706753 1.870689570826262 0.060975736318445196 0.6116748391693088 -0.2504223636222938 -0.4421791659098184 -0.2159844948937834 0.027881634795379313 0.7869689595766217 0.04555309346850705 -0.7072510460067344 -0.11270463642639243 4.02 -19.208 1.308 -7.456 0.3 0.364 -0.232
-0.9280583766706754 -1.0001554737012897 -0.09280583766706753 1.8791264651596318 0.06059224112147384 0.6036214400329103 -0.2519563444101792 -0.36560284499293155 -0.1790707812210277 -0.004319689897875668 0.7995353301886237 0.014137166938502187 -0.7296348936593628 -0.08364490438613793 3.584 -18.92 1.34 -7.364 0.328 0.384 -0.224
-0.9311263382464462 -1.0020729496861465 -0.09280583766706753 1.8871798642960302 0.06059224112147384 0.5959515360934833 -0.25233983960715056 -0.3349723166261768 -0.1602212253030248 -0.0070685834692510935 0.8046404182497494 -0.021991148571003403 -0.7791149779441205 -0.07107853377413599 3.24 -19.048 1.34 -7.336 0.344 0.336 -0.232
-0.9345777950191884 -1.0039904256710033 -0.09280583766706753 1.8963837490233428 0.060975736318445196 0.5871311465631421 -0.25310683000109324 -0.336150413871052 -0.2042035224450316 0.008639379795751335 0.8454811227387558 -0.04162610265225644 -0.8069966127394999 -0.09032078877376397 3.052 -18.92 1.476 -7.396 0.336 0.336 -0.232
-0.9368787662010164 -1.00590790165586 -0.09203884727312482 1.9036701577657984 0.06020874592450249 0.5790777474267437 -0.2542573155920073 -0.2949170103004206 -0.20263272611853134 0.008246680714126275 0.860403687840508 -0.010995574285501701 -0.8395906365143798 -0.05654866775400875 2.772 -18.856 1.308 -7.152 0.328 0.316 -0.232
-0.9414807085646727 -1.007825377640717 -0.09203884727312482 1.9136410328870537 0.0617427267123879 0.5691068723054885 -0.253873820395036 -0.2811725424435435 -0.19163715183302965 0.024347343060753767 0.8564766970242574 0.014922565101752308 -0.8686503685546344 -0.050658181529632834 2.896 -18.856 1.072 -7.06 0.344 0.316 -0.212
-0.9433981845495295 -1.010126348822545 -0.09088836168221076 1.9224614224173948 0.06059224112147384 0.5595194923812047 -0.253873820395036 -0.32122784876929966 -0.21127210591428267 0.06636614479463526 0.8871072253910122 0.022383847652628464 -0.9275552307983934 -0.003926990816250607 2.896 -18.572 1.108 -6.936 0.316 0.316 -0.224
-0.9464661461253003 -1.011276834413459 -0.08935438089432535 1.9331992879325928 0.060975736318445196 0.5495486172599495 -0.2542573155920073 -0.28352873693329383 -0.1959568417309053 0.054977871427508505 0.9145961611047665 0.005497787142750851 -0.9899943847767781 0.01060287520387664 2.96 -18.316 0.972 -6.816 0.3 0.328 -0.212
-0.9491506125040997 -1.0139613007922585 -0.09012137128826805 1.9424031726599051 0.06059224112147384 0.5384272565477802 -0.253873820395036 -0.2627156856071656 -0.1720021977517766 0.09346238142676445 0.9236282399821428 -0.011780972448751823 -1.0037388526336553 -0.003141592653000486 2.864 -18.508 0.804 -6.692 0.3 0.356 -0.204
-0.9506845932919852 -1.016645767171058 -0.088970885697354 1.951990552584189 0.0617427267123879 0.5280728862295537 -0.25310683000109324 -0.2399391388729121 -0.20027653162878098 0.05890486224375911 0.9593638564100234 0.0070685834692510935 -1.0367255754901603 -0.007461282550876154 2.616 -18.412 0.736 -6.664 0.3 0.344 -0.184
-0.952602069276842 -1.0174127575650007 -0.088970885697354 1.9619614277054442 0.06135923151541655 0.5158010399264704 -0.25349032519806464 -0.22462387468953474 -0.2049889206082817 0.03377212101975522 0.9585784582467732 0.0007853981632501215 -1.0646072102855397 0.012959069693627005 2.524 -18.128 0.972 -6.508 0.264 0.316 -0.148
-0.9533690596707847 -1.0185632431559146 -0.088970885697354 1.9711653124327566 0.06020874592450249 0.5058301648052151 -0.2527233348041219 -0.16650441060902577 -0.18378317020052842 0.03652101459113065 0.9738937224301506 0.0011780972448751821 -1.0913107478360438 0.02552544030562895 2.18 -18.0 1.14 -6.236 0.308 0.308 -0.12
-0.9552865356556414 -1.0208642143377429 -0.08782040010643993 1.9811361875540119 0.060975736318445196 0.4939418136991032 -0.2527233348041219 -0.15472343816027392 -0.19045905458815446 0.05654866775400875 0.9876381902870277 -0.008246680714126275 -1.1301879569169249 0.009817477040626518 2.212 -18.128 1.14 -6.08 0.3 0.316 -0.128
-0.9575875068374695 -1.0227816903225997 -0.08782040010643993 1.9926410434631525 0.06020874592450249 0.48205346259299126 -0.25310683000109324 -0.155116137241899 -0.19163715183302965 0.05576326959075863 1.0292642929392841 -0.005497787142750851 -1.189092819160684 0.010995574285501701 1.932 -17.968 1.14 -5.988 0.292 0.424 -0.128
-0.9579710020344409 -1.024315671110485 -0.08590292412158317 2.0033789089783505 0.06059224112147384 0.4678641403050512 -0.253873820395036 -0.11113384009989219 -0.16297011887440022 0.043196898978756684 1.0437941589594115 0.006675884387626033 -1.2428925933433173 -0.0023561944897503642 1.836 -17.588 1.24 -5.776 0.28 0.424 -0.14
-0.9598884780192977 -1.0262331470953419 -0.08513593372764046 2.014883764887491 0.060975736318445196 0.4555922940019679 -0.2527233348041219 -0.14176436846664692 -0.13980087305852162 0.11388273367126761 1.0618583167141642 -0.0019634954081253035 -1.2393583016086918 -0.012566370612001944 2.116 -17.556 1.072 -5.744 0.292 0.424 -0.14
-0.9606554684132403 -1.0277671278832272 -0.08321845774278369 2.025621630402689 0.06135923151541655 0.44332044769888457 -0.24735440204652295 -0.12095131714051871 -0.16139932254789996 0.14058627122177175 1.0826713680402924 -0.001570796326500243 -1.2244357365069394 0.16846790601715106 2.148 -17.652 0.904 -5.744 0.244 0.384 -0.148
-0.9610389636102117 -1.0293011086711126 -0.08206797215186963 2.0359760007209156 0.06020874592450249 0.43104860139580126 -0.24236896448589537 -0.10956304377339195 -0.15943582713977467 0.11506083091614279 1.0960231368155444 -0.011780972448751823 -1.2032299860991862 0.433147087032442 2.368 -17.332 0.872 -5.684 0.236 0.412 -0.112
-0.961422458807183 -1.0304515942620267 -0.08168447695489828 2.046330371039142 0.06059224112147384 0.42146122147151743 -0.2373835269252678 -0.05851216316213405 -0.1610066234662749 0.13233959050764546 1.0846348634484178 -0.029452431121879556 -1.182809633854683 0.5533130060097106 2.244 -16.92 0.668 -5.56 0.188 0.356 -0.072
-0.9618059540041545 -1.030835089458998 -0.07976700097004151 2.0578352269482827 0.06020874592450249 0.4091893751684341 -0.23048061337978343 -0.02081305132612822 -0.12684180336489462 0.11584622907939292 1.1148726927335475 0.006675884387626033 -1.1470740174268024 0.5969026040700923 2.368 -16.764 0.636 -5.652 0.172 0.364 -0.092
-0.961422458807183 -1.0323690702468835 -0.07861651537912745 2.0685730924634806 0.06059224112147384 0.39883500485020756 -0.22511168062218448 -0.013351768775252066 -0.08953539061051385 0.11977321989564353 1.1494302119165527 -0.01767145867312773 -1.1101603037540466 0.5886559233559661 2.116 -16.732 0.872 -5.9 0.164 0.308 -0.084
-0.961422458807183 -1.0335195558377974 -0.07784952498518474 2.081228433963535 0.06020874592450249 0.38809713933500967 -0.21974274786458553 0.029845130203504617 -0.10485065479389122 0.0911061869370141 1.1396127348759262 -0.007853981632501214 -1.080315173550542 0.5580253949892113 2.18 -16.732 0.804 -6.112 0.18 0.316 -0.072
-0.961422458807183 -1.0342865462317403 -0.07708253459124204 2.091966299478733 0.059825250727531136 0.3788932546076972 -0.21399031991001521 0.031415926530004856 -0.09778207132464012 0.1119192382631423 1.1227266743660487 -0.03455751918300534 -1.0206249131435328 0.5328926537652074 2.056 -16.54 0.904 -6.172 0.18 0.308 -0.092
-0.961422458807183 -1.0339030510347689 -0.07554855380335662 2.1011701842060453 0.059825250727531136 0.37045636027432743 -0.20862138715241627 0.010995574285501701 -0.07029313561088588 0.10563605295714133 1.0948450395706693 -0.030237829285129678 -0.9228428418188928 0.5513495106015853 2.056 -16.348 0.804 -6.02 0.172 0.308 -0.072
-0.960271973216269 -1.035053536625683 -0.07363107781849985 2.112291544918215 0.059825250727531136 0.36355344672884304 -0.20363594959178868 0.0310232274483798 -0.0420188017338815 0.13665928040552114 1.0665707056936649 -0.01649336142825255 -0.8219191778412521 0.5564545986627111 1.992 -16.16 0.904 -5.808 0.144 0.296 -0.072
-0.9595049828223263 -1.0354370318226542 -0.07171360183364309 2.12226242003947 0.058674765136617076 0.3574175235773014 -0.19750002644024703 0.06636614479463526 -0.0400553063257562 0.1480475537726479 1.0135563296742818 0.00510508806112579 -0.6938992772314824 0.5348561491733327 2.4 -15.872 0.604 -5.5 0.152 0.26 -0.092
-0.959121487625355 -1.035053536625683 -0.0724805922275858 2.133383780751639 0.05944175553055978 0.34898062924393164 -0.1917475984856767 0.08560839979426324 -0.014137166938502187 0.16061392438464983 0.9943140746746538 -0.009817477040626518 -0.6479534846813502 0.542710130805834 2.524 -16.0 0.4 -5.256 0.144 -0.248 -0.084
-0.9564370212465555 -1.035053536625683 -0.06941263065181497 2.1445051414638083 0.059825250727531136 0.337475773334791 -0.18599517053110642 0.10406525663064109 0.005890486224375911 0.12291481254864402 1.0335839828371598 0.012173671530376884 -0.8549059006977572 0.5419247326425838 2.836 -15.968 0.568 -5.624 0.144 0.048 -0.072
-0.9556700308526128 -1.035053536625683 -0.06864564025787226 2.1552430069790063 0.05944175553055978 0.3255874222286791 -0.18100973297047881 0.15865042897652454 0.01649336142825255 0.13037609509952017 1.0826713680402924 -0.007853981632501214 -1.1140872945702973 0.5395685381528335 2.772 -16.192 0.904 -6.02 0.172 0.296 -0.064
-0.9533690596707847 -1.0335195558377974 -0.0682621450609009 2.1663643676911755 0.05944175553055978 0.3144660615165098 -0.17525730501590853 0.18574666560865372 0.04633849163175717 0.10838494652851677 1.0571459277346635 0.0027488935713754254 -1.1152653918151725 0.5533130060097106 2.708 -15.776 0.872 -6.236 0.152 0.308 -0.084
-0.9503010980950138 -1.0327525654438547 -0.06634466907604414 2.175184757221517 0.05905826033358843 0.3079466431679968 -0.16912138186436687 0.19242254999627975 0.059690260407009234 0.08364490438613793 0.9970629682460292 -0.01610066234662749 -0.9358019115125198 0.5548838023362108 2.584 -15.524 1.04 -6.08 0.164 0.308 -0.084
-0.9476166317162144 -1.0323690702468835 -0.06519418348513008 2.1847721371458007 0.05944175553055978 0.30334470080434056 -0.16260196351585385 0.2850995332597941 0.07264933010063623 0.09581857591651483 0.9224501427372677 -0.02081305132612822 -0.6880087910071064 0.5941537104987169 2.46 -15.46 1.24 -5.684 0.164 0.228 -0.092
-0.9445486701404435 -1.030835089458998 -0.06404369789421602 2.1932090314791703 0.05905826033358843 0.2972087776527989 -0.15684953556128356 0.25643250030116466 0.09267698326351434 0.1060287520387664 0.8977101005948889 -0.005497787142750851 -0.5175773895818301 0.6153594609064702 2.68 -15.176 1.208 -5.288 0.152 -0.152 -0.092
-0.943014689352558 -1.0300680990650553 -0.06366020269724466 2.20164592581254 0.059825250727531136 0.2891553785164005 -0.15109710760671324 0.3015928946880466 0.1189878217323934 0.11427543275289267 0.8816094382482613 -0.015707963265002428 -0.5654866775400874 0.5992587985598427 2.616 -14.636 0.94 -4.98 0.152 -0.064 -0.072
-0.9380292517919305 -1.02853411827717 -0.06135923151541655 2.2108498105398526 0.06020874592450249 0.28033498898605935 -0.14419419406122888 0.3110176726470481 0.11938052081401847 0.11231193734476737 0.8702211648811345 -0.009424777959001457 -0.769690199985119 0.5874778261110909 2.708 -14.572 0.836 -5.072 0.164 0.328 -0.092
-0.9349612902161597 -1.0273836326862558 -0.06135923151541655 2.218903209676251 0.058674765136617076 0.2726650850466323 -0.13805827090968723 0.3247621405039252 0.13508848407902088 0.13430308591577078 0.865901474983259 -0.001570796326500243 -0.8820021373298864 0.6126105673350948 2.928 -14.572 0.636 -5.104 0.136 0.316 -0.092
-0.9322768238373602 -1.0254661567013992 -0.059825250727531136 2.2258061232217354 0.058674765136617076 0.2665291618950906 -0.13307283334905964 0.3577488633604303 0.15668693356839924 0.11938052081401847 0.8364490438613794 -0.0007853981632501215 -0.8121017008006256 0.6369579103958485 3.02 -14.38 0.872 -4.98 0.164 0.316 -0.12
-0.9276748814737039 -1.0235486807165424 -0.05944175553055978 2.233859522358134 0.05944175553055978 0.2611602291374917 -0.12540292940963257 0.39858956784943667 0.17828538305777758 0.09306968234513939 0.7877543577398718 -0.011388273367126762 -0.5933683123354667 0.626747734273597 3.084 -14.38 0.604 -4.828 0.152 0.328 -0.112
-0.9219224535191337 -1.021247709534714 -0.05905826033358843 2.2407624359036182 0.058674765136617076 0.25885925795566356 -0.11965050145506227 0.4739877915214483 0.22226768019978438 0.08168140897801264 0.7139269303943604 -0.0007853981632501215 -0.4402156705016931 0.6243915397838465 3.148 -14.348 0.736 -4.584 0.144 0.316 -0.12
-0.9173205111554774 -1.018946738352886 -0.057524279545703015 2.246131368661217 0.059825250727531136 0.25617479157686407 -0.11313108310654926 0.4983351345822021 0.22148228203653425 0.0911061869370141 0.6640541470279777 0.02120575040775328 -0.3129811680551734 0.6016149930495931 2.96 -14.252 0.972 -4.368 0.136 -0.008 -0.1
-0.9123350735948498 -1.0162622719740866 -0.056373793954788955 2.25265078700973 0.05829126993964572 0.2511893540162365 -0.10699515995500761 0.5014767272352025 0.2505420140767888 0.10485065479389122 0.6774059158032297 -0.0027488935713754254 -0.3161227607081739 0.6102543728453443 2.896 -14.128 1.208 -4.276 0.136 -0.104 -0.1
-0.9061991504433081 -1.0131943103983159 -0.056373793954788955 2.2610876813431 0.058674765136617076 0.24505343086469483 -0.1012427320004373 0.5654866775400874 0.24779312050541333 0.09464047867163963 0.6797621102929802 -0.03220132469325498 -0.48851765754157556 0.6239988407022216 2.804 -14.192 0.972 -4.552 0.372 0.24 -0.084
-0.8996797320947951 -1.0108933392164876 -0.05560680356084625 2.2676070996916127 0.060975736318445196 0.2389175077131532 -0.095490304045867 0.5862997288662157 0.28667032958629435 0.06126105673350948 0.646775387436475 0.056155968672383684 -0.581587339886715 0.6554147672322264 2.428 -14.096 1.072 -4.704 0.472 0.328 -0.064
-0.8931603137462821 -1.0070583872467742 -0.05368932757598948 2.2737430228431545 0.06481068828815872 0.23508255574343967 -0.08820389530341129 0.5906194187640913 0.2858849314230442 0.05183627877450802 0.6365652113142235 0.23836834254641187 -0.503832921724953 0.6118251691718446 2.336 -14.0 0.94 -4.676 0.3 0.288 -0.12
-0.8866408953977691 -1.003606930474032 -0.05253884198507542 2.2783449652068106 0.0682621450609009 0.2331650797585829 -0.08091748656095557 0.6346017159060982 0.30551988550429726 0.09306968234513939 0.5686282701930879 0.34439709458517825 -0.3388993074424274 0.61378866457997 2.244 -13.84 1.676 -4.616 0.208 0.104 -0.128
-0.8805049722462275 -1.0009224640952326 -0.051004861197190006 2.2833304027674384 0.06979612584878632 0.23048061337978343 -0.07708253459124204 0.6322455214163478 0.34047010376892767 0.17121679958852648 0.49244464835782614 0.32672563591205056 -0.24033183795453716 0.5745187564174639 2.304 -13.872 1.508 -4.432 0.28 -0.064 -0.1
-0.8739855538977145 -0.9970875121255189 -0.04908738521233324 2.287548849934123 0.07171360183364309 0.22587867101612719 -0.07133010663667173 0.6318528223347227 0.34164820101380283 0.17828538305777758 0.4759512869295736 0.1692533041804012 -0.2980586029534211 0.5764822518255892 2.336 -13.936 0.972 -4.432 0.464 0.112 -0.112
-0.8670826403522301 -0.9936360553527768 -0.047553404424447825 2.2921507922977793 0.07439806821244256 0.22204371904641365 -0.06442719309118737 0.659341758048477 0.33025992764667605 0.1841758692821535 0.46652650897057213 0.17043140142527635 -0.3930917807066858 0.5843362334580904 2.336 -13.872 0.468 -4.524 0.408 0.328 -0.112
-0.8601797268067457 -0.9898011033830633 -0.04678641403050512 2.2963692394644646 0.0782330201821561 0.21935925266761416 -0.058674765136617076 0.6691592350891035 0.35185837713605445 0.1771072858129024 0.42647120264481597 0.31887165427954933 -0.33457961754455173 0.5870851270294658 2.336 -13.872 -0.1 -4.308 0.164 0.18 -0.112
-0.851742832473376 -0.9855826562163783 -0.04486893804564835 2.2998206962372065 0.08283496254581234 0.21782527187972875 -0.052155346788104066 0.730812990904238 0.39034288713531035 0.1460840583645226 0.336150413871052 0.41154863754306364 -0.24033183795453716 0.5811946408050899 2.116 -13.808 -0.132 -4.248 0.144 0.016 -0.128
-0.8444564237309202 -0.9817477042466648 -0.04410194765170564 2.302121667419035 0.08666991451552587 0.21475731030395792 -0.046402918833533764 0.795215640290748 0.4036946559105624 0.10838494652851677 0.28195794060679363 0.39034288713531035 -0.21362830040403305 0.5745187564174639 1.744 -13.652 -0.368 -4.124 0.116 0.008 -0.128
-0.8367865197914932 -0.97752925707998 -0.04410194765170564 2.3048061337978343 0.08705340971249723 0.21207284392515846 -0.04065049087896346 0.7806857742706207 0.4087997439716882 0.1021017612225158 0.265071880096916 0.2721404635661671 -0.2552544030562895 0.5525276078464605 1.308 -13.62 -0.536 -4.156 0.124 0.172 -0.128
-0.8279661302611521 -0.972160324322381 -0.04180097646987752 2.3051896289948055 0.08858739050038264 0.20900488234938763 -0.03528155812136451 0.814850594372001 0.42097341550206513 0.11349003458964255 0.22972896275066054 0.1252710070383944 -0.25878869479091504 0.5215043803980807 1.152 -13.492 -0.536 -4.124 0.308 0.228 -0.112
-0.8187622455338396 -0.9687088675496388 -0.041033986075934815 2.307107104979662 0.09088836168221076 0.20862138715241627 -0.03029612056073692 0.8505862107998815 0.44257186499144346 0.10013826581439049 0.15550883632352405 0.10917034469176688 -0.2100940086694075 0.5419247326425838 0.652 -13.396 -0.332 -3.94 0.464 0.152 -0.14
-0.8107088463974411 -0.9641069251859825 -0.041033986075934815 2.3074906001766338 0.09280583766706753 0.20785439675847356 -0.024927187803137973 0.8368417429430044 0.44139376774656824 0.06950773744763575 0.12448560887514426 0.1971349389757805 -0.14058627122177175 0.5336780519284575 0.372 -13.3 -0.268 -3.728 0.364 0.064 -0.128
-0.8018884568671001 -0.9595049828223263 -0.041033986075934815 2.3082575905705762 0.09702428483375242 0.2059369207736168 -0.020708740636453084 0.8529424052896319 0.4245077072366907 0.030237829285129678 0.07618362183526178 0.3110176726470481 -0.11231193734476737 0.5203262831532055 0.092 -13.112 -0.268 -3.728 0.18 0.124 -0.12
-0.7938350577307016 -0.95490304045867 -0.039883500485020755 2.309024580964519 0.09932525601558054 0.20555342557664544 -0.014189322287940077 0.8753262529422604 0.44689155488931914 0.015707963265002428 0.03848450999925595 0.3420409000954279 -0.13626658132389607 0.4830198703988247 0.092 -13.08 -0.3 -3.728 0.172 0.28 -0.148
-0.786548648988246 -0.9503010980950138 -0.0395000052880494 2.3082575905705762 0.10162622719740866 0.20478643518270273 -0.011504855909140603 0.8768970492687607 0.4476769530525692 0.04751658887663235 -0.01727875959150267 0.2784236488721681 -0.0911061869370141 0.5116869033574541 0.028 -13.112 -0.368 -3.484 0.228 0.268 -0.14
-0.7765777738669907 -0.9460826509283289 -0.0395000052880494 2.3074906001766338 0.10392719837923678 0.2051699303796741 -0.006135923151541655 0.8706138639627596 0.4712388979500729 0.04476769530525693 -0.050658181529632834 0.21284290224078292 -0.004319689897875668 0.47359509243982323 -0.152 -12.984 -0.5 -2.932 0.28 0.22 -0.112
-0.7673738891396782 -0.9414807085646727 -0.037582529303192634 2.3059566193887484 0.10776215034895031 0.20478643518270273 0.0007669903939427069 0.8706138639627596 0.4841979676436999 0.06479534846813502 -0.09699667316139 0.21127210591428267 -0.001570796326500243 0.46338491631757167 -0.28 -12.952 -0.4 -2.84 0.292 0.26 -0.128
-0.7589369948063085 -0.9361117758070737 -0.03796602450016399 2.3044226386008626 0.10891263593986437 0.20478643518270273 0.004601942363656241 0.8796459428401361 0.5242532739694561 0.061653755815134534 -0.14372786387477224 0.26075219019904033 -0.009032078877376396 0.472024296113323 -0.404 -12.856 -0.4 -2.656 0.236 0.316 -0.14
-0.7512670908668814 -0.9315098334434175 -0.037582529303192634 2.303272153009949 0.11159710231866385 0.20363594959178868 0.007286408742455715 0.8678649703913842 0.4940154446843264 0.06479534846813502 -0.14176436846664692 0.25839599570928995 -0.03809181091763089 0.4421791659098184 -0.216 -12.856 -0.4 -2.656 0.228 0.336 -0.128
-0.7409127205486549 -0.9253739102918759 -0.03719903410622128 2.3002041914341778 0.11428156869746332 0.20401944478876002 0.012655341500054663 0.8867145263093872 0.48576876397020013 0.05654866775400875 -0.1771072858129024 0.25407630581141427 -0.0750055245903866 0.41665372560418945 -0.496 -12.824 -0.268 -2.964 0.236 0.328 -0.12
-0.7328593214122564 -0.9207719679282196 -0.03566505331833587 2.2986702106462924 0.11466506389443468 0.20325245439481732 0.01572330307582549 0.8784678455952609 0.5450663252955843 0.056941366835633805 -0.2089159114245323 0.15943582713977467 -0.0310232274483798 0.42175881366531526 -0.404 -12.824 -0.568 -2.84 0.3 0.316 -0.112
-0.7244224270788866 -0.9154030351706206 -0.03528155812136451 2.296752734661436 0.11658253987929144 0.20401944478876002 0.020708740636453084 0.8623671832486334 0.5364269454998329 0.08325220530451288 -0.23012166183228558 0.13391038683414572 -0.005497787142750851 0.42175881366531526 -0.34 -12.856 -0.368 -2.992 0.316 0.328 -0.128
-0.7171360183364309 -0.909267112019079 -0.0337475773334791 2.293684773085665 0.1177330254702055 0.20478643518270273 0.024927187803137973 0.8706138639627596 0.5407466353977086 0.0801106126515124 -0.2670353755050413 0.1519745445888985 0.04358959806038174 0.42843469805294127 -0.496 -12.856 -0.468 -3.176 0.308 0.308 -0.112
-0.7071651432151758 -0.9038981792614801 -0.03259709174256504 2.2879323451310944 0.11850001586414821 0.20632041597058814 0.029912625363765568 0.8607963869221331 0.5729479600909636 0.08953539061051385 -0.33065262672830115 0.14215706754827198 0.08521570071263818 0.43275438795081694 -0.34 -12.952 -0.436 -3.084 0.3 0.328 -0.14
-0.6994952392757486 -0.8977622561099384 -0.03259709174256504 2.2856313739492666 0.12080098704597633 0.20747090156150222 0.033364082136507746 0.8415541319225052 0.5701990665195882 0.0950331777532647 -0.35539266887067994 0.13391038683414572 0.12487830795676931 0.4245077072366907 -0.404 -12.952 -0.468 -3.176 0.28 0.472 -0.148
-0.6910583449423789 -0.8927768185493108 -0.03029612056073692 2.2802624411916677 0.12118448224294769 0.2109223583342444 0.037582529303192634 0.8046404182497494 0.5352488482549578 0.12252211346701895 -0.42372230907344055 0.15236724367052357 0.20655971693478195 0.3663882431561817 -0.34 -12.92 -0.368 -2.932 0.272 0.596 -0.14
-0.6822379554120378 -0.8862574002007978 -0.029912625363765568 2.2748935084340687 0.12386894862174716 0.2174417766827574 0.04065049087896346 0.8046404182497494 0.5537057050913357 0.09228428418188928 -0.48184177315394955 0.11231193734476737 0.40683624856356293 0.3549999697890549 -0.464 -12.92 -1.004 -2.596 0.316 0.384 -0.148
-0.674951546669582 -0.8812719626401702 -0.029529130166794215 2.2691410804794985 0.12386894862174716 0.222427214243385 0.04371845245473429 0.8376271411062546 0.5599888903973366 0.05458517234588344 -0.5163992923369549 0.12370021071189413 0.5450663252955843 0.329867228565051 -0.464 -12.824 -1.408 -2.444 0.272 0.308 -0.128
-0.6661311571392409 -0.8751360394886285 -0.029529130166794215 2.2637721477218995 0.12616991980357528 0.2274126518040126 0.04678641403050512 0.8321293539635037 0.5521349087648354 0.0730420291822613 -0.5556692004994609 0.14765485469102282 0.5540984041729607 0.35146567805442935 -0.372 -12.668 -1.608 -2.444 0.144 0.328 -0.128
-0.6588447483967852 -0.8697671067310296 -0.028762139772851508 2.2572527293733864 0.12732040539448933 0.23124760377372613 0.049854375606275945 0.8258461686575027 0.5639158812135873 0.039662607244131134 -0.5847289325397155 0.16297011887440022 0.5030475235617028 0.3243694414223002 -0.308 -12.604 -1.508 -2.444 0.144 0.404 -0.128
-0.64887387327553 -0.863631183579488 -0.029529130166794215 2.2511168062218445 0.126936910197518 0.23584954613738238 0.05368932757598948 0.8317366548818786 0.5650939784584624 -0.009424777959001457 -0.620857248049221 0.0950331777532647 0.4292200962161914 0.2693915699947917 -0.372 -12.508 -1.644 -2.476 0.228 0.5 -0.14
-0.6408204741391316 -0.858262250821889 -0.02914563496982286 2.243830397479389 0.1277039005914607 0.24121847889498133 0.0559902987578176 0.8454811227387558 0.5662720757033376 -0.012959069693627005 -0.6118251691718446 0.05772676499888393 0.46495571264407193 0.31415926530004856 -0.308 -12.38 -1.308 -2.476 0.344 0.48 -0.128
-0.6323835798057618 -0.8521263276703473 -0.03029612056073692 2.237310979130876 0.12885438618237474 0.24773789724349432 0.05944175553055978 0.8415541319225052 0.5737333582542138 -0.028274333877004374 -0.6452045911099747 0.01649336142825255 0.5026548244800777 0.2902046213209199 -1.184 -12.348 -1.308 -2.656 0.316 0.412 -0.128
-0.6239466854723921 -0.8467573949127484 -0.03029612056073692 2.2307915607823627 0.12885438618237474 0.25310683000109324 0.06059224112147384 0.8195629833515018 0.5847289325397155 -0.04241150081550656 -0.7048948515169841 0.07618362183526178 0.5533130060097106 0.278030949790543 -2.148 -12.252 -1.04 -2.72 0.308 0.344 -0.128
-0.6166602767299363 -0.839854481367264 -0.029529130166794215 2.2227381616459647 0.13000487177328882 0.2580922675617209 0.06404369789421602 0.7861835614133716 0.594546409580342 0.01531526418337737 -0.7135342313127354 0.06558074663138515 0.5281802647857067 0.27646015346404273 -2.96 -12.284 -1.208 -2.72 0.28 0.376 -0.128
-0.6093738679874806 -0.8344855486096651 -0.029912625363765568 2.2146847625095663 0.1292378813793461 0.26307770512234846 0.06711165946998685 0.7531968385568665 0.6181083544778456 0.011388273367126762 -0.7469136532508656 0.010995574285501701 0.49165925019457607 0.26350108377041576 -3.208 -12.348 -1.44 -2.904 0.316 0.472 -0.148
-0.6028544496389676 -0.8279661302611521 -0.029912625363765568 2.206631363373168 0.1284708909854034 0.26806314268297604 0.06941263065181497 0.7025386570272336 0.6177156553962205 0.02591813938725401 -0.7740098898829947 0.029845130203504617 0.5120796024390792 0.2411172361177873 -3.52 -12.508 -1.944 -2.932 0.316 0.452 -0.12
-0.596718526487426 -0.8214467119126391 -0.0279951493789088 2.1985779642367693 0.12962137657631745 0.27458256103148904 0.07209709703061444 0.6726935268237291 0.627140433355222 0.06322455214163478 -0.8089601081476251 0.03259402377488004 0.5548838023362108 0.23561944897503645 -3.74 -12.572 -2.384 -2.964 0.264 0.364 -0.112
-0.5905826033358843 -0.8141603031701834 -0.028378644575880154 2.189757574706428 0.13153885256117423 0.2811019793800021 0.07401457301547121 0.6471680865181001 0.6448118920283498 0.06479534846813502 -0.8490154144733814 0.0310232274483798 0.6075054792739689 0.20341812428178146 -3.832 -12.7 -2.82 -2.932 0.244 0.344 -0.128
-0.5844466801843426 -0.8087913704125844 -0.027228158984966094 2.180937185176087 0.13038836697026016 0.286470912137601 0.07554855380335662 0.5851216316213405 0.6247842388654716 0.05576326959075863 -0.865901474983259 0.021991148571003403 0.594939108661967 0.2042035224450316 -3.8 -12.856 -3.12 -2.78 0.152 0.356 -0.128
-0.5786942522297723 -0.8018884568671001 -0.027611654181937447 2.171349805251803 0.13115535736420286 0.2918398448952 0.07669903939427068 0.5972953031517174 0.6668030405993531 0.045945792550132106 -0.9299114252881439 0.013351768775252066 0.5372123436630831 0.16297011887440022 -3.612 -12.952 -3.156 -2.748 0.164 0.48 -0.14
-0.5733253194721734 -0.7949855433216156 -0.027228158984966094 2.1609954349335765 0.13115535736420286 0.2972087776527989 0.0790000105760988 0.5548838023362108 0.6601271562117271 0.022776546734253524 -0.9334457170227694 0.02591813938725401 0.5230751767245809 0.1602212253030248 -3.74 -12.984 -3.22 -2.656 0.208 0.52 -0.12
-0.5679563867145745 -0.78769913457916 -0.026461168591023387 2.1514080550092927 0.13077186216723152 0.30334470080434056 0.08053399136398422 0.543495528969084 0.6687665360074785 0.0310232274483798 -0.943655893145021 0.028667032958629435 0.5670574738665877 0.155116137241899 -3.8 -13.016 -3.256 -2.564 0.18 0.46 -0.14
-0.5629709491539469 -0.7804127258367043 -0.027228158984966094 2.1425876654789517 0.13077186216723152 0.3090971287589109 0.08091748656095557 0.5144357969288296 0.7264933010063623 0.0019634954081253035 -0.9676105371241497 -0.024347343060753767 0.5580253949892113 0.1280199006097698 -3.708 -13.112 -3.088 -2.656 0.164 0.52 -0.128
-0.5579855115933192 -0.7723593267003058 -0.027228158984966094 2.1314663047667826 0.13192234775814557 0.3136990711225671 0.08245146734884098 0.49323004652107627 0.7096072404964847 -0.022776546734253524 -1.001382658143905 0.024740042142378828 0.5281802647857067 0.08050331173313745 -3.552 -13.236 -2.952 -2.688 0.152 0.548 -0.112
-0.554534054820577 -0.7669903939427068 -0.0279951493789088 2.120344944054613 0.13115535736420286 0.32060198466805145 0.0839854481367264 0.45631633284832057 0.6436337947834746 -0.027881634795379313 -1.0308350892657845 -0.0027488935713754254 0.5572399968259611 0.08521570071263818 -3.456 -13.46 -2.884 -2.564 0.144 0.508 -0.128
-0.5483981316690354 -0.7589369948063085 -0.0279951493789088 2.1092235833424438 0.13192234775814557 0.32750489821353584 0.08360195293975504 0.41154863754306364 0.6668030405993531 -0.02591813938725401 -1.0331912837555348 -0.03337942193813016 0.588263224274341 0.054192473264258384 -3.52 -13.492 -2.784 -2.72 0.144 0.54 -0.092
-0.5449466748962932 -0.7516505860638527 -0.028378644575880154 2.0977187274333033 0.13038836697026016 0.3324903357741634 0.0839854481367264 0.3966260724413113 0.6558074663138515 -0.03534291734625546 -1.054004335081663 -0.003141592653000486 0.5564545986627111 0.03573561642788053 -3.084 -13.524 -2.716 -3.056 0.136 0.528 -0.112
-0.5430291989114364 -0.745514662912311 -0.0279951493789088 2.0869808619181054 0.13077186216723152 0.3386262589257051 0.08321845774278369 0.3483240854014289 0.6742643231502293 -0.030237829285129678 -1.0748173864077912 0.003141592653000486 0.5552765014178359 0.024740042142378828 -2.836 -13.492 -2.716 -3.024 0.144 0.528 -0.128
-0.540344732532637 -0.7389952445637981 -0.0279951493789088 2.0750925108119933 0.13077186216723152 0.3443786868802754 0.08436894333369775 0.31141037172867314 0.6609125543749772 -0.007461282550876154 -1.1085895074275465 -0.027096236632129192 0.6055419838658437 0.019242254999627974 -3.02 -13.396 -2.448 -2.872 0.144 0.52 -0.112
-0.5361262853659521 -0.7324758262152851 -0.028378644575880154 2.0632041597058817 0.13077186216723152 0.3508981052287884 0.08436894333369775 0.2941316121371705 0.6774059158032297 -0.0011780972448751821 -1.1078041092642963 -0.01649336142825255 0.5870851270294658 0.02552544030562895 -2.992 -13.332 -2.752 -2.904 0.144 0.548 -0.128
-0.5334418189871526 -0.724805922275858 -0.028378644575880154 2.052082798993712 0.12962137657631745 0.3566505331833587 0.08513593372764046 0.3066979827491724 0.6738716240686042 -0.008246680714126275 -1.1411835312024265 -0.0035342917346255468 0.5686282701930879 0.0027488935713754254 -2.992 -13.364 -2.784 -3.024 0.152 0.596 -0.148
-0.5315243430022959 -0.7175195135334023 -0.028762139772851508 2.0405779430845716 0.13077186216723152 0.36278645633490036 0.0839854481367264 0.2320851572404109 0.6510950773343507 -0.024740042142378828 -1.1309733550801748 0.01060287520387664 0.594939108661967 0.01021017612225158 -3.084 -13.396 -2.884 -2.932 0.144 0.608 -0.128
-0.5284563814265251 -0.7121505807758033 -0.028378644575880154 2.0283060967814883 0.13077186216723152 0.368922379486442 0.0839854481367264 0.23287055540366103 0.6428483966202244 -0.005497787142750851 -1.1659235733448052 -0.0019634954081253035 0.6287112296817222 0.005497787142750851 -3.148 -13.396 -2.716 -2.992 0.164 0.568 -0.1
-0.5284563814265251 -0.7056311624272903 -0.0279951493789088 2.017184736069319 0.13000487177328882 0.37429131224404094 0.08513593372764046 0.21480639764890821 0.6671957396809782 0.003141592653000486 -1.1934125090585597 0.03455751918300534 0.6247842388654716 0.02120575040775328 -3.24 -13.492 -2.684 -2.932 0.152 0.52 -0.112
-0.5265389054416683 -0.698728248881806 -0.02914563496982286 2.005296384963207 0.13038836697026016 0.3796602450016399 0.0847524385306691 0.1751437904047771 0.6491315819262254 0.005890486224375911 -1.2142255603846879 -0.01767145867312773 0.5878705251927159 0.023954643979128706 -3.428 -13.556 -2.684 -2.964 0.164 0.616 -0.128
-0.5250049246537829 -0.6925923257302643 -0.028762139772851508 1.9941750242510379 0.13077186216723152 0.3861796633501529 0.0847524385306691 0.15747233173164935 0.6569855635587266 -0.008639379795751335 -1.1930198099769345 0.003141592653000486 0.5544911032545857 0.019634954081253035 -3.584 -13.556 -3.052 -2.932 0.152 0.704 -0.128
-0.5238544390628688 -0.6860729073817513 -0.028762139772851508 1.9811361875540119 0.13038836697026016 0.39193209130472323 0.0847524385306691 0.12841259969139487 0.6946846753947324 0.00510508806112579 -1.182416934773058 0.021598449489378342 0.5576326959075862 0.014529866020127248 -3.52 -13.716 -2.988 -2.992 0.136 0.684 -0.168
-0.5227039534719548 -0.6795534890332383 -0.02914563496982286 1.9696313316448713 0.13038836697026016 0.39883500485020756 0.08436894333369775 0.12055861805889365 0.6538439709057261 -0.011780972448751823 -1.2012664906910608 0.01610066234662749 0.6024003912128432 0.003141592653000486 -3.768 -13.808 -3.156 -2.964 0.164 0.56 -0.176
-0.5215534678810406 -0.6730340706847253 -0.028762139772851508 1.9569759901448165 0.13000487177328882 0.40420393760780654 0.08513593372764046 0.059690260407009234 0.6491315819262254 -0.03730641275438077 -1.2059788796705615 -0.019242254999627974 0.6067200811107188 -0.008246680714126275 -3.74 -13.84 -2.988 -3.084 -0.18 0.548 -0.196
-0.5223204582749834 -0.6657476619422695 -0.028762139772851508 1.944320648644762 0.126936910197518 0.4088058799714628 0.08551942892461181 0.05851216316213405 0.6538439709057261 0.012173671530376884 -1.2232576392620642 -0.14254976662989705 0.5281802647857067 -0.013351768775252066 -3.924 -13.808 -3.256 -3.084 -0.208 0.588 -0.212
-0.5215534678810406 -0.6588447483967852 -0.028378644575880154 1.9328157927356213 0.1234854534247758 0.4141748127290617 0.0839854481367264 0.027488935713754253 0.6507023782527256 0.023169245815878585 -1.2008737916094356 -0.2807798433619184 0.47634398601119865 -0.006675884387626033 -4.052 -13.968 -3.256 -2.992 0.016 0.704 -0.204
-0.5211699726840693 -0.6519418348513009 -0.0279951493789088 1.9197769560385953 0.12118448224294769 0.4195437454866607 0.08436894333369775 0.0027488935713754254 0.6762278185583546 0.029845130203504617 -1.2099058704868122 -0.3318307239731763 0.5152211950920796 -0.03809181091763089 -4.052 -13.968 -3.456 -3.36 0.144 0.712 -0.224
-0.5227039534719548 -0.6450389213058165 -0.0279951493789088 1.905204138553684 0.11888351106111957 0.42567966863820234 0.0847524385306691 -0.01060287520387664 0.6777986148848548 0.009817477040626518 -1.2307189218129404 -0.22187498111815931 0.543102829887459 -0.005497787142750851 -3.924 -14.0 -3.256 -3.636 -0.036 0.528 -0.232
-0.5227039534719548 -0.6389029981542749 -0.028762139772851508 1.8940827778415146 0.11850001586414821 0.4306651061988299 0.0847524385306691 -0.03180862561162992 0.6801548093746052 -0.02591813938725401 -1.2625275474245703 -0.16257741979277515 0.5572399968259611 -0.013744467856877126 -3.988 -14.064 -3.256 -3.576 -0.144 0.52 -0.224
-0.5227039534719548 -0.6320000846087904 -0.028762139772851508 1.88142743634146 0.11619904468232009 0.4348835533655148 0.08130098175792692 -0.029452431121879556 0.6487388828446004 -0.03063052836675474 -1.233860514465941 -0.20381082336340653 0.49990593090870233 -0.0530143760193832 -3.74 -14.192 -3.188 -3.512 -0.072 0.656 -0.308
-0.5238544390628688 -0.6262476566542201 -0.028762139772851508 1.8687720948414053 0.11351457830352062 0.43948549572917106 0.07784952498518474 -0.05851216316213405 0.6338163177428481 -0.034950218264630406 -1.2267919309966897 -0.226194671016035 0.46966810162357264 -0.22933626366903548 -4.02 -14.224 -3.088 -3.452 0.052 0.724 -0.212
-0.5246214294568115 -0.6197282383057071 -0.02914563496982286 1.8572672389322646 0.1119805975156352 0.44447093328979864 0.07401457301547121 -0.09306968234513939 0.6365652113142235 -0.015707963265002428 -1.2362167089556912 -0.2599667920357902 0.4598506245829461 -0.33340152029967657 -4.02 -14.128 -3.156 -3.42 0.124 0.692 -0.252
-0.5261554102446969 -0.6135923151541655 -0.02914563496982286 1.8442284022352387 0.1112136071216925 0.4506068564413403 0.07056311624272903 -0.1370519794871462 0.6393141048855989 -0.006283185306000972 -1.2177598521193134 -0.1920298509146547 0.4940154446843264 -0.39152098438018557 -4.112 -14.096 -2.852 -3.544 0.052 0.676 -0.252
-0.5280728862295537 -0.6078398871995953 -0.02914563496982286 1.832723546326098 0.10891263593986437 0.45405831321408247 0.06672816427301549 -0.12919799785464497 0.6196791508043459 -0.014137166938502187 -1.2248284355885644 -0.09935286765114036 0.4732023933581982 -0.4080143458084381 -4.112 -14.096 -2.952 -3.544 0.0 0.656 -0.252
-0.5299903622144104 -0.6005534784571395 -0.0279951493789088 1.819684709629072 0.10852914074289302 0.45942724597168144 0.06327670750027331 -0.15865042897652454 0.6243915397838465 -0.0310232274483798 -1.2389656025270666 -0.07618362183526178 0.4759512869295736 -0.40055306325756196 -4.144 -14.224 -3.02 -3.636 0.0 0.636 -0.28
-0.5319078381992672 -0.5944175553055978 -0.028378644575880154 1.8070293681290175 0.10929613113683573 0.46326219794139495 0.05905826033358843 -0.2030254252001564 0.6086835765188442 0.008246680714126275 -1.242107195180067 -0.06754424203951044 0.43668137876706753 -0.34164820101380283 -4.144 -14.128 -3.088 -3.512 0.008 0.636 -0.26
-0.5342088093810954 -0.5882816321540562 -0.02914563496982286 1.7939905314319913 0.10814564554592167 0.4678641403050512 0.05560680356084625 -0.20381082336340653 0.6043638866209685 0.011388273367126762 -1.2393583016086918 -0.09228428418188928 0.3730641275438077 -0.3601050578501807 -4.052 -14.128 -2.92 -3.604 -0.036 0.752 -0.268
-0.5365097805629234 -0.5825292041994858 -0.029529130166794215 1.782869170719822 0.10584467436409355 0.47131559707779336 0.052155346788104066 -0.21676989305703354 0.6020076921312181 -0.011388273367126762 -1.2228649401804392 -0.07461282550876154 0.38680859540068485 -0.3526437752993045 -4.112 -14.224 -2.988 -3.484 -0.072 0.732 -0.26
-0.5388107517447516 -0.5756262906540015 -0.028378644575880154 1.7690633436288534 0.1054611791671222 0.4751505490475069 0.04947088040930459 -0.24779312050541333 0.6283185306000971 -0.007461282550876154 -1.1977321989564353 -0.09699667316139 0.39584067427806124 -0.33457961754455173 -4.08 -14.224 -3.22 -3.604 -0.036 0.704 -0.252
-0.5414952181235511 -0.5691068723054885 -0.02914563496982286 1.7571749925227413 0.10469418877317949 0.4789855010172204 0.04486893804564835 -0.25643250030116466 0.6298893269265974 0.013744467856877126 -1.1753483513038068 -0.07814711724338709 0.3911282852985605 -0.3471459881565537 -4.176 -14.284 -3.256 -3.512 -0.036 0.704 -0.268
-0.5453301700932646 -0.5629709491539469 -0.028762139772851508 1.7452866414166295 0.10392719837923678 0.48243695778996265 0.042184471666848876 -0.3000220983615464 0.6114324700902196 0.009424777959001457 -1.162781980691805 -0.0730420291822613 0.3392920065240525 -0.3612831550950559 -4.204 -14.348 -3.356 -3.636 -0.088 0.76 -0.268
-0.548014636472064 -0.5564515308054339 -0.029529130166794215 1.7326312999165747 0.10316020798529407 0.4858884145627048 0.03681553890924993 -0.30748338091242255 0.5894413215192161 0.0 -1.1737775549773066 -0.08246680714126275 0.33536501570780186 -0.35342917346255465 -4.08 -14.38 -3.12 -3.728 -0.124 0.752 -0.28
-0.5518495884417776 -0.5499321124569209 -0.028762139772851508 1.7203594536134914 0.1004757416064946 0.4897233665324183 0.033364082136507746 -0.30551988550429726 0.5796238444785896 -0.014529866020127248 -1.1388273367126762 -0.15236724367052357 0.3711006321356824 -0.3601050578501807 -4.204 -14.444 -3.22 -3.76 -0.016 0.704 -0.28
-0.5556845404114912 -0.5445631796993219 -0.02914563496982286 1.710005083295265 0.09894176081860918 0.49279132810818915 0.02914563496982286 -0.34871678448305393 0.5694136683563381 -0.008246680714126275 -1.1176215863049228 -0.15118914642564837 0.35578536795230503 -0.3809181091763089 -4.3 -14.508 -3.356 -3.604 0.008 0.656 -0.24
-0.5595194923812047 -0.5391942469417229 -0.029912625363765568 1.6988837225830957 0.09855826562163783 0.49547579448698864 0.02454369260616662 -0.37267142846218265 0.5540984041729607 0.01610066234662749 -1.0811005717137923 -0.11506083091614279 0.2827433387700437 -0.3872012944823099 -4.176 -14.38 -2.988 -3.848 -0.072 0.76 -0.24
-0.5641214347448609 -0.5334418189871526 -0.029529130166794215 1.689296342658812 0.09702428483375242 0.4989272512597308 0.02032524543948173 -0.36560284499293155 0.542710130805834 0.0047123889795007284 -1.0320131865106597 -0.10917034469176688 0.24425882877078778 -0.41665372560418945 -4.08 -14.38 -3.256 -3.76 -0.06 0.808 -0.268
-0.5683398819115458 -0.5284563814265251 -0.02914563496982286 1.6789419723405854 0.09587379924283836 0.5004612320476163 0.017640779060682257 -0.3919136834618106 0.5525276078464605 0.009032078877376396 -1.0430087607961613 -0.1319468914260204 0.2811725424435435 -0.3860231972374347 -4.144 -14.38 -3.324 -3.848 0.0 0.732 -0.26
-0.5721748338812593 -0.5238544390628688 -0.028762139772851508 1.6689710972193301 0.095490304045867 0.5035291936233871 0.012655341500054663 -0.4154756283593143 0.5207189822348305 -0.003141592653000486 -1.03436938100041 -0.13037609509952017 0.2709623663212919 -0.40251655866568725 -4.052 -14.348 -3.156 -3.88 0.052 0.656 -0.252
-0.5767767762449155 -0.5177185159113271 -0.02914563496982286 1.657849736507161 0.09433981845495294 0.5050631744112725 0.009203884727312482 -0.4410010686649432 0.5179700886634551 -0.01610066234662749 -1.0002045608990298 -0.11231193734476737 0.23326325448528606 -0.4410010686649432 -4.176 -14.128 -3.12 -3.88 -0.036 0.724 -0.252
-0.5806117282146291 -0.5123495831537281 -0.029529130166794215 1.6482623565828771 0.09395632325798159 0.5069806503961293 0.004985437560627594 -0.43079089254269165 0.5163992923369549 -0.001570796326500243 -0.9821404031442769 -0.0750055245903866 0.18574666560865372 -0.40644354948193784 -3.924 -14.192 -3.12 -3.912 -0.1 0.76 -0.296
-0.5855971657752567 -0.5073641455931006 -0.02914563496982286 1.6375244910676792 0.09242234247009617 0.5092816215779573 0.0007669903939427069 -0.4500331475423196 0.5218970794797058 0.0023561944897503642 -0.9786061114096514 -0.07343472826388636 0.1751437904047771 -0.44846235121581934 -3.988 -14.16 -3.188 -3.912 -0.052 0.724 -0.24
-0.5894321177449703 -0.5019952128355016 -0.02914563496982286 1.628704101537338 0.09088836168221076 0.5100486119719001 -0.004601942363656241 -0.4712388979500729 0.5148284960104547 0.007461282550876154 -0.9432631940633959 -0.11427543275289267 0.1888882582616542 -0.4292200962161914 -4.02 -14.192 -3.156 -4.004 -0.008 0.704 -0.24
-0.5963350312904546 -0.4966262800779027 -0.029529130166794215 1.6191167216130542 0.09012137128826805 0.5115825927597855 -0.009970875121255189 -0.5124723015207042 0.5116869033574541 -0.012566370612001944 -0.9365873096757699 -0.11977321989564353 0.12566370612001942 -0.43943027233844295 -3.956 -14.252 -3.02 -4.032 -0.044 0.712 -0.26
-0.6017039640480536 -0.49125734732030374 -0.029529130166794215 1.6095293416887704 0.088970885697354 0.5127330783506996 -0.013038836697026017 -0.5034402226433279 0.510508806112579 -0.0027488935713754254 -0.911454568451766 -0.11074114101826713 0.08757189520238855 -0.45238934203207 -3.956 -14.252 -3.188 -4.096 -0.052 0.724 -0.28
-0.6070728968056525 -0.48742239535059023 -0.029912625363765568 1.6010924473554007 0.08743690490946858 0.5131165735476709 -0.01802427425765361 -0.5387831399895834 0.4684900043786975 -0.003141592653000486 -0.8639379795751336 -0.09228428418188928 0.0769690199985119 -0.43471788335894224 -3.8 -14.192 -3.02 -4.096 -0.072 0.724 -0.26
-0.6132088199571941 -0.48205346259299126 -0.029912625363765568 1.5911215722341454 0.08628641931855452 0.5131165735476709 -0.024160197409195266 -0.5454590243772094 0.4618141199910714 -0.012566370612001944 -0.8411614328408801 -0.11938052081401847 0.039662607244131134 -0.4551382356034454 -3.896 -14.224 -3.12 -4.032 -0.024 0.8 -0.24
-0.6193447431087358 -0.477451520229335 -0.029529130166794215 1.584218658688661 0.08513593372764046 0.5131165735476709 -0.029529130166794215 -0.5713771637644633 0.4500331475423196 -0.0047123889795007284 -0.7908959503928723 -0.10170906214089073 0.02670353755050413 -0.5002986299903274 -3.924 -14.192 -3.052 -3.912 0.008 0.8 -0.24
-0.6243301806693634 -0.47323307306265017 -0.02914563496982286 1.577699240340148 0.08436894333369775 0.5146505543355563 -0.0337475773334791 -0.5772676499888393 0.43236168886919185 0.01021017612225158 -0.7543749358017416 -0.1021017612225158 0.04633849163175717 -0.49283734743945123 -3.896 -14.128 -3.088 -3.848 -0.036 0.74 -0.252
-0.6304661038209051 -0.4686311306989939 -0.029529130166794215 1.5692623460067783 0.08360195293975504 0.514267059138585 -0.03834951969713534 -0.6059346829474688 0.4107632393798135 0.02042035224450316 -0.7484844495773658 -0.08835729336563866 0.04555309346850705 -0.4810563749906994 -3.8 -14.192 -3.088 -3.94 -0.08 0.684 -0.26
-0.6366020269724467 -0.46479617872928036 -0.029912625363765568 1.5627429276582652 0.08283496254581234 0.5146505543355563 -0.04295146206079158 -0.588263224274341 0.45121124478719477 -0.009032078877376396 -0.7323837872307383 -0.09149888601863915 0.021598449489378342 -0.4948008428475765 -3.332 -14.192 -2.852 -3.94 -0.052 0.772 -0.252
-0.6427379501239884 -0.46057773156259546 -0.028762139772851508 1.5566070045067235 0.08168447695489828 0.5138835639416136 -0.047553404424447825 -0.6016149930495931 0.42332960999181546 0.0070685834692510935 -0.6954700735579825 -0.0860010988758883 -0.0200276531628781 -0.49558624101082666 -3.364 -14.224 -2.988 -4.004 0.0 0.792 -0.252
-0.6492573684725014 -0.45674277959288195 -0.02914563496982286 1.5497040909612392 0.08053399136398422 0.514267059138585 -0.05330583237901813 -0.6102543728453443 0.4017311605024371 -0.013351768775252066 -0.6671957396809782 -0.08560839979426324 -0.02670353755050413 -0.4853760648885751 -3.208 -14.252 -2.884 -4.004 -0.008 0.724 -0.26
-0.6546263012301003 -0.45175734203225437 -0.029529130166794215 1.543951663006669 0.08053399136398422 0.5138835639416136 -0.05944175553055978 -0.6412776002937242 0.4245077072366907 -0.015707963265002428 -0.6067200811107188 -0.08168140897801264 -0.014137166938502187 -0.510508806112579 -3.116 -14.252 -2.82 -3.972 -0.016 0.752 -0.24
-0.6626797003664987 -0.4479223900625408 -0.03029612056073692 1.5381992350520985 0.07976700097004151 0.5127330783506996 -0.06481068828815872 -0.6569855635587266 0.40055306325756196 0.00039269908162506076 -0.5768749509072142 -0.08168140897801264 -0.03259402377488004 -0.4637776153991967 -2.928 -14.444 -2.652 -4.124 -0.008 0.78 -0.26
-0.6695826139119831 -0.4452379236837413 -0.029912625363765568 1.533213797491471 0.07784952498518474 0.5135000687446423 -0.06864564025787226 -0.6491315819262254 0.36756634040105685 -0.023954643979128706 -0.5379977418263332 -0.07186393193738612 -0.05811946408050899 -0.4881249584599505 -2.836 -14.38 -2.616 -4.156 -0.024 0.76 -0.26
-0.6753350418665534 -0.4410194765170565 -0.03029612056073692 1.5274613695369008 0.07784952498518474 0.514267059138585 -0.07363107781849985 -0.6577709617219767 0.35460727070742987 -0.01727875959150267 -0.5183627877450802 -0.09699667316139 0.007461282550876154 -0.47163159703169794 -2.804 -14.316 -2.516 -4.308 -0.008 0.732 -0.24
-0.6822379554120378 -0.438335010138257 -0.03029612056073692 1.5232429223702157 0.07669903939427068 0.5138835639416136 -0.07708253459124204 -0.6793694112113551 0.34164820101380283 -0.024347343060753767 -0.49519354192920156 -0.05262167693775814 0.048694686121507534 -0.4539601383585702 -2.68 -14.224 -2.316 -4.368 -0.052 0.664 -0.26
-0.6887573737605508 -0.4348835533655148 -0.03106311095467963 1.5186409800065597 0.07554855380335662 0.5131165735476709 -0.08283496254581234 -0.6966481708028578 0.3388993074424274 0.01021017612225158 -0.45238934203207 -0.08835729336563866 0.031415926530004856 -0.4547455365218203 -2.648 -14.192 -2.28 -4.492 0.0 0.596 -0.26
-0.6964272776999778 -0.4314320965927726 -0.030679615757708275 1.5144225328398748 0.07516505860638527 0.5127330783506996 -0.08743690490946858 -0.6997897634558582 0.3290818304018009 0.009424777959001457 -0.44885505029744444 -0.1189878217323934 -0.036913713672755706 -0.46534841172569696 -2.428 -14.16 -2.552 -4.552 0.016 0.588 -0.224
-0.7029466960484908 -0.42798063982003043 -0.03029612056073692 1.5113545712641039 0.07286408742455715 0.5115825927597855 -0.09203884727312482 -0.6935065781498573 0.31690815887142404 0.011388273367126762 -0.38680859540068485 -0.1531526418337737 -0.07422012642713648 -0.49362274560270136 -2.304 -14.096 -2.448 -4.492 -0.008 0.588 -0.24
-0.7102331047909466 -0.4249126782442596 -0.03029612056073692 1.5079031144913617 0.0724805922275858 0.508898126380986 -0.09740778003072377 -0.7072510460067344 0.2988440011166712 0.01767145867312773 -0.3412555019321778 -0.11741702540589316 -0.15236724367052357 -0.4967643382557018 -2.244 -14.192 -2.448 -4.584 -0.052 0.624 -0.26
-0.7175195135334023 -0.42299520225940285 -0.028762139772851508 1.5044516577186196 0.07017962104575767 0.5073641455931006 -0.10200972239438001 -0.7119634349862352 0.28195794060679363 0.014529866020127248 -0.32162054785092475 -0.11388273367126761 -0.18574666560865372 -0.4790928795825741 -1.776 -14.064 -2.348 -4.644 -0.008 0.596 -0.252
-0.7255729126698007 -0.42031073588060336 -0.030679615757708275 1.50176719133982 0.06864564025787226 0.5050631744112725 -0.10776215034895031 -0.7009678607007335 0.26350108377041576 -0.030237829285129678 -0.278030949790543 -0.12919799785464497 -0.23444135173016126 -0.5077599125412036 -1.712 -14.064 -2.28 -4.616 0.044 0.548 -0.232
-0.7324758262152851 -0.41762626950180387 -0.03029612056073692 1.5002332105519347 0.06941263065181497 0.501228222441559 -0.1119805975156352 -0.7068583469251093 0.25682519938278975 -0.027881634795379313 -0.2709623663212919 -0.10485065479389122 -0.2870630286679194 -0.4889103566232006 -1.712 -13.968 -2.012 -4.736 -0.016 0.568 -0.252
-0.7401457301547121 -0.41494180312300444 -0.030679615757708275 1.4971652489761638 0.06711165946998685 0.49700977527487405 -0.11658253987929144 -0.7261006019247374 0.26114488928066537 -0.019634954081253035 -0.23051436091391064 -0.08953539061051385 -0.34871678448305393 -0.4684900043786975 -1.524 -13.872 -1.944 -4.584 -0.016 0.548 -0.26
-0.7478156340941392 -0.41225733674420495 -0.03144660615165098 1.4956312681882784 0.06557767868210143 0.4916408425172751 -0.12118448224294769 -0.7261006019247374 0.2631083846887907 -0.022776546734253524 -0.20224002703690627 -0.12487830795676931 -0.4060508504003128 -0.4449280594811938 -1.652 -14.0 -1.844 -4.524 0.052 0.636 -0.24
-0.7547185476396235 -0.40957287036540546 -0.03183010134862233 1.4937137922034216 0.06442719309118737 0.4881893857445329 -0.12540292940963257 -0.7194247175371112 0.2411172361177873 -0.01610066234662749 -0.15236724367052357 -0.15118914642564837 -0.4433572631546936 -0.43079089254269165 -1.496 -13.968 -1.676 -4.644 0.1 0.676 -0.252
-0.7620049563820793 -0.40727189918357737 -0.03183010134862233 1.4925633066125075 0.06289321230330196 0.48320394818390533 -0.12962137657631745 -0.7170685230473609 0.22776546734253522 -0.03455751918300534 -0.1441205629563973 -0.135873882242271 -0.43353978611406707 -0.42529310539994075 -1.088 -14.032 -1.576 -4.4 0.024 0.548 -0.224
-0.769291365124535 -0.4049709280017492 -0.03106311095467963 1.4917963162185648 0.0625097171063306 0.4778350154263064 -0.13460681413694506 -0.736703477128614 0.21166480499590773 -0.0019634954081253035 -0.10170906214089073 -0.10524335387551628 -0.4900884538680758 -0.4103705402981885 -1.028 -14.064 -1.576 -4.124 0.008 0.576 -0.232
-0.7765777738669907 -0.40382044241083515 -0.03106311095467963 1.4917963162185648 0.060975736318445196 0.470932101880822 -0.1384417661066586 -0.7579092275363672 0.1900663555065294 0.0007853981632501215 -0.04987278336638271 -0.09267698326351434 -0.5701990665195882 -0.4099778412165634 -0.964 -13.808 -1.408 -4.276 0.024 0.76 -0.252
-0.7850146682003605 -0.4019029664259784 -0.03144660615165098 1.4921798114155362 0.05905826033358843 0.4663301595171658 -0.14266021327334347 -0.7304202918226129 0.17592918856802722 0.0047123889795007284 -0.01767145867312773 -0.11231193734476737 -0.5674501729482128 -0.41194133662468874 -0.716 -13.904 -1.408 -4.4 0.052 0.692 -0.232
-0.7923010769428162 -0.4007524808350643 -0.030679615757708275 1.4925633066125075 0.05829126993964572 0.46096122675956686 -0.146495165243057 -0.7276713982512375 0.1751437904047771 0.00510508806112579 0.0023561944897503642 -0.15747233173164935 -0.5215043803980807 -0.40016036417593687 -0.62 -13.84 -1.276 -4.368 0.072 0.568 -0.232
-0.7980535048973865 -0.3980680144562649 -0.030679615757708275 1.4925633066125075 0.05790777474267437 0.4559757891989392 -0.15033011721277054 -0.7539822367201167 0.15668693356839924 -0.0011780972448751821 0.034950218264630406 -0.12370021071189413 -0.5034402226433279 -0.37856191468655853 -0.464 -13.588 -1.208 -4.796 0.0 0.492 -0.268
-0.8057234088368136 -0.3976845192592935 -0.03183010134862233 1.4937137922034216 0.0559902987578176 0.45099035163831164 -0.15301458359157002 -0.7245298055982371 0.15118914642564837 -0.019242254999627974 0.04987278336638271 -0.11859512265076834 -0.5250386721327062 -0.3498948817279291 -0.464 -13.684 -1.208 -4.736 0.0 0.404 -0.268
-0.8122428271853266 -0.39576704327443674 -0.03106311095467963 1.4948642777943357 0.05483981316690354 0.44332044769888457 -0.1572330307582549 -0.7264933010063623 0.1401935721401467 -0.018064157754752792 0.084037603467763 -0.12959069693627004 -0.5670574738665877 -0.3648174468296814 -0.528 -13.744 -1.108 -4.704 0.088 0.472 -0.24
-0.8206797215186964 -0.39500005288049406 -0.03144660615165098 1.496398258582221 0.05368932757598948 0.4368010293503716 -0.1606844875309971 -0.7217809120268617 0.13076879418114523 0.02591813938725401 0.10053096489601555 -0.14647675744614766 -0.6424556975385993 -0.35382187254417974 -0.528 -13.588 -0.904 -4.704 0.052 0.596 -0.28
-0.8271991398672094 -0.39384956728958 -0.03144660615165098 1.4967817537791925 0.05253884198507542 0.4314320965927726 -0.16336895390979655 -0.7402377688632394 0.1299833960178951 -0.019634954081253035 0.12370021071189413 -0.12330751163026907 -0.6459899892732249 -0.3738495257070578 -0.372 -13.62 -0.904 -4.46 0.016 0.548 -0.268
-0.8352525390036077 -0.39231558650169457 -0.03183010134862233 1.4986992297640491 0.05138835639416136 0.42529617344123094 -0.1679708962734528 -0.724137106516612 0.12487830795676931 -0.01060287520387664 0.13783737765039633 -0.1189878217323934 -0.6082908774372191 -0.3522510762176795 -0.404 -13.524 -0.804 -4.156 0.044 0.52 -0.252
-0.8421554525490922 -0.3911651009107805 -0.030679615757708275 1.500616705748906 0.04947088040930459 0.41877675509271794 -0.171422353046195 -0.7555530330466168 0.1009236639776406 0.004319689897875668 0.1649336142825255 -0.13744467856877127 -0.6310674241714727 -0.3601050578501807 -0.308 -13.268 -0.536 -4.216 0.06 0.608 -0.26
-0.8498253564885192 -0.3903981105168378 -0.030679615757708275 1.5029176769307342 0.047553404424447825 0.4114903463502622 -0.17449031462196582 -0.711178036822985 0.09581857591651483 0.011388273367126762 0.19634954081253037 -0.14961835009914815 -0.6349944149877232 -0.3436116964219281 -0.436 -13.176 -0.668 -4.004 0.036 0.548 -0.252
-0.8571117652309749 -0.3900146153198664 -0.030679615757708275 1.5056021433095337 0.04601942363656241 0.4045874328047779 -0.17755827619773665 -0.7673340054953687 0.0620464548967596 0.008246680714126275 0.23954643979128706 -0.1519745445888985 -0.6393141048855989 -0.2921681167290452 -0.464 -13.208 -0.736 -3.88 0.0 0.548 -0.224
-0.8651651643673733 -0.3896311201228951 -0.030679615757708275 1.5082866096883332 0.044485442848677 0.3980680144562649 -0.18100973297047881 -0.7229590092717368 0.07147123285576105 0.01688606050987761 0.2501493149951637 -0.168075206935526 -0.6671957396809782 -0.30355639009617197 -0.372 -13.016 -0.772 -3.912 0.016 0.588 -0.232
-0.8728350683068005 -0.3888641297289524 -0.03029612056073692 1.5117380664610753 0.042184471666848876 0.3896311201228951 -0.1836941993492783 -0.7312056899858631 0.06950773744763575 0.01649336142825255 0.3066979827491724 -0.19163715183302965 -0.711178036822985 -0.27449665805591744 -0.28 -12.76 -0.468 -3.848 0.044 0.56 -0.26
-0.8793544866553135 -0.388480634531981 -0.03029612056073692 1.5155730184307887 0.04026699568199211 0.3831117017743821 -0.18522818013716372 -0.7402377688632394 0.04751658887663235 0.01610066234662749 0.3341869184629267 -0.20381082336340653 -0.711178036822985 -0.252112810403289 -0.34 -12.508 -0.468 -3.88 0.044 0.52 -0.232
-0.8870243905947405 -0.38809713933500967 -0.03106311095467963 1.5197914655974736 0.03834951969713534 0.37582529303192636 -0.18676216092504913 -0.7202101157003614 0.03455751918300534 0.005497787142750851 0.35382187254417974 -0.20538161968990676 -0.7139269303943604 -0.19831303622065566 -0.404 -12.476 -0.636 -3.912 0.06 0.5 -0.252
-0.8923933233523395 -0.38809713933500967 -0.03144660615165098 1.5240099127641586 0.036432043712278574 0.3673883986985566 -0.1894466273038486 -0.7041094533537339 0.04162610265225644 -0.001570796326500243 0.37738381744168337 -0.19045905458815446 -0.7151050276392356 -0.19752763805740556 0.652 -12.668 -0.536 -3.848 0.08 0.492 -0.24
-0.9000632272917665 -0.387330148941067 -0.03106311095467963 1.5282283599308435 0.03528155812136451 0.3601019899561009 -0.19136410328870537 -0.6687665360074785 0.022776546734253524 0.00039269908162506076 0.4260785035631909 -0.1661117115274007 -0.7571238293731171 -0.2042035224450316 1.368 -12.412 -0.5 -3.88 0.036 0.548 -0.232
-0.9077331312311936 -0.38656315854712425 -0.030679615757708275 1.5328303022944998 0.0337475773334791 0.3524320860166738 -0.19251458887961942 -0.7096072404964847 0.02631083846887907 -0.02081305132612822 0.4241150081550656 -0.1449059611196474 -0.7516260422303662 -0.17239489683340167 1.712 -11.808 -0.636 -3.76 -0.016 0.46 -0.24
-0.9138690543827352 -0.3869466537440956 -0.03259709174256504 1.5370487494611846 0.03106311095467963 0.34476218207724674 -0.19404856966750483 -0.6982189671293579 0.03259402377488004 -0.027881634795379313 0.4241150081550656 -0.19242254999627975 -0.7555530330466168 -0.14254976662989705 2.368 -11.332 -0.604 -3.576 0.036 0.404 -0.232
-0.9196214823373056 -0.3861796633501529 -0.03259709174256504 1.5416506918248407 0.028762139772851508 0.337475773334791 -0.1951990552584189 -0.640099503048849 0.03573561642788053 -0.05222897785613308 0.4539601383585702 -0.22894356458741041 -0.8085674090660001 -0.1260564052016445 2.428 -11.364 -0.332 -3.484 0.08 0.52 -0.252
-0.9265243958827899 -0.3869466537440956 -0.03298058693953639 1.5481701101733538 0.027228158984966094 0.3278883934105072 -0.19596604565236161 -0.6310674241714727 0.014529866020127248 -0.06126105673350948 0.5136503987655795 -0.19399334632278 -0.8254534695758776 -0.12252211346701895 2.428 -11.556 -0.5 -3.42 0.016 0.568 -0.24
-0.9326603190343316 -0.3869466537440956 -0.03298058693953639 1.5535390429309528 0.025310683000109326 0.3198349942741088 -0.19634954084933295 -0.6157521599880952 0.01060287520387664 -0.07147123285576105 0.556061899581086 -0.17121679958852648 -0.8423395300857552 -0.08325220530451288 2.368 -11.524 0.232 -3.332 -0.016 0.508 -0.268
-0.9384127469889019 -0.3861796633501529 -0.03489806292439316 1.559291470885523 0.0222427214243385 0.3106311095467963 -0.19711653124327566 -0.6153594609064702 -0.005497787142750851 -0.05654866775400875 0.562345084887087 -0.22462387468953474 -0.8309512567186286 -0.050658181529632834 2.648 -11.364 0.972 -3.332 0.124 0.5 -0.224
-0.9449321653374149 -0.38656315854712425 -0.034514567727421806 1.565810889234036 0.01917475984856767 0.30181072001645515 -0.19788352163721837 -0.5941537104987169 0.023954643979128706 -0.06086835765188441 0.6153594609064702 -0.29059732040254493 -0.8348782475348792 -0.0200276531628781 2.928 -11.176 1.308 -3.24 0.188 0.432 -0.232
-0.9506845932919852 -0.38656315854712425 -0.034514567727421806 1.5727138027795204 0.01687378866673955 0.2933738256830854 -0.19711653124327566 -0.6008295948863429 0.006283185306000972 -0.027488935713754253 0.6291039287633473 -0.3173008579530491 -0.8863218272277621 -0.027096236632129192 3.208 -11.08 1.544 -3.452 0.18 0.48 -0.252
-0.9564370212465555 -0.3869466537440956 -0.03528155812136451 1.5792332211280335 0.01457281748491143 0.2834029505618302 -0.19711653124327566 -0.5996514976414677 0.001570796326500243 -0.0070685834692510935 0.6660176424361031 -0.2470077223421632 -0.8949612070235134 -0.01767145867312773 3.488 -11.176 1.712 -3.484 0.172 0.492 -0.232
-0.9618059540041545 -0.38656315854712425 -0.033364082136507746 1.5853691442795752 0.012655341500054663 0.27534955142543177 -0.19788352163721837 -0.581587339886715 0.013744467856877126 0.013351768775252066 0.6381360076407236 -0.21087940683265763 -0.8765043501871356 0.0007853981632501215 3.768 -11.176 1.812 -3.3 0.164 0.364 -0.232
-0.9683253723526675 -0.38656315854712425 -0.0337475773334791 1.5922720578250595 0.011888351106111956 0.2661456666981193 -0.19750002644024703 -0.5674501729482128 0.009032078877376396 0.027488935713754253 0.6397068039672239 -0.15668693356839924 -0.8694357667178845 -0.005497787142750851 4.052 -11.332 1.776 -3.084 0.164 0.336 -0.232
-0.9729273147163237 -0.3861796633501529 -0.034514567727421806 1.5984079809766012 0.011504855909140603 0.25732527716777814 -0.19788352163721837 -0.5588107931524614 0.007461282550876154 0.019634954081253035 0.6455972901915998 -0.0899280896921389 -0.8796459428401361 -0.02631083846887907 4.3 -11.204 1.608 -2.872 0.136 0.452 -0.232
-0.9779127522769513 -0.3861796633501529 -0.034514567727421806 1.6068448753099709 0.010354370318226542 0.2469709068495516 -0.19826701683418974 -0.5116869033574541 0.0011780972448751821 0.008246680714126275 0.7037167542721089 -0.04751658887663235 -0.9397289023287704 -0.007853981632501214 4.36 -11.428 1.476 -2.78 -0.144 0.576 -0.224
-0.984048675428493 -0.3857961681531816 -0.0337475773334791 1.6148982744463694 0.006902913545484362 0.23623304133435372 -0.19750002644024703 -0.5152211950920796 0.011780972448751823 -0.0070685834692510935 0.7520187413119913 -0.13783737765039633 -0.9731083242669005 -0.007461282550876154 4.268 -11.048 1.88 -2.812 -0.008 0.56 -0.232
-0.9875001322012351 -0.3861796633501529 -0.0337475773334791 1.6225681783857964 0.003451456772742181 0.228946632591898 -0.19750002644024703 -0.4983351345822021 0.0027488935713754254 0.019242254999627974 0.7586946256996173 -0.3059125845859223 -0.8851437299828869 0.01610066234662749 4.144 -11.112 1.776 -2.78 0.18 0.396 -0.176
-0.9924855697618626 -0.38656315854712425 -0.033364082136507746 1.6302380823252234 0.0003834951969713534 0.22050973825852824 -0.19750002644024703 -0.44964044846069456 -0.011780972448751823 0.040448005407381256 0.737488875291864 -0.3671736413194318 -0.8062112145762497 0.006283185306000972 4.204 -11.048 1.744 -2.812 0.172 0.328 -0.168
-0.9963205217315763 -0.3861796633501529 -0.03298058693953639 1.6390584718555645 -0.0011504855909140602 0.2109223583342444 -0.19750002644024703 -0.44846235121581934 0.001570796326500243 0.03455751918300534 0.7787222788624955 -0.28667032958629435 -0.8784678455952609 0.006283185306000972 4.08 -10.728 1.644 -2.992 0.18 0.364 -0.156
-1.0001554737012897 -0.3854126729562102 -0.03298058693953639 1.6451943950071062 -0.002684466378799474 0.2024854640008746 -0.19750002644024703 -0.40722894764518797 0.006675884387626033 0.014922565101752308 0.8026769228416242 -0.16768250785390093 -0.8977101005948889 0.0027488935713754254 4.052 -10.668 1.776 -3.208 0.172 0.308 -0.168
-1.002456444883118 -0.38502917775923884 -0.032213596545593685 1.6555487653253327 -0.0015339807878854137 0.19328157927356213 -0.19750002644024703 -0.36795903948268194 0.0011780972448751821 0.03220132469325498 0.808174709984375 -0.040448005407381256 -0.8761116511055105 0.0007853981632501215 4.08 -10.54 1.776 -3.268 0.06 0.328 -0.148
-1.0074418824437454 -0.3861796633501529 -0.03259709174256504 1.6628351740677885 -0.0030679615757708274 0.18522818013716372 -0.19711653124327566 -0.33772121019755225 0.0011780972448751821 0.029452431121879556 0.8046404182497494 -0.029452431121879556 -0.8446957245755057 -0.00039269908162506076 3.924 -10.16 1.608 -3.148 -0.108 0.328 -0.156
-1.010126348822545 -0.38656315854712425 -0.03183010134862233 1.6724225539920723 -0.006902913545484362 0.17832526659167935 -0.19750002644024703 -0.32868913132017585 -0.014137166938502187 0.02552544030562895 0.7724390935564944 -0.1531526418337737 -0.7783295797808704 -0.0070685834692510935 3.8 -10.128 1.376 -2.812 0.06 0.328 -0.148
-1.013577805595287 -0.3857961681531816 -0.030679615757708275 1.679708962734528 -0.008436894333369775 0.16912138186436687 -0.19558255045539025 -0.32751103407530063 0.031415926530004856 0.06086835765188441 0.782649269678746 -0.239153740709662 -0.7170685230473609 0.012173671530376884 3.924 -10.128 1.544 -2.564 0.172 0.336 -0.056
-1.0170292623680293 -0.38502917775923884 -0.03029612056073692 1.6885293522648692 -0.009970875121255189 0.16260196351585385 -0.19136410328870537 -0.32162054785092475 0.028274333877004374 0.06990043652926081 0.8069966127394999 -0.2171625921386586 -0.7473063523324905 0.22815816642416029 3.988 -9.904 1.88 -2.476 0.172 0.336 -0.084
-1.0197137287468288 -0.38502917775923884 -0.03144660615165098 1.6954322658103536 -0.009203884727312482 0.15378157398551273 -0.18829614171293454 -0.3082687790756727 0.02591813938725401 0.04358959806038174 0.8105309044741253 -0.10249446030414085 -0.7775441816176203 0.35382187254417974 4.268 -9.652 1.944 -2.412 0.1 0.336 -0.1
-1.0204807191407714 -0.38426218736529616 -0.029912625363765568 1.7038691601437232 -0.010354370318226542 0.14534467965214296 -0.184461189743221 -0.2340486526485362 0.039662607244131134 -0.010995574285501701 0.7846127650868714 -0.0530143760193832 -0.7861835614133716 0.4017311605024371 4.548 -9.68 2.012 -2.136 -0.016 0.144 -0.112
-1.0223981951256282 -0.38426218736529616 -0.029529130166794215 1.7130730448710358 -0.011888351106111956 0.1349903093339164 -0.1802427425765361 -0.18574666560865372 0.03259402377488004 0.019242254999627974 0.8089601081476251 -0.061653755815134534 -0.8643306786567587 0.4103705402981885 4.456 -9.492 2.048 -2.26 0.044 0.076 -0.12
-1.0254661567013992 -0.3834951969713534 -0.029529130166794215 1.7211264440074343 -0.012655341500054663 0.1227184630308331 -0.17640779060682257 -0.19634954081253037 0.059690260407009234 0.0640099503048849 0.8702211648811345 -0.08678649703913842 -1.021410311306783 0.3820962064211841 4.58 -9.332 2.348 -2.476 0.172 0.308 -0.092
-1.0270001374892845 -0.3834951969713534 -0.029912625363765568 1.7299468335377755 -0.01227184630308331 0.11274758790957791 -0.17257283863710904 -0.18731746193515397 0.04280419989713162 0.03180862561162992 0.872577359370885 -0.07579092275363672 -1.093274243244169 0.3781692156049335 4.644 -9.396 2.048 -2.476 0.152 0.288 -0.072
-1.026616642292313 -0.38234471138043935 -0.028762139772851508 1.7391507182650878 -0.012655341500054663 0.10316020798529407 -0.16912138186436687 -0.14215706754827198 0.05340707510100826 0.019242254999627974 0.859618289677258 -0.022383847652628464 -1.072068492836416 0.36521014591130646 5.172 -9.332 2.012 -2.412 0.052 0.316 -0.092
-1.0277671278832272 -0.38157772098649667 -0.0279951493789088 1.7472041174014863 -0.013038836697026017 0.09510680884889565 -0.16528642989465334 -0.05262167693775814 0.07186393193738612 0.031415926530004856 0.8446957245755057 -0.003141592653000486 -0.9872454912054027 0.35578536795230503 5.048 -9.204 2.012 -2.168 0.036 0.308 -0.1
-1.0281506230801987 -0.38119422578952533 -0.028762139772851508 1.7552575165378848 -0.013038836697026017 0.08590292412158317 -0.1614514779249398 -0.07657632091688685 0.0659734457130102 0.027881634795379313 0.8568693961058825 -0.03455751918300534 -0.9106691702885158 0.36324665050318117 4.892 -9.236 2.08 -2.076 0.06 0.22 -0.092
-1.02853411827717 -0.3804272353955826 -0.0279951493789088 1.764077906068226 -0.01342233189399737 0.07516505860638527 -0.15838351634916897 -0.07107853377413599 0.07657632091688685 0.05890486224375911 0.821526478759627 -0.013744467856877126 -0.8977101005948889 0.3506802798911792 4.956 -9.172 2.18 -1.984 0.052 0.124 -0.072
-1.02853411827717 -0.3792767498046685 -0.0279951493789088 1.772898295598567 -0.01342233189399737 0.06557767868210143 -0.15493205957642678 0.0047123889795007284 0.0789325154066372 0.0530143760193832 0.8564766970242574 -0.036128315509505585 -0.9452266894715212 0.33968470560567754 5.048 -8.984 1.98 -1.892 0.052 0.192 -0.12
-1.0281506230801987 -0.3781262642137545 -0.02684466378799474 1.7824856755228509 -0.014189322287940077 0.05368932757598948 -0.1507136124097419 -0.009032078877376396 0.08560839979426324 0.036913713672755706 0.8651160768200088 -0.015707963265002428 -1.0104147370212813 0.3648174468296814 4.892 -8.696 2.08 -1.864 0.072 0.328 -0.112
-1.026616642292313 -0.37735927381981177 -0.02684466378799474 1.791306065053192 -0.013805827090968724 0.04601942363656241 -0.1472621556369997 0.07068583469251093 0.09817477040626518 0.03063052836675474 0.8427322291673803 0.0007853981632501215 -0.9695740325322749 0.3408628028505527 4.828 -8.696 1.98 -1.832 0.1 0.316 -0.1
-1.0262331470953419 -0.3762087882288977 -0.02569417819708068 1.7985924737956476 -0.014189322287940077 0.03834951969713534 -0.14342720366728617 0.0620464548967596 0.10838494652851677 0.01649336142825255 0.7905032513112472 0.006283185306000972 -0.8509789098815066 0.36167585417668097 4.828 -8.728 1.912 -1.924 0.088 0.328 -0.112
-1.0250826615044277 -0.3750583026379837 -0.025310683000109326 1.8058788825381034 -0.013805827090968724 0.03259709174256504 -0.139975746894544 0.09621127499813988 0.11663162724264303 0.04633849163175717 0.7685121027402438 0.0070685834692510935 -0.7323837872307383 0.3762057201968082 4.516 -8.636 1.98 -1.528 0.072 0.24 -0.1
-1.024315671110485 -0.3739078170470696 -0.02454369260616662 1.8146992720684445 -0.01342233189399737 0.024927187803137973 -0.13537380453088776 0.11859512265076834 0.1311614932627703 0.08364490438613793 0.7512333431487412 0.012566370612001944 -0.6404922021304741 0.3801327110130588 4.86 -8.54 2.18 -1.252 0.1 0.056 -0.1
-1.021247709534714 -0.3723738362591842 -0.023009711818281205 1.8219856808109003 -0.013805827090968724 0.01687378866673955 -0.13192234775814557 0.19556414264928024 0.10720684928364158 0.08128870989638758 0.7799003761073706 0.005497787142750851 -0.705287550598609 0.38563049815580963 5.048 -8.412 2.048 -1.16 0.108 0.22 -0.112
-1.0185632431559146 -0.3712233506682701 -0.02339320701525256 1.83042257514427 -0.013038836697026017 0.008053399136398421 -0.12732040539448933 0.17828538305777758 0.1240929097935192 0.06361725122325984 0.7850054641684964 0.0023561944897503642 -0.7940375430458728 0.3828816045844342 4.704 -8.348 1.644 -1.192 0.172 0.328 -0.1
-1.0170292623680293 -0.3685388842894706 -0.02339320701525256 1.8377089838867258 -0.01342233189399737 0.002684466378799474 -0.12386894862174716 0.2481858195870384 0.12959069693627004 0.05026548244800778 0.7920740476377475 0.018849555918002914 -0.7677267045769938 0.3820962064211841 4.58 -8.348 1.544 -1.22 0.124 0.296 -0.092
-1.0139613007922585 -0.3685388842894706 -0.022626216621309852 1.8449953926291813 -0.014189322287940077 -0.0038349519697135344 -0.12118448224294769 0.24582962509728803 0.14254976662989705 0.05890486224375911 0.7414158661081147 -0.003926990816250607 -0.6236061416205965 0.3648174468296814 4.58 -8.188 1.576 -1.1 0.144 0.328 -0.092
-1.0120438248074017 -0.36623791310764253 -0.0222427214243385 1.8518983061746657 -0.013038836697026017 -0.007669903939427069 -0.11658253987929144 0.2807798433619184 0.15629423448677418 0.029452431121879556 0.7056802496802341 0.006675884387626033 -0.5246459730510812 0.3891647898904352 4.612 -8.032 1.812 -0.916 0.152 0.212 -0.084
-1.0070583872467742 -0.3647039323197571 -0.021092235833424438 1.8599517053110641 -0.013038836697026017 -0.012655341500054663 -0.1112136071216925 0.336543112952677 0.14883295193589802 0.06675884387626033 0.6962554717212327 0.01610066234662749 -0.44846235121581934 0.3966260724413113 4.644 -8.128 2.048 -0.824 0.136 0.048 -0.092
-1.0039904256710033 -0.36355344672884304 -0.019558255045539024 1.8668546188565485 -0.01342233189399737 -0.01917475984856767 -0.10699515995500761 0.3381139092791773 0.14883295193589802 0.08364490438613793 0.6620906516198524 -0.006283185306000972 -0.491266551112951 0.3938771788699359 4.516 -7.968 1.812 -1.008 0.144 0.172 -0.1
-1.0001554737012897 -0.36125247554701495 -0.019558255045539024 1.8737575324020328 -0.011504855909140603 -0.024927187803137973 -0.10316020798529407 0.38837939172718505 0.15118914642564837 0.07618362183526178 0.6797621102929802 0.034950218264630406 -0.5686282701930879 0.3754203220335581 4.456 -7.904 1.576 -1.036 0.536 0.288 -0.084
-0.9963205217315763 -0.3601019899561009 -0.018407769454624964 1.8806604459475174 -0.005368932757598948 -0.028762139772851508 -0.1004757416064946 0.4260785035631909 0.17160949867015154 0.08207410805963769 0.640099503048849 0.24975661591353862 -0.5167919914185799 0.3801327110130588 4.3 -7.936 1.308 -0.916 0.436 0.22 -0.1
-0.9898011033830633 -0.3578010187742728 -0.018407769454624964 1.886029378705116 0.0019174759848567672 -0.032213596545593685 -0.09510680884889565 0.4292200962161914 0.15668693356839924 0.05772676499888393 0.6420629984569743 0.5517422096832103 -0.394662577033186 0.40565815131868777 4.236 -7.936 1.34 -0.792 0.136 0.112 -0.12
-0.985199161019407 -0.35626703798638737 -0.016106798272796843 1.8921653018566578 0.008436894333369775 -0.03719903410622128 -0.09012137128826805 0.48851765754157556 0.1739656931599019 0.07225663101901117 0.6051492847842186 0.7162831248841108 -0.3754203220335581 0.4241150081550656 4.236 -7.872 1.476 -0.7 0.136 0.124 -0.112
-0.9805972186557508 -0.35434956200153056 -0.015339807878854137 1.8971507394172855 0.012655341500054663 -0.041033986075934815 -0.08782040010643993 0.5097234079493288 0.18142697571077807 0.07618362183526178 0.5902267196824663 0.6668030405993531 -0.42843469805294127 0.41390483203281403 4.02 -7.84 1.544 -0.58 0.136 0.228 -0.084
-0.9752282858981518 -0.35319907641061654 -0.015339807878854137 1.9029031673718557 0.017257283863710903 -0.04410194765170564 -0.08360195293975504 0.5489933161118349 0.181034276629153 0.07971791356988733 0.582372738049965 0.5199335840715804 -0.41390483203281403 0.3758130211151831 3.956 -7.808 1.376 -0.396 0.116 0.288 -0.1
-0.9694758579435815 -0.35128160042575973 -0.015339807878854137 1.9086555953264261 0.019941750242510378 -0.04716990922747647 -0.07976700097004151 0.5309291583570821 0.1912444527514046 0.07107853377413599 0.5340707510100826 0.3640320486664313 -0.3133738671367985 0.3781692156049335 3.832 -7.744 1.208 -0.152 0.124 0.288 -0.1
-0.9621894492011258 -0.34898062924393164 -0.013805827090968724 1.9136410328870537 0.022626216621309852 -0.04947088040930459 -0.07554855380335662 0.5643085802952122 0.1610066234662749 0.06950773744763575 0.5230751767245809 0.25368360672978923 -0.2729258617294172 0.4260785035631909 3.676 -7.556 1.072 0.0 0.272 0.212 -0.092
-0.9568205164435268 -0.3474466484560462 -0.013805827090968724 1.9186264704476812 0.02569417819708068 -0.051004861197190006 -0.07133010663667173 0.646775387436475 0.16414821611927538 0.08482300163101313 0.4881249584599505 0.22462387468953474 -0.23758294438316174 0.42254421182856533 3.456 -7.556 0.636 0.028 0.52 0.212 -0.128
-0.9491506125040997 -0.34552917247118947 -0.01227184630308331 1.923611908008309 0.03259709174256504 -0.05330583237901813 -0.0682621450609009 0.6797621102929802 0.17278759591502674 0.05890486224375911 0.4853760648885751 0.4311835916243167 -0.19949113346553085 0.3392920065240525 3.084 -7.492 0.468 0.0 0.3 0.248 -0.112
-0.9414807085646727 -0.3443786868802754 -0.011504855909140603 1.9285973455689365 0.039883500485020755 -0.0559902987578176 -0.06481068828815872 0.666410341517728 0.18496126744540362 0.0400553063257562 0.45356743927694515 0.6420629984569743 -0.22776546734253522 0.3510729789728043 2.896 -7.332 0.704 0.0 0.144 0.26 -0.1
-0.9349612902161597 -0.34246121089541864 -0.011504855909140603 1.9320488023416786 0.045252433242619704 -0.05675728915176031 -0.05905826033358843 0.7139269303943604 0.1829977720372783 0.06361725122325984 0.4402156705016931 0.6899722864152317 -0.1661117115274007 0.34950218264630406 2.772 -7.172 1.172 0.0 0.124 0.268 -0.128
-0.9272913862767326 -0.34054373491056183 -0.010737865515197896 1.9370342399023062 0.0502378708032473 -0.057524279545703015 -0.0559902987578176 0.7331691853939883 0.1649336142825255 0.09228428418188928 0.41194133662468874 0.5784457472337144 -0.12212941438539389 0.37974001193143375 2.804 -7.172 0.872 0.0 0.136 0.248 -0.1
-0.9200049775342769 -0.3390097541226764 -0.009970875121255189 1.940102201478077 0.05292233718204677 -0.058674765136617076 -0.05253884198507542 0.74337936151624 0.15865042897652454 0.06361725122325984 0.3970187715229364 0.44649885580769405 -0.09149888601863915 0.38131080825793395 2.896 -7.112 0.704 0.028 0.136 0.2 -0.12
-0.9115680832009071 -0.337475773334791 -0.009203884727312482 1.9431701630538478 0.05483981316690354 -0.058674765136617076 -0.04832039481839053 0.7575165284547422 0.1460840583645226 0.06832964020276057 0.368744437645932 0.278030949790543 -0.049480084284757656 0.37267142846218265 2.74 -6.984 0.436 0.028 0.136 0.192 -0.128
-0.9038981792614801 -0.33555829734993425 -0.008820389530341128 1.9473886102205327 0.0559902987578176 -0.05944175553055978 -0.045252433242619704 0.8203483815147519 0.18260507295565323 0.0640099503048849 0.3227986450957999 0.1519745445888985 -0.024347343060753767 0.35578536795230503 2.648 -6.92 0.368 0.06 0.408 0.228 -0.092
-0.8943107993371963 -0.33402431656204884 -0.008436894333369775 1.9489225910084182 0.05905826033358843 -0.058674765136617076 -0.04141748127290617 0.8003207283518737 0.1881028600984041 0.07264933010063623 0.29099001948417 0.16886060509877612 0.019634954081253035 0.34753868723817877 2.304 -7.048 0.736 0.088 0.444 0.22 -0.092
-0.8870243905947405 -0.3321068405771921 -0.007286408742455715 1.9523740477811604 0.06519418348513008 -0.057524279545703015 -0.03796602450016399 0.8552985997793823 0.15354534091539876 0.08050331173313745 0.27056966723966686 0.38837939172718505 0.05262167693775814 0.37463492387030795 1.9 -7.08 0.772 0.0 0.216 0.22 -0.12
-0.877820505867428 -0.33018936459233533 -0.006902913545484362 1.9539080285690458 0.06941263065181497 -0.057524279545703015 -0.03489806292439316 0.8549059006977572 0.1602212253030248 0.06086835765188441 0.24150993519941236 0.5010840281535776 0.056941366835633805 0.39152098438018557 1.368 -6.984 0.668 0.028 0.136 0.192 -0.128
-0.8686166211401155 -0.32903887900142126 -0.007286408742455715 1.9554420093569311 0.0732475826215285 -0.05675728915176031 -0.03029612056073692 0.8486227153917563 0.15629423448677418 0.04908738520313259 0.19320794815952988 0.4382521750935678 0.05026548244800778 0.36324665050318117 1.152 -7.14 0.368 0.06 0.136 0.28 -0.112
-0.8609467172006885 -0.3267379078195931 -0.004985437560627594 1.9569759901448165 0.07554855380335662 -0.0559902987578176 -0.026077673394052033 0.8788605446768859 0.1578650308132744 0.06086835765188441 0.1668971096906508 0.2996293992799213 0.04241150081550656 0.3502875808095542 0.996 -7.172 0.268 0.088 0.392 0.308 -0.112
-0.8509758420794333 -0.32635441262262177 -0.004218447166684887 1.9581264757357306 0.08015049616701286 -0.054072822772960834 -0.022626216621309852 0.8878926235542624 0.15236724367052357 0.11074114101826713 0.13469578499739585 0.31965705244279946 0.09464047867163963 0.3581415624420554 0.932 -7.048 0.064 0.06 0.38 0.288 -0.112
-0.8421554525490922 -0.3236699462438223 -0.0038349519697135344 1.9588934661296733 0.08551942892461181 -0.051004861197190006 -0.02032524543948173 0.8749335538606353 0.13862277581364643 0.10249446030414085 0.08560839979426324 0.44924774937906947 0.20930861050615737 0.3412555019321778 0.652 -7.14 0.368 0.06 0.152 0.296 -0.112
-0.8337185582157224 -0.3229029558498796 -0.0015339807878854137 1.9581264757357306 0.08935438089432535 -0.04832039481839053 -0.017257283863710903 0.912239966615016 0.16257741979277515 0.10956304377339195 0.03769911183600583 0.5136503987655795 0.2827433387700437 0.336543112952677 0.56 -7.112 0.604 0.06 0.136 0.288 -0.1
-0.8237476830944672 -0.32060198466805145 -0.0019174759848567672 1.958509970932702 0.09318933286403888 -0.044485442848677 -0.012655341500054663 0.8619744841670083 0.1507964473440233 0.11270463642639243 -0.013351768775252066 0.41665372560418945 0.3337942193813016 0.3063052836675474 0.528 -7.016 0.704 0.028 0.264 0.296 -0.12
-0.8156942839580688 -0.3198349942741088 -0.0003834951969713534 1.9581264757357306 0.09587379924283836 -0.039883500485020755 -0.009970875121255189 0.9318749206962691 0.15550883632352405 0.07186393193738612 -0.05340707510100826 0.3322234230548014 0.3930917807066858 0.3066979827491724 0.464 -7.048 0.4 0.088 0.408 0.296 -0.1
-0.8064903992307563 -0.3186845086831947 0.0011504855909140602 1.9565924949478453 0.10009224640952324 -0.03566505331833587 -0.007286408742455715 0.8851437299828869 0.13665928040552114 0.11074114101826713 -0.07579092275363672 0.34871678448305393 0.42843469805294127 0.3157300616265488 0.28 -7.172 0.1 0.12 0.328 0.248 -0.092
-0.7972865145034438 -0.317917518289252 0.0023009711818281204 1.9546750189629885 0.10507768397015084 -0.03144660615165098 -0.0030679615757708274 0.9110618693701409 0.09267698326351434 0.12055861805889365 -0.12095131714051871 0.46495571264407193 0.4315762907059417 0.33968470560567754 0.06 -7.14 -0.5 0.12 0.136 0.288 -0.14
-0.7884661249731026 -0.31676703269833795 0.0030679615757708274 1.953141038175103 0.10929613113683573 -0.027228158984966094 -0.0007669903939427069 0.9228428418188928 0.10013826581439049 0.09424777959001458 -0.14372786387477224 0.46299221723594663 0.4194026191755649 0.3000220983615464 -0.28 -6.76 -0.568 0.152 0.18 0.296 -0.12
-0.7804127258367043 -0.3148495567134812 0.0038349519697135344 1.9508400669932748 0.11236409271260656 -0.023009711818281205 0.002684466378799474 0.9279479298800185 0.1240929097935192 0.11623892816101798 -0.1771072858129024 0.36560284499293155 0.43943027233844295 0.31887165427954933 -0.404 -6.76 -0.5 0.152 0.244 0.296 -0.112
-0.770441850715449 -0.31408256631953846 0.004601942363656241 1.9489225910084182 0.11504855909140603 -0.018791264651596317 0.004985437560627594 0.8914269152888878 0.1260564052016445 0.10956304377339195 -0.20930861050615737 0.29530970938204565 0.44689155488931914 0.27567475530079266 -0.592 -6.92 -0.4 0.152 0.38 0.316 -0.12
-0.7604709755941939 -0.3133155759255958 0.006135923151541655 1.9462381246296188 0.11926700625809092 -0.014956312681882784 0.008820389530341128 0.9467974857980215 0.10131636305926567 0.11270463642639243 -0.23012166183228558 0.3381139092791773 0.420188017338815 0.29530970938204565 -0.464 -6.92 -0.536 0.18 0.272 0.328 -0.14
-0.752034081260824 -0.31178159513771037 0.007286408742455715 1.9439371534477905 0.12156797743991904 -0.010354370318226542 0.01112136071216925 0.9381581060022701 0.07971791356988733 0.12016591897726858 -0.2737112598926673 0.3601050578501807 0.42332960999181546 0.31258846897354836 -0.372 -6.54 -0.604 0.64 0.172 0.328 -0.12
-0.7416797109425975 -0.3106311095467963 0.008436894333369775 1.9404856966750483 0.1250194342126612 -0.006902913545484362 0.014189322287940077 0.944441291308271 0.08796459428401361 0.07343472826388636 -0.27017696815804176 0.32633293683042547 0.40055306325756196 0.30748338091242255 -0.436 -6.38 -0.436 1.344 0.252 0.316 -0.128
-0.7332428166092277 -0.31139809994073897 0.008820389530341128 1.9381847254932203 0.12732040539448933 -0.0038349519697135344 0.016490293469768196 0.9087056748803906 0.07579092275363672 0.07539822367201165 -0.2741039589742924 0.2878484268311695 0.3086614781572977 0.2921681167290452 -0.34 -6.572 -0.468 1.128 0.292 0.916 -0.128
-0.7240389318819153 -0.30986411915285356 0.008820389530341128 1.9339662783265354 0.13038836697026016 0.0030679615757708274 0.019941750242510378 0.9016370914111395 0.07029313561088588 0.0620464548967596 -0.3015928946880466 0.26585727826016614 0.33772121019755225 0.31062497356542307 -0.464 -6.76 -0.468 1.312 0.292 1.176 -0.112
-0.7140680567606601 -0.3090971287589109 0.009587379924283835 1.9305148215537933 0.13230584295511694 0.01342233189399737 0.023776702212223912 0.937765406920645 0.056155968672383684 0.027881634795379313 -0.3471459881565537 0.2552544030562895 0.7268860000879874 0.29138271856579506 -0.308 -6.284 -0.436 1.68 0.208 0.608 -0.128
-0.7056311624272903 -0.3090971287589109 0.008820389530341128 1.9262963743871082 0.13460681413694506 0.02339320701525256 0.02684466378799474 0.9479755830428966 0.03769911183600583 0.013351768775252066 -0.40565815131868777 0.2638937828520408 1.009629338858031 0.31141037172867314 -0.436 -5.712 -0.4 1.62 0.2 0.328 -0.128
-0.6956602873060351 -0.30871363356193954 0.009203884727312482 1.9220779272204234 0.13690778531877318 0.030679615757708275 0.029529130166794215 0.9358019115125198 0.04476769530525693 0.013351768775252066 -0.3824889055028092 0.23365595356691113 0.9456193885531462 0.30983957540217294 -0.9 -5.776 -0.536 1.344 0.264 0.432 -0.092
-0.68568941218478 -0.3079466431679968 0.010354370318226542 1.9190099656446526 0.13805827090968723 0.036432043712278574 0.03259709174256504 0.9208793464107674 0.027488935713754253 0.008639379795751335 -0.3648174468296814 0.19399334632278 0.7131415322311103 0.30512718642267217 -1.9 -5.712 -0.4 0.824 0.292 0.772 -0.128
-0.6757185370635248 -0.30833013836496814 0.009587379924283835 1.9144080232809964 0.14112623248545805 0.04601942363656241 0.03566505331833587 0.9593638564100234 0.029059732040254495 0.014529866020127248 -0.3601050578501807 0.1751437904047771 0.6836891011092308 0.25682519938278975 -2.74 -5.68 -0.468 0.516 0.272 0.78 -0.14
-0.6680486331240977 -0.3071796527740541 0.009203884727312482 1.9101895761143115 0.14266021327334347 0.05675728915176031 0.03796602450016399 0.9562222637570229 0.03180862561162992 0.006283185306000972 -0.4154756283593143 0.16728980877227587 0.8945685079418884 0.239153740709662 -3.612 -5.744 -0.536 0.304 0.272 0.432 -0.12
-0.6596117387907279 -0.30756314797102546 0.010737865515197896 1.9048206433567125 0.14266021327334347 0.06557767868210143 0.0395000052880494 0.865901474983259 0.023169245815878585 0.0035342917346255468 -0.4622068190726965 0.12841259969139487 0.9947067737562788 0.24150993519941236 -4.204 -5.556 -0.94 0.304 0.316 0.328 -0.092
-0.6523253300482722 -0.3071796527740541 0.009970875121255189 1.9006021961900277 0.14342720366728617 0.07363107781849985 0.04256796686382023 0.8179921870250015 0.02591813938725401 0.03887720908088101 -0.459065226419696 0.09071348785538903 0.9644689444711492 0.2548617039746644 -4.488 -5.364 -1.208 0.272 0.316 0.384 -0.156
-0.6438884357149024 -0.3064126623801114 0.010737865515197896 1.8956167586294 0.14419419406122888 0.08206797215186963 0.044485442848677 0.814850594372001 0.04241150081550656 0.061653755815134534 -0.4728096942765731 0.1009236639776406 0.8812167391666363 0.18849555918002917 -4.456 -5.332 -1.508 0.244 0.236 0.508 -0.14
-0.6366020269724467 -0.3064126623801114 0.011504855909140603 1.891398311462715 0.14534467965214296 0.09050486648523941 0.04716990922747647 0.8093528072292502 0.06283185306000971 0.07853981632501214 -0.4983351345822021 0.08835729336563866 0.782256570597121 0.24661502326053814 -4.456 -5.396 -2.148 0.244 0.252 0.616 -0.112
-0.6289321230330196 -0.3052621767891973 0.012655341500054663 1.8848788931142022 0.146495165243057 0.09855826562163783 0.048703890015361885 0.7551603339649918 0.05733406591725887 0.05262167693775814 -0.5270021675408315 0.09189158510026421 0.7771514825359952 0.24661502326053814 -4.144 -5.712 -2.684 0.272 0.236 0.624 -0.148
-0.6224127046845066 -0.3052621767891973 0.013038836697026017 1.8791264651596318 0.1457281748491143 0.10814564554592167 0.05138835639416136 0.6931138790682322 0.06283185306000971 0.06636614479463526 -0.5713771637644633 0.043196898978756684 0.8521570071263818 0.2360121480566615 -4.08 -5.968 -3.02 0.272 0.208 0.548 -0.128
-0.6158932863359936 -0.30449518639525464 0.013805827090968724 1.8733740372050616 0.1449611844551716 0.1169660350762628 0.05368932757598948 0.6715154295788539 0.05340707510100826 0.0510508806112579 -0.5906194187640913 -0.009032078877376396 0.9295187262065188 0.20852321234290724 -4.052 -5.968 -2.852 0.272 0.228 0.46 -0.112
-0.6078398871995953 -0.3025777104103979 0.013038836697026017 1.8668546188565485 0.14687866044002837 0.1250194342126612 0.0559902987578176 0.7237444074349869 0.07382742734551141 0.013744467856877126 -0.6212499471308461 0.028667032958629435 0.9130253647782662 0.2309070599955357 -3.644 -5.84 -3.12 0.272 0.208 0.52 -0.14
-0.6020874592450249 -0.3021942152134265 0.012655341500054663 1.8614856860989495 0.146495165243057 0.13230584295511694 0.05790777474267437 0.7025386570272336 0.0899280896921389 -0.00039269908162506076 -0.6090762756004692 0.01727875959150267 0.814850594372001 0.2399391388729121 -3.896 -5.744 -3.188 0.272 0.216 0.676 -0.14
-0.5963350312904546 -0.3021942152134265 0.01342233189399737 1.854199277356494 0.14534467965214296 0.14189322287940076 0.05944175553055978 0.6255696370287217 0.08874999244726373 -0.03730641275438077 -0.6263550351919719 0.0035342917346255468 0.7975718347804983 0.19634954081253037 -4.052 -5.936 -3.02 0.272 0.216 0.664 -0.128
-0.5894321177449703 -0.30104372962251247 0.01227184630308331 1.8472963638110096 0.1472621556369997 0.15033011721277054 0.06135923151541655 0.6444191929467247 0.0789325154066372 -0.03652101459113065 -0.6554147672322264 0.012173671530376884 0.8384125392695047 0.15982852622139973 -4.332 -6.096 -2.82 0.12 0.236 0.588 -0.128
-0.5825292041994858 -0.2998932440315984 0.011888351106111956 1.840393450265525 0.1472621556369997 0.15953400194008302 0.06289321230330196 0.6644468461096028 0.06872233928438563 -0.05851216316213405 -0.6671957396809782 0.02670353755050413 0.8541205025345071 0.16179202162952502 -4.332 -6.188 -2.652 -1.036 0.316 0.596 -0.14
-0.5767767762449155 -0.29797576804674164 0.010737865515197896 1.8319565559321553 0.14611167004608566 0.17027186745528092 0.06404369789421602 0.5984734003965926 0.10288715938576591 -0.0789325154066372 -0.7213882129452366 0.007853981632501214 0.9299114252881439 0.17749998489452745 -4.704 -6.284 -2.516 -1.74 0.316 0.384 -0.14
-0.571791338684288 -0.29759227284977025 0.010737865515197896 1.8235196615987856 0.146495165243057 0.18100973297047881 0.06634466907604414 0.5489933161118349 0.1288052987730199 -0.07853981632501214 -0.795215640290748 0.02120575040775328 1.0261227002862836 0.17160949867015154 -4.736 -6.156 -2.516 -1.892 0.252 0.328 -0.128
-0.5668059011236604 -0.2956747968649135 0.009587379924283835 1.8139322816745018 0.14687866044002837 0.19136410328870537 0.06787864986392955 0.503832921724953 0.1319468914260204 -0.0530143760193832 -0.872577359370885 0.024740042142378828 1.0308350892657845 0.1649336142825255 -4.672 -6.572 -2.448 -1.832 0.264 0.296 -0.14
-0.5625874539569755 -0.2941408160770281 0.009203884727312482 1.8039614065532465 0.14687866044002837 0.20133497840996056 0.06979612584878632 0.45592363376669554 0.14451326203802234 -0.03848450999925595 -0.9169523555945168 -0.008639379795751335 0.9982410654909044 0.16846790601715106 -4.612 -7.172 -2.584 -1.464 0.272 0.308 -0.12
-0.5579855115933192 -0.29260683528914266 0.008820389530341128 1.7955245122198769 0.1472621556369997 0.20862138715241627 0.07017962104575767 0.45749443009319574 0.14686945652777272 -0.03809181091763089 -0.9106691702885158 -0.018064157754752792 0.9039932859008898 0.10367255754901604 -4.392 -7.236 -2.884 -1.22 0.264 0.308 -0.12
-0.5541505596236057 -0.29107285450125725 0.008053399136398421 1.7863206274925643 0.14764565083397108 0.21437381510698658 0.07094661143970038 0.41626102652256436 0.16179202162952502 -0.04476769530525693 -0.9145961611047665 0.010995574285501701 0.8030696219232492 0.0950331777532647 -4.456 -7.14 -3.22 -1.008 0.216 0.508 -0.148
-0.5503156076538922 -0.2891553785164005 0.008436894333369775 1.7778837331591946 0.14687866044002837 0.22166022384944228 0.07171360183364309 0.41390483203281403 0.1739656931599019 -0.029452431121879556 -0.9134180638598913 -0.01531526418337737 0.6817256057011054 0.05576326959075863 -4.144 -7.556 -3.12 -0.976 0.208 0.916 -0.128
-0.5472476460781214 -0.28723790253154374 0.007286408742455715 1.7679128580379393 0.14764565083397108 0.22971362298584072 0.07171360183364309 0.35657076611555516 0.18260507295565323 -0.029845130203504617 -0.9538660692672726 0.0007853981632501215 0.711178036822985 0.09738937224301507 -4.176 -7.936 -3.088 -0.944 0.2 0.896 -0.128
-0.5437961893053792 -0.28608741694062967 0.006519418348513008 1.7571749925227413 0.14764565083397108 0.24121847889498133 0.07209709703061444 0.3738495257070578 0.1751437904047771 -0.062439153978384655 -0.9554368655937727 0.02081305132612822 0.8981027996765139 0.04633849163175717 -4.236 -7.712 -3.02 -0.64 0.144 0.568 -0.148
-0.5391942469417229 -0.28455343615274425 0.006519418348513008 1.747971107795429 0.1472621556369997 0.2500388684253224 0.0732475826215285 0.3498948817279291 0.14922565101752308 -0.07775441816176203 -0.9821404031442769 -0.006675884387626033 0.9966702691644042 0.03063052836675474 -4.456 -7.556 -3.02 -0.608 0.144 0.472 -0.128
-0.5372767709568662 -0.2826359601678875 0.004985437560627594 1.7387672230681164 0.1472621556369997 0.25732527716777814 0.07401457301547121 0.2858849314230442 0.15982852622139973 -0.09542587683488976 -0.9789988104912765 -0.02042035224450316 0.8839656327380118 0.05340707510100826 -4.58 -7.872 -3.188 -0.852 0.144 0.676 -0.14
-0.5345923045780667 -0.2814854745769734 0.004218447166684887 1.7287963479468613 0.14764565083397108 0.2649951811072052 0.0724805922275858 0.28352873693329383 0.1472621556093978 -0.10524335387551628 -0.9680032362057747 0.027488935713754253 0.7681194036586187 0.029845130203504617 -4.704 -7.936 -2.952 -1.036 0.164 0.828 -0.12
-0.5322913333962386 -0.28033498898605935 0.003451456772742181 1.7184419776286348 0.14764565083397108 0.2741990658345177 0.07401457301547121 0.2379756434647868 0.13626658132389607 -0.05026548244800778 -0.9789988104912765 -0.0035342917346255468 0.7689048018218689 0.01021017612225158 -4.644 -7.428 -2.616 -1.22 0.152 0.792 -0.12
-0.5307573526083531 -0.2784175130012026 0.0019174759848567672 1.7065536265225227 0.146495165243057 0.2841699409557729 0.07363107781849985 0.2171625921386586 0.15236724367052357 -0.08914269152888879 -0.9950994728379039 -0.01727875959150267 0.892605012533763 0.03337942193813016 -4.956 -7.62 -3.02 -1.1 0.164 0.528 -0.12
-0.5284563814265251 -0.2768835322133172 0.0019174759848567672 1.6988837225830957 0.14611167004608566 0.2918398448952 0.0732475826215285 0.19634954081253037 0.1460840583645226 -0.08757189520238855 -1.0049169498785304 -0.03730641275438077 0.9071348785538903 0.0007853981632501215 -4.768 -8.032 -3.12 -1.192 -0.164 0.588 -0.128
-0.5280728862295537 -0.27611654181937445 0.0015339807878854137 1.6885293522648692 0.14419419406122888 0.29950974883462705 0.07516505860638527 0.15433073907864886 0.15433073907864886 -0.05733406591725887 -0.9487609812061467 -0.10642145112039146 0.782256570597121 0.039662607244131134 -4.704 -7.744 -3.12 -1.464 -0.252 0.78 -0.148
-0.5273058958356109 -0.273432075440575 0.0007669903939427069 1.6781749819466427 0.13882526130362993 0.3071796527740541 0.07401457301547121 0.10917034469176688 0.15275994275214863 -0.04358959806038174 -1.002953454470405 -0.28470683417816905 0.743772060597865 0.04555309346850705 -4.8 -7.648 -3.256 -1.648 0.0 0.76 -0.148
-0.5257719150477256 -0.2718980946526896 0.0015339807878854137 1.6670536212344733 0.1357572997278591 0.3156165471074239 0.07516505860638527 0.08246680714126275 0.16179202162952502 -0.04555309346850705 -1.027693496612784 -0.4382521750935678 0.8058185154946247 0.0007853981632501215 -4.86 -8.156 -3.356 -1.68 0.172 0.624 -0.168
-0.5261554102446969 -0.2703641138648042 0.0003834951969713534 1.657849736507161 0.13268933815208828 0.32328645104685094 0.07478156340941391 0.0659734457130102 0.15943582713977467 -0.007461282550876154 -0.9982410654909044 -0.3832743036660593 0.814065196208751 -0.034164820101380285 -4.924 -8.128 -3.388 -1.832 0.152 0.616 -0.232
-0.5261554102446969 -0.26806314268297604 -0.0003834951969713534 1.647111870991963 0.13077186216723152 0.33172334538022075 0.07401457301547121 0.04437499622363186 0.12212941438539389 -0.06283185306000971 -1.0245519039597835 -0.1869247628535289 0.781863871515496 0.008246680714126275 -4.956 -7.712 -3.66 -2.136 -0.088 0.644 -0.204
-0.5253884198507542 -0.26691265709206197 -0.0011504855909140602 1.636374005476765 0.1292378813793461 0.3390097541226764 0.07478156340941391 0.009424777959001457 0.16061392438464983 -0.06832964020276057 -1.0327985846739098 -0.17946348030265274 0.7763660843727451 0.004319689897875668 -4.86 -7.968 -3.792 -2.136 -0.188 0.624 -0.224
-0.5269224006386396 -0.26576217150114795 -0.0007669903939427069 1.62640313035551 0.12540292940963257 0.3474466484560462 0.07439806821244256 -0.0011780972448751821 0.1700387023436513 -0.061653755815134534 -1.0355474782452851 -0.2481858195870384 0.7732244917197446 -0.006675884387626033 -4.86 -8.188 -3.692 -2.292 -0.072 0.684 -0.232
-0.5265389054416683 -0.2646116859102339 -0.0023009711818281204 1.615665264840312 0.12310195822780445 0.3539660668045592 0.07401457301547121 -0.0420188017338815 0.1441205629563973 -0.045945792550132106 -1.0312277883474095 -0.3110176726470481 0.7653705100872433 -0.02631083846887907 -4.892 -8.0 -3.456 -2.536 0.088 0.664 -0.224
-0.5273058958356109 -0.2626942099253771 -0.0023009711818281204 1.6056943897190568 0.12156797743991904 0.3616359707439863 0.07439806821244256 -0.054192473264258384 0.14372786387477224 -0.0640099503048849 -1.0324058855922846 -0.2839214360149189 0.7783295797808704 0.02081305132612822 -4.672 -8.0 -3.052 -2.412 0.108 0.54 -0.212
-0.5276893910325823 -0.2611602291374917 -0.003451456772742181 1.596107009794773 0.12003399665203363 0.36930587468341336 0.07439806821244256 -0.04987278336638271 0.18378317020052842 -0.08246680714126275 -1.086205659774918 -0.20381082336340653 0.7724390935564944 0.0310232274483798 -4.704 -8.22 -2.852 -2.292 0.024 0.56 -0.232
-0.5280728862295537 -0.2596262483496063 -0.004985437560627594 1.5846021538856323 0.11850001586414821 0.37582529303192636 0.07401457301547121 -0.09149888601863915 0.17592918856802722 -0.09071348785538903 -1.0830640671219176 -0.12762720152814475 0.6671957396809782 -0.007461282550876154 -4.704 -8.316 -3.088 -2.228 -0.036 0.752 -0.316
-0.5296068670174391 -0.2577087723647495 -0.005752427954570301 1.5750147739613485 0.11811652066717686 0.38081073059255394 0.07017962104575767 -0.1119192382631423 0.14883295193589802 -0.10485065479389122 -1.0771735808975416 -0.1079922474468917 0.6063273820290938 -0.20066923071040604 -4.768 -8.252 -3.324 -2.108 -0.044 0.848 -0.224
-0.5322913333962386 -0.2554078011829214 -0.005752427954570301 1.563509918052208 0.1169660350762628 0.3877136441380383 0.06596117387907278 -0.11270463642639243 0.17435839224152697 -0.08639379795751337 -1.0524335387551629 -0.1288052987730199 0.620857248049221 -0.33772121019755225 -4.86 -8.412 -3.22 -1.864 -0.044 0.78 -0.224
-0.5326748285932099 -0.253873820395036 -0.006519418348513008 1.551621566946096 0.11351457830352062 0.39384956728958 0.06212622190935926 -0.18064157754752794 0.1881028600984041 -0.06126105673350948 -1.0756027845710414 -0.2042035224450316 0.6550220681506013 -0.4315762907059417 -4.644 -8.636 -3.256 -1.74 0.036 0.772 -0.24
-0.5365097805629234 -0.2527233348041219 -0.008436894333369775 1.5416506918248407 0.11274758790957791 0.39998549044112164 0.05790777474267437 -0.19792033713903062 0.16297011887440022 -0.09032078877376397 -1.0457576543675366 -0.17278759591502674 0.5792311453969646 -0.41665372560418945 -4.488 -8.664 -3.324 -1.864 0.024 0.924 -0.268
-0.5380437613508089 -0.2511893540162365 -0.009203884727312482 1.5324468070975283 0.11274758790957791 0.40535442319872056 0.054072822772960834 -0.20695241601640701 0.14176436846664692 -0.08325220530451288 -1.0057023480417806 -0.11270463642639243 0.5564545986627111 -0.3440043955035532 -4.456 -8.636 -3.724 -2.016 -0.1 0.876 -0.28
-0.540344732532637 -0.24927187803137973 -0.009203884727312482 1.5232429223702157 0.11006312153077843 0.4103398607593482 0.05177185159113271 -0.2230530783630345 0.1519745445888985 -0.0789325154066372 -0.9617200508997737 -0.11820242356914328 0.5705917656012133 -0.32751103407530063 -4.516 -8.824 -3.456 -2.136 -0.144 0.78 -0.26
-0.5430291989114364 -0.24812139244046566 -0.009587379924283835 1.513655542445932 0.10814564554592167 0.4153252983199758 0.04793689962141918 -0.2159844948937834 0.15747233173164935 -0.07932521448826227 -0.9487609812061467 -0.18849555918002917 0.5462444225404595 -0.3400774046873026 -4.612 -8.856 -3.388 -2.504 -0.036 0.828 -0.288
-0.5457136652902359 -0.2469709068495516 -0.011504855909140603 1.5044516577186196 0.10661166475803625 0.4226117070624315 0.044485442848677 -0.2768528525456678 0.12370021071189413 -0.06322455214163478 -0.924413638145393 -0.181034276629153 0.5654866775400874 -0.36324665050318117 -4.704 -8.728 -3.288 -2.78 0.044 0.732 -0.268
-0.5491651220629781 -0.2454369260616662 -0.01227184630308331 1.4948642777943357 0.10584467436409355 0.42836413501700177 0.04065049087896346 -0.29766590387179603 0.13469578499739585 -0.10995574285501701 -0.9216647445740176 -0.15550883632352405 0.5658793766217125 -0.3828816045844342 -4.672 -8.696 -3.288 -2.872 -0.008 0.676 -0.308
-0.5518495884417776 -0.24313595487983808 -0.01457281748491143 1.4860438882639946 0.10469418877317949 0.4333495725776294 0.036432043712278574 -0.2968805057085459 0.1460840583645226 -0.09542587683488976 -0.8949612070235134 -0.1331249886708956 0.5729479600909636 -0.3483240854014289 -4.736 -8.824 -3.22 -2.992 -0.06 0.712 -0.288
-0.5556845404114912 -0.24198546928892403 -0.013805827090968724 1.4772234987336534 0.10239321759135137 0.43756801974431425 0.03259709174256504 -0.32358404325905005 0.13548118316064595 -0.1079922474468917 -0.8847510309012618 -0.12173671530376882 0.5124723015207042 -0.3659955440745566 -4.672 -8.888 -3.256 -3.332 -0.052 0.732 -0.26
-0.558752501987262 -0.24121847889498133 -0.01457281748491143 1.4672526236123982 0.10009224640952324 0.44332044769888457 0.029529130166794215 -0.3082687790756727 0.11466813183451774 -0.06715154295788539 -0.8847510309012618 -0.15943582713977467 0.46966810162357264 -0.34439709458517825 -4.736 -9.016 -3.12 -3.452 0.036 0.644 -0.252
-0.5633544443509182 -0.2396844981070959 -0.015339807878854137 1.4580487388850858 0.09894176081860918 0.4490728756534549 0.02454369260616662 -0.37031523397243227 0.12762720152814475 -0.07422012642713648 -0.8898561189623876 -0.181034276629153 0.5073672134595785 -0.3805254100946839 -4.828 -9.204 -3.156 -3.332 0.044 0.636 -0.26
-0.5668059011236604 -0.2389175077131532 -0.016490293469768196 1.4503788349456588 0.09855826562163783 0.4529078276231684 0.02147573103039579 -0.3989822669310617 0.13273228958927052 -0.09032078877376397 -0.8812167391666363 -0.1370519794871462 0.49048115294970085 -0.38170350733955904 -4.548 -9.236 -3.288 -3.332 -0.024 0.664 -0.252
-0.5714078434873167 -0.2373835269252678 -0.01687378866673955 1.4411749502183462 0.09740778003072377 0.4563592843959106 0.017640779060682257 -0.43982297142006804 0.1311614932627703 -0.07657632091688685 -0.8576547942691326 -0.09621127499813988 0.4087997439716882 -0.4036946559105624 -4.58 -9.364 -3.188 -3.392 -0.1 0.76 -0.26
-0.5756262906540015 -0.23623304133435372 -0.018407769454624964 1.4331215510819477 0.095490304045867 0.46057773156259546 0.013805827090968724 -0.40722894764518797 0.1299833960178951 -0.0679369411211355 -0.8513716089631317 -0.11663162724264303 0.3640320486664313 -0.37463492387030795 -4.268 -9.588 -3.088 -3.3 -0.052 0.78 -0.268
-0.5802282330176578 -0.235466050940411 -0.017257283863710903 1.4254516471425207 0.09318933286403888 0.46249520754745227 0.009203884727312482 -0.43982297142006804 0.12291481254864402 -0.03769911183600583 -0.821526478759627 -0.19085175366977952 0.3597123587685556 -0.38366700274768434 -4.268 -9.62 -3.088 -3.084 0.052 0.752 -0.26
-0.5852136705782853 -0.2339320701525256 -0.018407769454624964 1.417014752809151 0.09280583766706753 0.4663301595171658 0.004218447166684887 -0.510508806112579 0.1130973355080175 -0.022383847652628464 -0.7905032513112472 -0.19045905458815446 0.3012001956064216 -0.4249004063183157 -4.144 -9.62 -3.22 -2.932 0.06 0.808 -0.26
-0.5905826033358843 -0.23278158456161155 -0.019558255045539024 1.4093448488697238 0.09127185687918211 0.4678641403050512 -0.0003834951969713534 -0.46731190713382226 0.09267698326351434 -0.0420188017338815 -0.7422012642713648 -0.10131636305926567 0.24150993519941236 -0.4249004063183157 -3.768 -9.652 -3.22 -2.964 -0.036 0.876 -0.296
-0.5963350312904546 -0.23239808936464018 -0.01917475984856767 1.4024419353242394 0.09088836168221076 0.47016511148687934 -0.0038349519697135344 -0.5203262831532055 0.08168140897801264 -0.05340707510100826 -0.6801548093746052 -0.0679369411211355 0.22658737009766006 -0.43550328152219236 -3.644 -9.776 -3.22 -3.024 -0.108 0.848 -0.268
-0.6020874592450249 -0.23086410857675477 -0.018791264651596317 1.3959225169757266 0.08935438089432535 0.47169909227476475 -0.009587379924283835 -0.5713771637644633 0.06558074663138515 -0.014529866020127248 -0.6719081286604789 -0.0640099503048849 0.1841758692821535 -0.4382521750935678 -3.488 -9.872 -3.188 -3.176 -0.036 0.848 -0.26
-0.6074563920026238 -0.23086410857675477 -0.01917475984856767 1.3905535842181276 0.08820389530341129 0.4736165682596215 -0.013038836697026017 -0.5297510611122069 0.06636614479463526 -0.023561944897503646 -0.6302820260082225 -0.10917034469176688 0.1881028600984041 -0.46495571264407193 -3.428 -9.62 -3.12 -3.332 0.008 0.808 -0.252
-0.6120583343662801 -0.23048061337978343 -0.019558255045539024 1.384417661066586 0.08705340971249723 0.47553404424447826 -0.018407769454624964 -0.5403539363160835 0.045945792550132106 -0.0420188017338815 -0.5870851270294658 -0.14176436846664692 0.21637719397540847 -0.4598506245829461 -3.644 -9.492 -2.988 -3.36 -0.052 0.692 -0.252
-0.6185777527147931 -0.23009711818281206 -0.02032524543948173 1.379048728308987 0.08551942892461181 0.4770680250323637 -0.023776702212223912 -0.5862997288662157 0.03220132469325498 -0.021598449489378342 -0.5619523858054619 -0.15747233173164935 0.17121679958852648 -0.4641703144808218 -3.612 -9.428 -2.884 -3.484 -0.052 0.732 -0.224
-0.6250971710633061 -0.23009711818281206 -0.020708740636453084 1.3744467859453307 0.08321845774278369 0.4786020058202491 -0.0279951493789088 -0.6130032664167198 0.036913713672755706 -0.04751658887663235 -0.5348561491733327 -0.17239489683340167 0.12566370612001942 -0.48459066672532497 -3.552 -9.556 -2.92 -3.604 0.072 0.876 -0.24
-0.6304661038209051 -0.23009711818281206 -0.019941750242510378 1.3698448435816746 0.08245146734884098 0.4801359866081345 -0.032213596545593685 -0.6126105673350948 0.009817477040626518 -0.04084070448900632 -0.5120796024390792 -0.14765485469102282 0.12448560887514426 -0.47045349978682277 -3.584 -9.872 -3.02 -3.636 0.088 0.808 -0.26
-0.6366020269724467 -0.23009711818281206 -0.020708740636453084 1.3656263964149895 0.08206797215186963 0.48205346259299126 -0.037582529303192634 -0.6067200811107188 0.022383847652628464 -0.013744467856877126 -0.47359509243982323 -0.06832964020276057 0.16846790601715106 -0.5002986299903274 -3.272 -9.808 -3.052 -3.636 -0.06 0.596 -0.24
-0.6435049405179311 -0.23009711818281206 -0.02147573103039579 1.360640958854362 0.08168447695489828 0.48243695778996265 -0.04295146206079158 -0.588263224274341 0.0019634954081253035 -0.04712388979500729 -0.4421791659098184 -0.045945792550132106 0.11780972448751822 -0.4830198703988247 -3.364 -9.968 -3.02 -3.912 -0.188 0.596 -0.26
-0.64887387327553 -0.23009711818281206 -0.021859226227367145 1.3571895020816198 0.08015049616701286 0.48243695778996265 -0.04793689962141918 -0.6259623361103468 0.005497787142750851 -0.036128315509505585 -0.4052654522370627 -0.08364490438613793 0.0400553063257562 -0.49558624101082666 -3.176 -9.744 -2.952 -3.88 -0.072 0.76 -0.26
-0.655393291624043 -0.23009711818281206 -0.021859226227367145 1.3533545501119062 0.0782330201821561 0.482820452986934 -0.05177185159113271 -0.6491315819262254 -0.00510508806112579 -0.031415926530004856 -0.3738495257070578 -0.16650441060902577 0.02552544030562895 -0.48851765754157556 -3.176 -9.968 -2.652 -3.82 0.072 0.82 -0.26
-0.6622962051695274 -0.23048061337978343 -0.023009711818281205 1.3491361029452213 0.07784952498518474 0.482820452986934 -0.05714078434873166 -0.5972953031517174 -0.010995574285501701 -0.03809181091763089 -0.3432189973403031 -0.15707963265002428 -0.0027488935713754254 -0.48066367590907433 -2.896 -10.252 -2.384 -3.76 0.052 0.692 -0.26
-0.6691991187150117 -0.23086410857675477 -0.022626216621309852 1.3468351317633933 0.07631554419729933 0.48358744338087667 -0.06135923151541655 -0.64638268835485 -0.034164820101380285 -0.03769911183600583 -0.3239767423406751 -0.0950331777532647 0.03337942193813016 -0.45827982825644586 -2.836 -10.284 -2.416 -3.848 -0.052 0.712 -0.268
-0.6761020322604961 -0.23048061337978343 -0.023009711818281205 1.3437671701876224 0.07516505860638527 0.48358744338087667 -0.06711165946998685 -0.6946846753947324 -0.043196898978756684 -0.051443579692882956 -0.31141037172867314 -0.08757189520238855 0.05458517234588344 -0.4983351345822021 -2.836 -10.604 -2.348 -3.728 0.008 0.712 -0.26
-0.6826214506090091 -0.23124760377372613 -0.023009711818281205 1.3418496942027656 0.0732475826215285 0.48320394818390533 -0.07133010663667173 -0.6836891011092308 -0.03259402377488004 -0.013744467856877126 -0.26114488928066537 -0.1260564052016445 0.003926990816250607 -0.5014767272352025 -2.492 -11.016 -2.384 -3.668 0.052 0.752 -0.252
-0.6891408689575221 -0.23239808936464018 -0.02339320701525256 1.3403157134148802 0.0724805922275858 0.482820452986934 -0.07708253459124204 -0.7206028147819864 -0.04476769530525693 -0.0011780972448751821 -0.21323560132240799 -0.1401935721401467 -0.021991148571003403 -0.4893030557048257 -2.304 -11.268 -2.516 -3.728 0.036 0.828 -0.252
-0.6968107728969491 -0.23239808936464018 -0.023776702212223912 1.3383982374300234 0.0732475826215285 0.48320394818390533 -0.08283496254581234 -0.6840818001908558 -0.06008295948863429 -0.018456856836377853 -0.16297011887440022 -0.09228428418188928 -0.036128315509505585 -0.46338491631757167 -2.244 -11.556 -2.552 -3.728 -0.052 0.74 -0.26
-0.7037136864424336 -0.23431556534949696 -0.02454369260616662 1.3376312470360807 0.07133010663667173 0.482820452986934 -0.08628641931855452 -0.7076437450883595 -0.06479534846813502 -0.030237829285129678 -0.15982852622139973 -0.05222897785613308 -0.0027488935713754254 -0.4637776153991967 -1.932 -11.808 -2.348 -3.696 -0.1 0.724 -0.26
-0.7106165999879179 -0.2346990605464683 -0.024160197409195266 1.3364807614451668 0.06979612584878632 0.48243695778996265 -0.09127185687918211 -0.6726935268237291 -0.1060287520387664 -0.0329867228565051 -0.11349003458964255 -0.08128870989638758 -0.031415926530004856 -0.45631633284832057 -1.868 -12.0 -2.416 -3.76 -0.036 0.732 -0.232
-0.7163690279424882 -0.23584954613738238 -0.024927187803137973 1.3364807614451668 0.06941263065181497 0.4816699673960199 -0.09510680884889565 -0.7292421945777378 -0.10485065479389122 -0.010995574285501701 -0.07814711724338709 -0.1240929097935192 -0.04555309346850705 -0.4822344722355746 -1.836 -12.16 -2.348 -3.76 0.044 0.676 -0.28
-0.7232719414879726 -0.23700003172829642 -0.025310683000109326 1.3360972662481954 0.06864564025787226 0.47975249141116316 -0.09932525601558054 -0.6829037029459806 -0.10170906214089073 -0.05340707510100826 -0.012566370612001944 -0.11074114101826713 -0.10524335387551628 -0.4983351345822021 -1.556 -12.348 -2.08 -3.788 0.044 0.664 -0.232
-0.731325340624371 -0.23853401251618184 -0.025310683000109326 1.336864256642138 0.06787864986392955 0.4778350154263064 -0.10507768397015084 -0.7080364441699845 -0.13273228958927052 -0.039662607244131134 0.043196898978756684 -0.0801106126515124 -0.1531526418337737 -0.4893030557048257 -1.496 -12.54 -2.012 -4.34 -0.052 0.704 -0.232
-0.7374612637759127 -0.24006799330406725 -0.026461168591023387 1.3383982374300234 0.06634466907604414 0.47553404424447826 -0.11044661672774979 -0.7166758239657358 -0.12762720152814475 -0.0620464548967596 0.09032078877376397 -0.07853981632501214 -0.16414821611927538 -0.4661338098889471 -1.496 -12.668 -1.944 -4.524 -0.052 0.548 -0.268
-0.744364177321397 -0.24198546928892403 -0.026077673394052033 1.3395487230209375 0.06481068828815872 0.4736165682596215 -0.11428156869746332 -0.7225663101901117 -0.18181967479240313 -0.0530143760193832 0.12173671530376882 -0.12762720152814475 -0.18653206377190384 -0.46652650897057213 -1.368 -12.668 -1.776 -4.86 0.052 0.444 -0.268
-0.7512670908668814 -0.24313595487983808 -0.02684466378799474 1.3414661990057943 0.06404369789421602 0.470932101880822 -0.11965050145506227 -0.7166758239657358 -0.16061392438464983 -0.030237829285129678 0.11780972448751822 -0.16179202162952502 -0.2159844948937834 -0.4339324851956921 -1.34 -12.824 -1.508 -4.92 0.06 0.444 -0.26
-0.7589369948063085 -0.2454369260616662 -0.02684466378799474 1.3433836749906511 0.06135923151541655 0.4678641403050512 -0.12310195822780445 -0.7170685230473609 -0.17435839224152697 -0.023169245815878585 0.15668693356839924 -0.1460840583645226 -0.2591813938725401 -0.4311835916243167 -1.184 -12.952 -1.508 -4.676 0.024 0.46 -0.26
-0.7669903939427068 -0.24735440204652295 -0.027228158984966094 1.345301150975508 0.06020874592450249 0.4640291883353377 -0.1277039005914607 -0.7272786991696125 -0.17946348030265274 -0.043982297142006806 0.1841758692821535 -0.14215706754827198 -0.34478979366680335 -0.42332960999181546 -1.12 -12.76 -1.508 -4.616 0.036 0.52 -0.24
-0.774660297882134 -0.2504223636222938 -0.027611654181937447 1.3472186269603645 0.05944175553055978 0.4598107411686528 -0.13268933815208828 -0.7359180789653639 -0.20263272611853134 -0.01767145867312773 0.19949113346553085 -0.13665928040552114 -0.3848450999925595 -0.41861722101231474 -0.964 -12.952 -1.676 -4.552 0.072 0.588 -0.232
-0.782330201821561 -0.25233983960715056 -0.027228158984966094 1.3506700837331067 0.05829126993964572 0.4563592843959106 -0.1357572997278591 -0.7363107780469889 -0.21048670775103256 -0.02120575040775328 0.23954643979128706 -0.11074114101826713 -0.39584067427806124 -0.43236168886919185 -0.652 -13.016 -1.408 -4.216 0.044 0.568 -0.252
-0.788849620170074 -0.25464081078897866 -0.0279951493789088 1.3533545501119062 0.05714078434873166 0.45175734203225437 -0.13959225169757264 -0.7327764863123634 -0.23561944897503645 -0.030237829285129678 0.2646791810152909 -0.0899280896921389 -0.4221515127469403 -0.41665372560418945 -0.592 -12.952 -1.508 -4.248 0.008 0.568 -0.252
-0.7969030193064724 -0.2584757627586922 -0.027611654181937447 1.3564225116876771 0.056373793954788955 0.44600491407768406 -0.14457768925820025 -0.7253152037614872 -0.26075219019904033 0.008639379795751335 0.3157300616265488 -0.11820242356914328 -0.47948557866419916 -0.4103705402981885 -0.436 -13.08 -1.208 -4.156 -0.024 0.588 -0.24
-0.8038059328519568 -0.26039323874354897 -0.0279951493789088 1.3602574636573905 0.05483981316690354 0.44025248612311374 -0.14879613642488512 -0.7355253798837388 -0.25407630581141427 -0.0047123889795007284 0.342826298258678 -0.15275994275214863 -0.5116869033574541 -0.426863901726441 -0.308 -12.952 -1.276 -4.156 0.044 0.644 -0.26
-0.8099418560034984 -0.2626942099253771 -0.028378644575880154 1.3648594060210468 0.05253884198507542 0.43603403895642884 -0.15263108839459866 -0.7264933010063623 -0.2689988709131666 -0.003926990816250607 0.3848450999925595 -0.17867808213940264 -0.5022621253984527 -0.40762164672681306 -0.404 -12.984 -1.208 -4.188 0.124 0.608 -0.252
-0.8187622455338396 -0.2661456666981193 -0.028378644575880154 1.3690778531877317 0.05138835639416136 0.4306651061988299 -0.15569904997036949 -0.7268860000879874 -0.2949170103004206 -0.0070685834692510935 0.42372230907344055 -0.15354534091539876 -0.5191481859083303 -0.3581415624420554 -0.404 -12.952 -1.172 -4.156 0.06 0.568 -0.252
-0.8256651590793239 -0.2692136282738901 -0.02914563496982286 1.374830281142302 0.0502378708032473 0.4249126782442596 -0.1599174971370544 -0.7217809120268617 -0.3000220983615464 -0.018064157754752792 0.43982297142006804 -0.12095131714051871 -0.5140430978472045 -0.36795903948268194 -0.216 -12.984 -1.208 -4.248 0.0 0.52 -0.268
-0.833335063018751 -0.2718980946526896 -0.028762139772851508 1.380199213899901 0.04947088040930459 0.419927240683632 -0.16298545871282522 -0.7347399817204886 -0.3200497515244245 -0.01610066234662749 0.4739877915214483 -0.12252211346701895 -0.5207189822348305 -0.36246125233993104 -0.404 -12.92 -1.072 -4.124 0.008 0.56 -0.28
-0.8406214717612067 -0.27650003701634585 -0.028378644575880154 1.384417661066586 0.04716990922747647 0.4118738415472336 -0.1672039058795101 -0.7469136532508656 -0.3157300616265488 0.0035342917346255468 0.523860574887831 -0.14686945652777272 -0.5619523858054619 -0.3589269606053055 -0.436 -12.952 -1.072 -4.032 0.052 0.56 -0.224
-0.8494418612915479 -0.2795679985921167 -0.028762139772851508 1.3909370794150988 0.04563592843959106 0.40650490878963463 -0.17065536265225228 -0.7323837872307383 -0.329474529483426 0.001570796326500243 0.543495528969084 -0.16650441060902577 -0.6016149930495931 -0.35853426152368045 -0.28 -12.984 -0.972 -3.88 0.08 0.568 -0.24
-0.8548107940491468 -0.2826359601678875 -0.028378644575880154 1.3966895073696692 0.044485442848677 0.4007524808350643 -0.1729563338340804 -0.7484844495773658 -0.33261612213642644 0.003926990816250607 0.5705917656012133 -0.14686945652777272 -0.5921902150905916 -0.3066979827491724 -0.308 -12.92 -1.208 -3.912 0.0 0.528 -0.24
-0.8628641931855452 -0.286470912137601 -0.028378644575880154 1.4035924209151536 0.04295146206079158 0.39461655768352266 -0.17602429540985123 -0.7213882129452366 -0.34950218264630406 0.004319689897875668 0.6047565857025935 -0.1252710070383944 -0.6259623361103468 -0.29530970938204565 -0.372 -12.952 -1.108 -3.728 -0.052 0.528 -0.24
-0.8697671067310296 -0.2906893593042859 -0.027611654181937447 1.410495334460638 0.04180097646987752 0.38656315854712425 -0.17909225698562206 -0.7229590092717368 -0.3950552761148111 -0.015707963265002428 0.6495242810078504 -0.15865042897652454 -0.6880087910071064 -0.29373891305554545 -0.308 -12.984 -1.24 -3.668 0.008 0.636 -0.232
-0.8774370106704567 -0.29529130166794215 -0.028378644575880154 1.418165238400065 0.0395000052880494 0.3804272353955826 -0.18139322816745018 -0.7414158661081147 -0.4060508504003128 -0.0019634954081253035 0.6793694112113551 -0.19792033713903062 -0.666410341517728 -0.2619302874439155 -0.152 -12.92 -1.072 -3.544 0.08 0.596 -0.232
-0.884339924215941 -0.29912625363765566 -0.028762139772851508 1.4254516471425207 0.03681553890924993 0.37352432185009826 -0.18407769454624964 -0.7206028147819864 -0.3840597018293094 -0.008639379795751335 0.7213882129452366 -0.20813051326128218 -0.6534512718241011 -0.22540927285278486 0.84 -12.92 -1.072 -3.544 0.036 0.52 -0.224
-0.8916263329583968 -0.3029612056073692 -0.028762139772851508 1.4335050462789192 0.03566505331833587 0.36662140830461387 -0.18599517053110642 -0.67897671212973 -0.37699111836005833 -0.0047123889795007284 0.7272786991696125 -0.15825772989489947 -0.6522731745792258 -0.22266037928140944 1.68 -12.92 -0.568 -3.576 -0.024 0.56 -0.252
-0.8981457513069098 -0.30602916718314005 -0.02914563496982286 1.4415584454153176 0.0337475773334791 0.3593349995621582 -0.18829614171293454 -0.6927211799866071 -0.3860231972374347 -0.019634954081253035 0.801498825596749 -0.18771016101677904 -0.6616979525382274 -0.19674223989415543 2.116 -12.888 -0.468 -3.604 0.072 0.548 -0.252
-0.9046651696554228 -0.31139809994073897 -0.029529130166794215 1.449611844551716 0.03183010134862233 0.35204859081970247 -0.18983012250081996 -0.685652596517356 -0.3930917807066858 -0.0659734457130102 0.8144578952903759 -0.20773781417965714 -0.7025386570272336 -0.17121679958852648 2.428 -13.048 -0.536 -3.512 0.08 0.48 -0.232
-0.9111845880039358 -0.31523305191045253 -0.03106311095467963 1.459199224476 0.029529130166794215 0.3451456772742181 -0.19136410328870537 -0.6797621102929802 -0.39741147060456145 -0.05851216316213405 0.8478373172285061 -0.18064157754752794 -0.6774059158032297 -0.14765485469102282 2.368 -13.048 -0.468 -3.544 -0.016 0.48 -0.252
-0.9180875015494201 -0.3186845086831947 -0.03106311095467963 1.4684031092033123 0.0279951493789088 0.33709227813781967 -0.19251458887961942 -0.6298893269265974 -0.3950552761148111 -0.07186393193738612 0.8560839979426325 -0.18967365642490433 -0.7182466202922361 -0.15118914642564837 2.212 -13.048 -0.5 -3.636 0.016 0.528 -0.26
-0.9238399295039904 -0.32328645104685094 -0.03259709174256504 1.476840003536682 0.025310683000109326 0.33133985018324935 -0.19328157927356213 -0.6283185306000971 -0.4249004063183157 -0.08835729336563866 0.8973174015132638 -0.18771016101677904 -0.7355253798837388 -0.13665928040552114 2.148 -13.016 -0.4 -3.668 0.1 0.48 -0.212
-0.9295923574585607 -0.3278883934105072 -0.0337475773334791 1.4860438882639946 0.023776702212223912 0.3236699462438223 -0.19481556006144754 -0.6216426462124711 -0.42332960999181546 -0.09817477040626518 0.9024224895743895 -0.2191260875467839 -0.705287550598609 -0.13351768775252065 2.18 -12.952 -0.4 -3.668 0.052 0.424 -0.24
-0.9357282806101024 -0.3321068405771921 -0.034514567727421806 1.4956312681882784 0.022626216621309852 0.3163835375013666 -0.1951990552584189 -0.5772676499888393 -0.41861722101231474 -0.1189878217323934 0.9145961611047665 -0.18771016101677904 -0.7123561340678601 -0.08953539061051385 2.244 -13.08 -0.232 -3.604 0.0 0.452 -0.252
-0.9410972133677014 -0.33555829734993425 -0.03528155812136451 1.504068162521648 0.019558255045539024 0.3090971287589109 -0.1951990552584189 -0.5635231821319622 -0.41665372560418945 -0.0899280896921389 0.943655893145021 -0.1869247628535289 -0.7571238293731171 -0.05811946408050899 2.272 -13.112 0.604 -3.696 0.08 0.46 -0.224
-0.9456991557313575 -0.34054373491056183 -0.03566505331833587 1.5151895232338175 0.01687378866673955 0.3014272248194838 -0.19634954084933295 -0.5595961913157116 -0.4382521750935678 -0.08953539061051385 0.9735010233485256 -0.23326325448528606 -0.7355253798837388 -0.02591813938725401 2.492 -13.3 0.972 -3.636 0.172 0.404 -0.212
-0.952602069276842 -0.34399519168330406 -0.03528155812136451 1.5247769031581013 0.015339807878854137 0.2945243112739994 -0.19673303604630432 -0.5615596867238368 -0.4339324851956921 -0.060475658570259355 0.9754645187566509 -0.24347343060753765 -0.7319910881491132 -0.05929756132538417 2.836 -13.364 1.44 -3.636 0.164 0.376 -0.224
-0.9579710020344409 -0.349364124440903 -0.03681553890924993 1.5347477782793564 0.01342233189399737 0.28455343615274425 -0.19711653124327566 -0.5698063674379631 -0.42175881366531526 -0.04437499622363186 1.0068804452866558 -0.21519909673053328 -0.7657632091688684 -0.049480084284757656 3.176 -13.208 1.544 -3.604 0.172 0.412 -0.24
-0.9633399347920398 -0.3539660668045592 -0.03719903410622128 1.545102148597583 0.011504855909140603 0.2772670274102885 -0.19750002644024703 -0.5772676499888393 -0.44374996223631863 -0.03337942193813016 1.0190541168170326 -0.19870573530228072 -0.7983572329437485 -0.029845130203504617 3.364 -13.268 1.744 -3.452 0.164 0.432 -0.232
-0.9690923627466101 -0.3581845139712441 -0.03681553890924993 1.5573739949006664 0.009970875121255189 0.2684466378799474 -0.19750002644024703 -0.5839435343764653 -0.4339324851956921 0.0007853981632501215 1.0434014598777863 -0.16886060509877612 -0.7830419687603711 -0.018456856836377853 3.956 -13.332 1.744 -3.176 0.152 0.444 -0.252
-0.9748447907011805 -0.36278645633490036 -0.03681553890924993 1.567728365218893 0.008820389530341128 0.2607767339405203 -0.19750002644024703 -0.5544911032545857 -0.45827982825644586 0.0023561944897503642 1.061072918550914 -0.12566370612001942 -0.7740098898829947 -0.008639379795751335 4.236 -13.268 1.544 -3.084 0.072 0.424 -0.24
-0.9794467330648366 -0.3681553890924993 -0.03681553890924993 1.5800002115219762 0.006902913545484362 0.25233983960715056 -0.19750002644024703 -0.5152211950920796 -0.45238934203207 0.029452431121879556 1.0964158358971696 -0.13940817397689656 -0.7779368806992453 0.0027488935713754254 4.36 -13.268 1.34 -3.024 -0.016 0.424 -0.204
-0.9848156658224356 -0.3727573314561555 -0.03681553890924993 1.5899710866432313 0.005368932757598948 0.2446699356677235 -0.19711653124327566 -0.48773225937832543 -0.45356743927694515 0.018849555918002914 1.1321514523250502 -0.181034276629153 -0.8309512567186286 -0.0023561944897503642 4.488 -13.112 1.276 -3.056 0.052 0.452 -0.224
-0.9890341129891205 -0.37735927381981177 -0.036432043712278574 1.6022429329463146 0.0030679615757708274 0.23584954613738238 -0.19711653124327566 -0.47045349978682277 -0.4390375732568179 -0.007853981632501214 1.1368638413045509 -0.19477874448603014 -0.8391979374327548 0.012173671530376884 4.488 -13.016 1.376 -2.84 0.136 0.432 -0.212
-0.9928690649588341 -0.38119422578952533 -0.036432043712278574 1.6137477888554552 0.0015339807878854137 0.2281796421979553 -0.19711653124327566 -0.433147087032442 -0.45827982825644586 0.01727875959150267 1.131758753243425 -0.18181967479240313 -0.8266315668207529 -0.0007853981632501215 4.36 -12.952 1.408 -2.72 0.08 0.452 -0.168
-0.9970875121255189 -0.3869466537440956 -0.03566505331833587 1.62640313035551 0.0003834951969713534 0.21935925266761416 -0.19673303604630432 -0.4241150081550656 -0.4641703144808218 0.012566370612001944 1.176133749467057 -0.1311614932627703 -0.8219191778412521 0.014529866020127248 4.268 -12.824 1.376 -2.748 0.052 0.404 -0.156
-1.0013059592922038 -0.3911651009107805 -0.036432043712278574 1.6371409958707077 -0.0015339807878854137 0.21207284392515846 -0.19750002644024703 -0.3981968687678116 -0.48066367590907433 -0.0027488935713754254 1.164352777018305 -0.12291481254864402 -0.781863871515496 0.007461282550876154 4.332 -12.792 1.544 -2.84 0.072 0.364 -0.156
-1.0051409112619174 -0.3953835480774654 -0.03566505331833587 1.6505633277647052 -0.0030679615757708274 0.20325245439481732 -0.19673303604630432 -0.37070793305405736 -0.46534841172569696 0.01767145867312773 1.2036226851808112 -0.16846790601715106 -0.7975718347804983 -0.0027488935713754254 4.36 -12.7 1.712 -3.084 0.124 0.356 -0.148
-1.007825377640717 -0.39998549044112164 -0.03566505331833587 1.6616846884768743 -0.004601942363656241 0.19558255045539025 -0.19711653124327566 -0.35617806703393007 -0.44885505029744444 -0.0011780972448751821 1.2110839677316874 -0.15629423448677418 -0.7940375430458728 -0.007461282550876154 4.332 -12.636 1.912 -3.148 0.136 0.328 -0.156
-1.010126348822545 -0.40382044241083515 -0.03566505331833587 1.6751070203708718 -0.004218447166684887 0.18983012250081996 -0.19634954084933295 -0.33457961754455173 -0.4547455365218203 0.006675884387626033 1.2189379493641885 -0.13469578499739585 -0.7429866624346149 0.01060287520387664 4.332 -12.7 1.644 -3.176 0.052 0.336 -0.14
-1.013577805595287 -0.4091893751684341 -0.03604854851530722 1.6866118762800124 -0.005368932757598948 0.18177672336442152 -0.19750002644024703 -0.3082687790756727 -0.45670903192994566 -0.00510508806112579 1.1875220228341836 -0.07147123285576105 -0.7021459579456086 0.005890486224375911 4.176 -12.728 1.776 -3.056 0.016 0.336 -0.14
-1.016645767171058 -0.413407822335119 -0.03566505331833587 1.698116732189153 -0.006519418348513008 0.17602429540985123 -0.19596604565236161 -0.25878869479091504 -0.4319689897875668 -0.0011780972448751821 1.1875220228341836 -0.08364490438613793 -0.6546293690689763 0.0019634954081253035 4.424 -12.728 1.644 -2.872 0.044 0.336 -0.084
-1.017796252761972 -0.41800976469877527 -0.03566505331833587 1.7092380929013222 -0.008053399136398421 0.17027186745528092 -0.1917475984856767 -0.25682519938278975 -0.42568580448156584 0.01649336142825255 1.1466813183451774 -0.11584622907939292 -0.6306747250898476 0.19163715183302965 4.488 -12.792 1.676 -2.476 0.136 0.344 -0.112
-1.0197137287468288 -0.4226117070624315 -0.03566505331833587 1.7222769295983482 -0.008436894333369775 0.16298545871282522 -0.18867963690990588 -0.22344577744465957 -0.4311835916243167 0.01021017612225158 1.1855585274260583 -0.09974556673276543 -0.6247842388654716 0.35382187254417974 4.548 -12.728 1.812 -2.384 0.088 0.328 -0.092
-1.0223981951256282 -0.42721364942608775 -0.03604854851530722 1.7345487759014315 -0.009203884727312482 0.15608254516734085 -0.18484468494019235 -0.20341812428178146 -0.4531747401953201 0.0007853981632501215 1.1800607402833074 -0.07029313561088588 -0.6546293690689763 0.3789546137681836 4.456 -12.7 1.88 -2.168 0.036 0.2 -0.112
-1.0223981951256282 -0.43104860139580126 -0.03489806292439316 1.747971107795429 -0.009970875121255189 0.1472621556369997 -0.18100973297047881 -0.17789268397615252 -0.433147087032442 -0.005890486224375911 1.2165817548744382 -0.054977871427508505 -0.7473063523324905 0.3711006321356824 4.644 -12.444 2.012 -2.292 0.036 0.144 -0.1
-1.0246991663074563 -0.4345000581685434 -0.03566505331833587 1.7590924685075982 -0.010737865515197896 0.13805827090968723 -0.17755827619773665 -0.1319468914260204 -0.42136611458369017 -0.006675884387626033 1.267239936404071 -0.08364490438613793 -0.8486227153917563 0.37974001193143375 4.672 -12.508 2.248 -2.476 0.1 0.336 -0.092
-1.0254661567013992 -0.4398689909261424 -0.03489806292439316 1.774048781189481 -0.011504855909140603 0.1284708909854034 -0.17333982903105175 -0.12762720152814475 -0.4084070448900632 0.023561944897503646 1.2676326354856962 -0.0769690199985119 -0.9177377537577669 0.37856191468655853 4.488 -12.412 2.448 -2.628 0.136 0.328 -0.072
-1.0262331470953419 -0.4440874380928273 -0.03528155812136451 1.7851701419016504 -0.01112136071216925 0.12003399665203363 -0.16912138186436687 -0.06990043652926081 -0.426863901726441 0.023169245815878585 1.260564052016445 -0.023561944897503646 -0.8678649703913842 0.36049775693180575 4.956 -12.476 2.216 -2.596 0.116 0.316 -0.1
-1.0270001374892845 -0.4479223900625408 -0.034514567727421806 1.798975968992619 -0.01112136071216925 0.11274758790957791 -0.16528642989465334 -0.05379977418263332 -0.4021238595840622 0.01060287520387664 1.235824009874066 -0.0023561944897503642 -0.8242753723310025 0.3754203220335581 5.108 -12.508 2.248 -2.656 0.1 0.328 -0.1
-1.0270001374892845 -0.451373846835283 -0.0337475773334791 1.808946844113874 -0.01112136071216925 0.10776215034895031 -0.1622184683188825 -0.04280419989713162 -0.4131194338695639 -0.0027488935713754254 1.1996956943645605 0.008246680714126275 -0.7158904258024857 0.3589269606053055 5.048 -12.572 2.08 -2.444 0.136 0.296 -0.1
-1.026616642292313 -0.45674277959288195 -0.034514567727421806 1.8219856808109003 -0.011888351106111956 0.10085923680346595 -0.1587670115461403 -0.02591813938725401 -0.4080143458084381 0.0679369411211355 1.2240430374253144 0.007853981632501214 -0.5886559233559661 0.35578536795230503 5.14 -12.508 2.148 -2.168 0.072 0.048 -0.112
-1.0254661567013992 -0.46057773156259546 -0.0337475773334791 1.8354080127048975 -0.010737865515197896 0.09318933286403888 -0.15454856437945544 0.021991148571003403 -0.41626102652256436 0.056941366835633805 1.235038611710816 -0.003141592653000486 -0.6369579103958485 0.34871678448305393 5.204 -12.412 1.88 -2.108 0.136 0.2 -0.1
-1.024315671110485 -0.4640291883353377 -0.03298058693953639 1.8484468494019235 -0.011504855909140603 0.08551942892461181 -0.15224759319762732 0.056155968672383684 -0.4111559384614386 0.034950218264630406 1.235038611710816 0.0047123889795007284 -0.730812990904238 0.32829643223855076 5.14 -12.54 1.88 -2.136 0.1 0.308 -0.072
-1.0250826615044277 -0.4670971499111085 -0.03298058693953639 1.859568210114093 -0.011504855909140603 0.0782330201821561 -0.14841264122791378 0.07853981632501214 -0.35578536795230503 0.054192473264258384 1.2040153842624362 0.008246680714126275 -0.7422012642713648 0.31415926530004856 4.704 -12.444 1.776 -2.168 0.1 0.308 -0.092
-1.0227816903225997 -0.4720825874717361 -0.03144660615165098 1.870689570826262 -0.010354370318226542 0.07209709703061444 -0.1449611844551716 0.10681415020201653 -0.3667809422378067 0.06322455214163478 1.189092819160684 0.008246680714126275 -0.6632687488647275 0.34753868723817877 4.672 -12.636 1.744 -2.136 0.108 0.24 -0.1
-1.0204807191407714 -0.4759175394414496 -0.03144660615165098 1.8829614171293454 -0.011504855909140603 0.06672816427301549 -0.14150972768242942 0.16297011887440022 -0.3840597018293094 0.06479534846813502 1.1549279990593035 0.014137166938502187 -0.588263224274341 0.37699111836005833 4.956 -12.604 1.576 -1.956 0.136 0.132 -0.064
-1.0185632431559146 -0.47975249141116316 -0.03029612056073692 1.8948497682354573 -0.010737865515197896 0.06059224112147384 -0.13690778531877318 0.15236724367052357 -0.37934731284980866 0.048694686121507534 1.156891494467429 -0.00039269908162506076 -0.5925829141722166 0.3738495257070578 4.924 -12.54 1.944 -1.8 0.136 0.152 -0.084
-1.0170292623680293 -0.48205346259299126 -0.03029612056073692 1.9055876337506552 -0.01112136071216925 0.054072822772960834 -0.13230584295511694 0.1869247628535289 -0.3498948817279291 0.059690260407009234 1.1455032211003022 0.0007853981632501215 -0.6157521599880952 0.38445240091093447 4.768 -12.54 1.776 -1.74 0.124 0.248 -0.092
-1.0139613007922585 -0.48627190975967616 -0.029529130166794215 1.9186264704476812 -0.010737865515197896 0.048703890015361885 -0.12962137657631745 0.22737276826091016 -0.36246125233993104 0.045945792550132106 1.143147026610552 0.0047123889795007284 -0.6106470719269694 0.37659841927843324 4.8 -12.476 1.744 -1.528 0.164 0.296 -0.084
-1.011276834413459 -0.49010686172938966 -0.028378644575880154 1.9305148215537933 -0.011504855909140603 0.04295146206079158 -0.12540292940963257 0.27960174611704325 -0.3718860302989325 0.056941366835633805 1.138434637631051 -0.0019634954081253035 -0.5878705251927159 0.36167585417668097 4.704 -12.54 1.744 -1.528 0.136 0.268 -0.092
-1.0082088728376881 -0.4939418136991032 -0.028378644575880154 1.942019677462934 -0.010737865515197896 0.03796602450016399 -0.12156797743991904 0.3043417882594221 -0.3440043955035532 0.08560839979426324 1.1195850817130482 -0.01688606050987761 -0.4963716391740768 0.368744437645932 4.768 -12.476 1.508 -1.74 0.136 0.164 -0.092
-1.0043739208679747 -0.49816026086578813 -0.027611654181937447 1.953141038175103 -0.010354370318226542 0.03298058693953639 -0.1169660350762628 0.35146567805442935 -0.33968470560567754 0.07225663101901117 1.06696340477529 0.0027488935713754254 -0.4594579255013211 0.39584067427806124 4.612 -12.508 1.508 -1.8 0.172 0.096 -0.092
-0.9997719785043184 -0.5016117176385303 -0.02569417819708068 1.963878903690301 -0.009203884727312482 0.027611654181937447 -0.11428156869746332 0.3762057201968082 -0.3408628028505527 0.07343472826388636 1.0834567662035426 0.029845130203504617 -0.5006913290719525 0.3758130211151831 4.36 -12.476 1.576 -1.832 0.548 0.2 -0.084
-0.9947865409436908 -0.5046796792143011 -0.026461168591023387 1.9750002644024702 -0.0038349519697135344 0.023009711818281205 -0.10852914074289302 0.4099778412165634 -0.3318307239731763 0.09071348785538903 1.0555751314081632 0.2230530783630345 -0.46024332366457116 0.39348447978831086 4.144 -12.476 1.576 -1.832 0.528 0.22 -0.092
-0.9909515889739773 -0.5081311359870433 -0.025310683000109326 1.9853546347206967 0.003451456772742181 0.020708740636453084 -0.10431069357620813 0.45670903192994566 -0.34871678448305393 0.0620464548967596 1.015127126000782 0.5383904409079583 -0.3671736413194318 0.44374996223631863 3.988 -12.444 1.676 -1.708 0.136 0.124 -0.112
-0.9848156658224356 -0.5111990975628141 -0.024927187803137973 1.9941750242510379 0.009587379924283835 0.01802427425765361 -0.09970875121255189 0.46299221723594663 -0.3408628028505527 0.040448005407381256 0.9711448288587752 0.6974335689661079 -0.2925608158106702 0.43039819346106656 3.988 -12.252 1.544 -1.62 0.116 0.112 -0.12
-0.9802137234587793 -0.5146505543355563 -0.023776702212223912 2.004145899372293 0.01457281748491143 0.01457281748491143 -0.09625729443980971 0.5002986299903274 -0.3597123587685556 0.0801106126515124 0.9291260271248937 0.6436337947834746 -0.28195794060679363 0.41469023019606416 3.74 -12.316 1.376 -1.464 0.116 0.172 -0.1
-0.9759952762920945 -0.5177185159113271 -0.022626216621309852 2.0129662889026343 0.01802427425765361 0.011504855909140603 -0.09203884727312482 0.5163992923369549 -0.3310453258099262 0.10485065479389122 0.8941758088602633 0.4830198703988247 -0.2831360378516688 0.4174391237674396 3.832 -12.348 1.14 -1.312 0.144 0.212 -0.112
-0.9690923627466101 -0.5219369630780121 -0.021859226227367145 2.022170173629947 0.020708740636453084 0.009587379924283835 -0.08782040010643993 0.5403539363160835 -0.3251548395855503 0.10995574285501701 0.9043859849825149 0.31965705244279946 -0.25368360672978923 0.4158683274409393 4.02 -12.316 1.004 -1.192 0.208 0.228 -0.12
-0.9625729443980972 -0.5250049246537829 -0.019558255045539024 2.031374058357259 0.024160197409195266 0.008436894333369775 -0.08436894333369775 0.5972953031517174 -0.31926435336117437 0.12095131714051871 0.8635452804935085 0.2631083846887907 -0.1920298509146547 0.37267142846218265 3.456 -12.444 0.972 -0.976 0.484 0.2 -0.092
-0.9575875068374695 -0.5276893910325823 -0.019558255045539024 2.037893476705772 0.029912625363765568 0.006519418348513008 -0.07938350577307016 0.5980807013149675 -0.30748338091242255 0.1060287520387664 0.8317366548818786 0.37856191468655853 -0.12959069693627004 0.36246125233993104 3.364 -12.54 0.972 -0.852 0.372 0.212 -0.072
-0.9495341077010712 -0.5319078381992672 -0.01802427425765361 2.0467138662361135 0.03681553890924993 0.006519418348513008 -0.07631554419729933 0.6471680865181001 -0.30237829285129675 0.09071348785538903 0.7787222788624955 0.5862997288662157 -0.10367255754901604 0.40055306325756196 3.084 -12.636 0.94 -0.824 0.136 0.26 -0.112
-0.9437816797465008 -0.5338253141841239 -0.017257283863710903 2.053616779781598 0.04295146206079158 0.005752427954570301 -0.07171360183364309 0.6719081286604789 -0.33025992764667605 0.09856746948789025 0.7916813485561225 0.6491315819262254 -0.07186393193738612 0.4091924430533133 2.96 -12.636 0.872 -0.732 0.124 0.248 -0.12
-0.9364952710040451 -0.5376602661538376 -0.016106798272796843 2.061670178917996 0.04678641403050512 0.005368932757598948 -0.06711165946998685 0.711178036822985 -0.3412555019321778 0.084037603467763 0.7700828990667441 0.5666647747849627 -0.06675884387626033 0.43275438795081694 2.804 -12.604 0.94 -0.732 0.136 0.248 -0.12
-0.9292088622615894 -0.5411117229265797 -0.015339807878854137 2.0685730924634806 0.049854375606275945 0.005368932757598948 -0.06366020269724466 0.7237444074349869 -0.3173008579530491 0.05811946408050899 0.7583019266179923 0.459065226419696 -0.02552544030562895 0.400945762339187 2.74 -12.54 0.736 -0.732 0.116 0.26 -0.12
-0.9215389583221623 -0.5445631796993219 -0.01457281748491143 2.075859501205936 0.052155346788104066 0.005752427954570301 -0.06059224112147384 0.7418085651897397 -0.3279037331569257 0.11152653918151725 0.7261006019247374 0.3031636910145469 0.011388273367126762 0.40722894764518797 2.928 -12.54 0.872 -0.792 0.252 0.24 -0.128
-0.9138690543827352 -0.5483981316690354 -0.013805827090968724 2.083529405145363 0.05445631796993219 0.006519418348513008 -0.0559902987578176 0.7771514825359952 -0.33065262672830115 0.1021017612225158 0.7135342313127354 0.21362830040403305 0.06832964020276057 0.3781692156049335 2.616 -12.508 0.804 -0.852 0.42 0.228 -0.092
-0.9038981792614801 -0.5510825980478349 -0.01227184630308331 2.089665328296905 0.059825250727531136 0.007286408742455715 -0.051004861197190006 0.8034623210048742 -0.33732851111592715 0.10327985846739098 0.6781913139664799 0.3239767423406751 0.045160394386881984 0.3848450999925595 2.524 -12.54 0.368 -0.944 0.308 0.22 -0.112
-0.8954612849281103 -0.5549175500175484 -0.012655341500054663 2.0969517370393604 0.06442719309118737 0.008053399136398421 -0.04832039481839053 0.8564766970242574 -0.33772121019755225 0.09581857591651483 0.6624833507014775 0.44374996223631863 0.07657632091688685 0.34439709458517825 2.18 -12.572 0.064 -1.036 0.124 0.228 -0.12
-0.8862574002007978 -0.558752501987262 -0.01112136071216925 2.102704164993931 0.06941263065181497 0.010354370318226542 -0.043334957257762936 0.879253243758511 -0.3322234230548014 0.062439153978384655 0.6126105673350948 0.4869468612150753 0.10249446030414085 0.3895574889720603 1.588 -12.636 0.132 -1.1 0.136 0.24 -0.128
-0.876670020276514 -0.5622039587600042 -0.01112136071216925 2.1088400881454725 0.07171360183364309 0.01112136071216925 -0.039883500485020755 0.8690430676362594 -0.336543112952677 0.051443579692882956 0.574911455499089 0.3938771788699359 0.16257741979277515 0.38877209080881014 1.276 -12.604 0.064 -1.068 0.164 0.228 -0.148
-0.8678496307461728 -0.565271920335775 -0.009970875121255189 2.1130585353121574 0.07363107781849985 0.014956312681882784 -0.03489806292439316 0.9036005868192648 -0.32868913132017585 0.10053096489601555 0.5293583620305818 0.20852321234290724 0.22423117560790967 0.39858956784943667 1.056 -12.7 0.0 -0.792 0.428 0.328 -0.12
-0.8590292412158317 -0.5694903675024598 -0.009970875121255189 2.117660477675814 0.07746602978821339 0.018407769454624964 -0.032213596545593685 0.8894634198807626 -0.336543112952677 0.07971791356988733 0.44453536039956876 0.2470077223421632 0.2666426764234162 0.38563049815580963 0.872 -12.7 0.064 -0.608 0.392 0.308 -0.12
-0.8494418612915479 -0.5725583290782307 -0.007669903939427069 2.1218789248424987 0.08321845774278369 0.021092235833424438 -0.027228158984966094 0.8933904106970132 -0.3530364743809296 0.028274333877004374 0.42175881366531526 0.3875939935639349 0.31690815887142404 0.37856191468655853 0.684 -12.7 -0.164 -0.396 0.244 0.316 -0.128
-0.8394709861702927 -0.5763932810479442 -0.008053399136398421 2.125713876812212 0.08782040010643993 0.025310683000109326 -0.023009711818281205 0.944441291308271 -0.3601050578501807 0.0200276531628781 0.4052654522370627 0.4798782777458242 0.31965705244279946 0.3848450999925595 0.436 -12.7 -0.3 -0.304 0.144 0.308 -0.112
-0.8295001110490375 -0.5809952234116005 -0.008820389530341128 2.129932323978897 0.09165535207615347 0.0279951493789088 -0.019941750242510378 0.9664324398792745 -0.38680859540068485 0.031415926530004856 0.3895574889720603 0.4421791659098184 0.329867228565051 0.368744437645932 0.0 -12.668 -0.232 -0.364 0.18 0.316 -0.112
-0.8183787503368682 -0.5844466801843426 -0.008436894333369775 2.1337672759486104 0.09433981845495294 0.03144660615165098 -0.016106798272796843 0.9644689444711492 -0.37227872938055756 0.043196898978756684 0.3691371367275571 0.34047010376892767 0.3381139092791773 0.368351738564307 -0.152 -12.572 -0.3 -0.488 0.344 0.328 -0.12
-0.8103253512004698 -0.5878981369570848 -0.007669903939427069 2.1356847519334674 0.09817477042466648 0.034514567727421806 -0.011504855909140603 0.9495463793693969 -0.3860231972374347 0.02670353755050413 0.34439709458517825 0.31926435336117437 0.33968470560567754 0.36285395142155613 -0.464 -12.54 -0.3 -0.548 0.316 0.328 -0.092
-0.8003544760792146 -0.5917330889267983 -0.007669903939427069 2.1391362087062094 0.10200972239438001 0.03911651009107805 -0.007669903939427069 0.9652543426343992 -0.3510729789728043 0.03063052836675474 0.2807798433619184 0.3667809422378067 0.3149446634632987 0.3824889055028092 -0.372 -12.54 -0.332 -0.672 0.236 0.316 -0.1
-0.7907670961549308 -0.5951845456995405 -0.007286408742455715 2.1410536846910664 0.1062281695610649 0.043334957257762936 -0.004601942363656241 0.9860673939605276 -0.35342917346255465 0.02042035224450316 0.2666426764234162 0.4123340357063138 0.35382187254417974 0.3824889055028092 -0.464 -12.668 -0.368 -0.672 0.2 0.704 -0.128
-0.7788787450488188 -0.5990194976692541 -0.007286408742455715 2.1422041702819805 0.10967962633380708 0.05177185159113271 -0.0003834951969713534 1.0237665057965333 -0.3412555019321778 0.0023561944897503642 0.21755529122028364 0.3758130211151831 0.5415320335609588 0.3436116964219281 -0.464 -12.668 -0.468 -0.396 0.252 0.588 -0.1
-0.770441850715449 -0.6028544496389676 -0.006519418348513008 2.143738151069866 0.1119805975156352 0.06059224112147384 0.003451456772742181 1.0045242507969054 -0.36756634040105685 0.024740042142378828 0.1390154748952715 0.31141037172867314 0.7763660843727451 0.3738495257070578 -0.404 -12.7 -0.4 -0.272 0.28 0.356 -0.112
-0.758553499609337 -0.6063059064117098 -0.007669903939427069 2.1448886366607796 0.11619904468232009 0.07017962104575767 0.006519418348513008 1.0112001351845314 -0.3754203220335581 0.010995574285501701 0.09738937224301507 0.32162054785092475 0.9275552307983934 0.36952983580918214 -0.372 -12.668 -0.536 -0.18 0.272 0.328 -0.128
-0.7478156340941392 -0.610907848775366 -0.007286408742455715 2.1460391222516937 0.11888351106111957 0.0782330201821561 0.01112136071216925 1.0068804452866558 -0.3691371367275571 0.0047123889795007284 0.08482300163101313 0.31062497356542307 0.9098837721252657 0.3597123587685556 -0.28 -12.668 -0.536 -0.244 0.236 0.328 -0.12
-0.7374612637759127 -0.6147428007450796 -0.006902913545484362 2.1468061126456366 0.12156797743991904 0.08666991451552587 0.014956312681882784 1.0045242507969054 -0.3667809422378067 -0.02670353755050413 0.07382742734551141 0.3012001956064216 0.7649778110056183 0.36795903948268194 -0.436 -12.604 -0.4 -0.516 0.244 0.432 -0.148
-0.7294078646395142 -0.6178107623208504 -0.007286408742455715 2.1468061126456366 0.12310195822780445 0.09318933286403888 0.018407769454624964 0.9978483664092793 -0.36992253489080723 0.014529866020127248 0.05026548244800778 0.24386612968916271 0.7339545835572385 0.3530364743809296 -0.372 -12.54 -0.536 -0.64 0.244 0.548 -0.12
-0.7175195135334023 -0.6220292094875353 -0.007286408742455715 2.1464226174486654 0.1257864246066039 0.10277671278832272 0.022626216621309852 0.9868527921237776 -0.3762057201968082 -0.005890486224375911 0.0019634954081253035 0.21048670775103256 0.814850594372001 0.3601050578501807 -0.464 -12.572 -0.436 -0.58 0.28 0.46 -0.112
-0.7090826192000325 -0.6250971710633061 -0.008053399136398421 2.1452721318577512 0.1277039005914607 0.1112136071216925 0.024927187803137973 0.9923505792665285 -0.37699111836005833 0.00039269908162506076 -0.04633849163175717 0.21834068938353376 0.8855364290645119 0.35539266887067994 -1.496 -12.508 -0.436 -0.364 0.292 0.396 -0.12
-0.69987873447272 -0.6293156182299909 -0.007669903939427069 2.1448886366607796 0.1292378813793461 0.12041749184900498 0.028378644575880154 0.9789988104912765 -0.3777765165233084 -0.001570796326500243 -0.0329867228565051 0.19870573530228072 0.8839656327380118 0.35146567805442935 -2.18 -12.444 -0.4 -0.272 0.272 0.412 -0.14
-0.6902913545484362 -0.6331505701997046 -0.005368932757598948 2.1448886366607796 0.13115535736420286 0.12732040539448933 0.03298058693953639 0.9546514674305226 -0.3742422247886829 0.045945792550132106 -0.05026548244800778 0.17357299407827684 0.8372344420246295 0.3436116964219281 -2.68 -12.508 -0.5 -0.548 0.252 0.576 -0.148
-0.6807039746241523 -0.6362185317754754 -0.005752427954570301 2.142971160675923 0.13153885256117423 0.13729128051574452 0.03566505331833587 0.9153815592680166 -0.37856191468655853 0.036913713672755706 -0.06832964020276057 0.11780972448751822 0.8007134274334988 0.3220132469325498 -3.148 -12.54 -0.468 -0.824 0.308 0.608 -0.128
-0.6718835850938112 -0.6412039693361029 -0.004218447166684887 2.141820675085009 0.13268933815208828 0.14687866044002837 0.03834951969713534 0.918130452839392 -0.3451824927484284 0.08168140897801264 -0.14215706754827198 0.10053096489601555 0.8757189520238855 0.29530970938204565 -3.148 -12.476 -0.568 -1.068 0.336 0.452 -0.156
-0.6626797003664987 -0.6435049405179311 -0.003451456772742181 2.139519703903181 0.13268933815208828 0.1564660403643122 0.04256796686382023 0.8863218272277621 -0.37738381744168337 0.12330751163026907 -0.1661117115274007 0.09464047867163963 0.9279479298800185 0.33536501570780186 -3.304 -12.572 -1.276 -0.916 0.3 0.404 -0.148
-0.6538593108361576 -0.6481068828815874 -0.002684466378799474 2.1372187327213528 0.13460681413694506 0.16605342028859604 0.04486893804564835 0.8525497062080069 -0.323191344177425 0.10131636305926567 -0.2238384765262846 0.08953539061051385 0.9275552307983934 0.3000220983615464 -3.084 -12.76 -2.216 -1.128 0.272 0.5 -0.128
-0.6458059116997592 -0.6507913492603867 -0.0023009711818281204 2.1349177615395245 0.1357572997278591 0.17487380981893716 0.04793689962141918 0.8066039136578748 -0.3290818304018009 0.07775441816176203 -0.24582962509728803 0.11349003458964255 0.892605012533763 0.303949089177797 -3.208 -12.952 -3.22 -1.28 0.152 0.528 -0.156
-0.6373690173663894 -0.6546263012301003 -0.0019174759848567672 2.131082809569811 0.13767477571271589 0.18522818013716372 0.051004861197190006 0.8022842237599991 -0.33968470560567754 0.03180862561162992 -0.25682519938278975 0.12173671530376882 0.8902488180440127 0.31847895519792424 -3.148 -12.984 -3.492 -1.192 0.152 0.46 -0.112
-0.6293156182299909 -0.6576942628058712 -0.0030679615757708274 2.12801484799404 0.1392087565006013 0.19404856966750483 0.055223308363874894 0.84037603467763 -0.34047010376892767 -0.005890486224375911 -0.2870630286679194 0.14569135928289753 0.9267698326351433 0.29177541764742015 -3.304 -12.92 -3.624 -1.436 0.136 0.444 -0.12
-0.6208787238966212 -0.660762224381642 -0.0023009711818281204 2.1245633912212982 0.1392087565006013 0.2044029399857314 0.057524279545703015 0.8431249282490054 -0.3337942193813016 -0.009424777959001457 -0.30748338091242255 0.06086835765188441 0.9715375279404003 0.3070906818307975 -3.552 -12.824 -3.256 -1.436 0.144 0.412 -0.128
-0.6124418295632514 -0.6638301859574128 -0.0030679615757708274 2.121495429645527 0.1392087565006013 0.21437381510698658 0.059825250727531136 0.827416964984003 -0.3137665662184235 -0.05026548244800778 -0.34439709458517825 0.022383847652628464 0.976642616001526 0.2882411259127946 -3.612 -12.92 -3.256 -1.588 0.144 0.46 -0.14
-0.6047719256238244 -0.6668981475331837 -0.004985437560627594 2.117660477675814 0.1384417661066586 0.2239611950312704 0.0617427267123879 0.8046404182497494 -0.3133738671367985 -0.07264933010063623 -0.3758130211151831 0.0019634954081253035 1.0049169498785304 0.29530970938204565 -3.924 -12.888 -3.02 -1.74 0.152 0.548 -0.12
-0.5971020216843973 -0.6703496043059258 -0.005368932757598948 2.1134420305091286 0.13805827090968723 0.23431556534949696 0.06481068828815872 0.7889324549847471 -0.278030949790543 -0.10367255754901604 -0.40683624856356293 -0.03259402377488004 0.9715375279404003 0.27056966723966686 -4.112 -13.08 -2.952 -1.832 0.164 0.48 -0.148
-0.5898156129419416 -0.6730340706847253 -0.007286408742455715 2.1076896025545584 0.1392087565006013 0.2454369260616662 0.0682621450609009 0.7567311302914921 -0.2729258617294172 -0.10524335387551628 -0.41429753111443907 -0.015707963265002428 0.9801769077361516 0.21873338846515883 -4.36 -13.112 -2.784 -1.956 0.136 0.472 -0.128
-0.5821457090025145 -0.674951546669582 -0.006902913545484362 2.1034711553878735 0.1384417661066586 0.25617479157686407 0.06979612584878632 0.6962554717212327 -0.26114488928066537 -0.12370021071189413 -0.4688827034603225 0.015707963265002428 1.0060950471234056 0.25250550948491407 -4.456 -13.208 -2.316 -2.136 0.152 0.412 -0.128
-0.5767767762449155 -0.6784030034423242 -0.009203884727312482 2.0981022226302746 0.13805827090968723 0.2649951811072052 0.07286408742455715 0.6357798131509733 -0.25643250030116466 -0.09228428418188928 -0.5089380097860787 -0.0047123889795007284 0.9911724820216533 0.24425882877078778 -4.3 -13.364 -2.416 -2.26 0.136 0.412 -0.148
-0.5698738626994312 -0.680320479427181 -0.009970875121255189 2.0915828042817615 0.1384417661066586 0.27496605622846043 0.07554855380335662 0.6118251691718446 -0.23287055540366103 -0.05576326959075863 -0.5383904409079583 -0.009032078877376396 0.9401216014103954 0.21402099948565811 -4.144 -13.652 -2.616 -2.26 0.144 0.528 -0.14
-0.5637379395478895 -0.6822379554120378 -0.010737865515197896 2.08544688113022 0.13767477571271589 0.28455343615274425 0.07708253459124204 0.5859070297845906 -0.22658737009766006 -0.08285950622288782 -0.5662720757033376 0.018064157754752792 0.9424777959001458 0.1771072858129024 -4.052 -13.808 -3.052 -2.228 0.136 0.588 -0.128
-0.558752501987262 -0.6849224217908373 -0.01112136071216925 2.079310957978678 0.13805827090968723 0.29529130166794215 0.07861651537912745 0.5808019417234648 -0.21676989305703354 -0.10170906214089073 -0.5976880022333424 -0.0035342917346255468 0.9558295646753978 0.19163715183302965 -3.956 -13.968 -3.052 -2.016 0.152 0.56 -0.156
-0.554534054820577 -0.6864564025787226 -0.01112136071216925 2.072408044433194 0.13882526130362993 0.3041116911982833 0.08053399136398422 0.5379977418263332 -0.19517144356765517 -0.07029313561088588 -0.6424556975385993 0.0400553063257562 0.9809623058994017 0.1621847207111501 -3.924 -14.064 -2.988 -1.984 0.136 0.56 -0.128
-0.5491651220629781 -0.6883738785635795 -0.012655341500054663 2.0662721212816524 0.13805827090968723 0.31408256631953846 0.08130098175792692 0.48341256948044975 -0.20930861050615737 -0.06283185306000971 -0.6424556975385993 0.007461282550876154 0.9738937224301506 0.15668693356839924 -3.864 -14.096 -2.92 -2.136 0.144 0.676 -0.112
-0.5457136652902359 -0.6902913545484362 -0.012655341500054663 2.0601361981301105 0.13805827090968723 0.324436936637765 0.08321845774278369 0.49244464835782614 -0.21402099948565811 -0.06636614479463526 -0.6393141048855989 -0.023954643979128706 0.9750718196750258 0.14686945652777272 -4.02 -14.16 -3.188 -2.168 0.152 0.596 -0.128
-0.5407282277296084 -0.6914418401393503 -0.015339807878854137 2.053616779781598 0.1384417661066586 0.33325732616810616 0.0839854481367264 0.47359509243982323 -0.18535396652702868 -0.09778207132464012 -0.6671957396809782 -0.018456856836377853 0.9628981481446489 0.1331249886708956 -3.924 -14.224 -3.424 -2.412 0.144 0.588 -0.128
-0.5361262853659521 -0.6937428113211783 -0.015339807878854137 2.0459468758421706 0.13805827090968723 0.34246121089541864 0.0839854481367264 0.426863901726441 -0.19674223989415543 -0.13548118316064595 -0.6620906516198524 0.03730641275438077 0.944048592226646 0.0911061869370141 -4.112 -14.252 -3.088 -2.536 0.152 0.56 -0.112
-0.5326748285932099 -0.6956602873060351 -0.01572330307582549 2.0398109526906287 0.13882526130362993 0.3524320860166738 0.08436894333369775 0.4052654522370627 -0.168075206935526 -0.07579092275363672 -0.6880087910071064 -0.013744467856877126 0.9683959352873998 0.05576326959075863 -4.08 -14.284 -2.852 -2.78 0.124 0.616 -0.112
-0.5292233718204677 -0.6975777632908919 -0.016490293469768196 2.032524543948173 0.13690778531877318 0.36125247554701495 0.08436894333369775 0.3820962064211841 -0.1841758692821535 -0.06558074663138515 -0.697826268047733 -0.014922565101752308 0.9660397407976494 0.024347343060753767 -4.08 -14.476 -3.02 -2.932 -0.152 0.636 -0.148
-0.5250049246537829 -0.6991117440787773 -0.017257283863710903 2.0252381352057176 0.13460681413694506 0.3727573314561555 0.08628641931855452 0.336543112952677 -0.16257741979277515 -0.09149888601863915 -0.7351326808021137 -0.1429424657115221 0.9844965976340273 0.05340707510100826 -4.112 -14.508 -3.592 -3.024 -0.164 0.528 -0.128
-0.5227039534719548 -0.6994952392757486 -0.018407769454624964 2.017184736069319 0.13153885256117423 0.38234471138043935 0.0847524385306691 0.3129811680551734 -0.14961835009914815 -0.1009236639776406 -0.7347399817204886 -0.29648780662692087 1.0112001351845314 0.004319689897875668 -3.896 -14.636 -3.624 -2.964 -0.008 0.492 -0.112
-0.5219369630780121 -0.7017962104575768 -0.01917475984856767 2.010665317720806 0.1277039005914607 0.3911651009107805 0.08666991451552587 0.2996293992799213 -0.13548118316064595 -0.06440264938650996 -0.7720463944748694 -0.3601050578501807 0.9727156251852754 -0.006675884387626033 -3.956 -14.856 -3.356 -3.084 0.116 0.616 -0.148
-0.5184855063052698 -0.7025632008515195 -0.019941750242510378 2.0022284233874363 0.12463593901568987 0.400368985638093 0.08590292412158317 0.21441369856728315 -0.135873882242271 -0.06990043652926081 -0.782256570597121 -0.3176935570346741 0.9542587683488976 0.01688606050987761 -4.08 -14.92 -3.256 -3.056 0.052 0.636 -0.112
-0.5165680303204131 -0.7037136864424336 -0.021092235833424438 1.9941750242510379 0.1234854534247758 0.4099563655623768 0.08705340971249723 0.24190263428103742 -0.12134401622214377 -0.10367255754901604 -0.8046404182497494 -0.2269800691792851 0.936980008757395 0.013744467856877126 -4.112 -14.984 -3.288 -3.024 -0.036 0.596 -0.112
-0.5150340495325276 -0.7048641720333476 -0.022626216621309852 1.9849711395237253 0.12118448224294769 0.4191602502896893 0.08666991451552587 0.20813051326128218 -0.09385508050838952 -0.11741702540589316 -0.8117090017190005 -0.19399334632278 0.9106691702885158 -0.00039269908162506076 -4.36 -15.268 -3.388 -3.116 -0.08 0.664 -0.128
-0.5135000687446423 -0.705247667230319 -0.0222427214243385 1.9773012355842983 0.11965050145506227 0.42836413501700177 0.08628641931855452 0.16414821611927538 -0.11466813183451774 -0.08364490438613793 -0.8156359925352511 -0.19674223989415543 0.8965320033500137 0.01021017612225158 -4.144 -15.524 -3.288 -3.3 -0.052 0.692 -0.148
-0.5131165735476709 -0.7063981528212331 -0.02339320701525256 1.968097350856986 0.1169660350762628 0.43795151494128565 0.08705340971249723 0.14529866020127247 -0.09974556673276543 -0.07186393193738612 -0.814850594372001 -0.2120575040775328 0.8914269152888878 -0.03730641275438077 -4.08 -15.268 -2.988 -3.3 0.1 0.656 -0.14
-0.5115825927597855 -0.7079321336091184 -0.024927187803137973 1.9600439517205874 0.11581554948534874 0.4463884092746554 0.08590292412158317 0.12959069693627004 -0.08757189520238855 -0.08285950622288782 -0.8325220530451287 -0.21873338846515883 0.8953539061051384 0.023954643979128706 -4.176 -15.396 -3.12 -3.3 0.1 0.656 -0.204
-0.5104321071688714 -0.7083156288060898 -0.026077673394052033 1.9512235621902463 0.11389807350049197 0.4559757891989392 0.08590292412158317 0.08443030254938806 -0.06990043652926081 -0.09896016856951531 -0.834092849371629 -0.16728980877227587 0.8937831097786383 0.01060287520387664 -4.548 -15.84 -3.356 -3.484 0.0 0.684 -0.176
-0.5108156023658428 -0.7094661143970039 -0.027228158984966094 1.9424031726599051 0.11236409271260656 0.46479617872928036 0.08628641931855452 0.0679369411211355 -0.09581857591651483 -0.09464047867163963 -0.8293804603921283 -0.15354534091539876 0.8568693961058825 0.0047123889795007284 -4.488 -16.0 -3.356 -3.604 -0.088 0.692 -0.204
-0.5104321071688714 -0.7102331047909466 -0.027228158984966094 1.9343497735235067 0.11006312153077843 0.47323307306265017 0.08590292412158317 0.0 -0.08168140897801264 -0.06832964020276057 -0.8348782475348792 -0.16061392438464983 0.87297005845251 -0.014922565101752308 -4.8 -15.84 -3.256 -3.604 -0.06 0.656 -0.232
-0.5100486119719001 -0.7106165999879179 -0.027611654181937447 1.9251458887961943 0.10852914074289302 0.48243695778996265 0.08436894333369775 -0.006283185306000972 -0.051443579692882956 -0.06558074663138515 -0.8635452804935085 -0.18535396652702868 0.8713992621260098 -0.02631083846887907 -4.516 -16.0 -3.388 -3.82 0.108 0.636 -0.212
-0.5111990975628141 -0.7110000951848893 -0.028378644575880154 1.9170924896597958 0.10891263593986437 0.49010686172938966 0.0847524385306691 -0.019634954081253035 -0.05222897785613308 -0.04830198703988247 -0.8717919612076348 -0.14647675744614766 0.8164213906985013 -0.027881634795379313 -4.268 -16.316 -3.792 -4.064 0.088 0.644 -0.196
-0.5111990975628141 -0.7110000951848893 -0.029912625363765568 1.9082721001294547 0.10737865515197896 0.4989272512597308 0.08551942892461181 -0.06008295948863429 -0.04241150081550656 -0.05811946408050899 -0.847051919065256 -0.12566370612001942 0.8305585576370035 -0.0047123889795007284 -4.112 -16.764 -4.228 -4.156 -0.1 0.636 -0.204
-0.5123495831537281 -0.7113835903818606 -0.03029612056073692 1.8994517105991136 0.10584467436409355 0.5062136600021865 0.08436894333369775 -0.05576326959075863 -0.05183627877450802 -0.1009236639776406 -0.860403687840508 -0.062439153978384655 0.8132797980455008 0.008639379795751335 -4.176 -16.92 -3.996 -4.156 -0.236 0.568 -0.212
-0.514267059138585 -0.7121505807758033 -0.03106311095467963 1.8902478258718012 0.10469418877317949 0.5138835639416136 0.08130098175792692 -0.084037603467763 -0.04830198703988247 -0.10131636305926567 -0.8710065630443847 -0.09778207132464012 0.7673340054953687 -0.12723450244651968 -4.236 -16.856 -3.892 -4.156 -0.164 0.704 -0.184
-0.5150340495325276 -0.7121505807758033 -0.03183010134862233 1.88142743634146 0.10354370318226543 0.5211699726840693 0.07746602978821339 -0.12448560887514426 -0.04437499622363186 -0.0801106126515124 -0.8949612070235134 -0.14176436846664692 0.7382742734551142 -0.30237829285129675 -4.236 -16.764 -3.388 -4.096 0.024 0.692 -0.252
-0.5165680303204131 -0.7133010663667174 -0.033364082136507746 1.8722235516141474 0.10200972239438001 0.5296068670174391 0.0732475826215285 -0.15433073907864886 -0.03220132469325498 -0.07579092275363672 -0.8639379795751336 -0.1621847207111501 0.7425939633529899 -0.40565815131868777 -4.02 -16.856 -3.256 -4.064 0.036 0.704 -0.28
-0.5177185159113271 -0.7133010663667174 -0.033364082136507746 1.8645536476747204 0.09894176081860918 0.5361262853659521 0.06979612584878632 -0.18771016101677904 -0.03180862561162992 -0.09542587683488976 -0.8545132016161322 -0.16179202162952502 0.7068583469251093 -0.4178318228490646 -3.988 -17.332 -3.324 -4.096 -0.008 0.712 -0.268
-0.5200194870931553 -0.7136845615636888 -0.034514567727421806 1.856500248538322 0.09779127522769512 0.5422622085174937 0.06404369789421602 -0.19438604540440507 -0.06518804754976008 -0.07971791356988733 -0.8521570071263818 -0.16846790601715106 0.666410341517728 -0.41390483203281403 -4.052 -17.748 -3.424 -4.308 -0.06 0.78 -0.268
-0.5234709438658974 -0.7148350471546028 -0.03566505331833587 1.8465293734170667 0.09625729443980971 0.5495486172599495 0.0617427267123879 -0.22855086550578535 -0.04358959806038174 -0.10170906214089073 -0.8368417429430044 -0.17946348030265274 0.6640541470279777 -0.36992253489080723 -3.956 -17.524 -3.592 -4.46 -0.024 0.74 -0.288
-0.5257719150477256 -0.7148350471546028 -0.03681553890924993 1.8384759742806684 0.09510680884889565 0.5564515308054339 0.057524279545703015 -0.23129975907716077 -0.02513274122400389 -0.11623892816101798 -0.8352709466165041 -0.14254976662989705 0.6962554717212327 -0.37227872938055756 -3.8 -17.62 -3.356 -4.432 -0.036 0.644 -0.28
-0.5276893910325823 -0.7156020375485456 -0.037582529303192634 1.8311895655382127 0.0947233136519243 0.5629709491539469 0.05483981316690354 -0.22266037928140944 -0.04476769530525693 -0.07539822367201165 -0.8344855484532541 -0.10995574285501701 0.6797621102929802 -0.33261612213642644 -3.768 -17.716 -3.156 -4.644 -0.008 0.712 -0.28
-0.5303738574113818 -0.7148350471546028 -0.0395000052880494 1.8223691760078715 0.09242234247009617 0.5694903675024598 0.051004861197190006 -0.24543692601566297 -0.04555309346850705 -0.06283185306000971 -0.8172067888617514 -0.10053096489601555 0.6522731745792258 -0.37031523397243227 -3.924 -17.968 -3.052 -4.644 0.0 0.74 -0.26
-0.5330583237901813 -0.7159855327455169 -0.038733014894106695 1.814315776871473 0.09203884727312482 0.5763932810479442 0.047553404424447825 -0.2921681167290452 -0.0329867228565051 -0.10131636305926567 -0.8250607704942526 -0.11388273367126761 0.6408849012120992 -0.37856191468655853 -3.864 -18.508 -3.256 -4.524 0.0 0.732 -0.268
-0.5361262853659521 -0.7163690279424882 -0.039883500485020755 1.8062623777350746 0.09050486648523941 0.5821457090025145 0.04256796686382023 -0.28156524152516854 -0.06283185306000971 -0.10170906214089073 -0.8517643080447568 -0.11034844193664206 0.626747734273597 -0.3762057201968082 -4.08 -18.54 -3.356 -4.616 -0.016 0.752 -0.268
-0.5399612373356656 -0.7163690279424882 -0.04026699568199211 1.7993594641895903 0.08935438089432535 0.5878981369570848 0.0395000052880494 -0.3173008579530491 -0.0510508806112579 -0.08560839979426324 -0.789325154066372 -0.13233959050764546 0.6035784884577183 -0.37659841927843324 -3.924 -18.348 -3.424 -4.524 -0.036 0.752 -0.288
-0.5445631796993219 -0.7171360183364309 -0.04141748127290617 1.790539074659249 0.08782040010643993 0.5936505649116551 0.03566505331833587 -0.36992253489080723 -0.04476769530525693 -0.029452431121879556 -0.7736171908013697 -0.1189878217323934 0.5647012793768373 -0.37149333121730743 -3.832 -18.444 -3.424 -4.676 -0.024 0.808 -0.28
-0.548014636472064 -0.7182865039273449 -0.04141748127290617 1.7836361611137648 0.08705340971249723 0.5994029928662254 0.03106311095467963 -0.400945762339187 -0.05811946408050899 -0.03887720908088101 -0.7559457321282419 -0.10053096489601555 0.5615596867238368 -0.39034288713531035 -3.768 -18.572 -3.456 -4.736 0.016 0.792 -0.252
-0.5522330836387489 -0.7182865039273449 -0.04141748127290617 1.7755827619773663 0.08628641931855452 0.6059224112147384 0.026077673394052033 -0.3648174468296814 -0.06558074663138515 -0.029059732040254495 -0.7331691853939883 -0.10485065479389122 0.5808019417234648 -0.40762164672681306 -3.612 -18.888 -3.356 -5.072 -0.044 0.752 -0.26
-0.5564515308054339 -0.7194369895182591 -0.04256796686382023 1.7694468388258247 0.08551942892461181 0.6112913439723374 0.022626216621309852 -0.43079089254269165 -0.08207410805963769 -0.028667032958629435 -0.7103926386597349 -0.07264933010063623 0.581587339886715 -0.44846235121581934 -3.584 -19.08 -3.592 -5.132 -0.024 0.624 -0.252
-0.5602864827751474 -0.7205874751091731 -0.04295146206079158 1.7617769348863976 0.08551942892461181 0.6158932863359936 0.017257283863710903 -0.4319689897875668 -0.06832964020276057 -0.05026548244800778 -0.6715154295788539 -0.07343472826388636 0.5544911032545857 -0.4457134576444439 -3.332 -18.856 -3.76 -5.256 -0.044 0.712 -0.252
-0.565271920335775 -0.7205874751091731 -0.04371845245473429 1.7567914973257701 0.0847524385306691 0.6208787238966212 0.013038836697026017 -0.4111559384614386 -0.08953539061051385 -0.03730641275438077 -0.6648395451912278 -0.0620464548967596 0.4830198703988247 -0.4728096942765731 -3.332 -18.824 -3.624 -5.288 -0.088 0.724 -0.24
-0.5698738626994312 -0.7225049510940299 -0.04371845245473429 1.7483546029924004 0.08360195293975504 0.6258641614572488 0.007669903939427069 -0.4963716391740768 -0.07422012642713648 -0.07775441816176203 -0.6424556975385993 -0.04280419989713162 0.48576876397020013 -0.44374996223631863 -3.364 -19.144 -3.456 -5.408 -0.116 0.704 -0.268
-0.5760097858509728 -0.7240389318819153 -0.045252433242619704 1.7414516894469159 0.08321845774278369 0.6312330942148477 0.003451456772742181 -0.46770460621544735 -0.10681415020201653 -0.09189158510026421 -0.6436337947834746 -0.05654866775400875 0.46574111080732206 -0.44453536039956876 -3.148 -19.46 -3.388 -5.5 -0.052 0.724 -0.28
-0.5802282330176578 -0.7244224270788866 -0.045252433242619704 1.736082756689317 0.08321845774278369 0.635835036578504 -0.002684466378799474 -0.4779147823376989 -0.10249446030414085 -0.056155968672383684 -0.6255696370287217 -0.0730420291822613 0.4610287218278213 -0.44257186499144346 -3.116 -19.208 -2.952 -5.472 0.0 0.664 -0.26
-0.585980660972228 -0.7255729126698007 -0.04563592843959106 1.7303303287347467 0.08168447695489828 0.6389029981542749 -0.006519418348513008 -0.4771293841744488 -0.11741702540589316 -0.0329867228565051 -0.6027930902944683 -0.08246680714126275 0.4453207585628189 -0.5002986299903274 -2.96 -19.144 -2.716 -5.472 0.008 0.684 -0.28
-0.590199108138913 -0.7271068934576861 -0.04601942363656241 1.7245779007801765 0.08130098175792692 0.6427379501239884 -0.011504855909140603 -0.5474225197853346 -0.11506083091614279 -0.045160394386881984 -0.5721625619277135 -0.06322455214163478 0.3872012944823099 -0.5140430978472045 -2.992 -19.492 -2.884 -5.472 0.016 0.76 -0.288
-0.5955680408965119 -0.7282573790486002 -0.04601942363656241 1.7192089680225775 0.08091748656095557 0.6458059116997592 -0.01572330307582549 -0.5438882280507091 -0.12330751163026907 -0.040448005407381256 -0.5556692004994609 -0.0659734457130102 0.31847895519792424 -0.4987278336638271 -2.864 -19.812 -3.02 -5.472 -0.024 0.792 -0.252
-0.6013204688510821 -0.7301748550334569 -0.04678641403050512 1.7138400352649785 0.08015049616701286 0.6504078540634154 -0.020708740636453084 -0.5050110189698281 -0.12212941438539389 -0.04476769530525693 -0.5352488482549578 -0.054192473264258384 0.3318307239731763 -0.46966810162357264 -2.864 -19.684 -2.92 -5.472 -0.052 0.792 -0.268
-0.6074563920026238 -0.731325340624371 -0.04678641403050512 1.7096215880982937 0.07938350577307016 0.6527088252452435 -0.02569417819708068 -0.5701990665195882 -0.12644910428326955 -0.013351768775252066 -0.5136503987655795 -0.06283185306000971 0.336543112952677 -0.4755585878479486 -2.708 -19.872 -3.156 -5.56 -0.008 0.684 -0.24
-0.6128253247602228 -0.7324758262152851 -0.04678641403050512 1.7054031409316088 0.07861651537912745 0.6557767868210144 -0.03144660615165098 -0.58198003896834 -0.15118914642564837 -0.03180862561162992 -0.4759512869295736 -0.0801106126515124 0.30551988550429726 -0.4841979676436999 -2.616 -20.288 -3.188 -5.808 -0.08 0.74 -0.252
-0.6193447431087358 -0.7343933022001419 -0.04678641403050512 1.7015681889618952 0.07861651537912745 0.6584612531998139 -0.036432043712278574 -0.5741260573358388 -0.17357299407827684 -0.03769911183600583 -0.4358959806038174 -0.04476769530525693 0.2741039589742924 -0.4940154446843264 -2.804 -20.16 -3.22 -6.02 -0.06 0.752 -0.288
-0.6247136758663347 -0.7351602925940846 -0.04793689962141918 1.696966246598239 0.07708253459124204 0.661912709972556 -0.039883500485020755 -0.6165375581513454 -0.16375551703765032 -0.008639379795751335 -0.40251655866568725 -0.07068583469251093 0.2854922323414192 -0.5010840281535776 -2.96 -20.348 -3.188 -6.02 -0.008 0.664 -0.26
-0.6316165894118191 -0.737844758972884 -0.04832039481839053 1.6935147898254967 0.07669903939427068 0.6638301859574128 -0.04601942363656241 -0.6181083544778456 -0.19870573530228072 -0.03809181091763089 -0.37856191468655853 -0.08678649703913842 0.26153758836229046 -0.49951323182707724 -2.584 -20.7 -3.088 -6.264 0.008 0.636 -0.252
-0.6373690173663894 -0.7401457301547121 -0.04832039481839053 1.6889128474618404 0.07708253459124204 0.6661311571392409 -0.0502378708032473 -0.6114324700902196 -0.181034276629153 -0.05183627877450802 -0.342826298258678 -0.009817477040626518 0.23483405081178632 -0.5081526116228285 -2.584 -20.668 -3.188 -6.324 0.016 0.724 -0.26
-0.6431214453209597 -0.7416797109425975 -0.04908738521233324 1.6858448858860697 0.07669903939427068 0.6676651379271263 -0.056373793954788955 -0.5937610114170918 -0.181034276629153 -0.06990043652926081 -0.38563049815580963 -0.010995574285501701 0.2320851572404109 -0.4959789400924517 -2.552 -20.828 -3.12 -6.144 -0.024 0.664 -0.24
-0.6496408636694727 -0.744364177321397 -0.0502378708032473 1.6823934291133276 0.07746602978821339 0.6695826139119831 -0.06212622190935926 -0.6126105673350948 -0.21284290224078292 -0.06283185306000971 -0.3522510762176795 0.005497787142750851 0.21323560132240799 -0.530143760193832 -2.4 -20.984 -2.988 -6.052 -0.016 0.676 -0.26
-0.6561602820179857 -0.7470486437001965 -0.05062136600021865 1.6800924579314993 0.07631554419729933 0.6715000898968398 -0.0674951546669582 -0.627140433355222 -0.22972896275066054 -0.04084070448900632 -0.30041479744317146 -0.010995574285501701 0.1539380399970238 -0.5611669876422118 -2.336 -20.856 -2.988 -6.172 -0.044 0.792 -0.268
-0.661912709972556 -0.7493496148820246 -0.05062136600021865 1.678558477143614 0.07554855380335662 0.672650575487754 -0.07209709703061444 -0.6436337947834746 -0.22894356458741041 -0.045160394386881984 -0.23719024530153668 -0.04162610265225644 0.14333516479314717 -0.5313218574387072 -2.088 -21.016 -2.684 -5.988 -0.044 0.752 -0.26
-0.6680486331240977 -0.7512670908668814 -0.05253884198507542 1.676257505961786 0.07554855380335662 0.673801061078668 -0.07746602978821339 -0.6342090168244731 -0.2505420140767888 -0.06322455214163478 -0.22148228203653425 -0.050658181529632834 0.1401935721401467 -0.5183627877450802 -2.024 -21.08 -2.82 -5.988 -0.06 0.724 -0.24
-0.6745680514726107 -0.7547185476396235 -0.05138835639416136 1.6751070203708718 0.07478156340941391 0.674951546669582 -0.08245146734884098 -0.6503096791711006 -0.27528205621916757 -0.08874999244726373 -0.1798561793842778 -0.05379977418263332 0.08835729336563866 -0.5061891162147033 -1.992 -20.92 -2.784 -6.236 -0.052 0.724 -0.26
-0.680320479427181 -0.7577865092153944 -0.05330583237901813 1.6735730395829864 0.07363107781849985 0.674951546669582 -0.088970885697354 -0.6436337947834746 -0.2980586029534211 -0.07343472826388636 -0.13233959050764546 -0.07461282550876154 0.08482300163101313 -0.5156138941737047 -1.9 -20.984 -2.752 -6.112 -0.008 0.712 -0.26
-0.6887573737605508 -0.7608544707911652 -0.054072822772960834 1.6716555635981296 0.0732475826215285 0.674951546669582 -0.09318933286403888 -0.6781913139664799 -0.2902046213209199 -0.05811946408050899 -0.12959069693627004 -0.05222897785613308 0.03887720908088101 -0.5356415473365829 -1.868 -21.016 -2.416 -6.172 0.024 0.772 -0.252
-0.6941263065181498 -0.7646894227608787 -0.05445631796993219 1.6716555635981296 0.0732475826215285 0.6764855274574675 -0.09855826562163783 -0.6452045911099747 -0.3137665662184235 -0.0510508806112579 -0.1009236639776406 -0.084037603467763 0.034164820101380285 -0.5148284960104547 -1.524 -21.016 -2.384 -6.356 0.008 0.76 -0.24
-0.7017962104575768 -0.768140879533621 -0.055223308363874894 1.6712720684011584 0.07133010663667173 0.6768690226544388 -0.10392719837923678 -0.6397068039672239 -0.33300882121805153 -0.08207410805963769 -0.06911503836601068 -0.06911503836601068 0.05890486224375911 -0.4920519492762011 -1.588 -21.08 -2.416 -6.236 -0.016 0.656 -0.268
-0.7075486384121471 -0.7715923363063631 -0.05675728915176031 1.6716555635981296 0.07133010663667173 0.6772525178514102 -0.10929613113683573 -0.672300827742104 -0.3498948817279291 -0.08914269152888879 -0.01021017612225158 -0.084037603467763 0.0310232274483798 -0.5179700886634551 -1.432 -21.112 -2.484 -6.264 0.044 0.636 -0.252
-0.7144515519576314 -0.7750437930791053 -0.05675728915176031 1.6728060491890437 0.07133010663667173 0.6761020322604961 -0.11504855909140603 -0.6554147672322264 -0.35853426152368045 -0.10367255754901604 0.027488935713754253 -0.0400553063257562 -0.022776546734253524 -0.5089380097860787 -1.588 -21.016 -2.348 -6.48 0.024 0.78 -0.26
-0.7221214558970586 -0.7792622402457902 -0.056373793954788955 1.6716555635981296 0.07094661143970038 0.6772525178514102 -0.11926700625809092 -0.6832964020276057 -0.3577488633604303 -0.04673119071338223 0.028274333877004374 -0.0019634954081253035 -0.0047123889795007284 -0.5175773895818301 -1.12 -21.144 -2.012 -6.448 -0.008 0.74 -0.268
-0.7278738838516289 -0.7830971922155037 -0.058674765136617076 1.6735730395829864 0.07094661143970038 0.6784030034423242 -0.12540292940963257 -0.685652596517356 -0.36363934958480626 -0.03337942193813016 0.03730641275438077 -0.019242254999627974 0.030237829285129678 -0.5324999546835824 -1.028 -21.08 -2.012 -6.508 -0.008 0.624 -0.252
-0.7351602925940846 -0.786548648988246 -0.06020874592450249 1.6751070203708718 0.06979612584878632 0.6787864986392956 -0.13077186216723152 -0.6734789249869791 -0.38798669264556 -0.08325220530451288 0.12055861805889365 -0.036913713672755706 0.051443579692882956 -0.5489933161118349 -0.776 -21.24 -2.216 -6.784 0.008 0.588 -0.224
-0.7420632061395689 -0.7907670961549308 -0.05944175553055978 1.6766410011587571 0.06941263065181497 0.6776360130483815 -0.13537380453088776 -0.6628760497831025 -0.41390483203281403 -0.11466813183451774 0.1370519794871462 -0.05929756132538417 0.060475658570259355 -0.5242532739694561 -0.684 -21.364 -2.18 -6.816 0.044 0.548 -0.252
-0.7493496148820246 -0.795369038518587 -0.06059224112147384 1.678558477143614 0.07056311624272903 0.6776360130483815 -0.14035924209151535 -0.6836891011092308 -0.4036946559105624 -0.09149888601863915 0.14451326203802234 -0.031415926530004856 -0.009032078877376396 -0.4987278336638271 -0.56 -21.304 -1.912 -6.752 0.0 0.588 -0.24
-0.7551020428365949 -0.7999709808822433 -0.06135923151541655 1.679708962734528 0.07056311624272903 0.6780195082453528 -0.14534467965214296 -0.6974335689661079 -0.4358959806038174 -0.04476769530525693 0.15707963265002428 0.006675884387626033 -0.029059732040254495 -0.5030475235617028 -0.56 -21.364 -1.676 -6.724 0.024 0.664 -0.24
-0.7616214611851079 -0.8041894280489281 -0.06212622190935926 1.6812429435224134 0.06979612584878632 0.6768690226544388 -0.1507136124097419 -0.6884014900887315 -0.4362886796854425 -0.06126105673350948 0.1790707812210277 -0.0011780972448751821 -0.024347343060753767 -0.4983351345822021 -0.436 -21.524 -1.712 -6.692 0.052 0.664 -0.252
-0.7689078699275637 -0.8091748656095558 -0.06289321230330196 1.6835439147042417 0.06979612584878632 0.6768690226544388 -0.15531555477339815 -0.6762278185583546 -0.45238934203207 -0.07775441816176203 0.22540927285278486 -0.00510508806112579 0.014529866020127248 -0.5010840281535776 -0.34 -21.588 -1.744 -6.448 0.072 0.644 -0.224
-0.7761942786700193 -0.8133933127762406 -0.06327670750027331 1.6869953714769839 0.06979612584878632 0.6780195082453528 -0.1599174971370544 -0.6950773744763575 -0.4680973052970724 -0.07107853377413599 0.2591813938725401 -0.012566370612001944 -0.03259402377488004 -0.47673668509282374 -0.404 -21.524 -1.88 -6.48 0.036 0.624 -0.252
-0.7827136970185323 -0.8179952551398969 -0.06442719309118737 1.6900633330527546 0.06941263065181497 0.6772525178514102 -0.16566992509162468 -0.6927211799866071 -0.48616146305182517 -0.09778207132464012 0.28235063968841867 -0.024347343060753767 0.0 -0.47634398601119865 -0.248 -21.684 -1.712 -6.324 -0.008 0.616 -0.26
-0.7903836009579595 -0.8245146734884099 -0.06404369789421602 1.6942817802194394 0.06902913545484361 0.6757185370635248 -0.17065536265225228 -0.6836891011092308 -0.49794243550057704 -0.07932521448826227 0.3522510762176795 -0.018456856836377853 -0.04987278336638271 -0.4967643382557018 -0.216 -21.62 -1.508 -6.508 0.024 0.684 -0.224
-0.7980535048973865 -0.8298836062460089 -0.06596117387907278 1.698116732189153 0.06864564025787226 0.6757185370635248 -0.17564080021287987 -0.6868306937622313 -0.5128650006023293 -0.0530143760193832 0.3569634651971802 -0.03337942193813016 -0.08207410805963769 -0.44924774937906947 -0.34 -21.652 -1.44 -6.6 0.06 0.608 -0.224
-0.8049564184428709 -0.8348690438066364 -0.06672816427301549 1.7015681889618952 0.06787864986392955 0.6753350418665534 -0.1794757521825934 -0.6880087910071064 -0.5395685381528335 -0.04476769530525693 0.3589269606053055 -0.03769911183600583 -0.05733406591725887 -0.46574111080732206 -0.404 -21.652 -1.44 -6.572 0.088 0.548 -0.24
-0.8114758367913839 -0.8410049669581781 -0.06634466907604414 1.7054031409316088 0.06711165946998685 0.6734175658816967 -0.18407769454624964 -0.6931138790682322 -0.55017141335671 -0.051443579692882956 0.38445240091093447 -0.05222897785613308 -0.11741702540589316 -0.4351105824405673 -0.404 -21.62 -1.608 -6.572 0.072 0.588 -0.24
-0.8187622455338396 -0.847524385306691 -0.06672816427301549 1.7115390640831505 0.0674951546669582 0.6707330995028972 -0.18906313210687725 -0.6923284809049821 -0.5760895527439641 -0.045945792550132106 0.46574111080732206 -0.0310232274483798 -0.15118914642564837 -0.43785947601194275 -0.34 -21.588 -1.712 -6.692 0.036 0.588 -0.204
-0.8264321494732667 -0.85289331806429 -0.06787864986392955 1.7169079968407492 0.0674951546669582 0.6691991187150117 -0.19328157927356213 -0.6923284809049821 -0.5957245068252172 -0.05379977418263332 0.5073672134595785 -0.03573561642788053 -0.1790707812210277 -0.4107632393798135 -0.124 -21.524 -1.608 -6.724 0.044 0.548 -0.232
-0.8318010822308656 -0.8590292412158317 -0.06787864986392955 1.721893434401377 0.06711165946998685 0.667281642730155 -0.19711653124327566 -0.6868306937622313 -0.5851216316213405 -0.03652101459113065 0.5438882280507091 -0.007461282550876154 -0.19988383254715592 -0.42647120264481597 0.808 -21.46 -1.44 -6.908 0.08 0.528 -0.252
-0.839854481367264 -0.8651651643673733 -0.06941263065181497 1.7284128527498899 0.0674951546669582 0.6642136811543842 -0.20133497840996056 -0.6675884387626032 -0.5772676499888393 -0.04908738520313259 0.5462444225404595 -0.007853981632501214 -0.22933626366903548 -0.40958514213493835 1.776 -21.556 -1.04 -7.06 0.072 0.528 -0.232
-0.845223414124863 -0.8705340971249723 -0.06864564025787226 1.7341652807044603 0.06672816427301549 0.6622962051695274 -0.20555342557664544 -0.653058572742476 -0.5988660994782177 -0.07736171908013696 0.5804092426418398 -0.012173671530376884 -0.24072453703616223 -0.42843469805294127 2.244 -21.588 -0.972 -7.0 0.088 0.5 -0.252
-0.8513593372764047 -0.8759030298825713 -0.07056311624272903 1.7399177086590305 0.0674951546669582 0.6596117387907279 -0.20862138715241627 -0.6397068039672239 -0.6110397710085945 -0.10170906214089073 0.594546409580342 0.013351768775252066 -0.2509347131584138 -0.38680859540068485 2.648 -21.556 -0.668 -6.968 0.06 0.54 -0.24
-0.8574952604279463 -0.8839564290189696 -0.07209709703061444 1.7472041174014863 0.06672816427301549 0.656543777214957 -0.2124563391221298 -0.6149667618248451 -0.6397068039672239 -0.09817477040626518 0.6483461837629753 0.007853981632501214 -0.2827433387700437 -0.3742422247886829 2.864 -21.364 -0.468 -6.968 0.088 0.576 -0.212
-0.8632476883825165 -0.88970885697354 -0.0732475826215285 1.753340040553028 0.0674951546669582 0.6538593108361576 -0.21629129109184334 -0.61457406274322 -0.6542366699873512 -0.13940817397689656 0.6652322442728529 -0.019634954081253035 -0.27724555162729286 -0.3593196596869306 2.708 -21.208 -0.568 -7.092 0.1 0.576 -0.212
-0.8682331259431442 -0.8973787609129671 -0.07554855380335662 1.7606264492954837 0.06634466907604414 0.6507913492603867 -0.21935925266761416 -0.5662720757033376 -0.6558074663138515 -0.18849555918002917 0.6644468461096028 -0.02081305132612822 -0.26350108377041576 -0.3502875808095542 2.524 -20.984 -0.436 -7.212 0.108 0.492 -0.24
-0.8739855538977145 -0.9031311888675373 -0.07708253459124204 1.767529362840968 0.06634466907604414 0.6496408636694727 -0.22204371904641365 -0.5470298207037096 -0.6628760497831025 -0.1692533041804012 0.6734789249869791 -0.01649336142825255 -0.24582962509728803 -0.2968805057085459 2.524 -20.732 -0.5 -7.244 0.124 0.412 -0.232
-0.877820505867428 -0.9096506072160504 -0.07938350577307016 1.7736652859925097 0.06634466907604414 0.6465729020937019 -0.22549517581915582 -0.5273948666224566 -0.6495242810078504 -0.15590153540514912 0.678584013048105 0.0047123889795007284 -0.24033183795453716 -0.2874557277495445 2.4 -20.54 -0.368 -7.18 0.1 0.376 -0.224
-0.883189438625027 -0.9165535207615347 -0.08245146734884098 1.7813351899319367 0.06711165946998685 0.6435049405179311 -0.2274126518040126 -0.5057964171330782 -0.6616979525382274 -0.2269800691792851 0.7217809120268617 0.0 -0.25132741224003885 -0.2890265240760447 2.18 -20.288 -0.536 -7.152 0.116 0.412 -0.232
-0.8889418665795973 -0.9230729391100477 -0.08245146734884098 1.7890050938713637 0.0674951546669582 0.6396699885482175 -0.22933012778886935 -0.5132576996839544 -0.6683738369258534 -0.18613936469027878 0.7347399817204886 -0.0047123889795007284 -0.3063052836675474 -0.24150993519941236 2.212 -20.192 0.032 -7.06 0.116 0.528 -0.26
-0.8923933233523395 -0.9292088622615894 -0.0847524385306691 1.7951410170229054 0.06634466907604414 0.6377525125633607 -0.23163109897069747 -0.5030475235617028 -0.6777986148848548 -0.16454091520090044 0.7139269303943604 0.0019634954081253035 -0.3455751918300535 -0.2089159114245323 2.244 -20.16 0.568 -7.028 0.152 0.548 -0.232
-0.8969952657159956 -0.9357282806101024 -0.08551942892461181 1.8031944161593039 0.06557767868210143 0.6343010557906186 -0.2339320701525256 -0.48341256948044975 -0.6829037029459806 -0.1668971096906508 0.7296348936593628 -0.04790928795825741 -0.3066979827491724 -0.22776546734253522 2.368 -20.128 0.94 -7.092 0.172 0.52 -0.232
-0.902747693670566 -0.9426311941555867 -0.08628641931855452 1.8108643200987309 0.06366020269724466 0.6320000846087904 -0.23623304133435372 -0.49283734743945123 -0.678584013048105 -0.10367255754901604 0.7555530330466168 -0.10838494652851677 -0.2623229865255406 -0.20930861050615737 2.74 -19.936 0.904 -7.092 0.164 0.412 -0.252
-0.9081166264281649 -0.9499176028980425 -0.08666991451552587 1.8189177192351293 0.06135923151541655 0.6285486278360483 -0.23776702212223913 -0.5010840281535776 -0.6781913139664799 -0.05772676499888393 0.7853981632501215 -0.1700387023436513 -0.2532909076481642 -0.20263272611853134 3.084 -19.872 1.004 -7.06 0.18 0.412 -0.212
-0.9123350735948498 -0.9572040116404982 -0.08666991451552587 1.8269711183715278 0.05829126993964572 0.6258641614572488 -0.2396844981070959 -0.4853760648885751 -0.691150383660107 -0.022383847652628464 0.7928594458009977 -0.24740042142378826 -0.2949170103004206 -0.1912444527514046 3.52 -19.936 0.636 -7.152 0.172 0.46 -0.224
-0.9184709967463914 -0.9641069251859825 -0.08743690490946858 1.8361750030988402 0.05483981316690354 0.6231796950784493 -0.24121847889498133 -0.49087385203132594 -0.6872233928438563 -0.024347343060753767 0.8046404182497494 -0.3031636910145469 -0.29059732040254493 -0.17082410050690142 3.768 -19.78 0.468 -7.18 0.152 0.5 -0.224
-0.9211554631251909 -0.9717768291254096 -0.08858739050038264 1.8430779166443245 0.05445631796993219 0.6208787238966212 -0.24390294527378079 -0.45553093468507044 -0.6942919763131074 -0.027488935713754253 0.8187775851882516 -0.271747764484542 -0.25682519938278975 -0.1771072858129024 4.052 -19.684 0.368 -7.028 0.42 0.46 -0.204
-0.9249904150949045 -0.978679742670894 -0.08858739050038264 1.8515148109776944 0.055223308363874894 0.6170437719269076 -0.2454369260616662 -0.3993749660126868 -0.7198174166187363 -0.06283185306000971 0.8113163026373755 -0.11074114101826713 -0.25878869479091504 -0.1959568417309053 4.052 -19.428 0.636 -7.028 0.436 0.412 -0.212
-0.9295923574585607 -0.9855826562163783 -0.08935438089432535 1.8614856860989495 0.05560680356084625 0.6147428007450796 -0.2469709068495516 -0.35853426152368045 -0.6942919763131074 -0.0730420291822613 0.8203483815147519 0.034950218264630406 -0.26153758836229046 -0.16336281795602528 3.924 -19.176 1.108 -7.06 0.264 0.412 -0.252
-0.9322768238373602 -0.99171857936792 -0.08935438089432535 1.8691555900383767 0.05560680356084625 0.6124418295632514 -0.24773789724349432 -0.35657076611555516 -0.6982189671293579 -0.06558074663138515 0.8474446181468811 0.05183627877450802 -0.26114488928066537 -0.14647675744614766 3.988 -18.952 1.108 -7.06 0.244 0.444 -0.26
-0.9357282806101024 -0.9986214929134043 -0.08935438089432535 1.878359474765689 0.055223308363874894 0.6105243535783946 -0.2500388684253224 -0.34164820101380283 -0.698611666210983 -0.059690260407009234 0.8552985997793823 0.01688606050987761 -0.26585727826016614 -0.15707963265002428 3.864 -18.952 0.94 -7.0 0.344 0.46 -0.232
-0.9384127469889019 -1.0062913968528313 -0.09012137128826805 1.886796369099059 0.055223308363874894 0.6078398871995953 -0.2515728492132078 -0.31258846897354836 -0.6797621102929802 -0.03926990816250607 0.8505862107998815 -0.014922565101752308 -0.24622232417891307 -0.15550883632352405 4.02 -19.048 0.772 -6.936 0.356 0.424 -0.26
-0.9410972133677014 -1.012427320004373 -0.09088836168221076 1.8948497682354573 0.05560680356084625 0.6059224112147384 -0.2527233348041219 -0.27646015346404273 -0.6711227304972288 -0.05537057050913356 0.8670795722281341 0.009817477040626518 -0.23012166183228558 -0.12644910428326955 4.052 -19.112 0.836 -6.908 0.3 0.384 -0.252
-0.943014689352558 -1.018946738352886 -0.09165535207615347 1.904437148159741 0.0559902987578176 0.6028544496389676 -0.25349032519806464 -0.26742807458666634 -0.6762278185583546 -0.04908738520313259 0.8886780217175124 0.029059732040254495 -0.252112810403289 -0.13980087305852162 4.112 -19.304 0.836 -6.784 0.28 0.432 -0.232
-0.9441651749434722 -1.0246991663074563 -0.09127185687918211 1.9132575376900822 0.0559902987578176 0.6001699832601681 -0.2542573155920073 -0.24661502326053814 -0.6766205176399797 -0.050658181529632834 0.8882853226358874 0.03220132469325498 -0.25132741224003885 -0.11349003458964255 4.268 -19.428 0.836 -6.724 0.292 0.5 -0.24
-0.947233136519243 -1.0335195558377974 -0.09280583766706753 1.923611908008309 0.0559902987578176 0.59786901207834 -0.2554078011829214 -0.2100940086694075 -0.6966481708028578 -0.060475658570259355 0.9303041243697688 0.003926990816250607 -0.24150993519941236 -0.08168140897801264 4.112 -19.524 0.972 -6.572 0.328 0.5 -0.24
-0.9495341077010712 -1.040422469383282 -0.09280583766706753 1.9328157927356213 0.0559902987578176 0.5951845456995405 -0.25464081078897866 -0.1841758692821535 -0.7115707359046101 -0.04162610265225644 0.9574003610018981 -0.028667032958629435 -0.24425882877078778 -0.05262167693775814 3.768 -19.524 1.208 -6.54 0.336 0.46 -0.24
-0.9495341077010712 -1.0465583925348236 -0.09357282806101024 1.942019677462934 0.056373793954788955 0.5928835745177125 -0.25579129637989273 -0.1578650308132744 -0.7166758239657358 -0.03730641275438077 0.9786061114096514 -0.009424777959001457 -0.2560398012195396 -0.034950218264630406 3.708 -19.428 1.108 -6.784 0.372 0.528 -0.212
-0.9503010980950138 -1.0549952868681933 -0.0947233136519243 1.953141038175103 0.056373793954788955 0.590199108138913 -0.25502430598595005 -0.09621127499813988 -0.6974335689661079 -0.06479534846813502 0.9970629682460292 0.014529866020127248 -0.23876104162803694 -0.0019634954081253035 3.552 -19.364 0.904 -7.06 0.408 0.46 -0.24
-0.9510680884889565 -1.0607477148227635 -0.09433981845495294 1.9623449229024155 0.05560680356084625 0.5878981369570848 -0.2554078011829214 -0.08443030254938806 -0.724137106516612 -0.0659734457130102 0.995492171919529 0.005497787142750851 -0.22423117560790967 0.008639379795751335 3.208 -19.332 0.668 -7.18 0.408 0.316 -0.24
-0.9514515836859279 -1.0672671331712766 -0.09587379924283836 1.9719323028266993 0.05675728915176031 0.585980660972228 -0.2554078011829214 -0.034164820101380285 -0.705287550598609 -0.07422012642713648 1.009236639776406 0.03337942193813016 -0.2250165737711598 -0.02042035224450316 3.272 -19.272 0.836 -7.212 0.344 0.296 -0.232
-0.9518350788828992 -1.0745535419137324 -0.09587379924283836 1.982286673144926 0.05714078434873166 0.5836796897904 -0.25579129637989273 -0.029845130203504617 -0.7064656478434843 -0.048694686121507534 1.021803010388408 0.04555309346850705 -0.23365595356691113 -0.0035342917346255468 3.052 -19.112 0.94 -7.152 0.356 0.364 -0.252
-0.9506845932919852 -1.081839950656188 -0.09587379924283836 1.992257548266181 0.0559902987578176 0.5809952234116005 -0.2554078011829214 -0.011388273367126762 -0.7206028147819864 -0.023954643979128706 1.015127126000782 0.024347343060753767 -0.22855086550578535 0.004319689897875668 3.304 -18.952 0.804 -7.092 0.372 0.356 -0.204
-0.9510680884889565 -1.0895098545956152 -0.09587379924283836 2.004145899372293 0.05714078434873166 0.578310757032801 -0.2554078011829214 0.027881634795379313 -0.7257079028431123 -0.012959069693627005 1.0437941589594115 -0.0023561944897503642 -0.26035949111741524 0.0 2.864 -18.824 0.232 -7.028 0.392 0.364 -0.212
-0.9503010980950138 -1.096029272944128 -0.09587379924283836 2.0145002696905197 0.057524279545703015 0.5756262906540015 -0.2554078011829214 0.04908738520313259 -0.7327764863123634 -0.029059732040254495 1.0598948213060388 0.014529866020127248 -0.27253316264779215 -0.007461282550876154 2.864 -18.636 -0.164 -7.092 0.344 0.432 -0.184
-0.9503010980950138 -1.1040826720805266 -0.09625729443980971 2.025621630402689 0.05790777474267437 0.5740923098661161 -0.2554078011829214 0.06518804754976008 -0.7166758239657358 -0.03730641275438077 1.067356103856915 0.03848450999925595 -0.26114488928066537 0.009424777959001457 2.552 -18.476 0.132 -7.12 0.244 0.364 -0.148
-0.948383622110157 -1.110985585626011 -0.09702428483375242 2.036742991114858 0.05829126993964572 0.5721748338812593 -0.25502430598595005 0.0911061869370141 -0.7025386570272336 -0.01060287520387664 1.0320131865106597 0.06086835765188441 -0.1900663555065294 0.028667032958629435 2.368 -18.412 -0.032 -7.028 0.236 0.308 -0.128
-0.9468496413222717 -1.1182719943684667 -0.09779127522769512 2.047480856630056 0.05829126993964572 0.5694903675024598 -0.25579129637989273 0.09738937224301507 -0.704502152435359 -0.03337942193813016 1.0320131865106597 0.021598449489378342 -0.1959568417309053 0.008639379795751335 2.492 -18.38 -0.1 -7.06 0.252 0.296 -0.148
-0.9445486701404435 -1.1259418983078937 -0.09855826562163783 2.0578352269482827 0.057524279545703015 0.5668059011236604 -0.2554078011829214 0.16257741979277515 -0.7143196294759855 -0.040448005407381256 1.0583240249795387 -0.013351768775252066 -0.19320794815952988 -0.023561944897503646 2.772 -18.256 0.032 -7.06 0.236 0.336 -0.14
-0.9449321653374149 -1.132844811853378 -0.09817477042466648 2.068189597266509 0.05790777474267437 0.5648884251388037 -0.25464081078897866 0.17239489683340167 -0.7351326808021137 -0.043982297142006806 1.0481138488572872 -0.012959069693627005 -0.22423117560790967 0.009817477040626518 2.46 -18.0 0.064 -7.152 0.244 0.396 -0.128
-0.9414807085646727 -1.1397477253988624 -0.09779127522769512 2.0785439675847357 0.05829126993964572 0.5637379395478895 -0.2554078011829214 0.18967365642490433 -0.7209955138636115 -0.029845130203504617 1.054004335081663 0.009424777959001457 -0.19517144356765517 0.011780972448751823 2.088 -17.748 0.032 -7.18 0.252 0.364 -0.112
-0.9387962421858732 -1.1466506389443467 -0.09855826562163783 2.0892818330999336 0.05829126993964572 0.5622039587600042 -0.2500388684253224 0.2230530783630345 -0.7206028147819864 -0.03337942193813016 1.0622510157957894 -0.012959069693627005 -0.14765485469102282 0.1990984343839058 2.428 -17.492 -0.064 -7.152 0.252 0.328 -0.112
-0.9364952710040451 -1.1531700572928598 -0.09970875121255189 2.1000196986151316 0.057524279545703015 0.5618204635630328 -0.24582042125863754 0.23758294438316174 -0.6931138790682322 -0.05576326959075863 1.0221957094700331 -0.0019634954081253035 -0.10877764561014182 0.3966260724413113 2.056 -17.272 0.2 -7.272 0.264 0.296 -0.084
-0.9330438142313029 -1.1608399612322868 -0.10009224640952324 2.110757564130329 0.05829126993964572 0.5606699779721187 -0.24083498369800996 0.2874557277495445 -0.6616979525382274 -0.04280419989713162 1.0335839828371598 0.01021017612225158 -0.08325220530451288 0.4315762907059417 2.148 -17.048 0.164 -7.304 0.264 0.296 -0.092
-0.9295923574585607 -1.1673593795808 -0.1012427320004373 2.120344944054613 0.05790777474267437 0.5606699779721187 -0.23700003172829642 0.29648780662692087 -0.6644468461096028 -0.045945792550132106 0.9950994728379039 -0.0023561944897503642 -0.05890486224375911 0.42175881366531526 2.056 -16.92 0.132 -7.428 0.272 0.316 -0.064
-0.9261409006858186 -1.1754127787171982 -0.1004757416064946 2.129932323978897 0.057524279545703015 0.5595194923812047 -0.2331650797585829 0.33968470560567754 -0.6876160919254813 -0.03848450999925595 0.9746791205934008 0.007461282550876154 -0.05183627877450802 0.39584067427806124 1.868 -16.636 0.064 -7.244 0.244 0.296 -0.072
-0.922305948716105 -1.1807817114747972 -0.10085923680346595 2.1399031991001523 0.05790777474267437 0.559902987578176 -0.22933012778886935 0.3479313863198038 -0.6813329066194804 -0.028667032958629435 0.9707521297771502 -0.006283185306000972 -0.03534291734625546 0.42136611458369017 1.932 -16.284 -0.032 -7.244 0.264 0.308 -0.092
-0.9196214823373056 -1.188068120217253 -0.1004757416064946 2.149107083827465 0.05829126993964572 0.559902987578176 -0.2247281854252131 0.35853426152368045 -0.6542366699873512 -0.004319689897875668 0.9589711573283983 0.01610066234662749 0.01767145867312773 0.39780416968618654 1.712 -16.128 0.0 -7.336 0.252 0.296 -0.072
-0.9154030351706206 -1.1930535577778805 -0.10162622719740866 2.158310968554777 0.05829126993964572 0.5602864827751474 -0.22012624306155687 0.4033019568289374 -0.6294966278449724 -0.02552544030562895 0.9189158510026422 0.0027488935713754254 0.03455751918300534 0.4154756283593143 1.68 -16.0 -0.332 -7.272 0.252 0.308 -0.072
-0.9111845880039358 -1.1995729761263936 -0.10085923680346595 2.1675148532820896 0.05829126993964572 0.5618204635630328 -0.21705828148578604 0.40487275315543764 -0.5851216316213405 -0.018064157754752792 0.8863218272277621 0.03259402377488004 0.07736171908013696 0.4099778412165634 1.652 -15.808 -0.4 -7.336 0.228 0.328 -0.092
-0.9058156552463368 -1.2060923944749065 -0.1004757416064946 2.176335242812431 0.05829126993964572 0.5629709491539469 -0.21130585353121575 0.43982297142006804 -0.5733406591725887 -0.014137166938502187 0.8823948364115115 -0.011780972448751823 0.09974556673276543 0.4150829292776892 1.652 -15.776 -0.4 -7.092 0.216 0.048 -0.092
-0.9015972080796519 -1.2106943368385628 -0.10200972239438001 2.184388641948829 0.05829126993964572 0.5618204635630328 -0.20747090156150222 0.45160394386881986 -0.5914048169273415 -0.008639379795751335 0.8490154144733814 -0.011388273367126762 0.04633849163175717 0.4182245219306897 1.588 -15.62 -0.436 -7.092 0.208 -0.028 -0.064
-0.8969952657159956 -1.2156797743991905 -0.10085923680346595 2.192058545888256 0.05790777474267437 0.558752501987262 -0.20401944478876002 0.47948557866419916 -0.5698063674379631 -0.011780972448751823 0.8749335538606353 -0.012566370612001944 -0.11466813183451774 0.4033019568289374 1.432 -15.492 -0.436 -7.244 0.2 0.22 -0.056
-0.8912428377614254 -1.2210487071567893 -0.10085923680346595 2.201262430615569 0.05790777474267437 0.5560680356084625 -0.19941750242510378 0.47948557866419916 -0.5160065932553298 0.005497787142750851 0.866294174064884 0.0047123889795007284 -0.2580032966276649 0.4111559384614386 1.276 -15.62 -0.332 -7.272 0.172 0.316 -0.072
-0.8854904098068551 -1.2264176399143882 -0.10085923680346595 2.2096993249489385 0.05829126993964572 0.5537670644266344 -0.1951990552584189 0.5179700886634551 -0.5328926537652074 -0.028667032958629435 0.8384125392695047 0.004319689897875668 -0.28195794060679363 0.4476769530525692 0.964 -15.716 -0.436 -7.212 0.164 0.308 -0.084
-0.8805049722462275 -1.2302525918841019 -0.10200972239438001 2.217752724085337 0.057524279545703015 0.5518495884417776 -0.1902136176977913 0.5423174317242089 -0.5230751767245809 0.01531526418337737 0.7971791356988733 -0.02552544030562895 -0.24033183795453716 0.4732023933581982 1.184 -15.904 -0.436 -7.12 0.164 0.296 -0.084
-0.8751360394886285 -1.2344710390507867 -0.1012427320004373 2.2246556376308213 0.05790777474267437 0.5506991028508635 -0.18407769454624964 0.54938601519346 -0.48380526856207484 0.011780972448751823 0.7583019266179923 -0.03926990816250607 -0.15982852622139973 0.5077599125412036 0.964 -16.032 -0.468 -6.876 0.164 0.316 -0.072
-0.8697671067310296 -1.2394564766114142 -0.10085923680346595 2.2311750559793344 0.057524279545703015 0.5487816268660067 -0.17909225698562206 0.5933683123354667 -0.48655416213345026 0.0070685834692510935 0.7535895376384916 -0.0023561944897503642 -0.16336281795602528 0.5592034922340865 0.9 -16.096 -0.4 -6.752 0.144 0.296 -0.072
-0.8624806979885739 -1.244441914172042 -0.10085923680346595 2.2399954455096753 0.05829126993964572 0.5476311412750927 -0.17180584824316633 0.5800165435602147 -0.4598506245829461 0.02081305132612822 0.7406304679448645 0.02513274122400389 -0.17318029499665177 0.5870851270294658 0.592 -16.224 -0.4 -6.844 0.164 0.296 -0.084
-0.8578787556249177 -1.249810846929641 -0.1012427320004373 2.2468983590551597 0.05714078434873166 0.5449466748962932 -0.16605342028859604 0.6122178682534697 -0.46299221723594663 -0.022776546734253524 0.7343472826388636 -0.009032078877376396 -0.1798561793842778 0.6200718498859709 0.496 -16.224 -0.468 -6.968 0.152 0.46 -0.064
-0.8513593372764047 -1.2540292940963258 -0.10009224640952324 2.2534177774036728 0.05790777474267437 0.5449466748962932 -0.1587670115461403 0.5992587985598427 -0.44649885580769405 -0.005497787142750851 0.730812990904238 -0.018849555918002914 -0.14058627122177175 0.6585563598852269 0.308 -16.192 -0.468 -6.968 0.172 0.664 -0.1
-0.8440729285339489 -1.2578642460660392 -0.10009224640952324 2.2595537005552147 0.05790777474267437 0.5472476460781214 -0.15186409800065595 0.6130032664167198 -0.4476769530525692 0.01767145867312773 0.6416702993753493 0.00039269908162506076 0.03337942193813016 0.6825110038643556 0.184 -16.16 -0.4 -6.692 0.164 0.424 -0.084
-0.8379370053824072 -1.2613157028387814 -0.10200972239438001 2.265689623706756 0.05675728915176031 0.5491651220629781 -0.14419419406122888 0.6542366699873512 -0.45356743927694515 0.009817477040626518 0.6039711875393434 0.0047123889795007284 0.1869247628535289 0.6872233928438563 0.184 -16.256 -0.536 -6.572 0.136 0.308 -0.084
-0.8325680726248084 -1.2659176452024377 -0.10009224640952324 2.2714420516613263 0.05675728915176031 0.5510825980478349 -0.13729128051574452 0.6742643231502293 -0.4351105824405673 -0.01649336142825255 0.6220353452940962 -0.0200276531628781 0.20655971693478195 0.7276713982512375 0.06 -16.256 -0.872 -6.54 -0.088 0.288 -0.1
-0.8256651590793239 -1.271670073157008 -0.10009224640952324 2.2779614700098394 0.05483981316690354 0.5514660932448062 -0.13077186216723152 0.6711227304972288 -0.42647120264481597 0.009424777959001457 0.620857248049221 -0.09385508050838952 0.14569135928289753 0.7575165284547422 -0.092 -16.256 -0.836 -6.632 -0.124 0.356 -0.14
-0.8176117599429256 -1.2743545395358076 -0.10085923680346595 2.2840973931613813 0.05292233718204677 0.5530000740326917 -0.1227184630308331 0.6950773744763575 -0.4476769530525692 0.011388273367126762 0.6177156553962205 -0.1822123738740282 0.10877764561014182 0.7618362183526178 -0.152 -16.38 -0.904 -6.752 -0.016 0.588 -0.128
-0.8114758367913839 -1.2789564818994636 -0.10085923680346595 2.28946632591898 0.0502378708032473 0.5556845404114912 -0.11504855909140603 0.7013605597823585 -0.41469023019606416 -0.00510508806112579 0.6118251691718446 -0.2631083846887907 0.17553648948640216 0.7637997137607432 -0.152 -16.192 -1.072 -6.816 0.116 0.48 -0.112
-0.8038059328519568 -1.2831749290661485 -0.1012427320004373 2.2956022490705217 0.047553404424447825 0.559902987578176 -0.10661166475803625 0.7084291432516095 -0.4131194338695639 0.0035342917346255468 0.5564545986627111 -0.25172011132166394 0.2929535148922953 0.7689048018218689 -0.248 -16.128 -1.004 -6.844 0.116 0.316 -0.112
-0.7965195241095011 -1.2881603666267762 -0.1012427320004373 2.3005876866311494 0.046402918833533764 0.5629709491539469 -0.09702428483375242 0.7319910881491132 -0.4111559384614386 0.006283185306000972 0.5293583620305818 -0.17160949867015154 0.336543112952677 0.7936448439642477 -0.464 -16.0 -0.94 -6.908 0.044 0.316 -0.092
-0.788849620170074 -1.292378813793461 -0.10085923680346595 2.3059566193887484 0.045252433242619704 0.5660389107297177 -0.088970885697354 0.7151050276392356 -0.39584067427806124 0.02591813938725401 0.4967643382557018 -0.13823007673202137 0.3082687790756727 0.8572620951875076 -0.28 -15.968 -0.972 -7.0 0.044 0.316 -0.1
-0.7827136970185323 -1.2958302705662033 -0.10162622719740866 2.3105585617524045 0.04295146206079158 0.5683398819115458 -0.08015049616701286 0.736703477128614 -0.42568580448156584 -0.018849555918002914 0.4963716391740768 -0.13508848407902088 0.2792090470354182 0.8454811227387558 -0.496 -16.0 -1.04 -7.152 0.072 0.328 -0.1
-0.7738933074881912 -1.300048717732888 -0.10085923680346595 2.3147770089190893 0.04256796686382023 0.5725583290782307 -0.07209709703061444 0.7190320184554863 -0.39544797519643615 0.0027488935713754254 0.46534841172569696 -0.15747233173164935 0.27488935713754253 0.84037603467763 -0.372 -15.968 -0.836 -7.396 0.088 0.396 -0.084
-0.7673738891396782 -1.3035001745056303 -0.10009224640952324 2.318995456085774 0.04180097646987752 0.5760097858509728 -0.06289321230330196 0.7347399817204886 -0.3667809422378067 -0.00510508806112579 0.4311835916243167 -0.10445795571226615 0.3251548395855503 0.8816094382482613 -0.28 -15.904 -0.94 -7.336 0.044 0.308 -0.12
-0.7597039852002512 -1.3081021168692866 -0.10009224640952324 2.3235973984494303 0.04065049087896346 0.5790777474267437 -0.05253884198507542 0.7225663101901117 -0.3828816045844342 0.008639379795751335 0.3962333733596863 -0.09424777959001458 0.34164820101380283 0.9424777959001458 -0.56 -15.904 -0.904 -7.304 0.0 0.296 -0.1
-0.752034081260824 -1.3115535736420287 -0.1004757416064946 2.3270488552221726 0.039883500485020755 0.5832961945934286 -0.04141748127290617 0.7476990514141156 -0.40565815131868777 0.02670353755050413 0.3640320486664313 -0.06086835765188441 0.3612831550950559 0.9271625317167684 -0.464 -15.904 -0.772 -7.212 -0.016 0.336 -0.12
-0.7435971869274544 -1.316155516005685 -0.1012427320004373 2.329733321600972 0.03796602450016399 0.5871311465631421 -0.03183010134862233 0.7571238293731171 -0.3852377990741846 0.009817477040626518 0.3502875808095542 -0.09346238142676445 0.3832743036660593 1.0009899590622797 -0.56 -16.0 -0.668 -7.336 -0.016 0.424 -0.12
-0.7355437877910559 -1.3203739631723699 -0.1004757416064946 2.3331847783737145 0.03719903410622128 0.5917330889267983 -0.02032524543948173 0.7543749358017416 -0.3742422247886829 -0.014922565101752308 0.30512718642267217 -0.16139932254789996 0.4084070448900632 1.0308350892657845 -0.34 -15.968 -0.668 -7.212 0.044 0.444 -0.092
-0.7282573790486002 -1.3230584295511694 -0.10009224640952324 2.335102254358571 0.03489806292439316 0.5971020216843973 -0.009970875121255189 0.7767587834543701 -0.38641589631905976 0.00039269908162506076 0.29334621397392036 -0.18496126744540362 0.45592363376669554 1.041437964469661 -0.404 -16.032 -0.536 -7.18 0.072 0.404 -0.112
-0.7202039799122018 -1.326893381520883 -0.09970875121255189 2.3377867207373706 0.03298058693953639 0.6024709544419963 0.0023009711818281204 0.7704755981483692 -0.39544797519643615 0.03063052836675474 0.2360121480566615 -0.18339047111890336 0.5081526116228285 1.0956304377339194 -0.404 -16.0 -0.468 -7.364 0.108 0.412 -0.112
-0.7133010663667174 -1.3307283334905964 -0.10009224640952324 2.3389372063282847 0.03259709174256504 0.6093738679874806 0.01457281748491143 0.7406304679448645 -0.37699111836005833 0.04358959806038174 0.19360064724115494 -0.10681415020201653 0.5572399968259611 1.1227266743660487 -0.372 -16.032 -0.436 -7.396 0.072 0.396 -0.12
-0.705247667230319 -1.33456328546031 -0.09855826562163783 2.34047118711617 0.03106311095467963 0.6143593055481082 0.024927187803137973 0.7559457321282419 -0.3659955440745566 0.01688606050987761 0.15629423448677418 -0.11231193734476737 0.5988660994782177 1.1400054339575514 -0.436 -16.128 -0.536 -7.428 0.052 0.364 -0.1
-0.6983447536848346 -1.3391652278239663 -0.09779127522769512 2.341621672707084 0.03029612056073692 0.6216457142905639 0.03834951969713534 0.7484844495773658 -0.3828816045844342 0.06950773744763575 0.1401935721401467 -0.08953539061051385 0.6196791508043459 1.1949833053850598 -0.34 -16.16 -0.536 -7.732 0.044 0.432 -0.156
-0.6895243641544935 -1.3418496942027656 -0.09779127522769512 2.3420051679040554 0.029912625363765568 0.6289321230330196 0.05292233718204677 0.7492698477406159 -0.3734568266254328 0.07068583469251093 0.08874999244726373 -0.10445795571226615 0.659734457130102 1.2334678153843157 -0.404 -16.224 -0.536 -8.036 -0.024 0.404 -0.112
-0.6830049458059805 -1.3464516365664219 -0.095490304045867 2.3420051679040554 0.027611654181937447 0.6377525125633607 0.06481068828815872 0.7268860000879874 -0.3809181091763089 0.11231193734476737 0.029845130203504617 -0.10170906214089073 0.7386669725367393 1.2684180336489461 -0.372 -16.284 -0.468 -8.284 0.008 0.356 -0.14
-0.6764855274574675 -1.3495195981421928 -0.09510680884889565 2.3420051679040554 0.026461168591023387 0.6458059116997592 0.07631554419729933 0.7088218423332346 -0.3848450999925595 0.10131636305926567 -0.003141592653000486 -0.15236724367052357 0.8066039136578748 1.2676326354856962 -0.464 -16.16 -0.668 -7.976 0.108 0.336 -0.128
-0.668432128321069 -1.3533545501119062 -0.09433981845495294 2.3412381775101125 0.026077673394052033 0.6546263012301003 0.09012137128826805 0.7135342313127354 -0.3820962064211841 0.0730420291822613 -0.04790928795825741 -0.11113384009989219 0.8607963869221331 1.2664545382408208 -0.464 -16.096 -0.704 -8.192 0.164 0.384 -0.128
-0.661912709972556 -1.3571895020816198 -0.09318933286403888 2.340087691919199 0.02569417819708068 0.6626797003664987 0.1012427320004373 0.7469136532508656 -0.37070793305405736 0.07853981632501214 -0.08717919612076348 -0.03848450999925595 0.8690430676362594 1.2075496759970619 -0.496 -15.776 -0.568 -8.252 0.1 0.412 -0.156
-0.6550097964270717 -1.360640958854362 -0.09280583766706753 2.3377867207373706 0.026461168591023387 0.6715000898968398 0.11083011192472114 0.74337936151624 -0.36049775693180575 0.06283185306000971 -0.12448560887514426 -0.008246680714126275 0.8867145263093872 1.169850564161056 -0.248 -15.428 -0.436 -8.464 0.036 0.396 -0.156
-0.6477233876846159 -1.3644759108240756 -0.09203884727312482 2.3354857495555423 0.024927187803137973 0.6807039746241523 0.12080098704597633 0.7194247175371112 -0.36363934958480626 0.060475658570259355 -0.17121679958852648 -0.012566370612001944 0.918130452839392 1.053611636000038 -0.464 -15.144 -0.636 -8.712 0.008 0.308 -0.168
-0.6404369789421602 -1.3679273675968178 -0.09127185687918211 2.3331847783737145 0.024927187803137973 0.6906748497454075 0.12962137657631745 0.7488771486589908 -0.35657076611555516 0.049480084284757656 -0.24897121775028852 -0.04123340357063138 0.9303041243697688 0.9699667316139 -0.436 -14.604 -0.568 -8.68 0.044 0.308 -0.156
-0.6320000846087904 -1.3709953291725885 -0.09127185687918211 2.330500311994915 0.024927187803137973 0.7010292200636341 0.13882526130362993 0.7473063523324905 -0.33536501570780186 0.060475658570259355 -0.27056966723966686 -0.030237829285129678 0.9224501427372677 0.8254534695758776 -0.496 -14.032 -0.636 -8.712 0.06 0.316 -0.14
-0.6247136758663347 -1.3732963003544167 -0.09165535207615347 2.3262818648282297 0.025310683000109326 0.7090826192000325 0.14419419406122888 0.7661559082504935 -0.2968805057085459 0.05262167693775814 -0.3310453258099262 -0.007853981632501214 0.9134180638598913 0.7559457321282419 -0.436 -13.524 -0.436 -8.712 0.036 0.356 -0.184
-0.6174272671238791 -1.3763642619301875 -0.09127185687918211 2.3216799224645737 0.024160197409195266 0.7175195135334023 0.1491796316218565 0.7661559082504935 -0.30748338091242255 0.03848450999925595 -0.39584067427806124 -0.009032078877376396 0.9161669574312667 0.5965099049884672 -0.464 -13.016 -0.636 -8.62 0.008 0.296 -0.168
-0.6093738679874806 -1.379048728308987 -0.09050486648523941 2.316694484903946 0.024160197409195266 0.7274903886546574 0.15416506918248407 0.7480917504957407 -0.25878869479091504 0.009817477040626518 -0.4288273971345663 -0.03926990816250607 0.90477868406414 0.4802709768274493 -1.184 -12.636 -0.636 -8.436 -0.008 0.288 -0.168
-0.604388430426853 -1.380199213899901 -0.08858739050038264 2.3117090473433186 0.023776702212223912 0.7343933022001419 0.15761652595522627 0.7465209541692405 -0.21519909673053328 0.054192473264258384 -0.46063602274619625 -0.03769911183600583 0.8784678455952609 0.4221515127469403 -1.556 -12.128 -0.636 -8.192 -0.016 0.288 -0.168
-0.6001699832601681 -1.3809662042938438 -0.08513593372764046 2.307874095373605 0.022626216621309852 0.7424467013365402 0.15953400194008302 0.5937610114170918 -0.18535396652702868 0.2120575040775328 -0.5014767272352025 -0.056155968672383684 0.8069966127394999 0.3459678909116785 -1.776 -11.652 -0.536 -8.1 0.008 0.296 -0.156
-0.5944175553055978 -1.3825001850817291 -0.08168447695489828 2.302505162616006 0.02147573103039579 0.7474321388971679 0.16375244910676792 0.5140430978472045 -0.12723450244651968 0.3243694414223002 -0.5207189822348305 -0.10406525663064109 0.7166758239657358 0.3086614781572977 -1.524 -11.492 -0.604 -8.192 0.144 0.296 -0.128
-0.5890486225479988 -1.3840341658696145 -0.07708253459124204 2.2963692394644646 0.019558255045539024 0.7539515572456809 0.16490293469768197 0.48773225937832543 -0.1009236639776406 0.3322234230548014 -0.5395685381528335 -0.14686945652777272 0.6361725122325984 0.24975661591353862 -1.464 -11.652 -1.676 -8.464 0.164 0.376 -0.12
-0.5829126993964572 -1.3832671754756718 -0.07669903939427068 2.28946632591898 0.01917475984856767 0.7608544707911652 0.16566992509162468 0.4900884538680758 -0.08168140897801264 0.29059732040254493 -0.5686282701930879 -0.13862277581364643 0.5792311453969646 0.17632188764965226 -1.68 -11.712 -2.416 -8.588 0.164 0.472 -0.112
-0.5775437666388583 -1.3828836802787006 -0.07593204900032798 2.28102943158561 0.020708740636453084 0.7666068987457355 0.1687378866673955 0.5167919914185799 -0.01021017612225158 0.19517144356765517 -0.6660176424361031 0.03220132469325498 0.5862997288662157 0.14451326203802234 -1.868 -11.84 -3.052 -8.496 0.044 0.412 -0.128
-0.571791338684288 -1.3836506706726432 -0.07439806821244256 2.27527700363104 0.023009711818281205 0.7735098122912198 0.16988837225830958 0.5643085802952122 0.0420188017338815 0.12762720152814475 -0.7037167542721089 0.15158184550727344 0.6035784884577183 0.14686945652777272 -2.18 -12.16 -2.348 -8.284 -0.316 0.328 -0.128
-0.566422405926689 -1.3821166898847579 -0.0732475826215285 2.2676070996916127 0.0222427214243385 0.7788787450488188 0.16988837225830958 0.569020969274713 0.07382742734551141 0.045945792550132106 -0.7154977267208606 0.13391038683414572 0.5643085802952122 0.15118914642564837 -2.708 -12.412 -1.88 -8.16 -0.392 0.376 -0.168
-0.5618204635630328 -1.3805827090968723 -0.07171360183364309 2.2595537005552147 0.021092235833424438 0.7827136970185323 0.171422353046195 0.5462444225404595 0.0769690199985119 0.08639379795751337 -0.7280640973328626 -0.0310232274483798 0.46652650897057213 0.11427543275289267 -2.804 -12.668 -1.88 -8.036 -0.08 0.52 -0.14
-0.5579855115933192 -1.3794322235059584 -0.07094661143970038 2.251500301418816 0.018791264651596317 0.786548648988246 0.17180584824316633 0.45356743927694515 0.13351768775252065 0.12566370612001942 -0.7461282550876154 -0.17043140142527635 0.3671736413194318 0.08207410805963769 -2.928 -13.048 -2.012 -7.916 0.172 0.596 -0.14
-0.5526165788357204 -1.3778982427180728 -0.06979612584878632 2.24421389267636 0.01687378866673955 0.7911505913519021 0.1721893434401377 0.4362886796854425 0.1661117115274007 0.12095131714051871 -0.7802930751889957 -0.23247785632203596 0.375027622951933 0.03926990816250607 -2.836 -13.332 -2.112 -7.856 0.172 0.596 -0.12
-0.5499321124569209 -1.3740632907483594 -0.06864564025787226 2.2365439887369334 0.017257283863710903 0.795369038518587 0.1729563338340804 0.36560284499293155 0.18064157754752794 0.11780972448751822 -0.7920740476377475 -0.1500110491807732 0.4390375732568179 0.028274333877004374 -2.492 -13.556 -2.248 -7.7 0.144 0.508 -0.128
-0.5472476460781214 -1.3721458147635026 -0.06864564025787226 2.2281070944035632 0.017640779060682257 0.7992039904883006 0.17333982903105175 0.3224059460141749 0.24386612968916271 0.10445795571226615 -0.8069966127394999 0.0027488935713754254 0.45356743927694515 0.039662607244131134 -2.056 -13.936 -2.148 -7.792 0.144 0.588 -0.14
-0.5437961893053792 -1.3698448435816746 -0.06672816427301549 2.2200536952671652 0.01917475984856767 0.8022719520640714 0.17333982903105175 0.32162054785092475 0.25682519938278975 0.09974556673276543 -0.7944302421274979 0.0679369411211355 0.3930917807066858 0.0329867228565051 -1.9 -14.284 -1.776 -7.976 0.136 0.704 -0.148
-0.5411117229265797 -1.3675438723998463 -0.06672816427301549 2.2120002961307668 0.019941750242510378 0.8087913704125844 0.17333982903105175 0.3400774046873026 0.2638937828520408 0.08835729336563866 -0.8117090017190005 0.14215706754827198 0.42097341550206513 0.022776546734253524 -1.9 -14.476 -1.24 -8.192 0.008 0.724 -0.148
-0.5384272565477802 -1.3633254252331615 -0.06519418348513008 2.2050973825852824 0.020708740636453084 0.813776807973212 0.1729563338340804 0.297273204790171 0.2721404635661671 0.054977871427508505 -0.8407687337592551 0.11466813183451774 0.49323004652107627 0.01021017612225158 -1.776 -14.7 -1.108 -8.22 -0.08 0.636 -0.14
-0.5361262853659521 -1.3610244540513334 -0.06404369789421602 2.195126507464027 0.01917475984856767 0.8183787503368682 0.1737233242280231 0.2481858195870384 0.31651545978979895 0.08128870989638758 -0.8431249282490054 0.02120575040775328 0.569020969274713 0.0027488935713754254 -1.464 -15.08 -1.644 -8.312 0.036 0.528 -0.14
-0.5334418189871526 -1.3579564924755625 -0.06366020269724466 2.186306117933686 0.01917475984856767 0.8248981686853812 0.17410681942499445 0.25446900489303936 0.3279037331569257 0.04555309346850705 -0.8474446181468811 -0.05890486224375911 0.5650939784584624 0.015707963265002428 -1.68 -15.112 -1.676 -8.464 0.144 0.56 -0.128
-0.5303738574113818 -1.3545050357028203 -0.06289321230330196 2.1778692236003163 0.019941750242510378 0.8302671014429802 0.1737233242280231 0.27488935713754253 0.34910948356467897 0.050658181529632834 -0.8855364290645119 -0.0400553063257562 0.5682355711114628 0.014529866020127248 -1.556 -15.332 -1.712 -8.588 0.124 0.576 -0.176
-0.5288398766234964 -1.3510535789300782 -0.06327670750027331 2.1686653388730037 0.019558255045539024 0.8356360342005792 0.17333982903105175 0.21127210591428267 0.3314380248915513 0.06990043652926081 -0.8831802345747616 0.01649336142825255 0.5317145565203323 -0.012566370612001944 -1.588 -15.364 -1.408 -8.832 0.052 0.588 -0.212
-0.5273058958356109 -1.3472186269603645 -0.06327670750027331 2.160228444539634 0.02032524543948173 0.8421554525490922 0.17449031462196582 0.1971349389757805 0.34164820101380283 0.059690260407009234 -0.8882853226358874 0.034950218264630406 0.5788384463153395 -0.014529866020127248 -1.712 -15.3 -1.376 -8.924 0.024 0.616 -0.232
-0.5253884198507542 -1.3437671701876224 -0.06212622190935926 2.1510245598123214 0.020708740636453084 0.8490583660945765 0.1729563338340804 0.17867808213940264 0.35578536795230503 0.05811946408050899 -0.9165596565128917 0.0200276531628781 0.6263550351919719 0.0 -1.62 -15.268 -1.712 -9.016 0.124 0.548 -0.224
-0.5238544390628688 -1.339932218217909 -0.0617427267123879 2.1414371798880376 0.019558255045539024 0.8551942892461182 0.1721893434401377 0.1602212253030248 0.38170350733955904 0.05183627877450802 -0.9283406289616436 -0.006283185306000972 0.6719081286604789 -0.045945792550132106 -1.868 -15.24 -1.576 -9.108 0.116 0.46 -0.224
-0.5227039534719548 -1.3360972662481954 -0.060975736318445196 2.1314663047667826 0.02032524543948173 0.8620972027916025 0.17180584824316633 0.1472621556093978 0.39269908162506073 0.03926990816250607 -0.9680032362057747 -0.00039269908162506076 0.6444191929467247 -0.02631083846887907 -1.868 -15.3 -1.744 -9.076 0.1 0.48 -0.232
-0.5219369630780121 -1.3330293046724246 -0.06135923151541655 2.121495429645527 0.02032524543948173 0.8682331259431442 0.17180584824316633 0.11506083091614279 0.4021238595840622 0.05537057050913356 -0.9676105371241497 0.03848450999925595 0.6491315819262254 -0.01610066234662749 -1.776 -15.492 -1.98 -9.168 0.044 0.54 -0.224
-0.5204029822901266 -1.328043867111797 -0.06135923151541655 2.112291544918215 0.02032524543948173 0.8751360394886285 0.1721893434401377 0.11034844193664206 0.4260785035631909 0.022776546734253524 -0.982925801307527 0.012566370612001944 0.6310674241714727 -0.0011780972448751821 -1.9 -15.524 -1.776 -9.384 0.06 0.548 -0.224
-0.5192524966992126 -1.3234419247481408 -0.06059224112147384 2.100786689009074 0.019558255045539024 0.8816554578371415 0.1737233242280231 0.11349003458964255 0.4272566008080661 0.03455751918300534 -1.0386890708982857 0.0 0.6848671983541059 0.012173671530376884 -2.024 -15.652 -1.744 -9.504 0.08 0.492 -0.224
-0.5188690015022412 -1.3196069727784272 -0.06020874592450249 2.089665328296905 0.02032524543948173 0.8889418665795973 0.16912138186436687 0.07068583469251093 0.45160394386881986 0.03730641275438077 -1.0595021222244139 -0.01688606050987761 0.691150383660107 -0.04123340357063138 -1.992 -15.904 -1.944 -9.412 0.116 0.48 -0.28
-0.5181020111082985 -1.3153885256117424 -0.059825250727531136 2.0804614435695923 0.020708740636453084 0.8943107993371963 0.16528642989465334 0.05222897785613308 0.4433572631546936 0.014137166938502187 -1.0842421643667928 0.0019634954081253035 0.7115707359046101 -0.30041479744317146 -2.428 -16.192 -1.88 -9.352 0.116 0.424 -0.28
-0.5184855063052698 -1.3088691072632292 -0.05905826033358843 2.068956587660452 0.020708740636453084 0.9015972080796519 0.1614514779249398 0.034164820101380285 0.4822344722355746 0.02591813938725401 -1.0642145112039145 0.0070685834692510935 0.659734457130102 -0.4221515127469403 -2.244 -16.284 -1.844 -9.32 0.116 0.492 -0.28
-0.5188690015022412 -1.305417650490487 -0.05829126993964572 2.058218722145254 0.021092235833424438 0.9073496360342223 0.15684953556128356 0.013744467856877126 0.4893030557048257 0.07775441816176203 -1.0889545533462934 0.012173671530376884 0.5969026040700923 -0.45238934203207 -2.212 -16.636 -1.776 -9.32 0.124 0.52 -0.28
-0.5188690015022412 -1.3008157081268308 -0.05944175553055978 2.047480856630056 0.0222427214243385 0.9123350735948498 0.15263108839459866 -0.014529866020127248 0.48655416213345026 0.036128315509505585 -1.0850275625300427 0.027881634795379313 0.5643085802952122 -0.44374996223631863 -2.368 -16.856 -2.012 -9.292 0.124 0.616 -0.26
-0.5188690015022412 -1.2962137657631747 -0.058674765136617076 2.035592505523944 0.021859226227367145 0.9184709967463914 0.14879613642488512 -0.007461282550876154 0.4661338098889471 0.008639379795751335 -1.1007355257950453 0.04123340357063138 0.5564545986627111 -0.37699111836005833 -2.336 -17.048 -1.98 -9.26 0.116 0.684 -0.28
-0.5184855063052698 -1.291228328202547 -0.058674765136617076 2.0252381352057176 0.021859226227367145 0.9246069198979331 0.14534467965214296 -0.0070685834692510935 0.4790928795825741 -0.005890486224375911 -1.1274390633455493 0.06950773744763575 0.5544911032545857 -0.41154863754306364 -2.18 -17.08 -1.812 -9.108 0.136 0.608 -0.288
-0.5204029822901266 -1.2866263858388909 -0.05829126993964572 2.0141167744935484 0.023009711818281205 0.9295923574585607 0.14112623248545805 -0.043982297142006806 0.49362274560270136 0.0011780972448751821 -1.143147026610552 0.059690260407009234 0.5976880022333424 -0.40055306325756196 -2.088 -17.112 -2.048 -8.984 0.116 0.624 -0.288
-0.5204029822901266 -1.2801069674903778 -0.05905826033358843 2.002995413781379 0.023009711818281205 0.935344785413131 0.13690778531877318 -0.05537057050913356 0.48380526856207484 -0.01727875959150267 -1.1294025587536747 0.06086835765188441 0.5709844646828384 -0.394269877951561 -2.212 -17.396 -1.912 -9.016 0.116 0.588 -0.268
-0.5207864774870979 -1.275888520323693 -0.05944175553055978 1.9918740530692098 0.023009711818281205 0.9395632325798159 0.13345632854603098 -0.043196898978756684 0.5006913290719525 -0.02042035224450316 -1.1101603037540466 0.019242254999627974 0.5254313712143313 -0.3805254100946839 -2.088 -17.684 -1.812 -9.168 0.136 0.656 -0.288
-0.5223204582749834 -1.2712865779600366 -0.05944175553055978 1.9799857019630978 0.023776702212223912 0.9456991557313575 0.12962137657631745 -0.07775441816176203 0.4594579255013211 -0.0035342917346255468 -1.0956304377339194 -0.01021017612225158 0.5073672134595785 -0.3569634651971802 -2.336 -17.936 -1.98 -9.292 0.116 0.692 -0.288
-0.5234709438658974 -1.266301140399409 -0.058674765136617076 1.9684808460539571 0.022626216621309852 0.9510680884889565 0.12386894862174716 -0.11113384009989219 0.4712388979500729 0.027488935713754253 -1.1136945954886723 0.003141592653000486 0.5203262831532055 -0.41626102652256436 -2.648 -18.064 -2.048 -9.384 0.144 0.656 -0.268
-0.5250049246537829 -1.2605487124448387 -0.05905826033358843 1.9565924949478453 0.023776702212223912 0.9572040116404982 0.11926700625809092 -0.1288052987730199 0.5124723015207042 0.029845130203504617 -1.1207631789579233 0.030237829285129678 0.5603815894789617 -0.4594579255013211 -2.368 -18.256 -1.98 -9.412 0.144 0.608 -0.308
-0.5265389054416683 -1.2559467700811826 -0.05905826033358843 1.9450876390387046 0.024160197409195266 0.9637234299890112 0.11504855909140603 -0.14961835009914815 0.4971570373373269 0.009424777959001457 -1.1093749055907967 0.024740042142378828 0.5650939784584624 -0.44689155488931914 -2.304 -18.316 -2.18 -9.504 0.108 0.596 -0.28
-0.5276893910325823 -1.2505778373235836 -0.058674765136617076 1.9347332687204781 0.025310683000109326 0.9687088675496388 0.11044661672774979 -0.18613936469027878 0.5097234079493288 -0.00510508806112579 -1.1085895074275465 0.04241150081550656 0.5552765014178359 -0.45749443009319574 -2.708 -18.38 -2.348 -9.72 0.124 0.644 -0.288
-0.5303738574113818 -1.2463593901568986 -0.058674765136617076 1.922844917614366 0.02569417819708068 0.9740778003072377 0.10392719837923678 -0.16728980877227587 0.5050110189698281 0.013744467856877126 -1.1019136230399205 0.07029313561088588 0.543102829887459 -0.5293583620305818 -2.648 -18.412 -2.148 -10.148 0.108 0.616 -0.308
-0.5326748285932099 -1.2406069622023284 -0.05905826033358843 1.9094225857203688 0.026077673394052033 0.9802137234587793 0.09779127522769512 -0.18574666560865372 0.4967643382557018 -0.0019634954081253035 -1.124690169774174 0.07343472826388636 0.5933683123354667 -0.5317145565203323 -2.836 -18.444 -2.316 -10.36 0.124 0.568 -0.268
-0.5353592949720094 -1.2367720102326147 -0.058674765136617076 1.8971507394172855 0.027228158984966094 0.9878836273982065 0.09242234247009617 -0.2089159114245323 0.4810563749906994 -0.02042035224450316 -1.169457865079431 0.07029313561088588 0.620464548967596 -0.5980807013149675 -3.148 -18.604 -2.216 -10.24 0.108 0.472 -0.232
-0.5365097805629234 -1.230636087081073 -0.05829126993964572 1.886029378705116 0.0279951493789088 0.9932525601558054 0.08551942892461181 -0.25957409295416517 0.5112942042758291 0.01727875959150267 -1.183202332936308 0.05733406591725887 0.633423618661223 -0.6008295948863429 -3.052 -18.824 -2.28 -10.056 0.152 0.46 -0.268
-0.540344732532637 -1.2252671543234743 -0.05714078434873166 1.8741410275990042 0.02914563496982286 0.9986214929134043 0.07938350577307016 -0.24661502326053814 0.5230751767245809 0.02552544030562895 -1.1678870687529306 0.08678649703913842 0.5808019417234648 -0.6169302572329705 -3.272 -19.112 -2.516 -9.628 0.152 0.54 -0.24
-0.5426457037144651 -1.220665211959818 -0.05790777474267437 1.8637866572807777 0.02914563496982286 1.0032234352770606 0.0732475826215285 -0.2552544030562895 0.5077599125412036 0.019242254999627974 -1.16317467977343 0.09581857591651483 0.510508806112579 -0.5866924279478407 -3.208 -19.428 -2.516 -9.352 0.152 0.656 -0.268
-0.5449466748962932 -1.2164467647931332 -0.05829126993964572 1.8526652965686083 0.03183010134862233 1.0070583872467742 0.06711165946998685 -0.26075219019904033 0.47359509243982323 -0.00510508806112579 -1.1160507899784227 0.11545352999776785 0.46259951815432154 -0.6035784884577183 -3.364 -19.62 -2.616 -9.2 0.108 0.8 -0.268
-0.5487816268660067 -1.2114613272325054 -0.05790777474267437 1.841160440659468 0.03298058693953639 1.012427320004373 0.06059224112147384 -0.28470683417816905 0.4712388979500729 0.0019634954081253035 -1.105447914774546 0.17867808213940264 0.433147087032442 -0.6090762756004692 -3.208 -19.872 -2.82 -9.108 0.124 0.876 -0.28
-0.5526165788357204 -1.2072428800658206 -0.05829126993964572 1.83042257514427 0.03528155812136451 1.016645767171058 0.05560680356084625 -0.33261612213642644 0.47045349978682277 -0.01060287520387664 -1.0763881827342914 0.1700387023436513 0.446106156726069 -0.5788384463153395 -3.148 -20.096 -2.752 -8.956 0.136 0.772 -0.26
-0.554534054820577 -1.2014904521112504 -0.058674765136617076 1.8193012144321008 0.036432043712278574 1.0216312047316856 0.049854375606275945 -0.3239767423406751 0.4547455365218203 0.0070685834692510935 -1.0838494652851676 0.17318029499665177 0.46063602274619625 -0.5733406591725887 -3.148 -20.096 -2.884 -8.984 0.116 0.656 -0.268
-0.5595194923812047 -1.1984224905354794 -0.058674765136617076 1.8104808249017597 0.03834951969713534 1.024315671110485 0.04486893804564835 -0.3341869184629267 0.4519966429504449 -0.012173671530376884 -1.067356103856915 0.17592918856802722 0.4358959806038174 -0.5808019417234648 -3.176 -20.32 -2.92 -9.016 0.124 0.636 -0.28
-0.5633544443509182 -1.1938205481718231 -0.058674765136617076 1.7997429593865617 0.04026699568199211 1.0277671278832272 0.03911651009107805 -0.3667809422378067 0.4571017310115707 -0.0027488935713754254 -1.0139490287559068 0.16532631336415057 0.35617806703393007 -0.54938601519346 -3.176 -20.508 -2.952 -9.168 0.1 0.724 -0.308
-0.5671893963206317 -1.1899855962021098 -0.05829126993964572 1.7909225698562206 0.042184471666848876 1.0300680990650553 0.033364082136507746 -0.39976766509431183 0.4194026191755649 0.00039269908162506076 -0.9589711573283983 0.1959568417309053 0.29059732040254493 -0.5442809271323342 -2.992 -20.732 -2.952 -9.32 0.116 0.808 -0.296
-0.5698738626994312 -1.185767149035425 -0.05790777474267437 1.7821021803258794 0.04371845245473429 1.031985575049912 0.027611654181937447 -0.40016036417593687 0.4080143458084381 -0.004319689897875668 -0.924413638145393 0.20381082336340653 0.24897121775028852 -0.5442809271323342 -2.804 -20.888 -2.92 -9.596 0.124 0.78 -0.268
-0.5752427954570302 -1.1811652066717686 -0.057524279545703015 1.772898295598567 0.045252433242619704 1.036204022216597 0.02147573103039579 -0.38877209080881014 0.4362886796854425 -0.006675884387626033 -0.912239966615016 0.18339047111890336 0.278030949790543 -0.5835508352948403 -2.836 -21.112 -2.988 -9.688 -0.108 0.636 -0.252
-0.5786942522297723 -1.1780972450959977 -0.05905826033358843 1.763310915674283 0.046402918833533764 1.0385049933984252 0.014956312681882784 -0.43039819346106656 0.39780416968618654 -0.05026548244800778 -0.8827875354931365 0.14451326203802234 0.2591813938725401 -0.5694136683563381 -2.928 -21.304 -3.02 -9.748 -0.172 0.588 -0.296
-0.5836796897904 -1.172728312338399 -0.05829126993964572 1.7571749925227413 0.04563592843959106 1.0392719837923678 0.009587379924283835 -0.45081854570556973 0.3840597018293094 -0.018849555918002914 -0.8289877613105032 0.05026548244800778 0.2018473279552812 -0.5737333582542138 -2.708 -21.336 -3.088 -9.748 -0.088 0.724 -0.268
-0.5878981369570848 -1.1711943315505133 -0.05905826033358843 1.7483546029924004 0.04486893804564835 1.0415729549741959 0.0030679615757708274 -0.45081854570556973 0.34910948356467897 0.010995574285501701 -0.8144578952903759 -0.06636614479463526 0.13823007673202137 -0.5403539363160835 -2.804 -21.428 -3.22 -9.78 0.036 0.772 -0.26
-0.5925000793207411 -1.1677428747777712 -0.06020874592450249 1.7395342134620593 0.044485442848677 1.0423399453681386 -0.0011504855909140602 -0.4457134576444439 0.33025992764667605 -0.03259402377488004 -0.7736171908013697 -0.06086835765188441 0.16454091520090044 -0.5682355711114628 -2.772 -21.588 -3.12 -9.84 0.052 0.692 -0.26
-0.596718526487426 -1.1639079228080578 -0.060975736318445196 1.731864309522632 0.04486893804564835 1.045024411746938 -0.006902913545484362 -0.42136611458369017 0.3593196596869306 -0.06008295948863429 -0.7516260422303662 -0.0047123889795007284 0.1539380399970238 -0.5670574738665877 -2.928 -21.62 -2.852 -9.872 0.024 0.704 -0.28
-0.6020874592450249 -1.1604564660353156 -0.06135923151541655 1.7249613959771477 0.045252433242619704 1.0461748973378522 -0.013038836697026017 -0.46495571264407193 0.32594023774880043 -0.0659734457130102 -0.7021459579456086 0.008246680714126275 0.1661117115274007 -0.5521349087648354 -2.708 -21.748 -2.82 -9.78 0.036 0.752 -0.28
-0.6063059064117098 -1.1581554948534873 -0.06212622190935926 1.7195924632195487 0.04486893804564835 1.0473253829287663 -0.018791264651596317 -0.47438049060307336 0.2627156856071656 -0.07225663101901117 -0.678584013048105 -0.012566370612001944 0.13783737765039633 -0.55017141335671 -2.96 -21.844 -2.82 -9.628 0.06 0.78 -0.26
-0.6116748391693088 -1.1558545236716593 -0.06212622190935926 1.713456540068007 0.044485442848677 1.0484758685196802 -0.024927187803137973 -0.48459066672532497 0.2548617039746644 -0.06008295948863429 -0.6377433085590987 -0.01021017612225158 0.12841259969139487 -0.582372738049965 -2.928 -21.812 -2.884 -9.66 0.052 0.792 -0.28
-0.6158932863359936 -1.1524030668989171 -0.06366020269724466 1.7065536265225227 0.044485442848677 1.0496263541105944 -0.029912625363765568 -0.5218970794797058 0.22658737009766006 -0.05537057050913356 -0.6349944149877232 0.0035342917346255468 0.13626658132389607 -0.5886559233559661 -2.772 -21.936 -3.052 -9.628 0.044 0.712 -0.268
-0.6216457142905639 -1.1520195717019457 -0.06404369789421602 1.7011846937649238 0.044485442848677 1.0507768397015085 -0.036432043712278574 -0.4920519492762011 0.22658737009766006 -0.08246680714126275 -0.5921902150905916 0.013351768775252066 0.1240929097935192 -0.5619523858054619 -2.836 -22.096 -2.852 -9.596 0.044 0.684 -0.252
-0.6270146470481629 -1.1497186005201177 -0.06404369789421602 1.695815761007325 0.04486893804564835 1.0515438300954512 -0.04141748127290617 -0.5262167693775814 0.2250165737711598 -0.056155968672383684 -0.5324999546835824 0.01727875959150267 0.08874999244726373 -0.588263224274341 -2.648 -22.16 -3.12 -9.66 0.016 0.78 -0.288
-0.6316165894118191 -1.1474176293382894 -0.06519418348513008 1.692747799431554 0.045252433242619704 1.0519273252924224 -0.04601942363656241 -0.5336780519284575 0.1798561793842778 -0.0750055245903866 -0.4830198703988247 0.014137166938502187 0.07382742734551141 -0.562737783968712 -2.584 -22.256 -3.02 -9.72 0.044 0.828 -0.268
-0.6373690173663894 -1.1466506389443467 -0.06711165946998685 1.6877623618709265 0.044485442848677 1.0538448012772792 -0.05368932757598948 -0.5230751767245809 0.18928095734327927 -0.07775441816176203 -0.4500331475423196 -0.01060287520387664 0.07814711724338709 -0.6067200811107188 -2.584 -22.444 -2.884 -9.904 0.036 0.792 -0.26
-0.6419709597300457 -1.14473316295949 -0.06672816427301549 1.6820099339163561 0.045252433242619704 1.0549952868681933 -0.05944175553055978 -0.5266094684592064 0.15668693356839924 -0.09896016856951531 -0.43236168886919185 -0.012173671530376884 0.1299833960178951 -0.5835508352948403 -2.18 -22.636 -2.884 -10.056 0.052 0.656 -0.24
-0.6481068828815874 -1.143582677368576 -0.06864564025787226 1.6793254675375566 0.044485442848677 1.0561457724591075 -0.06634466907604414 -0.5525276078464605 0.14529866020127247 -0.10327985846739098 -0.4362886796854425 -0.0035342917346255468 0.1280199006097698 -0.5497787142750851 -2.336 -23.016 -2.82 -10.176 0.024 0.588 -0.28
-0.6546263012301003 -1.1428156869746333 -0.06941263065181497 1.6770244963557286 0.044485442848677 1.055762277262136 -0.07209709703061444 -0.5741260573358388 0.11859512265076834 -0.11545352999776785 -0.34478979366680335 0.003926990816250607 0.0659734457130102 -0.5607742885605868 -2.212 -23.24 -2.752 -10.268 0.052 0.636 -0.26
-0.6596117387907279 -1.1420486965806906 -0.07094661143970038 1.6735730395829864 0.044485442848677 1.0549952868681933 -0.07554855380335662 -0.5650939784584624 0.0750055245903866 -0.1280199006097698 -0.2874557277495445 0.0023561944897503642 -0.012959069693627005 -0.5859070297845906 -1.868 -23.368 -2.516 -10.484 0.06 0.76 -0.24
-0.6653641667452982 -1.1420486965806906 -0.07286408742455715 1.6701215828102443 0.04486893804564835 1.0553787820651646 -0.08245146734884098 -0.5391758390712084 0.0730420291822613 -0.11859512265076834 -0.28627763050466926 -0.00039269908162506076 -0.036913713672755706 -0.543495528969084 -1.712 -23.556 -2.448 -10.576 0.08 0.732 -0.28
-0.6715000898968398 -1.1420486965806906 -0.07401457301547121 1.6682041068253874 0.04486893804564835 1.055762277262136 -0.08820389530341129 -0.5513495106015853 0.027488935713754253 -0.10956304377339195 -0.24347343060753765 -0.001570796326500243 -0.013351768775252066 -0.530143760193832 -1.652 -23.588 -2.484 -10.452 0.08 0.724 -0.252
-0.6772525178514102 -1.1412817061867477 -0.07516505860638527 1.6659031356435594 0.044485442848677 1.055762277262136 -0.09395632325798159 -0.5741260573358388 -0.005890486224375911 -0.15118914642564837 -0.21834068938353376 -0.0011780972448751821 0.023169245815878585 -0.5745187564174639 -1.836 -23.62 -2.216 -10.332 0.072 0.664 -0.24
-0.6830049458059805 -1.1416652013837192 -0.07631554419729933 1.6647526500526453 0.045252433242619704 1.055762277262136 -0.09855826562163783 -0.5800165435602147 0.0035342917346255468 -0.1449059611196474 -0.17278759591502674 -0.0019634954081253035 0.018064157754752792 -0.5607742885605868 -1.62 -23.368 -1.98 -10.268 0.072 0.624 -0.268
-0.6891408689575221 -1.1428156869746333 -0.07784952498518474 1.6639856596587026 0.04563592843959106 1.0553787820651646 -0.1054611791671222 -0.5847289325397155 -0.06518804754976008 -0.08953539061051385 -0.1429424657115221 0.008639379795751335 -0.0023561944897503642 -0.6071127801923439 -1.432 -23.08 -2.08 -10.24 0.124 0.676 -0.24
-0.6948932969120925 -1.1431991821716045 -0.07976700097004151 1.6639856596587026 0.044485442848677 1.0549952868681933 -0.1119805975156352 -0.5847289325397155 -0.07029313561088588 -0.1771072858129024 -0.11152653918151725 -0.0011780972448751821 -0.028274333877004374 -0.5878705251927159 -1.496 -23.144 -2.348 -10.148 0.124 0.732 -0.232
-0.6994952392757486 -1.14473316295949 -0.08091748656095557 1.6628351740677885 0.044485442848677 1.0538448012772792 -0.11811652066717686 -0.530536459275457 -0.05733406591725887 -0.18574666560865372 -0.084037603467763 0.0019634954081253035 -0.07736171908013696 -0.5595961913157116 -1.184 -23.144 -1.944 -10.024 0.116 0.76 -0.268
-0.7067816480182044 -1.1455001533534328 -0.08245146734884098 1.6620681836738458 0.045252433242619704 1.0542282964742506 -0.1234854534247758 -0.594546409580342 -0.07814711724338709 -0.12487830795676931 -0.03180862561162992 0.0047123889795007284 -0.06636614479463526 -0.5525276078464605 -1.184 -22.92 -1.644 -9.872 0.1 0.724 -0.252
-0.7121505807758033 -1.1466506389443467 -0.08436894333369775 1.6636021644617311 0.044485442848677 1.053461306080308 -0.1284708909854034 -0.6020076921312181 -0.09581857591651483 -0.10838494652851677 0.01610066234662749 -0.0007853981632501215 -0.03180862561162992 -0.5478152188669597 -1.056 -23.304 -1.98 -10.056 0.136 0.676 -0.24
-0.7182865039273449 -1.1485681149292035 -0.08590292412158317 1.6624516788708172 0.04486893804564835 1.053461306080308 -0.1342233189399737 -0.5839435343764653 -0.15590153540514912 -0.17043140142527635 0.01727875959150267 -0.030237829285129678 -0.05026548244800778 -0.5576326959075862 -0.872 -23.336 -2.18 -10.516 0.116 0.732 -0.24
-0.7228884462910012 -1.1493351053231462 -0.08590292412158317 1.6639856596587026 0.04486893804564835 1.0526943156863653 -0.13959225169757264 -0.5647012793768373 -0.14765485469102282 -0.16061392438464983 0.0911061869370141 -0.0019634954081253035 -0.04123340357063138 -0.5183627877450802 -0.464 -22.636 -1.776 -10.484 0.116 0.656 -0.268
-0.7297913598364856 -1.1516360765049745 -0.08820389530341129 1.6651361452496167 0.044485442848677 1.0526943156863653 -0.14457768925820025 -0.5686282701930879 -0.16061392438464983 -0.1240929097935192 0.06322455214163478 0.02670353755050413 -0.0047123889795007284 -0.5277875657040816 -0.28 -22.54 -1.712 -10.604 0.136 0.568 -0.24
[truncated: 4,453 more rows]
