# Supplementary material for: Bidirectional recurrent learning of inverse dynamic models for robots with elastic joints: a real-time real-world implementation
Source: Front Neurorobot. 2023 Jun 16;17:1166911. doi: 10.3389/fnbot.2023.1166911 (PMC10311998; doi:10.3389/fnbot.2023.1166911)
Supplement: Supplementary file 2 [file Data_Sheet_1.ZIP › Dataset/Training/sin_XYZ_12_5s_T2_5_Tz_5T_r15_ang_vel_torq.csv]

ang_left_s0 ang_left_s1 ang_left_e0 ang_left_e1 ang_left_w0 ang_left_w1 ang_left_w2 vel_left_s0 vel_left_s1 vel_left_e0 vel_left_e1 vel_left_w0 vel_left_w1 vel_left_w2 torq_left_s0 torq_left_s1 torq_left_e0 torq_left_e1 torq_left_w0 torq_left_w1 torq_left_w2
-0.9387962421858732 -0.33670878294084833 -0.04256796686382023 1.3391652278239663 0.04141748127290617 0.5000777368506448 -0.23584954613738238 -0.7850054641684964 -0.06911503836601068 0.027488935713754253 0.5309291583570821 -0.14765485469102282 -0.8191702842698767 -0.39034288713531035 1.244 -14.128 -0.568 -5.164 -0.016 0.588 -0.232
-0.9460826509283289 -0.337475773334791 -0.04256796686382023 1.3441506653845938 0.039883500485020755 0.49279132810818915 -0.24045148850103862 -0.7154977267208606 -0.09149888601863915 0.024347343060753767 0.5631304830503371 -0.19320794815952988 -0.7806857742706207 -0.36089045601343084 1.9 -14.316 -0.568 -5.072 0.052 0.576 -0.212
-0.952602069276842 -0.3390097541226764 -0.04256796686382023 1.3506700837331067 0.03796602450016399 0.48473792897179074 -0.24236896448589537 -0.7410231670264896 -0.09385508050838952 0.010995574285501701 0.5666647747849627 -0.18535396652702868 -0.7618362183526178 -0.3663882431561817 1.96 -14.316 -0.5 -5.072 0.008 0.548 -0.212
-0.9595049828223263 -0.3401602397135905 -0.04295146206079158 1.3564225116876771 0.03604854851530722 0.4759175394414496 -0.24658741165258025 -0.6954700735579825 -0.09856746948789025 -0.011388273367126762 0.6173229563145954 -0.2089159114245323 -0.8156359925352511 -0.3510729789728043 2.336 -14.128 -0.568 -5.224 0.016 0.548 -0.224
-0.9675583819587247 -0.34131072530450457 -0.043334957257762936 1.3640924156271041 0.033364082136507746 0.4686311306989939 -0.24927187803137973 -0.6880087910071064 -0.1189878217323934 -0.031415926530004856 0.6554147672322264 -0.20852321234290724 -0.8168140897801264 -0.31180307081029823 2.116 -14.096 -0.5 -5.132 0.06 0.492 -0.212
-0.9717768291254096 -0.34131072530450457 -0.04371845245473429 1.3706118339756173 0.03183010134862233 0.4601942363656241 -0.2515728492132078 -0.691935781823357 -0.11623892816101798 -0.03220132469325498 0.6793694112113551 -0.19752763805740556 -0.8066039136578748 -0.2670353755050413 2.116 -14.412 -0.468 -5.196 0.088 0.472 -0.224
-0.9802137234587793 -0.34284470609239 -0.04486893804564835 1.3782817379150443 0.03029612056073692 0.45099035163831164 -0.2542573155920073 -0.6884014900887315 -0.11663162724264303 -0.0620464548967596 0.7041094533537339 -0.17632188764965226 -0.8238826732493775 -0.2799944451986683 1.804 -14.508 -0.164 -5.196 -0.024 0.444 -0.212
-0.9855826562163783 -0.3451456772742181 -0.045252433242619704 1.3851846514605286 0.027228158984966094 0.4425534573049419 -0.25732527716777814 -0.6483461837629753 -0.1311614932627703 -0.054192473264258384 0.7253152037614872 -0.21087940683265763 -0.8509789098815066 -0.28470683417816905 1.744 -14.032 0.636 -5.224 0.036 0.452 -0.232
-0.9921020745648913 -0.3451456772742181 -0.04486893804564835 1.3936215457938983 0.023776702212223912 0.4345000581685434 -0.26000974354657763 -0.6228207434573463 -0.1189878217323934 -0.012566370612001944 0.7516260422303662 -0.3059125845859223 -0.865901474983259 -0.2788163479537931 1.588 -13.968 1.108 -4.98 0.172 0.444 -0.224
-1.0001554737012897 -0.34783014365301756 -0.04410194765170564 1.4012914497333255 0.02032524543948173 0.4241456878503169 -0.2623107147284057 -0.6668030405993531 -0.14569135928289753 -0.003926990816250607 0.7920740476377475 -0.3671736413194318 -0.8839656327380118 -0.23287055540366103 1.776 -14.412 1.24 -4.796 0.172 0.492 -0.224
-1.00590790165586 -0.3497476196378743 -0.04371845245473429 1.410495334460638 0.014956312681882784 0.4141748127290617 -0.26422819071326253 -0.678584013048105 -0.17475109132315203 0.045945792550132106 0.8285950622288781 -0.3981968687678116 -0.9236282399821428 -0.22069688387328412 1.776 -14.16 1.072 -4.796 0.164 0.528 -0.232
-1.012427320004373 -0.3508981052287884 -0.042184471666848876 1.4189322287940078 0.01227184630308331 0.4061214135926633 -0.2661456666981193 -0.6491315819262254 -0.17043140142527635 0.07029313561088588 0.8443030254938806 -0.3648174468296814 -0.9499390784510219 -0.2100940086694075 2.056 -13.684 1.072 -4.676 0.172 0.46 -0.224
-1.0185632431559146 -0.35281558121364515 -0.042184471666848876 1.4281361135213202 0.009587379924283835 0.3953835480774654 -0.26806314268297604 -0.6754424203951045 -0.13430308591577078 0.08678649703913842 0.8423395300857552 -0.3204424506060496 -0.9291260271248937 -0.17318029499665177 2.212 -13.808 0.904 -4.616 0.152 0.412 -0.204
-1.0258496518983704 -0.35473305719850196 -0.04026699568199211 1.437723493445604 0.006902913545484362 0.3857961681531816 -0.2692136282738901 -0.6762278185583546 -0.168075206935526 0.07343472826388636 0.8851437299828869 -0.28431413509654396 -0.9805696068177766 -0.16061392438464983 2.4 -14.224 0.904 -4.796 0.164 0.48 -0.212
-1.0316020798529408 -0.35473305719850196 -0.0395000052880494 1.4469273781729166 0.005752427954570301 0.37697577862284043 -0.27074760906177553 -0.6475607855997252 -0.19163715183302965 0.0950331777532647 0.9385508050838952 -0.22187498111815931 -0.9809623058994017 -0.15825772989489947 2.368 -13.744 0.972 -4.86 0.172 0.46 -0.224
-1.0385049933984252 -0.3574175235773014 -0.03834951969713534 1.456131262900229 0.004985437560627594 0.3673883986985566 -0.2718980946526896 -0.6251769379470967 -0.17121679958852648 0.1299833960178951 0.9699667316139 -0.15590153540514912 -0.9330530179411443 -0.11113384009989219 2.304 -13.236 0.94 -4.584 0.172 0.328 -0.212
-1.0438739261560241 -0.3601019899561009 -0.03796602450016399 1.4657186428245128 0.004601942363656241 0.3581845139712441 -0.2718980946526896 -0.6239988407022216 -0.17121679958852648 0.0769690199985119 0.9452266894715212 -0.06990043652926081 -0.9208793464107674 -0.08796459428401361 2.336 -13.46 0.568 -4.644 0.152 0.328 -0.224
-1.0496263541105944 -0.3616359707439863 -0.037582529303192634 1.4753060227487966 0.004218447166684887 0.34783014365301756 -0.2718980946526896 -0.6059346829474688 -0.1888882582616542 0.06950773744763575 0.9467974857980215 -0.019634954081253035 -0.9491536802877718 -0.05379977418263332 2.648 -13.684 0.568 -4.86 -0.144 0.364 -0.232
-1.0561457724591075 -0.3631699515318717 -0.03604854851530722 1.4860438882639946 0.0011504855909140602 0.337475773334791 -0.2726650850466323 -0.6047565857025935 -0.1771072858129024 0.09032078877376397 0.9841038985524022 -0.0911061869370141 -0.9947067737562788 -0.03809181091763089 2.68 -13.048 0.804 -4.768 -0.264 0.364 -0.232
-1.0622816956106491 -0.3647039323197571 -0.03489806292439316 1.4956312681882784 -0.004985437560627594 0.3278883934105072 -0.2730485802436036 -0.6181083544778456 -0.16414821611927538 0.11859512265076834 0.9801769077361516 -0.3314380248915513 -0.9864600930421525 -0.03652101459113065 2.896 -12.984 0.804 -4.552 0.152 0.336 -0.212
-1.0684176187621908 -0.36662140830461387 -0.034514567727421806 1.505985638506505 -0.009587379924283835 0.317917518289252 -0.2730485802436036 -0.5800165435602147 -0.1700387023436513 0.12959069693627004 0.9789988104912765 -0.5057964171330782 -0.9350165133492696 -0.029059732040254495 2.928 -13.524 0.536 -4.584 0.172 0.328 -0.224
-1.0726360659288756 -0.3696893698803847 -0.033364082136507746 1.5167235040217029 -0.013038836697026017 0.30833013836496814 -0.273432075440575 -0.5513495106015853 -0.19163715183302965 0.08678649703913842 1.008058542531531 -0.4802709768274493 -0.9306968234513939 0.0 3.148 -13.112 0.604 -4.4 0.164 0.316 -0.212
-1.0787719890804173 -0.3696893698803847 -0.03298058693953639 1.5266943791429581 -0.014956312681882784 0.2998932440315984 -0.2730485802436036 -0.5399612372344585 -0.16571901244577564 0.07225663101901117 0.9950994728379039 -0.32829643223855076 -0.9358019115125198 -0.01021017612225158 3.208 -12.668 0.872 -4.156 0.164 0.336 -0.196
-1.0822234458531594 -0.37160684586524145 -0.03259709174256504 1.5370487494611846 -0.016106798272796843 0.2891553785164005 -0.27228158984966094 -0.4959789400924517 -0.14137166938502185 0.0750055245903866 0.9966702691644042 -0.17671458673127732 -0.9193085500842672 0.0011780972448751821 2.96 -12.7 1.24 -3.88 0.072 0.328 -0.204
-1.0875923786107584 -0.37314082665312687 -0.03144660615165098 1.5477866149763824 -0.01802427425765361 0.27880100819817394 -0.2730485802436036 -0.47241699519494806 -0.14058627122177175 0.05654866775400875 1.0064877462050306 -0.1401935721401467 -0.9640762453895241 0.01688606050987761 2.992 -13.08 1.408 -3.788 -0.208 0.336 -0.196
-1.092577816171386 -0.3750583026379837 -0.030679615757708275 1.559291470885523 -0.023009711818281205 0.26729615228903336 -0.2730485802436036 -0.48773225937832543 -0.1751437904047771 0.06008295948863429 1.06696340477529 -0.26742807458666634 -1.0681415020201652 -0.013351768775252066 2.836 -12.668 1.276 -3.668 -0.024 0.344 -0.184
-1.0967962633380708 -0.3765922834258691 -0.02914563496982286 1.570029336400721 -0.028378644575880154 0.25655828677383546 -0.2726650850466323 -0.45238934203207 -0.1590431280581496 0.04476769530525693 1.0952377386522945 -0.44924774937906947 -1.0591094231427889 0.009424777959001457 2.772 -12.348 1.34 -3.24 0.18 0.328 -0.128
-1.1021651960956698 -0.3777427690167831 -0.028762139772851508 1.5815341923098616 -0.03259709174256504 0.24428644047075213 -0.2726650850466323 -0.4245077072366907 -0.13823007673202137 0.08678649703913842 1.1160507899784227 -0.49951323182707724 -1.0744246873261663 0.005497787142750851 2.928 -12.284 1.544 -3.36 0.144 0.336 -0.128
-1.1060001480653834 -0.3796602450016399 -0.028378644575880154 1.5934225434159734 -0.03566505331833587 0.23239808936464018 -0.27228158984966094 -0.43668137876706753 -0.15118914642564837 0.11349003458964255 1.1148726927335475 -0.41626102652256436 -1.1525718045695532 -0.0011780972448751821 3.176 -12.444 1.544 -3.452 0.172 0.328 -0.112
-1.1094516048381255 -0.38157772098649667 -0.027611654181937447 1.604927399325114 -0.037582529303192634 0.22089323345549958 -0.2726650850466323 -0.43471788335894224 -0.15118914642564837 0.060475658570259355 1.0944523404890443 -0.27724555162729286 -1.1993029952829355 0.0 2.992 -12.316 1.376 -3.332 0.188 0.328 -0.128
-1.1129030616108677 -0.38272820657741075 -0.02684466378799474 1.6160487600372835 -0.03834951969713534 0.20900488234938763 -0.2730485802436036 -0.38680859540068485 -0.12762720152814475 0.05654866775400875 1.1294025587536747 -0.16414821611927538 -1.176526448548682 -0.012959069693627005 3.208 -11.936 1.24 -3.056 0.052 0.316 -0.12
-1.1159710231866384 -0.38387869216832476 -0.026077673394052033 1.6283206063403668 -0.041033986075934815 0.19558255045539025 -0.2730485802436036 -0.31926435336117437 -0.11663162724264303 0.05772676499888393 1.1407908321208013 -0.1288052987730199 -1.189878217323934 0.001570796326500243 2.992 -11.652 1.476 -2.964 -0.208 0.336 -0.112
-1.1201894703533233 -0.38502917775923884 -0.02569417819708068 1.6409759478404213 -0.04486893804564835 0.1836941993492783 -0.2684466378799474 -0.3573561642788053 -0.11152653918151725 0.07107853377413599 1.1682797678345558 -0.2803871442802934 -1.1993029952829355 0.07736171908013696 3.116 -12.032 1.544 -3.148 0.1 0.308 -0.128
-1.1247914127169796 -0.3861796633501529 -0.02339320701525256 1.6520973085525905 -0.05062136600021865 0.17180584824316633 -0.26537867630417655 -0.34047010376892767 -0.09621127499813988 0.10759954836526664 1.1506083091614279 -0.4311835916243167 -1.16474547609993 0.3220132469325498 3.176 -12.16 1.508 -3.208 0.172 0.376 -0.056
-1.127475879095779 -0.38656315854712425 -0.023009711818281205 1.6624516788708172 -0.05292233718204677 0.1622184683188825 -0.26039323874354897 -0.33536501570780186 -0.09660397407976494 0.09149888601863915 1.1305806559985498 -0.4531747401953201 -1.1101603037540466 0.4339324851956921 3.116 -11.744 1.208 -3.056 0.144 0.364 -0.016
-1.1290098598836644 -0.387330148941067 -0.022626216621309852 1.674340029976929 -0.055223308363874894 0.15263108839459866 -0.25579129637989273 -0.3066979827491724 -0.09699667316139 0.0750055245903866 1.105055215692921 -0.3479313863198038 -1.027300797531159 0.45631633284832057 3.24 -11.808 0.94 -2.84 0.144 0.316 -0.056
-1.131694326262464 -0.388480634531981 -0.0222427214243385 1.6854613906890983 -0.056373793954788955 0.14304370847031483 -0.2519563444101792 -0.26782077366829143 -0.09464047867163963 0.06008295948863429 1.1136945954886723 -0.16846790601715106 -0.9609346527365237 0.4637776153991967 3.364 -12.0 1.576 -2.72 -0.08 0.328 -0.056
-1.135145783035206 -0.388480634531981 -0.02147573103039579 1.695815761007325 -0.059825250727531136 0.13460681413694506 -0.24735440204652295 -0.2898119222392948 -0.06911503836601068 0.05026548244800778 1.1046625166112958 -0.168075206935526 -0.8878926235542624 0.4343251842773172 3.584 -11.904 2.18 -2.476 -0.116 0.328 -0.044
-1.1370632590200629 -0.38924762492592374 -0.019558255045539024 1.7069371217194942 -0.06366020269724466 0.12732040539448933 -0.24351945007680942 -0.27449665805591744 -0.07618362183526178 0.10838494652851677 1.06696340477529 -0.31847895519792424 -0.8022842237599991 0.43039819346106656 3.8 -11.556 2.384 -2.168 0.144 0.328 -0.072
-1.1385972398079482 -0.3896311201228951 -0.01917475984856767 1.7172914920377207 -0.06711165946998685 0.11888351106111957 -0.2389175077131532 -0.22658737009766006 -0.05654866775400875 0.12252211346701895 1.080707872632167 -0.37659841927843324 -0.7960010384539982 0.41861722101231474 3.956 -11.428 1.912 -1.956 0.152 0.328 -0.064
-1.1401312205958338 -0.3903981105168378 -0.018407769454624964 1.7303303287347467 -0.06979612584878632 0.10929613113683573 -0.2346990605464683 -0.18456856836377855 -0.05537057050913356 0.08874999244726373 1.1242974706925488 -0.34910948356467897 -0.7956083393723731 0.4311835916243167 4.204 -11.016 1.308 -1.74 0.164 -0.172 -0.056
-1.140514715792805 -0.3911651009107805 -0.017640779060682257 1.7422186798408588 -0.07017962104575767 0.09433981845495294 -0.23009711818281206 -0.16650441060902577 -0.056155968672383684 0.05262167693775814 1.1360784431413007 -0.20066923071040604 -1.0300496911025343 0.43353978611406707 4.176 -10.952 1.376 -1.924 0.116 0.028 -0.072
-1.1424321917776619 -0.3903981105168378 -0.017257283863710903 1.753340040553028 -0.07017962104575767 0.08206797215186963 -0.22511168062218448 -0.11074114101826713 -0.02631083846887907 0.04908738520313259 1.1745629531405566 -0.04712388979500729 -1.3281082940559554 0.43471788335894224 3.896 -10.668 1.408 -2.292 -0.116 0.316 -0.072
-1.1431991821716045 -0.39078160571380915 -0.017257283863710903 1.7648448964621686 -0.0724805922275858 0.06902913545484361 -0.22127672865247094 -0.09699667316139 -0.009817477040626518 0.022776546734253524 1.2044080833440614 -0.054977871427508505 -1.3913328461975902 0.43275438795081694 3.956 -10.824 1.308 -2.384 -0.152 0.328 -0.064
-1.1431991821716045 -0.3911651009107805 -0.017257283863710903 1.7786507235531372 -0.07516505860638527 0.056373793954788955 -0.21705828148578604 -0.04280419989713162 -0.0007853981632501215 0.04633849163175717 1.189092819160684 -0.18574666560865372 -1.306117145484952 0.43943027233844295 4.08 -10.572 1.476 -2.168 0.1 0.336 -0.072
-1.1431991821716045 -0.3900146153198664 -0.01687378866673955 1.7893885890683352 -0.07669903939427068 0.04601942363656241 -0.2116893487281871 -0.003141592653000486 0.0011780972448751821 0.03220132469325498 1.1470740174268024 -0.2662499773417912 -1.1474667165084276 0.4339324851956921 3.956 -10.572 1.508 -1.984 0.164 0.328 -0.072
-1.1424321917776619 -0.3903981105168378 -0.017640779060682257 1.7997429593865617 -0.07784952498518474 0.037582529303192634 -0.20862138715241627 0.03534291734625546 0.0310232274483798 0.006675884387626033 1.0952377386522945 -0.17239489683340167 -0.9931359774297787 0.43236168886919185 4.236 -10.668 1.544 -1.832 0.164 0.328 -0.064
-1.1428156869746333 -0.3903981105168378 -0.017257283863710903 1.8108643200987309 -0.07746602978821339 0.028762139772851508 -0.20286895919784598 0.04751658887663235 0.02631083846887907 0.007853981632501214 1.0547897332449132 -0.049480084284757656 -0.8360563447797543 0.45553093468507044 3.832 -10.22 1.508 -1.436 0.06 -0.096 -0.112
-1.1412817061867477 -0.3888641297289524 -0.01687378866673955 1.8231361664018142 -0.07784952498518474 0.01687378866673955 -0.19865051203116108 0.02042035224450316 0.051443579692882956 -0.03180862561162992 1.086598358856543 0.003141592653000486 -0.9173450546761419 0.4539601383585702 3.864 -10.128 1.608 -1.22 0.024 -0.016 -0.092
-1.1397477253988624 -0.388480634531981 -0.017640779060682257 1.8334905367200407 -0.0782330201821561 0.004601942363656241 -0.1944320648644762 0.08796459428401361 0.05262167693775814 -0.021991148571003403 1.1337222486515504 -0.03063052836675474 -1.105055215692921 0.43471788335894224 3.584 -9.84 1.676 -1.28 0.036 0.328 -0.064
-1.1393642302018911 -0.388480634531981 -0.01687378866673955 1.8449953926291813 -0.07861651537912745 -0.007669903939427069 -0.18906313210687725 0.08521570071263818 0.06008295948863429 0.012959069693627005 1.1341149477331753 -0.05379977418263332 -1.2071569769154367 0.4402156705016931 3.708 -9.396 1.544 -1.436 0.072 0.328 -0.084
-1.1385972398079482 -0.3877136441380383 -0.01687378866673955 1.856500248538322 -0.07784952498518474 -0.016106798272796843 -0.184461189743221 0.15943582713977467 0.06126105673350948 0.034164820101380285 1.074031988244541 -0.02591813938725401 -1.1148726927335475 0.48459066672532497 3.988 -9.204 1.408 -1.28 0.08 0.328 -0.092
-1.1366797638230917 -0.3861796633501529 -0.016106798272796843 1.8649371428716917 -0.07784952498518474 -0.02454369260616662 -0.17985924737956477 0.15354534091539876 0.09149888601863915 0.022383847652628464 1.061072918550914 0.00510508806112579 -0.9625054490630238 0.4983351345822021 4.02 -9.172 1.34 -1.008 0.08 0.248 -0.084
-1.1332283070503495 -0.38502917775923884 -0.016490293469768196 1.876058503583861 -0.0782330201821561 -0.03298058693953639 -0.17487380981893716 0.1668971096906508 0.11741702540589316 0.02552544030562895 0.9974556673276542 0.02631083846887907 -0.8466592199836309 0.49323004652107627 3.956 -8.888 1.208 -0.792 0.108 -0.036 -0.092
-1.1313108310654927 -0.3834951969713534 -0.016106798272796843 1.886029378705116 -0.07861651537912745 -0.04180097646987752 -0.16988837225830958 0.21834068938353376 0.13037609509952017 -0.01610066234662749 0.9833185003891521 -0.004319689897875668 -0.8513716089631317 0.48184177315394955 4.176 -8.604 1.308 -0.672 0.1 0.056 -0.112
-1.1286263646866932 -0.38234471138043935 -0.01572330307582549 1.8956167586294 -0.07784952498518474 -0.05253884198507542 -0.16528642989465334 0.2870630286679194 0.13626658132389607 -0.008639379795751335 1.002953454470405 0.0 -0.9397289023287704 0.4841979676436999 4.08 -8.696 1.208 -0.58 0.1 0.24 -0.072
-1.1255584031109223 -0.3796602450016399 -0.016490293469768196 1.905204138553684 -0.07784952498518474 -0.0625097171063306 -0.15953400194008302 0.2839214360149189 0.15472343816027392 0.0011780972448751821 0.982925801307527 0.0019634954081253035 -1.0033461535520303 0.49519354192920156 4.052 -8.54 1.476 -0.488 0.136 0.308 -0.064
-1.1213399559442374 -0.3788932546076972 -0.016490293469768196 1.914024528084025 -0.0782330201821561 -0.07171360183364309 -0.15416506918248407 0.3149446634632987 0.1649336142825255 0.019242254999627974 0.9464047867163964 0.0047123889795007284 -0.9597565554916484 0.47477318968469845 3.988 -8.22 1.408 -0.244 0.152 0.24 -0.084
-1.1182719943684667 -0.3777427690167831 -0.01687378866673955 1.9232284128113375 -0.0782330201821561 -0.0790000105760988 -0.15033011721277054 0.3569634651971802 0.17671458673127732 -0.014137166938502187 0.9177377537577669 0.003141592653000486 -0.8670795722281341 0.48184177315394955 4.02 -8.128 1.308 -0.088 0.144 0.112 -0.084
-1.114437042398753 -0.375441797834955 -0.016106798272796843 1.933582783129564 -0.07746602978821339 -0.0897378760912967 -0.1457281748491143 0.37463492387030795 0.18574666560865372 0.007853981632501214 0.9424777959001458 -0.005497787142750851 -0.9087056748803906 0.4661338098889471 4.08 -8.128 1.276 -0.152 0.144 0.144 -0.092
-1.1098351000350968 -0.37314082665312687 -0.015339807878854137 1.9427866678568766 -0.0782330201821561 -0.09855826562163783 -0.14035924209151535 0.39976766509431183 0.17160949867015154 0.021598449489378342 0.9412996986552706 -0.007461282550876154 -0.9303041243697688 0.48341256948044975 4.08 -8.0 1.308 -0.18 0.152 0.192 -0.1
-1.1052331576714407 -0.37045636027432743 -0.01572330307582549 1.9516070573872177 -0.07784952498518474 -0.1062281695610649 -0.1349903093339164 0.4178318228490646 0.1959568417309053 0.014922565101752308 0.8996735960030141 0.005497787142750851 -0.8560839979426325 0.48616146305182517 4.112 -7.84 1.34 -0.212 0.164 0.132 -0.12
-1.101398205701727 -0.36930587468341336 -0.015339807878854137 1.9600439517205874 -0.07554855380335662 -0.11466506389443468 -0.13038836697026016 0.45670903192994566 0.21834068938353376 0.003141592653000486 0.8611890860037582 0.06950773744763575 -0.7834346678419962 0.49794243550057704 4.112 -7.84 1.208 -0.12 0.584 0.056 -0.092
-1.0952622825501854 -0.3670049035015852 -0.01687378866673955 1.9692478364478998 -0.06787864986392955 -0.12425244381871851 -0.1250194342126612 0.4802709768274493 0.21127210591428267 0.029845130203504617 0.8360563447797543 0.33968470560567754 -0.7865762604949966 0.49283734743945123 4.204 -7.84 1.108 0.0 0.316 0.048 -0.092
-1.0895098545956152 -0.36393694192581444 -0.01572330307582549 1.9765342451903556 -0.059825250727531136 -0.13192234775814557 -0.12080098704597633 0.5222897785613307 0.23876104162803694 -0.014922565101752308 0.8266315668207529 0.6644468461096028 -0.8325220530451287 0.5050110189698281 4.236 -7.712 1.208 0.0 0.124 0.144 -0.128
-1.0837574266410448 -0.3601019899561009 -0.015339807878854137 1.9842041491297826 -0.05177185159113271 -0.13959225169757264 -0.11543205428837738 0.5729479600909636 0.2580032966276649 0.014922565101752308 0.7653705100872433 0.8352709466165041 -0.8223118769228772 0.46299221723594663 4.204 -7.84 1.476 0.0 0.124 0.22 -0.092
-1.077238008292532 -0.35856800916821546 -0.015339807878854137 1.9907235674782957 -0.04563592843959106 -0.14457768925820025 -0.11159710231866385 0.620464548967596 0.2470077223421632 0.014137166938502187 0.7429866624346149 0.8054258164129996 -0.7154977267208606 0.4790928795825741 3.864 -7.904 1.644 0.0 0.124 0.104 -0.128
-1.071869075534933 -0.355883542789416 -0.014956312681882784 1.9972429858268086 -0.04026699568199211 -0.1507136124097419 -0.1062281695610649 0.6283185306000971 0.23758294438316174 0.019242254999627974 0.6695519341707286 0.6942919763131074 -0.6043638866209685 0.4983351345822021 3.8 -7.968 1.308 0.0 0.124 -0.016 -0.128
-1.0641991715955057 -0.35319907641061654 -0.014956312681882784 2.0037624041753217 -0.03413107253045045 -0.15569904997036949 -0.1012427320004373 0.6632687488647275 0.26075219019904033 0.0400553063257562 0.6562001653954765 0.6039711875393434 -0.5584180940708364 0.4869468612150753 3.8 -7.968 1.172 0.0 0.124 -0.008 -0.1
-1.0576797532469928 -0.35051461003181705 -0.014189322287940077 2.0098983273268636 -0.029529130166794215 -0.1614514779249398 -0.09664078963678106 0.6644468461096028 0.2666426764234162 0.0420188017338815 0.6326382204979728 0.5215043803980807 -0.5572399968259611 0.48184177315394955 3.832 -8.032 1.04 0.0 0.136 0.076 -0.1
-1.0507768397015085 -0.3482136388499889 -0.013805827090968724 2.014883764887491 -0.02569417819708068 -0.16605342028859604 -0.09127185687918211 0.7131415322311103 0.2580032966276649 0.01060287520387664 0.601222293967968 0.46534841172569696 -0.5352488482549578 0.43943027233844295 3.584 -8.096 0.772 0.0 0.124 0.076 -0.112
-1.0419564501711673 -0.34552917247118947 -0.014189322287940077 2.02025269764509 -0.02147573103039579 -0.1695048770613382 -0.08858739050038264 0.7763660843727451 0.26860617183154156 0.027488935713754253 0.5183627877450802 0.4013384614208121 -0.472024296113323 0.4091924430533133 3.396 -7.936 0.94 0.0 0.116 -0.028 -0.092
-1.0339030510347689 -0.34246121089541864 -0.012655341500054663 2.024854640008746 -0.02032524543948173 -0.17449031462196582 -0.0839854481367264 0.7802930751889957 0.27253316264779215 0.039662607244131134 0.4700608007051977 0.3176935570346741 -0.4052654522370627 0.42332960999181546 3.24 -7.68 1.108 1.404 0.124 -0.016 -0.128
-1.0254661567013992 -0.34131072530450457 -0.013038836697026017 2.0298400775693737 -0.018407769454624964 -0.1802427425765361 -0.07976700097004151 0.8011061265151239 0.2619302874439155 0.05183627877450802 0.48576876397020013 0.20970130958778244 -0.478307481419324 0.4480696521341943 3.176 -7.524 0.94 2.384 0.124 0.28 -0.128
-1.0170292623680293 -0.3386262589257051 -0.01227184630308331 2.0352090103269727 -0.017640779060682257 -0.18829614171293454 -0.07478156340941391 0.8317366548818786 0.24033183795453716 0.03377212101975522 0.5156138941737047 0.1060287520387664 -0.5933683123354667 0.4358959806038174 2.836 -7.332 0.804 2.872 0.208 0.344 -0.12
-1.0089758632316308 -0.33555829734993425 -0.01227184630308331 2.040961438281543 -0.014956312681882784 -0.1936650744705335 -0.07133010663667173 0.8364490438613794 0.22462387468953474 0.06675884387626033 0.5262167693775814 0.11545352999776785 -0.6503096791711006 0.4087997439716882 2.648 -6.952 0.904 3.024 0.692 0.328 -0.064
-0.9993884833073471 -0.3336408213650775 -0.010354370318226542 2.0459468758421706 -0.006902913545484362 -0.2017184736069319 -0.06634466907604414 0.8529424052896319 0.21362830040403305 0.06479534846813502 0.5450663252955843 0.4194026191755649 -0.6860452955989811 0.42568580448156584 2.492 -6.696 0.704 2.748 0.42 0.336 -0.092
-0.9913350841709486 -0.33133985018324935 -0.010354370318226542 2.0509323134027984 0.0030679615757708274 -0.2067039111675595 -0.06327670750027331 0.8882853226358874 0.20145462887365617 0.07618362183526178 0.5277875657040816 0.8179921870250015 -0.6766205176399797 0.4637776153991967 2.4 -6.572 0.804 2.32 0.116 0.712 -0.112
-0.9821311994436361 -0.3305728597893067 -0.009203884727312482 2.0559177509634257 0.013805827090968724 -0.20708740636453085 -0.05790777474267437 0.9118472675333911 0.19517144356765517 0.06715154295788539 0.49990593090870233 1.0049169498785304 -0.4362886796854425 0.43746677693031766 2.272 -6.316 0.668 2.352 0.136 0.752 -0.112
-0.973310809913295 -0.32903887900142126 -0.007669903939427069 2.0601361981301105 0.02147573103039579 -0.20478643518270273 -0.05330583237901813 0.9628981481446489 0.16336281795602528 0.09896016856951531 0.4449280594811938 0.944048592226646 -0.0750055245903866 0.4221515127469403 1.932 -6.188 0.568 2.536 0.124 0.336 -0.14
-0.9625729443980972 -0.3267379078195931 -0.008053399136398421 2.063971150099824 0.027611654181937447 -0.20210196880390327 -0.048703890015361885 0.9668251389608995 0.1700387023436513 0.10956304377339195 0.3875939935639349 0.7963937375356231 0.22344577744465957 0.4174391237674396 1.68 -5.84 0.468 2.688 0.136 0.328 -0.128
-0.9518350788828992 -0.3255874222286791 -0.006519418348513008 2.0678061020695377 0.03298058693953639 -0.2009514832129892 -0.044485442848677 0.9719302270220254 0.13823007673202137 0.07736171908013696 0.3691371367275571 0.6573782626403517 0.26860617183154156 0.452782041113695 1.62 -5.616 0.368 2.564 0.136 0.308 -0.1
-0.9437816797465008 -0.324436936637765 -0.004985437560627594 2.0716410540392514 0.03681553890924993 -0.19788352163721837 -0.04026699568199211 0.9727156251852754 0.13862277581364643 0.10759954836526664 0.36324665050318117 0.5313218574387072 0.23012166183228558 0.4433572631546936 1.368 -5.428 0.5 2.564 0.136 0.316 -0.112
-0.934194299822217 -0.3229029558498796 -0.0038349519697135344 2.074709015615022 0.04026699568199211 -0.19558255045539025 -0.03604854851530722 1.0100220379396563 0.13508848407902088 0.12487830795676931 0.3848450999925595 0.3962333733596863 0.20852321234290724 0.44374996223631863 1.4 -5.268 0.3 2.352 0.144 0.316 -0.14
-0.922305948716105 -0.32213596545593687 -0.002684466378799474 2.0781604723877645 0.04180097646987752 -0.1936650744705335 -0.03183010134862233 1.002168056307155 0.11034844193664206 0.12841259969139487 0.34439709458517825 0.26860617183154156 0.2191260875467839 0.4103705402981885 1.588 -4.984 0.3 2.136 0.136 0.288 -0.12
-0.9127185687918212 -0.32098547986502285 -0.0015339807878854137 2.0816119291605064 0.04410194765170564 -0.19136410328870537 -0.02684466378799474 1.0296569920209093 0.11427543275289267 0.11938052081401847 0.3451824927484284 0.1790707812210277 0.2411172361177873 0.42332960999181546 1.776 -4.952 0.032 2.048 0.556 0.056 -0.112
-0.9019807032766233 -0.31945149907713744 0.0003834951969713534 2.0839129003423347 0.0502378708032473 -0.190980608091734 -0.023009711818281205 1.0186614177354076 0.09149888601863915 0.09738937224301507 0.3271183349936756 0.278030949790543 0.17357299407827684 0.3872012944823099 1.836 -4.984 0.0 1.772 0.764 0.036 -0.112
-0.8912428377614254 -0.317917518289252 0.0011504855909140602 2.086597366721134 0.06059224112147384 -0.19213109368264808 -0.01917475984856767 1.0897399515095436 0.09778207132464012 0.12448560887514426 0.2878484268311695 0.6954700735579825 0.01610066234662749 0.4245077072366907 1.368 -4.728 0.164 1.344 0.216 0.192 -0.128
-0.8797379818522848 -0.3175340230922806 0.0030679615757708274 2.090048823493876 0.07209709703061444 -0.1917475984856767 -0.014956312681882784 1.09877203038692 0.12212941438539389 0.1299833960178951 0.25878869479091504 1.0324058855922846 -0.012566370612001944 0.3667809422378067 1.12 -4.444 0.1 1.312 0.136 0.22 -0.12
-0.8697671067310296 -0.31676703269833795 0.003451456772742181 2.0915828042817615 0.08130098175792692 -0.19059711289476267 -0.010354370318226542 1.1129091973254222 0.10288715938576591 0.13430308591577078 0.20930861050615737 1.080707872632167 0.04712388979500729 0.4060508504003128 0.84 -4.6 0.032 1.404 0.124 0.192 -0.148
-0.8578787556249177 -0.3156165471074239 0.005368932757598948 2.091966299478733 0.08820389530341129 -0.18829614171293454 -0.007286408742455715 1.0826713680402924 0.11349003458964255 0.11977321989564353 0.14372786387477224 0.912239966615016 0.11977321989564353 0.3970187715229364 0.34 -4.856 0.0 1.588 0.108 0.164 -0.12
-0.8471408901097197 -0.3144660615165098 0.005752427954570301 2.0927332898726756 0.09395632325798159 -0.18714565612202047 -0.0030679615757708274 1.118406984468173 0.09621127499813988 0.13430308591577078 0.10053096489601555 0.7221736111084867 0.1822123738740282 0.3801327110130588 0.28 -4.792 0.1 1.8 0.124 0.212 -0.128
-0.8352525390036077 -0.3133155759255958 0.006902913545484362 2.0923497946757044 0.09779127522769512 -0.184461189743221 0.0007669903939427069 1.1227266743660487 0.10563605295714133 0.11113384009989219 0.04123340357063138 0.5120796024390792 0.17239489683340167 0.37267142846218265 0.092 -4.572 0.064 2.136 0.124 0.288 -0.128
-0.8225971975035531 -0.31178159513771037 0.009203884727312482 2.0923497946757044 0.09932525601558054 -0.18254371375836423 0.003451456772742181 1.1486448137533027 0.1079922474468917 0.13430308591577078 -0.0035342917346255468 0.28941922315766977 0.2061670178531569 0.3408628028505527 0.0 -4.76 0.0 2.412 0.144 0.296 -0.148
-0.8122428271853266 -0.31178159513771037 0.010354370318226542 2.091966299478733 0.10200972239438001 -0.18062623777350748 0.007286408742455715 1.1403981330391764 0.10288715938576591 0.11466813183451774 -0.05772676499888393 0.21480639764890821 0.2042035224450316 0.342826298258678 -0.184 -5.172 -0.164 2.78 0.72 0.316 -0.084
-0.8015049616701286 -0.31101460474376763 0.010354370318226542 2.0911993090847902 0.11159710231866385 -0.17909225698562206 0.011504855909140603 1.1007355257950453 0.06832964020276057 0.1060287520387664 -0.0400553063257562 0.4194026191755649 0.19674223989415543 0.37227872938055756 -0.436 -4.792 -0.132 2.904 0.548 0.328 -0.1
-0.7903836009579595 -0.30986411915285356 0.011888351106111956 2.090815813887819 0.11965050145506227 -0.1787087617886507 0.014956312681882784 1.1148726927335475 0.084037603467763 0.10759954836526664 -0.06636614479463526 0.8121017008006256 0.10170906214089073 0.39034288713531035 -0.496 -4.0 0.064 2.78 0.152 0.308 -0.14
-0.7781117546548761 -0.3090971287589109 0.012655341500054663 2.0877478523120483 0.1292378813793461 -0.17602429540985123 0.018407769454624964 1.156891494467429 0.08207410805963769 0.1288052987730199 -0.09189158510026421 0.9479755830428966 0.09228428418188928 0.37659841927843324 -0.404 -3.904 -0.2 3.084 0.144 1.08 -0.14
-0.7669903939427068 -0.30833013836496814 0.015339807878854137 2.0869808619181054 0.13614079492483047 -0.1695048770613382 0.021092235833424438 1.118406984468173 0.08128870989638758 0.09935286765114036 -0.15040374826239827 0.8505862107998815 0.329474529483426 0.34753868723817877 -0.528 -3.904 -0.4 3.36 0.136 1.012 -0.14
-0.7551020428365949 -0.30833013836496814 0.01457281748491143 2.0839129003423347 0.139975746894544 -0.15915050674311168 0.025310683000109326 1.1561060963041787 0.04437499622363186 0.09267698326351434 -0.22894356458741041 0.6683738369258534 0.7206028147819864 0.3385066083608024 -0.496 -3.904 -0.268 3.728 0.136 0.472 -0.14
-0.7432136917304829 -0.3079466431679968 0.01572330307582549 2.0819954243574776 0.14342720366728617 -0.1507136124097419 0.028762139772851508 1.177704545793557 0.023169245815878585 0.09935286765114036 -0.25250550948491407 0.4221515127469403 0.9519025738591472 0.33772121019755225 -0.464 -3.84 0.0 3.88 0.136 0.336 -0.12
-0.7324758262152851 -0.30756314797102546 0.016490293469768196 2.079310957978678 0.14381069886425754 -0.14419419406122888 0.03259709174256504 1.1074114101826713 0.023561944897503646 0.0911061869370141 -0.2320851572404109 0.22423117560790967 0.8124943998822507 0.3239767423406751 -0.464 -3.904 0.1 3.576 0.164 0.548 -0.128
-0.7198204847152304 -0.30756314797102546 0.01802427425765361 2.0766264915998787 0.146495165243057 -0.13614079492483047 0.03604854851530722 1.1109457019172968 0.024347343060753767 0.08678649703913842 -0.21637719397540847 0.10838494652851677 0.6601271562117271 0.3043417882594221 -0.404 -3.872 -0.468 3.176 0.684 0.82 -0.112
-0.7090826192000325 -0.30756314797102546 0.01802427425765361 2.073942025221079 0.15186409800065595 -0.1277039005914607 0.03834951969713534 1.1415762302840515 0.01688606050987761 0.03534291734625546 -0.22815816642416029 0.24190263428103742 0.7217809120268617 0.3043417882594221 -0.308 -3.904 -0.436 2.84 0.528 0.656 -0.12
-0.6971942680939206 -0.30756314797102546 0.018407769454624964 2.0712575588422797 0.15915050674311168 -0.11734953027323415 0.04180097646987752 1.1345076468148005 0.019634954081253035 0.062439153978384655 -0.27528205621916757 0.5796238444785896 0.8933904106970132 0.3290818304018009 -0.652 -3.904 -0.2 2.596 0.144 0.316 -0.168
-0.6849224217908373 -0.30756314797102546 0.019941750242510378 2.0674226068725665 0.1672039058795101 -0.10776215034895031 0.045252433242619704 1.177704545793557 0.01727875959150267 0.04908738520313259 -0.3086614781572977 0.7037167542721089 0.9778207132464012 0.3031636910145469 -0.496 -3.904 0.1 2.32 0.144 0.336 -0.156
-0.673801061078668 -0.3071796527740541 0.02032524543948173 2.0643546452967954 0.16988837225830958 -0.10009224640952324 0.04832039481839053 1.171421360487556 0.012959069693627005 0.04084070448900632 -0.32554753866717534 0.5917975160089666 0.9197012491658922 0.28667032958629435 -1.308 -3.84 -0.164 2.048 0.144 0.424 -0.14
-0.6626797003664987 -0.3064126623801114 0.019941750242510378 2.0601361981301105 0.171422353046195 -0.09127185687918211 0.05253884198507542 1.156891494467429 0.014922565101752308 0.04987278336638271 -0.35578536795230503 0.3589269606053055 0.8450884236571307 0.3078760799940476 -1.96 -3.776 -0.4 1.892 0.136 0.508 -0.168
-0.6519418348513009 -0.3064126623801114 0.020708740636453084 2.0563012461603973 0.171422353046195 -0.08130098175792692 0.055223308363874894 1.1156580908967975 0.027881634795379313 0.027096236632129192 -0.40251655866568725 0.1319468914260204 0.8482300163101312 0.3318307239731763 -2.68 -3.872 -0.536 1.892 0.136 0.508 -0.14
-0.6415874645330742 -0.3064126623801114 0.02032524543948173 2.052082798993712 0.17103885784922362 -0.07171360183364309 0.05714078434873166 1.1015209239582953 0.003141592653000486 0.04987278336638271 -0.41469023019606416 0.01688606050987761 0.9460120876347713 0.3239767423406751 -3.364 -3.904 -0.468 1.772 0.572 0.412 -0.112
-0.6308495990178764 -0.30602916718314005 0.02032524543948173 2.047480856630056 0.17487380981893716 -0.06289321230330196 0.060975736318445196 1.0877764561014183 0.021991148571003403 0.04790928795825741 -0.4547455365218203 0.10013826581439049 1.00177535722553 0.3086614781572977 -3.644 -4.032 -0.668 1.8 0.528 0.356 -0.128
-0.6224127046845066 -0.30602916718314005 0.0222427214243385 2.0417284286754858 0.17985924737956477 -0.05483981316690354 0.06327670750027331 1.041045265388036 0.03063052836675474 0.03769911183600583 -0.48616146305182517 0.31887165427954933 0.9754645187566509 0.31455196438167365 -3.676 -4.22 -0.636 1.772 0.228 0.412 -0.156
-0.6116748391693088 -0.3052621767891973 0.023009711818281205 2.036359495917887 0.1829272089553356 -0.044485442848677 0.0674951546669582 1.0088439406947811 0.03887720908088101 0.061653755815134534 -0.5399612372344585 0.46456301356244684 0.9220574436556426 0.33968470560567754 -3.332 -4.348 -0.668 1.8 0.136 0.5 -0.14
-0.6013204688510821 -0.30449518639525464 0.023776702212223912 2.030990563160288 0.18561167533413506 -0.03489806292439316 0.07056311624272903 0.9974556673276542 0.03180862561162992 0.07539822367201165 -0.5615596867238368 0.3667809422378067 0.911454568451766 0.3318307239731763 -3.396 -4.476 -0.4 1.772 0.236 0.624 -0.14
-0.591349593729827 -0.30449518639525464 0.024927187803137973 2.0229371640238893 0.18752915131899184 -0.024927187803137973 0.07401457301547121 0.9456193885531462 0.024347343060753767 0.08678649703913842 -0.5768749509072142 0.21245020315915786 0.9110618693701409 0.2890265240760447 -3.428 -4.6 -0.436 1.892 0.464 0.548 -0.14
-0.5813787186085718 -0.30449518639525464 0.026077673394052033 2.0175682312662904 0.1902136176977913 -0.014956312681882784 0.07746602978821339 0.9263771335535183 0.02631083846887907 0.12841259969139487 -0.6224280443757213 0.17043140142527635 0.9601492545732735 0.31887165427954933 -3.396 -4.728 -0.468 1.8 0.444 0.576 -0.128
-0.5721748338812593 -0.30449518639525464 0.027228158984966094 2.0098983273268636 0.1944320648644762 -0.003451456772742181 0.08130098175792692 0.9020297904927645 0.007461282550876154 0.12095131714051871 -0.6522731745792258 0.2552544030562895 0.9848892967156523 0.30080749652479655 -3.456 -4.888 -1.208 1.74 0.252 0.54 -0.148
-0.5637379395478895 -0.3041116911982833 0.027228158984966094 2.0033789089783505 0.19596604565236161 0.005752427954570301 0.08436894333369775 0.8894634198807626 0.022383847652628464 0.08443030254938806 -0.7009678607007335 0.3220132469325498 1.0198395149802828 0.34439709458517825 -3.488 -5.048 -1.744 1.708 0.136 0.54 -0.148
-0.5560680356084625 -0.3037281960013119 0.027228158984966094 1.995325509841952 0.19750002644024703 0.016490293469768196 0.08666991451552587 0.8584401924323828 0.014137166938502187 0.04084070448900632 -0.7092145414148597 0.24465152785241284 1.0265153993679088 0.34243359917705296 -3.488 -5.14 -2.348 1.68 0.216 0.54 -0.14
-0.54686415088115 -0.3037281960013119 0.028762139772851508 1.9872721107055535 0.19865051203116108 0.027611654181937447 0.09127185687918211 0.8435176273306305 0.029452431121879556 0.04908738520313259 -0.7453428569243653 0.14058627122177175 1.0068804452866558 0.3224059460141749 -3.396 -5.332 -2.784 1.556 0.336 0.596 -0.14
-0.5391942469417229 -0.3029612056073692 0.027611654181937447 1.9803691971600692 0.2009514832129892 0.03719903410622128 0.09395632325798159 0.8254534695758776 0.01767145867312773 0.021991148571003403 -0.7724390935564944 0.11506083091614279 1.034762080082035 0.31690815887142404 -3.52 -5.492 -3.088 1.648 0.272 0.528 -0.14
-0.5307573526083531 -0.3029612056073692 0.027611654181937447 1.971548807629728 0.20133497840996056 0.04793689962141918 0.09740778003072377 0.8250607704942526 0.023954643979128706 0.0007853981632501215 -0.7708682972299943 0.13273228958927052 1.008058542531531 0.32868913132017585 -3.676 -5.46 -3.156 1.372 0.164 0.576 -0.128
-0.5230874486689261 -0.3029612056073692 0.027228158984966094 1.9631119132963581 0.20210196880390327 0.057524279545703015 0.1004757416064946 0.7846127650868714 0.024347343060753767 -0.04162610265225644 -0.7865762604949966 0.07971791356988733 0.9958848710011541 0.28431413509654396 -3.584 -5.492 -2.82 1.22 0.236 0.636 -0.128
-0.5158010399264704 -0.3029612056073692 0.02569417819708068 1.9558255045539026 0.2017184736069319 0.0682621450609009 0.10277671278832272 0.7775441816176203 0.014922565101752308 -0.07932521448826227 -0.8238826732493775 0.03534291734625546 1.054397034163288 0.3110176726470481 -3.832 -5.492 -2.952 0.916 0.308 0.596 -0.148
-0.5081311359870433 -0.30181072001645515 0.025310683000109326 1.94662161982659 0.2024854640008746 0.08053399136398422 0.1062281695610649 0.7590873247812424 0.004319689897875668 -0.11545352999776785 -0.8380198401878796 -0.001570796326500243 1.1133018964070471 0.32868913132017585 -3.864 -5.396 -2.684 0.792 0.28 0.452 -0.14
-0.5019952128355016 -0.3029612056073692 0.02339320701525256 1.9378012302962488 0.2024854640008746 0.09088836168221076 0.10929613113683573 0.7524114403936164 -0.00039269908162506076 -0.1390154748952715 -0.8772897483503856 -0.0023561944897503642 1.1266536651822991 0.33300882121805153 -3.676 -5.268 -2.652 0.488 0.244 0.472 -0.156
-0.4939418136991032 -0.3021942152134265 0.021859226227367145 1.9278303551749938 0.20133497840996056 0.10239321759135137 0.11274758790957791 0.6829037029459806 0.008639379795751335 -0.10956304377339195 -0.9039932859008898 0.0 1.0873837570197933 0.2949170103004206 -4.052 -5.204 -2.048 0.396 0.216 0.588 -0.156
-0.48742239535059023 -0.3021942152134265 0.019941750242510378 1.9186264704476812 0.2024854640008746 0.11236409271260656 0.11504855909140603 0.7206028147819864 0.043196898978756684 -0.14961835009914815 -0.9306968234513939 -0.006283185306000972 1.054004335081663 0.3019855937696717 -4.112 -5.236 -1.98 0.396 0.2 0.596 -0.168
-0.48051948180510584 -0.30181072001645515 0.018791264651596317 1.9082721001294547 0.20133497840996056 0.1234854534247758 0.11926700625809092 0.6675884387626032 0.03769911183600583 -0.15236724367052357 -0.9601492545732735 -0.005497787142750851 1.0485065479389122 0.2941316121371705 -4.268 -5.428 -1.944 0.424 0.188 0.656 -0.14
-0.47553404424447826 -0.30104372962251247 0.017640779060682257 1.8986847202051709 0.2017184736069319 0.13307283334905964 0.12195147263689039 0.6620906516198524 0.02631083846887907 -0.13273228958927052 -0.9542587683488976 0.007461282550876154 1.0712830946731657 0.3161227607081739 -4.236 -5.428 -1.712 0.396 0.164 0.644 -0.156
-0.46901462589596526 -0.3006602344255411 0.01572330307582549 1.8894808354778583 0.20133497840996056 0.14419419406122888 0.12425244381871851 0.6314601232530976 0.03455751918300534 -0.14097897030339682 -0.9994191627357796 0.0027488935713754254 1.1089822065091715 0.30355639009617197 -4.488 -5.396 -1.776 0.424 0.164 0.596 -0.148
-0.4636456931383663 -0.2998932440315984 0.015339807878854137 1.878359474765689 0.2017184736069319 0.15608254516734085 0.12732040539448933 0.5886559233559661 0.06832964020276057 -0.12252211346701895 -1.0284788947760342 -0.01767145867312773 1.079529775387292 0.27724555162729286 -4.612 -5.556 -1.98 0.364 0.152 0.636 -0.168
-0.45827676038076737 -0.2998932440315984 0.012655341500054663 1.86723811405352 0.2017184736069319 0.16566992509162468 0.13000487177328882 0.5293583620305818 0.05026548244800778 -0.1331249886708956 -1.0559678304897884 0.0019634954081253035 1.0445795571226615 0.2646791810152909 -4.392 -5.588 -2.316 0.272 0.152 0.664 -0.148
-0.4536748180171111 -0.298359263243713 0.013038836697026017 1.856500248538322 0.20133497840996056 0.17640779060682257 0.13268933815208828 0.4841979676436999 0.07382742734551141 -0.1441205629563973 -1.0649999093671647 0.021991148571003403 1.0532189369184128 0.2662499773417912 -4.424 -5.616 -2.28 0.364 0.152 0.664 -0.148
-0.44868938045648354 -0.29797576804674164 0.011888351106111956 1.8453788878261528 0.2009514832129892 0.18676216092504913 0.1357572997278591 0.4940154446843264 0.08639379795751337 -0.10485065479389122 -1.0693195992650404 -0.014922565101752308 1.0304423901841593 0.20381082336340653 -4.112 -5.808 -2.516 0.304 0.152 0.752 -0.14
-0.44447093328979864 -0.29759227284977025 0.009587379924283835 1.8342575271139834 0.20133497840996056 0.19750002644024703 0.13690778531877318 0.4684900043786975 0.0789325154066372 -0.1060287520387664 -1.0701049974282906 -0.027096236632129192 1.0178760195721575 0.24150993519941236 -4.236 -5.84 -2.82 0.272 0.072 0.74 -0.14
-0.4410194765170565 -0.29605829206188483 0.008820389530341128 1.822752671204843 0.19980099762207515 0.20823789195544493 0.13959225169757264 0.39034288713531035 0.07343472826388636 -0.11427543275289267 -1.1329368504883002 -0.02081305132612822 1.0449722562042867 0.21873338846515883 -4.236 -5.712 -2.92 0.244 -0.328 0.704 -0.184
-0.4371845245473429 -0.29529130166794215 0.008436894333369775 1.8108643200987309 0.19404856966750483 0.21974274786458553 0.14035924209151535 0.4021238595840622 0.09306968234513939 -0.1170243263242681 -1.1506083091614279 -0.21834068938353376 1.040652566306411 0.21519909673053328 -3.832 -5.808 -2.92 0.272 -0.164 0.752 -0.168
-0.4341165629715721 -0.2949078064709708 0.007286408742455715 1.798975968992619 0.18752915131899184 0.22933012778886935 0.14304370847031483 0.34753868723817877 0.08246680714126275 -0.07068583469251093 -1.1215485771211735 -0.5156138941737047 1.0186614177354076 0.18613936469027878 -4.08 -5.968 -3.12 0.304 0.208 0.828 -0.156
-0.4302816110018586 -0.292990330486114 0.005752427954570301 1.7867041226895357 0.18484468494019235 0.24083498369800996 0.14381069886425754 0.3078760799940476 0.08089601081476251 -0.13940817397689656 -1.1093749055907967 -0.5266094684592064 1.00256075538878 0.14922565101752308 -4.144 -6.096 -3.524 0.304 0.188 0.848 -0.14
-0.4275971446230591 -0.2922233400921713 0.004218447166684887 1.7759662571743378 0.1829272089553356 0.2511893540162365 0.1449611844551716 0.3310453258099262 0.11741702540589316 -0.14058627122177175 -1.118014285386548 -0.35657076611555516 1.0229811076332833 0.1578650308132744 -4.236 -5.84 -3.288 0.336 -0.044 0.792 -0.148
-0.4241456878503169 -0.29030586410731457 0.002684466378799474 1.7644614012651971 0.17985924737956477 0.2611602291374917 0.146495165243057 0.28156524152516854 0.14765485469102282 -0.168075206935526 -1.1207631789579233 -0.22187498111815931 1.0265153993679088 0.12723450244651968 -4.456 -5.744 -2.684 0.272 -0.236 0.76 -0.156
-0.4226117070624315 -0.2891553785164005 0.0003834951969713534 1.7537235357499992 0.17564080021287987 0.26959712347086146 0.14764565083397108 0.2733185608110423 0.155116137241899 -0.1610066234662749 -1.0952377386522945 -0.31258846897354836 0.9998118618174047 0.1288052987730199 -4.488 -6.064 -2.552 0.272 -0.052 0.916 -0.156
-0.42031073588060336 -0.28838838812245776 -0.0007669903939427069 1.7422186798408588 0.171422353046195 0.279951493789088 0.14841264122791378 0.19281524907790482 0.13273228958927052 -0.11545352999776785 -1.1019136230399205 -0.4480696521341943 0.9165596565128917 0.11152653918151725 -4.672 -6.22 -3.156 -0.12 0.2 1.012 -0.14
-0.4183932598957466 -0.286470912137601 -0.0019174759848567672 1.7299468335377755 0.16758740107648146 0.292990330486114 0.14956312681882783 0.19674223989415543 0.13155419234439536 -0.13351768775252065 -1.1011282248766703 -0.41861722101231474 1.0363328764085353 0.08050331173313745 -4.704 -6.096 -2.752 -1.648 0.18 0.704 -0.148
-0.41647578391088985 -0.2837864457588015 -0.003451456772742181 1.716524501643778 0.16682041068253875 0.30679615757708273 0.1499466220157992 0.17318029499665177 0.17946348030265274 -0.11466813183451774 -1.1588549898755542 -0.2623229865255406 1.2016591897726858 0.08757189520238855 -4.672 -6.188 -2.652 -2.596 -0.072 0.308 -0.156
-0.41609228871391846 -0.28301945536485884 -0.004601942363656241 1.7042526553406947 0.1622184683188825 0.317917518289252 0.1499466220157992 0.1602212253030248 0.17749998489452745 -0.13469578499739585 -1.22757732915994 -0.24622232417891307 1.242107195180067 0.061653755815134534 -4.924 -6.792 -2.616 -2.932 -0.052 0.308 -0.14
-0.41494180312300444 -0.28033498898605935 -0.005752427954570301 1.6919808090376114 0.15838351634916897 0.3294223741983926 0.1514806028036846 0.08953539061051385 0.17867808213940264 -0.10642145112039146 -1.2228649401804392 -0.3208351496876746 1.151393707324678 0.028274333877004374 -5.236 -7.172 -3.12 -2.964 0.108 0.328 -0.156
-0.4141748127290617 -0.2784175130012026 -0.006519418348513008 1.678558477143614 0.15569904997036949 0.3390097541226764 0.1507136124097419 0.06675884387626033 0.21480639764890821 -0.10327985846739098 -1.2695961308938213 -0.3522510762176795 1.0375109736534105 0.015707963265002428 -5.108 -7.14 -3.12 -2.628 0.172 0.308 -0.14
-0.4141748127290617 -0.27496605622846043 -0.008053399136398421 1.6639856596587026 0.15416506918248407 0.3466796580621035 0.15033011721277054 0.023954643979128706 0.23561944897503645 -0.09424777959001458 -1.332820683035456 -0.27960174611704325 0.8827875354931365 0.003141592653000486 -5.14 -7.808 -3.12 -2.596 0.044 0.568 -0.14
-0.41455830792603304 -0.27228158984966094 -0.008436894333369775 1.6517138133556193 0.15224759319762732 0.35434956200153056 0.1514806028036846 0.021991148571003403 0.24190263428103742 -0.07814711724338709 -1.3163273216072036 -0.18731746193515397 0.7622289174342429 0.0310232274483798 -4.828 -8.128 -3.288 -2.444 -0.036 0.972 -0.168
-0.4157087935169471 -0.27074760906177553 -0.009203884727312482 1.6359905102797938 0.15033011721277054 0.3647039323197571 0.15109710760671324 -0.027096236632129192 0.2340486526485362 -0.08678649703913842 -1.3426381600760826 -0.16768250785390093 0.8156359925352511 0.0070685834692510935 -4.828 -8.128 -3.592 -1.984 -0.108 0.896 -0.184
-0.41609228871391846 -0.26729615228903336 -0.009203884727312482 1.6218011879918537 0.14802914603094242 0.3765922834258691 0.15186409800065595 -0.04241150081550656 0.25957409295416517 -0.08443030254938806 -1.4278538607887208 -0.1971349389757805 1.0139490287559068 0.0007853981632501215 -4.488 -8.476 -3.76 -1.68 -0.088 0.588 -0.12
-0.41724277430483253 -0.26422819071326253 -0.009970875121255189 1.609145846491799 0.14534467965214296 0.38426218736529616 0.15186409800065595 -0.06283185306000971 0.23876104162803694 -0.0730420291822613 -1.4054700131360924 -0.24229533336266248 1.033976681918785 0.008639379795751335 -4.456 -8.412 -3.592 -1.74 -0.06 0.664 -0.196
-0.41800976469877527 -0.2626942099253771 -0.011504855909140603 1.594956524203859 0.14227671807637213 0.39231558650169457 0.15186409800065595 -0.08796459428401361 0.26546457917854105 -0.09738937224301507 -1.3524556371167091 -0.27646015346404273 0.9083129757987655 -0.01531526418337737 -4.176 -8.348 -3.356 -1.924 0.0 0.876 -0.204
-0.4191602502896893 -0.26039323874354897 -0.012655341500054663 1.5834516682947184 0.1407427372884867 0.400368985638093 0.15109710760671324 -0.10131636305926567 0.2591813938725401 -0.10838494652851677 -1.3665928040552113 -0.25957409295416517 0.8329147521267538 0.011780972448751823 -4.052 -8.54 -3.356 -1.892 -0.024 0.876 -0.212
-0.419927240683632 -0.25732527716777814 -0.013805827090968724 1.567728365218893 0.1384417661066586 0.4099563655623768 0.1514806028036846 -0.1240929097935192 0.2631083846887907 -0.10917034469176688 -1.363843910483836 -0.24622232417891307 0.84037603467763 -0.008246680714126275 -4.236 -8.54 -3.456 -1.864 -0.06 0.856 -0.176
-0.4218447166684888 -0.25502430598595005 -0.015339807878854137 1.5543060333248955 0.1365242901218018 0.4183932598957466 0.15033011721277054 -0.15040374826239827 0.239153740709662 -0.12370021071189413 -1.3689489985449617 -0.20145462887365617 0.8592255905956329 -0.012959069693627005 -4.456 -8.476 -3.892 -1.924 -0.088 0.856 -0.24
-0.42299520225940285 -0.2527233348041219 -0.016106798272796843 1.5401167110369554 0.13307283334905964 0.42798063982003043 0.1507136124097419 -0.1252710070383944 0.25957409295416517 -0.15236724367052357 -1.3862277581364644 -0.20813051326128218 0.892605012533763 -0.02670353755050413 -4.268 -8.54 -3.892 -1.892 -0.136 0.808 -0.212
-0.4249126782442596 -0.24965537322835107 -0.017640779060682257 1.525543893552044 0.13038836697026016 0.4368010293503716 0.15033011721277054 -0.16650441060902577 0.27528205621916757 -0.14176436846664692 -1.3654147068103362 -0.28195794060679363 0.8812167391666363 -0.02042035224450316 -4.672 -8.604 -3.456 -1.8 -0.072 0.84 -0.224
-0.42721364942608775 -0.2469709068495516 -0.018791264651596317 1.5132720472489607 0.1277039005914607 0.44332044769888457 0.15109710760671324 -0.1881028600984041 0.2709623663212919 -0.1429424657115221 -1.3320352848722061 -0.2807798433619184 0.7979645338621234 0.01531526418337737 -4.828 -8.54 -3.388 -1.924 0.008 1.004 -0.232
-0.42874763021397316 -0.2446699356677235 -0.020708740636453084 1.50176719133982 0.12463593901568987 0.45175734203225437 0.1507136124097419 -0.20930861050615737 0.24150993519941236 -0.1319468914260204 -1.2817698024241984 -0.2960951075452958 0.7704755981483692 0.01688606050987761 -4.8 -8.412 -3.02 -2.2 0.0 1.06 -0.232
-0.431815591789744 -0.24160197409195266 -0.021859226227367145 1.4879613642488514 0.1227184630308331 0.46172821715350953 0.146495165243057 -0.22776546734253522 0.22069688387328412 -0.1311614932627703 -1.2660618391591958 -0.2646791810152909 0.8187775851882516 -0.10131636305926567 -4.892 -8.348 -3.12 -2.384 0.0 0.896 -0.224
-0.4345000581685434 -0.2389175077131532 -0.023776702212223912 1.4760730131427393 0.12003399665203363 0.4693981210929366 0.14342720366728617 -0.25564710213791453 0.2552544030562895 -0.13823007673202137 -1.2782355106895726 -0.24386612968916271 0.8871072253910122 -0.3153373625449238 -5.08 -8.316 -3.088 -2.748 0.024 0.74 -0.268
-0.4371845245473429 -0.23661653653132508 -0.024927187803137973 1.4622671860517706 0.11811652066717686 0.4778350154263064 0.1392087565006013 -0.26860617183154156 0.25172011132166394 -0.12212941438539389 -1.2578151584450696 -0.23129975907716077 0.8694357667178845 -0.36246125233993104 -4.984 -8.316 -3.324 -3.3 -0.044 0.732 -0.288
-0.44178646691099915 -0.23431556534949696 -0.02569417819708068 1.4492283493547446 0.11619904468232009 0.48703890015361884 0.1342233189399737 -0.3161227607081739 0.25132741224003885 -0.1130973355080175 -1.2130474631398127 -0.2379756434647868 0.8297731594737533 -0.44139376774656824 -4.924 -8.252 -3.22 -3.604 -0.008 0.752 -0.252
-0.4452379236837413 -0.23124760377372613 -0.02569417819708068 1.4365730078546899 0.11236409271260656 0.4966262800779027 0.13115535736420286 -0.34478979366680335 0.26114488928066537 -0.07186393193738612 -1.2448560887514426 -0.24150993519941236 0.8443030254938806 -0.42175881366531526 -4.672 -8.38 -3.356 -3.912 -0.008 0.644 -0.26
-0.44830588525951215 -0.228946632591898 -0.026461168591023387 1.423534171157664 0.11006312153077843 0.5039126888203584 0.12616991980357528 -0.36756634040105685 0.26546457917854105 -0.07029313561088588 -1.2660618391591958 -0.26114488928066537 0.8160286916168762 -0.41626102652256436 -4.58 -8.54 -3.456 -3.88 -0.024 0.588 -0.26
-0.4532913228201398 -0.22549517581915582 -0.0279951493789088 1.4101118392636667 0.10814564554592167 0.5119660879567568 0.12233496783386175 -0.39269908162506073 0.24857851866866346 -0.06950773744763575 -1.2778428116079477 -0.23954643979128706 0.7504479449854911 -0.37659841927843324 -4.612 -8.696 -3.288 -3.544 -0.016 0.692 -0.26
-0.4559757891989392 -0.22357769983429907 -0.028378644575880154 1.3978399929605834 0.1062281695610649 0.5177185159113271 0.11888351106111957 -0.4052654522370627 0.26075219019904033 -0.06086835765188441 -1.2727377235468218 -0.18535396652702868 0.7347399817204886 -0.336150413871052 -4.548 -8.76 -3.12 -3.332 -0.008 0.848 -0.252
-0.46096122675956686 -0.22050973825852824 -0.028378644575880154 1.3855681466575 0.10507768397015084 0.5253884198507542 0.11581554948534874 -0.42843469805294127 0.2968805057085459 -0.06675884387626033 -1.235431310792441 -0.15354534091539876 0.673086225905354 -0.35539266887067994 -4.392 -8.856 -3.256 -3.148 0.0 0.924 -0.288
-0.46594666432019444 -0.21782527187972875 -0.0279951493789088 1.3744467859453307 0.10431069357620813 0.5319078381992672 0.11351457830352062 -0.4637776153991967 0.2827433387700437 -0.0510508806112579 -1.2248284355885644 -0.16532631336415057 0.7029313561088587 -0.35342917346255465 -4.204 -9.08 -3.324 -2.932 -0.024 0.896 -0.296
-0.4705486066838507 -0.21552430069790063 -0.029912625363765568 1.3625584348392188 0.10200972239438001 0.5388107517447516 0.10737865515197896 -0.47241699519494806 0.2642864819336659 -0.02042035224450316 -1.202051888854311 -0.13980087305852162 0.6832964020276057 -0.3526437752993045 -4.02 -9.172 -3.492 -3.116 -0.124 0.924 -0.296
-0.4759175394414496 -0.21283983431910117 -0.029529130166794215 1.3514370741270496 0.10085923680346595 0.5441796845023505 0.10431069357620813 -0.5022621253984527 0.2560398012195396 -0.031415926530004856 -1.1608184852836796 -0.15707963265002428 0.6444191929467247 -0.394269877951561 -4.144 -9.144 -3.388 -3.116 -0.088 0.916 -0.288
-0.4812864721990486 -0.21053886313727305 -0.029529130166794215 1.3403157134148802 0.09894176081860918 0.5503156076538922 0.10085923680346595 -0.510901505194204 0.27056966723966686 -0.043196898978756684 -1.1262609661006742 -0.17043140142527635 0.614181363661595 -0.3644247477480564 -4.02 -9.172 -3.524 -3.176 -0.008 0.896 -0.268
-0.4866554049566475 -0.20823789195544493 -0.03029612056073692 1.3303448382936252 0.09664078963678106 0.5560680356084625 0.09664078963678106 -0.5376050427447081 0.24347343060753765 -0.03534291734625546 -1.09877203038692 -0.16179202162952502 0.5851216316213405 -0.4421791659098184 -3.832 -9.144 -3.324 -3.636 -0.036 0.936 -0.26
-0.4920243377142465 -0.2051699303796741 -0.030679615757708275 1.3196069727784272 0.09625729443980971 0.5625874539569755 0.09318933286403888 -0.5218970794797058 0.24936391683191356 -0.045945792550132106 -1.0752100854894162 -0.13548118316064595 0.5910121178457164 -0.40644354948193784 -3.896 -9.08 -3.22 -3.912 -0.072 0.848 -0.28
-0.49777676566881673 -0.20286895919784598 -0.030679615757708275 1.3081021168692866 0.0947233136519243 0.5691068723054885 0.08935438089432535 -0.5324999546835824 0.2501493149951637 -0.03259402377488004 -1.0441868580410365 -0.13351768775252065 0.627140433355222 -0.38366700274768434 -3.708 -9.144 -3.22 -4.124 -0.052 0.732 -0.28
-0.5035291936233871 -0.19980099762207515 -0.03106311095467963 1.2969807561571174 0.09357282806101024 0.5748593002600588 0.0839854481367264 -0.55017141335671 0.24347343060753765 -0.019242254999627974 -1.0834567662035426 -0.11663162724264303 0.61378866457997 -0.38680859540068485 -3.74 -9.268 -3.324 -4.308 -0.024 0.724 -0.252
-0.5092816215779573 -0.19750002644024703 -0.03144660615165098 1.2870098810358621 0.09242234247009617 0.579461242623715 0.07976700097004151 -0.5643085802952122 0.23876104162803694 -0.0047123889795007284 -1.053611636000038 -0.11977321989564353 0.5446736262139592 -0.44885505029744444 -3.768 -9.3 -3.356 -4.524 -0.052 0.74 -0.26
-0.5146505543355563 -0.19596604565236161 -0.03144660615165098 1.278189491505521 0.09088836168221076 0.5844466801843426 0.0732475826215285 -0.5615596867238368 0.24543692601566297 -0.0200276531628781 -1.0312277883474095 -0.12134401622214377 0.5054037180514531 -0.49087385203132594 -3.864 -9.3 -3.22 -4.552 -0.08 0.808 -0.296
-0.5192524966992126 -0.19213109368264808 -0.03144660615165098 1.2686021115812371 0.09088836168221076 0.5898156129419416 0.06979612584878632 -0.594546409580342 0.2528982085665391 -0.023169245815878585 -0.982925801307527 -0.14883295193589802 0.5183627877450802 -0.4991205327454522 -3.832 -9.524 -3.356 -4.616 -0.016 0.752 -0.308
-0.5265389054416683 -0.190980608091734 -0.03144660615165098 1.2593982268539248 0.088970885697354 0.5936505649116551 0.06557767868210143 -0.6279258315184721 0.2320851572404109 0.001570796326500243 -0.9727156251852754 -0.1319468914260204 0.5246459730510812 -0.5022621253984527 -3.74 -9.744 -3.424 -4.796 -0.024 0.772 -0.252
-0.5319078381992672 -0.18791264651596318 -0.03183010134862233 1.2486603613387268 0.08743690490946858 0.5997864880631968 0.06059224112147384 -0.6224280443757213 0.23326325448528606 -0.023169245815878585 -0.944441291308271 -0.11623892816101798 0.4948008428475765 -0.5061891162147033 -3.768 -9.776 -3.492 -5.012 -0.1 0.712 -0.288
-0.5380437613508089 -0.18599517053110642 -0.032213596545593685 1.240223467005357 0.08590292412158317 0.6036214400329103 0.05560680356084625 -0.6448118920283498 0.2179479903019087 -0.03455751918300534 -0.9546514674305226 -0.10838494652851677 0.4893030557048257 -0.4708461988684478 -3.708 -9.904 -3.256 -5.104 -0.088 0.684 -0.296
-0.5453301700932646 -0.1836941993492783 -0.03298058693953639 1.230636087081073 0.08513593372764046 0.6082233823965666 0.051004861197190006 -0.6412776002937242 0.23444135173016126 -0.011780972448751823 -0.9495463793693969 -0.12684180336489462 0.4751658887663235 -0.4944081437659515 -3.456 -10.032 -3.324 -4.796 -0.036 0.684 -0.28
-0.5510825980478349 -0.18177672336442152 -0.032213596545593685 1.2225826879446748 0.0839854481367264 0.610907848775366 0.045252433242619704 -0.653058572742476 0.22030418479165909 -0.0200276531628781 -0.9393362032471453 -0.13430308591577078 0.39858956784943667 -0.5026548244800777 -3.272 -9.968 -3.324 -4.796 -0.044 0.84 -0.26
-0.558752501987262 -0.1794757521825934 -0.03259709174256504 1.2137622984143337 0.0839854481367264 0.6139758103511368 0.041033986075934815 -0.6385287067223487 0.22658737009766006 -0.012566370612001944 -0.8918196143705129 -0.11545352999776785 0.32868913132017585 -0.49951323182707724 -3.148 -10.032 -3.188 -4.704 -0.036 0.944 -0.268
-0.565271920335775 -0.17755827619773665 -0.034514567727421806 1.2053254040809638 0.08206797215186963 0.6174272671238791 0.03489806292439316 -0.6750497213134794 0.22658737009766006 -0.02631083846887907 -0.8411614328408801 -0.10367255754901604 0.3137665662184235 -0.5317145565203323 -3.084 -10.0 -3.22 -4.584 -0.088 0.868 -0.288
-0.5710243482903453 -0.17525730501590853 -0.033364082136507746 1.1965050145506226 0.08053399136398422 0.6212622190935926 0.028762139772851508 -0.6872233928438563 0.2049889206082817 -0.04437499622363186 -0.8132797980455008 -0.09306968234513939 0.3341869184629267 -0.5407466353977086 -3.02 -10.16 -3.02 -4.552 -0.088 0.792 -0.26
-0.578310757032801 -0.17410681942499445 -0.03298058693953639 1.190369091399081 0.07938350577307016 0.6231796950784493 0.023776702212223912 -0.6770132167216047 0.1798561793842778 -0.022776546734253524 -0.7995353301886237 -0.11388273367126761 0.3173008579530491 -0.5356415473365829 -2.928 -10.22 -2.752 -4.768 -0.016 0.84 -0.288
-0.5855971657752567 -0.1721893434401377 -0.0337475773334791 1.1823156922626827 0.0790000105760988 0.6258641614572488 0.017257283863710903 -0.6907576845784819 0.18181967479240313 -0.03377212101975522 -0.7151050276392356 -0.11859512265076834 0.2320851572404109 -0.5996514976414677 -2.74 -10.284 -2.616 -4.888 0.072 0.876 -0.28
-0.5928835745177125 -0.16988837225830958 -0.034514567727421806 1.1754127787171982 0.0782330201821561 0.6285486278360483 0.01112136071216925 -0.7080364441699845 0.1590431280581496 -0.05654866775400875 -0.6942919763131074 -0.08207410805963769 0.2269800691792851 -0.5391758390712084 -2.74 -10.128 -2.584 -5.104 -0.024 0.78 -0.252
-0.6005534784571395 -0.1687378866673955 -0.03489806292439316 1.169660350762628 0.07593204900032798 0.6296991134269624 0.006135923151541655 -0.6958627726396076 0.16532631336415057 -0.036913713672755706 -0.6546293690689763 -0.0750055245903866 0.252112810403289 -0.5548838023362108 -2.46 -10.22 -2.616 -5.316 -0.072 0.76 -0.28
-0.6070728968056525 -0.16758740107648146 -0.03566505331833587 1.1639079228080578 0.07669903939427068 0.6327670750027332 0.0007669903939427069 -0.7103926386597349 0.1331249886708956 -0.059690260407009234 -0.5992587985598427 -0.09032078877376397 0.21362830040403305 -0.5254313712143313 -2.552 -10.316 -2.684 -5.44 -0.016 0.732 -0.28
-0.6151262959420509 -0.16605342028859604 -0.03566505331833587 1.1577719996565161 0.07631554419729933 0.6335340653966759 -0.005752427954570301 -0.7571238293731171 0.135873882242271 -0.02552544030562895 -0.5701990665195882 -0.06361725122325984 0.16179202162952502 -0.5328926537652074 -2.524 -10.252 -2.484 -5.684 0.024 0.712 -0.268
-0.6220292094875353 -0.16375244910676792 -0.03604854851530722 1.1520195717019457 0.07593204900032798 0.635835036578504 -0.009587379924283835 -0.7323837872307383 0.13548118316064595 -0.011388273367126762 -0.5701990665195882 -0.0620464548967596 0.168075206935526 -0.5729479600909636 -2.68 -10.22 -2.584 -5.744 0.0 0.76 -0.288
-0.6289321230330196 -0.16375244910676792 -0.03566505331833587 1.1478011245352608 0.07516505860638527 0.6377525125633607 -0.016490293469768196 -0.7355253798837388 0.12919799785464497 -0.0329867228565051 -0.5666647747849627 -0.04673119071338223 0.18849555918002917 -0.5733406591725887 -2.584 -10.444 -2.484 -5.684 -0.072 0.704 -0.268
-0.6373690173663894 -0.16298545871282522 -0.03604854851530722 1.1424321917776619 0.0732475826215285 0.6389029981542749 -0.0222427214243385 -0.7767587834543701 0.10288715938576591 -0.036913713672755706 -0.47870018050094904 -0.0659734457130102 0.20263272611853134 -0.5631304830503371 -2.304 -10.728 -2.552 -5.744 -0.008 0.692 -0.26
-0.6454224165027879 -0.16183497312191114 -0.036432043712278574 1.1374467542170343 0.0732475826215285 0.6404369789421602 -0.027228158984966094 -0.7575165284547422 0.0860010988758883 -0.02591813938725401 -0.47752208325607387 -0.08207410805963769 0.10642145112039146 -0.5599888903973366 -2.18 -11.112 -2.652 -5.776 0.052 0.676 -0.232
-0.6515583396543295 -0.16106798272796843 -0.036432043712278574 1.1336118022473207 0.0732475826215285 0.6400534837451889 -0.033364082136507746 -0.7441647596794901 0.08443030254938806 0.008246680714126275 -0.4504258466239447 -0.060475658570259355 0.05379977418263332 -0.5568472977443362 -2.056 -11.268 -2.552 -5.744 -0.008 0.712 -0.28
-0.6592282435937565 -0.16030099233402573 -0.036432043712278574 1.1297768502776073 0.07286408742455715 0.6389029981542749 -0.03719903410622128 -0.7092145414148597 0.06990043652926081 -0.001570796326500243 -0.40683624856356293 -0.045945792550132106 0.028667032958629435 -0.5753041545807139 -1.992 -11.204 -2.852 -5.744 -0.1 0.808 -0.288
-0.667281642730155 -0.1599174971370544 -0.03681553890924993 1.1267088887018364 0.0724805922275858 0.6404369789421602 -0.04410194765170564 -0.7732244917197446 0.03926990816250607 -0.043196898978756684 -0.37227872938055756 -0.013744467856877126 -0.03534291734625546 -0.5643085802952122 -1.9 -11.144 -2.552 -5.776 -0.152 0.792 -0.252
-0.6741845562756393 -0.1599174971370544 -0.03719903410622128 1.124024422323037 0.07133010663667173 0.6400534837451889 -0.049854375606275945 -0.8034623210048742 0.034950218264630406 -0.02591813938725401 -0.32672563591205056 -0.04555309346850705 0.012173671530376884 -0.5976880022333424 -2.056 -11.332 -2.516 -5.776 -0.08 0.724 -0.252
-0.6822379554120378 -0.15953400194008302 -0.037582529303192634 1.1209564607472662 0.06902913545484361 0.6400534837451889 -0.05714078434873166 -0.7583019266179923 0.0200276531628781 -0.051443579692882956 -0.2799944451986683 -0.13626658132389607 0.027881634795379313 -0.5694136683563381 -1.776 -11.3 -2.248 -5.868 0.08 0.752 -0.26
-0.6910583449423789 -0.16030099233402573 -0.03796602450016399 1.118655489565438 0.06902913545484361 0.6400534837451889 -0.06366020269724466 -0.7677267045769938 -0.001570796326500243 -0.04908738520313259 -0.24465152785241284 -0.13391038683414572 -0.027488935713754253 -0.5941537104987169 -1.744 -11.46 -1.912 -5.96 0.124 0.76 -0.232
-0.698728248881806 -0.1599174971370544 -0.0395000052880494 1.1167380135805811 0.0682621450609009 0.6400534837451889 -0.06864564025787226 -0.7657632091688684 0.00039269908162506076 -0.03337942193813016 -0.20852321234290724 -0.04830198703988247 -0.011388273367126762 -0.6024003912128432 -1.62 -11.556 -1.912 -5.96 0.044 0.704 -0.252
-0.7075486384121471 -0.1599174971370544 -0.03911651009107805 1.1148205375957245 0.0682621450609009 0.6396699885482175 -0.07516505860638527 -0.769690199985119 -0.010995574285501701 0.00510508806112579 -0.18613936469027878 -0.01688606050987761 -0.024347343060753767 -0.582372738049965 -1.432 -11.62 -1.776 -6.02 -0.08 0.676 -0.252
-0.7156020375485456 -0.1606844875309971 -0.03834951969713534 1.1136700520048104 0.0674951546669582 0.6385195029573034 -0.08091748656095557 -0.8411614328408801 -0.03220132469325498 -0.03180862561162992 -0.16454091520090044 -0.06636614479463526 -0.008246680714126275 -0.562345084887087 -1.276 -11.872 -2.148 -5.808 0.016 0.712 -0.252
-0.7232719414879726 -0.1614514779249398 -0.03834951969713534 1.1136700520048104 0.06672816427301549 0.6377525125633607 -0.08858739050038264 -0.769690199985119 -0.06361725122325984 -0.029845130203504617 -0.10956304377339195 -0.10563605295714133 -0.05183627877450802 -0.6098616737637194 -1.028 -11.936 -1.98 -5.592 0.108 0.684 -0.26
-0.7324758262152851 -0.1622184683188825 -0.0395000052880494 1.1129030616108677 0.06672816427301549 0.6362185317754754 -0.09318933286403888 -0.782256570597121 -0.06675884387626033 0.011780972448751823 -0.043982297142006806 -0.04162610265225644 -0.11113384009989219 -0.6118251691718446 -1.028 -12.348 -1.98 -5.716 0.052 0.704 -0.24
-0.7393787397607694 -0.16336895390979655 -0.0395000052880494 1.1136700520048104 0.06634466907604414 0.6339175605936472 -0.10009224640952324 -0.7905032513112472 -0.09385508050838952 -0.006675884387626033 0.01060287520387664 -0.008246680714126275 -0.1720021977517766 -0.5772676499888393 -0.964 -12.728 -1.944 -5.928 -0.1 0.724 -0.252
-0.7478156340941392 -0.16490293469768197 -0.039883500485020755 1.114437042398753 0.06519418348513008 0.6323835798057618 -0.10584467436409355 -0.8054258164129996 -0.12448560887514426 -0.05026548244800778 0.05340707510100826 -0.01649336142825255 -0.20066923071040604 -0.6004368958047178 -0.872 -12.572 -2.08 -6.236 -0.1 0.656 -0.252
-0.7554855380335662 -0.16643691548556738 -0.04065049087896346 1.1152040327926958 0.06442719309118737 0.6312330942148477 -0.11159710231866385 -0.7669413064137436 -0.1170243263242681 -0.06086835765188441 0.08128870989638758 -0.10485065479389122 -0.13430308591577078 -0.5666647747849627 -0.776 -12.792 -1.776 -6.388 0.052 0.492 -0.252
-0.762771946776022 -0.1679708962734528 -0.04065049087896346 1.1159710231866384 0.06366020269724466 0.6293156182299909 -0.11734953027323415 -0.7791149779441205 -0.10956304377339195 -0.02513274122400389 0.09464047867163963 -0.1288052987730199 -0.13783737765039633 -0.5588107931524614 -0.652 -13.236 -1.812 -6.508 0.136 0.404 -0.24
-0.770441850715449 -0.1695048770613382 -0.039883500485020755 1.1178884991714952 0.06289321230330196 0.6254806662602774 -0.1227184630308331 -0.7877543577398718 -0.15040374826239827 0.001570796326500243 0.12134401622214377 -0.07186393193738612 -0.24229533336266248 -0.5399612372344585 -0.684 -13.048 -1.776 -6.632 0.06 0.48 -0.26
-0.7784952498518475 -0.17027186745528092 -0.041033986075934815 1.1194224799593806 0.06404369789421602 0.6227961998814779 -0.1277039005914607 -0.7590873247812424 -0.1500110491807732 -0.023169245815878585 0.14647675744614766 -0.011780972448751823 -0.31062497356542307 -0.542710130805834 -0.684 -13.176 -1.508 -6.204 -0.036 0.5 -0.224
-0.786548648988246 -0.1721893434401377 -0.04065049087896346 1.1217234511412089 0.0617427267123879 0.6174272671238791 -0.1342233189399737 -0.7708682972299943 -0.15943582713977467 -0.03769911183600583 0.1578650308132744 -0.03769911183600583 -0.3789546137681836 -0.5544911032545857 -0.56 -13.716 -1.44 -6.052 -0.052 0.616 -0.252
-0.7930680673367589 -0.17449031462196582 -0.04065049087896346 1.124024422323037 0.06059224112147384 0.6132088199571941 -0.13882526130362993 -0.7720463944748694 -0.17160949867015154 -0.03259402377488004 0.20734511509803208 -0.09699667316139 -0.45867252733807096 -0.5619523858054619 -0.528 -13.556 -1.376 -6.264 0.1 0.724 -0.26
-0.8003544760792146 -0.17640779060682257 -0.041033986075934815 1.1267088887018364 0.059825250727531136 0.6093738679874806 -0.14457768925820025 -0.7987499320253736 -0.19438604540440507 0.0047123889795007284 0.26114488928066537 -0.13430308591577078 -0.4547455365218203 -0.5548838023362108 -0.464 -13.524 -1.508 -5.9 0.172 0.616 -0.268
-0.8087913704125844 -0.17832526659167935 -0.04295146206079158 1.1293933550806359 0.05944175553055978 0.6040049352298816 -0.15033011721277054 -0.7779368806992453 -0.2010619297920311 -0.028667032958629435 0.27017696815804176 -0.07618362183526178 -0.42332960999181546 -0.54938601519346 -0.404 -13.936 -1.644 -5.96 0.08 0.54 -0.24
-0.8160777791550401 -0.18100973297047881 -0.041033986075934815 1.1332283070503495 0.059825250727531136 0.5990194976692541 -0.15569904997036949 -0.7771514825359952 -0.2120575040775328 -0.018849555918002914 0.31926435336117437 -0.04241150081550656 -0.46731190713382226 -0.5482079179485848 -0.528 -13.776 -1.34 -6.112 -0.06 0.576 -0.224
-0.8245146734884099 -0.1829272089553356 -0.04180097646987752 1.1366797638230917 0.05790777474267437 0.5940340601086265 -0.16106798272796843 -0.7783295797808704 -0.24582962509728803 0.009817477040626518 0.3506802798911792 -0.05811946408050899 -0.5156138941737047 -0.5525276078464605 -0.436 -13.84 -1.676 -6.144 -0.036 0.616 -0.252
-0.8321845774278369 -0.18637866572807776 -0.04180097646987752 1.1420486965806906 0.05714078434873166 0.5886651273510275 -0.1672039058795101 -0.7720463944748694 -0.25878869479091504 0.01060287520387664 0.3824889055028092 -0.11820242356914328 -0.5376050427447081 -0.5654866775400874 -0.464 -13.936 -1.34 -6.08 0.06 0.588 -0.252
-0.839854481367264 -0.1894466273038486 -0.041033986075934815 1.1462671437473755 0.0559902987578176 0.5825292041994858 -0.17257283863710904 -0.781863871515496 -0.271355065402917 -0.03652101459113065 0.43668137876706753 -0.1260564052016445 -0.5580253949892113 -0.5505641124383351 -0.464 -13.808 -1.376 -6.112 0.124 0.588 -0.232
-0.8482913757006338 -0.1917475984856767 -0.04256796686382023 1.1504855909140603 0.055223308363874894 0.5775437666388583 -0.177941771394708 -0.7912886494744974 -0.297273204790171 -0.013744467856877126 0.49283734743945123 -0.08757189520238855 -0.5611669876422118 -0.5332853528468324 -0.436 -13.808 -1.408 -6.236 0.036 0.528 -0.252
-0.8555777844430895 -0.19481556006144754 -0.04256796686382023 1.1570050092625732 0.05445631796993219 0.5710243482903453 -0.18254371375836423 -0.788539755903122 -0.30237829285129675 0.01610066234662749 0.5085453107044536 -0.07657632091688685 -0.5356415473365829 -0.5156138941737047 -0.308 -13.84 -1.44 -6.144 -0.06 0.48 -0.232
-0.863631183579488 -0.19865051203116108 -0.04141748127290617 1.1623739420201722 0.05368932757598948 0.5645049299418322 -0.18791264651596318 -0.7755806862094949 -0.30080749652479655 0.009424777959001457 0.5246459730510812 -0.08835729336563866 -0.5804092426418398 -0.5006913290719525 -0.464 -13.84 -1.44 -6.08 -0.008 0.508 -0.232
-0.8720680779128577 -0.2024854640008746 -0.04141748127290617 1.1681263699747426 0.051004861197190006 0.5579855115933192 -0.1928980840765908 -0.7555530330466168 -0.3204424506060496 0.005497787142750851 0.5643085802952122 -0.1590431280581496 -0.6251769379470967 -0.5097234079493288 -0.464 -13.84 -1.34 -5.96 0.06 0.576 -0.224
-0.8793544866553135 -0.2059369207736168 -0.04180097646987752 1.175029283520227 0.0502378708032473 0.5514660932448062 -0.19788352163721837 -0.7712609963116193 -0.35342917346255465 -0.003926990816250607 0.601222293967968 -0.1692533041804012 -0.6499169800894755 -0.49048115294970085 -0.496 -13.808 -1.172 -5.836 0.072 0.616 -0.224
-0.8862574002007978 -0.20938837754635897 -0.04141748127290617 1.1823156922626827 0.04832039481839053 0.5449466748962932 -0.20210196880390327 -0.7492698477406159 -0.3530364743809296 -0.018849555918002914 0.6279258315184721 -0.11545352999776785 -0.6428483966202244 -0.46338491631757167 -0.528 -13.776 -1.108 -5.716 0.016 0.528 -0.252
-0.8935438089432535 -0.2124563391221298 -0.04141748127290617 1.1876846250202815 0.047553404424447825 0.5388107517447516 -0.20708740636453085 -0.7634070146791181 -0.3506802798911792 0.00510508806112579 0.6514877764159758 -0.10406525663064109 -0.6039711875393434 -0.4641703144808218 -0.308 -13.744 -0.904 -5.624 -0.008 0.5 -0.252
-0.9019807032766233 -0.2174417766827574 -0.041033986075934815 1.19573802415668 0.04601942363656241 0.5315243430022959 -0.2109223583342444 -0.7547676348833667 -0.36246125233993104 0.0019634954081253035 0.6990043652926081 -0.11584622907939292 -0.6432410957018495 -0.44139376774656824 -0.464 -13.808 -0.836 -5.44 0.052 0.548 -0.224
-0.9088836168221076 -0.22050973825852824 -0.04065049087896346 1.204558413687021 0.04486893804564835 0.5234709438658974 -0.2166747862888147 -0.7775441816176203 -0.3938771788699359 -0.0019634954081253035 0.736703477128614 -0.13155419234439536 -0.6895795873336067 -0.46574111080732206 -0.496 -13.872 -1.04 -5.44 0.052 0.624 -0.232
-0.9165535207615347 -0.22511168062218448 -0.04180097646987752 1.2114613272325054 0.044485442848677 0.5177185159113271 -0.22166022384944228 -0.7606581211077427 -0.41429753111443907 -0.018849555918002914 0.782649269678746 -0.12684180336489462 -0.7209955138636115 -0.4457134576444439 -0.34 -13.968 -0.872 -5.5 -0.036 0.568 -0.224
-0.9246069198979331 -0.22971362298584072 -0.04180097646987752 1.2198982215658754 0.042184471666848876 0.5096651167749288 -0.22511168062218448 -0.7634070146791181 -0.400945762339187 0.005890486224375911 0.7846127650868714 -0.14058627122177175 -0.7115707359046101 -0.426863901726441 0.184 -13.968 -0.736 -5.316 -0.016 0.5 -0.224
-0.9338108046252456 -0.23431556534949696 -0.04180097646987752 1.2294856014901592 0.04065049087896346 0.5019952128355016 -0.22971362298584072 -0.7304202918226129 -0.4382521750935678 0.01767145867312773 0.8113163026373755 -0.17592918856802722 -0.7158904258024857 -0.4107632393798135 0.748 -13.936 -0.604 -5.132 0.036 0.548 -0.232
-0.9395632325798159 -0.2389175077131532 -0.041033986075934815 1.2383059910205003 0.03834951969713534 0.4935583185021319 -0.23278158456161155 -0.7634070146791181 -0.41469023019606416 0.001570796326500243 0.8886780217175124 -0.18142697571077807 -0.7787222788624955 -0.3938771788699359 1.244 -13.904 -0.636 -5.196 0.052 0.588 -0.232
-0.9468496413222717 -0.24275245968286674 -0.04026699568199211 1.2475098757478127 0.03681553890924993 0.4858884145627048 -0.23661653653132508 -0.7312056899858631 -0.44257186499144346 0.006283185306000972 0.9448339903898961 -0.1869247628535289 -0.7995353301886237 -0.3577488633604303 1.9 -14.0 -0.4 -5.196 0.016 0.596 -0.212
-0.9545195452616987 -0.24735440204652295 -0.04180097646987752 1.257480750869068 0.03489806292439316 0.4801359866081345 -0.24045148850103862 -0.7017532588639835 -0.4598506245829461 0.0070685834692510935 0.9495463793693969 -0.181034276629153 -0.7583019266179923 -0.3593196596869306 1.992 -13.936 -0.604 -5.164 0.024 0.508 -0.212
-0.9610389636102117 -0.2527233348041219 -0.041033986075934815 1.268218616384266 0.03259709174256504 0.4705486066838507 -0.24351945007680942 -0.711178036822985 -0.4610287218278213 -0.021598449489378342 0.976642616001526 -0.21362830040403305 -0.7284567964144877 -0.3581415624420554 2.116 -13.936 -0.4 -5.104 0.108 0.424 -0.232
-0.9690923627466101 -0.2577087723647495 -0.04180097646987752 1.279339977096435 0.030679615757708275 0.4613447219565382 -0.2469709068495516 -0.7021459579456086 -0.4712388979500729 -0.027488935713754253 0.9990264636541545 -0.20459622152665666 -0.8066039136578748 -0.3436116964219281 2.46 -13.936 -0.468 -5.316 0.088 0.5 -0.224
-0.9756117810951231 -0.2623107147284057 -0.04256796686382023 1.290077842611633 0.028762139772851508 0.4532913228201398 -0.24965537322835107 -0.6687665360074785 -0.47634398601119865 -0.05576326959075863 1.0202322140619078 -0.19360064724115494 -0.8034623210048742 -0.3133738671367985 2.336 -13.968 -0.604 -5.532 0.008 0.48 -0.224
-0.9821311994436361 -0.2676796474860047 -0.04371845245473429 1.3008157081268308 0.026077673394052033 0.4456214188807127 -0.2527233348041219 -0.6581636608036018 -0.46299221723594663 -0.06832964020276057 1.054004335081663 -0.17160949867015154 -0.7681194036586187 -0.28667032958629435 2.212 -14.0 -0.4 -5.38 0.044 0.376 -0.252
-0.9875001322012351 -0.2718980946526896 -0.044485442848677 1.3119370688390002 0.02339320701525256 0.4387185053352283 -0.25579129637989273 -0.6499169800894755 -0.4959789400924517 -0.07382742734551141 1.067356103856915 -0.23640484713828655 -0.7390596716183643 -0.2850995332597941 2.244 -14.0 -0.3 -5.256 0.1 0.336 -0.232
-0.9947865409436908 -0.2772670274102885 -0.04410194765170564 1.3230584295511694 0.02147573103039579 0.42951462060791584 -0.2580922675617209 -0.6507023782527256 -0.47948557866419916 -0.030237829285129678 1.0944523404890443 -0.24582962509728803 -0.8089601081476251 -0.27567475530079266 1.992 -14.0 0.332 -5.224 0.124 0.424 -0.224
-1.0016894544891752 -0.2826359601678875 -0.043334957257762936 1.3341797902633385 0.018407769454624964 0.42146122147151743 -0.2607767339405203 -0.6613052534566023 -0.46495571264407193 0.013744467856877126 1.1074114101826713 -0.24779312050541333 -0.8525497062080069 -0.21087940683265763 1.868 -14.064 0.836 -5.164 0.144 0.424 -0.232
-1.0066748920498028 -0.28723790253154374 -0.04410194765170564 1.3456846461724792 0.016106798272796843 0.4114903463502622 -0.26307770512234846 -0.6302820260082225 -0.48066367590907433 0.019242254999627974 1.092488845080919 -0.2741039589742924 -0.8710065630443847 -0.23365595356691113 1.712 -14.064 1.004 -5.104 0.172 0.424 -0.224
-1.0128108152013444 -0.292990330486114 -0.04295146206079158 1.3568060068846484 0.013038836697026017 0.4026699568199211 -0.2646116859102339 -0.6369579103958485 -0.5140430978472045 0.007853981632501214 1.1195850817130482 -0.2882411259127946 -0.8529424052896319 -0.20970130958778244 1.804 -14.096 0.972 -4.888 0.152 0.412 -0.224
-1.0204807191407714 -0.29797576804674164 -0.04141748127290617 1.3690778531877317 0.009970875121255189 0.39346607209260864 -0.26576217150114795 -0.6459899892732249 -0.5403539363160835 0.05811946408050899 1.143147026610552 -0.28431413509654396 -0.87297005845251 -0.19517144356765517 1.868 -14.064 0.772 -4.676 0.164 0.452 -0.224
-1.0254661567013992 -0.3025777104103979 -0.042184471666848876 1.3805827090968723 0.008053399136398421 0.3854126729562102 -0.26729615228903336 -0.6562001653954765 -0.49794243550057704 0.05379977418263332 1.1561060963041787 -0.24543692601566297 -0.9020297904927645 -0.14372786387477224 2.212 -13.968 0.904 -4.492 0.164 0.46 -0.232
-1.0323690702468835 -0.30871363356193954 -0.041033986075934815 1.3936215457938983 0.006902913545484362 0.37582529303192636 -0.26959712347086146 -0.6503096791711006 -0.4963716391740768 0.054192473264258384 1.1847731292628083 -0.1990984343839058 -0.9193085500842672 -0.15275994275214863 2.244 -13.904 0.904 -4.34 0.108 0.5 -0.224
-1.0385049933984252 -0.3136990711225671 -0.03911651009107805 1.4066603824909245 0.004601942363656241 0.3647039323197571 -0.2699806186678328 -0.6302820260082225 -0.5254313712143313 0.10288715938576591 1.2362167089556912 -0.16846790601715106 -0.9562222637570229 -0.13391038683414572 2.212 -13.776 1.004 -4.156 -0.016 0.472 -0.24
-1.0446409165499668 -0.31906800388016604 -0.038733014894106695 1.4189322287940078 0.0015339807878854137 0.355883542789416 -0.27074760906177553 -0.6185010535594707 -0.5215043803980807 0.1119192382631423 1.2727377235468218 -0.23876104162803694 -0.9636835463078991 -0.10053096489601555 2.368 -13.716 0.668 -4.096 0.072 0.528 -0.224
-1.0511603348984797 -0.324436936637765 -0.03796602450016399 1.4319710654910338 -0.0011504855909140602 0.3459126676681608 -0.27074760906177553 -0.6106470719269694 -0.5297510611122069 0.10524335387551628 1.279806307016073 -0.278030949790543 -0.9456193885531462 -0.049480084284757656 2.4 -13.588 0.368 -3.94 0.144 0.5 -0.232
-1.0561457724591075 -0.3305728597893067 -0.037582529303192634 1.445393397385031 -0.0038349519697135344 0.336325287743877 -0.27074760906177553 -0.6169302572329705 -0.5230751767245809 0.08757189520238855 1.3010120574238262 -0.2839214360149189 -0.924806337227018 -0.03534291734625546 2.648 -13.428 0.232 -4.032 0.044 0.424 -0.212
-1.0622816956106491 -0.3347913069559916 -0.036432043712278574 1.459199224476 -0.006135923151541655 0.3271214030165645 -0.2699806186678328 -0.5592034922340865 -0.5454590243772094 0.0750055245903866 1.3410673637495825 -0.23640484713828655 -0.9145961611047665 0.006675884387626033 2.648 -13.46 0.368 -4.188 -0.024 0.396 -0.224
-1.0676506283682479 -0.3401602397135905 -0.03604854851530722 1.4737720419609113 -0.009970875121255189 0.31830101348622336 -0.2715145994557182 -0.5753041545807139 -0.517184690500205 0.07107853377413599 1.3548118316064595 -0.2505420140767888 -0.9314822216146441 -0.009424777959001457 2.616 -13.428 0.804 -4.34 0.024 0.396 -0.224
-1.0730195611258468 -0.34552917247118947 -0.03489806292439316 1.4856603930670231 -0.01342233189399737 0.30986411915285356 -0.27113110425874687 -0.5674501729482128 -0.5250386721327062 0.08364490438613793 1.3740540866060875 -0.3392920065240525 -0.9318749206962691 -0.02081305132612822 2.928 -13.46 0.904 -4.368 0.124 0.328 -0.212
-1.0783884938834458 -0.35128160042575973 -0.03413107253045045 1.5002332105519347 -0.015339807878854137 0.2998932440315984 -0.2715145994557182 -0.5242532739694561 -0.5336780519284575 0.07853981632501214 1.3630585123205858 -0.32554753866717534 -0.8886780217175124 -0.02552544030562895 2.992 -13.428 0.604 -4.552 0.152 0.328 -0.232
-1.0826069410501307 -0.355883542789416 -0.033364082136507746 1.5132720472489607 -0.017257283863710903 0.29260683528914266 -0.27228158984966094 -0.5128650006023293 -0.5226824776429558 0.0530143760193832 1.3567753270145848 -0.271355065402917 -0.8784678455952609 -0.03769911183600583 3.052 -13.524 0.668 -4.584 -0.008 0.316 -0.224
-1.0879758738077296 -0.36125247554701495 -0.03298058693953639 1.5259273887490152 -0.019941750242510378 0.28532042654668693 -0.27228158984966094 -0.5057964171330782 -0.4983351345822021 0.07853981632501214 1.3422454609944576 -0.25132741224003885 -0.7877543577398718 -0.02591813938725401 3.116 -13.524 1.24 -4.276 -0.024 0.328 -0.224
-1.092577816171386 -0.36623791310764253 -0.03106311095467963 1.540883701430898 -0.02454369260616662 0.27611654181937445 -0.2715145994557182 -0.4810563749906994 -0.5124723015207042 0.06440264938650996 1.3359622756884566 -0.3180862561162992 -0.7618362183526178 0.003926990816250607 3.052 -13.588 1.376 -3.912 0.124 0.328 -0.232
-1.0975632537320135 -0.3708398554712988 -0.03144660615165098 1.553922538127924 -0.027228158984966094 0.2699806186678328 -0.2718980946526896 -0.47241699519494806 -0.5160065932553298 0.05772676499888393 1.3387111692598321 -0.3840597018293094 -0.7677267045769938 0.01021017612225158 2.992 -13.524 1.276 -3.544 0.164 0.336 -0.196
-1.1029321864896124 -0.3762087882288977 -0.03259709174256504 1.5681118604158641 -0.03029612056073692 0.2607767339405203 -0.2715145994557182 -0.45553093468507044 -0.5085453107044536 0.04673119071338223 1.390940147115965 -0.3385066083608024 -0.7736171908013697 -0.008246680714126275 3.148 -13.428 1.04 -3.332 0.1 0.132 -0.148
-1.105616652868412 -0.38157772098649667 -0.029912625363765568 1.5823011827038043 -0.03259709174256504 0.24965537322835107 -0.27228158984966094 -0.4241150081550656 -0.49165925019457607 0.05262167693775814 1.4251049672173455 -0.27253316264779215 -0.9134180638598913 0.003926990816250607 3.084 -13.268 1.072 -3.512 0.008 0.132 -0.128
-1.1098351000350968 -0.3869466537440956 -0.029912625363765568 1.5976409905826585 -0.03528155812136451 0.23623304133435372 -0.2715145994557182 -0.4174391237674396 -0.5242532739694561 0.06754424203951044 1.4529866020127247 -0.24386612968916271 -1.1062333129377961 0.0007853981632501215 3.116 -13.176 1.376 -3.544 -0.024 0.316 -0.14
-1.1129030616108677 -0.39154859610775183 -0.028762139772851508 1.6118303128705984 -0.0395000052880494 0.22511168062218448 -0.2718980946526896 -0.4260785035631909 -0.5077599125412036 0.06872233928438563 1.4588770882371007 -0.2882411259127946 -1.2299335236496902 0.009817477040626518 3.052 -13.048 1.744 -3.36 0.124 0.336 -0.112
-1.1163545183836099 -0.39653403366837947 -0.029529130166794215 1.6267866255524812 -0.04256796686382023 0.2132233295160725 -0.2718980946526896 -0.3875939935639349 -0.4987278336638271 0.07971791356988733 1.4698726625226024 -0.3577488633604303 -1.248390380486068 0.01531526418337737 3.208 -12.92 1.544 -3.36 0.152 0.336 -0.12
-1.1201894703533233 -0.4011359760320357 -0.028378644575880154 1.6428934238252781 -0.045252433242619704 0.20133497840996056 -0.27228158984966094 -0.3420409000954279 -0.4893030557048257 0.04280419989713162 1.4922565101752308 -0.3290818304018009 -1.2099058704868122 -0.005890486224375911 3.24 -12.824 1.376 -3.42 0.164 0.336 -0.128
-1.1244079175200083 -0.40573791839569195 -0.02684466378799474 1.657849736507161 -0.047553404424447825 0.18867963690990588 -0.2688301330769188 -0.3310453258099262 -0.478307481419324 0.0640099503048849 1.461625981808476 -0.25407630581141427 -1.1541426008960536 0.03887720908088101 3.304 -12.888 1.276 -3.604 0.016 0.344 -0.064
-1.1270923838988078 -0.4111068511532909 -0.0279951493789088 1.6716555635981296 -0.05062136600021865 0.177941771394708 -0.2649951811072052 -0.3318307239731763 -0.4669192080521972 0.07225663101901117 1.4376713378293473 -0.21559179581215834 -1.0712830946731657 0.28470683417816905 3.208 -12.888 1.24 -3.392 0.016 0.336 -0.044
-1.1297768502776073 -0.41609228871391846 -0.02569417819708068 1.685077895492127 -0.05292233718204677 0.17103885784922362 -0.2607767339405203 -0.29570240846367074 -0.4571017310115707 0.062439153978384655 1.396830633340341 -0.25368360672978923 -0.9695740325322749 0.4103705402981885 3.304 -12.888 1.276 -3.084 0.08 0.328 -0.044
-1.131694326262464 -0.42031073588060336 -0.026077673394052033 1.6988837225830957 -0.05445631796993219 0.16298545871282522 -0.25655828677383546 -0.2839214360149189 -0.4421791659098184 0.06715154295788539 1.3783737765039632 -0.2811725424435435 -0.8698284657995096 0.4610287218278213 3.396 -12.92 1.376 -2.78 0.108 0.336 -0.056
-1.1355292782321775 -0.42529617344123094 -0.023776702212223912 1.713456540068007 -0.057524279545703015 0.15378157398551273 -0.2515728492132078 -0.2576105975460398 -0.45553093468507044 0.060475658570259355 1.3610950169124605 -0.2191260875467839 -0.8619744841670083 0.4622068190726965 3.456 -12.76 1.276 -2.504 0.052 0.344 -0.072
-1.1370632590200629 -0.42874763021397316 -0.025310683000109326 1.727262367158976 -0.05829126993964572 0.14611167004608566 -0.24773789724349432 -0.25250550948491407 -0.4457134576444439 0.04790928795825741 1.3689489985449617 -0.2049889206082817 -0.8317366548818786 0.43785947601194275 3.644 -12.636 1.276 -2.384 0.0 0.328 -0.064
-1.1397477253988624 -0.4333495725776294 -0.024160197409195266 1.7399177086590305 -0.06059224112147384 0.13805827090968723 -0.24428644047075213 -0.22933626366903548 -0.4300054943794415 0.027881634795379313 1.402328420483092 -0.19163715183302965 -0.8058185154946247 0.4123340357063138 3.708 -12.54 1.44 -2.168 0.052 0.096 -0.072
-1.1412817061867477 -0.4371845245473429 -0.0222427214243385 1.7541070309469706 -0.06212622190935926 0.12732040539448933 -0.2396844981070959 -0.21087940683265763 -0.4480696521341943 0.04790928795825741 1.435707842421222 -0.18064157754752794 -0.8941758088602633 0.4158683274409393 3.956 -12.348 2.048 -2.384 0.1 0.152 -0.072
-1.1416652013837192 -0.44178646691099915 -0.02339320701525256 1.7713643148106815 -0.06481068828815872 0.11581554948534874 -0.23508255574343967 -0.16375551703765032 -0.420188017338815 0.08246680714126275 1.4624113799717262 -0.15747233173164935 -1.0382963718166607 0.40487275315543764 4.052 -12.284 1.844 -2.656 0.06 0.328 -0.064
-1.1431991821716045 -0.44485442848677 -0.0222427214243385 1.7840196563107362 -0.06557767868210143 0.10699515995500761 -0.23124760377372613 -0.11113384009989219 -0.41351213295118894 0.034164820101380285 1.468301866196102 -0.1920298509146547 -1.0752100854894162 0.4174391237674396 3.896 -12.316 1.944 -2.72 0.016 0.328 -0.072
-1.1431991821716045 -0.44868938045648354 -0.021859226227367145 1.7970584930077622 -0.06787864986392955 0.09779127522769512 -0.2274126518040126 -0.12291481254864402 -0.38798669264556 0.03848450999925595 1.435707842421222 -0.17121679958852648 -0.9950994728379039 0.41390483203281403 3.988 -12.316 1.944 -2.964 0.052 0.124 -0.072
-1.145883648550404 -0.45405831321408247 -0.021859226227367145 1.8123983008866162 -0.06902913545484361 0.08820389530341129 -0.2231942046373277 -0.09385508050838952 -0.4123340357063138 0.021991148571003403 1.3807299709937135 -0.17160949867015154 -0.8906415171256378 0.4221515127469403 4.236 -12.284 1.744 -2.964 0.08 -0.076 -0.064
-1.14473316295949 -0.4571262747898533 -0.02147573103039579 1.8262041279775851 -0.06941263065181497 0.07669903939427068 -0.21935925266761416 -0.06950773744763575 -0.3930917807066858 0.06322455214163478 1.4082189067074677 -0.11859512265076834 -0.9483682821245217 0.4311835916243167 4.332 -12.348 1.544 -2.84 0.024 0.076 -0.084
-1.1451166581564614 -0.4601942363656241 -0.02147573103039579 1.8400099550685538 -0.06979612584878632 0.0674951546669582 -0.2132233295160725 -0.004319689897875668 -0.36560284499293155 0.021991148571003403 1.3807299709937135 -0.07107853377413599 -1.0135563296742818 0.42568580448156584 4.236 -12.316 1.376 -2.596 0.016 0.18 -0.064
-1.1451166581564614 -0.4640291883353377 -0.021092235833424438 1.854199277356494 -0.07056311624272903 0.05790777474267437 -0.20900488234938763 0.022776546734253524 -0.35460727070742987 0.012566370612001944 1.3917255452792152 -0.0620464548967596 -1.0064877462050306 0.4339324851956921 4.02 -12.284 1.676 -2.412 0.024 0.212 -0.072
-1.1439661725655472 -0.46748064510807985 -0.02032524543948173 1.8664711236595772 -0.07133010663667173 0.04947088040930459 -0.2059369207736168 0.0329867228565051 -0.33025992764667605 0.03534291734625546 1.324966701402955 -0.03573561642788053 -0.9232355409005178 0.4190099200939398 3.988 -12.284 1.34 -2.2 0.024 0.112 -0.072
-1.1431991821716045 -0.4705486066838507 -0.02147573103039579 1.8795099603566032 -0.07209709703061444 0.041033986075934815 -0.20133497840996056 0.05811946408050899 -0.33536501570780186 0.018849555918002914 1.293158075791325 -0.07382742734551141 -0.8827875354931365 0.42372230907344055 3.768 -12.316 1.544 -2.076 0.072 0.084 -0.072
-1.1420486965806906 -0.47400006345659285 -0.020708740636453084 1.891398311462715 -0.07209709703061444 0.032213596545593685 -0.19711653124327566 0.07853981632501214 -0.3176935570346741 0.0047123889795007284 1.3069025436482022 -0.03337942193813016 -0.8882853226358874 0.41429753111443907 3.832 -12.22 1.544 -1.924 0.06 0.112 -0.072
-1.1412817061867477 -0.4770680250323637 -0.02032524543948173 1.9055876337506552 -0.07209709703061444 0.02147573103039579 -0.1928980840765908 0.1280199006097698 -0.3322234230548014 0.027488935713754253 1.311614932627703 -0.021991148571003403 -0.9354092124308947 0.42843469805294127 4.052 -12.22 1.676 -1.708 0.052 0.164 -0.072
-1.1401312205958338 -0.48051948180510584 -0.019941750242510378 1.9190099656446526 -0.07171360183364309 0.011504855909140603 -0.18791264651596318 0.11270463642639243 -0.3157300616265488 0.03377212101975522 1.2966923675259505 0.00039269908162506076 -0.9609346527365237 0.4351105824405673 4.236 -12.16 1.44 -1.436 0.052 0.2 -0.112
-1.1378302494140056 -0.48397093857784806 -0.019558255045539024 1.9324322975386499 -0.07171360183364309 0.0030679615757708274 -0.18331070415230694 0.13744467856877127 -0.31062497356542307 0.0400553063257562 1.280591705179323 0.01060287520387664 -0.9161669574312667 0.44964044846069456 4.392 -12.064 1.24 -1.344 0.06 0.26 -0.1
-1.1355292782321775 -0.48703890015361884 -0.019941750242510378 1.9450876390387046 -0.07171360183364309 -0.005368932757598948 -0.177941771394708 0.20027653162878098 -0.3133738671367985 0.014137166938502187 1.2574224593634444 0.014529866020127248 -0.8179921870250015 0.45592363376669554 4.424 -11.968 1.172 -1.344 0.072 0.18 -0.112
-1.132844811853378 -0.49010686172938966 -0.01917475984856767 1.9562089997508738 -0.07171360183364309 -0.013805827090968724 -0.1737233242280231 0.23365595356691113 -0.2941316121371705 0.030237829285129678 1.2252211346701896 -0.0011780972448751821 -0.7928594458009977 0.4680973052970724 4.392 -11.84 1.34 -1.22 0.08 0.076 -0.092
-1.1293933550806359 -0.4920243377142465 -0.02032524543948173 1.9700148268418427 -0.07094661143970038 -0.022626216621309852 -0.1687378866673955 0.278030949790543 -0.27724555162729286 -0.004319689897875668 1.2138328613030627 -0.009817477040626518 -0.8258461686575027 0.4900884538680758 4.332 -11.776 1.276 -1.192 0.108 0.144 -0.112
-1.125174907913951 -0.4947088040930459 -0.02032524543948173 1.982286673144926 -0.07171360183364309 -0.029912625363765568 -0.16336895390979655 0.33300882121805153 -0.2631083846887907 -0.03180862561162992 1.1993029952829355 0.006283185306000972 -0.834092849371629 0.49519354192920156 4.268 -11.84 1.408 -1.1 0.124 0.192 -0.1
-1.1217234511412089 -0.49816026086578813 -0.019941750242510378 1.9941750242510379 -0.07094661143970038 -0.037582529303192634 -0.1580000211521976 0.35460727070742987 -0.26546457917854105 0.011780972448751823 1.1977321989564353 0.023561944897503646 -0.7716536953932444 0.4869468612150753 3.988 -11.684 1.44 -0.852 0.144 0.152 -0.092
-1.1178884991714952 -0.501228222441559 -0.01917475984856767 2.007213860948064 -0.07209709703061444 -0.04601942363656241 -0.15224759319762732 0.3738495257070578 -0.24779312050541333 -0.004319689897875668 1.16474547609993 0.009424777959001457 -0.7551603339649918 0.4869468612150753 3.924 -11.652 1.544 -0.792 0.144 0.152 -0.084
-1.1136700520048104 -0.5027622032294443 -0.019941750242510378 2.0179517264632616 -0.07133010663667173 -0.05368932757598948 -0.14879613642488512 0.3860231972374347 -0.27056966723966686 0.0047123889795007284 1.1722067586508063 0.001570796326500243 -0.7559457321282419 0.48616146305182517 4.08 -11.684 1.544 -0.792 0.136 0.132 -0.1
-1.109068109641154 -0.5046796792143011 -0.019941750242510378 2.0283060967814883 -0.07209709703061444 -0.06059224112147384 -0.14381069886425754 0.4241150081550656 -0.24897121775028852 0.029059732040254495 1.144325123855427 0.0019634954081253035 -0.724137106516612 0.44689155488931914 4.02 -11.524 1.44 -0.764 0.144 0.152 -0.084
-1.1048496624744693 -0.5073641455931006 -0.018407769454624964 2.0390439622966863 -0.07171360183364309 -0.06672816427301549 -0.13959225169757264 0.46770460621544735 -0.24740042142378826 0.034164820101380285 1.1156580908967975 -0.011780972448751823 -0.7410231670264896 0.49990593090870233 4.02 -11.396 1.24 -0.7 0.18 0.144 -0.112
-1.0998642249138417 -0.5104321071688714 -0.018407769454624964 2.0509323134027984 -0.06902913545484361 -0.0732475826215285 -0.13383982374300235 0.4759512869295736 -0.23719024530153668 0.039662607244131134 1.1081968083459215 0.07068583469251093 -0.6577709617219767 0.4896957547864507 3.988 -11.46 1.108 -0.58 0.556 0.084 -0.064
-1.094878787353214 -0.5123495831537281 -0.018407769454624964 2.0609031885240534 -0.06212622190935926 -0.0790000105760988 -0.1292378813793461 0.5152211950920796 -0.2591813938725401 0.03259402377488004 1.1030917202847956 0.32633293683042547 -0.6287112296817222 0.5014767272352025 3.924 -11.332 1.004 -0.488 0.408 0.084 -0.092
-1.088359369004701 -0.5150340495325276 -0.018407769454624964 2.0727915396301655 -0.05292233718204677 -0.08666991451552587 -0.12425244381871851 0.5639158812135873 -0.23758294438316174 0.006283185306000972 1.072461191918041 0.6699446332523536 -0.6585563598852269 0.5089380097860787 4.08 -11.144 1.24 -0.424 0.108 0.144 -0.112
-1.081839950656188 -0.5169515255173844 -0.018407769454624964 2.0827624147514205 -0.04601942363656241 -0.09203884727312482 -0.11926700625809092 0.6098616737637194 -0.21245020315915786 -0.02081305132612822 1.0618583167141642 0.8348782475348792 -0.640099503048849 0.47870018050094904 3.924 -11.112 1.276 -0.336 0.116 0.144 -0.12
-1.075320532307675 -0.5196359918961839 -0.017257283863710903 2.091966299478733 -0.03834951969713534 -0.09855826562163783 -0.11428156869746332 0.646775387436475 -0.22894356458741041 0.01060287520387664 1.0359401773269101 0.8246680714126275 -0.5866924279478407 0.4739877915214483 3.768 -11.204 1.14 -0.212 0.124 0.164 -0.12
-1.0680341235652193 -0.5211699726840693 -0.017640779060682257 2.1042381457818164 -0.03183010134862233 -0.10354370318226543 -0.10929613113683573 0.6935065781498573 -0.21441369856728315 0.0420188017338815 1.0123782324294066 0.6938992772314824 -0.5474225197853346 0.49165925019457607 3.52 -11.08 1.44 -0.06 0.124 0.112 -0.112
-1.0603642196257923 -0.5234709438658974 -0.017640779060682257 2.112675040115186 -0.026077673394052033 -0.10852914074289302 -0.10277671278832272 0.7017532588639835 -0.21480639764890821 0.05654866775400875 0.9715375279404003 0.5831581362132152 -0.5187554868267052 0.5034402226433279 3.396 -11.236 1.04 -0.028 0.124 0.104 -0.112
-1.0519273252924224 -0.5253884198507542 -0.017640779060682257 2.1230294104334124 -0.0222427214243385 -0.11428156869746332 -0.09779127522769512 0.7119634349862352 -0.21048670775103256 0.014529866020127248 0.9330530179411443 0.49754973641895195 -0.5101161070309539 0.4920519492762011 3.364 -11.364 1.04 0.0 0.124 0.124 -0.128
-1.0446409165499668 -0.5280728862295537 -0.015339807878854137 2.132233295160725 -0.018407769454624964 -0.11926700625809092 -0.09357282806101024 0.7908959503928723 -0.2049889206082817 0.006283185306000972 0.8992808969213891 0.40565815131868777 -0.4826271713171996 0.4826271713171996 3.116 -11.176 1.04 0.0 0.116 0.18 -0.112
-1.0369710126105396 -0.5307573526083531 -0.016490293469768196 2.1402866942971235 -0.016490293469768196 -0.12233496783386175 -0.088970885697354 0.8026769228416242 -0.19674223989415543 0.07225663101901117 0.8878926235542624 0.329474529483426 -0.44846235121581934 0.46966810162357264 3.052 -11.364 0.972 0.0 0.1 0.152 -0.092
-1.0277671278832272 -0.5315243430022959 -0.016106798272796843 2.149490579024436 -0.014956312681882784 -0.12540292940963257 -0.0839854481367264 0.8435176273306305 -0.17239489683340167 0.04084070448900632 0.859618289677258 0.20459622152665666 -0.3542145716258048 0.45356743927694515 2.896 -11.396 0.904 0.0 0.136 0.132 -0.112
-1.0181797479589434 -0.5334418189871526 -0.013805827090968724 2.156009997372949 -0.013038836697026017 -0.1284708909854034 -0.08053399136398422 0.8490154144733814 -0.18849555918002917 0.03220132469325498 0.8160286916168762 0.1260564052016445 -0.31258846897354836 0.46574111080732206 2.648 -11.3 0.872 0.06 0.584 0.104 -0.072
-1.0097428536255737 -0.5357427901689807 -0.013805827090968724 2.1652138821002613 -0.005368932757598948 -0.13038836697026016 -0.07593204900032798 0.8592255905956329 -0.21166480499590773 0.07107853377413599 0.7751879871278698 0.31926435336117437 -0.24229533336266248 0.459065226419696 2.552 -11.428 0.804 0.06 0.456 0.104 -0.072
-1.000538968898261 -0.5380437613508089 -0.01342233189399737 2.1717333004487744 0.0030679615757708274 -0.13192234775814557 -0.07017962104575767 0.8788605446768859 -0.2230530783630345 0.07343472826388636 0.7457355560059903 0.6899722864152317 -0.17867808213940264 0.4779147823376989 2.368 -11.332 0.872 0.0 0.124 0.124 -0.14
-0.9924855697618626 -0.5407282277296084 -0.013805827090968724 2.1786362139942588 0.010354370318226542 -0.13307283334905964 -0.06481068828815872 0.9090983739620156 -0.21284290224078292 0.07068583469251093 0.7060729487618592 0.8545132016161322 -0.155116137241899 0.44257186499144346 2.244 -11.112 0.772 0.028 0.124 0.104 -0.112
-0.9825146946406075 -0.5430291989114364 -0.011888351106111956 2.1847721371458007 0.01802427425765361 -0.13307283334905964 -0.06059224112147384 0.9306968234513939 -0.2089159114245323 0.09581857591651483 0.6538439709057261 0.8085674090660001 -0.06518804754976008 0.45553093468507044 1.932 -11.204 0.736 0.028 0.124 0.056 -0.112
-0.9725438195193523 -0.5457136652902359 -0.010354370318226542 2.190524565100371 0.0222427214243385 -0.13268933815208828 -0.05714078434873166 0.9656470417160243 -0.21755529122028364 0.10053096489601555 0.6114324700902196 0.6585563598852269 -0.02042035224450316 0.41154863754306364 1.712 -11.332 0.536 0.0 0.124 0.056 -0.112
-0.9629564395950685 -0.5472476460781214 -0.010354370318226542 2.1966604882519123 0.027228158984966094 -0.13307283334905964 -0.05292233718204677 0.9884235884502779 -0.20930861050615737 0.10288715938576591 0.5753041545807139 0.5061891162147033 0.0023561944897503642 0.42764929988969114 1.496 -11.3 0.332 0.336 0.116 0.076 -0.092
-0.9533690596707847 -0.5487816268660067 -0.009203884727312482 2.201262430615569 0.030679615757708275 -0.13192234775814557 -0.04832039481839053 1.0033461535520303 -0.19988383254715592 0.09581857591651483 0.5289656629489569 0.394269877951561 0.0011780972448751821 0.4476769530525692 1.212 -11.524 0.232 1.372 0.136 0.124 -0.112
-0.9426311941555867 -0.5514660932448062 -0.008053399136398421 2.206631363373168 0.03413107253045045 -0.13460681413694506 -0.04410194765170564 1.0155198250824071 -0.21362830040403305 0.08914269152888879 0.5226824776429558 0.323191344177425 -0.03063052836675474 0.43943027233844295 1.088 -11.428 0.164 2.26 0.572 0.328 -0.112
-0.9307428430494747 -0.5541505596236057 -0.006902913545484362 2.2120002961307668 0.04256796686382023 -0.1365242901218018 -0.03796602450016399 1.0351547791636602 -0.24308073152591259 0.16336281795602528 0.5446736262139592 0.47948557866419916 -0.13783737765039633 0.43236168886919185 1.4 -11.396 0.164 2.628 0.456 0.296 -0.1
-0.9203884727312482 -0.5572185211993765 -0.004601942363656241 2.2185197144792794 0.05253884198507542 -0.13959225169757264 -0.034514567727421806 1.0575386268162885 -0.23640484713828655 0.07775441816176203 0.5364269454998329 0.7960010384539982 -0.21755529122028364 0.4948008428475765 1.276 -11.428 0.0 2.444 0.136 0.336 -0.128
-0.9085001216251363 -0.5591359971842333 -0.0038349519697135344 2.22427214243385 0.06135923151541655 -0.14227671807637213 -0.028762139772851508 1.0834567662035426 -0.24150993519941236 0.10759954836526664 0.5529203069280855 0.9032078877376397 -0.297273204790171 0.47241699519494806 1.308 -11.3 -0.164 2.136 0.124 0.328 -0.148
-0.8977622561099384 -0.5625874539569755 -0.0015339807878854137 2.2300245703884203 0.06864564025787226 -0.14419419406122888 -0.024160197409195266 1.0975939331420448 -0.27960174611704325 0.1280199006097698 0.562737783968712 0.8541205025345071 -0.2807798433619184 0.42372230907344055 1.34 -11.236 0.064 1.708 0.144 0.792 -0.14
-0.8866408953977691 -0.565271920335775 -0.0015339807878854137 2.233859522358134 0.07439806821244256 -0.14035924209151535 -0.020708740636453084 1.1136945954886723 -0.28195794060679363 0.1119192382631423 0.5230751767245809 0.7072510460067344 -0.07932521448826227 0.40448005407381254 1.152 -11.144 0.2 1.588 0.144 0.808 -0.128
-0.8751360394886285 -0.5687233771085172 -0.0011504855909140602 2.2380779695248187 0.07784952498518474 -0.1342233189399737 -0.016106798272796843 1.1026990212031706 -0.2839214360149189 0.09699667316139 0.45356743927694515 0.543495528969084 0.34871678448305393 0.4802709768274493 0.56 -10.984 0.0 1.892 0.116 0.308 -0.148
-0.8632476883825165 -0.571791338684288 -0.0007669903939427069 2.2422964166915036 0.08091748656095557 -0.12808739578843203 -0.011888351106111956 1.1466813183451774 -0.30551988550429726 0.06361725122325984 0.3777765165233084 0.36324665050318117 0.6416702993753493 0.4472842539709442 0.184 -10.824 -0.132 1.984 0.364 0.336 -0.12
-0.8509758420794333 -0.5752427954570302 0.0015339807878854137 2.246131368661217 0.08666991451552587 -0.12195147263689039 -0.006519418348513008 1.1211558780395483 -0.32672563591205056 0.09778207132464012 0.3479313863198038 0.3408628028505527 0.6499169800894755 0.43982297142006804 -0.06 -10.696 0.164 1.984 0.62 0.328 -0.1
-0.8402379765642354 -0.579461242623715 0.002684466378799474 2.249199330236988 0.09587379924283836 -0.11619904468232009 -0.0015339807878854137 1.1537499018144284 -0.3204424506060496 0.1240929097935192 0.3432189973403031 0.5984734003965926 0.5788384463153395 0.4571017310115707 0.152 -10.696 0.132 1.772 0.28 0.328 -0.156
-0.8264321494732667 -0.5825292041994858 0.0023009711818281204 2.253801272600644 0.10469418877317949 -0.11006312153077843 0.002684466378799474 1.1517864064063033 -0.3506802798911792 0.0769690199985119 0.36756634040105685 0.8278096640656281 0.5034402226433279 0.42175881366531526 -0.216 -10.636 0.0 1.436 0.124 0.328 -0.14
-0.8156942839580688 -0.5852136705782853 0.004601942363656241 2.2564857389794435 0.1119805975156352 -0.1062281695610649 0.006519418348513008 1.1725994577324315 -0.3451824927484284 0.09032078877376397 0.34164820101380283 0.8552985997793823 0.49323004652107627 0.43982297142006804 -0.28 -10.636 -0.3 1.192 0.144 0.46 -0.148
-0.8030389424580141 -0.5886651273510275 0.005368932757598948 2.2584032149643005 0.11734953027323415 -0.09932525601558054 0.01227184630308331 1.171028661405931 -0.30080749652479655 0.13273228958927052 0.26860617183154156 0.7209955138636115 0.5713771637644633 0.42058071642044004 -0.216 -10.696 -0.332 1.16 0.136 0.492 -0.148
-0.7930680673367589 -0.5909660985328556 0.005752427954570301 2.2595537005552147 0.12003399665203363 -0.09012137128826805 0.014956312681882784 1.1667089715080554 -0.3070906818307975 0.10249446030414085 0.23169245815878584 0.49323004652107627 0.7021459579456086 0.42529310539994075 -0.464 -10.696 -0.1 1.16 0.124 0.328 -0.128
-0.781179716230647 -0.5955680408965119 0.008053399136398421 2.2626216621309854 0.1234854534247758 -0.08130098175792692 0.019941750242510378 1.1671016705896806 -0.32829643223855076 0.09817477040626518 0.19085175366977952 0.3153373625449238 0.821133779678002 0.4197953182571899 -0.404 -10.792 -0.164 1.192 0.456 0.328 -0.112
-0.769291365124535 -0.59786901207834 0.006902913545484362 2.2637721477218995 0.12885438618237474 -0.0732475826215285 0.02339320701525256 1.189485518242309 -0.33261612213642644 0.06990043652926081 0.16768250785390093 0.33300882121805153 0.8945685079418884 0.39073558621693544 -0.34 -10.856 -0.436 1.22 0.536 0.316 -0.112
-0.7570195188214517 -0.6017039640480536 0.008053399136398421 2.265306128509785 0.13537380453088776 -0.06366020269724466 0.02684466378799474 1.2032299860991862 -0.33772121019755225 0.0640099503048849 0.1252710070383944 0.5486006170302099 0.87297005845251 0.3962333733596863 -0.34 -10.984 -0.568 1.036 0.18 0.316 -0.128
-0.7439806821244257 -0.6047719256238244 0.009587379924283835 2.265306128509785 0.14227671807637213 -0.055223308363874894 0.03259709174256504 1.1953760044666848 -0.31887165427954933 0.11152653918151725 0.09228428418188928 0.7099999395781098 0.8450884236571307 0.3950552761148111 -0.464 -11.08 -0.468 0.852 0.136 0.316 -0.128
-0.7305583502304283 -0.6093738679874806 0.009970875121255189 2.265689623706756 0.14764565083397108 -0.04601942363656241 0.03566505331833587 1.2036226851808112 -0.33732851111592715 0.05222897785613308 0.06990043652926081 0.6232134425389714 0.8368417429430044 0.37738381744168337 -0.404 -11.396 -0.568 0.852 0.136 0.328 -0.14
-0.7202039799122018 -0.6116748391693088 0.009970875121255189 2.265306128509785 0.14956312681882783 -0.037582529303192634 0.0395000052880494 1.1930198099769345 -0.32594023774880043 0.03180862561162992 0.00510508806112579 0.47870018050094904 0.8710065630443847 0.37070793305405736 -0.496 -11.332 -0.468 0.852 0.124 0.308 -0.148
-0.7079321336091184 -0.6151262959420509 0.009970875121255189 2.265689623706756 0.15224759319762732 -0.028762139772851508 0.043334957257762936 1.19655410171156 -0.31141037172867314 0.029452431121879556 -0.02042035224450316 0.2450442269340379 0.8690430676362594 0.3777765165233084 -0.404 -11.332 -0.5 1.008 0.356 0.316 -0.128
-0.6937428113211783 -0.6185777527147931 0.009970875121255189 2.264922633312813 0.15569904997036949 -0.020708740636453084 0.04678641403050512 1.2252211346701896 -0.3318307239731763 0.003141592653000486 -0.04437499622363186 0.22933626366903548 0.8352709466165041 0.3667809422378067 -0.592 -11.396 -0.5 1.252 0.528 0.328 -0.14
-0.6826214506090091 -0.6220292094875353 0.009203884727312482 2.2637721477218995 0.1614514779249398 -0.015339807878854137 0.05138835639416136 1.2397510006903167 -0.33457961754455173 0.009424777959001457 -0.07461282550876154 0.35460727070742987 0.7335618844756134 0.3911282852985605 -0.528 -11.396 -0.436 1.128 0.328 0.336 -0.128
-0.6699661091089545 -0.6258641614572488 0.009970875121255189 2.2626216621309854 0.16605342028859604 -0.008820389530341128 0.05483981316690354 1.2063715787521865 -0.3204424506060496 0.003141592653000486 -0.0950331777532647 0.4948008428475765 0.6408849012120992 0.3742422247886829 -1.308 -11.492 -0.468 0.944 0.136 0.308 -0.14
-0.6573107676088998 -0.6293156182299909 0.009970875121255189 2.2610876813431 0.16835439147042416 -0.0023009711818281204 0.058674765136617076 1.2173671530376884 -0.32751103407530063 -0.018849555918002914 -0.1009236639776406 0.433147087032442 0.5678428720298379 0.3848450999925595 -1.96 -11.428 -0.604 0.58 0.136 0.964 -0.156
-0.6469563972906732 -0.6331505701997046 0.009587379924283835 2.259170205358243 0.171422353046195 0.007286408742455715 0.06289321230330196 1.1879147219158088 -0.3369358120343021 0.003926990816250607 -0.14176436846664692 0.28470683417816905 0.7115707359046101 0.3777765165233084 -2.836 -11.524 -0.436 0.672 0.328 0.876 -0.128
-0.6354515413815326 -0.6350680461845613 0.009970875121255189 2.255718748585501 0.171422353046195 0.021092235833424438 0.0674951546669582 1.1557133972225537 -0.33575771478942695 -0.008639379795751335 -0.22187498111815931 0.17357299407827684 1.0422233626329112 0.37856191468655853 -3.272 -11.492 -0.536 1.1 0.508 0.424 -0.112
-0.6254806662602774 -0.6381360077603321 0.01112136071216925 2.2530342822067015 0.17564080021287987 0.03183010134862233 0.07056311624272903 1.1411835312024265 -0.3200497515244245 0.005497787142750851 -0.27056966723966686 0.1822123738740282 1.235824009874066 0.3950552761148111 -3.396 -11.428 -0.5 1.16 0.4 0.328 -0.14
-0.6143593055481082 -0.6419709597300457 0.011504855909140603 2.249966320630931 0.1787087617886507 0.04141748127290617 0.07363107781849985 1.0995574285501701 -0.3455751918300535 0.0400553063257562 -0.28431413509654396 0.31180307081029823 1.1407908321208013 0.42332960999181546 -3.364 -11.428 -0.536 0.916 0.172 0.46 -0.148
-0.6040049352298816 -0.6454224165027879 0.011888351106111956 2.248432339843045 0.17985924737956477 0.05062136600021865 0.07938350577307016 1.099164729468545 -0.34164820101380283 0.07736171908013696 -0.2807798433619184 0.29845130203504616 0.9880308893686528 0.39544797519643615 -3.176 -11.364 -0.668 0.672 0.152 0.724 -0.156
-0.5928835745177125 -0.6484903780785587 0.012655341500054663 2.243830397479389 0.18062623777350748 0.06212622190935926 0.08321845774278369 1.0261227002862836 -0.3412555019321778 0.07853981632501214 -0.3000220983615464 0.16768250785390093 0.9672178380425246 0.4084070448900632 -3.208 -11.428 -1.34 0.516 0.308 0.724 -0.14
-0.5829126993964572 -0.6523253300482722 0.013805827090968724 2.2399954455096753 0.18139322816745018 0.07593204900032798 0.08782040010643993 1.027300797531159 -0.32594023774880043 0.08757189520238855 -0.35382187254417974 0.08128870989638758 1.1113384009989218 0.4099778412165634 -3.304 -11.428 -2.08 0.516 0.428 0.508 -0.14
-0.5721748338812593 -0.6557767868210144 0.013805827090968724 2.2357769983429905 0.18407769454624964 0.08782040010643993 0.09242234247009617 1.0170906214089073 -0.3388993074424274 0.050658181529632834 -0.3899501880536853 0.12566370612001942 1.2267919309966897 0.4221515127469403 -3.304 -11.62 -2.852 0.456 0.244 0.364 -0.128
-0.5622039587600042 -0.6588447483967852 0.013038836697026017 2.2315585511763056 0.18561167533413506 0.09894176081860918 0.095490304045867 1.0198395149802828 -0.3019855937696717 0.00039269908162506076 -0.4099778412165634 0.19360064724115494 1.2177598521193134 0.43471788335894224 -3.676 -11.556 -3.624 0.336 0.144 0.432 -0.168
-0.5518495884417776 -0.661912709972556 0.01227184630308331 2.227340104009621 0.18714565612202047 0.10967962633380708 0.10009224640952324 0.989601685695153 -0.31847895519792424 -0.03534291734625546 -0.43275438795081694 0.17475109132315203 1.0999501276317951 0.38680859540068485 -3.8 -11.588 -3.492 0.304 0.136 0.548 -0.128
-0.5422622085174937 -0.6649806715483269 0.011504855909140603 2.221204180858079 0.18637866572807776 0.12080098704597633 0.10316020798529407 0.982533102225902 -0.29530970938204565 -0.07029313561088588 -0.43471788335894224 0.06872233928438563 1.0547897332449132 0.3966260724413113 -3.988 -11.652 -3.556 0.336 0.144 0.676 -0.128
-0.5338253141841239 -0.6680486331240977 0.010354370318226542 2.2173692288883657 0.18637866572807776 0.13268933815208828 0.10814564554592167 0.9550441665121477 -0.2949170103004206 -0.1260564052016445 -0.4700608007051977 0.0011780972448751821 1.079529775387292 0.38445240091093447 -4.052 -11.556 -3.188 0.272 0.136 0.636 -0.168
-0.5234709438658974 -0.6699661091089545 0.009970875121255189 2.2120002961307668 0.18676216092504913 0.1449611844551716 0.11159710231866385 0.9263771335535183 -0.2988440011166712 -0.12762720152814475 -0.48498336580695 -0.028274333877004374 1.1349003458964255 0.4084070448900632 -4.268 -11.588 -2.988 0.272 0.136 0.548 -0.148
-0.5150340495325276 -0.6734175658816967 0.007286408742455715 2.2073983537671102 0.18676216092504913 0.15493205957642678 0.11389807350049197 0.9039932859008898 -0.2827433387700437 -0.1311614932627703 -0.4991205327454522 -0.019242254999627974 1.1372565403861759 0.3691371367275571 -4.3 -11.62 -2.752 0.272 0.164 0.568 -0.148
-0.5062136600021865 -0.6761020322604961 0.004601942363656241 2.202412916206483 0.18752915131899184 0.16605342028859604 0.12003399665203363 0.8686503685546344 -0.28667032958629435 -0.15825772989489947 -0.5097234079493288 0.003141592653000486 1.0818859698770424 0.3730641275438077 -4.268 -11.684 -2.552 0.272 0.152 0.704 -0.148
-0.49816026086578813 -0.6784030034423242 0.004218447166684887 2.1966604882519123 0.18561167533413506 0.17755827619773665 0.1227184630308331 0.8329147521267538 -0.252112810403289 -0.17435839224152697 -0.5089380097860787 0.011388273367126762 1.0512554415102875 0.36756634040105685 -4.08 -11.684 -2.384 0.272 0.152 0.808 -0.148
-0.49010686172938966 -0.681470965018095 0.0007669903939427069 2.1912915554943133 0.18676216092504913 0.18906313210687725 0.12655341500054662 0.7846127650868714 -0.239153740709662 -0.18456856836377855 -0.536034246418208 -0.018849555918002914 1.10034282671342 0.36521014591130646 -3.988 -11.712 -2.248 -0.852 0.164 0.724 -0.14
-0.48205346259299126 -0.6833884410029518 0.0003834951969713534 2.184388641948829 0.18599517053110642 0.20363594959178868 0.13077186216723152 0.763014315597493 -0.23169245815878584 -0.16650441060902577 -0.5658793766217125 -0.0047123889795007284 1.209120472323562 0.362068553258306 -4.02 -11.936 -2.348 -2.108 0.136 0.48 -0.14
-0.4751505490475069 -0.6853059169878086 -0.0015339807878854137 2.1771022332063734 0.18676216092504913 0.2174417766827574 0.13345632854603098 0.7473063523324905 -0.19949113346553085 -0.14372786387477224 -0.6514877764159758 -0.012173671530376884 1.376802980177463 0.35382187254417974 -3.708 -12.22 -2.384 -2.656 0.144 0.328 -0.14
-0.4678641403050512 -0.6864564025787226 -0.002684466378799474 2.1686653388730037 0.18561167533413506 0.2331650797585829 0.13767477571271589 0.7064656478434843 -0.18024887846590287 -0.16532631336415057 -0.7257079028431123 0.0011780972448751821 1.4211779764010948 0.3341869184629267 -4.112 -12.476 -2.448 -2.812 0.144 0.328 -0.14
-0.4621117123504809 -0.6887573737605508 -0.004985437560627594 2.1609954349335765 0.18637866572807776 0.2469709068495516 0.1407427372884867 0.666410341517728 -0.17671458673127732 -0.16414821611927538 -0.7791149779441205 0.006283185306000972 1.4494523102780992 0.32633293683042547 -4.204 -12.728 -2.384 -2.72 0.136 0.328 -0.148
-0.45520879880499654 -0.6895243641544935 -0.004985437560627594 2.1521750454032356 0.18714565612202047 0.2611602291374917 0.14266021327334347 0.6569855635587266 -0.1500110491807732 -0.18456856836377855 -0.8317366548818786 -0.006283185306000972 1.408611605789093 0.29099001948417 -4.204 -12.952 -2.652 -2.384 0.144 0.336 -0.156
-0.4490728756534549 -0.6902913545484362 -0.007669903939427069 2.1445051414638083 0.18561167533413506 0.2718980946526896 0.14687866044002837 0.607898178355594 -0.12959069693627004 -0.15158184550727344 -0.8482300163101312 -0.027881634795379313 1.3222178078315796 0.28627763050466926 -4.176 -13.112 -2.652 -2.2 -0.2 0.288 -0.168
-0.44447093328979864 -0.692208830533293 -0.009203884727312482 2.1337672759486104 0.18254371375836423 0.2837864457588015 0.14956312681882783 0.5478152188669597 -0.13626658132389607 -0.13744467856877127 -0.8655087759016339 -0.16650441060902577 1.151001008243053 0.3043417882594221 -4.3 -13.268 -3.188 -2.108 -0.2 0.268 -0.168
-0.43948549572917106 -0.6929758209272356 -0.009203884727312482 2.125713876812212 0.17679128580379394 0.2918398448952 0.1514806028036846 0.5489933161118349 -0.1288052987730199 -0.10367255754901604 -0.8741481556973852 -0.3742422247886829 0.9652543426343992 0.27449665805591744 -4.052 -13.524 -3.388 -2.136 0.06 0.308 -0.168
-0.432966077380658 -0.6952767921090638 -0.010354370318226542 2.117276982478842 0.17333982903105175 0.298359263243713 0.15454856437945544 0.5069745143779534 -0.11663162724264303 -0.0659734457130102 -0.8694357667178845 -0.45867252733807096 0.7618362183526178 0.25839599570928995 -4.08 -13.588 -3.556 -2.228 0.152 0.328 -0.148
-0.4302816110018586 -0.6956602873060351 -0.01227184630308331 2.1076896025545584 0.171422353046195 0.3025777104103979 0.15608254516734085 0.49362274560270136 -0.11780972448751822 -0.13862277581364643 -0.87297005845251 -0.37699111836005833 0.5965099049884672 0.2089159114245323 -4.02 -13.716 -3.692 -2.596 0.044 0.316 -0.14
-0.42529617344123094 -0.6968107728969491 -0.01457281748491143 2.0981022226302746 0.16835439147042416 0.30986411915285356 0.1587670115461403 0.4084070448900632 -0.08128870989638758 -0.1771072858129024 -0.9067421794722652 -0.24033183795453716 0.4893030557048257 0.20930861050615737 -4.112 -13.84 -3.524 -2.904 -0.164 1.236 -0.168
-0.42146122147151743 -0.6968107728969491 -0.016490293469768196 2.08544688113022 0.16451943950071063 0.3236699462438223 0.15915050674311168 0.43668137876706753 -0.05183627877450802 -0.17789268397615252 -1.0123782324294066 -0.21991148571003402 0.7779368806992453 0.21559179581215834 -4.02 -14.38 -3.02 -2.352 -0.136 1.088 -0.168
-0.41724277430483253 -0.6983447536848346 -0.018407769454624964 2.074709015615022 0.1614514779249398 0.3390097541226764 0.1622184683188825 0.40055306325756196 -0.06126105673350948 -0.1822123738740282 -1.086205659774918 -0.33968470560567754 1.233860514465941 0.18653206377190384 -4.112 -15.112 -2.952 -1.68 0.072 0.444 -0.148
-0.4141748127290617 -0.6975777632908919 -0.02032524543948173 2.063587654902853 0.1580000211521976 0.3497476196378743 0.16413594430373926 0.37659841927843324 -0.07814711724338709 -0.1829977720372783 -1.1258682670190492 -0.3526437752993045 1.4113604993604683 0.155116137241899 -4.268 -14.604 -3.088 -1.372 0.108 0.328 -0.14
-0.41072335595631954 -0.6983447536848346 -0.021859226227367145 2.052082798993712 0.15454856437945544 0.3601019899561009 0.16451943950071063 0.297273204790171 -0.022776546734253524 -0.18378317020052842 -1.0975939331420448 -0.3420409000954279 1.209120472323562 0.11506083091614279 -4.456 -15.016 -2.684 -1.528 0.036 0.692 -0.148
-0.4091893751684341 -0.6991117440787773 -0.022626216621309852 2.042111923872457 0.15263108839459866 0.36777189389552795 0.16528642989465334 0.23719024530153668 -0.036913713672755706 -0.12487830795676931 -1.0524335387551629 -0.2580032966276649 0.9530806711040224 0.11349003458964255 -4.144 -14.7 -2.684 -1.832 0.0 1.128 -0.156
-0.406888403986606 -0.6994952392757486 -0.02339320701525256 2.031374058357259 0.14956312681882783 0.3804272353955826 0.16643691548556738 0.22226768019978438 -0.0659734457130102 -0.12959069693627004 -1.085420261611668 -0.271747764484542 0.9342311151860195 0.084037603467763 -4.204 -14.508 -2.988 -2.076 0.008 1.02 -0.176
-0.40535442319872056 -0.6994952392757486 -0.02684466378799474 2.0187187168572045 0.14687866044002837 0.39384956728958 0.1672039058795101 0.21048670775103256 -0.04437499622363186 -0.15943582713977467 -1.1023063221215454 -0.25957409295416517 1.151001008243053 0.08364490438613793 -4.144 -14.316 -3.12 -2.076 0.036 0.588 -0.14
-0.40420393760780654 -0.69987873447272 -0.02569417819708068 2.0091313369329207 0.1449611844551716 0.40305345201689247 0.16758740107648146 0.16297011887440022 0.0 -0.11741702540589316 -1.1172288872232978 -0.2450442269340379 1.2000883934461857 0.08246680714126275 -3.832 -14.348 -3.02 -2.26 -0.016 0.508 -0.14
-0.40228646162294973 -0.6994952392757486 -0.02684466378799474 1.9980099762207515 0.14266021327334347 0.41302432713814763 0.16835439147042416 0.14176436846664692 -0.0329867228565051 -0.10838494652851677 -1.0893472524279184 -0.2100940086694075 1.0716757937547907 0.04084070448900632 -4.176 -14.252 -3.188 -2.748 -0.072 0.732 -0.176
-0.40151947122900705 -0.69987873447272 -0.028378644575880154 1.986888615508582 0.139975746894544 0.4249126782442596 0.16835439147042416 0.12252211346701895 -0.00510508806112579 -0.11859512265076834 -1.0701049974282906 -0.24897121775028852 0.989601685695153 0.018456856836377853 -4.08 -14.476 -3.424 -3.176 0.016 0.828 -0.148
-0.4007524808350643 -0.6994952392757486 -0.029912625363765568 1.9750002644024702 0.13729128051574452 0.43526704856248616 0.1672039058795101 0.08325220530451288 0.006283185306000972 -0.12291481254864402 -1.0716757937547907 -0.2631083846887907 0.9923505792665285 -0.02042035224450316 -4.08 -14.636 -3.356 -3.392 -0.008 0.704 -0.148
-0.4007524808350643 -0.6994952392757486 -0.032213596545593685 1.962728418099387 0.13383982374300235 0.44753889486556947 0.16835439147042416 0.07579092275363672 0.02670353755050413 -0.13469578499739585 -1.111731100080547 -0.2528982085665391 1.111731100080547 -0.009032078877376396 -4.204 -14.636 -3.188 -3.576 -0.072 0.548 -0.148
-0.39998549044112164 -0.6991117440787773 -0.03106311095467963 1.9500730765993322 0.13230584295511694 0.45904375077471005 0.16912138186436687 0.031415926530004856 0.009424777959001457 -0.0769690199985119 -1.1333295495699254 -0.2528982085665391 1.1345076468148005 0.05222897785613308 -4.3 -14.856 -3.052 -3.576 0.036 0.52 -0.128
-0.400368985638093 -0.6994952392757486 -0.0337475773334791 1.9404856966750483 0.1292378813793461 0.4678641403050512 0.16835439147042416 0.001570796326500243 0.04908738520313259 -0.045160394386881984 -1.1321514523250502 -0.26035949111741524 1.0555751314081632 0.03809181091763089 -4.236 -15.048 -3.492 -3.576 0.06 0.608 -0.148
-0.400368985638093 -0.6975777632908919 -0.0337475773334791 1.9293643359628792 0.12655341500054662 0.4770680250323637 0.16758740107648146 -0.008639379795751335 0.04790928795825741 -0.06950773744763575 -1.1191923826314232 -0.2666426764234162 0.9519025738591472 0.005497787142750851 -3.832 -15.24 -4.16 -3.728 -0.008 0.808 -0.156
-0.4011359760320357 -0.6971942680939206 -0.03566505331833587 1.91824297525071 0.12655341500054662 0.4881893857445329 0.16758740107648146 -0.040448005407381256 0.045160394386881984 -0.12919799785464497 -1.1415762302840515 -0.17160949867015154 0.9499390784510219 -0.018849555918002914 -4.112 -15.524 -4.564 -4.032 -0.172 0.724 -0.168
-0.40228646162294973 -0.6968107728969491 -0.036432043712278574 1.9036701577657984 0.12463593901568987 0.5000777368506448 0.16835439147042416 -0.06636614479463526 0.0530143760193832 -0.13665928040552114 -1.1816315366098078 -0.12762720152814475 1.0445795571226615 0.005890486224375911 -3.832 -15.716 -4.328 -4.188 -0.252 0.548 -0.196
-0.4026699568199211 -0.6964272776999778 -0.037582529303192634 1.8917818066596865 0.12195147263689039 0.5096651167749288 0.16835439147042416 -0.06518804754976008 0.07579092275363672 -0.1401935721401467 -1.2012664906910608 -0.17867808213940264 1.0618583167141642 -0.01021017612225158 -3.864 -15.84 -3.592 -4.064 -0.188 0.508 -0.224
-0.40420393760780654 -0.6952767921090638 -0.03911651009107805 1.878359474765689 0.11926700625809092 0.5184855063052698 0.16758740107648146 -0.10327985846739098 0.08560839979426324 -0.14569135928289753 -1.196161402629935 -0.24740042142378826 0.9405143004920204 -0.03534291734625546 -4.08 -15.872 -3.188 -4.032 0.06 0.692 -0.232
-0.4049709280017492 -0.6941263065181498 -0.041033986075934815 1.8676216092504911 0.11581554948534874 0.5280728862295537 0.16758740107648146 -0.09974556673276543 0.09149888601863915 -0.1370519794871462 -1.171421360487556 -0.30473448734104713 0.847051919065256 -0.024740042142378828 -4.144 -15.904 -2.92 -4.032 0.136 0.808 -0.232
-0.40650490878963463 -0.6937428113211783 -0.04371845245473429 1.8557332581443793 0.11466506389443468 0.5365097805629234 0.16758740107648146 -0.09817477040626518 0.09189158510026421 -0.15707963265002428 -1.171028661405931 -0.265071880096916 0.8246680714126275 -0.012959069693627005 -4.112 -15.904 -3.052 -4.032 0.108 0.84 -0.224
-0.4084223847744914 -0.692208830533293 -0.044485442848677 1.8430779166443245 0.11274758790957791 0.5457136652902359 0.1672039058795101 -0.18653206377190384 0.10013826581439049 -0.15590153540514912 -1.1973394998748101 -0.17867808213940264 0.8592255905956329 -0.007853981632501214 -4.3 -16.096 -2.684 -4.188 -0.088 0.76 -0.224
-0.4114903463502622 -0.6906748497454075 -0.04486893804564835 1.8300390799472985 0.11044661672774979 0.5549175500175484 0.16566992509162468 -0.23836834254641187 0.09856746948789025 -0.12291481254864402 -1.1729921568140564 -0.1841758692821535 0.8981027996765139 0.00039269908162506076 -4.236 -16.348 -2.484 -4.276 -0.072 0.692 -0.336
-0.4141748127290617 -0.6906748497454075 -0.04486893804564835 1.818534224038158 0.10699515995500761 0.5629709491539469 0.16030099233402573 -0.23012166183228558 0.08678649703913842 -0.05811946408050899 -1.2040153842624362 -0.23169245815878584 0.8796459428401361 -0.2501493149951637 -3.896 -16.444 -2.752 -4.432 0.124 0.76 -0.28
-0.4168592791078612 -0.6887573737605508 -0.04563592843959106 1.8081798537199314 0.10469418877317949 0.5702573578964025 0.15608254516734085 -0.226194671016035 0.08246680714126275 -0.039662607244131134 -1.208727773241937 -0.30748338091242255 0.8285950622288781 -0.4107632393798135 -3.832 -16.38 -3.156 -4.524 0.172 0.848 -0.252
-0.41877675509271794 -0.6887573737605508 -0.046402918833533764 1.7943740266289627 0.10316020798529407 0.5802282330176578 0.15263108839459866 -0.27056966723966686 0.09699667316139 -0.03887720908088101 -1.1953760044666848 -0.252112810403289 0.8187775851882516 -0.4940154446843264 -3.708 -16.16 -3.556 -4.676 0.052 0.78 -0.252
-0.42299520225940285 -0.6872233929726653 -0.04716990922747647 1.784786646704679 0.10354370318226543 0.5890486225479988 0.14841264122791378 -0.2854922323414192 0.11623892816101798 -0.045160394386881984 -1.162781980691805 -0.10838494652851677 0.892212313452138 -0.4060508504003128 -3.552 -16.412 -3.324 -4.616 -0.164 0.636 -0.288
-0.42683015422911635 -0.6860729073817513 -0.04678641403050512 1.7694468388258247 0.1012427320004373 0.596718526487426 0.1449611844551716 -0.3542145716258048 0.10838494652851677 -0.05537057050913356 -1.1478594155900526 -0.06872233928438563 0.853727803452882 -0.37699111836005833 -3.612 -16.764 -3.424 -4.888 -0.172 0.752 -0.288
-0.4298981158048872 -0.6845389265938658 -0.04716990922747647 1.7583254781136555 0.09970875121255189 0.6051554208207958 0.14112623248545805 -0.3204424506060496 0.11427543275289267 -0.0047123889795007284 -1.156891494467429 -0.10917034469176688 0.782649269678746 -0.3577488633604303 -3.52 -16.636 -3.388 -4.888 -0.024 0.848 -0.308
-0.432966077380658 -0.6841554313968945 -0.04678641403050512 1.7472041174014863 0.09817477042466648 0.6132088199571941 0.13690778531877318 -0.3381139092791773 0.12291481254864402 -0.02120575040775328 -1.1474667165084276 -0.16650441060902577 0.8058185154946247 -0.3471459881565537 -3.552 -16.444 -3.66 -4.952 0.08 0.752 -0.268
-0.4368010293503716 -0.6822379554120378 -0.04832039481839053 1.734932271098403 0.09702428483375242 0.6231796950784493 0.13307283334905964 -0.35578536795230503 0.12684180336489462 -0.007853981632501214 -1.1372565403861759 -0.17867808213940264 0.8183848861066266 -0.3820962064211841 -3.644 -16.732 -3.96 -5.012 -0.016 0.664 -0.28
-0.4421699621079705 -0.6799369842302097 -0.04716990922747647 1.7226604247953197 0.09702428483375242 0.6308495990178764 0.12962137657631745 -0.4174391237674396 0.11545352999776785 -0.007853981632501214 -1.1486448137533027 -0.0750055245903866 0.8128870989638757 -0.3781692156049335 -3.864 -17.048 -3.828 -5.38 -0.208 0.684 -0.28
-0.4456214188807127 -0.6795534890332383 -0.047553404424447825 1.7119225592801217 0.09587379924283836 0.6377525125633607 0.12655341500054662 -0.41390483203281403 0.10563605295714133 -0.04358959806038174 -1.1462886192635522 -0.028667032958629435 0.795215640290748 -0.35460727070742987 -3.584 -17.144 -3.66 -5.316 -0.172 0.692 -0.288
-0.45022336124436896 -0.6780195082453528 -0.04793689962141918 1.702335179355838 0.09395632325798159 0.6458059116997592 0.12195147263689039 -0.4087997439716882 0.14215706754827198 -0.029452431121879556 -1.1070187111010463 -0.10367255754901604 0.7559457321282419 -0.34950218264630406 -3.612 -16.856 -3.556 -5.224 -0.08 0.724 -0.288
-0.45520879880499654 -0.6768690226544388 -0.048703890015361885 1.6900633330527546 0.09242234247009617 0.6530923204422149 0.1177330254702055 -0.4190099200939398 0.13351768775252065 -0.01767145867312773 -1.0257300012046586 -0.1790707812210277 0.6946846753947324 -0.3820962064211841 -3.52 -17.176 -3.456 -5.164 0.0 0.76 -0.308
-0.45942724597168144 -0.6761020322604961 -0.04832039481839053 1.6793254675375566 0.0897378760912967 0.6603787291846707 0.11428156869746332 -0.472024296113323 0.12487830795676931 -0.01727875959150267 -1.0418306635512862 -0.15629423448677418 0.6373506094774736 -0.39780416968618654 -3.552 -17.46 -3.456 -5.38 -0.088 0.888 -0.288
-0.46479617872928036 -0.6753350418665534 -0.04832039481839053 1.667820611628416 0.08935438089432535 0.6668981475331837 0.10852914074289302 -0.4987278336638271 0.11427543275289267 -0.03809181091763089 -1.0661780066120399 -0.17867808213940264 0.6569855635587266 -0.3970187715229364 -3.676 -17.428 -3.456 -5.5 -0.036 0.74 -0.28
-0.4705486066838507 -0.6730340706847253 -0.04947088040930459 1.6574662413101895 0.08782040010643993 0.6734175658816967 0.10507768397015084 -0.49323004652107627 0.1331249886708956 -0.013744467856877126 -1.0571459277346635 -0.1519745445888985 0.6762278185583546 -0.45238934203207 -3.584 -17.208 -3.556 -5.472 -0.024 0.684 -0.28
-0.4747670538505356 -0.6718835850938112 -0.04908738521233324 1.6467283757949918 0.08628641931855452 0.6787864986392956 0.1004757416064946 -0.4889103566232006 0.1390154748952715 -0.039662607244131134 -1.0119855333477816 -0.1280199006097698 0.6675884387626032 -0.4292200962161914 -3.74 -17.556 -3.388 -5.56 -0.024 0.724 -0.26
-0.4801359866081345 -0.6707330995028972 -0.05062136600021865 1.6367575006737365 0.08551942892461181 0.6845389265938658 0.0947233136519243 -0.46652650897057213 0.12291481254864402 -0.029452431121879556 -1.001382658143905 -0.10681415020201653 0.5705917656012133 -0.43550328152219236 -3.644 -17.936 -3.424 -5.716 0.0 0.848 -0.296
-0.4855049193657335 -0.6691991187150117 -0.05138835639416136 1.62640313035551 0.08551942892461181 0.6910583449423789 0.09127185687918211 -0.5207189822348305 0.12095131714051871 -0.034950218264630406 -0.9864600930421525 -0.07422012642713648 0.5419247326425838 -0.44060836958331817 -3.832 -17.904 -3.356 -5.96 -0.06 0.876 -0.296
-0.49125734732030374 -0.668432128321069 -0.051004861197190006 1.6168157504312262 0.08436894333369775 0.6975777632908919 0.08551942892461181 -0.5250386721327062 0.12330751163026907 -0.02513274122400389 -0.9754645187566509 -0.06715154295788539 0.581587339886715 -0.4170464246858145 -3.676 -17.78 -3.456 -5.868 -0.116 0.752 -0.296
-0.49700977527487405 -0.6657476619422695 -0.0502378708032473 1.6068448753099709 0.08245146734884098 0.7040971816394049 0.08206797215186963 -0.5694136683563381 0.1602212253030248 -0.029452431121879556 -0.9754645187566509 -0.10681415020201653 0.6342090168244731 -0.4712388979500729 -3.52 -18.064 -3.424 -5.776 -0.072 0.676 -0.288
-0.5031456984264157 -0.6661311571392409 -0.0502378708032473 1.5976409905826585 0.08168447695489828 0.7090826192000325 0.07516505860638527 -0.5556692004994609 0.09699667316139 -0.005497787142750851 -0.9283406289616436 -0.11663162724264303 0.5768749509072142 -0.5273948666224566 -3.584 -18.38 -3.456 -5.988 -0.024 0.792 -0.268
-0.5085146311840146 -0.6649806715483269 -0.0502378708032473 1.5888206010523174 0.08015049616701286 0.7144515519576314 0.06979612584878632 -0.5521349087648354 0.0860010988758883 -0.010995574285501701 -0.9004589941662643 -0.11231193734476737 0.5152211950920796 -0.5438882280507091 -3.52 -18.604 -3.692 -5.988 -0.008 0.84 -0.268
-0.5135000687446423 -0.6642136811543842 -0.0502378708032473 1.5815341923098616 0.08015049616701286 0.7194369895182591 0.06596117387907278 -0.6063273820290938 0.10524335387551628 0.003926990816250607 -0.8607963869221331 -0.1009236639776406 0.5093307088677038 -0.5462444225404595 -3.428 -18.348 -3.592 -6.052 -0.06 0.888 -0.268
-0.5204029822901266 -0.66306319556347 -0.051004861197190006 1.5727138027795204 0.08015049616701286 0.7236554366849439 0.06059224112147384 -0.5862997288662157 0.10956304377339195 0.034950218264630406 -0.8517643080447568 -0.06754424203951044 0.536034246418208 -0.48851765754157556 -3.332 -18.0 -3.556 -6.08 -0.1 0.772 -0.288
-0.5257719150477256 -0.6622962051695274 -0.051004861197190006 1.563509918052208 0.0790000105760988 0.7305583502304283 0.055223308363874894 -0.6157521599880952 0.11270463642639243 -0.02120575040775328 -0.8494081135550063 -0.04987278336638271 0.5407466353977086 -0.4822344722355746 -3.304 -18.348 -3.592 -6.08 -0.116 0.656 -0.288
-0.5326748285932099 -0.6611457195786133 -0.05062136600021865 1.5558400141127808 0.07784952498518474 0.7347767973971132 0.04908738521233324 -0.633423618661223 0.09149888601863915 0.0023561944897503642 -0.808174709984375 -0.09306968234513939 0.5309291583570821 -0.5081526116228285 -3.304 -18.7 -3.524 -6.204 -0.06 0.74 -0.28
-0.5376602661538376 -0.6599952339876992 -0.051004861197190006 1.5485536053703253 0.07784952498518474 0.7382282541698554 0.04371845245473429 -0.6503096791711006 0.07814711724338709 -0.036128315509505585 -0.7708682972299943 -0.0789325154066372 0.48341256948044975 -0.517184690500205 -3.116 -18.732 -3.492 -6.324 -0.008 0.856 -0.26
-0.5460971604872072 -0.6588447483967852 -0.051004861197190006 1.5416506918248407 0.07746602978821339 0.744364177321397 0.038733014894106695 -0.6082908774372191 0.07422012642713648 -0.007853981632501214 -0.7457355560059903 -0.03534291734625546 0.420188017338815 -0.5372123436630831 -2.992 -18.256 -3.288 -6.388 0.008 0.828 -0.288
-0.5514660932448062 -0.6584612531998139 -0.05138835639416136 1.5347477782793564 0.07746602978821339 0.7489661196850532 0.03298058693953639 -0.6220353452940962 0.10249446030414085 -0.03063052836675474 -0.7143196294759855 -0.012173671530376884 0.46495571264407193 -0.5403539363160835 -3.02 -18.0 -3.052 -6.388 -0.06 0.704 -0.28
-0.5583690067902906 -0.6573107676088998 -0.05138835639416136 1.5274613695369008 0.07746602978821339 0.7535680620487095 0.027228158984966094 -0.6632687488647275 0.09032078877376397 -0.03887720908088101 -0.6993970643742332 -0.0019634954081253035 0.4622068190726965 -0.5379977418263332 -2.96 -18.668 -3.12 -6.664 -0.072 0.704 -0.268
-0.5645049299418322 -0.656543777214957 -0.05253884198507542 1.5220924367793018 0.07631554419729933 0.7570195188214517 0.021859226227367145 -0.6668030405993531 0.04987278336638271 -0.028667032958629435 -0.6558074663138515 -0.0420188017338815 0.4288273971345663 -0.6000441967230928 -2.864 -18.604 -3.12 -6.816 -0.072 0.712 -0.268
-0.571791338684288 -0.655393291624043 -0.052155346788104066 1.5144225328398748 0.07593204900032798 0.7608544707911652 0.015339807878854137 -0.6546293690689763 0.0640099503048849 0.0007853981632501215 -0.620464548967596 -0.04987278336638271 0.3950552761148111 -0.5737333582542138 -2.804 -19.208 -3.256 -6.908 -0.08 0.704 -0.252
-0.5786942522297723 -0.656543777214957 -0.05292233718204677 1.509437095279247 0.07478156340941391 0.7654564131548215 0.01112136071216925 -0.6950773744763575 0.04908738520313259 -0.0329867228565051 -0.6059346829474688 -0.07657632091688685 0.3711006321356824 -0.5647012793768373 -2.584 -19.684 -3.052 -7.028 -0.1 0.712 -0.268
-0.585980660972228 -0.6557767868210144 -0.05292233718204677 1.504068162521648 0.07363107781849985 0.7662234035487642 0.005368932757598948 -0.6715154295788539 0.04241150081550656 -0.0510508806112579 -0.5647012793768373 -0.06950773744763575 0.3059125845859223 -0.5376050427447081 -2.616 -19.556 -2.988 -7.152 -0.024 0.808 -0.288
-0.5932670697146838 -0.6557767868210144 -0.05292233718204677 1.4986992297640491 0.07286408742455715 0.770441850715449 -0.0007669903939427069 -0.6942919763131074 0.019242254999627974 -0.03887720908088101 -0.54938601519346 -0.08717919612076348 0.3161227607081739 -0.5631304830503371 -2.552 -19.904 -3.02 -7.18 -0.008 0.724 -0.268
-0.5997864880631968 -0.655393291624043 -0.05330583237901813 1.4933302970064504 0.07209709703061444 0.7735098122912198 -0.006902913545484362 -0.7170685230473609 0.023561944897503646 0.0 -0.5215043803980807 -0.08443030254938806 0.31455196438167365 -0.5540984041729607 -2.428 -20.224 -3.12 -7.272 -0.008 0.616 -0.252
-0.6070728968056525 -0.655393291624043 -0.05368932757598948 1.488728354642794 0.07209709703061444 0.775810783473048 -0.012655341500054663 -0.7025386570272336 0.022383847652628464 -0.008639379795751335 -0.5034402226433279 -0.06086835765188441 0.26350108377041576 -0.5745187564174639 -2.336 -20.064 -3.156 -7.456 0.0 0.712 -0.268
-0.6135923151541655 -0.6557767868210144 -0.054072822772960834 1.4848934026730805 0.0732475826215285 0.7781117546548761 -0.017640779060682257 -0.7402377688632394 0.008639379795751335 -0.05576326959075863 -0.4708461988684478 -0.0420188017338815 0.24582962509728803 -0.5953318077435921 -2.18 -20.224 -2.92 -7.488 -0.052 0.684 -0.28
-0.6216457142905639 -0.6557767868210144 -0.05445631796993219 1.4802914603094242 0.07171360183364309 0.7804127258367043 -0.02454369260616662 -0.7390596716183643 -0.007461282550876154 -0.05222897785613308 -0.42332960999181546 -0.007853981632501214 0.2572178984644148 -0.5607742885605868 -2.244 -20.508 -2.82 -7.52 -0.06 0.656 -0.26
-0.6293156182299909 -0.6557767868210144 -0.05445631796993219 1.4760730131427393 0.07056311624272903 0.7830971922155037 -0.030679615757708275 -0.7127488331494852 -0.023169245815878585 -0.02120575040775328 -0.41351213295118894 -0.05222897785613308 0.19831303622065566 -0.5737333582542138 -2.088 -20.604 -2.884 -7.764 -0.044 0.74 -0.28
-0.635835036578504 -0.6561602820179857 -0.05445631796993219 1.4726215563699971 0.07017962104575767 0.7846311730033891 -0.03604854851530722 -0.7041094533537339 -0.027881634795379313 -0.021991148571003403 -0.3872012944823099 -0.061653755815134534 0.2120575040775328 -0.5862997288662157 -2.088 -20.856 -2.852 -7.7 -0.016 0.656 -0.28
-0.6442719309118737 -0.6573107676088998 -0.05445631796993219 1.4687866044002837 0.06979612584878632 0.7857816585943032 -0.04180097646987752 -0.7476990514141156 -0.03926990816250607 -0.02670353755050413 -0.368744437645932 -0.06126105673350948 0.17475109132315203 -0.5694136683563381 -2.088 -20.984 -2.988 -7.64 -0.016 0.588 -0.252
-0.6504078540634154 -0.6580777580028425 -0.055223308363874894 1.4649516524305701 0.07017962104575767 0.786548648988246 -0.04716990922747647 -0.7579092275363672 -0.06086835765188441 -0.056941366835633805 -0.3667809422378067 -0.0530143760193832 0.14097897030339682 -0.582372738049965 -1.744 -21.016 -2.784 -7.64 -0.036 0.664 -0.26
-0.6584612531998139 -0.6580777580028425 -0.05675728915176031 1.462650681248742 0.07017962104575767 0.7880826297761313 -0.05330583237901813 -0.7194247175371112 -0.08953539061051385 -0.07382742734551141 -0.297273204790171 -0.021598449489378342 0.09817477040626518 -0.5870851270294658 -1.836 -21.304 -2.684 -7.608 -0.08 0.772 -0.296
-0.6649806715483269 -0.6599952339876992 -0.05675728915176031 1.4607332052638853 0.06941263065181497 0.7903836009579595 -0.05944175553055978 -0.7524114403936164 -0.0789325154066372 -0.039662607244131134 -0.28941922315766977 -0.02081305132612822 0.10995574285501701 -0.6082908774372191 -1.524 -21.46 -2.448 -7.608 -0.06 0.8 -0.252
-0.6730340706847253 -0.660762224381642 -0.05675728915176031 1.4588157292790285 0.0682621450609009 0.7903836009579595 -0.06596117387907278 -0.7543749358017416 -0.10838494652851677 -0.022776546734253524 -0.21519909673053328 -0.05183627877450802 0.10917034469176688 -0.614181363661595 -1.62 -21.652 -2.416 -7.7 0.024 0.656 -0.24
-0.6795534890332383 -0.6634466907604415 -0.05790777474267437 1.4568982532941717 0.0674951546669582 0.7903836009579595 -0.07286408742455715 -0.7323837872307383 -0.14844025285427295 -0.048694686121507534 -0.20381082336340653 -0.06086835765188441 0.07736171908013696 -0.6259623361103468 -1.62 -21.588 -2.516 -7.948 0.08 0.568 -0.26
-0.6883738785635795 -0.6642136811543842 -0.05905826033358843 1.456131262900229 0.06787864986392955 0.7903836009579595 -0.07861651537912745 -0.7543749358017416 -0.14372786387477224 -0.0640099503048849 -0.13469578499739585 -0.04123340357063138 0.023561944897503646 -0.6247842388654716 -1.524 -21.524 -2.484 -8.16 0.016 0.704 -0.252
-0.6956602873060351 -0.6665146523362123 -0.059825250727531136 1.4545972821123436 0.0674951546669582 0.7907670961549308 -0.08513593372764046 -0.730812990904238 -0.17160949867015154 -0.10524335387551628 -0.11977321989564353 0.006283185306000972 -0.007853981632501214 -0.6016149930495931 -1.088 -21.716 -2.516 -8.036 -0.044 0.712 -0.224
-0.7033301912454623 -0.6676651379271263 -0.05944175553055978 1.453830291718401 0.06787864986392955 0.7915340865488735 -0.09012137128826805 -0.7410231670264896 -0.19674223989415543 -0.04673119071338223 -0.09267698326351434 -0.013351768775252066 0.0 -0.5497787142750851 -1.276 -21.588 -2.148 -8.1 0.016 0.656 -0.26
-0.7102331047909466 -0.6695826139119831 -0.06020874592450249 1.4526798061274868 0.0674951546669582 0.7915340865488735 -0.095490304045867 -0.7516260422303662 -0.19163715183302965 -0.02591813938725401 -0.09424777959001458 -0.014922565101752308 0.043196898978756684 -0.5631304830503371 -0.996 -21.396 -1.98 -8.068 0.08 0.608 -0.252
-0.7182865039273449 -0.6718835850938112 -0.060975736318445196 1.4519128157335441 0.06711165946998685 0.7923010769428162 -0.10162622719740866 -0.7528041394752414 -0.2010619297920311 -0.05183627877450802 -0.05340707510100826 -0.012173671530376884 0.0329867228565051 -0.5273948666224566 -0.84 -21.62 -2.08 -8.036 0.088 0.616 -0.24
-0.7255729126698007 -0.6745680514726107 -0.06135923151541655 1.4526798061274868 0.0674951546669582 0.7911505913519021 -0.10737865515197896 -0.7637997137607432 -0.21755529122028364 -0.06832964020276057 -0.03455751918300534 0.011388273367126762 -0.0070685834692510935 -0.5929756132538417 -0.716 -21.524 -2.28 -7.948 0.06 0.808 -0.26
-0.7340098070031704 -0.6776360130483815 -0.06212622190935926 1.4530633013244583 0.06711165946998685 0.7915340865488735 -0.11351457830352062 -0.7700828990667441 -0.2320851572404109 -0.04280419989713162 0.013744467856877126 -0.003141592653000486 -0.006675884387626033 -0.5572399968259611 -0.528 -21.652 -2.248 -7.884 0.06 0.76 -0.24
-0.7420632061395689 -0.6795534890332383 -0.06289321230330196 1.4534467965214295 0.06672816427301549 0.7930680673367589 -0.11926700625809092 -0.7457355560059903 -0.2552544030562895 -0.03220132469325498 0.015707963265002428 -0.012566370612001944 0.07932521448826227 -0.5650939784584624 -0.464 -21.872 -2.18 -7.884 0.072 0.576 -0.252
-0.749733110078996 -0.6818544602150665 -0.06289321230330196 1.453830291718401 0.06711165946998685 0.7926845721397876 -0.1257864246066039 -0.7504479449854911 -0.2532909076481642 -0.062439153978384655 0.04790928795825741 -0.014137166938502187 0.036913713672755706 -0.562345084887087 -0.372 -21.716 -2.048 -8.128 0.072 0.54 -0.252
-0.7554855380335662 -0.6853059169878086 -0.06366020269724466 1.4549807773093149 0.0674951546669582 0.7919175817458448 -0.13000487177328882 -0.7418085651897397 -0.2693915699947917 -0.07618362183526178 0.08874999244726373 0.005497787142750851 -0.007853981632501214 -0.5701990665195882 -0.436 -21.904 -1.912 -8.16 0.044 0.588 -0.232
-0.7635389371699647 -0.6879903833666081 -0.06442719309118737 1.4565147580972004 0.06672816427301549 0.7923010769428162 -0.13690778531877318 -0.7233517083533619 -0.29530970938204565 -0.07186393193738612 0.13744467856877127 -0.014529866020127248 -0.02120575040775328 -0.562737783968712 -0.56 -22.032 -1.608 -8.284 0.08 0.664 -0.212
-0.7715923363063631 -0.6918253353363216 -0.06557767868210143 1.458432234082057 0.0674951546669582 0.7919175817458448 -0.14266021327334347 -0.7453428569243653 -0.3000220983615464 -0.054192473264258384 0.13940817397689656 -0.012566370612001944 0.009817477040626518 -0.5784457472337144 -0.404 -22.064 -1.644 -8.1 0.088 0.624 -0.252
-0.7800292306397328 -0.6956602873060351 -0.06519418348513008 1.4603497100669138 0.0674951546669582 0.7923010769428162 -0.14956312681882783 -0.7535895376384916 -0.34243359917705296 -0.051443579692882956 0.14765485469102282 -0.001570796326500243 0.02513274122400389 -0.6016149930495931 -0.464 -22.16 -1.608 -7.916 0.1 0.616 -0.232
-0.7873156393821886 -0.6991117440787773 -0.06557767868210143 1.4622671860517706 0.06711165946998685 0.7930680673367589 -0.15569904997036949 -0.7441647596794901 -0.34047010376892767 -0.054192473264258384 0.17632188764965226 0.0019634954081253035 -0.004319689897875668 -0.5996514976414677 -0.404 -22.16 -1.944 -7.948 0.088 0.596 -0.224
-0.7946020481246443 -0.7029466960484908 -0.06634466907604414 1.4653351476275416 0.06711165946998685 0.7911505913519021 -0.16183497312191114 -0.7512333431487412 -0.35146567805442935 -0.04712388979500729 0.2411172361177873 -0.00510508806112579 -0.05262167693775814 -0.61457406274322 -0.464 -22.256 -1.88 -7.884 0.1 0.568 -0.224
-0.8018884568671001 -0.7071651432151758 -0.06711165946998685 1.4680196140063408 0.06711165946998685 0.7900001057609881 -0.1679708962734528 -0.749662546822241 -0.36049775693180575 -0.08128870989638758 0.25368360672978923 0.013744467856877126 -0.08953539061051385 -0.6110397710085945 -0.404 -22.32 -1.844 -7.884 0.06 0.608 -0.24
-0.8107088463974411 -0.7106165999879179 -0.06787864986392955 1.4707040803851403 0.06672816427301549 0.78769913457916 -0.17410681942499445 -0.7445574587611151 -0.3970187715229364 -0.04437499622363186 0.31219576989192327 -0.009817477040626518 -0.10131636305926567 -0.5980807013149675 -0.404 -22.412 -1.744 -7.948 0.06 0.568 -0.232
-0.8168447695489828 -0.7144515519576314 -0.0674951546669582 1.4753060227487966 0.06672816427301549 0.7861651537912745 -0.1794757521825934 -0.7512333431487412 -0.3899501880536853 -0.01688606050987761 0.32594023774880043 0.00039269908162506076 -0.14058627122177175 -0.6004368958047178 -0.464 -22.38 -1.644 -7.916 0.088 0.576 -0.24
-0.8248981686853812 -0.7190534943212877 -0.06672816427301549 1.4791409747185102 0.06596117387907278 0.7846311730033891 -0.18637866572807776 -0.7598727229444925 -0.3919136834618106 0.001570796326500243 0.34871678448305393 -0.018064157754752792 -0.16886060509877612 -0.5874778261110909 -0.496 -22.444 -1.712 -7.976 0.124 0.568 -0.224
-0.8325680726248084 -0.7240389318819153 -0.0674951546669582 1.483359421885195 0.06711165946998685 0.7827136970185323 -0.19136410328870537 -0.7583019266179923 -0.4170464246858145 0.01688606050987761 0.3895574889720603 -0.012959069693627005 -0.21087940683265763 -0.5792311453969646 -0.496 -22.604 -1.98 -7.976 0.088 0.576 -0.252
-0.839854481367264 -0.7282573790486002 -0.0674951546669582 1.4871943738549087 0.06711165946998685 0.7800292306397328 -0.19673303604630432 -0.7744025889646198 -0.46966810162357264 -0.018456856836377853 0.4272566008080661 -0.004319689897875668 -0.20773781417965714 -0.5619523858054619 -0.496 -22.764 -2.112 -7.976 0.06 0.528 -0.224
-0.8471408901097197 -0.7336263118061991 -0.0674951546669582 1.4933302970064504 0.06672816427301549 0.7781117546548761 -0.2024854640008746 -0.7300275927409879 -0.4669192080521972 -0.01688606050987761 0.4429645640730685 0.029845130203504617 -0.2210895829549092 -0.5289656629489569 -0.092 -22.92 -2.112 -8.036 0.06 0.528 -0.252
-0.8551942892461182 -0.7374612637759127 -0.06902913545484361 1.4971652489761638 0.06672816427301549 0.7731263170942485 -0.20785439675847356 -0.7590873247812424 -0.48459066672532497 -0.036128315509505585 0.5207189822348305 0.021598449489378342 -0.30041479744317146 -0.5387831399895834 0.436 -23.016 -1.844 -8.128 0.072 0.588 -0.252
-0.8620972027916025 -0.7432136917304829 -0.06902913545484361 1.5033011721277054 0.06672816427301549 0.7712088411093918 -0.2132233295160725 -0.7465209541692405 -0.4841979676436999 -0.05262167693775814 0.5340707510100826 -0.019634954081253035 -0.3718860302989325 -0.5458517234588344 1.152 -23.144 -1.644 -8.22 0.06 0.596 -0.252
-0.8678496307461728 -0.7481991292911105 -0.07017962104575767 1.5090536000822758 0.06672816427301549 0.7677573843366495 -0.21935925266761416 -0.7253152037614872 -0.49244464835782614 -0.036128315509505585 0.5686282701930879 -0.027881634795379313 -0.3043417882594221 -0.5454590243772094 1.4 -23.144 -1.308 -8.312 0.08 0.548 -0.224
-0.8751360394886285 -0.7524175764577954 -0.06979612584878632 1.514806028036846 0.06672816427301549 0.7643059275639074 -0.22434469022824177 -0.6966481708028578 -0.5132576996839544 -0.0659734457130102 0.5678428720298379 -0.0027488935713754254 -0.31887165427954933 -0.562345084887087 1.496 -23.24 -1.14 -8.252 0.08 0.452 -0.212
-0.8828059434280556 -0.7589369948063085 -0.07209709703061444 1.522475931976273 0.06634466907604414 0.7608544707911652 -0.23009711818281206 -0.6891868882519816 -0.5250386721327062 -0.09189158510026421 0.5839435343764653 0.0070685834692510935 -0.34047010376892767 -0.543102829887459 1.62 -23.144 -0.904 -8.252 0.088 0.48 -0.24
-0.8904758473674826 -0.7650729179578502 -0.0724805922275858 1.5289953503247862 0.06634466907604414 0.7547185476396235 -0.23584954613738238 -0.6734789249869791 -0.5364269454998329 -0.1009236639776406 0.6330309195795979 -0.014922565101752308 -0.43236168886919185 -0.5423174317242089 1.62 -23.176 -0.704 -8.22 0.108 0.576 -0.212
-0.8958447801250816 -0.770441850715449 -0.0724805922275858 1.5351312734763278 0.06634466907604414 0.7512670908668814 -0.24083498369800996 -0.6825110038643556 -0.5705917656012133 -0.08560839979426324 0.6805475084562302 -0.008639379795751335 -0.4539601383585702 -0.5262167693775814 1.652 -23.24 -0.604 -8.128 0.136 0.608 -0.204
-0.9023641984735946 -0.7765777738669907 -0.07401457301547121 1.5424176822187836 0.06634466907604414 0.7478156340941392 -0.2462039164556089 -0.6683738369258534 -0.5878705251927159 -0.04987278336638271 0.673086225905354 -0.008639379795751335 -0.42097341550206513 -0.5266094684592064 1.744 -22.984 -0.4 -8.128 0.136 0.588 -0.24
-0.9111845880039358 -0.7830971922155037 -0.07363107781849985 1.5504710813551819 0.06596117387907278 0.7432136917304829 -0.25080585881926515 -0.6538439709057261 -0.5961172059068423 -0.03769911183600583 0.7253152037614872 -0.050658181529632834 -0.3860231972374347 -0.4822344722355746 1.464 -22.888 -0.636 -7.948 0.124 0.52 -0.232
-0.9154030351706206 -0.7884661249731026 -0.07439806821244256 1.558140985294609 0.06557767868210143 0.7393787397607694 -0.25617479157686407 -0.6844744992724808 -0.6094689746820943 -0.06675884387626033 0.7213882129452366 -0.0420188017338815 -0.3758130211151831 -0.4873395602967004 1.588 -23.016 -0.636 -7.856 0.108 0.548 -0.204
-0.9230729391100477 -0.7961360289125298 -0.07478156340941391 1.567728365218893 0.06442719309118737 0.7343933022001419 -0.2611602291374917 -0.6620906516198524 -0.620857248049221 -0.06322455214163478 0.8175994879433764 -0.02631083846887907 -0.4087997439716882 -0.5050110189698281 1.68 -22.888 -0.668 -7.856 0.1 0.616 -0.224
-0.9292088622615894 -0.8018884568671001 -0.07439806821244256 1.5757817643552914 0.06442719309118737 0.7301748550334569 -0.26576217150114795 -0.6648395451912278 -0.6609125543749772 -0.04790928795825741 0.8289877613105032 -0.04280419989713162 -0.44178646682819334 -0.49990593090870233 1.652 -22.888 -0.804 -7.824 0.044 0.608 -0.212
-0.9361117758070737 -0.8080243800186417 -0.07516505860638527 1.584218658688661 0.06404369789421602 0.7263399030637434 -0.27074760906177553 -0.6459899892732249 -0.646775387436475 -0.012173671530376884 0.8717919612076348 -0.036128315509505585 -0.4390375732568179 -0.49754973641895195 1.836 -22.764 -0.704 -7.976 0.044 0.528 -0.204
-0.9426311941555867 -0.8156942839580688 -0.07516505860638527 1.5926555530220308 0.06327670750027331 0.7213544655031158 -0.2757330466224031 -0.6412776002937242 -0.6774059158032297 -0.013351768775252066 0.879253243758511 -0.0730420291822613 -0.41626102652256436 -0.49165925019457607 2.212 -22.764 -0.668 -7.948 0.116 0.492 -0.204
-0.9464661461253003 -0.8218302071096104 -0.07593204900032798 1.6010924473554007 0.06327670750027331 0.7186699991243164 -0.279951493789088 -0.61378866457997 -0.6825110038643556 -0.03455751918300534 0.9000662950846392 -0.06715154295788539 -0.4013384614208121 -0.4433572631546936 2.212 -22.636 -0.604 -8.068 0.144 0.48 -0.24
-0.953752554867756 -0.8295001110490375 -0.07669903939427068 1.6118303128705984 0.06327670750027331 0.7136845615636888 -0.2841699409557729 -0.6004368958047178 -0.6931138790682322 -0.08285950622288782 0.9063494803906402 -0.0400553063257562 -0.40722894764518797 -0.4272566008080661 2.368 -22.288 -0.704 -8.068 0.108 0.472 -0.232
-0.959121487625355 -0.8364030245945219 -0.07746602978821339 1.621034197597911 0.0625097171063306 0.7094661143970039 -0.28723790253154374 -0.5764822518255892 -0.7147123285576106 -0.07068583469251093 0.9381581060022701 -0.019242254999627974 -0.44178646682819334 -0.42647120264481597 2.4 -21.968 -0.468 -8.16 0.08 0.444 -0.204
-0.9633399347920398 -0.8436894333369775 -0.0790000105760988 1.6290875967343095 0.06212622190935926 0.7060146576242616 -0.29107285450125725 -0.5745187564174639 -0.7182466202922361 -0.09464047867163963 0.9232355409005178 -0.011780972448751823 -0.420188017338815 -0.368744437645932 2.336 -21.588 -0.4 -8.312 0.108 0.424 -0.224
-0.9698593531405528 -0.8509758420794333 -0.08053399136398422 1.6398254622495072 0.0617427267123879 0.7021797056545481 -0.2941408160770281 -0.5423174317242089 -0.7480917504957407 -0.12841259969139487 0.9448339903898961 -0.00510508806112579 -0.36952983580918214 -0.336543112952677 2.524 -21.272 -0.4 -8.528 0.136 0.336 -0.212
-0.9752282858981518 -0.8578787556249177 -0.08130098175792692 1.6482623565828771 0.0617427267123879 0.69987873447272 -0.29759227284977025 -0.5309291583570821 -0.7092145414148597 -0.0860010988758883 0.931089522533019 -0.013744467856877126 -0.3742422247886829 -0.31219576989192327 2.552 -20.984 -0.568 -8.712 0.144 0.316 -0.212
-0.979830228261808 -0.8640146787764593 -0.08245146734884098 1.6570827461132183 0.0617427267123879 0.6941263065181498 -0.2998932440315984 -0.5183627877450802 -0.6679811378442283 -0.12448560887514426 0.905171383145765 -0.0070685834692510935 -0.3455751918300535 -0.26821347274991647 2.46 -20.7 -0.332 -8.832 0.136 0.328 -0.224
-0.9848156658224356 -0.8709175923219437 -0.0839854481367264 1.6662866308405306 0.0625097171063306 0.692208830533293 -0.3021942152134265 -0.4944081437659515 -0.7013605597823585 -0.135873882242271 0.8973174015132638 -0.01021017612225158 -0.2945243112187956 -0.25368360672978923 2.4 -20.7 -0.604 -8.588 0.136 0.296 -0.224
-0.9882671225951778 -0.877820505867428 -0.08551942892461181 1.6747235251739006 0.0625097171063306 0.6899078593514648 -0.30449518639525464 -0.47359509243982323 -0.6915430827417319 -0.12016591897726858 0.8933904106970132 0.018456856836377853 -0.2693915699947917 -0.24740042142378826 2.46 -20.7 -0.636 -8.404 0.152 0.328 -0.212
-0.9921020745648913 -0.8851069146098838 -0.08551942892461181 1.6843109050981844 0.0617427267123879 0.686839897775694 -0.3071796527740541 -0.45749443009319574 -0.7025386570272336 -0.14961835009914815 0.8941758088602633 0.02081305132612822 -0.27017696815804176 -0.24740042142378826 2.304 -20.476 0.2 -8.16 0.124 0.316 -0.196
-0.9986214929134043 -0.8923933233523395 -0.08705340971249723 1.6931312946285255 0.06212622190935926 0.6833884410029518 -0.3094806239558822 -0.4610287218278213 -0.6817256057011054 -0.09581857591651483 0.8788605446768859 -0.03887720908088101 -0.31847895519792424 -0.2450442269340379 2.46 -20.224 0.604 -8.036 0.164 0.336 -0.212
-1.0028399400800891 -0.8989127417008524 -0.08820389530341129 1.702335179355838 0.060975736318445196 0.6780195082453528 -0.3129320807286244 -0.44846235121581934 -0.691935781823357 -0.07147123285576105 0.9039932859008898 -0.05379977418263332 -0.32672563591205056 -0.2599667920357902 2.648 -20.128 0.804 -8.036 0.164 0.472 -0.212
-1.007825377640717 -0.9058156552463368 -0.08782040010643993 1.7119225592801217 0.05905826033358843 0.6768690226544388 -0.3148495567134812 -0.45121124478719477 -0.6801548093746052 -0.06518804754976008 0.859618289677258 -0.1280199006097698 -0.36756634040105685 -0.23719024530153668 2.96 -20.032 0.836 -7.948 0.144 0.54 -0.232
-1.012427320004373 -0.9131020639887926 -0.08820389530341129 1.721893434401377 0.05714078434873166 0.6741845562756393 -0.3171505278953093 -0.43785947601194275 -0.6585563598852269 -0.040448005407381256 0.8906415171256378 -0.181034276629153 -0.25172011132166394 -0.21087940683265763 3.364 -19.812 0.94 -7.764 0.152 0.396 -0.212
-1.016645767171058 -0.9200049775342769 -0.08858739050038264 1.7299468335377755 0.05483981316690354 0.6718835850938112 -0.3198349942741088 -0.420188017338815 -0.6522731745792258 0.01060287520387664 0.8933904106970132 -0.22226768019978438 -0.22344577744465957 -0.25172011132166394 3.584 -19.78 0.736 -7.7 0.164 0.328 -0.212
-1.0197137287468288 -0.9265243958827899 -0.08782040010643993 1.7418351846438873 0.05177185159113271 0.6680486331240977 -0.3213689750619942 -0.41429753111443907 -0.6554147672322264 0.01727875959150267 0.8929977116153881 -0.25839599570928995 -0.22815816642416029 -0.2309070599955357 3.708 -19.936 0.94 -7.488 0.18 0.336 -0.232
-1.0235486807165424 -0.9334273094282742 -0.08820389530341129 1.750272078977257 0.05062136600021865 0.6634466907604415 -0.324436936637765 -0.3671736413194318 -0.6601271562117271 0.0027488935713754254 0.931089522533019 -0.2379756434647868 -0.3506802798911792 -0.21991148571003402 3.8 -19.84 0.636 -7.608 0.472 0.384 -0.196
-1.0270001374892845 -0.9403302229737587 -0.08820389530341129 1.7590924685075982 0.05177185159113271 0.6599952339876992 -0.3267379078195931 -0.35382187254417974 -0.6750497213134794 -0.02591813938725401 0.9538660692672726 -0.0750055245903866 -0.3820962064211841 -0.2481858195870384 3.676 -19.716 0.872 -7.764 0.484 0.48 -0.204
-1.0300680990650553 -0.9460826509283289 -0.08782040010643993 1.7705973244167388 0.05292233718204677 0.6576942628058712 -0.3286553838044499 -0.3133738671367985 -0.6389214058039738 -0.028274333877004374 0.9648616435527743 0.07382742734551141 -0.37070793305405736 -0.22737276826091016 3.896 -19.652 1.172 -7.884 0.3 0.424 -0.232
-1.0331360606408262 -0.953752554867756 -0.08820389530341129 1.7801847043410226 0.052155346788104066 0.654242806033129 -0.33133985018324935 -0.3349723166261768 -0.6342090168244731 0.007461282550876154 0.9703594306955251 0.07068583469251093 -0.3314380248915513 -0.21441369856728315 3.676 -19.684 1.004 -7.884 0.272 0.316 -0.212
-1.036204022216597 -0.960271973216269 -0.08858739050038264 1.791306065053192 0.052155346788104066 0.650024358866444 -0.3336408213650775 -0.2882411259127946 -0.653058572742476 -0.009817477040626518 0.9699667316139 0.005497787142750851 -0.3279037331569257 -0.21951878662840896 3.676 -19.84 0.772 -7.672 0.38 0.328 -0.204
-1.0388884885953964 -0.966791391564782 -0.08858739050038264 1.8008934449774758 0.05253884198507542 0.6465729020937019 -0.33555829734993425 -0.28352873693329383 -0.665624943354478 0.0070685834692510935 0.9711448288587752 0.008639379795751335 -0.3318307239731763 -0.2320851572404109 3.552 -19.78 0.772 -7.7 0.38 0.316 -0.204
-1.0408059645802532 -0.973310809913295 -0.08858739050038264 1.8108643200987309 0.05368932757598948 0.6419709597300457 -0.3386262589257051 -0.27724555162729286 -0.6487388828446004 0.034164820101380285 0.9805696068177766 0.05340707510100826 -0.40683624856356293 -0.2210895829549092 3.552 -19.716 0.704 -7.792 0.38 0.296 -0.212
-1.0434904309590527 -0.979830228261808 -0.08858739050038264 1.8223691760078715 0.05560680356084625 0.6373690173663894 -0.34054373491056183 -0.23522674989341139 -0.6518804754976009 -0.027096236632129192 1.014341727837532 0.10013826581439049 -0.4190099200939398 -0.20852321234290724 3.52 -19.492 0.704 -7.764 0.316 0.384 -0.232
-1.0454079069439095 -0.9871166370042638 -0.088970885697354 1.8331070415230695 0.0559902987578176 0.6331505701997046 -0.34207771569844725 -0.226194671016035 -0.6306747250898476 -0.01767145867312773 1.0382963718166607 0.135873882242271 -0.45592363376669554 -0.22030418479165909 3.456 -19.364 1.004 -7.764 0.328 0.356 -0.24
-1.0469418877317949 -0.9921020745648913 -0.08820389530341129 1.8415439358564392 0.056373793954788955 0.6293156182299909 -0.3443786868802754 -0.17435839224152697 -0.6298893269265974 0.00039269908162506076 1.0382963718166607 0.0950331777532647 -0.4319689897875668 -0.20066923071040604 3.176 -19.332 1.004 -7.58 0.372 0.384 -0.232
-1.048092373322709 -0.9990049881103757 -0.088970885697354 1.8515148109776944 0.056373793954788955 0.6247136758663347 -0.3451456772742181 -0.13783737765039633 -0.6353871140693482 -0.00039269908162506076 1.0551824323265382 0.03180862561162992 -0.43039819346106656 -0.18064157754752794 3.208 -19.364 0.836 -7.456 0.436 0.328 -0.232
-1.049242858913623 -1.0043739208679747 -0.08935438089432535 1.8637866572807777 0.057524279545703015 0.6201117335026785 -0.3474466484560462 -0.12016591897726858 -0.6279258315184721 -0.018849555918002914 1.0394744690615358 0.03337942193813016 -0.446106156726069 -0.16179202162952502 2.864 -19.364 0.636 -7.336 0.42 0.396 -0.24
-1.0511603348984797 -1.0093593584286022 -0.08820389530341129 1.872607046811119 0.05829126993964572 0.6151262959420509 -0.34898062924393164 -0.10917034469176688 -0.6122178682534697 -0.001570796326500243 1.047328450694037 0.04712388979500729 -0.45356743927694515 -0.17357299407827684 2.772 -19.332 0.904 -7.244 0.364 0.412 -0.232
-1.050393344504537 -1.016645767171058 -0.08820389530341129 1.8844953979172308 0.05829126993964572 0.609757363184452 -0.35051461003181705 -0.07422012642713648 -0.5839435343764653 0.005497787142750851 1.0547897332449132 0.056941366835633805 -0.46966810162357264 -0.15865042897652454 2.708 -19.428 0.972 -7.212 0.292 0.48 -0.224
-1.050393344504537 -1.0223981951256282 -0.08935438089432535 1.8948497682354573 0.05790777474267437 0.6059224112147384 -0.3516650956227311 -0.03887720908088101 -0.5992587985598427 -0.010995574285501701 1.0779589790607917 0.02552544030562895 -0.4755585878479486 -0.15275994275214863 2.552 -19.492 0.772 -7.12 0.3 0.444 -0.24
-1.0507768397015085 -1.0277671278832272 -0.08782040010643993 1.905204138553684 0.05829126993964572 0.6017039640480536 -0.35281558121364515 -0.012566370612001944 -0.6298893269265974 0.0 1.105055215692921 -0.0070685834692510935 -0.45827982825644586 -0.1299833960178951 2.304 -19.492 0.568 -7.12 0.308 0.412 -0.232
-1.050393344504537 -1.0342865462317403 -0.08858739050038264 1.9178594800537385 0.05829126993964572 0.5974855168813686 -0.35281558121364515 -0.021991148571003403 -0.6082908774372191 0.02513274122400389 1.0917034469176687 0.007853981632501214 -0.40958514213493835 -0.08560839979426324 2.18 -19.46 0.704 -7.092 0.3 0.384 -0.224
-1.0507768397015085 -1.0400389741863105 -0.08858739050038264 1.9278303551749938 0.05790777474267437 0.5936505649116551 -0.3535825716075879 0.02120575040775328 -0.6102543728453443 0.01531526418337737 1.1019136230399205 -0.012959069693627005 -0.4123340357063138 -0.05379977418263332 2.244 -19.332 0.5 -7.06 0.292 0.376 -0.224
-1.0500098493075658 -1.0457914021408807 -0.08820389530341129 1.9397187062811057 0.05790777474267437 0.5882816321540562 -0.35434956200153056 0.023954643979128706 -0.61457406274322 0.0400553063257562 1.1502156100798029 -0.012959069693627005 -0.4551382356034454 -0.05222897785613308 2.024 -19.112 0.436 -7.092 0.3 0.444 -0.24
-1.0496263541105944 -1.0530778108833365 -0.08743690490946858 1.9508400669932748 0.05790777474267437 0.5844466801843426 -0.3551165523954733 0.04751658887663235 -0.6165375581513454 0.04123340357063138 1.169457865079431 0.01060287520387664 -0.45670903192994566 -0.061653755815134534 2.024 -19.048 0.0 -7.272 0.308 0.424 -0.212
-1.0488593637166517 -1.0592137340348782 -0.08782040010643993 1.9631119132963581 0.05829126993964572 0.5809952234116005 -0.35434956200153056 0.06675884387626033 -0.6035784884577183 0.00039269908162506076 1.145110522018677 -0.001570796326500243 -0.38170350733955904 -0.031415926530004856 1.712 -18.824 0.164 -7.488 0.244 0.336 -0.224
-1.0473253829287663 -1.0649661619894486 -0.08705340971249723 1.975767254796413 0.05829126993964572 0.577160271441887 -0.3551165523954733 0.06086835765188441 -0.5910121178457164 0.05537057050913356 1.1502156100798029 0.010995574285501701 -0.3522510762176795 -0.008246680714126275 1.556 -18.604 0.064 -7.608 0.252 0.296 -0.252
-1.0461748973378522 -1.0707185899440188 -0.08782040010643993 1.9865051203116109 0.058674765136617076 0.5752427954570302 -0.35550004759244463 0.09896016856951531 -0.5961172059068423 0.0007853981632501215 1.0917034469176687 0.01767145867312773 -0.28235063968841867 -0.005497787142750851 1.62 -18.476 -0.268 -7.58 0.264 0.316 -0.24
-1.0461748973378522 -1.077238008292532 -0.08743690490946858 1.9983934714177227 0.058674765136617076 0.5721748338812593 -0.3551165523954733 0.12723450244651968 -0.5741260573358388 -0.011780972448751823 1.086205659774918 0.029845130203504617 -0.24897121775028852 -0.008639379795751335 1.62 -18.38 0.0 -7.244 0.236 0.328 -0.224
-1.0438739261560241 -1.081839950656188 -0.08666991451552587 2.0087478417359494 0.05829126993964572 0.5698738626994312 -0.35550004759244463 0.1539380399970238 -0.5647012793768373 -0.0047123889795007284 1.10034282671342 0.00039269908162506076 -0.23169245815878584 -0.006675884387626033 1.588 -18.192 0.232 -7.212 0.252 0.328 -0.232
-1.0419564501711673 -1.0875923786107584 -0.08705340971249723 2.0191022120541757 0.05829126993964572 0.567572891517603 -0.35550004759244463 0.1692533041804012 -0.5478152188669597 0.018064157754752792 1.0897399515095436 -0.02631083846887907 -0.2379756434647868 -0.0019634954081253035 1.34 -18.0 0.1 -7.18 0.272 0.328 -0.196
-1.0400389741863105 -1.0929613113683574 -0.08743690490946858 2.0306070679633166 0.05829126993964572 0.565271920335775 -0.35434956200153056 0.18771016101677904 -0.5552765014178359 0.0007853981632501215 1.0826713680402924 -0.02081305132612822 -0.2210895829549092 0.003141592653000486 1.496 -17.968 0.032 -7.092 0.244 0.308 -0.176
-1.0377380030044825 -1.097946748928985 -0.08705340971249723 2.040961438281543 0.05829126993964572 0.5625874539569755 -0.35550004759244463 0.21441369856728315 -0.536034246418208 -0.0310232274483798 1.072461191918041 -0.0027488935713754254 -0.2580032966276649 0.011388273367126762 1.496 -17.684 0.436 -7.12 0.244 0.308 -0.176
-1.0346700414287116 -1.103315681686584 -0.08705340971249723 2.0524662941906837 0.05829126993964572 0.559902987578176 -0.35550004759244463 0.20852321234290724 -0.5548838023362108 0.013744467856877126 1.1023063221215454 0.00039269908162506076 -0.25132741224003885 -0.013351768775252066 1.368 -17.588 0.3 -7.0 0.252 0.328 -0.156
-1.0323690702468835 -1.1094516048381255 -0.08628641931855452 2.0643546452967954 0.05790777474267437 0.5568350260024052 -0.35434956200153056 0.2340486526485362 -0.536819644581458 0.04633849163175717 1.0893472524279184 -0.0007853981632501215 -0.25957409295416517 -0.0019634954081253035 1.464 -17.652 0.368 -7.212 0.244 0.308 -0.12
-1.029684603868084 -1.1148205375957245 -0.08666991451552587 2.073942025221079 0.05829126993964572 0.554534054820577 -0.35473305719850196 0.2470077223421632 -0.5321072556019573 0.0070685834692510935 1.0964158358971696 0.01688606050987761 -0.2850995332597941 0.018064157754752792 1.4 -17.62 -0.164 -7.336 0.264 0.124 -0.112
-1.0262331470953419 -1.1194224799593806 -0.08743690490946858 2.0858303763271913 0.05905826033358843 0.5510825980478349 -0.35473305719850196 0.27253316264779215 -0.5132576996839544 -0.012566370612001944 1.079529775387292 0.022776546734253524 -0.32122784876929966 0.010995574285501701 1.368 -17.556 -0.164 -7.488 0.216 0.152 -0.128
-1.0239321759135136 -1.1232574319290942 -0.08705340971249723 2.0958012514484463 0.05829126993964572 0.5460971604872072 -0.35550004759244463 0.2988440011166712 -0.4987278336638271 0.005890486224375911 1.085812960693293 0.011388273367126762 -0.3569634651971802 0.004319689897875668 1.368 -17.46 0.064 -7.64 0.216 0.26 -0.128
-1.021247709534714 -1.1278593742927505 -0.08628641931855452 2.1053886313727306 0.05829126993964572 0.5434126941084079 -0.35473305719850196 0.3066979827491724 -0.48498336580695 0.005890486224375911 1.0905253496727936 -0.00039269908162506076 -0.3966260724413113 -0.006283185306000972 1.056 -17.428 -0.164 -7.7 0.228 0.28 -0.112
-1.0170292623680293 -1.1324613166564066 -0.08705340971249723 2.116126496887928 0.05829126993964572 0.5411117229265797 -0.3551165523954733 0.31926435336117437 -0.472024296113323 0.014922565101752308 1.0284788947760342 -0.008246680714126275 -0.33575771478942695 0.009032078877376396 1.028 -17.428 -0.2 -7.672 0.208 0.26 -0.112
-1.0139613007922585 -1.1370632590200629 -0.08666991451552587 2.1249468864182695 0.05829126993964572 0.5384272565477802 -0.35434956200153056 0.33340152029967657 -0.44178646682819334 -0.034950218264630406 0.9719302270220254 -0.0035342917346255468 -0.24465152785241284 0.0019634954081253035 0.872 -17.524 -0.064 -7.52 0.216 0.144 -0.14
-1.011276834413459 -1.1416652013837192 -0.08590292412158317 2.1337672759486104 0.05790777474267437 0.5353592949720094 -0.35473305719850196 0.3388993074424274 -0.44139376774656824 -0.003141592653000486 0.9303041243697688 -0.011388273367126762 -0.24347343060753765 -0.006675884387626033 1.028 -17.588 -0.032 -7.212 0.244 0.172 -0.112
-1.007825377640717 -1.1462671437473755 -0.08590292412158317 2.142971160675923 0.05829126993964572 0.5322913333962386 -0.3508981052287884 0.3471459881565537 -0.4531747401953201 0.009817477040626518 0.9354092124308947 0.0027488935713754254 -0.3000220983615464 0.06126105673350948 1.12 -17.652 0.0 -6.968 0.236 0.308 -0.112
-1.0039904256710033 -1.1504855909140603 -0.08705340971249723 2.152558540600207 0.05829126993964572 0.5292233718204677 -0.34629616286513215 0.3824889055028092 -0.4476769530525692 0.003141592653000486 0.9334457170227694 -0.0007853981632501215 -0.32122784876929966 0.3271183349936756 1.184 -17.716 -0.3 -6.876 0.228 0.316 -0.1
-0.9993884833073471 -1.1547040380807452 -0.08628641931855452 2.1609954349335765 0.05829126993964572 0.5246214294568115 -0.34207771569844725 0.4123340357063138 -0.42961279529781643 -0.0027488935713754254 0.9263771335535183 0.009817477040626518 -0.3388993074424274 0.43471788335894224 1.056 -17.652 -0.2 -6.816 0.216 0.336 -0.064
-0.9955535313376335 -1.1577719996565161 -0.08628641931855452 2.169815824463918 0.05944175553055978 0.5215534678810406 -0.3393932493196478 0.4292200962161914 -0.4339324851956921 0.013351768775252066 0.90556408222739 0.0019634954081253035 -0.3671736413194318 0.4292200962161914 0.964 -17.684 -0.332 -6.784 0.228 0.316 -0.016
-0.9905680937770059 -1.1635244276110863 -0.08666991451552587 2.1794032043882017 0.05829126993964572 0.5181020111082985 -0.3344078117590202 0.4386448741751928 -0.44453536039956876 -0.010995574285501701 0.9334457170227694 0.007853981632501214 -0.34910948356467897 0.4315762907059417 0.776 -17.748 -0.568 -6.664 0.228 0.308 -0.056
-0.9855826562163783 -1.1681263699747426 -0.08705340971249723 2.1882235939185426 0.05829126993964572 0.5146505543355563 -0.3305728597893067 0.46731190713382226 -0.44964044846069456 0.0023561944897503642 0.9059567813090151 -0.021598449489378342 -0.3420409000954279 0.4245077072366907 0.62 -17.556 -0.468 -6.632 0.216 0.308 -0.044
-0.9809807138527221 -1.1723448171414275 -0.08705340971249723 2.197427478645855 0.05790777474267437 0.5111990975628141 -0.32597091742565043 0.47752208325607387 -0.44257186499144346 -0.003141592653000486 0.8914269152888878 0.02120575040775328 -0.3510729789728043 0.42568580448156584 0.592 -17.396 -0.368 -6.692 0.2 0.316 -0.036
-0.9759952762920945 -1.1777137498990264 -0.08628641931855452 2.205864372979225 0.05829126993964572 0.507747640790072 -0.32175247025896553 0.48498336580695 -0.4571017310115707 -0.0023561944897503642 0.866294174064884 -0.0070685834692510935 -0.33261612213642644 0.39034288713531035 0.652 -17.3 -0.436 -6.664 0.208 0.328 -0.044
-0.9702428483375242 -1.1815487018687398 -0.08666991451552587 2.2146847625095663 0.05829126993964572 0.5046796792143011 -0.317917518289252 0.5218970794797058 -0.49087385203132594 0.019634954081253035 0.8411614328408801 -0.014529866020127248 -0.3173008579530491 0.42058071642044004 0.372 -17.24 -0.536 -6.572 0.172 0.412 -0.056
-0.9652574107768966 -1.1861506442323961 -0.08666991451552587 2.222354666448993 0.05829126993964572 0.5031456984264157 -0.3133155759255958 0.523467875806206 -0.41351213295118894 -0.0027488935713754254 0.8545132016161322 -0.01610066234662749 -0.2532909076481642 0.4300054943794415 0.496 -17.176 -0.4 -6.236 0.152 0.568 -0.036
-0.9587379924283836 -1.1899855962021098 -0.08743690490946858 2.2307915607823627 0.058674765136617076 0.5027622032294443 -0.3079466431679968 0.5391758390712084 -0.39858956784943667 -0.014529866020127248 0.7960010384539982 0.01531526418337737 -0.14569135928289753 0.44924774937906947 0.248 -17.144 -0.436 -5.808 0.124 0.48 -0.028
-0.9529855644738133 -1.1949710337627373 -0.08666991451552587 2.239611950312704 0.05829126993964572 0.5027622032294443 -0.30334470080434056 0.5466371216220846 -0.394662577033186 -0.023169245815878585 0.7834346678419962 0.01649336142825255 -0.05026548244800778 0.48066367590907433 0.34 -17.144 -0.604 -5.776 0.152 0.364 -0.056
-0.948383622110157 -1.198805985732451 -0.08628641931855452 2.2472818542521313 0.05790777474267437 0.5019952128355016 -0.298359263243713 0.581587339886715 -0.44374996223631863 0.0019634954081253035 0.788539755903122 -0.014529866020127248 -0.04241150081550656 0.48341256948044975 0.184 -17.08 -0.468 -5.744 0.144 0.316 -0.044
-0.941864203761644 -1.2026409377021643 -0.08666991451552587 2.2553352533885294 0.05829126993964572 0.5004612320476163 -0.292990330486114 0.5894413215192161 -0.4040873549921875 0.029059732040254495 0.7838273669236212 0.001570796326500243 -0.05262167693775814 0.4779147823376989 0.216 -16.856 -0.536 -5.836 0.152 0.424 -0.044
-0.9345777950191884 -1.207626375262792 -0.08628641931855452 2.2630051573279566 0.05829126993964572 0.49969424165367354 -0.28723790253154374 0.5906194187640913 -0.4531747401953201 0.023954643979128706 0.7838273669236212 -0.00039269908162506076 -0.09424777959001458 0.5281802647857067 0.464 -16.732 -1.004 -5.96 0.144 0.492 -0.064
-0.9295923574585607 -1.2118448224294769 -0.08666991451552587 2.271058556464355 0.05790777474267437 0.5000777368506448 -0.2814854745769734 0.6063273820290938 -0.4390375732568179 -0.027096236632129192 0.7830419687603711 -0.009032078877376396 -0.062439153978384655 0.5387831399895834 0.092 -16.476 -1.14 -5.988 0.144 0.444 -0.064
-0.9219224535191337 -1.2156797743991905 -0.08666991451552587 2.2791119556007535 0.05790777474267437 0.5004612320476163 -0.2757330466224031 0.6075054792739689 -0.4551382356034454 -0.027881634795379313 0.7799003761073706 0.008246680714126275 -0.012566370612001944 0.5796238444785896 0.372 -16.316 -0.872 -5.988 0.144 0.328 -0.072
-0.915786530367592 -1.2202817167628466 -0.08820389530341129 2.286014869146238 0.057524279545703015 0.5000777368506448 -0.2699806186678328 0.6577709617219767 -0.4154756283593143 -0.03573561642788053 0.7665486073321186 -0.014137166938502187 0.02081305132612822 0.575696853662339 0.34 -16.128 -0.904 -6.144 0.164 0.316 -0.064
-0.9096506072160504 -1.2241166687325602 -0.08858739050038264 2.293684773085665 0.057524279545703015 0.5004612320476163 -0.26384469551629114 0.6848671983541059 -0.4103705402981885 -0.061653755815134534 0.7704755981483692 -0.01649336142825255 0.01688606050987761 0.5878705251927159 0.152 -16.192 -1.04 -6.144 0.116 0.376 -0.016
-0.902747693670566 -1.2279516207022736 -0.08782040010643993 2.3002041914341778 0.05675728915176031 0.5000777368506448 -0.2577087723647495 0.691935781823357 -0.4300054943794415 -0.04633849163175717 0.7378815743734891 -0.0400553063257562 -0.022383847652628464 0.646775387436475 -0.06 -16.128 -1.108 -6.204 -0.108 0.384 -0.064
-0.8950777897311389 -1.23255356306593 -0.088970885697354 2.3074906001766338 0.05445631796993219 0.5008447272445876 -0.2511893540162365 0.717461222128986 -0.4123340357063138 -0.051443579692882956 0.704502152435359 -0.10956304377339195 -0.0027488935713754254 0.6471680865181001 -0.152 -15.936 -1.14 -6.144 -0.116 0.344 -0.1
-0.8881748761856546 -1.2363885150356435 -0.08935438089432535 2.314393513722118 0.052155346788104066 0.501228222441559 -0.24351945007680942 0.7268860000879874 -0.4453207585628189 -0.0530143760193832 0.678584013048105 -0.2049889206082817 0.04830198703988247 0.6836891011092308 -0.372 -15.968 -1.34 -6.264 0.044 0.336 -0.1
-0.8805049722462275 -1.2406069622023284 -0.08935438089432535 2.320912932070631 0.04908738521233324 0.501228222441559 -0.23661653653132508 0.7096072404964847 -0.4300054943794415 0.012173671530376884 0.6711227304972288 -0.2733185608110423 0.02670353755050413 0.6903649854968568 -0.464 -15.808 -1.276 -6.172 0.172 0.328 -0.056
-0.8736020587007431 -1.2463593901568986 -0.0897378760912967 2.327432350419144 0.04716990922747647 0.5008447272445876 -0.22856313739492665 0.717853921210611 -0.39584067427806124 0.0023561944897503642 0.64638268835485 -0.2788163479537931 -0.009424777959001457 0.7229590092717368 -0.528 -15.748 -1.508 -6.112 0.172 0.336 -0.064
-0.865932154761316 -1.249810846929641 -0.09088836168221076 2.334335263964628 0.046402918833533764 0.5000777368506448 -0.22012624306155687 0.7398450697816145 -0.4194026191755649 -0.02513274122400389 0.6397068039672239 -0.15236724367052357 -0.019242254999627974 0.7704755981483692 -0.56 -15.776 -1.544 -6.02 0.08 0.396 -0.064
-0.8578787556249177 -1.2532623037023831 -0.09050486648523941 2.3408546823131413 0.04486893804564835 0.49969424165367354 -0.2116893487281871 0.7449501578427402 -0.4272566008080661 -0.06126105673350948 0.6573782626403517 -0.07775441816176203 -0.03455751918300534 0.7991426311069986 -0.372 -15.684 -1.276 -5.96 -0.088 0.432 -0.092
-0.851742832473376 -1.2578642460660392 -0.09050486648523941 2.3462236150707403 0.044485442848677 0.49969424165367354 -0.20363594959178868 0.7531968385568665 -0.394662577033186 -0.043982297142006806 0.6181083544778456 -0.09817477040626518 -0.010995574285501701 0.8423395300857552 -0.56 -15.716 -1.24 -5.868 -0.1 0.412 -0.112
-0.8436894333369775 -1.2613157028387814 -0.0897378760912967 2.352359538222282 0.043334957257762936 0.5008447272445876 -0.19481556006144754 0.7406304679448645 -0.3970187715229364 0.010995574285501701 0.5859070297845906 -0.14922565101752308 0.03220132469325498 0.8576547942691326 -0.496 -15.808 -1.172 -5.652 0.044 0.384 -0.084
-0.8367865197914932 -1.2655341500054664 -0.09088836168221076 2.3581119661768524 0.041033986075934815 0.5000777368506448 -0.184461189743221 0.7394523706999894 -0.42764929988969114 0.009032078877376396 0.5953318077435921 -0.16336281795602528 0.02670353755050413 0.8902488180440127 -0.592 -15.872 -1.308 -5.408 0.188 0.444 -0.092
-0.8291166158520661 -1.2689856067782086 -0.08935438089432535 2.3638643941314226 0.04065049087896346 0.5004612320476163 -0.17487380981893716 0.7429866624346149 -0.4170464246858145 -0.007461282550876154 0.5686282701930879 -0.1429424657115221 -0.012566370612001944 0.9428704949817708 -0.436 -15.968 -1.408 -5.408 0.144 0.472 -0.092
-0.8218302071096104 -1.2739710443388361 -0.09050486648523941 2.3700003172829645 0.04026699568199211 0.5004612320476163 -0.16490293469768197 0.7590873247812424 -0.4429645640730685 -0.014922565101752308 0.5839435343764653 -0.06440264938650996 -0.023954643979128706 0.9950994728379039 -0.56 -15.872 -1.34 -5.472 -0.016 0.52 -0.092
-0.813776807973212 -1.2778059963085497 -0.09088836168221076 2.375369250040563 0.04026699568199211 0.5016117176385303 -0.15339807878854136 0.7480917504957407 -0.42332960999181546 -0.029059732040254495 0.5650939784584624 -0.028274333877004374 0.03180862561162992 1.0390817699799106 -0.528 -15.84 -1.24 -5.532 -0.116 0.548 -0.1
-0.8049564184428709 -1.2831749290661485 -0.0897378760912967 2.3795876972072483 0.037582529303192634 0.5019952128355016 -0.14189322287940076 0.7795076770257455 -0.4229369109101904 0.003926990816250607 0.5372123436630831 -0.09385508050838952 0.07186393193738612 1.0481138488572872 -0.496 -15.776 -1.208 -5.5 -0.044 0.54 -0.1
-0.7972865145034438 -1.2881603666267762 -0.09012137128826805 2.3853401251618185 0.03528155812136451 0.5031456984264157 -0.13077186216723152 0.7850054641684964 -0.4433572631546936 0.03848450999925595 0.5101161070309539 -0.17082410050690142 0.11466813183451774 1.105447914774546 -0.464 -15.62 -1.208 -5.408 0.108 0.5 -0.084
-0.7896166105640168 -1.2919953185964896 -0.0897378760912967 2.3907090579194175 0.03489806292439316 0.5054466696082438 -0.11850001586414821 0.7912886494744974 -0.4111559384614386 0.0027488935713754254 0.4893030557048257 -0.1602212253030248 0.12723450244651968 1.1388273367126762 -0.464 -15.492 -1.276 -5.5 0.024 0.492 -0.064
-0.781179716230647 -1.296597260960146 -0.0897378760912967 2.3960779906770164 0.0337475773334791 0.507747640790072 -0.10584467436409355 0.7916813485561225 -0.42843469805294127 0.01610066234662749 0.4889103566232006 -0.1280199006097698 0.16571901244577564 1.1584622907939293 -0.464 -15.46 -0.804 -5.5 -0.016 0.608 -0.12
-0.7731263170942485 -1.3008157081268308 -0.09012137128826805 2.4002964378437013 0.03298058693953639 0.5100486119719001 -0.09357282806101024 0.8168140897801264 -0.44374996223631863 -0.02670353755050413 0.4798782777458242 -0.11545352999776785 0.2501493149951637 1.1883074209974338 -0.62 -15.46 -0.636 -5.5 0.008 0.568 -0.112
-0.7654564131548215 -1.3038836697026017 -0.09088836168221076 2.404131389813415 0.03106311095467963 0.5131165735476709 -0.08206797215186963 0.7995353301886237 -0.4433572631546936 -0.011780972448751823 0.45238934203207 -0.11741702540589316 0.2902046213209199 1.2063715787521865 -0.404 -15.46 -0.736 -5.56 0.08 0.432 -0.072
-0.7570195188214517 -1.3088691072632292 -0.09012137128826805 2.4083498369800997 0.029912625363765568 0.5161845351234418 -0.06941263065181497 0.8022842237599991 -0.4300054943794415 0.011780972448751823 0.43746677693031766 -0.135873882242271 0.30041479744317146 1.22836272732319 -0.372 -15.332 -0.668 -5.56 0.06 0.508 -0.092
-0.7485826244880819 -1.3142380400208282 -0.09012137128826805 2.4125682841467846 0.028378644575880154 0.5196359918961839 -0.05714078434873166 0.8156359925352511 -0.45788712917482083 0.014137166938502187 0.4190099200939398 -0.12370021071189413 0.3204424506060496 1.2515319731390686 -0.152 -15.208 -0.604 -5.776 -0.06 0.548 -0.148
-0.7401457301547121 -1.318456487187513 -0.09012137128826805 2.416403236116498 0.027228158984966094 0.5234709438658974 -0.04256796686382023 0.7916813485561225 -0.46652650897057213 0.022776546734253524 0.40565815131868777 -0.11938052081401847 0.362068553258306 1.2837332978323235 0.0 -15.176 -0.468 -5.868 -0.016 0.508 -0.14
-0.7328593214122564 -1.3234419247481408 -0.09012137128826805 2.41985469288924 0.02569417819708068 0.5284563814265251 -0.03106311095467963 0.8219191778412521 -0.4810563749906994 0.01531526418337737 0.38877209080881014 -0.1460840583645226 0.41351213295118894 1.3563826279329598 -0.124 -15.016 -0.536 -5.96 0.052 0.452 -0.128
-0.7240389318819153 -1.328043867111797 -0.0897378760912967 2.4236896448589538 0.023776702212223912 0.5334418189871526 -0.013805827090968724 0.8529424052896319 -0.46495571264407193 -0.02120575040775328 0.3408628028505527 -0.1649336142825255 0.4245077072366907 1.3940817397689655 -0.216 -14.888 -0.636 -6.08 0.1 0.444 -0.14
-0.7148350471546028 -1.3334127998693959 -0.08935438089432535 2.4263741112377533 0.022626216621309852 0.5372767709568662 0.0003834951969713534 0.8651160768200088 -0.47673668509282374 0.0019634954081253035 0.342826298258678 -0.13233959050764546 0.4504258466239447 1.4435618240537234 -0.184 -14.824 -0.332 -6.172 0.072 0.46 -0.148
-0.7048641720333476 -1.3376312470360807 -0.08935438089432535 2.4290585776165527 0.021859226227367145 0.5434126941084079 0.016490293469768196 0.860010988758883 -0.4712388979500729 0.0011780972448751821 0.2854922323414192 -0.09660397407976494 0.47634398601119865 1.4203925782378446 -0.184 -14.668 -0.604 -6.264 0.044 0.472 -0.168
-0.6964272776999778 -1.342233189399737 -0.08858739050038264 2.431359548798381 0.020708740636453084 0.5499321124569209 0.03259709174256504 0.8761116511055105 -0.4669192080521972 -0.008246680714126275 0.24779312050541333 -0.12095131714051871 0.5273948666224566 1.481260935889729 -0.184 -14.668 -0.5 -6.296 0.008 0.404 -0.148
-0.686839897775694 -1.347602122157336 -0.0897378760912967 2.4344275103741517 0.01917475984856767 0.5553010452145197 0.048703890015361885 0.8914269152888878 -0.4622068190726965 -0.012173671530376884 0.21873338846515883 -0.12841259969139487 0.5540984041729607 1.500110491807732 -0.28 -14.604 0.032 -6.416 0.06 0.46 -0.128
-0.680320479427181 -1.3506700837331067 -0.08820389530341129 2.435961491162037 0.017640779060682257 0.56105347316909 0.06327670750027331 0.8721846602892599 -0.42175881366531526 0.06126105673350948 0.19831303622065566 -0.14372786387477224 0.5678428720298379 1.5531248678271152 -0.06 -14.508 0.1 -6.572 0.06 0.48 -0.156
-0.6707330995028972 -1.3560390164907057 -0.08666991451552587 2.435961491162037 0.01687378866673955 0.5687233771085172 0.08053399136398422 0.814065196208751 -0.4480696521341943 0.1319468914260204 0.15472343816027392 -0.13744467856877127 0.6173229563145954 1.538987700888613 0.34 -14.604 0.2 -6.784 0.136 0.48 -0.148
-0.6622962051695274 -1.3610244540513334 -0.08551942892461181 2.4374954719499224 0.015339807878854137 0.5752427954570302 0.09625729443980971 0.8454811227387558 -0.478307481419324 0.1429424657115221 0.12252211346701895 -0.1288052987730199 0.6817256057011054 1.5990706603772473 0.372 -14.476 0.5 -7.06 0.164 0.452 -0.176
-0.6538593108361576 -1.3644759108240756 -0.08321845774278369 2.437111976752951 0.013805827090968724 0.5840631849873713 0.11351457830352062 0.8710065630443847 -0.46259951815432154 0.1539380399970238 0.05340707510100826 -0.10917034469176688 0.763014315597493 1.6312719850705022 0.776 -14.412 0.5 -7.18 0.072 0.404 -0.184
-0.6450389213058165 -1.3694613483847031 -0.08053399136398422 2.4367284815559795 0.013038836697026017 0.5925000793207411 0.13192234775814557 0.8474446181468811 -0.43550328152219236 0.1720021977517766 -0.01060287520387664 -0.10406525663064109 0.8168140897801264 1.6913549445591365 1.028 -14.192 0.232 -7.244 0.06 0.356 -0.168
-0.635835036578504 -1.3732963003544167 -0.07976700097004151 2.435577995965066 0.012655341500054663 0.6005534784571395 0.14841264122791378 0.8627598823302585 -0.4382521750935678 0.19477874448603014 -0.03730641275438077 -0.10170906214089073 0.8333074512083789 1.693711139048887 0.872 -14.032 0.368 -7.396 0.06 0.404 -0.196
-0.6273981422451342 -1.3771312523241301 -0.07784952498518474 2.434811005571123 0.01112136071216925 0.6089903727905093 0.16260196351585385 0.9087056748803906 -0.43785947601194275 0.17828538305777758 -0.08678649703913842 -0.09385508050838952 0.8607963869221331 1.6406967630295037 0.62 -13.84 0.132 -7.12 0.1 0.356 -0.184
-0.6170437719269076 -1.3817331946877864 -0.07669903939427068 2.4328935295862664 0.010737865515197896 0.6181942575178218 0.177941771394708 0.8898561189623876 -0.4150829292776892 0.15354534091539876 -0.14254976662989705 -0.08835729336563866 0.8812167391666363 1.5617642476228666 0.308 -13.428 -0.032 -7.244 0.116 0.396 -0.168
-0.6093738679874806 -1.3851846514605286 -0.07478156340941391 2.431359548798381 0.009970875121255189 0.6273981422451342 0.19059711289476267 0.9259844344718933 -0.43236168886919185 0.14765485469102282 -0.18771016101677904 -0.07814711724338709 0.8439103264122555 1.4145020920134688 -0.184 -13.112 0.132 -7.548 0.08 0.412 -0.184
-0.6013204688510821 -1.389786593824185 -0.07209709703061444 2.42829158722261 0.009203884727312482 0.6362185317754754 0.20363594959178868 0.9153815592680166 -0.3919136834618106 0.2100940086694075 -0.23679754621991161 -0.07264933010063623 0.8482300163101312 1.3014047565054512 -0.464 -12.572 -0.132 -7.244 0.052 0.412 -0.156
-0.591349593729827 -1.3940050409908697 -0.07056311624272903 2.425223625646839 0.008820389530341128 0.6454224165027879 0.215907795894872 0.8843583318196367 -0.3648174468296814 0.21755529122028364 -0.27724555162729286 -0.07264933010063623 0.8772897483503856 1.1839877310995581 -0.592 -12.0 -0.536 -7.152 0.1 0.412 -0.184
-0.5832961945934286 -1.3951555265817839 -0.06787864986392955 2.4217721688740967 0.008053399136398421 0.6527088252452435 0.22511168062218448 0.9098837721252657 -0.3385066083608024 0.1888882582616542 -0.3070906818307975 -0.050658181529632834 0.8234899741677524 1.0834567662035426 -0.528 -11.684 -0.5 -7.212 0.1 0.46 -0.212
-0.572941824275202 -1.3978399929605834 -0.06596117387907278 2.418320712101355 0.008436894333369775 0.6615292147755847 0.2331650797585829 0.8863218272277621 -0.2831360378516688 0.20695241601640701 -0.34243359917705296 -0.014529866020127248 0.801891524678374 0.9232355409005178 -0.528 -11.236 -0.568 -7.06 0.108 0.548 -0.176
-0.5648884251388037 -1.4005244593393829 -0.06404369789421602 2.41410226493467 0.008820389530341128 0.668432128321069 0.2389175077131532 0.8446957245755057 -0.2662499773417912 0.2179479903019087 -0.4033019568289374 0.04712388979500729 0.8062112145762497 0.8183848861066266 -0.496 -10.92 -0.636 -7.06 0.06 0.48 -0.184
-0.5553010452145197 -1.402825430521211 -0.0617427267123879 2.409116827374042 0.008436894333369775 0.6776360130483815 0.24582042125863754 0.8737554566157602 -0.21873338846515883 0.24425882877078778 -0.433147087032442 0.024347343060753767 0.8007134274334988 0.6609125543749772 -0.528 -10.76 -0.5 -6.968 0.052 0.364 -0.184
-0.5457136652902359 -1.403975916112125 -0.06020874592450249 2.404514885010386 0.008436894333369775 0.6833884410029518 0.2504223636222938 0.8996735960030141 -0.19045905458815446 0.1539380399970238 -0.472024296113323 -0.027096236632129192 0.7229590092717368 0.5348561491733327 -0.528 -10.476 -0.5 -6.968 0.144 0.404 -0.176
-0.5365097805629234 -1.4047429065060677 -0.059825250727531136 2.3999129426467296 0.008820389530341128 0.6899078593514648 0.2542573155920073 0.9271625317167684 -0.12684180336489462 0.11113384009989219 -0.4830198703988247 -0.01610066234662749 0.6550220681506013 0.4370740778486926 -0.372 -10.064 -0.4 -6.968 0.136 0.5 -0.176
-0.5273058958356109 -1.4055098969000104 -0.058674765136617076 2.3930100291012453 0.008820389530341128 0.6945098017151211 0.2569417819708068 0.9416923977368956 -0.06950773744763575 0.11938052081401847 -0.5069745143779534 0.02120575040775328 0.6008295948863429 0.3828816045844342 -1.868 -10.096 -0.536 -7.028 0.08 0.508 -0.204
-0.5227039534719548 -1.4058933920969816 -0.05330583237901813 2.388408086737589 0.008820389530341128 0.7006457248666628 0.26039323874354897 0.8325220530451287 -0.039662607244131134 0.1990984343839058 -0.5317145565203323 0.027488935713754253 0.5352488482549578 0.3086614781572977 -2.336 -10.188 -0.604 -6.968 0.052 0.54 -0.184
-0.5169515255173844 -1.4047429065060677 -0.04793689962141918 2.38303915397999 0.008436894333369775 0.705247667230319 0.2626942099253771 0.6616979525382274 0.011388273367126762 0.40448005407381254 -0.5631304830503371 -0.011780972448751823 0.5332853528468324 0.2599667920357902 -2.46 -10.22 -0.604 -6.936 0.144 0.528 -0.168
-0.5108156023658428 -1.4043594113090963 -0.045252433242619704 2.3757527452375347 0.005752427954570301 0.7110000951848893 0.26384469551629114 0.5509568115199602 0.04241150081550656 0.5203262831532055 -0.5847289325397155 -0.08285950622288782 0.5270021675408315 0.21245020315915786 -2.088 -10.888 -1.776 -6.968 0.164 0.5 -0.176
-0.5046796792143011 -1.4020584401272682 -0.04180097646987752 2.371150802873878 0.005752427954570301 0.7136845615636888 0.26576217150114795 0.5992587985598427 0.06361725122325984 0.39073558621693544 -0.5996514976414677 -0.155116137241899 0.4900884538680758 0.16964600326202625 -2.524 -11.3 -2.716 -6.968 0.164 0.52 -0.168
-0.49854375606275947 -1.4012914497333255 -0.03834951969713534 2.3634808989344513 0.007669903939427069 0.7194369895182591 0.26806314268297604 0.6389214058039738 0.08678649703913842 0.2902046213209199 -0.6346017159060982 -0.04673119071338223 0.40958514213493835 0.19045905458815446 -2.46 -11.744 -3.592 -7.092 0.164 0.576 -0.148
-0.4916408425172751 -1.400907954536354 -0.039883500485020755 2.357728470979881 0.01112136071216925 0.7217379607000872 0.2692136282738901 0.6291039287633473 0.1798561793842778 0.23247785632203596 -0.6581636608036018 0.20381082336340653 0.4017311605024371 0.1739656931599019 -2.896 -12.316 -3.96 -7.092 -0.172 0.596 -0.168
-0.48473792897179074 -1.3982234881575546 -0.03911651009107805 2.3496750718434827 0.01457281748491143 0.7271068934576861 0.27074760906177553 0.6860452955989811 0.19517144356765517 0.04162610265225644 -0.6809402075378553 0.3243694414223002 0.3762057201968082 0.16414821611927538 -3.708 -12.668 -2.784 -7.18 -0.684 0.644 -0.204
-0.4793689962141918 -1.3959225169757266 -0.036432043712278574 2.343922643888912 0.013805827090968724 0.731325340624371 0.2730485802436036 0.6573782626403517 0.2238384765262846 0.054977871427508505 -0.7001824625374833 0.23051436091391064 0.394662577033186 0.16454091520090044 -3.864 -12.824 -2.316 -7.028 -0.548 0.624 -0.176
-0.4736165682596215 -1.393238050596927 -0.03681553890924993 2.3362527399494852 0.010737865515197896 0.7343933022001419 0.27496605622846043 0.5556692004994609 0.2360121480566615 0.09856746948789025 -0.7001824625374833 -0.031415926530004856 0.3781692156049335 0.18339047111890336 -3.896 -13.208 -2.552 -6.936 -0.036 0.644 -0.176
-0.46748064510807985 -1.3905535842181276 -0.03566505331833587 2.329349826404001 0.006135923151541655 0.7393787397607694 0.27611654181937445 0.5395685381528335 0.23365595356691113 0.10956304377339195 -0.7025386570272336 -0.31258846897354836 0.40958514213493835 0.17239489683340167 -3.956 -13.684 -2.684 -7.06 0.152 0.712 -0.176
-0.4655631691232231 -1.3882526130362995 -0.0337475773334791 2.322830408055488 0.005368932757598948 0.7435971869274544 0.2772670274102885 0.4790928795825741 0.2741039589742924 0.13391038683414572 -0.7096072404964847 -0.36167585417668097 0.43943027233844295 0.1460840583645226 -3.272 -13.684 -2.784 -7.18 0.164 0.664 -0.156
-0.4613447219565382 -1.3836506706726432 -0.030679615757708275 2.3140100185251464 0.004601942363656241 0.7493496148820246 0.27765052260725986 0.3648174468296814 0.3247621405039252 0.18496126744540362 -0.7351326808021137 -0.15275994275214863 0.46652650897057213 0.09817477040626518 -2.708 -13.904 -2.988 -7.336 0.164 0.676 -0.148
-0.45750976998682463 -1.3809662042938438 -0.03106311095467963 2.3055731241917767 0.006519418348513008 0.7531845668517382 0.2784175130012026 0.34636058999330355 0.29373891305554545 0.09228428418188928 -0.763014315597493 0.01021017612225158 0.4893030557048257 0.054192473264258384 -2.492 -14.0 -2.416 -7.488 0.144 0.616 -0.156
-0.45520879880499654 -1.3786652331120155 -0.03298058693953639 2.299053705843264 0.009587379924283835 0.7589369948063085 0.2791845033951453 0.3671736413194318 0.34753868723817877 0.014529866020127248 -0.781863871515496 0.16414821611927538 0.49283734743945123 0.021598449489378342 -2.18 -13.968 -2.348 -7.856 0.116 0.644 -0.168
-0.44983986604739756 -1.3740632907483594 -0.03298058693953639 2.2898498211159515 0.010737865515197896 0.7658399083517928 0.2791845033951453 0.3502875808095542 0.3671736413194318 -0.019242254999627974 -0.7857908623317466 0.23561944897503645 0.54938601519346 0.02591813938725401 -1.992 -14.064 -1.912 -8.22 -0.072 0.616 -0.168
-0.44753889486556947 -1.3702283387786458 -0.03259709174256504 2.281796421979553 0.01112136071216925 0.7719758315033345 0.2795679985921167 0.3440043955035532 0.36992253489080723 -0.02513274122400389 -0.8356636456981292 0.17749998489452745 0.6161448590697203 0.045160394386881984 -1.992 -14.0 -1.34 -8.464 -0.188 0.56 -0.196
-0.44447093328979864 -1.366009891611961 -0.03144660615165098 2.2725925372522404 0.009587379924283835 0.7796457354427615 0.27880100819817394 0.31180307081029823 0.3542145716258048 0.0019634954081253035 -0.8525497062080069 0.005497787142750851 0.646775387436475 0.01610066234662749 -1.836 -14.192 -1.376 -8.556 0.0 0.528 -0.196
-0.4425534573049419 -1.3625584348392188 -0.03029612056073692 2.263388652524928 0.009203884727312482 0.7850146682003605 0.2791845033951453 0.2670353755050413 0.3805254100946839 0.07422012642713648 -0.8933904106970132 -0.10288715938576591 0.6715154295788539 -0.013744467856877126 -1.804 -14.316 -1.44 -8.556 0.144 0.452 -0.168
-0.44025248612311374 -1.3598739684604193 -0.030679615757708275 2.253801272600644 0.008053399136398421 0.7919175817458448 0.2791845033951453 0.2238384765262846 0.39152098438018557 0.08482300163101313 -0.9385508050838952 -0.1252710070383944 0.6746570222318543 0.011388273367126762 -1.464 -14.316 -1.744 -8.68 0.136 0.492 -0.184
-0.43756801974431425 -1.3548885308997918 -0.03106311095467963 2.243830397479389 0.008436894333369775 0.7988204952913293 0.2791845033951453 0.24425882877078778 0.3911282852985605 0.015707963265002428 -0.9412996986552706 -0.06558074663138515 0.673086225905354 0.00510508806112579 -1.524 -14.38 -1.844 -8.588 0.136 0.508 -0.196
-0.43603403895642884 -1.3510535789300782 -0.03106311095467963 2.234243017555105 0.009970875121255189 0.8068738944277276 0.2784175130012026 0.2042035224450316 0.394269877951561 0.0 -0.9617200508997737 0.04437499622363186 0.691150383660107 -0.011780972448751823 -1.524 -14.412 -1.676 -8.436 0.108 0.588 -0.224
-0.4341165629715721 -1.3456846461724792 -0.030679615757708275 2.2246556376308213 0.009970875121255189 0.8145437983671547 0.2784175130012026 0.17789268397615252 0.4091924430533133 -0.00039269908162506076 -0.9939213755930287 0.10288715938576591 0.7131415322311103 -0.03377212101975522 -1.712 -14.38 -1.712 -8.496 -0.016 0.608 -0.252
-0.43219908698671533 -1.3426166845967085 -0.030679615757708275 2.2143012673125946 0.010354370318226542 0.8206797215186964 0.2784175130012026 0.16886060509877612 0.4103705402981885 0.005890486224375911 -1.014734426919157 0.06008295948863429 0.7158904258024857 -0.029059732040254495 -1.836 -14.316 -1.608 -8.436 0.0 0.56 -0.24
-0.43104860139580126 -1.3383982374300234 -0.030679615757708275 2.202796411403454 0.009203884727312482 0.8287331206550947 0.27765052260725986 0.1700387023436513 0.43746677693031766 -0.006283185306000972 -1.0057023480417806 -0.019634954081253035 0.7194247175371112 -0.027488935713754253 -1.652 -14.572 -1.88 -8.312 0.1 0.5 -0.252
-0.4306651061988299 -1.3330293046724246 -0.03029612056073692 2.1924420410852274 0.009587379924283835 0.8356360342005792 0.27765052260725986 0.12644910428326955 0.46024332366457116 -0.004319689897875668 -1.0583240249795387 -0.045160394386881984 0.698611666210983 -0.023561944897503646 -1.62 -14.824 -1.676 -8.496 0.108 0.54 -0.252
-0.42951462060791584 -1.328043867111797 -0.03029612056073692 2.180553689979116 0.010354370318226542 0.8429224429430349 0.27803401780423126 0.07775441816176203 0.4543528374401953 0.02120575040775328 -1.0626437148774144 -0.004319689897875668 0.6880087910071064 0.009032078877376396 -1.744 -15.08 -1.776 -8.464 0.08 0.608 -0.24
-0.42798063982003043 -1.3222914391572267 -0.03144660615165098 2.169432329266946 0.010354370318226542 0.8498253564885192 0.27803401780423126 0.09660397407976494 0.4669192080521972 -0.022383847652628464 -1.093274243244169 0.04084070448900632 0.6613052534566023 0.010995574285501701 -1.556 -15.46 -1.812 -8.528 0.024 0.624 -0.24
-0.42798063982003043 -1.3188399823844845 -0.029912625363765568 2.1598449493426624 0.009970875121255189 0.8555777844430895 0.27765052260725986 0.08128870989638758 0.5057964171330782 -0.028667032958629435 -1.1085895074275465 0.028274333877004374 0.6644468461096028 -0.007461282550876154 -1.588 -15.684 -1.744 -8.404 0.052 0.56 -0.268
-0.42798063982003043 -1.313087554429914 -0.03144660615165098 2.1479565982365507 0.009587379924283835 0.8620972027916025 0.27650003701634585 0.03377212101975522 0.4684900043786975 -0.03063052836675474 -1.092488845080919 -0.009817477040626518 0.64638268835485 -0.024347343060753767 -1.836 -16.032 -1.912 -8.528 0.116 0.548 -0.336
-0.42721364942608775 -1.3077186216723151 -0.030679615757708275 2.1360682471304386 0.009587379924283835 0.8674661355492015 0.2726650850466323 0.01688606050987761 0.503832921724953 0.0023561944897503642 -1.0944523404890443 -0.010995574285501701 0.5701990665195882 -0.21166480499590773 -1.588 -16.38 -1.608 -8.648 0.124 0.616 -0.288
-0.4260631638351737 -1.304267164899573 -0.03029612056073692 2.125713876812212 0.009970875121255189 0.8732185635037718 0.2699806186678328 0.05222897785613308 0.48341256948044975 0.04084070448900632 -1.1066260120194211 0.008639379795751335 0.5250386721327062 -0.3337942193813016 -1.276 -16.54 -1.844 -8.804 0.124 0.636 -0.296
-0.4260631638351737 -1.2992817273389454 -0.030679615757708275 2.1130585353121574 0.010354370318226542 0.8782040010643993 0.26576217150114795 0.03573561642788053 0.46731190713382226 -0.01649336142825255 -1.1360784431413007 0.019634954081253035 0.5273948666224566 -0.35617806703393007 -1.556 -16.792 -1.712 -9.016 0.124 0.608 -0.28
-0.42683015422911635 -1.2950632801722606 -0.03106311095467963 2.102704164993931 0.009970875121255189 0.8839564290189696 0.2626942099253771 0.01610066234662749 0.4896957547864507 -0.005890486224375911 -1.1364711422229257 0.03063052836675474 0.5191481859083303 -0.33261612213642644 -1.776 -16.792 -1.644 -9.2 0.124 0.52 -0.26
-0.42721364942608775 -1.2893108522176902 -0.03183010134862233 2.090815813887819 0.009970875121255189 0.8889418665795973 0.26000974354657763 -0.031415926530004856 0.5018694263168276 -0.014529866020127248 -1.1690651659978057 0.008639379795751335 0.5152211950920796 -0.323191344177425 -1.524 -16.856 -1.744 -9.232 0.116 0.46 -0.28
-0.42683015422911635 -1.2850924050510053 -0.03144660615165098 2.079310957978678 0.010354370318226542 0.8923933233523395 0.25655828677383546 -0.006675884387626033 0.5026548244800777 -0.04162610265225644 -1.1663162724264304 -0.0023561944897503642 0.5124723015207042 -0.2996293992799213 -1.556 -16.984 -1.712 -9.168 0.108 0.52 -0.288
-0.42798063982003043 -1.2797234722934063 -0.03106311095467963 2.0678061020695377 0.010737865515197896 0.8969952657159956 0.2542573155920073 -0.027881634795379313 0.4708461988684478 -0.015707963265002428 -1.1533572027328034 -0.013744467856877126 0.4300054943794415 -0.25878869479091504 -1.68 -17.332 -1.744 -9.076 0.124 0.608 -0.26
-0.42683015422911635 -1.2739710443388361 -0.03183010134862233 2.0547672653725115 0.010354370318226542 0.9012137128826806 0.2527233348041219 -0.04280419989713162 0.4971570373373269 -0.0019634954081253035 -1.1784899439568073 -0.007461282550876154 0.4013384614208121 -0.26742807458666634 -1.62 -17.492 -1.576 -9.016 0.116 0.664 -0.28
-0.42874763021397316 -1.2701360923691225 -0.032213596545593685 2.044029399857314 0.010354370318226542 0.9038981792614801 0.24965537322835107 -0.02670353755050413 0.4802709768274493 -0.013744467856877126 -1.1749556522221818 -0.005890486224375911 0.3671736413194318 -0.25368360672978923 -1.744 -17.684 -1.744 -8.804 0.116 0.712 -0.288
-0.42798063982003043 -1.2640001692175808 -0.03106311095467963 2.031374058357259 0.010354370318226542 0.9085001216251363 0.2469709068495516 -0.03769911183600583 0.4771293841744488 -0.05379977418263332 -1.189092819160684 -0.003926990816250607 0.37934731284980866 -0.24347343060753765 -1.62 -17.748 -1.744 -8.62 0.108 0.772 -0.288
-0.42951462060791584 -1.2601652172478675 -0.032213596545593685 2.0187187168572045 0.01112136071216925 0.9123350735948498 0.24428644047075213 -0.06479534846813502 0.4841979676436999 -0.019634954081253035 -1.182809633854683 0.018064157754752792 0.39858956784943667 -0.23719024530153668 -1.588 -17.808 -1.508 -8.436 0.292 0.78 -0.288
-0.4306651061988299 -1.2563302652781538 -0.032213596545593685 2.007213860948064 0.01227184630308331 0.9173205111554774 0.24198546928892403 -0.09542587683488976 0.47163159703169794 -0.012566370612001944 -1.1941979072218096 0.07107853377413599 0.4229369109101904 -0.2269800691792851 -1.464 -17.872 -1.912 -8.312 0.392 0.808 -0.288
-0.4314320965927726 -1.2505778373235836 -0.0337475773334791 1.9949420146449806 0.01457281748491143 0.9215389583221623 0.23930100291012454 -0.08207410805963769 0.49048115294970085 -0.051443579692882956 -1.189092819160684 0.15354534091539876 0.4472842539709442 -0.23287055540366103 -1.62 -17.904 -1.608 -8.312 0.316 0.78 -0.288
-0.43219908698671533 -1.2452089045659847 -0.0337475773334791 1.98343715873584 0.01687378866673955 0.9257574054888472 0.23623304133435372 -0.08717919612076348 0.4531747401953201 -0.07618362183526178 -1.1325441514066752 0.2238384765262846 0.4178318228490646 -0.26821347274991647 -1.62 -17.968 -1.476 -8.464 0.136 0.76 -0.288
-0.43373306777460074 -1.2409904573992998 -0.03489806292439316 1.972699293220642 0.01917475984856767 0.9307428430494747 0.23354857495555426 -0.09935286765114036 0.426863901726441 -0.034950218264630406 -1.124690169774174 0.23954643979128706 0.4288273971345663 -0.28470683417816905 -1.652 -18.032 -1.476 -8.588 0.124 0.792 -0.296
-0.4348835533655148 -1.2371555054295862 -0.03489806292439316 1.96081094211453 0.020708740636453084 0.9349612902161597 0.23048061337978343 -0.11741702540589316 0.44846235121581934 -0.030237829285129678 -1.1019136230399205 0.20381082336340653 0.42372230907344055 -0.3082687790756727 -1.868 -18.0 -1.744 -8.804 0.116 0.74 -0.288
-0.43603403895642884 -1.23255356306593 -0.03489806292439316 1.949689581402361 0.02147573103039579 0.9399467277767872 0.2266456614100699 -0.12644910428326955 0.46024332366457116 -0.040448005407381256 -1.1093749055907967 0.10877764561014182 0.4641703144808218 -0.33261612213642644 -2.116 -17.936 -2.048 -9.168 0.116 0.8 -0.308
-0.43795151494128565 -1.2268011351113597 -0.034514567727421806 1.9370342399023062 0.021859226227367145 0.9468496413222717 0.22204371904641365 -0.1299833960178951 0.5061891162147033 -0.028667032958629435 -1.1345076468148005 0.06990043652926081 0.5014767272352025 -0.3962333733596863 -2.212 -17.78 -2.28 -9.748 0.164 0.792 -0.288
-0.43910200053219967 -1.2214322023537607 -0.03489806292439316 1.9262963743871082 0.022626216621309852 0.9533690596707847 0.21629129109184334 -0.1500110491807732 0.4896957547864507 -0.008639379795751335 -1.1415762302840515 0.06872233928438563 0.6157521599880952 -0.4708461988684478 -2.584 -17.808 -2.316 -10.452 0.164 0.692 -0.308
-0.4410194765170565 -1.2164467647931332 -0.03489806292439316 1.9124905472961395 0.023776702212223912 0.9633399347920398 0.20977187274333034 -0.16768250785390093 0.4790928795825741 0.02042035224450316 -1.1985175971196853 0.07539822367201165 0.7602654220261176 -0.5372123436630831 -2.648 -17.556 -2.416 -11.096 0.152 0.444 -0.308
-0.44332044769888457 -1.2114613272325054 -0.03413107253045045 1.8994517105991136 0.02454369260616662 0.9713933339284383 0.20401944478876002 -0.19085175366977952 0.5372123436630831 0.018456856836377853 -1.2747012189549471 0.08914269152888879 0.8847510309012618 -0.5839435343764653 -3.116 -17.588 -2.448 -11.308 0.124 0.296 -0.28
-0.4456214188807127 -1.2053254040809638 -0.0337475773334791 1.8864128739020876 0.02569417819708068 0.9802137234587793 0.19711653124327566 -0.20970130958778244 0.5348561491733327 0.009032078877376396 -1.3332133821170813 0.09267698326351434 0.8992808969213891 -0.6620906516198524 -3.332 -17.46 -2.752 -11.372 0.116 0.328 -0.252
-0.44868938045648354 -1.1999564713233648 -0.03413107253045045 1.8718400564171762 0.02684466378799474 0.9890341129891205 0.1894466273038486 -0.22030418479165909 0.5894413215192161 0.004319689897875668 -1.3748394847693377 0.11466813183451774 0.9067421794722652 -0.7221736111084867 -3.456 -17.428 -3.12 -11.096 0.124 0.404 -0.268
-0.45022336124436896 -1.1938205481718231 -0.033364082136507746 1.8572672389322646 0.027228158984966094 0.9990049881103757 0.18100973297047881 -0.24347343060753765 0.5835508352948403 0.005890486224375911 -1.4046846149728422 0.09896016856951531 0.8753262529422604 -0.7669413064137436 -3.864 -17.492 -3.324 -10.944 0.108 0.5 -0.28
-0.45405831321408247 -1.1873011298233103 -0.034514567727421806 1.840393450265525 0.029529130166794215 1.0093593584286022 0.17065536265225228 -0.2737112598926673 0.5910121178457164 -0.012959069693627005 -1.447881513951599 0.1119192382631423 0.9511171756958972 -0.8113163026373755 -4.08 -17.396 -3.188 -10.668 0.124 0.56 -0.28
-0.4559757891989392 -1.1823156922626827 -0.03489806292439316 1.8258206327806137 0.03183010134862233 1.0193302335498575 0.16183497312191114 -0.2890265240760447 0.6173229563145954 -0.0035342917346255468 -1.4902930147671054 0.17632188764965226 1.0127709315110316 -0.866686873146509 -4.36 -17.428 -3.288 -10.208 0.116 0.52 -0.28
-0.46057773156259546 -1.1746457883232555 -0.03528155812136451 1.808946844113874 0.033364082136507746 1.0304515942620267 0.15224759319762732 -0.32868913132017585 0.6251769379470967 -0.0027488935713754254 -1.5484124788476146 0.19752763805740556 1.0261227002862836 -0.9267698326351433 -4.644 -17.492 -3.76 -9.904 0.124 0.528 -0.28
-0.4636456931383663 -1.1677428747777712 -0.034514567727421806 1.7932235410380486 0.03604854851530722 1.039655478989339 0.14419419406122888 -0.3455751918300535 0.685652596517356 -0.014922565101752308 -1.5947509704793716 0.2250165737711598 1.0194468158986576 -0.9432631940633959 -4.768 -17.556 -3.828 -9.628 0.124 0.616 -0.252
-0.4686311306989939 -1.1604564660353156 -0.03528155812136451 1.7778837331591946 0.0395000052880494 1.049242858913623 0.13268933815208828 -0.37659841927843324 0.7033240551904838 -0.01060287520387664 -1.5700109283369927 0.28431413509654396 0.9966702691644042 -0.9601492545732735 -5.048 -17.84 -4.028 -9.596 0.052 0.74 -0.252
-0.47323307306265017 -1.1524030668989171 -0.03489806292439316 1.7625439252803403 0.04180097646987752 1.0603642196257923 0.1227184630308331 -0.41861722101231474 0.7410231670264896 -0.00039269908162506076 -1.5810065026224944 0.2858849314230442 0.9970629682460292 -1.015912524164032 -5.328 -18.0 -3.996 -9.596 -0.328 0.752 -0.28
-0.477451520229335 -1.1455001533534328 -0.03489806292439316 1.7452866414166295 0.042184471666848876 1.0722525707319042 0.1112136071216925 -0.43550328152219236 0.7115707359046101 0.018064157754752792 -1.5982852622139971 0.2089159114245323 1.0375109736534105 -1.0701049974282906 -5.608 -18.348 -4.196 -9.504 -0.436 0.676 -0.28
-0.48205346259299126 -1.1389807350049197 -0.03413107253045045 1.729563338340804 0.04141748127290617 1.081839950656188 0.09817477042466648 -0.44924774937906947 0.7284567964144877 0.030237829285129678 -1.610066234662749 0.05026548244800778 1.0830640671219176 -1.1718140595691813 -5.828 -18.636 -4.6 -9.628 -0.308 0.624 -0.26
-0.48703890015361884 -1.13054384067155 -0.03413107253045045 1.7126895496740644 0.04065049087896346 1.0921943209744145 0.08590292412158317 -0.49754973641895195 0.7767587834543701 0.004319689897875668 -1.6171348181320002 -0.05733406591725887 1.0622510157957894 -1.2130474631398127 -6.264 -19.176 -5.0 -9.26 -0.088 0.576 -0.308
-0.4924078329112178 -1.12210694633818 -0.03489806292439316 1.6977332369921816 0.04141748127290617 1.1010147105047556 0.07516505860638527 -0.5014767272352025 0.7763660843727451 0.003926990816250607 -1.5813992017041196 -0.04476769530525693 0.9515098747775221 -1.118799683549798 -6.544 -19.62 -4.732 -8.956 -0.044 0.576 -0.268
-0.49854375606275947 -1.114437042398753 -0.034514567727421806 1.6827769243102988 0.042184471666848876 1.1075341288532687 0.06596117387907278 -0.5572399968259611 0.7744025889646198 -0.012566370612001944 -1.5228870385419855 0.0310232274483798 0.8179921870250015 -1.0512554415102875 -6.452 -20.288 -4.832 -8.712 -0.1 0.676 -0.268
-0.5027622032294443 -1.1083011192472114 -0.03489806292439316 1.6682041068253874 0.04180097646987752 1.113286556807839 0.056373793954788955 -0.556061899581086 0.7551603339649918 -0.019634954081253035 -1.4965762000731064 0.04084070448900632 0.6683738369258534 -0.9786061114096514 -6.42 -20.828 -4.632 -8.556 -0.124 0.78 -0.308
-0.5108156023658428 -1.1010147105047556 -0.03489806292439316 1.653631289340476 0.04141748127290617 1.1178884991714952 0.048703890015361885 -0.5772676499888393 0.7088218423332346 -0.039662607244131134 -1.4251049672173455 -0.00039269908162506076 0.5486006170302099 -0.8753262529422604 -6.264 -21.304 -4.664 -8.62 -0.08 0.868 -0.268
-0.5161845351234418 -1.0941117969592713 -0.036432043712278574 1.6402089574464787 0.04180097646987752 1.1213399559442374 0.04065049087896346 -0.6200718498859709 0.685652596517356 -0.018456856836377853 -1.3677709013000865 -0.014137166938502187 0.45553093468507044 -0.821133779678002 -5.796 -21.62 -4.768 -8.804 -0.06 0.896 -0.252
-0.5215534678810406 -1.0879758738077296 -0.036432043712278574 1.628704101537338 0.04256796686382023 1.125174907913951 0.03413107253045045 -0.6404922021304741 0.6836891011092308 0.006675884387626033 -1.3485286463004587 0.006675884387626033 0.37267142846218265 -0.7555530330466168 -5.328 -22.096 -4.7 -8.984 -0.08 0.868 -0.28
-0.5280728862295537 -1.0822234458531594 -0.03681553890924993 1.6168157504312262 0.04256796686382023 1.1270923838988078 0.0279951493789088 -0.6675884387626032 0.6840818001908558 -0.03220132469325498 -1.2849113950771986 0.019242254999627974 0.3412555019321778 -0.685259897435731 -5.172 -22.444 -4.7 -9.048 -0.116 0.8 -0.26
-0.5353592949720094 -1.075320532307675 -0.03719903410622128 1.604927399325114 0.04295146206079158 1.1293933550806359 0.021859226227367145 -0.6699446332523536 0.6298893269265974 -0.07657632091688685 -1.1875220228341836 0.0310232274483798 0.25957409295416517 -0.6711227304972288 -4.984 -22.764 -4.296 -9.2 -0.136 0.78 -0.26
-0.5426457037144651 -1.0691846091561334 -0.03796602450016399 1.593806038612945 0.04256796686382023 1.1297768502776073 0.014956312681882784 -0.672300827742104 0.6220353452940962 -0.10170906214089073 -1.144717822937052 0.011388273367126762 0.1621847207111501 -0.6353871140693482 -4.736 -23.144 -4.06 -9.168 -0.108 0.808 -0.252
-0.5491651220629781 -1.063432181201563 -0.03911651009107805 1.583068173097747 0.04256796686382023 1.1297768502776073 0.008820389530341128 -0.6825110038643556 0.6063273820290938 -0.09071348785538903 -1.1074114101826713 -0.014529866020127248 0.04280419989713162 -0.5859070297845906 -4.548 -23.492 -3.76 -9.2 -0.072 0.944 -0.308
-0.5556845404114912 -1.058063248443964 -0.04026699568199211 1.5727138027795204 0.042184471666848876 1.1293933550806359 0.0038349519697135344 -0.6691592350891035 0.5965099049884672 -0.10170906214089073 -1.0441868580410365 -0.021991148571003403 -0.013744467856877126 -0.5639158812135873 -4.3 -23.844 -3.76 -9.26 -0.024 1.04 -0.288
-0.5633544443509182 -1.0530778108833365 -0.04180097646987752 1.564660403643122 0.042184471666848876 1.1297768502776073 -0.0019174759848567672 -0.7162831248841108 0.556061899581086 -0.1507964473440233 -0.9703594306955251 -0.013744467856877126 -0.03652101459113065 -0.5631304830503371 -4.268 -24.16 -3.76 -9.412 -0.008 1.04 -0.268
-0.5714078434873167 -1.048092373322709 -0.04295146206079158 1.553922538127924 0.04180097646987752 1.1293933550806359 -0.009203884727312482 -0.7429866624346149 0.5222897785613307 -0.1189878217323934 -0.950331777532647 0.0011780972448751821 -0.008246680714126275 -0.5941537104987169 -4.052 -24.508 -3.288 -9.444 -0.044 1.004 -0.268
-0.5790777474267437 -1.0423399453681386 -0.04410194765170564 1.5458691389915258 0.04256796686382023 1.13054384067155 -0.01572330307582549 -0.7488771486589908 0.4971570373373269 -0.11270463642639243 -0.9075275776355154 0.010995574285501701 0.014529866020127248 -0.6302820260082225 -3.488 -24.54 -3.156 -9.568 -0.044 0.972 -0.288
-0.5852136705782853 -1.0388884885953964 -0.04563592843959106 1.5389662254460414 0.042184471666848876 1.1301603454745786 -0.021092235833424438 -0.7614435192709927 0.46652650897057213 -0.1119192382631423 -0.8227045760045022 -0.0070685834692510935 0.012959069693627005 -0.6495242810078504 -3.332 -24.54 -3.12 -9.628 0.052 0.964 -0.24
-0.5944175553055978 -1.0339030510347689 -0.04678641403050512 1.5305293311126715 0.04141748127290617 1.13054384067155 -0.027228158984966094 -0.7720463944748694 0.43982297142006804 -0.1189878217323934 -0.7465209541692405 -0.006283185306000972 0.01610066234662749 -0.594546409580342 -3.116 -24.636 -3.22 -9.996 0.116 1.12 -0.252
-0.6013204688510821 -1.0312185846559694 -0.04947088040930459 1.5243934079611299 0.043334957257762936 1.1320778214594354 -0.03489806292439316 -0.7579092275363672 0.3777765165233084 -0.18142697571077807 -0.6880087910071064 0.02120575040775328 0.06086835765188441 -0.6346017159060982 -2.96 -24.7 -2.952 -10.332 0.052 1.02 -0.268
-0.609757363184452 -1.0277671278832272 -0.0502378708032473 1.5182574848095882 0.04371845245473429 1.1336118022473207 -0.041033986075934815 -0.7744025889646198 0.3479313863198038 -0.16571901244577564 -0.6648395451912278 0.06950773744763575 0.1331249886708956 -0.6526658736608509 -2.584 -24.444 -2.616 -10.452 0.088 0.752 -0.26
-0.6170437719269076 -1.023165185519571 -0.051004861197190006 1.5113545712641039 0.04371845245473429 1.1347622878382349 -0.04793689962141918 -0.7838273669236212 0.3271183349936756 -0.15040374826239827 -0.6444191929467247 0.04790928795825741 0.18378317020052842 -0.672300827742104 -2.68 -24.444 -2.552 -10.576 0.108 0.664 -0.28
-0.6258641614572488 -1.0208642143377429 -0.05253884198507542 1.5056021433095337 0.043334957257762936 1.1355292782321775 -0.05560680356084625 -0.8003207283518737 0.34047010376892767 -0.13823007673202137 -0.5721625619277135 0.0007853981632501215 0.12959069693627004 -0.6668030405993531 -2.68 -24.7 -2.82 -10.604 0.136 0.792 -0.252
-0.6335340653966759 -1.0181797479589434 -0.05483981316690354 1.5013836961428486 0.043334957257762936 1.1366797638230917 -0.060975736318445196 -0.821526478759627 0.2980586029534211 -0.12841259969139487 -0.5482079179485848 -0.023169245815878585 0.056941366835633805 -0.6966481708028578 -2.368 -24.952 -2.784 -10.668 0.136 0.944 -0.26
-0.6419709597300457 -1.015495281580144 -0.05560680356084625 1.4960147633852499 0.04371845245473429 1.1370632590200629 -0.0674951546669582 -0.7979645338621234 0.26114488928066537 -0.1331249886708956 -0.517184690500205 0.019634954081253035 0.05576326959075863 -0.6086835765188442 -2.056 -25.048 -2.484 -10.636 0.116 0.956 -0.28
-0.6492573684725014 -1.0139613007922585 -0.057524279545703015 1.4906458306276509 0.04410194765170564 1.138213744610977 -0.07401457301547121 -0.8093528072292502 0.23051436091391064 -0.16532631336415057 -0.4841979676436999 0.024740042142378828 0.09778207132464012 -0.6310674241714727 -1.804 -25.144 -2.552 -10.544 0.124 0.792 -0.28
-0.6580777580028425 -1.0120438248074017 -0.05944175553055978 1.4868108786579373 0.04410194765170564 1.1389807350049197 -0.08091748656095557 -0.7783295797808704 0.22776546734253522 -0.1881028600984041 -0.45670903192994566 0.009032078877376396 0.11152653918151725 -0.6063273820290938 -1.776 -25.272 -2.552 -10.452 0.116 0.724 -0.232
-0.6665146523362123 -1.0108933392164876 -0.060975736318445196 1.4829759266882236 0.04410194765170564 1.1385972398079482 -0.08666991451552587 -0.8136724971271259 0.17553648948640216 -0.1692533041804012 -0.40487275315543764 -0.003141592653000486 0.06832964020276057 -0.627140433355222 -1.524 -25.684 -2.216 -10.544 0.116 0.772 -0.26
-0.673801061078668 -1.0089758632316308 -0.06289321230330196 1.4806749555063956 0.043334957257762936 1.138213744610977 -0.09318933286403888 -0.7940375430458728 0.1519745445888985 -0.15668693356839924 -0.3180862561162992 -0.0019634954081253035 -0.01767145867312773 -0.6114324700902196 -1.244 -25.908 -1.812 -10.728 0.124 0.896 -0.26
-0.681470965018095 -1.0089758632316308 -0.06481068828815872 1.477606993930625 0.04410194765170564 1.1374467542170343 -0.10009224640952324 -0.7602654220261176 0.10327985846739098 -0.2061670178531569 -0.27056966723966686 -0.03455751918300534 -0.06283185306000971 -0.6157521599880952 -1.308 -26.256 -2.18 -10.852 0.124 0.972 -0.24
-0.6895243641544935 -1.0074418824437454 -0.06596117387907278 1.4753060227487966 0.043334957257762936 1.1370632590200629 -0.1054611791671222 -0.7905032513112472 0.07147123285576105 -0.21087940683265763 -0.24857851866866346 -0.014922565101752308 -0.04712388979500729 -0.627140433355222 -0.996 -26.32 -2.048 -10.944 0.144 0.924 -0.212
-0.6975777632908919 -1.007825377640717 -0.06787864986392955 1.474539032354854 0.04295146206079158 1.1385972398079482 -0.11236409271260656 -0.8191702842698767 0.0510508806112579 -0.19085175366977952 -0.18653206377190384 -0.012959069693627005 -0.0011780972448751821 -0.6130032664167198 -0.964 -26.384 -1.576 -10.944 0.136 0.8 -0.288
-0.705247667230319 -1.0082088728376881 -0.07056311624272903 1.4730050515669686 0.043334957257762936 1.1378302494140056 -0.11888351106111957 -0.8172067888617514 -0.012173671530376884 -0.12919799785464497 -0.1739656931599019 -0.0070685834692510935 0.0019634954081253035 -0.6428483966202244 -0.62 -26.444 -1.712 -11.032 0.116 0.692 -0.24
-0.7133010663667174 -1.0082088728376881 -0.07209709703061444 1.4710875755821118 0.043334957257762936 1.1370632590200629 -0.12463593901568987 -0.7869689595766217 -0.024347343060753767 -0.2018473279552812 -0.12487830795676931 -0.013351768775252066 -0.018456856836377853 -0.6408849012120992 -0.436 -26.32 -2.012 -11.064 0.124 0.74 -0.224
-0.7213544655031158 -1.0089758632316308 -0.07363107781849985 1.4714710707790832 0.04371845245473429 1.1370632590200629 -0.13192234775814557 -0.7987499320253736 -0.039662607244131134 -0.18574666560865372 -0.08325220530451288 0.01021017612225158 -0.048694686121507534 -0.6306747250898476 -0.496 -26.096 -1.608 -10.852 0.116 0.848 -0.26
-0.7305583502304283 -1.0108933392164876 -0.07554855380335662 1.4714710707790832 0.043334957257762936 1.135912773429149 -0.13729128051574452 -0.821133779678002 -0.10327985846739098 -0.17828538305777758 -0.045945792550132106 0.012959069693627005 -0.09189158510026421 -0.6636614479463526 -0.496 -25.588 -1.608 -10.912 0.2 0.916 -0.24
-0.7370777685789413 -1.0116603296104303 -0.0782330201821561 1.4714710707790832 0.04256796686382023 1.135912773429149 -0.14342720366728617 -0.8191702842698767 -0.09699667316139 -0.19320794815952988 -0.022776546734253524 -0.007461282550876154 -0.04633849163175717 -0.601222293967968 -0.496 -25.556 -1.812 -10.668 0.336 0.792 -0.212
-0.744364177321397 -1.0139613007922585 -0.0790000105760988 1.4714710707790832 0.04410194765170564 1.135145783035206 -0.1491796316218565 -0.7508406440671161 -0.09974556673276543 -0.1959568417309053 0.015707963265002428 0.03887720908088101 -0.009424777959001457 -0.6020076921312181 -0.34 -25.272 -1.508 -10.912 0.472 0.636 -0.212
-0.7528010716547668 -1.0147282911862012 -0.08053399136398422 1.4730050515669686 0.04563592843959106 1.135145783035206 -0.15454856437945544 -0.8109236035557504 -0.15275994275214863 -0.14333516479314717 0.054977871427508505 0.10406525663064109 -0.03809181091763089 -0.5686282701930879 -0.464 -24.984 -1.408 -11.248 0.4 0.644 -0.252
-0.7608544707911652 -1.016645767171058 -0.08206797215186963 1.4741555371578825 0.04793689962141918 1.1343787926412634 -0.16030099233402573 -0.8003207283518737 -0.16650441060902577 -0.17867808213940264 0.07853981632501214 0.16768250785390093 -0.05340707510100826 -0.5537057050913357 -0.528 -25.144 -1.544 -11.308 0.336 0.608 -0.252
-0.768140879533621 -1.0170292623680293 -0.0847524385306691 1.474539032354854 0.049854375606275945 1.1336118022473207 -0.16490293469768197 -0.8164213906985013 -0.17671458673127732 -0.20538161968990676 0.07932521448826227 0.2018473279552812 -0.07971791356988733 -0.54938601519346 -0.464 -24.952 -1.44 -11.616 0.244 0.492 -0.232
-0.776961269063962 -1.0193302335498575 -0.08551942892461181 1.475689517945768 0.051004861197190006 1.1320778214594354 -0.17027186745528092 -0.8022842237599991 -0.2100940086694075 -0.17867808213940264 0.09385508050838952 0.16728980877227587 -0.1130973355080175 -0.5222897785613307 -0.248 -24.54 -1.676 -11.524 0.164 0.452 -0.252
-0.7846311730033891 -1.0227816903225997 -0.08666991451552587 1.4764565083397108 0.051004861197190006 1.1286263646866932 -0.17564080021287987 -0.814065196208751 -0.2210895829549092 -0.1480475537726479 0.12291481254864402 0.09542587683488976 -0.16139932254789996 -0.5293583620305818 0.932 -24.668 -1.376 -11.064 0.252 0.576 -0.232
-0.7926845721397876 -1.0246991663074563 -0.08935438089432535 1.4783739843245676 0.052155346788104066 1.127475879095779 -0.18139322816745018 -0.7418085651897397 -0.23954643979128706 -0.17278759591502674 0.14215706754827198 0.07068583469251093 -0.23051436091391064 -0.4963716391740768 2.18 -24.604 -1.208 -11.096 0.292 0.724 -0.26
-0.7980535048973865 -1.0277671278832272 -0.09242234247009617 1.4806749555063956 0.05330583237901813 1.1244079175200083 -0.18561167533413506 -0.769690199985119 -0.23247785632203596 -0.17239489683340167 0.1590431280581496 0.09660397407976494 -0.23719024530153668 -0.4896957547864507 3.208 -24.128 -1.004 -11.124 0.244 0.676 -0.212
-0.8053399136398423 -1.029684603868084 -0.095490304045867 1.4814419459003383 0.05368932757598948 1.1228739367321228 -0.1902136176977913 -0.6942919763131074 -0.239153740709662 -0.26035949111741524 0.15158184550727344 0.09817477040626518 -0.22030418479165909 -0.4790928795825741 3.304 -24.192 -0.436 -10.696 0.152 0.548 -0.224
-0.8118593319883552 -1.0327525654438547 -0.09970875121255189 1.4848934026730805 0.054072822772960834 1.1194224799593806 -0.19481556006144754 -0.6444191929467247 -0.2733185608110423 -0.34243359917705296 0.19752763805740556 0.05183627877450802 -0.24897121775028852 -0.4732023933581982 3.208 -24.096 -0.468 -10.636 0.172 0.656 -0.212
-0.8172282647459542 -1.036204022216597 -0.10354370318226543 1.4871943738549087 0.05368932757598948 1.1167380135805811 -0.19980099762207515 -0.5713771637644633 -0.2874557277495445 -0.40055306325756196 0.24033183795453716 0.022776546734253524 -0.2878484268311695 -0.4739877915214483 2.992 -23.812 -0.3 -10.516 0.272 0.76 -0.24
-0.8225971975035531 -1.0381214982014537 -0.10699515995500761 1.4898788402337082 0.05330583237901813 1.1140535472017816 -0.20363594959178868 -0.5446736262139592 -0.2992367001982963 -0.4103705402981885 0.24740042142378826 -0.029059732040254495 -0.2988440011166712 -0.4641703144808218 2.68 -23.748 0.268 -10.424 0.356 0.752 -0.252
-0.8279661302611521 -1.0415729549741959 -0.10929613113683573 1.4925633066125075 0.054072822772960834 1.1117525760199536 -0.20785439675847356 -0.5411393344793337 -0.3063052836675474 -0.36560284499293155 0.3086614781572977 -0.02631083846887907 -0.28470683417816905 -0.4245077072366907 2.708 -23.336 1.308 -10.544 0.408 0.704 -0.232
-0.8344855486096651 -1.045024411746938 -0.11236409271260656 1.4960147633852499 0.05253884198507542 1.1094516048381255 -0.21283983431910117 -0.6322455214163478 -0.3059125845859223 -0.25368360672978923 0.3161227607081739 -0.049480084284757656 -0.24543692601566297 -0.43039819346106656 3.052 -23.144 2.112 -10.544 0.556 0.588 -0.224
-0.8413884621551494 -1.0484758685196802 -0.11351457830352062 1.4986992297640491 0.05138835639416136 1.1060001480653834 -0.2174417766827574 -0.6349944149877232 -0.3412555019321778 -0.19320794815952988 0.32633293683042547 -0.09621127499813988 -0.25132741224003885 -0.4449280594811938 3.456 -23.272 1.712 -10.604 0.712 0.508 -0.24
-0.847524385306691 -1.0523108204893938 -0.11428156869746332 1.5036846673246769 0.05062136600021865 1.1025486912926412 -0.22166022384944228 -0.6510950773343507 -0.3510729789728043 -0.14961835009914815 0.3589269606053055 -0.09738937224301507 -0.31180307081029823 -0.4386448741751928 4.236 -23.208 1.208 -10.668 0.756 0.56 -0.212
-0.8544272988521755 -1.0565292676560787 -0.11504855909140603 1.5079031144913617 0.05253884198507542 1.0983302441259561 -0.2266456614100699 -0.6393141048855989 -0.35657076611555516 -0.11859512265076834 0.38641589631905976 0.007853981632501214 -0.35578536795230503 -0.4249004063183157 4.86 -22.984 1.108 -10.76 0.6 0.644 -0.212
-0.8597962316097744 -1.058830238837907 -0.11543205428837738 1.5113545712641039 0.05368932757598948 1.0956457777471567 -0.23048061337978343 -0.6287112296817222 -0.3251548395855503 -0.08678649703913842 0.3758130211151831 0.11427543275289267 -0.34871678448305393 -0.4311835916243167 5.204 -22.92 0.972 -10.696 0.408 0.624 -0.26
-0.864781669170402 -1.0630486860045918 -0.11965050145506227 1.5159565136277602 0.05483981316690354 1.092577816171386 -0.2346990605464683 -0.5717698628460884 -0.3459678909116785 -0.14137166938502185 0.40016036417593687 0.15118914642564837 -0.3066979827491724 -0.42961279529781643 4.828 -23.048 0.736 -10.668 0.292 0.548 -0.224
-0.8697671067310296 -1.0661166475803625 -0.12003399665203363 1.5209419511883877 0.055223308363874894 1.0898933497925865 -0.2389175077131532 -0.5022621253984527 -0.35657076611555516 -0.18260507295565323 0.4190099200939398 0.1079922474468917 -0.2945243112187956 -0.42332960999181546 4.8 -22.888 0.836 -10.544 0.272 0.52 -0.224
-0.8739855538977145 -1.0703350947470474 -0.12080098704597633 1.5263108839459867 0.0559902987578176 1.0860583978228728 -0.24351945007680942 -0.4504258466239447 -0.3805254100946839 -0.17475109132315203 0.4798782777458242 0.04241150081550656 -0.3251548395855503 -0.44374996223631863 4.58 -22.668 1.24 -10.636 0.38 0.588 -0.24
-0.8782040010643993 -1.0745535419137324 -0.12386894862174716 1.5312963215066142 0.055223308363874894 1.0826069410501307 -0.24812139244046566 -0.42097341550206513 -0.4052654522370627 -0.18535396652702868 0.5403539363160835 -0.02081305132612822 -0.36246125233993104 -0.4457134576444439 4.176 -22.604 0.972 -10.728 0.5 0.596 -0.232
-0.882038953034113 -1.0791554842773885 -0.12463593901568987 1.5374322446581559 0.05483981316690354 1.0783884938834458 -0.2519563444101792 -0.40448005407381254 -0.40055306325756196 -0.17946348030265274 0.5395685381528335 -0.0679369411211355 -0.3337942193813016 -0.4382521750935678 3.924 -22.508 0.972 -10.668 0.556 0.54 -0.204
-0.8866408953977691 -1.0826069410501307 -0.12655341500054662 1.543951663006669 0.05483981316690354 1.0757040275046463 -0.25732527716777814 -0.3993749660126868 -0.40644354948193784 -0.1429424657115221 0.55017141335671 0.006675884387626033 -0.2980586029534211 -0.4457134576444439 3.832 -22.32 1.108 -10.576 0.508 0.46 -0.232
-0.890859342564454 -1.0879758738077296 -0.1277039005914607 1.549320595764268 0.055223308363874894 1.071869075534933 -0.2623107147284057 -0.39544797519643615 -0.40722894764518797 -0.1189878217323934 0.588263224274341 0.009424777959001457 -0.32672563591205056 -0.44846235121581934 4.08 -22.256 0.872 -10.484 0.484 0.452 -0.224
-0.8939273041402248 -1.0910438353835006 -0.12962137657631745 1.5550730237188382 0.05560680356084625 1.068801113959162 -0.2665291618950906 -0.3966260724413113 -0.41429753111443907 -0.1299833960178951 0.601222293967968 0.027096236632129192 -0.3451824927484284 -0.4547455365218203 3.924 -22.224 0.604 -10.332 0.472 0.5 -0.196
-0.8969952657159956 -1.096029272944128 -0.12962137657631745 1.562359432461294 0.0559902987578176 1.0641991715955057 -0.27228158984966094 -0.3498948817279291 -0.4111559384614386 -0.14137166938502185 0.6349944149877232 0.028274333877004374 -0.36795903948268194 -0.48380526856207484 3.988 -22.256 0.468 -10.268 0.428 0.616 -0.232
-0.9008302176857093 -1.0998642249138417 -0.13192234775814557 1.5692623460067783 0.056373793954788955 1.0607477148227635 -0.27650003701634585 -0.3149446634632987 -0.4229369109101904 -0.10838494652851677 0.640099503048849 0.03769911183600583 -0.38366700274768434 -0.47673668509282374 3.864 -22.412 0.536 -10.116 0.4 0.644 -0.224
-0.902747693670566 -1.1036991768835551 -0.13307283334905964 1.5757817643552914 0.0559902987578176 1.0576797532469928 -0.2811019793800021 -0.2945243112187956 -0.42136611458369017 -0.1331249886708956 0.685652596517356 0.009032078877376396 -0.34439709458517825 -0.43039819346106656 3.708 -22.572 0.668 -10.088 0.4 0.624 -0.204
-0.9042816744584514 -1.1083011192472114 -0.13537380453088776 1.5846021538856323 0.055223308363874894 1.0546117916712219 -0.28570392174365833 -0.23129975907716077 -0.43471788335894224 -0.18535396652702868 0.7221736111084867 -0.0023561944897503642 -0.3310453258099262 -0.45827982825644586 3.272 -22.764 0.536 -10.148 0.436 0.608 -0.224
-0.9069661408372509 -1.1129030616108677 -0.1357572997278591 1.5922720578250595 0.05560680356084625 1.0511603348984797 -0.29030586410731457 -0.2061670178531569 -0.4182245219306897 -0.15943582713977467 0.7406304679448645 -0.030237829285129678 -0.3381139092791773 -0.4539601383585702 3.116 -22.764 0.736 -10.268 0.444 0.576 -0.212
-0.9085001216251363 -1.117505003974524 -0.13805827090968723 1.5999419617644866 0.05560680356084625 1.0469418877317949 -0.2945243112739994 -0.19752763805740556 -0.4390375732568179 -0.10131636305926567 0.8066039136578748 -0.018456856836377853 -0.34047010376892767 -0.4358959806038174 3.304 -22.7 0.872 -10.36 0.428 0.588 -0.196
-0.9111845880039358 -1.1224904415351515 -0.139975746894544 1.6083788560978562 0.055223308363874894 1.0438739261560241 -0.2987427584406843 -0.1920298509146547 -0.47752208325607387 -0.1460840583645226 0.8270242659023779 -0.012566370612001944 -0.36363934958480626 -0.42254421182856533 2.864 -22.668 0.568 -10.392 0.464 0.588 -0.224
-0.9119515783978784 -1.127475879095779 -0.14035924209151535 1.6187332264160827 0.05560680356084625 1.040422469383282 -0.3037281960013119 -0.16650441060902577 -0.48066367590907433 -0.1319468914260204 0.8069966127394999 0.003141592653000486 -0.342826298258678 -0.4182245219306897 2.836 -22.54 0.232 -10.452 0.428 0.5 -0.204
-0.9127185687918212 -1.1320778214594354 -0.14112623248545805 1.62640313035551 0.0559902987578176 1.037354507807511 -0.3071796527740541 -0.1602212253030248 -0.4822344722355746 -0.08482300163101313 0.8749335538606353 0.04084070448900632 -0.32594023774880043 -0.3993749660126868 3.052 -22.32 0.368 -10.576 0.38 0.48 -0.204
-0.9142525495797066 -1.1370632590200629 -0.14266021327334347 1.636374005476765 0.05560680356084625 1.0331360606408262 -0.31101460474376763 -0.1189878217323934 -0.49087385203132594 -0.09974556673276543 0.8992808969213891 0.012566370612001944 -0.3506802798911792 -0.4182245219306897 2.896 -22.16 0.268 -10.668 0.392 0.444 -0.224
-0.9150195399736493 -1.1416652013837192 -0.14381069886425754 1.6444274046131635 0.05560680356084625 1.0289176134741413 -0.31408256631953846 -0.08757189520238855 -0.503832921724953 -0.10759954836526664 0.9220574436556426 -0.01610066234662749 -0.3801327110130588 -0.38366700274768434 2.552 -22.0 -0.232 -10.728 0.42 0.46 -0.204
-0.915786530367592 -1.1470341341413182 -0.14457768925820025 1.6543982797344188 0.0559902987578176 1.0250826615044277 -0.317917518289252 -0.07107853377413599 -0.5132576996839544 -0.12919799785464497 0.9028151886560146 -0.00039269908162506076 -0.3875939935639349 -0.3451824927484284 2.584 -21.844 -0.064 -10.972 0.344 0.432 -0.212
-0.9165535207615347 -1.1520195717019457 -0.14534467965214296 1.66321866926476 0.0559902987578176 1.021247709534714 -0.32175247025896553 -0.04633849163175717 -0.504618319888203 -0.12252211346701895 0.9145961611047665 0.019634954081253035 -0.3738495257070578 -0.33025992764667605 2.616 -21.844 0.164 -11.032 0.344 0.412 -0.252
-0.915786530367592 -1.1573885044595447 -0.1472621556369997 1.674340029976929 0.05560680356084625 1.0181797479589434 -0.32482043183473636 -0.027096236632129192 -0.49362274560270136 -0.11741702540589316 0.9224501427372677 0.011780972448751823 -0.35460727070742987 -0.34753868723817877 2.304 -21.748 0.064 -10.728 0.372 0.412 -0.212
-0.9165535207615347 -1.1616069516262295 -0.14841264122791378 1.6827769243102988 0.0559902987578176 1.0147282911862012 -0.32750489821353584 0.004319689897875668 -0.4963716391740768 -0.10995574285501701 0.9530806711040224 -0.028667032958629435 -0.3432189973403031 -0.32633293683042547 2.056 -21.716 -0.268 -10.668 0.392 0.404 -0.204
-0.915786530367592 -1.1665923891868573 -0.14841264122791378 1.6923643042345826 0.05560680356084625 1.0108933392164876 -0.3305728597893067 0.01021017612225158 -0.5124723015207042 -0.1319468914260204 0.9672178380425246 -0.013744467856877126 -0.3781692156049335 -0.29530970938204565 2.212 -21.556 -0.232 -10.576 0.344 0.452 -0.224
-0.9161700255645634 -1.171961321944456 -0.1507136124097419 1.7019516841588667 0.05560680356084625 1.0062913968528313 -0.33325732616810616 -0.00039269908162506076 -0.5211116813164556 -0.10485065479389122 0.9723229261036503 0.0019634954081253035 -0.3950552761148111 -0.29766590387179603 2.148 -21.396 0.1 -10.452 0.316 0.46 -0.24
-0.9154030351706206 -1.1777137498990264 -0.1507136124097419 1.7103885784922364 0.056373793954788955 1.0028399400800891 -0.33555829734993425 0.014922565101752308 -0.5505641124383351 -0.09817477040626518 0.9271625317167684 0.013744467856877126 -0.4060508504003128 -0.29373891305554545 2.18 -21.336 -0.3 -10.3 0.336 0.492 -0.224
-0.9150195399736493 -1.182699187459654 -0.1514806028036846 1.7215099392044055 0.0559902987578176 0.9978545025194616 -0.33824276372873374 0.02631083846887907 -0.517184690500205 -0.05183627877450802 0.9409069995736455 -0.008246680714126275 -0.4311835916243167 -0.2631083846887907 2.056 -21.048 -0.3 -10.056 0.356 0.492 -0.204
-0.9150195399736493 -1.1884516154142244 -0.15224759319762732 1.731864309522632 0.0559902987578176 0.9940195505497481 -0.34092723010753323 0.059690260407009234 -0.5203262831532055 -0.05183627877450802 0.9950994728379039 -0.010995574285501701 -0.4131194338695639 -0.2171625921386586 2.148 -20.796 -0.3 -9.932 0.344 0.54 -0.252
-0.9134855591857639 -1.1922865673839378 -0.15339807878854136 1.7410681942499446 0.05560680356084625 0.9890341129891205 -0.3432282012893613 0.056941366835633805 -0.5116869033574541 -0.03730641275438077 0.9947067737562788 0.011780972448751823 -0.4315762907059417 -0.23758294438316174 2.304 -20.604 -0.332 -9.996 0.316 0.54 -0.224
-0.9123350735948498 -1.1980389953385082 -0.15416506918248407 1.7529565453560565 0.056373793954788955 0.984048675428493 -0.3443786868802754 0.06361725122325984 -0.4991205327454522 -0.07382742734551141 1.0422233626329112 -0.007461282550876154 -0.43550328152219236 -0.2179479903019087 2.024 -20.348 -0.3 -10.056 0.308 0.56 -0.212
-0.9119515783978784 -1.2041749184900499 -0.15378157398551273 1.764077906068226 0.05560680356084625 0.9805972186557508 -0.3466796580621035 0.08874999244726373 -0.4967643382557018 -0.07225663101901117 1.0689269001834154 -0.005497787142750851 -0.4362886796854425 -0.17749998489452745 2.024 -20.192 -0.268 -10.24 0.292 0.48 -0.26
-0.9100341024130217 -1.2095438512476488 -0.15493205957642678 1.774048781189481 0.05560680356084625 0.9771457618830085 -0.3474466484560462 0.12841259969139487 -0.5218970794797058 -0.04908738520313259 1.0547897332449132 -0.01021017612225158 -0.4080143458084381 -0.16139932254789996 2.056 -20.096 -0.368 -10.392 0.292 0.404 -0.232
-0.909267112019079 -1.214145793611305 -0.15531555477339815 1.7855536370986216 0.055223308363874894 0.9725438195193523 -0.34898062924393164 0.16139932254789996 -0.5222897785613307 -0.08560839979426324 1.0583240249795387 -0.01610066234662749 -0.39073558621693544 -0.12330751163026907 1.868 -19.84 -0.436 -10.576 0.188 0.328 -0.224
-0.9073496360342223 -1.2179807455810185 -0.1564660403643122 1.797825483401705 0.05445631796993219 0.9679418771556961 -0.35051461003181705 0.14961835009914815 -0.4853760648885751 -0.05811946408050899 1.0571459277346635 -0.034950218264630406 -0.4190099200939398 -0.1130973355080175 1.776 -19.556 -0.772 -10.604 0.152 0.344 -0.252
-0.9042816744584514 -1.222966183141646 -0.15684953556128356 1.8062623777350746 0.05445631796993219 0.9641069251859825 -0.3497476196378743 0.2010619297920311 -0.49990593090870233 -0.08482300163101313 1.0382963718166607 -0.02552544030562895 -0.43275438795081694 -0.0659734457130102 1.776 -19.428 -0.568 -10.788 0.152 0.396 -0.232
-0.9019807032766233 -1.2268011351113597 -0.1580000211521976 1.817383738447244 0.054072822772960834 0.9595049828223263 -0.35128160042575973 0.23365595356691113 -0.4614214209094464 -0.08914269152888879 1.0331912837555348 -0.03809181091763089 -0.42058071642044004 -0.04790928795825741 1.588 -19.144 -0.668 -10.76 0.172 0.384 -0.24
-0.9004467224887379 -1.2317865726719872 -0.15915050674311168 1.8269711183715278 0.05368932757598948 0.9575875068374695 -0.3501311148348457 0.21637719397540847 -0.44257186499144346 -0.09071348785538903 1.0331912837555348 -0.03220132469325498 -0.3828816045844342 -0.048694686121507534 1.432 -18.952 -0.836 -10.668 0.136 0.344 -0.232
-0.8973787609129671 -1.2363885150356435 -0.16030099233402573 1.8377089838867258 0.05253884198507542 0.9529855644738133 -0.35128160042575973 0.2309070599955357 -0.45553093468507044 -0.08796459428401361 1.0108074361029062 -0.054192473264258384 -0.3432189973403031 -0.008639379795751335 1.556 -18.764 -0.568 -10.392 0.152 0.356 -0.224
-0.8935438089432535 -1.2406069622023284 -0.16183497312191114 1.8469128686140381 0.05292233718204677 0.9491506125040997 -0.35051461003181705 0.2768528525456678 -0.44139376774656824 -0.09778207132464012 0.9809623058994017 -0.04830198703988247 -0.31141037172867314 0.00039269908162506076 1.496 -18.732 -0.604 -10.208 0.172 0.384 -0.212
-0.890859342564454 -1.2448254093690132 -0.1614514779249398 1.8572672389322646 0.052155346788104066 0.9460826509283289 -0.3516650956227311 0.2807798433619184 -0.38877209080881014 -0.09385508050838952 0.9715375279404003 -0.04633849163175717 -0.32358404325905005 -0.022776546734253524 1.652 -18.508 -0.636 -10.088 0.164 0.432 -0.24
-0.8877913809886832 -1.249043856535698 -0.16413594430373926 1.86723811405352 0.05177185159113271 0.9433981845495295 -0.35204859081970247 0.3070906818307975 -0.39976766509431183 -0.11270463642639243 0.9676105371241497 -0.05576326959075863 -0.3440043955035532 -0.0310232274483798 1.34 -18.38 -0.468 -9.932 0.164 0.48 -0.252
-0.8854904098068551 -1.252111818111469 -0.16451943950071063 1.8764419987808323 0.051004861197190006 0.9399467277767872 -0.35204859081970247 0.2949170103004206 -0.39780416968618654 -0.14137166938502185 0.9613273518181487 -0.07029313561088588 -0.3349723166261768 -0.0310232274483798 1.152 -18.348 -0.436 -9.872 0.172 0.472 -0.24
-0.8824224482310843 -1.2570972556720965 -0.16490293469768197 1.8864128739020876 0.04947088040930459 0.9368787662010164 -0.35204859081970247 0.297273204790171 -0.36089045601343084 -0.08128870989638758 0.9338384161043944 -0.08521570071263818 -0.28863382499441964 -0.022776546734253524 1.432 -18.224 -0.5 -9.904 0.172 0.46 -0.252
-0.8785874962613707 -1.2590147316569533 -0.16605342028859604 1.8948497682354573 0.04793689962141918 0.934194299822217 -0.3516650956227311 0.3133738671367985 -0.3734568266254328 -0.09267698326351434 0.9318749206962691 -0.10367255754901604 -0.2760674543824177 -0.006675884387626033 1.308 -18.316 -0.468 -9.78 0.172 0.424 -0.24
-0.8759030298825713 -1.2620826932327243 -0.16605342028859604 1.9048206433567125 0.04716990922747647 0.9318933286403889 -0.35204859081970247 0.3711006321356824 -0.3392920065240525 -0.0911061869370141 0.9299114252881439 -0.11977321989564353 -0.271747764484542 -0.0007853981632501215 1.276 -18.316 -0.668 -9.688 0.18 0.432 -0.196
-0.8720680779128577 -1.266301140399409 -0.16682041068253875 1.9144080232809964 0.046402918833533764 0.9276748814737039 -0.35204859081970247 0.36285395142155613 -0.3337942193813016 -0.05654866775400875 0.9165596565128917 -0.10524335387551628 -0.3129811680551734 -0.0035342917346255468 1.276 -18.316 -0.668 -9.688 0.172 0.5 -0.184
-0.8674661355492015 -1.2697525971721513 -0.1672039058795101 1.9243788984022516 0.045252433242619704 0.9246069198979331 -0.3524320860166738 0.3341869184629267 -0.31455196438167365 -0.03180862561162992 0.9279479298800185 -0.0860010988758883 -0.33065262672830115 0.008639379795751335 1.056 -18.412 -0.668 -9.66 0.136 0.54 -0.148
-0.863631183579488 -1.272820558747922 -0.1679708962734528 1.9339662783265354 0.04371845245473429 0.9215389583221623 -0.35204859081970247 0.3809181091763089 -0.27253316264779215 -0.036128315509505585 0.9401216014103954 -0.09032078877376397 -0.2693915699947917 0.013744467856877126 0.996 -18.38 -0.604 -9.748 -0.024 0.528 -0.112
-0.8601797268067457 -1.2751215299297503 -0.1672039058795101 1.9435536582508193 0.042184471666848876 0.9200049775342769 -0.35204859081970247 0.40487275315543764 -0.28470683417816905 -0.03573561642788053 0.9251990363086431 -0.17435839224152697 -0.26075219019904033 -0.0027488935713754254 1.12 -18.348 -1.004 -9.872 -0.008 0.472 -0.14
-0.8555777844430895 -1.2770390059146068 -0.16912138186436687 1.9535245333720743 0.03911651009107805 0.9177040063524488 -0.3516650956227311 0.40448005407381254 -0.2929535148922953 -0.021598449489378342 0.9036005868192648 -0.226194671016035 -0.21559179581215834 0.022776546734253524 0.932 -18.288 -1.24 -9.996 0.108 0.412 -0.12
-0.8513593372764047 -1.2797234722934063 -0.1679708962734528 1.9623449229024155 0.036432043712278574 0.9150195399736493 -0.35204859081970247 0.4111559384614386 -0.25682519938278975 -0.031415926530004856 0.8768970492687607 -0.25132741224003885 -0.19988383254715592 0.0 0.684 -18.192 -1.172 -10.056 0.144 0.424 -0.128
-0.8471408901097197 -1.2831749290661485 -0.16912138186436687 1.971548807629728 0.03489806292439316 0.9127185687918212 -0.35128160042575973 0.42804199897131623 -0.23326325448528606 -0.02513274122400389 0.8757189520238855 -0.21362830040403305 -0.21873338846515883 -0.007853981632501214 0.9 -18.192 -1.14 -9.996 0.172 0.424 -0.128
-0.8413884621551494 -1.2862428906419194 -0.16912138186436687 1.979218711569155 0.033364082136507746 0.9104175976099931 -0.3508981052287884 0.4386448741751928 -0.26742807458666634 -0.04555309346850705 0.8529424052896319 -0.1751437904047771 -0.2210895829549092 0.011780972448751823 0.528 -18.16 -0.904 -9.872 0.116 0.444 -0.12
-0.8371700149884646 -1.2877768714298048 -0.1695048770613382 1.988806091493439 0.03259709174256504 0.9085001216251363 -0.35128160042575973 0.4641703144808218 -0.24150993519941236 -0.03063052836675474 0.8329147521267538 -0.14137166938502185 -0.1990984343839058 -0.0035342917346255468 0.528 -18.032 -0.804 -9.688 0.108 0.46 -0.128
-0.8329515678217797 -1.2904613378086043 -0.1679708962734528 1.9972429858268086 0.03106311095467963 0.9065826456402796 -0.3482136388499889 0.45827982825644586 -0.21362830040403305 -0.012566370612001944 0.8022842237599991 -0.14529866020127247 -0.19399334632278 0.06754424203951044 0.436 -18.096 -0.772 -9.444 0.124 0.508 -0.112
-0.8279661302611521 -1.291228328202547 -0.1695048770613382 2.004912889766236 0.02914563496982286 0.9046651696554228 -0.3451456772742181 0.45238934203207 -0.19085175366977952 0.0027488935713754254 0.7999280292702488 -0.13076879418114523 -0.1912444527514046 0.2709623663212919 0.372 -18.16 -0.736 -9.292 0.136 0.54 -0.072
-0.8225971975035531 -1.2954467753692318 -0.1695048770613382 2.0129662889026343 0.028378644575880154 0.9038981792614801 -0.34092723010753323 0.4614214209094464 -0.2049889206082817 -0.01021017612225158 0.7979645338621234 -0.0911061869370141 -0.16768250785390093 0.3436116964219281 0.152 -18.256 -1.072 -9.2 0.124 0.588 -0.072
-0.8176117599429256 -1.2958302705662033 -0.1695048770613382 2.022170173629947 0.028378644575880154 0.9012137128826806 -0.337475773334791 0.45081854570556973 -0.22462387468953474 0.007461282550876154 0.8085674090660001 -0.06832964020276057 -0.18181967479240313 0.39544797519643615 0.0 -18.192 -1.172 -9.232 -0.016 0.568 -0.072
-0.8133933127762406 -1.29774774655106 -0.17027186745528092 2.0286895919784595 0.02684466378799474 0.8996797320947951 -0.3344078117590202 0.47438049060307336 -0.1720021977517766 0.003926990816250607 0.7665486073321186 -0.07068583469251093 -0.15747233173164935 0.3388993074424274 -0.092 -18.16 -1.172 -9.2 -0.08 0.548 -0.036
-0.8084078752156131 -1.300048717732888 -0.16912138186436687 2.0371264863118292 0.025310683000109326 0.8985292465038811 -0.330956354986278 0.4826271713171996 -0.1500110491807732 0.001570796326500243 0.7598727229444925 -0.1252710070383944 -0.15158184550727344 0.3310453258099262 -0.436 -18.224 -1.172 -9.076 -0.024 0.5 -0.072
-0.8034224376549854 -1.3011992033238022 -0.16988837225830958 2.043262409463371 0.023776702212223912 0.8954612849281103 -0.3282718886074785 0.5054037180514531 -0.15550883632352405 0.005497787142750851 0.7744025889646198 -0.1390154748952715 -0.17671458673127732 0.33732851111592715 -0.464 -18.256 -1.208 -9.076 0.044 0.54 -0.056
-0.7984370000943578 -1.3027331841116876 -0.1679708962734528 2.051699303796741 0.023009711818281205 0.8939273041402248 -0.3252039270317077 0.517184690500205 -0.16571901244577564 0.005497787142750851 0.77597338529112 -0.14647675744614766 -0.1900663555065294 0.2968805057085459 -0.436 -18.096 -1.172 -9.048 0.072 0.576 -0.028
-0.7938350577307016 -1.304267164899573 -0.16912138186436687 2.0597527029331393 0.021859226227367145 0.8916263329583968 -0.32251946065290826 0.504618319888203 -0.15707963265002428 0.031415926530004856 0.7834346678419962 -0.11270463642639243 -0.2042035224450316 0.2898119222392948 -0.404 -18.16 -1.34 -9.016 0.016 0.568 -0.028
-0.7892331153670453 -1.305417650490487 -0.1687378866673955 2.067039111675595 0.02147573103039579 0.8900923521705113 -0.31945149907713744 0.523860574887831 -0.17082410050690142 0.008246680714126275 0.7480917504957407 -0.10877764561014182 -0.2010619297920311 0.3224059460141749 -0.34 -18.256 -1.04 -9.168 -0.088 0.576 -0.064
-0.7834806874124751 -1.307335126475344 -0.16758740107648146 2.074709015615022 0.019558255045539024 0.8885583713826259 -0.3156165471074239 0.5321072556019573 -0.12330751163026907 0.0047123889795007284 0.7418085651897397 -0.11859512265076834 -0.1661117115274007 0.2807798433619184 -0.496 -17.872 -1.004 -9.076 -0.044 0.54 -0.028
-0.7777282594579048 -1.3081021168692866 -0.1679708962734528 2.0823789195544493 0.017257283863710903 0.8874078857917118 -0.3121650903346817 0.4967643382557018 -0.15668693356839924 0.03769911183600583 0.7441647596794901 -0.13233959050764546 -0.1798561793842778 0.3173008579530491 -0.404 -17.904 -1.276 -8.924 0.036 0.52 -0.008
-0.7727428218972772 -1.309636097657172 -0.16835439147042416 2.090048823493876 0.016490293469768196 0.8847234194129123 -0.30986411915285356 0.4948008428475765 -0.15236724367052357 -0.006675884387626033 0.7579092275363672 -0.1429424657115221 -0.21048670775103256 0.310232274483798 -0.496 -18.192 -1.108 -8.924 0.124 0.54 -0.036
-0.7669903939427068 -1.3119370688390002 -0.16835439147042416 2.0988692130242175 0.015339807878854137 0.8816554578371415 -0.3052621767891973 0.5195408849899553 -0.1331249886708956 -0.0007853981632501215 0.7194247175371112 -0.10445795571226615 -0.2509347131584138 0.3310453258099262 -0.496 -18.096 -0.804 -8.984 -0.052 0.608 -0.044
-0.762771946776022 -1.313087554429914 -0.1679708962734528 2.1053886313727306 0.014189322287940077 0.8797379818522848 -0.30181072001645515 0.5081526116228285 -0.14137166938502185 0.05929756132538417 0.7559457321282419 -0.10170906214089073 -0.2018473279552812 0.3738495257070578 -0.528 -17.84 -0.972 -8.956 -0.1 0.576 -0.064
-0.7581700044123657 -1.3134710496268855 -0.16758740107648146 2.111524554524272 0.012655341500054663 0.8774370106704567 -0.298359263243713 0.45867252733807096 -0.13469578499739585 0.0911061869370141 0.7229590092717368 -0.13351768775252065 -0.21245020315915786 0.3828816045844342 -0.496 -17.904 -1.108 -8.956 -0.024 0.56 -0.084
-0.7528010716547668 -1.3153885256117424 -0.16643691548556738 2.1191944584636992 0.01112136071216925 0.8762865250795426 -0.29375732088005674 0.4798782777458242 -0.13940817397689656 0.0530143760193832 0.6817256057011054 -0.16414821611927538 -0.2120575040775328 0.41626102652256436 -0.404 -18.316 -0.94 -9.048 0.072 0.54 -0.044
-0.7478156340941392 -1.3176894967935704 -0.16566992509162468 2.1245633912212982 0.009970875121255189 0.8736020587007431 -0.2891553785164005 0.5179700886634551 -0.1519745445888985 0.04987278336638271 0.6640541470279777 -0.13155419234439536 -0.1888882582616542 0.4358959806038174 -0.496 -18.16 -1.072 -8.892 0.116 0.548 -0.044
-0.7435971869274544 -1.3176894967935704 -0.16528642989465334 2.132233295160725 0.010354370318226542 0.8705340971249723 -0.2837864457588015 0.5022621253984527 -0.13508848407902088 0.0620464548967596 0.6420629984569743 -0.06950773744763575 -0.23365595356691113 0.4531747401953201 -0.436 -17.872 -0.704 -8.712 0.0 0.616 -0.084
-0.7382282541698554 -1.3196069727784272 -0.16490293469768197 2.1379857231152952 0.009203884727312482 0.8686166211401155 -0.2791845033951453 0.5218970794797058 -0.15550883632352405 0.056941366835633805 0.665624943354478 -0.0620464548967596 -0.26075219019904033 0.48459066672532497 -0.56 -18.064 -0.636 -8.528 -0.1 0.676 -0.064
-0.7332428166092277 -1.3211409535663126 -0.16298545871282522 2.1452721318577512 0.007669903939427069 0.8663156499582874 -0.27381557063754636 0.5006913290719525 -0.13862277581364643 0.09856746948789025 0.6640541470279777 -0.0950331777532647 -0.24975661591353862 0.5069745143779534 -0.372 -18.316 -0.736 -8.404 -0.044 0.692 -0.072
-0.7294078646395142 -1.3234419247481408 -0.1622184683188825 2.15064106461535 0.006135923151541655 0.8632476883825165 -0.2684466378799474 0.46456301356244684 -0.15236724367052357 0.12252211346701895 0.64638268835485 -0.14254976662989705 -0.23758294438316174 0.5285729638673318 -0.62 -18.096 -1.04 -8.376 0.06 0.664 -0.064
-0.7232719414879726 -1.323825419945112 -0.1614514779249398 2.1575439781608345 0.004985437560627594 0.8613302123976598 -0.2623107147284057 0.46770460621544735 -0.1519745445888985 0.07853981632501214 0.6404922021304741 -0.1578650308132744 -0.2548617039746644 0.5340707510100826 -0.872 -17.936 -1.04 -8.252 0.088 0.644 -0.056
-0.7205874751091731 -1.3253594007329974 -0.16030099233402573 2.1629129109184335 0.004218447166684887 0.8590292412158317 -0.2577087723647495 0.4692754025419476 -0.16414821611927538 0.12016591897726858 0.6487388828446004 -0.13155419234439536 -0.2379756434647868 0.5631304830503371 -0.932 -18.16 -1.04 -8.252 0.0 0.676 -0.056
-0.7152185423515741 -1.3284273623087683 -0.1580000211521976 2.170199319660889 0.0038349519697135344 0.8559612796400609 -0.2504223636222938 0.4260785035631909 -0.18024887846590287 0.16179202162952502 0.6239988407022216 -0.06283185306000971 -0.23444135173016126 0.5788384463153395 -0.84 -18.224 -1.208 -8.284 -0.044 0.692 -0.064
-0.7106165999879179 -1.3299613430966537 -0.15569904997036949 2.176335242812431 0.002684466378799474 0.854043803655204 -0.24390294527378079 0.44178646682819334 -0.20341812428178146 0.17475109132315203 0.6294966278449724 -0.06126105673350948 -0.22266037928140944 0.6554147672322264 -1.056 -17.904 -1.172 -8.128 -0.016 0.684 -0.064
-0.7060146576242616 -1.3307283334905964 -0.15416506918248407 2.182087670767001 0.0023009711818281204 0.8521263276703473 -0.2373835269252678 0.4571017310115707 -0.17043140142527635 0.1739656931599019 0.620857248049221 -0.08874999244726373 -0.23444135173016126 0.6510950773343507 -0.996 -17.936 -1.24 -8.036 0.0 0.712 -0.056
-0.7025632008515195 -1.33456328546031 -0.15263108839459866 2.189757574706428 0.002684466378799474 0.8490583660945765 -0.23009711818281206 0.42529310539994075 -0.18339047111890336 0.14254976662989705 0.627140433355222 -0.04476769530525693 -0.2100940086694075 0.673086225905354 -0.9 -17.904 -1.408 -7.976 -0.036 0.732 -0.084
-0.6971942680939206 -1.3357137710512241 -0.15109710760671324 2.1955100026609986 0.0023009711818281204 0.8490583660945765 -0.2231942046373277 0.41861722101231474 -0.20655971693478195 0.17043140142527635 0.607898178355594 -0.02631083846887907 -0.22069688387328412 0.6887941891703565 -0.776 -17.748 -1.004 -7.916 -0.06 0.724 -0.12
-0.6937428113211783 -1.3383982374300234 -0.15033011721277054 2.201262430615569 0.0011504855909140602 0.8456069093218344 -0.21629129109184334 0.42332960999181546 -0.18535396652702868 0.17278759591502674 0.5886559233559661 -0.0027488935713754254 -0.17043140142527635 0.7127488331494852 -0.748 -17.716 -1.004 -7.764 -0.052 0.732 -0.1
-0.6899078593514648 -1.339932218217909 -0.14802914603094242 2.206631363373168 0.0007669903939427069 0.8456069093218344 -0.20900488234938763 0.4390375732568179 -0.24268803244428755 0.17553648948640216 0.6051492847842186 -0.029452431121879556 -0.1798561793842778 0.7292421945777378 -0.716 -17.556 -0.94 -7.732 -0.024 0.732 -0.084
-0.6864564025787226 -1.3414661990057943 -0.14534467965214296 2.212383791327738 0.0 0.8429224429430349 -0.20056798801601786 0.39152098438018557 -0.21755529122028364 0.18967365642490433 0.6106470719269694 -0.07186393193738612 -0.16336281795602528 0.7300275927409879 -0.528 -17.396 -0.804 -7.732 0.0 0.724 -0.12
-0.681470965018095 -1.344534160581565 -0.14457768925820025 2.218136219282308 -0.0007669903939427069 0.8410049669581781 -0.1928980840765908 0.38680859540068485 -0.22226768019978438 0.22462387468953474 0.5894413215192161 -0.06126105673350948 -0.16454091520090044 0.7586946256996173 -0.496 -17.3 -0.804 -7.764 -0.044 0.684 -0.092
-0.6787864986392956 -1.3460681413694506 -0.14189322287940076 2.22427214243385 -0.0007669903939427069 0.8394709861702927 -0.18522818013716372 0.4245077072366907 -0.22344577744465957 0.17121679958852648 0.6024003912128432 -0.07775441816176203 -0.20224002703690627 0.7940375430458728 -0.404 -17.176 -0.804 -7.764 -0.008 0.732 -0.084
-0.6730340706847253 -1.3491361029452213 -0.13882526130362993 2.2311750559793344 -0.0019174759848567672 0.8367865197914932 -0.17564080021287987 0.42175881366531526 -0.23876104162803694 0.18456856836377855 0.5886559233559661 -0.07971791356988733 -0.19045905458815446 0.8250607704942526 -0.496 -17.016 -0.604 -7.764 0.016 0.74 -0.1
-0.6699661091089545 -1.3510535789300782 -0.13690778531877318 2.2365439887369334 -0.002684466378799474 0.8348690438066364 -0.16643691548556738 0.3824889055028092 -0.2552544030562895 0.2411172361177873 0.6090762756004692 -0.06832964020276057 -0.1610066234662749 0.8498008126366314 -0.62 -16.888 -0.668 -7.7 -0.016 0.704 -0.14
-0.6653641667452982 -1.3541215405058489 -0.13460681413694506 2.242679911888475 -0.0038349519697135344 0.8337185582157224 -0.1564660403643122 0.38877209080881014 -0.23287055540366103 0.25132741224003885 0.5827654371315901 -0.061653755815134534 -0.15668693356839924 0.9000662950846392 -0.464 -16.636 -0.668 -7.792 -0.016 0.644 -0.1
-0.6611457195786133 -1.3564225116876771 -0.13077186216723152 2.248048844646074 -0.004601942363656241 0.8318010822308656 -0.14841264122791378 0.4123340357063138 -0.24465152785241284 0.21559179581215834 0.575696853662339 -0.0860010988758883 -0.15747233173164935 0.9208793464107674 -0.56 -16.636 -0.604 -7.732 0.024 0.636 -0.072
-0.6580777580028425 -1.3591069780664766 -0.1292378813793461 2.2534177774036728 -0.004985437560627594 0.8298836062460089 -0.1384417661066586 0.3899501880536853 -0.30551988550429726 0.27253316264779215 0.5745187564174639 -0.09935286765114036 -0.17160949867015154 0.9648616435527743 -0.56 -16.636 -0.704 -7.732 0.052 0.724 -0.14
-0.6550097964270717 -1.3621749396422473 -0.12616991980357528 2.259170205358243 -0.004985437560627594 0.8279661302611521 -0.1284708909854034 0.3337942193813016 -0.2874557277495445 0.31690815887142404 0.5603815894789617 -0.05458517234588344 -0.2061670178531569 0.9786061114096514 -0.496 -16.348 -0.836 -7.7 0.052 0.76 -0.12
-0.6515583396543295 -1.3648594060210468 -0.1250194342126612 2.264539138115842 -0.004985437560627594 0.826815644670238 -0.11926700625809092 0.35342917346255465 -0.2505420140767888 0.2870630286679194 0.5399612372344585 -0.008246680714126275 -0.19556414264928024 1.0041315517152802 -0.592 -16.192 -0.536 -7.58 0.036 0.676 -0.112
-0.6473398924876446 -1.3675438723998463 -0.12156797743991904 2.270675061267384 -0.005368932757598948 0.8245146734884099 -0.10776215034895031 0.3663882431561817 -0.265071880096916 0.26821347274991647 0.5277875657040816 -0.0023561944897503642 -0.15118914642564837 1.034762080082035 -0.404 -16.316 -0.668 -7.548 0.016 0.656 -0.148
-0.6454224165027879 -1.3694613483847031 -0.11811652066717686 2.275660498828011 -0.004985437560627594 0.8233641878974959 -0.09702428483375242 0.3667809422378067 -0.2768528525456678 0.27017696815804176 0.5595961913157116 0.0007853981632501215 -0.1668971096906508 1.0685342011017902 -0.56 -16.128 -0.604 -7.548 0.024 0.644 -0.112
-0.6400534837451889 -1.3729128051574453 -0.11389807350049197 2.279878945994696 -0.004985437560627594 0.8210632167156677 -0.08551942892461181 0.3059125845859223 -0.2662499773417912 0.33575771478942695 0.5348561491733327 0.006675884387626033 -0.18496126744540362 1.1160507899784227 -0.216 -16.0 -0.872 -7.58 0.06 0.724 -0.128
-0.6369855221694181 -1.3752137763392733 -0.1112136071216925 2.286014869146238 -0.006135923151541655 0.8179952551398969 -0.0724805922275858 0.3758130211151831 -0.2642864819336659 0.3349723166261768 0.5175773895818301 -0.006283185306000972 -0.2250165737711598 1.125475567937424 0.248 -16.096 -0.636 -7.488 0.072 0.724 -0.128
-0.6320000846087904 -1.3782817379150443 -0.11044661672774979 2.2910003067068656 -0.004985437560627594 0.8183787503368682 -0.06135923151541655 0.4087997439716882 -0.27488935713754253 0.2411172361177873 0.5411393344793337 -0.029059732040254495 -0.17278759591502674 1.1537499018144284 0.436 -16.0 -0.568 -7.548 0.06 0.724 -0.12
-0.6262476566542201 -1.3809662042938438 -0.10891263593986437 2.2963692394644646 -0.005368932757598948 0.8164612743520114 -0.04832039481839053 0.49323004652107627 -0.27528205621916757 0.14883295193589802 0.5167919914185799 0.01649336142825255 -0.1649336142825255 1.2232576392620642 0.464 -15.872 -0.568 -7.64 0.008 0.664 -0.092
-0.6212622190935926 -1.3840341658696145 -0.10737865515197896 2.3005876866311494 -0.004985437560627594 0.813776807973212 -0.0337475773334791 0.5057964171330782 -0.2839214360149189 0.10720684928364158 0.47438049060307336 0.01021017612225158 -0.16414821611927538 1.233860514465941 0.152 -15.748 -0.5 -7.732 -0.008 0.656 -0.128
-0.6166602767299363 -1.3871021274453854 -0.1054611791671222 2.3059566193887484 -0.004601942363656241 0.8122428271853266 -0.02032524543948173 0.5167919914185799 -0.2733185608110423 0.1602212253030248 0.47359509243982323 0.0035342917346255468 -0.1700387023436513 1.2978704647708257 -0.152 -15.524 0.836 -7.732 0.024 0.624 -0.128
-0.6116748391693088 -1.389786593824185 -0.10239321759135137 2.3109420569493757 -0.006902913545484362 0.8107088463974411 -0.006135923151541655 0.4751658887663235 -0.2733185608110423 0.226194671016035 0.4755585878479486 -0.05340707510100826 -0.16061392438464983 1.3504921417085838 0.464 -15.524 1.072 -7.792 0.172 0.624 -0.128
-0.6078398871995953 -1.393238050596927 -0.09664078963678106 2.3147770089190893 -0.008436894333369775 0.8099418560034984 0.009587379924283835 0.3891647898904352 -0.28667032958629435 0.3542145716258048 0.433147087032442 -0.1429424657115221 -0.16964600326202625 1.3870131562997146 0.84 -15.46 1.308 -8.036 0.144 0.644 -0.156
-0.6040049352298816 -1.3943885361878412 -0.09242234247009617 2.318995456085774 -0.011888351106111956 0.8080243800186417 0.023776702212223912 0.3993749660126868 -0.26821347274991647 0.42961279529781643 0.4241150081550656 -0.24150993519941236 -0.15865042897652454 1.4847952276243546 1.184 -15.652 0.972 -8.036 0.152 0.624 -0.168
-0.6001699832601681 -1.398606983354526 -0.08820389530341129 2.323213903252459 -0.013805827090968724 0.8057234088368136 0.04026699568199211 0.40016036417593687 -0.29530970938204565 0.46652650897057213 0.37934731284980866 -0.2890265240760447 -0.1119192382631423 1.5138549596646091 1.524 -15.684 0.132 -8.036 0.152 0.596 -0.148
-0.5948010505025692 -1.4005244593393829 -0.08321845774278369 2.3266653600252014 -0.01572330307582549 0.8049564184428709 0.0559902987578176 0.39584067427806124 -0.27567475530079266 0.4637776153991967 0.38131080825793395 -0.26035949111741524 -0.12566370612001942 1.5794357062959943 1.744 -15.716 -0.064 -8.036 0.172 0.596 -0.176
-0.590199108138913 -1.403975916112125 -0.07976700097004151 2.329349826404001 -0.01572330307582549 0.8034224376549854 0.07171360183364309 0.472024296113323 -0.2799944451986683 0.42647120264481597 0.33536501570780186 -0.12212941438539389 -0.14844025285427295 1.643052957519254 1.212 -15.716 0.268 -8.16 0.188 0.576 -0.184
-0.584830175381314 -1.406276887293953 -0.07784952498518474 2.3316507975858287 -0.01572330307582549 0.8034224376549854 0.08858739050038264 0.5222897785613307 -0.2827433387700437 0.34243359917705296 0.31219576989192327 -0.02042035224450316 -0.1280199006097698 1.6461945501722546 0.592 -15.62 0.332 -8.192 0.216 0.608 -0.168
-0.5806117282146291 -1.4081943632788099 -0.07439806821244256 2.3347187591616 -0.01572330307582549 0.8018884568671001 0.10354370318226543 0.5222897785613307 -0.2638937828520408 0.31965705244279946 0.28863382499441964 0.045945792550132106 -0.10681415020201653 1.6736834858860088 0.308 -15.524 0.704 -8.312 0.208 0.608 -0.14
-0.5748593002600588 -1.4108788296576094 -0.07056311624272903 2.3366362351464565 -0.015339807878854137 0.8011214664731573 0.1227184630308331 0.5317145565203323 -0.28195794060679363 0.37699111836005833 0.239153740709662 0.03730641275438077 -0.06754424203951044 1.7090264032322644 0.092 -15.428 0.536 -8.464 0.308 0.54 -0.196
-0.5694903675024598 -1.4154807720212654 -0.06557767868210143 2.338553711131313 -0.015339807878854137 0.8011214664731573 0.14112623248545805 0.5411393344793337 -0.2560398012195396 0.3848450999925595 0.20813051326128218 0.012173671530376884 -0.05537057050913356 1.6956746344570122 -0.152 -15.268 0.2 -8.68 0.4 0.492 -0.156
-0.5645049299418322 -1.418165238400065 -0.060975736318445196 2.339320701525256 -0.014189322287940077 0.800737971276186 0.15684953556128356 0.4900884538680758 -0.3086614781572977 0.4476769530525692 0.16061392438464983 0.011780972448751823 -0.0420188017338815 1.6815374675185102 -0.028 -15.144 -0.4 -8.984 0.38 0.472 -0.168
-0.559902987578176 -1.419315723990979 -0.057524279545703015 2.34047118711617 -0.012655341500054663 0.8011214664731573 0.17333982903105175 0.4739877915214483 -0.29099001948417 0.43785947601194275 0.09189158510026421 0.09346238142676445 -0.012959069693627005 1.6831082638450103 0.124 -15.016 -0.5 -9.384 0.244 0.424 -0.168
-0.5549175500175484 -1.421616695172807 -0.05368932757598948 2.340087691919199 -0.010737865515197896 0.8003544760792146 0.18867963690990588 0.49048115294970085 -0.2741039589742924 0.42764929988969114 0.05183627877450802 0.1822123738740282 0.006675884387626033 1.6512996382333804 -0.124 -14.856 -0.4 -9.476 0.124 0.396 -0.168
-0.5503156076538922 -1.4250681519455495 -0.048703890015361885 2.3389372063282847 -0.007669903939427069 0.8003544760792146 0.20555342557664544 0.5034402226433279 -0.24622232417891307 0.4260785035631909 0.0011780972448751821 0.2481858195870384 -0.011780972448751823 1.64815804558038 -0.216 -14.572 -0.4 -9.476 0.124 0.384 -0.14
-0.5437961893053792 -1.4262186375364634 -0.04716990922747647 2.3389372063282847 -0.004985437560627594 0.8018884568671001 0.21974274786458553 0.5474225197853346 -0.26114488928066537 0.3828816045844342 -0.0530143760193832 0.2709623663212919 0.0027488935713754254 1.557444557724991 -0.56 -14.128 -0.468 -9.352 0.116 0.364 -0.168
-0.5380437613508089 -1.4285196087182916 -0.04486893804564835 2.3374032255403994 -0.004601942363656241 0.8011214664731573 0.23201459416766884 0.5745187564174639 -0.21441369856728315 0.2599667920357902 -0.09738937224301507 0.21362830040403305 0.031415926530004856 1.4494523102780992 -0.496 -13.396 -0.568 -9.048 0.124 0.396 -0.176
-0.5303738574113818 -1.430053589506177 -0.04295146206079158 2.335102254358571 -0.003451456772742181 0.800737971276186 0.24390294527378079 0.6353871140693482 -0.1798561793842778 0.23719024530153668 -0.17749998489452745 0.1240929097935192 -0.0070685834692510935 1.2927653767097 -0.592 -12.636 -0.268 -8.956 0.116 0.412 -0.184
-0.5261554102446969 -1.4312040750970911 -0.038733014894106695 2.3320342927828004 -0.002684466378799474 0.7999709808822433 0.2542573155920073 0.6302820260082225 -0.1519745445888985 0.2831360378516688 -0.2042035224450316 0.08874999244726373 -0.050658181529632834 1.1345076468148005 -0.404 -12.16 -0.164 -8.956 0.108 0.5 -0.204
-0.5200194870931553 -1.432354560688005 -0.03566505331833587 2.329733321600972 -0.002684466378799474 0.7999709808822433 0.2626942099253771 0.6027930902944683 -0.10720684928364158 0.31690815887142404 -0.26350108377041576 0.03809181091763089 -0.004319689897875668 0.975857217838276 -0.592 -11.588 -0.536 -8.62 0.116 0.452 -0.184
-0.5138835639416136 -1.4327380558849765 -0.03259709174256504 2.3262818648282297 -0.0030679615757708274 0.800737971276186 0.26959712347086146 0.58198003896834 -0.07343472826388636 0.3388993074424274 -0.31965705244279946 -0.0023561944897503642 -0.0011780972448751821 0.8105309044741253 -0.592 -11.204 -0.368 -8.464 0.152 0.528 -0.184
-0.5073641455931006 -1.432354560688005 -0.030679615757708275 2.3216799224645737 -0.0030679615757708274 0.800737971276186 0.2757330466224031 0.6043638866209685 -0.05183627877450802 0.27528205621916757 -0.329474529483426 -0.008246680714126275 0.045160394386881984 0.6832964020276057 -0.56 -11.048 -0.4 -8.344 0.136 0.576 -0.168
-0.5019952128355016 -1.432354560688005 -0.02684466378799474 2.31784497049486 -0.0030679615757708274 0.8022719520640714 0.28033498898605935 0.6377433085590987 -0.0023561944897503642 0.2411172361177873 -0.38563049815580963 -0.006675884387626033 0.03652101459113065 0.5639158812135873 -1.028 -10.92 -0.568 -8.192 0.144 0.588 -0.204
-0.49700977527487405 -1.4315875702940624 -0.021859226227367145 2.3140100185251464 -0.002684466378799474 0.8041894280489281 0.2834029505618302 0.5937610114170918 0.04162610265225644 0.3059125845859223 -0.42843469805294127 -0.006283185306000972 0.07264933010063623 0.40722894764518797 -1.868 -10.92 -0.5 -7.976 0.116 0.548 -0.196
-0.49432530889607457 -1.4304370847031482 -0.018791264651596317 2.3094080761614904 -0.0023009711818281204 0.8041894280489281 0.2849369313497156 0.43275438795081694 0.07971791356988733 0.4178318228490646 -0.446106156726069 0.0200276531628781 0.09149888601863915 0.30041479744317146 -1.652 -10.984 -0.5 -7.856 0.136 0.588 -0.184
-0.4897233665324183 -1.430053589506177 -0.01457281748491143 2.30365564820692 -0.003451456772742181 0.8053399136398423 0.28608741694062967 0.3400774046873026 0.11820242356914328 0.478307481419324 -0.4896957547864507 -0.006283185306000972 0.11623892816101798 0.20930861050615737 -1.556 -11.176 -1.944 -7.916 0.164 0.596 -0.156
-0.4843544337748194 -1.4273691231273775 -0.011504855909140603 2.2994372010402353 -0.004985437560627594 0.8084078752156131 0.2880048929254864 0.4091924430533133 0.1692533041804012 0.39780416968618654 -0.5081526116228285 -0.0950331777532647 0.17121679958852648 0.11780972448751822 -2.116 -11.268 -2.416 -8.068 0.164 0.588 -0.148
-0.47975249141116316 -1.4239176663546353 -0.009587379924283835 2.2933012778886934 -0.0038349519697135344 0.8087913704125844 0.2876213977285151 0.4900884538680758 0.2238384765262846 0.30551988550429726 -0.5183627877450802 -0.05222897785613308 0.15865042897652454 0.06950773744763575 -2.524 -11.652 -3.156 -8.284 0.152 0.576 -0.156
-0.47553404424447826 -1.4220001903697785 -0.008053399136398421 2.286014869146238 0.0 0.8107088463974411 0.2876213977285151 0.5077599125412036 0.27528205621916757 0.18731746193515397 -0.5768749509072142 0.13823007673202137 0.21245020315915786 0.027096236632129192 -2.708 -11.936 -3.624 -8.376 0.116 0.56 -0.148
-0.47016511148687934 -1.4177817432030937 -0.007669903939427069 2.2794954507977248 0.004218447166684887 0.8141603031701834 0.28877188331942916 0.4810563749906994 0.31062497356542307 0.07775441816176203 -0.6448118920283498 0.35617806703393007 0.21245020315915786 0.030237829285129678 -3.584 -12.22 -2.784 -8.436 -0.336 0.472 -0.212
-0.4655631691232231 -1.41394679123338 -0.006902913545484362 2.2733595276461833 0.005752427954570301 0.8160777791550401 0.28838838812245776 0.4826271713171996 0.336543112952677 0.024740042142378828 -0.6699446332523536 0.34636058999330355 0.24897121775028852 0.036128315509505585 -3.676 -12.604 -2.048 -8.344 -0.584 0.5 -0.176
-0.46057773156259546 -1.4093448488697238 -0.004985437560627594 2.265689623706756 0.004218447166684887 0.8179952551398969 0.28877188331942916 0.42568580448156584 0.3919136834618106 0.061653755815134534 -0.6369579103958485 0.10327985846739098 0.21873338846515883 0.03337942193813016 -3.708 -12.984 -2.516 -8.376 -0.252 0.624 -0.168
-0.4571262747898533 -1.4055098969000104 -0.004601942363656241 2.258019719767329 0.0007669903939427069 0.8214467119126391 0.2891553785164005 0.37974001193143375 0.3734568266254328 0.10681415020201653 -0.6726935268237291 -0.20145462887365617 0.22148228203653425 -0.00510508806112579 -3.552 -13.268 -2.716 -8.528 0.136 0.576 -0.176
-0.4544418084110538 -1.4016749449302968 -0.0019174759848567672 2.249966320630931 0.0 0.8237476830944672 0.2891553785164005 0.33575771478942695 0.4107632393798135 0.12055861805889365 -0.730812990904238 -0.25839599570928995 0.23640484713828655 0.011388273367126762 -2.96 -13.492 -2.92 -8.62 0.124 0.56 -0.148
-0.4521408372292257 -1.3970730025666405 -0.0030679615757708274 2.243063407085446 0.0003834951969713534 0.826815644670238 0.28953887371337184 0.26546457917854105 0.4402156705016931 0.13508848407902088 -0.7516260422303662 -0.12055861805889365 0.28156524152516854 0.01688606050987761 -2.584 -13.428 -2.752 -8.74 0.136 0.508 -0.14
-0.4494563708504262 -1.3917040698090417 -0.004218447166684887 2.234243017555105 0.0023009711818281204 0.8287331206550947 0.29030586410731457 0.2560398012195396 0.4873395602967004 0.013744467856877126 -0.7677267045769938 0.06440264938650996 0.26585727826016614 0.02042035224450316 -2.584 -13.46 -2.448 -8.832 0.108 0.48 -0.176
-0.44677190447162674 -1.3859516418544713 -0.004218447166684887 2.2261896184187067 0.004218447166684887 0.8314175870338942 0.28877188331942916 0.2721404635661671 0.45356743927694515 -0.029452431121879556 -0.7920740476377475 0.2042035224450316 0.2760674543824177 -0.0023561944897503642 -2.336 -13.46 -2.316 -9.016 0.108 0.5 -0.204
-0.4437039428958559 -1.3817331946877864 -0.005368932757598948 2.2173692288883657 0.005752427954570301 0.8356360342005792 0.28877188331942916 0.27253316264779215 0.5085453107044536 -0.045945792550132106 -0.8124943998822507 0.19949113346553085 0.2737112598926673 -0.024740042142378828 -2.368 -13.492 -1.744 -9.2 0.1 0.528 -0.224
-0.44178646691099915 -1.3759807667332162 -0.004985437560627594 2.2089323345549956 0.006135923151541655 0.8394709861702927 0.2891553785164005 0.24386612968916271 0.5289656629489569 -0.0329867228565051 -0.8549059006977572 0.13626658132389607 0.310232274483798 -0.0007853981632501215 -2.212 -13.588 -1.912 -9.108 0.108 0.472 -0.252
-0.4398689909261424 -1.3698448435816746 -0.004985437560627594 2.199344954630712 0.006902913545484362 0.8421554525490922 0.2880048929254864 0.1900663555065294 0.5576326959075862 -0.022776546734253524 -0.8973174015132638 0.06361725122325984 0.336543112952677 -0.023561944897503646 -1.932 -13.716 -1.944 -9.14 0.108 0.412 -0.224
-0.4387185053352283 -1.3633254252331615 -0.004218447166684887 2.190524565100371 0.007286408742455715 0.845223414124863 0.28877188331942916 0.15354534091539876 0.594939108661967 0.01767145867312773 -0.9039932859008898 0.02552544030562895 0.32633293683042547 -0.04476769530525693 -1.62 -13.872 -1.944 -9.076 0.108 0.444 -0.24
-0.43756801974431425 -1.3571895020816198 -0.004985437560627594 2.180937185176087 0.007286408742455715 0.8479078805036625 0.28838838812245776 0.13351768775252065 0.5898340206008412 0.02631083846887907 -0.9326603188595193 0.03259402377488004 0.3066979827491724 -0.018849555918002914 -1.588 -14.064 -2.316 -9.048 0.108 0.492 -0.252
-0.43756801974431425 -1.3514370741270496 -0.004985437560627594 2.170966310054832 0.008053399136398421 0.8513593372764047 0.28838838812245776 0.11231193734476737 0.627533132436847 -0.028667032958629435 -0.9416923977368956 0.06126105673350948 0.2945243112187956 -0.00510508806112579 -1.524 -14.224 -2.18 -9.016 0.116 0.52 -0.232
-0.4348835533655148 -1.3456846461724792 -0.005752427954570301 2.1617624253275194 0.009587379924283835 0.8536603084582327 0.28838838812245776 0.09738937224301507 0.6177156553962205 -0.039662607244131134 -0.9793915095729014 0.084037603467763 0.28156524152516854 -0.008639379795751335 -1.464 -14.412 -1.944 -8.956 0.108 0.54 -0.232
-0.43526704856248616 -1.3391652278239663 -0.006135923151541655 2.15064106461535 0.009203884727312482 0.8578787556249177 0.28685440733457235 0.10917034469176688 0.6479534846813502 -0.03652101459113065 -1.021410311306783 0.06479534846813502 0.2870630286679194 -0.006675884387626033 -1.588 -14.508 -1.88 -8.924 0.108 0.528 -0.344
-0.432966077380658 -1.3326458094754532 -0.007286408742455715 2.1414371798880376 0.009587379924283835 0.8597962316097744 0.2834029505618302 0.1060287520387664 0.6381360076407236 -0.07814711724338709 -1.016305223245657 0.03377212101975522 0.32554753866717534 -0.18613936469027878 -1.68 -14.76 -1.712 -8.832 0.108 0.54 -0.268
-0.43373306777460074 -1.32612639112694 -0.007669903939427069 2.1314663047667826 0.009587379924283835 0.8624806979885739 0.2795679985921167 0.07932521448826227 0.6829037029459806 -0.08285950622288782 -1.0202322140619078 0.019242254999627974 0.28352873693329383 -0.3671736413194318 -1.712 -14.984 -1.912 -8.712 0.116 0.5 -0.268
-0.4333495725776294 -1.3199904679753984 -0.006902913545484362 2.121111934448556 0.009587379924283835 0.8651651643673733 0.27534955142543177 0.02552544030562895 0.6738716240686042 -0.06086835765188441 -1.0496846451837873 0.0070685834692510935 0.28470683417816905 -0.43353978611406707 -1.712 -15.332 -1.944 -8.74 0.108 0.576 -0.268
-0.4333495725776294 -1.3123205640359714 -0.009203884727312482 2.1096070785394154 0.009587379924283835 0.8690001163370868 0.27074760906177553 0.01531526418337737 0.6950773744763575 -0.04162610265225644 -1.06696340477529 -0.018456856836377853 0.2741039589742924 -0.41469023019606416 -1.556 -15.588 -2.112 -8.956 0.108 0.588 -0.26
-0.43258258218368667 -1.3046506600965444 -0.008820389530341128 2.0981022226302746 0.010354370318226542 0.8709175923219437 0.26729615228903336 0.014529866020127248 0.6966481708028578 -0.061653755815134534 -1.1030917202847956 0.01727875959150267 0.2599667920357902 -0.37934731284980866 -1.652 -16.0 -2.048 -9.016 0.216 0.528 -0.268
-0.432966077380658 -1.2981312417480313 -0.009970875121255189 2.0869808619181054 0.011888351106111956 0.872451573109829 0.2649951811072052 0.0047123889795007284 0.7202101157003614 -0.07657632091688685 -1.1070187111010463 0.06990043652926081 0.2729258617294172 -0.3742422247886829 -1.524 -16.192 -1.98 -8.956 0.408 0.5 -0.26
-0.43258258218368667 -1.2908448330055757 -0.01112136071216925 2.0766264915998787 0.01342233189399737 0.876670020276514 0.26000974354657763 0.027881634795379313 0.7131415322311103 -0.08678649703913842 -1.1026990212031706 0.13980087305852162 0.27528205621916757 -0.3412555019321778 -1.68 -16.348 -1.812 -8.956 0.364 0.508 -0.268
-0.43219908698671533 -1.2839419194600914 -0.01227184630308331 2.0643546452967954 0.016490293469768196 0.8785874962613707 0.2569417819708068 0.0023561944897503642 0.7543749358017416 -0.10445795571226615 -1.1368638413045509 0.21834068938353376 0.26860617183154156 -0.3322234230548014 -1.776 -16.604 -1.712 -8.956 0.228 0.588 -0.288
-0.431815591789744 -1.275888520323693 -0.013038836697026017 2.053616779781598 0.01917475984856767 0.8808884674431988 0.2542573155920073 -0.01060287520387664 0.7225663101901117 -0.1299833960178951 -1.1345076468148005 0.27528205621916757 0.2250165737711598 -0.3133738671367985 -1.712 -16.952 -1.476 -8.924 0.124 0.636 -0.28
-0.4333495725776294 -1.2678351211872945 -0.013805827090968724 2.0417284286754858 0.02147573103039579 0.8835729338219983 0.2500388684253224 -0.018456856836377853 0.7531968385568665 -0.11623892816101798 -1.1349003458964255 0.2721404635661671 0.24661502326053814 -0.2949170103004206 -1.9 -17.176 -1.712 -8.832 0.116 0.624 -0.296
-0.43373306777460074 -1.2605487124448387 -0.01572330307582549 2.0290730871754312 0.023009711818281205 0.8866408953977691 0.2469709068495516 -0.045160394386881984 0.7559457321282419 -0.0750055245903866 -1.1757410503854318 0.21284290224078292 0.24190263428103742 -0.3420409000954279 -1.804 -17.112 -1.676 -9.016 0.136 0.684 -0.308
-0.4348835533655148 -1.2532623037023831 -0.016106798272796843 2.0164177456753762 0.024160197409195266 0.890859342564454 0.24275245968286674 -0.06832964020276057 0.7351326808021137 -0.0769690199985119 -1.1855585274260583 0.13980087305852162 0.2941316121371705 -0.3911282852985605 -1.776 -16.792 -1.912 -9.412 0.144 0.712 -0.288
-0.4356505437594575 -1.2455923997629559 -0.016490293469768196 2.0037624041753217 0.025310683000109326 0.8950777897311389 0.23700003172829642 -0.05733406591725887 0.7524114403936164 -0.06832964020276057 -1.202051888854311 0.1331249886708956 0.3832743036660593 -0.42961279529781643 -2.116 -16.412 -2.18 -9.688 0.208 0.568 -0.308
-0.43641753415340023 -1.2375390006265576 -0.017640779060682257 1.989956577084353 0.027228158984966094 0.9012137128826806 0.23048061337978343 -0.07775441816176203 0.7873616586582468 -0.084037603467763 -1.2377875052821914 0.1500110491807732 0.46770460621544735 -0.4971570373373269 -2.524 -16.0 -2.28 -10.148 0.2 0.432 -0.296
-0.4371845245473429 -1.2291021062931877 -0.01917475984856767 1.975767254796413 0.02914563496982286 0.9077331312311936 0.22511168062218448 -0.10327985846739098 0.8164213906985013 -0.08757189520238855 -1.2849113950771986 0.1539380399970238 0.5387831399895834 -0.5898340206008412 -2.648 -15.684 -2.08 -10.208 0.124 0.296 -0.308
-0.438335010138257 -1.2187477359749612 -0.019558255045539024 1.9615779325084728 0.029912625363765568 0.9131020639887926 0.2174417766827574 -0.09032078877376397 0.834092849371629 -0.1130973355080175 -1.3155419234439534 0.13940817397689656 0.5847289325397155 -0.6452045911099747 -2.96 -15.524 -2.248 -10.268 0.136 0.328 -0.316
-0.4414029717140278 -1.2114613272325054 -0.019941750242510378 1.9477721054175041 0.03106311095467963 0.9180875015494201 0.21015536794030168 -0.1441205629563973 0.8498008126366314 -0.0801106126515124 -1.3830861654834639 0.1288052987730199 0.5285729638673318 -0.6938992772314824 -3.176 -15.46 -2.652 -10.176 0.136 0.336 -0.296
-0.4421699621079705 -1.2026409377021643 -0.02032524543948173 1.9351167639174494 0.03183010134862233 0.9234564343070191 0.20286895919784598 -0.18024887846590287 0.8812167391666363 -0.054192473264258384 -1.4329589488498466 0.09699667316139 0.5254313712143313 -0.7465209541692405 -3.332 -15.364 -3.088 -10.088 0.172 0.452 -0.28
-0.4437039428958559 -1.1926700625809092 -0.021092235833424438 1.91824297525071 0.03413107253045045 0.9292088622615894 0.1951990552584189 -0.1661117115274007 0.9381581060022701 -0.05458517234588344 -1.4773339450734786 0.09778207132464012 0.5411393344793337 -0.7806857742706207 -3.584 -15.364 -2.852 -10.208 0.164 0.432 -0.296
-0.44715539966859813 -1.182699187459654 -0.0222427214243385 1.900985691386999 0.03489806292439316 0.9364952710040451 0.18599517053110642 -0.24268803244428755 0.9574003610018981 -0.0420188017338815 -1.5562664604801157 0.15668693356839924 0.61378866457997 -0.8305585576370035 -3.8 -15.268 -3.088 -10.056 0.136 0.336 -0.28
-0.4494563708504262 -1.1715778267474848 -0.022626216621309852 1.8852623883111734 0.036432043712278574 0.943014689352558 0.17640779060682257 -0.24582962509728803 0.9695740325322749 -0.05772676499888393 -1.58375539619387 0.14922565101752308 0.6385287067223487 -0.8851437299828869 -4.052 -15.332 -3.12 -9.78 0.124 0.308 -0.268
-0.4521408372292257 -1.1616069516262295 -0.02339320701525256 1.869539085235348 0.03796602450016399 0.9480001269131857 0.16758740107648146 -0.25407630581141427 1.016305223245657 -0.10563605295714133 -1.602997651193498 0.16375551703765032 0.6326382204979728 -0.9043859849825149 -4.488 -15.556 -3.052 -9.412 0.124 0.308 -0.268
-0.4555922940019679 -1.1520195717019457 -0.022626216621309852 1.8526652965686083 0.04065049087896346 0.952602069276842 0.15761652595522627 -0.2481858195870384 1.0591094231427889 -0.06440264938650996 -1.6379478694581284 0.16061392438464983 0.562345084887087 -0.8929977116153881 -4.456 -15.968 -3.492 -8.892 0.124 0.492 -0.296
-0.45750976998682463 -1.140514715792805 -0.024927187803137973 1.8346410223109548 0.04180097646987752 0.9575875068374695 0.1499466220157992 -0.28431413509654396 1.0386890708982857 -0.04751658887663235 -1.6567974253761313 0.17435839224152697 0.48184177315394955 -0.8572620951875076 -4.828 -16.7 -3.288 -8.22 0.136 0.664 -0.252
-0.4621117123504809 -1.1297768502776073 -0.02454369260616662 1.8166167480533013 0.04410194765170564 0.9618059540041545 0.14342720366728617 -0.3204424506060496 1.0547897332449132 -0.03063052836675474 -1.6516923373150054 0.181034276629153 0.4543528374401953 -0.763014315597493 -4.516 -17.364 -3.424 -7.58 0.144 0.704 -0.288
-0.46594666432019444 -1.1182719943684667 -0.02454369260616662 1.801276940174447 0.046402918833533764 0.9660244011708393 0.13537380453088776 -0.37738381744168337 1.0846348634484178 0.00510508806112579 -1.668185698743258 0.18613936469027878 0.3875939935639349 -0.7033240551904838 -4.488 -18.128 -3.76 -7.028 0.136 0.752 -0.232
-0.4693981210929366 -1.1071506336562973 -0.025310683000109326 1.784786646704679 0.047553404424447825 0.9683253723526675 0.12885438618237474 -0.36756634040105685 1.074031988244541 -0.04476769530525693 -1.5845407943571201 0.20577431877153182 0.2945243112187956 -0.6479534846813502 -4.58 -18.92 -3.892 -6.784 0.124 0.856 -0.252
-0.4736165682596215 -1.0964127681410996 -0.026077673394052033 1.768679848431882 0.05177185159113271 0.9694758579435815 0.12310195822780445 -0.3938771788699359 1.0398671681431608 -0.07971791356988733 -1.500110491807732 0.24622232417891307 0.1841758692821535 -0.6224280443757213 -4.332 -19.46 -3.96 -7.06 -0.108 0.992 -0.288
-0.4778350154263064 -1.0868253882168157 -0.026461168591023387 1.754490526143942 0.05292233718204677 0.971009838731467 0.1177330254702055 -0.40290925774731234 1.046935751612412 -0.07225663101901117 -1.4569135928289754 0.24936391683191356 0.1429424657115221 -0.601222293967968 -4.176 -20.096 -3.692 -7.212 -0.38 0.972 -0.296
-0.48205346259299126 -1.0768545130955605 -0.02684466378799474 1.74260217503783 0.05292233718204677 0.9717768291254096 0.1119805975156352 -0.4190099200939398 1.0492919461021624 -0.07029313561088588 -1.4082189067074677 0.13430308591577078 0.11427543275289267 -0.5827654371315901 -4.144 -20.572 -3.492 -7.428 -0.344 0.84 -0.288
-0.48627190975967616 -1.0672671331712766 -0.0279951493789088 1.7303303287347467 0.051004861197190006 0.9713933339284383 0.10507768397015084 -0.4480696521341943 1.014734426919157 -0.0329867228565051 -1.3477432481372085 -0.027096236632129192 0.09306968234513939 -0.5764822518255892 -4.176 -20.984 -3.556 -7.672 -0.06 0.772 -0.288
-0.4916408425172751 -1.0572962580500214 -0.027611654181937447 1.716524501643778 0.04947088040930459 0.9725438195193523 0.09970875121255189 -0.46338491631757167 1.016305223245657 -0.013744467856877126 -1.2904091822199495 -0.1331249886708956 0.029452431121879556 -0.5658793766217125 -4.052 -21.556 -3.624 -8.036 0.124 0.944 -0.288
-0.49585928968396 -1.0473253829287663 -0.0279951493789088 1.7042526553406947 0.0502378708032473 0.9717768291254096 0.095490304045867 -0.48341256948044975 0.9931359774297787 -0.04241150081550656 -1.248390380486068 -0.09346238142676445 -0.0023561944897503642 -0.5411393344793337 -4.052 -21.936 -3.792 -8.464 0.136 0.984 -0.26
-0.501228222441559 -1.0377380030044825 -0.028378644575880154 1.6923643042345826 0.051004861197190006 0.9725438195193523 0.08935438089432535 -0.4940154446843264 0.9581857591651483 -0.09935286765114036 -1.2000883934461857 0.0 0.018849555918002914 -0.5482079179485848 -4.02 -22.192 -3.524 -8.68 0.08 0.868 -0.288
-0.5065971551991579 -1.0277671278832272 -0.030679615757708275 1.679708962734528 0.05138835639416136 0.9736943051102663 0.0839854481367264 -0.5136503987655795 0.950331777532647 -0.10367255754901604 -1.144325123855427 0.08796459428401361 0.07814711724338709 -0.530143760193832 -4.176 -22.412 -3.324 -8.772 -0.044 0.792 -0.26
-0.5123495831537281 -1.0185632431559146 -0.03144660615165098 1.6693545924163016 0.051004861197190006 0.9736943051102663 0.07631554419729933 -0.5085453107044536 0.9189158510026422 -0.09267698326351434 -1.1482521146716775 0.05379977418263332 0.07186393193738612 -0.5517422096832103 -4.176 -22.476 -3.052 -9.048 -0.044 0.896 -0.26
-0.5173350207143558 -1.010126348822545 -0.03144660615165098 1.6586167269011036 0.05062136600021865 0.9752282858981518 0.07209709703061444 -0.5222897785613307 0.9039932859008898 -0.062439153978384655 -1.0928815441625441 0.0027488935713754254 0.08835729336563866 -0.5855143307029655 -4.02 -22.476 -3.156 -9.14 0.052 0.808 -0.268
-0.5230874486689261 -1.0013059592922038 -0.03259709174256504 1.6474953661889344 0.05062136600021865 0.9771457618830085 0.06557767868210143 -0.5639158812135873 0.8867145263093872 -0.06518804754976008 -1.0701049974282906 -0.03926990816250607 0.13430308591577078 -0.6114324700902196 -4.08 -22.668 -3.22 -9.2 0.1 0.732 -0.268
-0.5296068670174391 -0.9924855697618626 -0.0337475773334791 1.6371409958707077 0.05062136600021865 0.9782962474739226 0.05790777474267437 -0.54938601519346 0.8352709466165041 -0.07264933010063623 -1.0532189369184128 -0.028274333877004374 0.12919799785464497 -0.6149667618248451 -3.988 -22.668 -3.324 -9.32 0.06 0.724 -0.26
-0.5349757997750381 -0.985199161019407 -0.03528155812136451 1.6283206063403668 0.05177185159113271 0.9790632378678653 0.05330583237901813 -0.5599888903973366 0.8128870989638757 -0.07422012642713648 -1.0237665057965333 0.014529866020127248 0.12212941438539389 -0.6086835765188442 -3.896 -22.764 -3.456 -9.352 0.0 0.828 -0.288
-0.540344732532637 -0.9767622666860372 -0.03604854851530722 1.6171992456281974 0.05253884198507542 0.9802137234587793 0.04601942363656241 -0.5796238444785896 0.7963937375356231 -0.11349003458964255 -0.9868527921237776 0.0310232274483798 0.12762720152814475 -0.6024003912128432 -3.8 -22.92 -2.92 -9.168 -0.008 0.856 -0.296
-0.54686415088115 -0.9694758579435815 -0.03566505331833587 1.6064613801129994 0.051004861197190006 0.9828981898375788 0.039883500485020755 -0.6071127801923439 0.7740098898829947 -0.11034844193664206 -0.9841038985524022 0.007461282550876154 0.12723450244651968 -0.6220353452940962 -3.676 -23.048 -2.988 -8.924 0.072 0.74 -0.288
-0.553383569229663 -0.9610389636102117 -0.03604854851530722 1.5976409905826585 0.05138835639416136 0.9832816850345502 0.033364082136507746 -0.581587339886715 0.7551603339649918 -0.029452431121879556 -0.912239966615016 -0.04162610265225644 0.1460840583645226 -0.6479534846813502 -3.52 -23.176 -3.02 -8.712 0.116 0.704 -0.268
-0.56105347316909 -0.9545195452616987 -0.03796602450016399 1.5888206010523174 0.051004861197190006 0.9828981898375788 0.026077673394052033 -0.6228207434573463 0.7202101157003614 -0.08325220530451288 -0.8929977116153881 -0.018849555918002914 0.084037603467763 -0.6499169800894755 -3.644 -23.368 -3.188 -8.712 0.088 0.856 -0.26
-0.5668059011236604 -0.9468496413222717 -0.0395000052880494 1.5803837067189475 0.05138835639416136 0.9832816850345502 0.019941750242510378 -0.6298893269265974 0.6825110038643556 -0.08914269152888879 -0.834092849371629 0.014529866020127248 0.011388273367126762 -0.6228207434573463 -3.552 -23.304 -3.356 -8.864 0.016 1.004 -0.268
-0.5733253194721734 -0.9410972133677014 -0.0395000052880494 1.5727138027795204 0.052155346788104066 0.984048675428493 0.01342233189399737 -0.6475607855997252 0.6817256057011054 -0.10917034469176688 -0.7641924128423682 0.02513274122400389 0.007853981632501214 -0.6247842388654716 -3.24 -23.428 -3.088 -8.864 -0.024 0.896 -0.308
-0.579461242623715 -0.9349612902161597 -0.04065049087896346 1.564660403643122 0.05177185159113271 0.9848156658224356 0.007669903939427069 -0.6491315819262254 0.6605198552933521 -0.08953539061051385 -0.7795076770257455 0.018064157754752792 0.05340707510100826 -0.5984734003965926 -3.052 -23.368 -3.088 -8.956 0.008 0.704 -0.28
-0.5855971657752567 -0.9280583766706754 -0.04180097646987752 1.5577574900976376 0.05138835639416136 0.9844321706254643 0.0003834951969713534 -0.6632687488647275 0.6133959654983449 -0.08757189520238855 -0.7135342313127354 0.003141592653000486 0.04358959806038174 -0.6259623361103468 -3.116 -23.588 -2.92 -9.14 0.072 0.76 -0.268
-0.5925000793207411 -0.922305948716105 -0.04295146206079158 1.551621566946096 0.051004861197190006 0.9844321706254643 -0.006902913545484362 -0.6632687488647275 0.601222293967968 -0.10956304377339195 -0.6860452955989811 -0.0400553063257562 -0.014529866020127248 -0.6424556975385993 -2.96 -23.684 -2.92 -9.352 0.088 0.84 -0.268
-0.6001699832601681 -0.9169370159585061 -0.04410194765170564 1.5458691389915258 0.05138835639416136 0.984048675428493 -0.011888351106111956 -0.6750497213134794 0.5686282701930879 -0.11545352999776785 -0.6161448590697203 -0.012959069693627005 -0.03534291734625546 -0.646775387436475 -2.864 -23.716 -2.716 -9.504 0.06 0.84 -0.28
-0.6070728968056525 -0.9108010928069644 -0.045252433242619704 1.5393497206430127 0.051004861197190006 0.9844321706254643 -0.019558255045539024 -0.6899722864152317 0.5662720757033376 -0.12644910428326955 -0.5631304830503371 0.0070685834692510935 -0.02042035224450316 -0.6294966278449724 -2.4 -23.716 -2.516 -9.596 0.052 0.792 -0.28
-0.6139758103511368 -0.9061991504433081 -0.046402918833533764 1.5351312734763278 0.051004861197190006 0.9844321706254643 -0.02454369260616662 -0.6954700735579825 0.5525276078464605 -0.10642145112039146 -0.5309291583570821 0.001570796326500243 0.01610066234662749 -0.6353871140693482 -2.524 -23.716 -2.348 -9.72 0.088 0.684 -0.26
-0.6197282383057071 -0.9012137128826806 -0.04678641403050512 1.530912826309643 0.05062136600021865 0.9844321706254643 -0.029912625363765568 -0.7209955138636115 0.5069745143779534 -0.09542587683488976 -0.5093307088677038 -0.015707963265002428 0.013351768775252066 -0.5811946408050899 -2.74 -23.844 -2.448 -9.84 0.136 0.684 -0.26
-0.6277816374421056 -0.896228275322053 -0.04716990922747647 1.5266943791429581 0.051004861197190006 0.9836651802315216 -0.03604854851530722 -0.7123561340678601 0.4873395602967004 -0.10131636305926567 -0.49754973641895195 -0.027096236632129192 -0.018064157754752792 -0.627140433355222 -2.648 -24.096 -2.82 -9.904 0.116 0.732 -0.268
-0.6350680461845613 -0.8920098281553681 -0.04832039481839053 1.5217089415823304 0.05138835639416136 0.984048675428493 -0.04295146206079158 -0.7253152037614872 0.44453536039956876 -0.10288715938576591 -0.46338491631757167 0.01610066234662749 -0.03652101459113065 -0.6373506094774736 -2.46 -24.128 -2.552 -9.872 0.1 0.76 -0.224
-0.6408204741391316 -0.8889418665795973 -0.049854375606275945 1.5167235040217029 0.05177185159113271 0.9832816850345502 -0.048703890015361885 -0.724137106516612 0.43353978611406707 -0.10642145112039146 -0.4480696521341943 0.04280419989713162 -0.029845130203504617 -0.6192864517227208 -2.244 -24.128 -2.516 -9.78 0.124 0.684 -0.268
-0.6492573684725014 -0.8847234194129123 -0.05062136600021865 1.5128885520519892 0.05177185159113271 0.9828981898375788 -0.0559902987578176 -0.7115707359046101 0.3899501880536853 -0.11663162724264303 -0.4127267347879388 0.012566370612001944 -0.031415926530004856 -0.6613052534566023 -2.056 -24.128 -2.516 -9.688 0.124 0.684 -0.252
-0.6561602820179857 -0.8812719626401702 -0.05177185159113271 1.5105875808701612 0.051004861197190006 0.9813642090496935 -0.06366020269724466 -0.7131415322311103 0.37070793305405736 -0.11113384009989219 -0.3577488633604303 -0.01060287520387664 -0.08835729336563866 -0.6734789249869791 -2.18 -24.032 -2.516 -9.628 0.144 0.704 -0.252
-0.6634466907604415 -0.8785874962613707 -0.05330583237901813 1.507136124097419 0.051004861197190006 0.979830228261808 -0.06979612584878632 -0.7253152037614872 0.34243359917705296 -0.12173671530376882 -0.3204424506060496 -0.014137166938502187 -0.1299833960178951 -0.6581636608036018 -1.9 -24.096 -2.448 -9.596 0.124 0.692 -0.268
-0.6699661091089545 -0.8759030298825713 -0.05483981316690354 1.5052186481125622 0.051004861197190006 0.97752925707998 -0.07516505860638527 -0.7233517083533619 0.32633293683042547 -0.12134401622214377 -0.2949170103004206 0.0023561944897503642 -0.17121679958852648 -0.6287112296817222 -1.992 -23.936 -2.18 -9.66 0.124 0.712 -0.28
-0.6772525178514102 -0.872451573109829 -0.0559902987578176 1.5029176769307342 0.051004861197190006 0.9756117810951231 -0.08130098175792692 -0.7524114403936164 0.29530970938204565 -0.08325220530451288 -0.2470077223421632 0.018064157754752792 -0.22540927285278486 -0.6302820260082225 -1.744 -23.904 -2.216 -9.78 0.136 0.704 -0.252
-0.6853059169878086 -0.8697671067310296 -0.05675728915176031 1.4998497153549633 0.05177185159113271 0.9717768291254096 -0.08743690490946858 -0.7512333431487412 0.2807798433619184 -0.07657632091688685 -0.24386612968916271 -0.011780972448751823 -0.24897121775028852 -0.6322455214163478 -1.652 -23.936 -2.28 -9.84 0.136 0.636 -0.252
-0.6925923257302643 -0.8670826403522301 -0.05714078434873166 1.498315734567078 0.051004861197190006 0.9690923627466101 -0.0947233136519243 -0.7543749358017416 0.24386612968916271 -0.12448560887514426 -0.19399334632278 -0.006675884387626033 -0.29334621397392036 -0.6298893269265974 -1.68 -23.748 -2.348 -9.72 0.124 0.624 -0.252
-0.6994952392757486 -0.864781669170402 -0.05829126993964572 1.4971652489761638 0.05138835639416136 0.9648739155799253 -0.1012427320004373 -0.7551603339649918 0.2552544030562895 -0.10131636305926567 -0.135873882242271 0.02552544030562895 -0.3341869184629267 -0.627533132436847 -1.308 -23.556 -2.08 -9.66 0.136 0.724 -0.268
-0.7083156288060898 -0.8632476883825165 -0.06020874592450249 1.4960147633852499 0.05138835639416136 0.9610389636102117 -0.10737865515197896 -0.7543749358017416 0.20695241601640701 -0.11780972448751822 -0.1311614932627703 0.01610066234662749 -0.3589269606053055 -0.6585563598852269 -1.152 -23.62 -1.676 -9.748 0.116 0.732 -0.26
-0.7156020375485456 -0.8617137075946312 -0.06135923151541655 1.495247772991307 0.05177185159113271 0.9583544972314122 -0.11351457830352062 -0.7461282550876154 0.17160949867015154 -0.09699667316139 -0.11506083091614279 -0.02670353755050413 -0.3852377990741846 -0.6263550351919719 -1.088 -23.524 -1.912 -9.628 0.216 0.656 -0.26
-0.7236554366849439 -0.8605632220037172 -0.06289321230330196 1.495247772991307 0.05138835639416136 0.9529855644738133 -0.12041749184900498 -0.7559457321282419 0.14922565101752308 -0.13469578499739585 -0.05851216316213405 0.006675884387626033 -0.3911282852985605 -0.6118251691718446 -0.996 -23.272 -2.112 -9.352 0.316 0.664 -0.252
-0.7309418454273996 -0.859412736412803 -0.06404369789421602 1.495247772991307 0.05292233718204677 0.9491506125040997 -0.12616991980357528 -0.7661559082504935 0.15865042897652454 -0.11741702540589316 -0.010995574285501701 0.056155968672383684 -0.4245077072366907 -0.5929756132538417 -0.776 -23.304 -1.744 -9.476 0.252 0.752 -0.232
-0.737844758972884 -0.858262250821889 -0.06404369789421602 1.496398258582221 0.05330583237901813 0.9449321653374149 -0.13153885256117423 -0.7700828990667441 0.1079922474468917 -0.10367255754901604 0.01649336142825255 0.09817477040626518 -0.4504258466239447 -0.614181363661595 -0.84 -23.46 -1.24 -9.596 0.188 0.76 -0.26
-0.744364177321397 -0.858262250821889 -0.06557767868210143 1.4960147633852499 0.05445631796993219 0.9399467277767872 -0.1384417661066586 -0.730812990904238 0.0679369411211355 -0.10995574285501701 0.04790928795825741 0.09385508050838952 -0.43785947601194275 -0.6196791508043459 -0.592 -23.428 -1.508 -9.872 0.216 0.712 -0.24
-0.7531845668517382 -0.8578787556249177 -0.06672816427301549 1.4975487441731352 0.054072822772960834 0.9361117758070737 -0.1449611844551716 -0.7480917504957407 0.05183627877450802 -0.11231193734476737 0.059690260407009234 0.04633849163175717 -0.4123340357063138 -0.6294966278449724 -0.716 -23.304 -1.88 -10.148 0.328 0.568 -0.24
-0.7604709755941939 -0.8574952604279463 -0.0674951546669582 1.4975487441731352 0.05483981316690354 0.9326603190343316 -0.1507136124097419 -0.7606581211077427 0.07068583469251093 -0.11427543275289267 0.06715154295788539 -0.0007853981632501215 -0.3640320486664313 -0.6232134425389714 -0.592 -23.24 -1.576 -9.872 0.336 0.424 -0.212
-0.7673738891396782 -0.8567282700340035 -0.06787864986392955 1.499466220157992 0.055223308363874894 0.9272913862767326 -0.1564660403643122 -0.77597338529112 0.06361725122325984 -0.06479534846813502 0.0911061869370141 0.029452431121879556 -0.43079089254269165 -0.6039711875393434 -0.464 -23.368 -1.376 -9.812 0.264 0.432 -0.252
-0.7761942786700193 -0.8567282700340035 -0.06864564025787226 1.5010002009458774 0.0559902987578176 0.9215389583221623 -0.16298545871282522 -0.7543749358017416 0.007461282550876154 -0.10406525663064109 0.1390154748952715 0.04358959806038174 -0.5132576996839544 -0.6232134425389714 -0.436 -23.396 -1.676 -9.568 0.272 0.608 -0.224
-0.782330201821561 -0.8563447748370322 -0.07017962104575767 1.5021506865367915 0.0559902987578176 0.915786530367592 -0.1695048770613382 -0.750055245903866 0.007461282550876154 -0.11820242356914328 0.17082410050690142 0.03534291734625546 -0.5772676499888393 -0.626747734273597 -0.528 -23.588 -1.912 -9.412 0.272 0.76 -0.232
-0.7907670961549308 -0.8574952604279463 -0.07056311624272903 1.504068162521648 0.0559902987578176 0.9104175976099931 -0.17525730501590853 -0.7559457321282419 -0.03063052836675474 -0.06283185306000971 0.18260507295565323 0.015707963265002428 -0.5776603490704644 -0.6027930902944683 -0.496 -23.176 -1.776 -9.26 0.264 0.808 -0.24
-0.7976700097004151 -0.8574952604279463 -0.07209709703061444 1.5067526289004476 0.05675728915176031 0.9058156552463368 -0.18139322816745018 -0.7492698477406159 -0.03887720908088101 -0.07461282550876154 0.18613936469027878 0.036128315509505585 -0.4802709768274493 -0.6153594609064702 -0.592 -23.208 -1.376 -9.076 0.272 0.656 -0.24
-0.8045729232458995 -0.8578787556249177 -0.07209709703061444 1.509437095279247 0.056373793954788955 0.9015972080796519 -0.18752915131899184 -0.7202101157003614 -0.03926990816250607 -0.0950331777532647 0.23522674989341139 0.036913713672755706 -0.44964044846069456 -0.5859070297845906 -0.56 -23.112 -1.608 -8.892 0.292 0.548 -0.204
-0.8114758367913839 -0.8597962316097744 -0.07401457301547121 1.5121215616580466 0.05675728915176031 0.8954612849281103 -0.19251458887961942 -0.711178036822985 -0.09071348785538903 -0.0750055245903866 0.2741039589742924 0.010995574285501701 -0.491266551112951 -0.5898340206008412 -0.34 -22.888 -1.844 -8.864 0.3 0.56 -0.224
-0.8191457407308109 -0.8605632220037172 -0.0732475826215285 1.5155730184307887 0.05675728915176031 0.8904758473674826 -0.19865051203116108 -0.7422012642713648 -0.08757189520238855 -0.09071348785538903 0.303949089177797 0.012566370612001944 -0.5415320335609588 -0.5980807013149675 -0.436 -22.796 -1.812 -8.892 0.292 0.676 -0.232
-0.8260486542762953 -0.8609467172006885 -0.07439806821244256 1.5197914655974736 0.05829126993964572 0.8851069146098838 -0.20478643518270273 -0.7602654220261176 -0.08953539061051385 -0.0860010988758883 0.3322234230548014 0.04751658887663235 -0.5772676499888393 -0.5650939784584624 -0.404 -22.764 -1.544 -8.924 0.28 0.676 -0.232
-0.8341020534126937 -0.8628641931855452 -0.07478156340941391 1.5240099127641586 0.05829126993964572 0.8793544866553135 -0.20938837754635897 -0.7618362183526178 -0.10445795571226615 -0.03730641275438077 0.37974001193143375 0.07264933010063623 -0.5851216316213405 -0.5843362334580904 -0.56 -22.888 -1.44 -8.924 0.3 0.644 -0.224
-0.8413884621551494 -0.8632476883825165 -0.07554855380335662 1.5286118551278147 0.05829126993964572 0.872451573109829 -0.215907795894872 -0.7720463944748694 -0.15629423448677418 -0.03337942193813016 0.42254421182856533 0.056155968672383684 -0.582372738049965 -0.562345084887087 -0.464 -23.016 -1.544 -8.924 0.328 0.548 -0.224
-0.8494418612915479 -0.8655486595643447 -0.07669903939427068 1.5324468070975283 0.05944175553055978 0.8682331259431442 -0.22166022384944228 -0.7795076770257455 -0.18181967479240313 -0.043982297142006806 0.44846235121581934 0.03180862561162992 -0.5517422096832103 -0.5658793766217125 -0.464 -22.86 -1.844 -8.956 0.308 0.52 -0.212
-0.8567282700340035 -0.8674661355492015 -0.07784952498518474 1.5378157398551273 0.059825250727531136 0.8601797268067457 -0.2274126518040126 -0.7422012642713648 -0.17160949867015154 -0.09189158510026421 0.46063602274619625 0.048694686121507534 -0.582372738049965 -0.5658793766217125 0.028 -22.764 -2.112 -9.016 0.236 0.508 -0.212
-0.863631183579488 -0.8690001163370868 -0.07976700097004151 1.5428011774157548 0.0617427267123879 0.8548107940491468 -0.23163109897069747 -0.7245298055982371 -0.1621847207111501 -0.13233959050764546 0.49283734743945123 0.0950331777532647 -0.6346017159060982 -0.542710130805834 0.592 -22.984 -1.88 -9.108 0.136 0.596 -0.224
-0.8697671067310296 -0.871301087518915 -0.07976700097004151 1.5477866149763824 0.06135923151541655 0.8479078805036625 -0.23700003172829642 -0.6872233928438563 -0.1888882582616542 -0.09817477040626518 0.49990593090870233 0.11231193734476737 -0.6420629984569743 -0.491266551112951 1.184 -22.952 -1.172 -9.168 0.116 0.576 -0.212
-0.8770535154734853 -0.8728350683068005 -0.08130098175792692 1.553922538127924 0.06059224112147384 0.8417719573521208 -0.24198546928892403 -0.7158904258024857 -0.17553648948640216 -0.11152653918151725 0.5482079179485848 0.01531526418337737 -0.626747734273597 -0.478307481419324 1.556 -22.7 -0.604 -9.108 0.152 0.52 -0.212
-0.8828059434280556 -0.8751360394886285 -0.08321845774278369 1.5604419564764371 0.06059224112147384 0.8356360342005792 -0.24582042125863754 -0.6640541470279777 -0.20145462887365617 -0.13351768775252065 0.5855143307029655 -0.03180862561162992 -0.5906194187640913 -0.45121124478719477 1.804 -22.764 -0.468 -9.108 0.3 0.46 -0.224
-0.890859342564454 -0.8785874962613707 -0.0847524385306691 1.5669613748249502 0.060975736318445196 0.8291166158520661 -0.2500388684253224 -0.6302820260082225 -0.2379756434647868 -0.1449059611196474 0.6196791508043459 -0.029452431121879556 -0.6212499471308461 -0.41429753111443907 1.804 -22.604 -0.604 -9.352 0.364 0.472 -0.224
-0.8958447801250816 -0.8797379818522848 -0.08590292412158317 1.5734807931734631 0.06059224112147384 0.8218302071096104 -0.253873820395036 -0.6538439709057261 -0.2399391388729121 -0.15865042897652454 0.6255696370287217 -0.009032078877376396 -0.6829037029459806 -0.3828816045844342 1.96 -22.224 -0.368 -9.536 0.308 0.52 -0.224
-0.9031311888675373 -0.8824224482310843 -0.08705340971249723 1.5792332211280335 0.060975736318445196 0.8168447695489828 -0.2577087723647495 -0.640099503048849 -0.22580197193440993 -0.16297011887440022 0.6361725122325984 0.029452431121879556 -0.6094689746820943 -0.3962333733596863 1.836 -22.288 -0.468 -9.476 0.244 0.48 -0.24
-0.9104175976099931 -0.8858739050038265 -0.08820389530341129 1.5865196298704891 0.060975736318445196 0.8107088463974411 -0.26154372433446305 -0.6432410957018495 -0.24661502326053814 -0.14215706754827198 0.620857248049221 0.023954643979128706 -0.5595961913157116 -0.37738381744168337 1.804 -22.16 -0.5 -9.476 0.28 0.404 -0.232
-0.9161700255645634 -0.8877913809886832 -0.09012137128826805 1.5922720578250595 0.06059224112147384 0.8045729232458995 -0.2649951811072052 -0.6503096791711006 -0.25172011132166394 -0.10288715938576591 0.5988660994782177 -0.01688606050987761 -0.5572399968259611 -0.3455751918300535 2.116 -22.032 -0.3 -9.292 0.308 0.376 -0.224
-0.9219224535191337 -0.88970885697354 -0.09088836168221076 1.5980244857796297 0.060975736318445196 0.7995874856852719 -0.2684466378799474 -0.6098616737637194 -0.23287055540366103 -0.10170906214089073 0.5705917656012133 -0.014137166938502187 -0.5654866775400874 -0.3400774046873026 2.148 -22.128 -0.368 -8.984 0.292 0.46 -0.212
-0.9284418718676467 -0.8923933233523395 -0.09280583766706753 1.6053108945220855 0.060975736318445196 0.7926845721397876 -0.27074760906177553 -0.6075054792739689 -0.24779312050541333 -0.1260564052016445 0.6224280443757213 -0.001570796326500243 -0.5729479600909636 -0.329867228565051 2.336 -21.968 -0.468 -8.712 0.252 0.596 -0.224
-0.9338108046252456 -0.8950777897311389 -0.09357282806101024 1.610296332082713 0.06059224112147384 0.78769913457916 -0.27458256103148904 -0.5768749509072142 -0.271747764484542 -0.15590153540514912 0.6247842388654716 0.0070685834692510935 -0.5517422096832103 -0.2949170103004206 2.304 -21.968 -0.4 -8.344 0.292 0.616 -0.212
-0.9403302229737587 -0.8981457513069098 -0.09587379924283836 1.6183497312191115 0.060975736318445196 0.7834806874124751 -0.27765052260725986 -0.5611669876422118 -0.26546457917854105 -0.14176436846664692 0.658949058966852 0.01767145867312773 -0.5010840281535776 -0.33261612213642644 2.336 -22.0 -0.604 -8.192 0.292 0.576 -0.224
-0.9445486701404435 -0.9015972080796519 -0.09625729443980971 1.6260196351585385 0.06135923151541655 0.7784952498518475 -0.2807184841830307 -0.5356415473365829 -0.2737112598926673 -0.16454091520090044 0.6970408698844828 -0.010995574285501701 -0.4472842539709442 -0.2792090470354182 2.524 -21.78 -0.268 -8.284 0.28 0.508 -0.224
-0.9499176028980425 -0.9042816744584514 -0.09740778003072377 1.6321555583100802 0.06059224112147384 0.7735098122912198 -0.2837864457588015 -0.5313218574387072 -0.2941316121371705 -0.15747233173164935 0.7300275927409879 0.005890486224375911 -0.46024332366457116 -0.3161227607081739 2.584 -21.588 0.368 -8.464 0.264 0.48 -0.196
-0.95490304045867 -0.9069661408372509 -0.09932525601558054 1.6398254622495072 0.06020874592450249 0.7677573843366495 -0.28685440733457235 -0.5332853528468324 -0.30277099193292184 -0.09974556673276543 0.7461282550876154 -0.030237829285129678 -0.5136503987655795 -0.3043417882594221 2.708 -21.396 0.668 -8.804 0.364 0.452 -0.204
-0.9598884780192977 -0.9108010928069644 -0.09894176081860918 1.649412842173791 0.059825250727531136 0.7635389371699647 -0.29030586410731457 -0.5324999546835824 -0.2988440011166712 -0.05458517234588344 0.7461282550876154 -0.051443579692882956 -0.49283734743945123 -0.29530970938204565 3.116 -21.144 1.308 -9.108 0.42 0.412 -0.204
-0.966791391564782 -0.9142525495797066 -0.1004757416064946 1.6570827461132183 0.05944175553055978 0.7577865092153944 -0.29260683528914266 -0.530143760193832 -0.2768528525456678 -0.04908738520313259 0.7398450697816145 -0.049480084284757656 -0.4755585878479486 -0.30277099193292184 3.456 -21.144 1.072 -9.2 0.436 0.376 -0.176
-0.971009838731467 -0.915786530367592 -0.1004757416064946 1.6639856596587026 0.06020874592450249 0.7551020428365949 -0.29529130166794215 -0.5254313712143313 -0.2960951075452958 -0.03887720908088101 0.7237444074349869 0.014137166938502187 -0.45356743927694515 -0.29570240846367074 3.832 -21.304 1.04 -9.2 0.392 0.328 -0.224
-0.9763787714890658 -0.9203884727312482 -0.1004757416064946 1.670888573204187 0.06059224112147384 0.749733110078996 -0.29912625363765566 -0.5246459730510812 -0.2874557277495445 -0.006675884387626033 0.7339545835572385 0.027488935713754253 -0.4362886796854425 -0.3208351496876746 4.392 -21.336 1.072 -8.892 0.38 0.316 -0.196
-0.9809807138527221 -0.9219224535191337 -0.09970875121255189 1.679708962734528 0.06059224112147384 0.7451311677153397 -0.3025777104103979 -0.5132576996839544 -0.31926435336117437 0.008246680714126275 0.7253152037614872 0.03455751918300534 -0.4669192080521972 -0.3012001956064216 4.36 -21.364 1.072 -8.648 0.328 0.308 -0.224
-0.985199161019407 -0.9249904150949045 -0.09932525601558054 1.6885293522648692 0.06059224112147384 0.7386117493668267 -0.30602916718314005 -0.45592363376669554 -0.29845130203504616 0.024740042142378828 0.7744025889646198 0.009032078877376396 -0.5030475235617028 -0.2858849314230442 4.456 -21.336 0.704 -8.556 0.364 0.316 -0.232
-0.9890341129891205 -0.9280583766706754 -0.09970875121255189 1.6965827514012677 0.06059224112147384 0.7317088358213424 -0.30833013836496814 -0.4319689897875668 -0.2831360378516688 0.022383847652628464 0.7960010384539982 0.013744467856877126 -0.6086835765188442 -0.29177541764742015 4.36 -21.144 1.072 -8.68 0.344 0.344 -0.204
-0.9932525601558054 -0.9318933286403889 -0.10009224640952324 1.7042526553406947 0.060975736318445196 0.7244224270788866 -0.31101460474376763 -0.40644354948193784 -0.31455196438167365 -0.001570796326500243 0.7806857742706207 -0.0011780972448751821 -0.6946846753947324 -0.29177541764742015 3.924 -21.048 1.24 -8.712 0.372 0.336 -0.204
-0.9974710073224903 -0.9349612902161597 -0.10009224640952324 1.7119225592801217 0.06059224112147384 0.7167525231394596 -0.31408256631953846 -0.40055306325756196 -0.30944687632054785 -0.022383847652628464 0.8262388677391278 -0.011780972448751823 -0.7213882129452366 -0.28156524152516854 3.676 -20.828 1.208 -8.68 0.356 0.432 -0.224
-1.000538968898261 -0.9376457565949592 -0.09817477042466648 1.7199759584165202 0.059825250727531136 0.7098496095939753 -0.3171505278953093 -0.36756634040105685 -0.3066979827491724 -0.0007853981632501215 0.8372344420246295 -0.009032078877376396 -0.7060729487618592 -0.2902046213209199 3.456 -20.796 1.004 -8.528 0.372 0.336 -0.212
-1.0039904256710033 -0.9410972133677014 -0.10009224640952324 1.729563338340804 0.06020874592450249 0.7010292200636341 -0.3202184894710801 -0.3408628028505527 -0.30748338091242255 0.0047123889795007284 0.8454811227387558 0.005890486224375911 -0.7009678607007335 -0.2799944451986683 3.208 -20.7 1.172 -8.436 0.356 0.328 -0.212
-1.007825377640717 -0.9441651749434722 -0.09970875121255189 1.7380002326741737 0.06059224112147384 0.6937428113211783 -0.32251946065290826 -0.3200497515244245 -0.2898119222392948 0.014922565101752308 0.8266315668207529 0.009424777959001457 -0.7268860000879874 -0.29059732040254493 3.208 -20.7 1.004 -8.252 0.356 0.308 -0.224
-1.0105098440195164 -0.9464661461253003 -0.09817477042466648 1.7468206222045148 0.06020874592450249 0.6864564025787226 -0.3255874222286791 -0.3349723166261768 -0.30551988550429726 0.03220132469325498 0.860403687840508 -0.009817477040626518 -0.7850054641684964 -0.28667032958629435 2.804 -20.668 1.072 -7.916 0.364 0.316 -0.224
-1.0128108152013444 -0.9499176028980425 -0.09855826562163783 1.7567914973257701 0.06059224112147384 0.6768690226544388 -0.32750489821353584 -0.3133738671367985 -0.29570240846367074 0.05772676499888393 0.8863218272277621 -0.01531526418337737 -0.8882853226358874 -0.26860617183154156 2.524 -20.7 0.836 -7.792 0.344 0.328 -0.204
-1.0162622719740866 -0.952602069276842 -0.09702428483375242 1.7659953820530825 0.06059224112147384 0.6661311571392409 -0.33018936459233533 -0.2627156856071656 -0.2960951075452958 0.024347343060753767 0.9342311151860195 0.00510508806112579 -0.9577930600835232 -0.25172011132166394 2.336 -20.732 0.836 -7.7 0.328 0.492 -0.232
-1.0181797479589434 -0.9564370212465555 -0.09702428483375242 1.7771167427652519 0.06059224112147384 0.6557767868210144 -0.33287383097113477 -0.24425882877078778 -0.31219576989192327 0.05340707510100826 0.982925801307527 0.006283185306000972 -0.9962775700827791 -0.23129975907716077 2.056 -20.732 0.704 -7.488 0.328 0.588 -0.224
-1.0197137287468288 -0.959121487625355 -0.095490304045867 1.7874711130834784 0.06020874592450249 0.6461894068967305 -0.3351748021529629 -0.2548617039746644 -0.31062497356542307 0.07618362183526178 0.9852819957972774 -0.006675884387626033 -0.9719302270220254 -0.23679754621991161 1.776 -20.636 0.668 -7.12 0.328 0.52 -0.224
-1.0223981951256282 -0.9629564395950685 -0.09587379924283836 1.7974419882047337 0.06020874592450249 0.6366020269724467 -0.3378592685317624 -0.265071880096916 -0.3086614781572977 0.0860010988758883 0.9958848710011541 0.007853981632501214 -0.9546514674305226 -0.25643250030116466 1.588 -20.476 0.568 -6.936 0.336 0.46 -0.224
-1.0250826615044277 -0.965640905973868 -0.09395632325798159 1.8074128633259887 0.06059224112147384 0.6262476566542201 -0.33977674451661916 -0.22266037928140944 -0.3341869184629267 0.11349003458964255 1.028086195694409 0.014922565101752308 -0.9738937224301506 -0.23287055540366103 1.588 -20.32 0.332 -7.092 0.316 0.46 -0.252
-1.02853411827717 -0.9690923627466101 -0.09318933286403888 1.819684709629072 0.06059224112147384 0.6151262959420509 -0.34246121089541864 -0.21166480499590773 -0.329474529483426 0.12723450244651968 1.080315173550542 0.018064157754752792 -1.0371182745717855 -0.24033183795453716 1.244 -20.064 0.064 -7.06 0.316 0.432 -0.212
-1.0300680990650553 -0.972160324322381 -0.09127185687918211 1.8311895655382127 0.060975736318445196 0.6055389160177671 -0.34399519168330406 -0.20459622152665666 -0.3412555019321778 0.09621127499813988 1.1549279990593035 0.0027488935713754254 -1.0441868580410365 -0.21676989305703354 1.12 -19.812 -0.032 -7.212 0.3 0.412 -0.232
-1.0312185846559694 -0.9756117810951231 -0.09127185687918211 1.8419274310534106 0.060975736318445196 0.5955680408965119 -0.3451456772742181 -0.2120575040775328 -0.3271183349936756 0.11034844193664206 1.1769191476303071 0.0 -1.0131636305926568 -0.15747233173164935 0.932 -19.62 0.1 -7.272 0.292 0.376 -0.224
-1.0335195558377974 -0.978679742670894 -0.088970885697354 1.8526652965686083 0.06059224112147384 0.5863641561691995 -0.3459126676681608 -0.20381082336340653 -0.3322234230548014 0.13351768775252065 1.1588549898755542 0.012173671530376884 -1.0257300012046586 -0.10917034469176688 1.088 -19.46 0.032 -7.304 0.264 0.412 -0.204
-1.0346700414287116 -0.9813642090496935 -0.08782040010643993 1.865320638068663 0.06059224112147384 0.5756262906540015 -0.3466796580621035 -0.2010619297920311 -0.33772121019755225 0.1460840583645226 1.1788826430384323 -0.01610066234662749 -1.0174833204905325 -0.08639379795751337 0.964 -19.428 -0.2 -7.364 0.264 0.412 -0.204
-1.036204022216597 -0.9859661514133496 -0.08666991451552587 1.877208989174775 0.06059224112147384 0.566422405926689 -0.34629616286513215 -0.17789268397615252 -0.30944687632054785 0.11623892816101798 1.1486448137533027 -0.01610066234662749 -0.9680032362057747 -0.04476769530525693 0.932 -19.208 -0.2 -7.428 0.244 0.336 -0.232
-1.0377380030044825 -0.9890341129891205 -0.08590292412158317 1.889097340280887 0.06059224112147384 0.5572185211993765 -0.3466796580621035 -0.15865042897652454 -0.2992367001982963 0.11584622907939292 1.1623892816101797 0.013744467856877126 -0.9102764712068908 -0.02591813938725401 0.932 -19.016 0.064 -7.364 0.2 0.316 -0.24
-1.039655478989339 -0.9905680937770059 -0.08436894333369775 1.9002187009930562 0.06059224112147384 0.5491651220629781 -0.3470631532590749 -0.14883295193589802 -0.3082687790756727 0.1449059611196474 1.16317467977343 0.01531526418337737 -0.8631525814118834 -0.05851216316213405 0.872 -18.856 0.3 -7.396 0.208 0.308 -0.196
-1.0419564501711673 -0.9936360553527768 -0.08321845774278369 1.9117235569021969 0.059825250727531136 0.5399612373356656 -0.3466796580621035 -0.12723450244651968 -0.29177541764742015 0.12487830795676931 1.1356857440596757 -0.023954643979128706 -0.8450884236571307 -0.005890486224375911 0.996 -18.7 0.164 -7.272 0.228 0.308 -0.224
-1.04272344056511 -0.9970875121255189 -0.08130098175792692 1.9239954032052802 0.06059224112147384 0.5319078381992672 -0.3470631532590749 -0.11623892816101798 -0.2741039589742924 0.10995574285501701 1.1400054339575514 -0.04476769530525693 -0.8384125392695047 0.001570796326500243 0.716 -18.572 -0.032 -6.936 0.164 0.308 -0.224
-1.0438739261560241 -0.9993884833073471 -0.08206797215186963 1.9351167639174494 0.06020874592450249 0.5230874486689261 -0.34783014365301756 -0.1119192382631423 -0.26860617183154156 0.12330751163026907 1.1616038834469296 -0.01688606050987761 -0.8136724971271259 -0.01060287520387664 1.184 -18.476 0.4 -6.784 0.144 0.316 -0.184
-1.0442574213529954 -1.0016894544891752 -0.07861651537912745 1.9477721054175041 0.06020874592450249 0.515417544729499 -0.34783014365301756 -0.09306968234513939 -0.265071880096916 0.1578650308132744 1.1659235733448052 0.0027488935713754254 -0.814065196208751 -0.013351768775252066 1.212 -18.256 0.436 -6.692 0.144 0.308 -0.176
-1.0446409165499668 -1.0039904256710033 -0.07746602978821339 1.959660456523616 0.05944175553055978 0.5065971551991579 -0.3474466484560462 -0.08953539061051385 -0.25564710213791453 0.13980087305852162 1.1682797678345558 -0.011780972448751823 -0.828202363147253 0.01060287520387664 0.748 -18.16 0.164 -6.844 0.172 0.328 -0.176
-1.0454079069439095 -1.0070583872467742 -0.07708253459124204 1.9711653124327566 0.059825250727531136 0.49854375606275947 -0.34783014365301756 -0.08678649703913842 -0.24229533336266248 0.1170243263242681 1.1729921568140564 -0.04437499622363186 -0.8266315668207529 0.005890486224375911 0.84 -18.096 0.032 -7.12 0.152 0.328 -0.168
-1.0457914021408807 -1.0089758632316308 -0.07554855380335662 1.9815196827509831 0.05905826033358843 0.4916408425172751 -0.3470631532590749 -0.09267698326351434 -0.24308073152591259 0.11506083091614279 1.1623892816101797 -0.006675884387626033 -0.8003207283518737 0.0 1.028 -17.936 0.4 -7.212 0.152 0.308 -0.176
-1.0473253829287663 -1.0105098440195164 -0.07478156340941391 1.9914905578722384 0.058674765136617076 0.4855049193657335 -0.3470631532590749 -0.05772676499888393 -0.21166480499590773 0.14529866020127247 1.1140872945702973 -0.008639379795751335 -0.7312056899858631 0.02631083846887907 0.996 -17.652 0.436 -7.092 0.144 0.308 -0.128
-1.0461748973378522 -1.012427320004373 -0.07209709703061444 2.004145899372293 0.05905826033358843 0.4789855010172204 -0.3466796580621035 -0.034164820101380285 -0.20695241601640701 0.16414821611927538 1.0842421643667928 -0.03926990816250607 -0.6283185306000971 0.005497787142750851 1.244 -17.652 0.3 -6.844 0.152 0.248 -0.112
-1.0469418877317949 -1.013577805595287 -0.07133010663667173 2.0145002696905197 0.05829126993964572 0.47246608266870743 -0.3466796580621035 -0.018456856836377853 -0.18339047111890336 0.13155419234439536 1.1011282248766703 -0.03063052836675474 -0.5933683123354667 -0.0035342917346255468 1.308 -17.652 0.268 -6.632 0.164 -0.104 -0.112
-1.0473253829287663 -1.0158787767771154 -0.06902913545484361 2.0252381352057176 0.05829126993964572 0.46479617872928036 -0.3470631532590749 0.007461282550876154 -0.15158184550727344 0.12644910428326955 1.0944523404890443 -0.0023561944897503642 -0.6703373323339786 0.009032078877376396 1.088 -17.588 0.536 -6.664 0.044 -0.056 -0.112
-1.0469418877317949 -1.016645767171058 -0.06787864986392955 2.0371264863118292 0.056373793954788955 0.4536748180171111 -0.34783014365301756 -0.023954643979128706 -0.17318029499665177 0.1661117115274007 1.1023063221215454 -0.06911503836601068 -0.8490154144733814 0.0035342917346255468 1.244 -17.556 0.468 -6.876 -0.06 0.296 -0.12
-1.0469418877317949 -1.017796252761972 -0.06634466907604414 2.0470973614330847 0.05368932757598948 0.4452379236837413 -0.3466796580621035 -0.006675884387626033 -0.14058627122177175 0.16375551703765032 1.0834567662035426 -0.19517144356765517 -0.9793915095729014 0.006675884387626033 0.964 -17.684 -0.032 -6.936 0.06 0.308 -0.072
-1.0469418877317949 -1.0193302335498575 -0.06366020269724466 2.058985712539197 0.05062136600021865 0.43641753415340023 -0.3416942205014759 0.011780972448751823 -0.13862277581364643 0.17749998489452745 1.086991057938168 -0.29099001948417 -0.892212313452138 0.19792033713903062 1.088 -17.78 -0.3 -6.784 0.172 0.296 -0.064
-1.0469418877317949 -1.0204807191407714 -0.0617427267123879 2.068189597266509 0.04832039481839053 0.43104860139580126 -0.33709227813781967 0.04084070448900632 -0.09660397407976494 0.19752763805740556 1.0434014598777863 -0.2968805057085459 -0.7653705100872433 0.3860231972374347 1.028 -17.556 -0.032 -6.572 0.172 0.308 -0.092
-1.045024411746938 -1.021247709534714 -0.060975736318445196 2.0785439675847357 0.046402918833533764 0.4237621926533455 -0.3336408213650775 0.02513274122400389 -0.11820242356914328 0.20852321234290724 1.0190541168170326 -0.2179479903019087 -0.659341758048477 0.4260785035631909 0.684 -17.62 -0.268 -6.112 0.144 0.048 -0.064
-1.0442574213529954 -1.0223981951256282 -0.059825250727531136 2.088898337902962 0.04563592843959106 0.4157087935169471 -0.3286553838044499 0.08953539061051385 -0.10367255754901604 0.15118914642564837 1.0253373021230336 -0.17160949867015154 -0.6895795873336067 0.44846235121581934 0.592 -17.492 -0.064 -6.02 0.06 0.076 -0.056
-1.0446409165499668 -1.023165185519571 -0.056373793954788955 2.100786689009074 0.04371845245473429 0.40573791839569195 -0.324436936637765 0.0530143760193832 -0.084037603467763 0.13469578499739585 1.0555751314081632 -0.09464047867163963 -0.8085674090660001 0.40722894764518797 0.56 -17.46 -0.032 -6.144 -0.08 0.288 -0.056
-1.0438739261560241 -1.0239321759135136 -0.055223308363874894 2.1119080497212432 0.042184471666848876 0.39653403366837947 -0.3198349942741088 0.051443579692882956 -0.08796459428401361 0.1881028600984041 1.054397034163288 -0.14097897030339682 -0.8827875354931365 0.4221515127469403 0.528 -17.492 -0.132 -6.172 0.052 0.336 -0.028
-1.0419564501711673 -1.0250826615044277 -0.05330583237901813 2.121495429645527 0.039883500485020755 0.388480634531981 -0.3160000423043952 0.12723450244651968 -0.07147123285576105 0.18574666560865372 0.9990264636541545 -0.20734511509803208 -0.8560839979426325 0.41154863754306364 0.496 -17.492 -0.164 -6.112 0.18 0.296 -0.056
-1.0408059645802532 -1.0250826615044277 -0.05138835639416136 2.1303158191758684 0.038733014894106695 0.381961216183468 -0.3121650903346817 0.11780972448751822 -0.05183627877450802 0.2030254252001564 0.9648616435527743 -0.19477874448603014 -0.7520187413119913 0.4194026191755649 0.56 -17.364 -0.132 -5.776 0.18 0.172 -0.036
-1.0400389741863105 -1.0262331470953419 -0.04947088040930459 2.1410536846910664 0.038733014894106695 0.37352432185009826 -0.30756314797102546 0.09660397407976494 -0.04241150081550656 0.17867808213940264 0.9644689444711492 -0.12252211346701895 -0.7139269303943604 0.43236168886919185 0.436 -17.176 -0.2 -5.56 0.164 0.084 -0.044
-1.0385049933984252 -1.0262331470953419 -0.04793689962141918 2.15064106461535 0.03834951969713534 0.36393694192581444 -0.3025777104103979 0.10917034469176688 -0.04084070448900632 0.1531526418337737 0.9412996986552706 -0.03377212101975522 -0.801498825596749 0.45356743927694515 0.436 -17.24 -0.132 -5.56 0.072 0.22 -0.084
-1.0369710126105396 -1.0258496518983704 -0.04678641403050512 2.159461454145691 0.038733014894106695 0.35550004759244463 -0.29797576804674164 0.1170243263242681 -0.027096236632129192 0.14569135928289753 0.9452266894715212 0.0027488935713754254 -0.8454811227387558 0.43746677693031766 0.932 -17.46 -0.064 -5.56 0.008 0.288 -0.084
-1.0358205270196257 -1.0258496518983704 -0.04601942363656241 2.169815824463918 0.03796602450016399 0.34783014365301756 -0.2933738256830854 0.1170243263242681 -0.011780972448751823 0.16532631336415057 0.9177377537577669 -0.0023561944897503642 -0.8482300163101312 0.4339324851956921 0.716 -17.428 -0.132 -5.38 0.08 0.296 -0.056
-1.0346700414287116 -1.0262331470953419 -0.04410194765170564 2.1786362139942588 0.03719903410622128 0.34054373491056183 -0.28838838812245776 0.16964600326202625 -0.01531526418337737 0.17278759591502674 0.931089522533019 -0.03063052836675474 -0.7861835614133716 0.46966810162357264 0.776 -17.332 -0.064 -5.196 0.144 0.132 -0.036
-1.031985575049912 -1.026616642292313 -0.042184471666848876 2.1878400987215714 0.03796602450016399 0.33172334538022075 -0.28301945536485884 0.18064157754752794 -0.04123340357063138 0.1539380399970238 0.9208793464107674 -0.0329867228565051 -0.7685121027402438 0.5132576996839544 0.776 -17.24 -0.1 -5.104 0.088 0.132 -0.064
-1.0304515942620267 -1.026616642292313 -0.041033986075934815 2.1966604882519123 0.03796602450016399 0.3229029558498796 -0.27650003701634585 0.1959568417309053 -0.029452431121879556 0.15354534091539876 0.924806337227018 -0.005497787142750851 -0.8674722713097591 0.5537057050913357 0.776 -17.112 -0.1 -5.104 0.052 0.22 -0.072
-1.0277671278832272 -1.0270001374892845 -0.03911651009107805 2.2047138873883108 0.03796602450016399 0.3136990711225671 -0.27113110425874687 0.19085175366977952 -0.008639379795751335 0.14961835009914815 0.8898561189623876 0.0200276531628781 -0.924806337227018 0.5725552610093385 0.776 -16.952 -0.064 -4.98 0.052 0.288 -0.036
-1.0262331470953419 -1.0273836326862558 -0.03834951969713534 2.2143012673125946 0.03719903410622128 0.3052621767891973 -0.26576217150114795 0.22815816642416029 -0.011780972448751823 0.13037609509952017 0.9197012491658922 -0.019634954081253035 -0.9090983739620156 0.5917975160089666 0.776 -16.952 0.0 -4.952 0.06 0.22 -0.056
-1.024315671110485 -1.0273836326862558 -0.03681553890924993 2.2227381616459647 0.03681553890924993 0.2972087776527989 -0.2596262483496063 0.21441369856728315 -0.02042035224450316 0.1189878217323934 0.8894634198807626 -0.04908738520313259 -0.9059567813090151 0.6153594609064702 0.872 -16.764 -0.064 -4.92 0.044 0.212 -0.072
-1.0204807191407714 -1.0281506230801987 -0.03528155812136451 2.2315585511763056 0.036432043712278574 0.2876213977285151 -0.2515728492132078 0.25446900489303936 -0.01021017612225158 0.12212941438539389 0.8706138639627596 -0.02042035224450316 -0.8710065630443847 0.6605198552933521 0.932 -16.732 -0.032 -4.768 0.016 0.152 -0.064
-1.0181797479589434 -1.0273836326862558 -0.03413107253045045 2.2407624359036182 0.03566505331833587 0.2768835322133172 -0.24351945007680942 0.27528205621916757 -0.006675884387626033 0.13783737765039633 0.8733627575341351 -0.03809181091763089 -0.9087056748803906 0.7041094533537339 1.056 -16.604 0.1 -4.552 -0.008 0.192 -0.092
-1.0162622719740866 -1.0270001374892845 -0.03298058693953639 2.2488158350400167 0.03528155812136451 0.2676796474860047 -0.23623304133435372 0.2807798433619184 -0.0047123889795007284 0.10288715938576591 0.8517643080447568 -0.0730420291822613 -0.950331777532647 0.7567311302914921 1.056 -16.476 0.064 -4.4 0.072 0.212 -0.044
-1.0116603296104303 -1.0277671278832272 -0.032213596545593685 2.2564857389794435 0.03413107253045045 0.2569417819708068 -0.22779614700098394 0.3133738671367985 0.0070685834692510935 0.0640099503048849 0.8513716089631317 -0.10131636305926567 -0.9699667316139 0.8007134274334988 1.088 -16.412 0.0 -4.032 0.116 0.2 -0.044
-1.007825377640717 -1.0281506230801987 -0.032213596545593685 2.26684010929767 0.033364082136507746 0.24658741165258025 -0.21782527187972875 0.35539266887067994 -0.007853981632501214 0.08246680714126275 0.8556912988610074 -0.062439153978384655 -1.0108074361029062 0.8623671832486334 1.276 -16.38 0.3 -3.788 0.088 0.22 -0.092
-1.0032234352770606 -1.0273836326862558 -0.03106311095467963 2.276043994024983 0.03413107253045045 0.235466050940411 -0.20747090156150222 0.36049775693180575 -0.012566370612001944 0.10445795571226615 0.8745408547790102 -0.01021017612225158 -1.0524335387551629 0.9208793464107674 1.776 -16.256 0.568 -3.576 0.06 0.28 -0.092
-0.9986214929134043 -1.0273836326862558 -0.03144660615165098 2.2856313739492666 0.0337475773334791 0.2231942046373277 -0.19673303604630432 0.4052654522370627 -0.005890486224375911 0.056941366835633805 0.8741481556973852 0.01649336142825255 -1.1019136230399205 0.9998118618174047 1.804 -15.936 0.3 -3.452 0.136 0.328 -0.092
-0.9944030457467194 -1.0277671278832272 -0.029529130166794215 2.2940682682826363 0.034514567727421806 0.2124563391221298 -0.18561167533413506 0.472024296113323 -0.01649336142825255 0.036913713672755706 0.9036005868192648 0.011780972448751823 -1.1129091973254222 1.0182687186537824 1.932 -15.524 0.604 -3.332 0.152 0.296 -0.12
-0.9901845985800346 -1.0277671278832272 -0.029529130166794215 2.303272153009949 0.0337475773334791 0.2009514832129892 -0.17487380981893716 0.45356743927694515 0.003141592653000486 0.059690260407009234 0.9071348785538903 0.031415926530004856 -1.09877203038692 1.086205659774918 2.116 -15.112 1.004 -3.36 0.164 0.308 -0.128
-0.9848156658224356 -1.0273836326862558 -0.029529130166794215 2.31209254254029 0.034514567727421806 0.1894466273038486 -0.16260196351585385 0.45867252733807096 0.0070685834692510935 0.10013826581439049 0.8427322291673803 -0.0070685834692510935 -1.0775662799791668 1.1093749055907967 2.552 -14.7 1.308 -3.484 0.18 0.268 -0.12
-0.9794467330648366 -1.0273836326862558 -0.027228158984966094 2.320912932070631 0.0337475773334791 0.177941771394708 -0.15224759319762732 0.4896957547864507 0.013744467856877126 0.06990043652926081 0.8552985997793823 -0.006675884387626033 -1.073639289162916 1.0771735808975416 2.552 -14.412 1.34 -3.512 0.164 0.212 -0.092
-0.9740778003072377 -1.0273836326862558 -0.027228158984966094 2.329349826404001 0.03489806292439316 0.1679708962734528 -0.14189322287940076 0.5592034922340865 0.01688606050987761 0.05811946408050899 0.8415541319225052 0.0070685834692510935 -1.065785307530415 1.0269080984495338 2.928 -14.096 1.34 -3.484 0.164 0.164 -0.072
-0.9683253723526675 -1.026616642292313 -0.027228158984966094 2.3377867207373706 0.034514567727421806 0.15684953556128356 -0.13192234775814557 0.5678428720298379 0.05222897785613308 0.0679369411211355 0.8376271411062546 0.029845130203504617 -1.0437941589594115 1.0135563296742818 2.74 -13.652 1.04 -3.512 0.188 0.268 -0.084
-0.9606554684132403 -1.0254661567013992 -0.026461168591023387 2.344689634282855 0.036432043712278574 0.1472621556369997 -0.1227184630308331 0.61378866457997 0.04908738520313259 0.045945792550132106 0.7881470568214969 0.05576326959075863 -1.0465430525307868 0.9833185003891521 2.896 -13.268 0.636 -3.24 0.592 0.296 -0.056
-0.9529855644738133 -1.0246991663074563 -0.02569417819708068 2.352359538222282 0.04256796686382023 0.1384417661066586 -0.11236409271260656 0.6487388828446004 0.08443030254938806 0.04280419989713162 0.7453428569243653 0.2741039589742924 -0.9275552307983934 0.905171383145765 2.616 -12.92 0.872 -2.964 0.492 0.288 -0.056
-0.9468496413222717 -1.0239321759135136 -0.025310683000109326 2.360029442161709 0.05062136600021865 0.12962137657631745 -0.10200972239438001 0.7123561340678601 0.10249446030414085 0.010995574285501701 0.7233517083533619 0.5804092426418398 -0.8305585576370035 0.912239966615016 2.896 -12.38 1.276 -2.72 0.18 0.212 -0.1
-0.9380292517919305 -1.022014699928657 -0.026077673394052033 2.367699346101136 0.05829126993964572 0.12195147263689039 -0.09165535207615347 0.7610508201893678 0.09385508050838952 0.006283185306000972 0.7099999395781098 0.7488771486589908 -0.7677267045769938 0.9841038985524022 3.396 -11.808 1.608 -2.536 0.124 0.316 -0.072
-0.9295923574585607 -1.021247709534714 -0.024927187803137973 2.3749857548435918 0.06327670750027331 0.11389807350049197 -0.0790000105760988 0.7853981632501215 0.11388273367126761 0.01767145867312773 0.7025386570272336 0.7127488331494852 -0.7586946256996173 1.0131636305926568 4.08 -11.332 1.676 -2.504 0.216 0.316 -0.12
-0.9215389583221623 -1.0193302335498575 -0.026077673394052033 2.3803546876011907 0.0682621450609009 0.10737865515197896 -0.06902913545484361 0.8564766970242574 0.17867808213940264 0.0023561944897503642 0.6585563598852269 0.5772676499888393 -0.7064656478434843 1.092488845080919 4.892 -10.92 1.408 -2.628 0.428 0.316 -0.112
-0.9108010928069644 -1.016645767171058 -0.02569417819708068 2.3864906107527326 0.07593204900032798 0.10239321759135137 -0.05714078434873166 0.892212313452138 0.21991148571003402 -0.0007853981632501215 0.6165375581513454 0.5776603490704644 -0.6232134425389714 1.1113384009989218 5.452 -10.728 1.508 -2.78 0.372 0.316 -0.092
-0.9004467224887379 -1.013577805595287 -0.026461168591023387 2.392243038707303 0.08436894333369775 0.09855826562163783 -0.044485442848677 0.9695740325322749 0.24975661591353862 -0.03377212101975522 0.5509568115199602 0.7088218423332346 -0.5364269454998329 1.1517864064063033 5.64 -10.476 1.944 -2.932 0.236 0.296 -0.128
-0.88970885697354 -1.0108933392164876 -0.026461168591023387 2.3960779906770164 0.09127185687918211 0.09510680884889565 -0.03489806292439316 1.0320131865106597 0.2709623663212919 -0.018064157754752792 0.510508806112579 0.7873616586582468 -0.400945762339187 1.1667089715080554 5.548 -10.316 1.98 -2.932 0.216 0.192 -0.12
-0.8789709914583421 -1.007825377640717 -0.024927187803137973 2.3995294474497584 0.09817477042466648 0.09165535207615347 -0.024160197409195266 1.0893472524279184 0.2988440011166712 -0.02042035224450316 0.4571017310115707 0.7418085651897397 -0.30512718642267217 1.1478594155900526 5.452 -10.348 2.112 -3.024 0.292 0.164 -0.112
-0.8666991451552588 -1.003606930474032 -0.026077673394052033 2.4037478946164432 0.1054611791671222 0.0897378760912967 -0.010737865515197896 1.151393707324678 0.34753868723817877 0.02120575040775328 0.394662577033186 0.6691592350891035 -0.26585727826016614 1.1333295495699254 5.42 -10.412 2.048 -3.208 0.372 0.24 -0.148
-0.8544272988521755 -0.9990049881103757 -0.027228158984966094 2.4064323609952427 0.11351457830352062 0.0897378760912967 -0.0015339807878854137 1.1867366246709334 0.37974001193143375 -0.012959069693627005 0.3337942193813016 0.705287550598609 -0.17592918856802722 1.0587167240611637 4.956 -10.76 1.608 -3.148 0.356 0.268 -0.14
-0.8410049669581781 -0.9947865409436908 -0.026461168591023387 2.407966341783128 0.12195147263689039 0.09012137128826805 0.006519418348513008 1.2244357365069394 0.4315762907059417 -0.011388273367126762 0.23836834254641187 0.7512333431487412 -0.03259402377488004 0.9216647445740176 4.424 -11.112 1.476 -2.992 0.18 0.112 -0.14
-0.8279661302611521 -0.9905680937770059 -0.026077673394052033 2.409883817767985 0.12732040539448933 0.09050486648523941 0.01572330307582549 1.242107195180067 0.4382521750935678 -0.03180862561162992 0.16061392438464983 0.7480917504957407 0.08914269152888879 0.8376271411062546 3.8 -11.428 1.308 -2.72 0.116 0.016 -0.156
-0.8145437983671547 -0.9848156658224356 -0.025310683000109326 2.4102673129649563 0.13192234775814557 0.09088836168221076 0.021859226227367145 1.3029755528319515 0.45749443009319574 0.0329867228565051 0.10838494652851677 0.6075054792739689 0.07107853377413599 0.7304202918226129 2.992 -11.776 0.94 -2.596 0.208 0.2 -0.168
-0.7999709808822433 -0.979830228261808 -0.02454369260616662 2.4102673129649563 0.1365242901218018 0.09242234247009617 0.028762139772851508 1.312793029872578 0.49244464835782614 0.04123340357063138 0.07343472826388636 0.45749443009319574 0.05183627877450802 0.6428483966202244 2.18 -12.064 0.536 -2.564 0.316 0.336 -0.14
-0.7884661249731026 -0.9748447907011805 -0.02569417819708068 2.4106508081619276 0.1407427372884867 0.09433981845495294 0.03413107253045045 1.332820683035456 0.49951323182707724 0.040448005407381256 0.023561944897503646 0.4241150081550656 0.08874999244726373 0.620857248049221 1.464 -12.412 0.3 -2.384 0.3 0.328 -0.14
-0.7735098122912198 -0.9687088675496388 -0.024160197409195266 2.409883817767985 0.1457281748491143 0.09932525601558054 0.0395000052880494 1.3716978921163372 0.5230751767245809 0.06361725122325984 -0.043196898978756684 0.42254421182856533 0.23483405081178632 0.5395685381528335 0.932 -12.572 -0.1 -2.108 0.228 0.28 -0.14
-0.758553499609337 -0.9641069251859825 -0.023776702212223912 2.407966341783128 0.14841264122791378 0.10239321759135137 0.04486893804564835 1.3799445728304633 0.5348561491733327 0.05458517234588344 -0.13508848407902088 0.42175881366531526 0.3828816045844342 0.5089380097860787 0.092 -12.728 -0.4 -1.588 0.2 0.192 -0.156
-0.7435971869274544 -0.9572040116404982 -0.02339320701525256 2.4060488657982715 0.15224759319762732 0.10507768397015084 0.049854375606275945 1.3885839526262147 0.5218970794797058 0.03730641275438077 -0.1610066234662749 0.329474529483426 0.3471459881565537 0.47948557866419916 -0.216 -12.728 -0.368 -1.464 0.208 0.28 -0.168
-0.7301748550334569 -0.9529855644738133 -0.023009711818281205 2.4037478946164432 0.15454856437945544 0.10737865515197896 0.05330583237901813 1.390940147115965 0.5474225197853346 0.043982297142006806 -0.17082410050690142 0.2890265240760447 0.2811725424435435 0.4751658887663235 -0.528 -12.824 -0.536 -1.496 0.28 0.308 -0.156
-0.7171360183364309 -0.9464661461253003 -0.0222427214243385 2.4014469234346154 0.15608254516734085 0.10891263593986437 0.05905826033358843 1.3760175820142129 0.5678428720298379 0.048694686121507534 -0.22030418479165909 0.20066923071040604 0.23483405081178632 0.45160394386881986 -0.436 -13.016 -0.468 -1.556 0.316 0.328 -0.14
-0.7040971816394049 -0.9410972133677014 -0.020708740636453084 2.398762457055816 0.1580000211521976 0.1112136071216925 0.06404369789421602 1.3858350590548394 0.5682355711114628 0.07461282550876154 -0.25172011132166394 0.1771072858129024 0.21991148571003402 0.46063602274619625 -0.404 -13.112 -0.468 -1.528 0.28 0.308 -0.168
-0.6883738785635795 -0.9349612902161597 -0.02147573103039579 2.3953110002830735 0.1599174971370544 0.11389807350049197 0.06864564025787226 1.4125385966053434 0.5792311453969646 0.07186393193738612 -0.3000220983615464 0.18378317020052842 0.20930861050615737 0.4476769530525692 -0.404 -13.08 -0.468 -1.8 0.228 0.328 -0.168
-0.6741845562756393 -0.9292088622615894 -0.021092235833424438 2.39147604831336 0.1606844875309971 0.11734953027323415 0.07401457301547121 1.364236609565461 0.5607742885605868 0.05576326959075863 -0.32358404325905005 0.1500110491807732 0.23444135173016126 0.4500331475423196 -0.496 -13.176 -0.368 -1.772 0.216 0.704 -0.168
-0.660762224381642 -0.922305948716105 -0.019941750242510378 2.386874105949704 0.1606844875309971 0.12425244381871851 0.07784952498518474 1.370519794871462 0.5914048169273415 0.084037603467763 -0.39544797519643615 0.07382742734551141 0.4154756283593143 0.4739877915214483 -0.464 -13.112 -0.5 -1.708 0.3 0.692 -0.14
-0.6477233876846159 -0.9177040063524488 -0.019558255045539024 2.382655658783019 0.1614514779249398 0.13230584295511694 0.08283496254581234 1.3355695766068316 0.5808019417234648 0.08953539061051385 -0.46259951815432154 0.02513274122400389 0.6734789249869791 0.4614214209094464 -1.028 -13.112 -0.736 -1.436 0.372 0.356 -0.168
-0.6354515413815326 -0.9131020639887926 -0.018407769454624964 2.376903230828449 0.16106798272796843 0.14189322287940076 0.08705340971249723 1.319861613341829 0.5607742885605868 0.08128870989638758 -0.49362274560270136 0.02042035224450316 0.8462665209020059 0.4358959806038174 -2.024 -13.016 -1.508 -1.344 0.4 0.328 -0.128
-0.6239466854723921 -0.9077331312311936 -0.017640779060682257 2.3726847836617635 0.16375244910676792 0.14841264122791378 0.09088836168221076 1.2962996684443255 0.543102829887459 0.06715154295788539 -0.5207189822348305 0.0899280896921389 0.8647233777383837 0.44649885580769405 -2.836 -12.856 -1.912 -1.344 0.264 0.308 -0.148
-0.6112913439723374 -0.9012137128826806 -0.017640779060682257 2.365781870116279 0.16528642989465334 0.1564660403643122 0.09625729443980971 1.2629202465061953 0.5454590243772094 0.054977871427508505 -0.575696853662339 0.16728980877227587 0.7830419687603711 0.4410010686649432 -3.176 -12.668 -2.448 -1.588 0.144 0.336 -0.176
-0.59786901207834 -0.8958447801250816 -0.017257283863710903 2.3592624517677665 0.16490293469768197 0.16336895390979655 0.09970875121255189 1.2236503383436892 0.5395685381528335 0.06518804754976008 -0.5839435343764653 0.12252211346701895 0.7064656478434843 0.43471788335894224 -3.644 -12.54 -2.784 -1.74 0.208 0.336 -0.168
-0.5878981369570848 -0.890859342564454 -0.015339807878854137 2.3531265286162246 0.16643691548556738 0.17103885784922362 0.10354370318226543 1.2114766668133123 0.5250386721327062 0.028667032958629435 -0.5972953031517174 0.09306968234513939 0.7029313561088587 0.4229369109101904 -4.204 -12.412 -3.288 -1.924 0.236 0.336 -0.148
-0.5763932810479442 -0.8858739050038265 -0.016106798272796843 2.345840119873769 0.16682041068253875 0.17755827619773665 0.10852914074289302 1.143147026610552 0.530143760193832 0.02670353755050413 -0.6381360076407236 0.030237829285129678 0.7319910881491132 0.4386448741751928 -4.456 -12.192 -3.156 -2.076 0.292 0.328 -0.168
-0.5656554155327463 -0.8801214770492561 -0.016106798272796843 2.339320701525256 0.16758740107648146 0.18484468494019235 0.11274758790957791 1.1239047716109238 0.5548838023362108 0.0047123889795007284 -0.7060729487618592 0.04084070448900632 0.7547676348833667 0.4249004063183157 -4.672 -12.192 -3.22 -2.108 0.244 0.316 -0.148
-0.5537670644266344 -0.8743690490946858 -0.017257283863710903 2.3316507975858287 0.1679708962734528 0.19251458887961942 0.1169660350762628 1.0826713680402924 0.5737333582542138 -0.04790928795825741 -0.7398450697816145 0.06479534846813502 0.7425939633529899 0.41154863754306364 -4.644 -12.22 -3.22 -1.984 0.244 0.316 -0.168
-0.5441796845023505 -0.8686166211401155 -0.01687378866673955 2.324364388843373 0.1679708962734528 0.19903400722813244 0.11965050145506227 1.0763881827342914 0.5615596867238368 -0.039662607244131134 -0.7673340054953687 0.03455751918300534 0.7264933010063623 0.36560284499293155 -4.548 -12.348 -2.988 -1.984 0.244 0.336 -0.168
-0.5357427901689807 -0.8632476883825165 -0.01687378866673955 2.3159274945100035 0.16835439147042416 0.20555342557664544 0.12310195822780445 1.014341727837532 0.5537057050913357 -0.027096236632129192 -0.7963937375356231 0.0007853981632501215 0.6891868882519816 0.36952983580918214 -4.268 -12.284 -2.82 -2.076 0.28 0.328 -0.148
-0.5261554102446969 -0.8578787556249177 -0.01802427425765361 2.307874095373605 0.1672039058795101 0.2116893487281871 0.126936910197518 0.9719302270220254 0.5788384463153395 -0.04437499622363186 -0.8242753723310025 0.006675884387626033 0.6542366699873512 0.36285395142155613 -4.176 -12.476 -2.784 -2.108 0.316 0.296 -0.14
-0.5165680303204131 -0.8509758420794333 -0.018407769454624964 2.299053705843264 0.16835439147042416 0.21782527187972875 0.13153885256117423 0.9287333280432687 0.5760895527439641 -0.02591813938725401 -0.8419468310041303 0.01649336142825255 0.5878705251927159 0.3663882431561817 -3.896 -12.508 -3.052 -2.108 0.3 0.328 -0.148
-0.5081311359870433 -0.8467573949127484 -0.01802427425765361 2.2890828307220086 0.1687378866673955 0.22204371904641365 0.13345632854603098 0.8780751465136358 0.5521349087648354 -0.034164820101380285 -0.8784678455952609 0.03769911183600583 0.4830198703988247 0.329867228565051 -3.864 -12.54 -3.12 -2.412 0.252 0.424 -0.156
-0.5000777368506448 -0.8410049669581781 -0.017257283863710903 2.2794954507977248 0.1687378866673955 0.2281796421979553 0.13614079492483047 0.8572620951875076 0.5592034922340865 -0.00039269908162506076 -0.9193085500842672 0.008639379795751335 0.46534841172569696 0.27724555162729286 -3.488 -12.444 -2.988 -2.564 0.228 0.8 -0.156
-0.49125734732030374 -0.8344855486096651 -0.01917475984856767 2.268757585282527 0.16835439147042416 0.23776702212223913 0.13882526130362993 0.8175994879433764 0.5804092426418398 -0.03220132469325498 -0.982925801307527 0.0027488935713754254 0.6703373323339786 0.26075219019904033 -3.552 -12.444 -3.052 -2.412 0.236 0.54 -0.168
-0.4851214241687621 -0.8298836062460089 -0.019558255045539024 2.2584032149643005 0.1687378866673955 0.24735440204652295 0.14266021327334347 0.7853981632501215 0.5686282701930879 -0.07147123285576105 -1.0500773442654123 -0.007461282550876154 0.9200939482475173 0.323191344177425 -3.644 -12.348 -3.12 -2.108 0.228 0.328 -0.176
-0.477451520229335 -0.8233641878974959 -0.021092235833424438 2.2472818542521313 0.16835439147042416 0.2569417819708068 0.1449611844551716 0.7457355560059903 0.5595961913157116 -0.12016591897726858 -1.079922474468917 0.013744467856877126 0.9695740325322749 0.29099001948417 -3.488 -12.192 -3.22 -1.892 0.208 0.328 -0.184
-0.4693981210929366 -0.8172282647459542 -0.021859226227367145 2.2353935031460193 0.1695048770613382 0.2634612003193198 0.14764565083397108 0.7245298055982371 0.5717698628460884 -0.09581857591651483 -1.0885618542646684 0.028667032958629435 0.8490154144733814 0.271355065402917 -3.552 -12.128 -2.752 -1.74 0.208 0.344 -0.156
-0.4628787027444236 -0.8107088463974411 -0.0222427214243385 2.22427214243385 0.16835439147042416 0.2703641138648042 0.14956312681882783 0.67897671212973 0.6024003912128432 -0.06754424203951044 -1.093274243244169 -0.028667032958629435 0.6436337947834746 0.2505420140767888 -3.456 -12.032 -2.652 -1.864 0.172 0.676 -0.168
-0.45674277959288195 -0.8045729232458995 -0.023776702212223912 2.212383791327738 0.16912138186436687 0.2772670274102885 0.15224759319762732 0.6232134425389714 0.6027930902944683 -0.09817477040626518 -1.0783516781424167 -0.006675884387626033 0.5890486224375912 0.2505420140767888 -3.456 -12.096 -2.852 -2.048 0.144 0.848 -0.148
-0.451373846835283 -0.7976700097004151 -0.025310683000109326 2.1997284498276835 0.1695048770613382 0.2876213977285151 0.15569904997036949 0.5972953031517174 0.61457406274322 -0.09935286765114036 -1.158069591712304 -0.0007853981632501215 0.756338431209867 0.226194671016035 -3.488 -12.348 -3.052 -2.076 0.144 0.608 -0.168
-0.4440874380928273 -0.7911505913519021 -0.024927187803137973 2.1866896131306572 0.1687378866673955 0.29682528245582757 0.15684953556128356 0.5741260573358388 0.6110397710085945 -0.09189158510026421 -1.1945906063034348 0.012959069693627005 0.924413638145393 0.2030254252001564 -3.396 -12.412 -2.552 -2.076 0.136 0.376 -0.168
-0.4398689909261424 -0.7846311730033891 -0.02684466378799474 2.174801262024545 0.16912138186436687 0.30449518639525464 0.1587670115461403 0.5230751767245809 0.6338163177428481 -0.07618362183526178 -1.2071569769154367 -0.023169245815878585 0.9079202767171404 0.15433073907864886 -3.428 -12.54 -2.616 -2.2 0.152 0.412 -0.14
-0.4345000581685434 -0.7781117546548761 -0.028762139772851508 2.1617624253275194 0.16835439147042416 0.3121650903346817 0.16030099233402573 0.504225620806578 0.6550220681506013 -0.09778207132464012 -1.2032299860991862 -0.013744467856877126 0.7476990514141156 0.1739656931599019 -3.52 -12.728 -2.716 -2.32 0.144 0.656 -0.14
-0.4302816110018586 -0.770441850715449 -0.029529130166794215 2.149107083827465 0.16835439147042416 0.31906800388016604 0.1622184683188825 0.46966810162357264 0.6126105673350948 -0.10288715938576591 -1.1985175971196853 -0.01688606050987761 0.6860452955989811 0.16297011887440022 -3.488 -12.76 -2.652 -2.412 0.144 0.704 -0.148
-0.4260631638351737 -0.7646894227608787 -0.028762139772851508 2.1360682471304386 0.1679708962734528 0.32903887900142126 0.16375244910676792 0.4288273971345663 0.633423618661223 -0.051443579692882956 -1.2173671530376884 0.012959069693627005 0.7476990514141156 0.13273228958927052 -3.612 -12.728 -2.584 -2.564 0.088 0.596 -0.148
-0.4218447166684888 -0.7577865092153944 -0.029529130166794215 2.1237964008273553 0.1679708962734528 0.33709227813781967 0.16413594430373926 0.43275438795081694 0.6067200811107188 -0.08325220530451288 -1.2656691400775708 -0.043196898978756684 0.8172067888617514 0.11506083091614279 -3.552 -12.856 -2.616 -2.564 -0.208 0.52 -0.176
-0.41762626950180387 -0.752034081260824 -0.03106311095467963 2.1096070785394154 0.16260196351585385 0.34476218207724674 0.16528642989465334 0.38131080825793395 0.6279258315184721 -0.059690260407009234 -1.2919799785464499 -0.19320794815952988 0.8156359925352511 0.07775441816176203 -3.768 -12.856 -3.052 -2.628 -0.136 0.548 -0.156
-0.4153252983199758 -0.7451311677153397 -0.03144660615165098 2.0969517370393604 0.15915050674311168 0.3524320860166738 0.16605342028859604 0.33025992764667605 0.6228207434573463 -0.06832964020276057 -1.3084733399747024 -0.3290818304018009 0.7641924128423682 0.08874999244726373 -3.8 -12.888 -3.492 -2.84 0.08 0.588 -0.128
-0.41302432713814763 -0.7382282541698554 -0.032213596545593685 2.0823789195544493 0.1564660403643122 0.3604854851530722 0.16605342028859604 0.29099001948417 0.6459899892732249 -0.04084070448900632 -1.3269301968110803 -0.35460727070742987 0.7732244917197446 0.09149888601863915 -3.74 -12.92 -3.324 -2.964 0.144 0.576 -0.14
-0.4099563655623768 -0.7328593214122564 -0.03183010134862233 2.0685730924634806 0.15378157398551273 0.37007286507735604 0.1672039058795101 0.2591813938725401 0.6247842388654716 -0.03180862561162992 -1.3339987802803313 -0.2721404635661671 0.828202363147253 0.06322455214163478 -3.768 -12.92 -3.188 -2.872 0.024 0.472 -0.148
-0.406888403986606 -0.7251894174728294 -0.03259709174256504 2.054000274978569 0.15263108839459866 0.37735927381981177 0.16643691548556738 0.25682519938278975 0.6239988407022216 -0.10249446030414085 -1.3662001049735863 -0.18613936469027878 0.7987499320253736 0.03337942193813016 -3.8 -13.016 -3.356 -2.932 -0.08 0.56 -0.168
-0.40573791839569195 -0.7194369895182591 -0.0337475773334791 2.040961438281543 0.15033011721277054 0.3846456825622675 0.1672039058795101 0.22266037928140944 0.6322455214163478 -0.06636614479463526 -1.3783737765039632 -0.19399334632278 0.7476990514141156 0.013744467856877126 -3.956 -13.08 -3.524 -2.872 -0.1 0.596 -0.148
-0.40382044241083515 -0.7129175711697461 -0.0337475773334791 2.026772115993603 0.14802914603094242 0.3911651009107805 0.1672039058795101 0.1912444527514046 0.673086225905354 -0.04673119071338223 -1.423534170890845 -0.22030418479165909 0.7147123285576106 0.022776546734253524 -3.864 -13.08 -3.66 -2.84 0.024 0.724 -0.14
-0.4034369472138638 -0.7056311624272903 -0.034514567727421806 2.011432308114749 0.146495165243057 0.3996019952441503 0.1672039058795101 0.14922565101752308 0.6397068039672239 -0.0329867228565051 -1.4298173561968461 -0.18731746193515397 0.737096176210239 -0.01688606050987761 -4.02 -13.3 -3.524 -2.656 0.036 0.692 -0.156
-0.40228646162294973 -0.69987873447272 -0.03528155812136451 1.9968594906298374 0.1449611844551716 0.40727189918357737 0.16835439147042416 0.1119192382631423 0.6628760497831025 -0.08089601081476251 -1.4345297451763468 -0.19360064724115494 0.7535895376384916 -0.0035342917346255468 -4.052 -13.236 -3.356 -2.504 -0.024 0.664 -0.176
-0.4011359760320357 -0.6925923257302643 -0.036432043712278574 1.982286673144926 0.14266021327334347 0.4141748127290617 0.16682041068253875 0.0860010988758883 0.6687665360074785 -0.05851216316213405 -1.4361005415028472 -0.15707963265002428 0.7583019266179923 0.0035342917346255468 -3.956 -13.332 -3.388 -2.536 -0.08 0.732 -0.168
-0.4007524808350643 -0.6853059169878086 -0.037582529303192634 1.9665633700691003 0.14112623248545805 0.4222282118654601 0.16682041068253875 0.059690260407009234 0.6526658736608509 -0.07657632091688685 -1.4054700131360924 -0.16964600326202625 0.7127488331494852 -0.001570796326500243 -4.08 -13.428 -3.792 -2.688 -0.052 0.732 -0.196
-0.40151947122900705 -0.679169993836267 -0.038733014894106695 1.9527575429781316 0.13882526130362993 0.42874763021397316 0.16643691548556738 0.036913713672755706 0.6428483966202244 -0.09306968234513939 -1.39054744803434 -0.17357299407827684 0.6738716240686042 -0.01610066234662749 -4.332 -13.46 -3.724 -2.932 -0.108 0.732 -0.224
-0.4007524808350643 -0.672650575487754 -0.038733014894106695 1.938951715887163 0.13729128051574452 0.4368010293503716 0.16682041068253875 0.007853981632501214 0.6432410957018495 -0.07853981632501214 -1.415287490176719 -0.2100940086694075 0.6891868882519816 -0.0027488935713754254 -4.456 -13.46 -3.356 -2.932 -0.036 0.732 -0.212
-0.4007524808350643 -0.6657476619422695 -0.038733014894106695 1.923611908008309 0.13537380453088776 0.44447093328979864 0.16605342028859604 -0.009817477040626518 0.6660176424361031 -0.05026548244800778 -1.4042919158912173 -0.21676989305703354 0.7394523706999894 -0.0070685834692510935 -4.144 -13.46 -3.22 -3.176 0.008 0.684 -0.212
-0.40151947122900705 -0.6588447483967852 -0.0395000052880494 1.9086555953264261 0.13383982374300235 0.4529078276231684 0.16643691548556738 -0.04162610265225644 0.6719081286604789 -0.02513274122400389 -1.428246559870346 -0.21166480499590773 0.7476990514141156 -0.0023561944897503642 -4.236 -13.684 -3.22 -3.452 0.024 0.676 -0.24
-0.40228646162294973 -0.6511748444573582 -0.04026699568199211 1.893315787447572 0.13115535736420286 0.46096122675956686 0.16643691548556738 -0.054977871427508505 0.6970408698844828 -0.061653755815134534 -1.4494523102780992 -0.17828538305777758 0.7641924128423682 -0.027096236632129192 -4.02 -13.716 -3.188 -3.728 -0.072 0.656 -0.212
-0.4034369472138638 -0.6438884357149024 -0.04065049087896346 1.8775924843717464 0.1292378813793461 0.46824763550202253 0.16682041068253875 -0.06872233928438563 0.691150383660107 -0.08678649703913842 -1.4620186808901012 -0.17278759591502674 0.7555530330466168 -0.01610066234662749 -4.02 -13.936 -3.088 -3.728 -0.08 0.608 -0.24
-0.40420393760780654 -0.6369855221694181 -0.041033986075934815 1.861869181295921 0.126936910197518 0.47553404424447826 0.16643691548556738 -0.09856746948789025 0.6817256057011054 -0.03926990816250607 -1.4651602735431015 -0.19949113346553085 0.7202101157003614 0.0047123889795007284 -3.896 -13.968 -3.12 -3.512 0.044 0.676 -0.24
-0.4061214135926633 -0.6312330942148477 -0.041033986075934815 1.8480633542049523 0.1257864246066039 0.48243695778996265 0.16643691548556738 -0.11820242356914328 0.6671957396809782 -0.03730641275438077 -1.4596624864003507 -0.1798561793842778 0.7029313561088587 -0.0019634954081253035 -4.052 -14.224 -3.12 -3.576 -0.016 0.752 -0.224
-0.40803888957752005 -0.6235631902754207 -0.04141748127290617 1.832723546326098 0.1234854534247758 0.4897233665324183 0.16566992509162468 -0.17867808213940264 0.6577709617219767 -0.014529866020127248 -1.4569135928289754 -0.18024887846590287 0.6793694112113551 0.0011780972448751821 -3.956 -14.316 -3.12 -3.512 -0.052 0.772 -0.252
-0.40957287036540546 -0.6166602767299363 -0.04141748127290617 1.8162332528563299 0.12118448224294769 0.4973932704718454 0.1606844875309971 -0.20773781417965714 0.6648395451912278 -0.04555309346850705 -1.4887222184406053 -0.19085175366977952 0.7033240551904838 -0.16886060509877612 -3.708 -14.348 -3.188 -3.512 -0.052 0.656 -0.24
-0.4126408319411763 -0.609757363184452 -0.042184471666848876 1.8005099497805044 0.11926700625809092 0.5031456984264157 0.1564660403643122 -0.2360121480566615 0.6660176424361031 -0.010995574285501701 -1.4655529726247267 -0.19634954081253037 0.6518804754976009 -0.3911282852985605 -3.612 -14.316 -3.356 -3.544 0.044 0.724 -0.252
-0.4153252983199758 -0.603237944835939 -0.04256796686382023 1.7878546082804496 0.11811652066717686 0.508898126380986 0.15339807878854136 -0.23758294438316174 0.6389214058039738 0.006675884387626033 -1.448274213033224 -0.15472343816027392 0.5929756132538417 -0.42764929988969114 -3.8 -14.38 -3.524 -3.604 -0.016 0.808 -0.252
-0.41800976469877527 -0.5963350312904546 -0.04256796686382023 1.771747810007653 0.11734953027323415 0.515417544729499 0.14879613642488512 -0.2399391388729121 0.6487388828446004 -0.014529866020127248 -1.4050773140544672 -0.135873882242271 0.6110397710085945 -0.39780416968618654 -3.74 -14.348 -3.388 -3.82 -0.144 0.828 -0.252
-0.42146122147151743 -0.5886651273510275 -0.042184471666848876 1.7579419829166842 0.11543205428837738 0.5234709438658974 0.1449611844551716 -0.26742807458666634 0.6432410957018495 -0.029845130203504617 -1.415287490176719 -0.16728980877227587 0.6432410957018495 -0.3762057201968082 -3.8 -14.252 -3.624 -3.696 -0.1 0.712 -0.268
-0.4241456878503169 -0.5832961945934286 -0.043334957257762936 1.7445196510226868 0.11351457830352062 0.5296068670174391 0.14304370847031483 -0.2788163479537931 0.6428483966202244 -0.021598449489378342 -1.4184290828297195 -0.17828538305777758 0.6624833507014775 -0.3569634651971802 -3.924 -14.348 -3.524 -3.82 -0.008 0.692 -0.28
-0.426446659032145 -0.5767767762449155 -0.04371845245473429 1.7299468335377755 0.11159710231866385 0.5349757997750381 0.13882526130362993 -0.2788163479537931 0.6448118920283498 -0.054977871427508505 -1.3862277581364644 -0.1720021977517766 0.6310674241714727 -0.3349723166261768 -4.176 -14.316 -3.356 -3.76 -0.016 0.76 -0.26
-0.4298981158048872 -0.5702573578964025 -0.04256796686382023 1.716524501643778 0.1112136071216925 0.540344732532637 0.13460681413694506 -0.29530970938204565 0.6774059158032297 -0.02670353755050413 -1.4113604993604683 -0.16297011887440022 0.5599888903973366 -0.34164820101380283 -4.236 -14.348 -3.22 -3.76 -0.024 0.84 -0.28
-0.4333495725776294 -0.5625874539569755 -0.04371845245473429 1.7019516841588667 0.10814564554592167 0.5472476460781214 0.13153885256117423 -0.32829643223855076 0.6526658736608509 0.013351768775252066 -1.3756248829325877 -0.1610066234662749 0.5607742885605868 -0.36756634040105685 -4.392 -14.444 -3.256 -3.728 -0.016 0.868 -0.268
-0.4368010293503716 -0.5572185211993765 -0.04371845245473429 1.6889128474618404 0.10737865515197896 0.5522330836387489 0.126936910197518 -0.36167585417668097 0.6326382204979728 -0.009032078877376396 -1.2966923675259505 -0.1700387023436513 0.5741260573358388 -0.34047010376892767 -4.3 -14.636 -3.22 -3.848 -0.008 0.82 -0.268
-0.4414029717140278 -0.5506991028508635 -0.04371845245473429 1.6754905155678432 0.1054611791671222 0.5579855115933192 0.12425244381871851 -0.36521014591130646 0.6173229563145954 -0.023954643979128706 -1.326537497729455 -0.16532631336415057 0.5505641124383351 -0.3392920065240525 -4.392 -14.636 -3.524 -4.124 0.008 0.808 -0.268
-0.44600491407768406 -0.5430291989114364 -0.043334957257762936 1.661301193279903 0.10431069357620813 0.5629709491539469 0.12118448224294769 -0.37659841927843324 0.6263550351919719 0.027488935713754253 -1.318683516096954 -0.1449059611196474 0.5615596867238368 -0.3341869184629267 -4.236 -14.604 -3.556 -4.308 -0.024 0.732 -0.288
-0.4494563708504262 -0.5368932757598948 -0.04371845245473429 1.6478788613859057 0.10316020798529407 0.5694903675024598 0.11581554948534874 -0.43079089254269165 0.6279258315184721 0.005497787142750851 -1.3143638261990782 -0.09542587683488976 0.5544911032545857 -0.4158683274409393 -4.392 -14.668 -3.66 -4.524 -0.116 0.792 -0.28
-0.45405831321408247 -0.5319078381992672 -0.04295146206079158 1.6348400246888797 0.10200972239438001 0.5752427954570302 0.11236409271260656 -0.42843469805294127 0.6173229563145954 0.009817477040626518 -1.2880529877301992 -0.08874999244726373 0.5584180940708364 -0.37934731284980866 -4.204 -14.604 -3.556 -4.584 -0.116 0.724 -0.288
-0.4598107411686528 -0.5250049246537829 -0.043334957257762936 1.6214176927948822 0.10085923680346595 0.5809952234116005 0.10891263593986437 -0.46574111080732206 0.6133959654983449 0.014922565101752308 -1.3041536500768267 -0.11506083091614279 0.5376050427447081 -0.40016036417593687 -4.392 -14.7 -3.456 -4.768 -0.116 0.732 -0.268
-0.46326219794139495 -0.5188690015022412 -0.04295146206079158 1.6095293416887704 0.10009224640952324 0.585980660972228 0.10584467436409355 -0.4661338098889471 0.5984734003965926 -0.0023561944897503642 -1.3057244464033269 -0.12212941438539389 0.5513495106015853 -0.37934731284980866 -4.08 -14.604 -3.556 -4.768 -0.108 0.664 -0.268
-0.4686311306989939 -0.5135000687446423 -0.043334957257762936 1.5957235145978017 0.09779127522769512 0.5909660985328556 0.1012427320004373 -0.4622068190726965 0.5984734003965926 -0.005497787142750851 -1.2833405987506985 -0.12448560887514426 0.5183627877450802 -0.3950552761148111 -4.3 -14.572 -3.524 -4.676 -0.088 0.664 -0.26
-0.4736165682596215 -0.5073641455931006 -0.043334957257762936 1.584218658688661 0.09740778003072377 0.5940340601086265 0.09664078963678106 -0.5116869033574541 0.6126105673350948 -0.021598449489378342 -1.2621348483429453 -0.12173671530376882 0.45670903192994566 -0.38131080825793395 -3.956 -14.54 -3.22 -4.524 -0.1 0.808 -0.268
-0.4786020058202491 -0.501228222441559 -0.04295146206079158 1.5727138027795204 0.09587379924283836 0.5990194976692541 0.09318933286403888 -0.5054037180514531 0.6004368958047178 0.019242254999627974 -1.242107195180067 -0.11859512265076834 0.4123340357063138 -0.4080143458084381 -4.08 -14.508 -3.356 -4.46 -0.06 0.876 -0.268
-0.4843544337748194 -0.4950922992900173 -0.04295146206079158 1.558140985294609 0.0947233136519243 0.6036214400329103 0.08935438089432535 -0.5419247326425838 0.6055419838658437 -0.018456856836377853 -1.240536398853567 -0.13469578499739585 0.4382521750935678 -0.3781692156049335 -3.924 -14.604 -3.456 -4.248 0.0 0.856 -0.268
-0.4908738521233324 -0.4897233665324183 -0.043334957257762936 1.5470196245824397 0.09395632325798159 0.6078398871995953 0.0839854481367264 -0.536819644581458 0.5839435343764653 -0.03337942193813016 -1.2232576392620642 -0.1079922474468917 0.44964044846069456 -0.42136611458369017 -3.864 -14.508 -3.288 -4.308 -0.088 0.808 -0.28
-0.4962427848809313 -0.48320394818390533 -0.04410194765170564 1.5343642830823851 0.09280583766706753 0.6116748391693088 0.0790000105760988 -0.5529203069280855 0.5741260573358388 0.015707963265002428 -1.1722067586508063 -0.08482300163101313 0.41469023019606416 -0.47634398601119865 -3.864 -14.444 -3.188 -4.492 -0.172 0.868 -0.288
-0.5019952128355016 -0.477451520229335 -0.04371845245473429 1.522475931976273 0.09050486648523941 0.6158932863359936 0.07401457301547121 -0.5902267196824663 0.58198003896834 0.0070685834692510935 -1.1435397256921769 -0.13037609509952017 0.3840597018293094 -0.4798782777458242 -3.864 -14.572 -3.324 -4.552 -0.052 0.848 -0.252
-0.5081311359870433 -0.47169909227476475 -0.04410194765170564 1.5109710760671324 0.0897378760912967 0.6204952286996499 0.06864564025787226 -0.5772676499888393 0.5619523858054619 -0.003926990816250607 -1.1152653918151725 -0.1649336142825255 0.36246125233993104 -0.4739877915214483 -4.02 -14.54 -3.424 -4.704 0.024 0.856 -0.308
-0.5150340495325276 -0.4651796739262517 -0.043334957257762936 1.499466220157992 0.088970885697354 0.6239466854723921 0.06327670750027331 -0.5929756132538417 0.5407466353977086 0.027488935713754253 -1.073246590081291 -0.10877764561014182 0.38563049815580963 -0.4896957547864507 -3.956 -14.636 -3.156 -4.704 -0.008 0.792 -0.288
-0.5204029822901266 -0.46057773156259546 -0.043334957257762936 1.4898788402337082 0.08935438089432535 0.6281651326390769 0.058674765136617076 -0.607898178355594 0.5529203069280855 -0.0070685834692510935 -1.0685342011017902 -0.07579092275363672 0.3549999697890549 -0.510508806112579 -3.768 -14.732 -3.388 -4.888 -0.136 0.74 -0.288
-0.5261554102446969 -0.4548253036080252 -0.04256796686382023 1.4795244699154815 0.08743690490946858 0.6312330942148477 0.05368932757598948 -0.6094689746820943 0.5537057050913357 -0.010995574285501701 -1.0316204874290344 -0.06832964020276057 0.3601050578501807 -0.4983351345822021 -3.8 -14.732 -3.288 -5.316 -0.144 0.792 -0.28
-0.5330583237901813 -0.44868938045648354 -0.04371845245473429 1.4684031092033123 0.08590292412158317 0.6335340653966759 0.048703890015361885 -0.6338163177428481 0.562737783968712 0.0023561944897503642 -1.0131636305926568 -0.11859512265076834 0.30551988550429726 -0.5010840281535776 -3.864 -14.888 -3.188 -5.5 -0.016 0.712 -0.296
-0.5399612373356656 -0.44332044769888457 -0.043334957257762936 1.458432234082057 0.0847524385306691 0.6366020269724467 0.04295146206079158 -0.6711227304972288 0.5446736262139592 -0.01531526418337737 -1.0245519039597835 -0.11270463642639243 0.3204424506060496 -0.48851765754157556 -3.768 -14.984 -3.052 -5.592 0.052 0.684 -0.28
-0.5460971604872072 -0.4387185053352283 -0.043334957257762936 1.4488448541577732 0.0847524385306691 0.6408204741391316 0.03834951969713534 -0.6479534846813502 0.5336780519284575 0.006283185306000972 -0.9864600930421525 -0.08285950622288782 0.3388993074424274 -0.5199335840715804 -3.644 -15.112 -3.356 -5.808 -0.036 0.684 -0.28
-0.5526165788357204 -0.4341165629715721 -0.044485442848677 1.4396409694304608 0.0839854481367264 0.6427379501239884 0.033364082136507746 -0.6613052534566023 0.5317145565203323 0.01767145867312773 -1.002953454470405 -0.049480084284757656 0.3310453258099262 -0.5391758390712084 -3.456 -15.176 -3.188 -5.868 -0.172 0.596 -0.252
-0.5595194923812047 -0.42798063982003043 -0.04371845245473429 1.430053589506177 0.08283496254581234 0.6461894068967305 0.026461168591023387 -0.6974335689661079 0.5144357969288296 0.009424777959001457 -0.9699667316139 -0.06990043652926081 0.29570240846367074 -0.5383904409079583 -3.208 -15.3 -3.156 -5.744 -0.088 0.676 -0.26
-0.567572891517603 -0.42299520225940285 -0.04371845245473429 1.4196992191879505 0.08168447695489828 0.64887387327553 0.02032524543948173 -0.685259897435731 0.5018694263168276 -0.009817477040626518 -0.9644689444711492 -0.09699667316139 0.2210895829549092 -0.5599888903973366 -3.148 -15.364 -3.22 -5.592 0.008 0.752 -0.26
-0.5744758050630875 -0.41877675509271794 -0.043334957257762936 1.4112623248545806 0.08130098175792692 0.6504078540634154 0.016106798272796843 -0.6923284809049821 0.4900884538680758 0.0007853981632501215 -0.9157742583496417 -0.09542587683488976 0.1912444527514046 -0.5792311453969646 -2.896 -15.364 -3.02 -5.38 0.044 0.792 -0.252
-0.5817622138055432 -0.41225733674420495 -0.04410194765170564 1.4016749449302968 0.08168447695489828 0.6511748444573582 0.009203884727312482 -0.7190320184554863 0.48576876397020013 -0.014922565101752308 -0.9039932859008898 -0.04280419989713162 0.1692533041804012 -0.5199335840715804 -2.708 -15.332 -2.952 -5.44 -0.036 0.82 -0.28
-0.5886651273510275 -0.4084223847744914 -0.04371845245473429 1.3924710602029844 0.08130098175792692 0.6530923204422149 0.004601942363656241 -0.7190320184554863 0.4669192080521972 -0.036128315509505585 -0.8749335538606353 -0.01021017612225158 0.17278759591502674 -0.5148284960104547 -2.896 -15.332 -3.02 -5.472 -0.108 0.76 -0.28
-0.5951845456995405 -0.40382044241083515 -0.04410194765170564 1.3859516418544713 0.08015049616701286 0.6538593108361576 -0.0003834951969713534 -0.6970408698844828 0.46063602274619625 -0.021991148571003403 -0.8552985997793823 -0.034164820101380285 0.11270463642639243 -0.5081526116228285 -2.708 -15.3 -2.584 -5.348 -0.116 0.724 -0.288
-0.6028544496389676 -0.400368985638093 -0.04371845245473429 1.379048728308987 0.07976700097004151 0.6538593108361576 -0.006135923151541655 -0.7135342313127354 0.4410010686649432 -0.019634954081253035 -0.7979645338621234 -0.054977871427508505 0.05458517234588344 -0.5611669876422118 -2.584 -15.208 -2.82 -5.5 -0.024 0.752 -0.26
-0.6101408583814233 -0.3953835480774654 -0.04486893804564835 1.3706118339756173 0.0790000105760988 0.6534758156391862 -0.01227184630308331 -0.7312056899858631 0.4249004063183157 -0.024347343060753767 -0.7351326808021137 -0.08874999244726373 0.01727875959150267 -0.5619523858054619 -2.708 -15.24 -2.752 -5.592 0.024 0.82 -0.268
-0.6166602767299363 -0.39193209130472323 -0.045252433242619704 1.363708920430133 0.07861651537912745 0.6534758156391862 -0.016106798272796843 -0.7398450697816145 0.4315762907059417 -0.01610066234662749 -0.7327764863123634 -0.0620464548967596 -0.0019634954081253035 -0.5391758390712084 -2.708 -15.24 -2.552 -5.744 -0.1 0.808 -0.296
-0.6235631902754207 -0.3869466537440956 -0.045252433242619704 1.3568060068846484 0.07746602978821339 0.654242806033129 -0.02147573103039579 -0.7476990514141156 0.41469023019606416 -0.0007853981632501215 -0.7131415322311103 -0.06832964020276057 0.009424777959001457 -0.5438882280507091 -2.74 -15.268 -2.484 -5.716 -0.136 0.752 -0.296
-0.6320000846087904 -0.38426218736529616 -0.044485442848677 1.349903093339164 0.07593204900032798 0.6538593108361576 -0.028378644575880154 -0.7645851119239933 0.38445240091093447 0.008246680714126275 -0.6719081286604789 -0.12684180336489462 0.01610066234662749 -0.5548838023362108 -2.552 -15.268 -2.752 -5.744 0.044 0.808 -0.252
-0.6396699885482175 -0.3796602450016399 -0.045252433242619704 1.3433836749906511 0.07516505860638527 0.6546263012301003 -0.0337475773334791 -0.7645851119239933 0.3840597018293094 0.0200276531628781 -0.6397068039672239 -0.10759954836526664 -0.0007853981632501215 -0.562345084887087 -2.552 -15.048 -2.752 -5.716 0.072 0.82 -0.268
-0.6484903780785587 -0.3765922834258691 -0.04371845245473429 1.3372477518391095 0.07516505860638527 0.6550097964270717 -0.04026699568199211 -0.7700828990667441 0.3824889055028092 -0.012566370612001944 -0.6181083544778456 -0.049480084284757656 0.0400553063257562 -0.5576326959075862 -2.304 -15.016 -2.752 -5.808 -0.072 0.76 -0.28
-0.656543777214957 -0.3723738362591842 -0.04410194765170564 1.3318788190815105 0.07401457301547121 0.6561602820179857 -0.046402918833533764 -0.7704755981483692 0.36049775693180575 -0.02120575040775328 -0.5898340206008412 -0.03652101459113065 0.07186393193738612 -0.58198003896834 -2.116 -14.984 -2.448 -5.9 -0.124 0.676 -0.26
-0.6645971763513555 -0.368922379486442 -0.04371845245473429 1.32612639112694 0.07286408742455715 0.6557767868210144 -0.051004861197190006 -0.7810784733522458 0.3337942193813016 -0.007853981632501214 -0.5509568115199602 -0.0730420291822613 0.0420188017338815 -0.5780530481520894 -1.932 -14.984 -2.784 -6.02 -0.036 0.676 -0.268
-0.6718835850938112 -0.3654709227136998 -0.04486893804564835 1.3219079439602552 0.0724805922275858 0.6546263012301003 -0.0559902987578176 -0.7944302421274979 0.3322234230548014 0.0011780972448751821 -0.5120796024390792 -0.10995574285501701 -0.03063052836675474 -0.5407466353977086 -1.9 -15.048 -2.552 -6.172 0.008 0.732 -0.26
-0.679169993836267 -0.36201946594095763 -0.044485442848677 1.316155516005685 0.07171360183364309 0.6550097964270717 -0.06404369789421602 -0.7908959503928723 0.31258846897354836 -0.01531526418337737 -0.48498336580695 -0.0530143760193832 -0.03887720908088101 -0.5745187564174639 -1.836 -14.856 -2.28 -6.204 0.024 0.74 -0.24
-0.686839897775694 -0.3601019899561009 -0.04486893804564835 1.3111700784450575 0.07171360183364309 0.6557767868210144 -0.06979612584878632 -0.7787222788624955 0.31847895519792424 0.006283185306000972 -0.4732023933581982 -0.045945792550132106 0.02081305132612822 -0.6349944149877232 -1.868 -14.952 -2.148 -6.204 -0.016 0.676 -0.288
-0.6956602873060351 -0.35626703798638737 -0.04601942363656241 1.3061846408844298 0.07171360183364309 0.6550097964270717 -0.07554855380335662 -0.8022842237599991 0.2960951075452958 -0.011780972448751823 -0.4728096942765731 -0.040448005407381256 0.02670353755050413 -0.5811946408050899 -1.68 -15.048 -2.18 -6.02 -0.008 0.636 -0.26
-0.7029466960484908 -0.35319907641061654 -0.04563592843959106 1.3027331841116876 0.07094661143970038 0.655393291624043 -0.08168447695489828 -0.795215640290748 0.28667032958629435 -0.039662607244131134 -0.43785947601194275 -0.03377212101975522 -0.012959069693627005 -0.5780530481520894 -1.496 -15.112 -1.844 -6.02 -0.024 0.676 -0.24
-0.7110000951848893 -0.3516650956227311 -0.04601942363656241 1.300048717732888 0.07017962104575767 0.654242806033129 -0.08628641931855452 -0.8066039136578748 0.26153758836229046 -0.006675884387626033 -0.39348447978831086 -0.06715154295788539 -0.04790928795825741 -0.5658793766217125 -1.212 -15.016 -2.148 -6.052 0.044 0.74 -0.24
-0.7194369895182591 -0.349364124440903 -0.04486893804564835 1.2958302705662033 0.06941263065181497 0.6523253300482722 -0.09242234247009617 -0.8195629833515018 0.23719024530153668 0.0 -0.32633293683042547 -0.05458517234588344 -0.11741702540589316 -0.5540984041729607 -1.088 -15.016 -2.112 -6.02 0.008 0.644 -0.26
-0.7278738838516289 -0.34783014365301756 -0.045252433242619704 1.2935292993843752 0.06902913545484361 0.6507913492603867 -0.09740778003072377 -0.7677267045769938 0.2360121480566615 -0.012959069693627005 -0.31887165427954933 -0.05222897785613308 -0.12330751163026907 -0.5662720757033376 -0.996 -14.984 -1.776 -6.144 -0.116 0.644 -0.26
-0.7351602925940846 -0.3451456772742181 -0.044485442848677 1.2908448330055757 0.0674951546669582 0.6492573684725014 -0.10354370318226543 -0.8128870989638757 0.21559179581215834 0.012566370612001944 -0.2960951075452958 -0.08089601081476251 -0.1472621556093978 -0.5796238444785896 -0.996 -14.888 -1.644 -6.112 -0.036 0.636 -0.26
-0.7432136917304829 -0.34246121089541864 -0.045252433242619704 1.2896943474146616 0.06634466907604414 0.6465729020937019 -0.10929613113683573 -0.7881470568214969 0.18535396652702868 -0.024347343060753767 -0.2560398012195396 -0.11663162724264303 -0.2179479903019087 -0.5654866775400874 -0.776 -15.048 -1.912 -6.172 0.116 0.56 -0.268
-0.7501166052759674 -0.34131072530450457 -0.04563592843959106 1.2873933762328336 0.06672816427301549 0.6431214453209597 -0.11466506389443468 -0.8026769228416242 0.18849555918002917 -0.005890486224375911 -0.1700387023436513 -0.11938052081401847 -0.28627763050466926 -0.5721625619277135 -0.872 -14.824 -1.508 -6.264 0.144 0.676 -0.252
-0.7589369948063085 -0.3401602397135905 -0.045252433242619704 1.2862428906419194 0.06634466907604414 0.6392864933512462 -0.12118448224294769 -0.8062112145762497 0.18928095734327927 0.00510508806112579 -0.14922565101752308 -0.02552544030562895 -0.33732851111592715 -0.581587339886715 -0.776 -14.732 -1.544 -6.296 0.06 0.684 -0.24
-0.7662234035487642 -0.3390097541226764 -0.046402918833533764 1.2854759002479768 0.06557767868210143 0.635835036578504 -0.12655341500054662 -0.7799003761073706 0.14529866020127247 0.0035342917346255468 -0.12448560887514426 -0.0047123889795007284 -0.35657076611555516 -0.5592034922340865 -0.808 -14.984 -1.676 -6.448 -0.044 0.588 -0.252
-0.7742768026851626 -0.33670878294084833 -0.045252433242619704 1.284708909854034 0.06557767868210143 0.6320000846087904 -0.13153885256117423 -0.8128870989638757 0.13744467856877127 -0.027096236632129192 -0.09542587683488976 -0.05262167693775814 -0.3738495257070578 -0.5474225197853346 -0.748 -14.888 -1.44 -6.448 -0.044 0.588 -0.28
-0.782330201821561 -0.3359417925469056 -0.04486893804564835 1.2839419194600914 0.06366020269724466 0.6273981422451342 -0.13805827090968723 -0.7987499320253736 0.11545352999776785 0.0035342917346255468 -0.062439153978384655 -0.09817477040626518 -0.3828816045844342 -0.5509568115199602 -0.436 -14.476 -1.172 -6.296 0.044 0.56 -0.26
-0.7907670961549308 -0.3351748021529629 -0.044485442848677 1.2843254146570626 0.0625097171063306 0.6231796950784493 -0.14266021327334347 -0.8270242659023779 0.1079922474468917 0.014922565101752308 -0.02552544030562895 -0.11584622907939292 -0.4197953182571899 -0.5540984041729607 -0.496 -14.508 -1.508 -6.236 0.052 0.616 -0.252
-0.7972865145034438 -0.33402431656204884 -0.04563592843959106 1.2850924050510053 0.0625097171063306 0.6174272671238791 -0.14879613642488512 -0.7681194036586187 0.10013826581439049 0.03377212101975522 0.001570796326500243 -0.08521570071263818 -0.4751658887663235 -0.5540984041729607 -0.496 -14.604 -1.14 -6.508 0.0 0.664 -0.26
-0.8057234088368136 -0.33287383097113477 -0.046402918833533764 1.284708909854034 0.0617427267123879 0.6135923151541655 -0.15339807878854136 -0.763014315597493 0.07657632091688685 -0.011780972448751823 0.051443579692882956 -0.05772676499888393 -0.46259951815432154 -0.5537057050913357 -0.372 -13.684 -1.376 -6.388 -0.036 0.608 -0.252
-0.813776807973212 -0.33172334538022075 -0.04563592843959106 1.2854759002479768 0.06135923151541655 0.609757363184452 -0.15915050674311168 -0.7932521448826226 0.10249446030414085 -0.02552544030562895 0.008246680714126275 -0.04437499622363186 -0.38445240091093447 -0.5489933161118349 -0.34 -12.984 -1.072 -6.112 0.024 0.404 -0.232
-0.8210632167156677 -0.33133985018324935 -0.045252433242619704 1.2866263858388909 0.060975736318445196 0.604388430426853 -0.16490293469768197 -0.7779368806992453 0.084037603467763 0.006675884387626033 0.050658181529632834 -0.06126105673350948 -0.39858956784943667 -0.54938601519346 -0.56 -13.808 -0.804 -6.02 0.052 0.48 -0.232
-0.8302671014429802 -0.33133985018324935 -0.045252433242619704 1.2873933762328336 0.05905826033358843 0.59786901207834 -0.17103885784922362 -0.7850054641684964 0.04908738520313259 0.0027488935713754254 0.10956304377339195 -0.08050331173313745 -0.5768749509072142 -0.5364269454998329 -0.528 -13.716 -1.172 -6.052 0.052 0.676 -0.24
-0.8383205005793786 -0.3305728597893067 -0.04563592843959106 1.2893108522176902 0.058674765136617076 0.591349593729827 -0.17640779060682257 -0.7689048018218689 0.0530143760193832 0.029845130203504617 0.15275994275214863 -0.07775441816176203 -0.6063273820290938 -0.5226824776429558 -0.404 -13.968 -0.904 -5.684 -0.016 0.656 -0.232
-0.8467573949127484 -0.330956354986278 -0.045252433242619704 1.2916118233995184 0.057524279545703015 0.5855971657752567 -0.18139322816745018 -0.8203483815147519 0.05183627877450802 0.003926990816250607 0.13940817397689656 -0.09306968234513939 -0.5776603490704644 -0.5026548244800777 -0.308 -14.348 -1.108 -5.716 -0.016 0.676 -0.24
-0.8536603084582327 -0.33018936459233533 -0.04486893804564835 1.2927623089904325 0.05675728915176031 0.5802282330176578 -0.18637866572807776 -0.7649778110056183 0.03730641275438077 0.02120575040775328 0.1692533041804012 -0.12252211346701895 -0.582372738049965 -0.504225620806578 -0.56 -14.096 -0.972 -5.836 0.024 0.624 -0.204
-0.8620972027916025 -0.33018936459233533 -0.044485442848677 1.2962137657631747 0.054072822772960834 0.5737088146691447 -0.1917475984856767 -0.7873616586582468 0.0200276531628781 0.03730641275438077 0.23483405081178632 -0.16650441060902577 -0.574911455499089 -0.49951323182707724 -0.404 -14.476 -1.108 -5.592 0.024 0.548 -0.212
-0.8705340971249723 -0.33018936459233533 -0.044485442848677 1.2988982321419742 0.05368932757598948 0.5668059011236604 -0.19634954084933295 -0.8050331173313745 -0.007853981632501214 0.0027488935713754254 0.3070906818307975 -0.15236724367052357 -0.6251769379470967 -0.4790928795825741 -0.34 -14.476 -0.94 -5.836 0.036 0.596 -0.212
-0.877820505867428 -0.3305728597893067 -0.04410194765170564 1.3023496889147164 0.05177185159113271 0.5606699779721187 -0.20056798801601786 -0.7799003761073706 -0.01649336142825255 0.003926990816250607 0.3019855937696717 -0.13391038683414572 -0.6526658736608509 -0.47045349978682277 -0.464 -14.316 -1.108 -5.9 0.016 0.608 -0.24
-0.8847234194129123 -0.33172334538022075 -0.04410194765170564 1.3061846408844298 0.05138835639416136 0.5541505596236057 -0.20555342557664544 -0.7524114403936164 -0.02631083846887907 -0.005890486224375911 0.32633293683042547 -0.12252211346701895 -0.6294966278449724 -0.45553093468507044 -0.464 -14.54 -0.872 -5.776 0.024 0.52 -0.212
-0.8931603137462821 -0.33172334538022075 -0.04371845245473429 1.3104030880511146 0.04947088040930459 0.5472476460781214 -0.21053886313727305 -0.7414158661081147 -0.03573561642788053 -0.003926990816250607 0.3824889055028092 -0.09306968234513939 -0.6526658736608509 -0.4751658887663235 -0.496 -14.128 -0.704 -5.836 0.036 0.48 -0.232
-0.9000632272917665 -0.33133985018324935 -0.044485442848677 1.315005030414771 0.04793689962141918 0.540344732532637 -0.21629129109184334 -0.7351326808021137 -0.03730641275438077 0.036128315509505585 0.4182245219306897 -0.12919799785464497 -0.6648395451912278 -0.47163159703169794 -0.464 -14.224 -0.736 -5.776 0.036 0.492 -0.24
-0.9085001216251363 -0.3321068405771921 -0.04256796686382023 1.3196069727784272 0.04601942363656241 0.5319078381992672 -0.22012624306155687 -0.7559457321282419 -0.05262167693775814 0.03534291734625546 0.42058071642044004 -0.15354534091539876 -0.6821183047827305 -0.4539601383585702 -0.436 -14.096 -0.668 -5.652 0.016 0.424 -0.24
-0.9180875015494201 -0.33325732616810616 -0.04295146206079158 1.3242089151420835 0.044485442848677 0.5230874486689261 -0.2247281854252131 -0.7838273669236212 -0.054192473264258384 0.045160394386881984 0.4531747401953201 -0.13508848407902088 -0.7543749358017416 -0.4158683274409393 -0.464 -13.968 -0.604 -5.624 0.088 0.528 -0.212
-0.9246069198979331 -0.33287383097113477 -0.042184471666848876 1.3299613430966537 0.043334957257762936 0.5158010399264704 -0.22856313739492665 -0.8203483815147519 -0.05890486224375911 0.03809181091763089 0.4614214209094464 -0.1578650308132744 -0.7783295797808704 -0.4311835916243167 -0.152 -14.032 -0.568 -5.44 0.052 0.54 -0.204
-0.9318933286403889 -0.33402431656204884 -0.04180097646987752 1.3353302758542527 0.04180097646987752 0.5081311359870433 -0.23278158456161155 -0.763014315597493 -0.03926990816250607 0.04830198703988247 0.4959789400924517 -0.14765485469102282 -0.8062112145762497 -0.3919136834618106 0.592 -14.316 -0.536 -5.316 -0.008 0.548 -0.224
-0.94071371817073 -0.3351748021529629 -0.04180097646987752 1.3410827038088229 0.039883500485020755 0.49931074645670215 -0.23584954613738238 -0.7469136532508656 -0.07343472826388636 0.03063052836675474 0.5407466353977086 -0.1441205629563973 -0.8179921870250015 -0.3919136834618106 1.4 -14.7 -0.468 -5.256 -0.024 0.568 -0.224
-0.948383622110157 -0.336325287743877 -0.04141748127290617 1.347602122157336 0.03834951969713534 0.49049035692636106 -0.24006799330406725 -0.7555530330466168 -0.11034844193664206 -0.007853981632501214 0.5611669876422118 -0.1590431280581496 -0.8077820109027499 -0.3459678909116785 1.836 -14.444 -0.536 -5.224 0.0 0.548 -0.224
-0.9541360500647273 -0.33670878294084833 -0.04180097646987752 1.3525875597179635 0.036432043712278574 0.48243695778996265 -0.24313595487983808 -0.7276713982512375 -0.09974556673276543 0.013351768775252066 0.5937610114170918 -0.1881028600984041 -0.8077820109027499 -0.3522510762176795 2.18 -14.192 -0.536 -5.072 0.008 0.46 -0.24
-0.9625729443980972 -0.3378592685317624 -0.04180097646987752 1.3602574636573905 0.03413107253045045 0.47284957786567877 -0.24658741165258025 -0.7276713982512375 -0.08639379795751337 0.012566370612001944 0.6149667618248451 -0.20027653162878098 -0.8329147521267538 -0.33968470560567754 2.336 -14.252 -0.436 -5.196 0.044 0.5 -0.212
-0.9690923627466101 -0.33977674451661916 -0.04295146206079158 1.3686943579907604 0.03259709174256504 0.46326219794139495 -0.24927187803137973 -0.6974335689661079 -0.12487830795676931 -0.011780972448751823 0.6758351194767296 -0.21048670775103256 -0.8678649703913842 -0.32868913132017585 2.272 -14.572 -0.468 -5.196 0.1 0.52 -0.212
-0.9756117810951231 -0.34092723010753323 -0.04371845245473429 1.374830281142302 0.029912625363765568 0.4544418084110538 -0.25233983960715056 -0.6781913139664799 -0.14333516479314717 -0.0679369411211355 0.6938992772314824 -0.19556414264928024 -0.8874999244726373 -0.27960174611704325 2.116 -14.476 -0.436 -5.256 0.036 0.548 -0.252
-0.9813642090496935 -0.34207771569844725 -0.043334957257762936 1.3817331946877864 0.027611654181937447 0.4463884092746554 -0.25579129637989273 -0.6357798131509733 -0.13665928040552114 -0.09738937224301507 0.7304202918226129 -0.20538161968990676 -0.8670795722281341 -0.3012001956064216 1.932 -14.16 -0.4 -5.104 0.016 0.424 -0.224
-0.9882671225951778 -0.34361169648633266 -0.04371845245473429 1.389786593824185 0.02454369260616662 0.43795151494128565 -0.25732527716777814 -0.6624833507014775 -0.135873882242271 -0.0730420291822613 0.7257079028431123 -0.2238384765262846 -0.8297731594737533 -0.25878869479091504 1.524 -14.032 0.636 -4.98 0.116 0.444 -0.212
-0.9951700361406621 -0.34476218207724674 -0.04410194765170564 1.3970730025666405 0.021859226227367145 0.42798063982003043 -0.2607767339405203 -0.6609125543749772 -0.14451326203802234 -0.0023561944897503642 0.7814711724338709 -0.26821347274991647 -0.8741481556973852 -0.2509347131584138 1.556 -14.444 1.004 -5.012 0.172 0.528 -0.232
-1.0020729496861465 -0.3470631532590749 -0.043334957257762936 1.406276887293953 0.018791264651596317 0.4195437454866607 -0.2619272195314344 -0.6770132167216047 -0.1472621556093978 0.043196898978756684 0.8050331173313745 -0.3063052836675474 -0.9412996986552706 -0.19556414264928024 1.368 -14.16 1.24 -4.888 0.152 0.54 -0.224
-1.0093593584286022 -0.3482136388499889 -0.04371845245473429 1.4150972768242942 0.015339807878854137 0.4111068511532909 -0.2646116859102339 -0.6444191929467247 -0.16061392438464983 0.04555309346850705 0.8219191778412521 -0.34243359917705296 -0.8576547942691326 -0.21048670775103256 1.524 -13.904 1.172 -4.736 0.172 0.396 -0.212
-1.015495281580144 -0.3508981052287884 -0.04256796686382023 1.4243011615516066 0.012655341500054663 0.4011359760320357 -0.26576217150114795 -0.665624943354478 -0.17082410050690142 0.03848450999925595 0.8254534695758776 -0.329474529483426 -0.8478373172285061 -0.20381082336340653 1.932 -14.064 1.24 -4.644 0.172 0.412 -0.212
-1.022014699928657 -0.3524320860166738 -0.04065049087896346 1.4335050462789192 0.008820389530341128 0.3903981105168378 -0.2676796474860047 -0.6982189671293579 -0.19556414264928024 0.0801106126515124 0.8804313410033862 -0.29530970938204565 -0.9393362032471453 -0.1771072858129024 2.116 -14.192 1.04 -4.796 0.152 0.492 -0.224
-1.0289176134741413 -0.3535825716075879 -0.0395000052880494 1.4419419406122889 0.006902913545484362 0.381961216183468 -0.2688301330769188 -0.6558074663138515 -0.17475109132315203 0.12684180336489462 0.9169523555945168 -0.2902046213209199 -0.9715375279404003 -0.11623892816101798 2.4 -13.716 1.072 -4.796 0.172 0.444 -0.196
-1.0339030510347689 -0.3566505331833587 -0.037582529303192634 1.4519128157335441 0.005368932757598948 0.3723738362591842 -0.2699806186678328 -0.6440264938650996 -0.17592918856802722 0.10249446030414085 0.9416923977368956 -0.22069688387328412 -0.9322676197778942 -0.12330751163026907 2.4 -13.716 0.804 -4.676 0.164 0.376 -0.224
-1.040422469383282 -0.3581845139712441 -0.03834951969713534 1.4611167004608565 0.004218447166684887 0.36278645633490036 -0.27074760906177553 -0.6491315819262254 -0.22030418479165909 0.11663162724264303 0.9409069995736455 -0.1661117115274007 -0.9530806711040224 -0.13391038683414572 2.4 -13.872 0.332 -4.644 0.164 0.396 -0.224
-1.0469418877317949 -0.3604854851530722 -0.03719903410622128 1.4714710707790832 0.004601942363656241 0.35281558121364515 -0.27074760906177553 -0.6122178682534697 -0.1971349389757805 0.08207410805963769 0.9601492545732735 -0.08560839979426324 -0.9589711573283983 -0.0659734457130102 2.584 -13.364 0.468 -4.768 -0.088 0.364 -0.212
-1.0530778108833365 -0.36125247554701495 -0.03681553890924993 1.4802914603094242 0.0019174759848567672 0.34399519168330406 -0.2718980946526896 -0.6149667618248451 -0.17435839224152697 0.06283185306000971 0.9648616435527743 -0.0789325154066372 -0.9735010233485256 -0.008639379795751335 2.708 -13.208 0.736 -4.644 -0.3 0.308 -0.232
-1.0592137340348782 -0.3643204371227858 -0.034514567727421806 1.4914128210215936 -0.002684466378799474 0.33287383097113477 -0.2718980946526896 -0.5961172059068423 -0.17553648948640216 0.10563605295714133 0.9864600930421525 -0.2580032966276649 -0.9605419536548986 -0.06440264938650996 2.928 -13.396 0.872 -4.644 0.008 0.344 -0.232
-1.063432181201563 -0.36662140830461387 -0.034514567727421806 1.5013836961428486 -0.008053399136398421 0.3240534414407937 -0.2718980946526896 -0.5670574738665877 -0.1971349389757805 0.1260564052016445 0.9958848710011541 -0.4472842539709442 -0.9699667316139 -0.03769911183600583 3.116 -13.208 0.636 -4.768 0.172 0.336 -0.204
-1.0695681043531047 -0.36777189389552795 -0.03298058693953639 1.5109710760671324 -0.012655341500054663 0.3144660615165098 -0.27228158984966094 -0.5733406591725887 -0.18967365642490433 0.10327985846739098 1.0198395149802828 -0.530143760193832 -0.9483682821245217 -0.024740042142378828 2.896 -12.952 0.636 -4.616 0.172 0.328 -0.204
-1.0757040275046463 -0.3685388842894706 -0.033364082136507746 1.5213254463853592 -0.01457281748491143 0.30602916718314005 -0.2730485802436036 -0.5352488482549578 -0.15590153540514912 0.08560839979426324 0.9636835463078991 -0.3989822669310617 -0.8894634198807626 -0.008246680714126275 2.928 -12.984 0.668 -4.248 0.144 0.336 -0.24
-1.0799224746713312 -0.3712233506682701 -0.03106311095467963 1.5316798167035857 -0.01687378866673955 0.2964417872588562 -0.2726650850466323 -0.5163992923369549 -0.16375551703765032 0.06675884387626033 0.9813550049810268 -0.25839599570928995 -0.8784678455952609 -0.0027488935713754254 2.864 -13.08 1.108 -4.004 0.164 0.328 -0.224
-1.0841409218380162 -0.37314082665312687 -0.03029612056073692 1.540883701430898 -0.01687378866673955 0.28685440733457235 -0.27228158984966094 -0.5246459730510812 -0.18064157754752794 0.07382742734551141 1.0009899590622797 -0.13076879418114523 -0.9165596565128917 -0.0027488935713754254 2.836 -12.792 1.24 -3.848 0.036 0.328 -0.184
-1.0895098545956152 -0.37352432185009826 -0.030679615757708275 1.5512380717491248 -0.02032524543948173 0.27765052260725986 -0.27228158984966094 -0.4873395602967004 -0.168075206935526 0.08482300163101313 1.0182687186537824 -0.13391038683414572 -0.9577930600835232 0.006675884387626033 2.68 -12.7 1.34 -3.604 -0.208 0.336 -0.156
-1.0944952921562427 -0.3762087882288977 -0.028378644575880154 1.5631264228552366 -0.02454369260616662 0.2665291618950906 -0.27228158984966094 -0.472024296113323 -0.17318029499665177 0.07068583469251093 1.0379036727350355 -0.31141037172867314 -0.9809623058994017 0.01060287520387664 2.864 -12.7 0.836 -3.452 0.044 0.336 -0.14
-1.0983302441259561 -0.3777427690167831 -0.02914563496982286 1.57539826915832 -0.029912625363765568 0.25502430598595005 -0.27228158984966094 -0.46456301356244684 -0.1661117115274007 0.05262167693775814 1.1011282248766703 -0.46534841172569696 -1.0677488029385402 0.0019634954081253035 2.864 -12.54 1.04 -3.452 0.18 0.328 -0.12
-1.103315681686584 -0.38004374019861126 -0.0279951493789088 1.5869031250674606 -0.033364082136507746 0.24313595487983808 -0.2726650850466323 -0.42843469805294127 -0.1700387023436513 0.07618362183526178 1.1297952578352997 -0.43236168886919185 -1.1172288872232978 -0.004319689897875668 2.864 -12.444 1.476 -3.512 0.164 0.328 -0.148
-1.1075341288532687 -0.38119422578952533 -0.026461168591023387 1.5980244857796297 -0.03489806292439316 0.23124760377372613 -0.27228158984966094 -0.44139376774656824 -0.16454091520090044 0.07539822367201165 1.1097676046724216 -0.3204424506060496 -1.1517864064063033 -0.007853981632501214 2.896 -12.192 1.712 -3.392 0.108 0.328 -0.128
-1.1106020904290395 -0.38157772098649667 -0.02684466378799474 1.609145846491799 -0.03796602450016399 0.21897575747064282 -0.2726650850466323 -0.38798669264556 -0.1299833960178951 0.056155968672383684 1.0975939331420448 -0.2120575040775328 -1.1682797678345558 0.0070685834692510935 2.96 -12.096 1.34 -3.176 -0.072 0.336 -0.128
-1.1152040327926958 -0.38387869216832476 -0.02569417819708068 1.621034197597911 -0.04141748127290617 0.2067039111675595 -0.27228158984966094 -0.4111559384614386 -0.13665928040552114 0.05811946408050899 1.131758753243425 -0.2792090470354182 -1.1682797678345558 -0.0019634954081253035 2.928 -12.096 1.34 -3.056 0.024 0.316 -0.14
[truncated: 4,440 more rows]
