# Supplementary material for: Bidirectional recurrent learning of inverse dynamic models for robots with elastic joints: a real-time real-world implementation
Source: Front Neurorobot. 2023 Jun 16;17:1166911. doi: 10.3389/fnbot.2023.1166911 (PMC10311998; doi:10.3389/fnbot.2023.1166911)
Supplement: Supplementary file 2 [file Data_Sheet_1.ZIP › Dataset/Training/sin_XYZ_12s_T2_Tz_6T_r5_ang_vel_torq.csv]

ang_left_s0 ang_left_s1 ang_left_e0 ang_left_e1 ang_left_w0 ang_left_w1 ang_left_w2 vel_left_s0 vel_left_s1 vel_left_e0 vel_left_e1 vel_left_w0 vel_left_w1 vel_left_w2 torq_left_s0 torq_left_s1 torq_left_e0 torq_left_e1 torq_left_w0 torq_left_w1 torq_left_w2
-0.6481068828815874 -1.4718545659760545 -0.08666991451552587 2.12801484799404 0.012655341500054663 0.922305948716105 0.06979612584878632 0.23954643979128706 0.22580197193440993 0.09660397407976494 -0.2737112598926673 0.007461282550876154 0.18613936469027878 0.1460840583645226 -0.528 -14.888 -0.568 -10.668 0.108 0.356 -0.12
-0.6442719309118737 -1.469170099597255 -0.08666991451552587 2.1245633912212982 0.012655341500054663 0.9242234247009617 0.07133010663667173 0.2501493149951637 0.2737112598926673 0.11034844193664206 -0.31180307081029823 -0.019242254999627974 0.20027653162878098 0.09935286765114036 -0.528 -15.112 -0.536 -10.576 0.088 0.328 -0.128
-0.6412039693361029 -1.4661021380214843 -0.0839854481367264 2.1218789248424987 0.01227184630308331 0.9261409006858186 0.07286408742455715 0.26075219019904033 0.2858849314230442 0.09424777959001458 -0.3149446634632987 -0.008246680714126275 0.17946348030265274 0.09896016856951531 -0.404 -15.332 -0.5 -10.604 0.08 0.356 -0.14
-0.6389029981542749 -1.463801166839656 -0.08436894333369775 2.116893487281871 0.012655341500054663 0.9284418718676467 0.07363107781849985 0.24347343060753765 0.2929535148922953 0.08207410805963769 -0.3385066083608024 -0.0007853981632501215 0.17789268397615252 0.08050331173313745 -0.496 -15.3 -0.468 -10.576 0.1 0.364 -0.14
-0.6366020269724467 -1.4603497100669138 -0.08321845774278369 2.1130585353121574 0.01227184630308331 0.9303593478525034 0.07286408742455715 0.28156524152516854 0.26821347274991647 0.07814711724338709 -0.36756634040105685 0.018456856836377853 0.17749998489452745 0.06479534846813502 -0.56 -15.588 -0.536 -10.484 0.1 0.396 -0.128
-0.6346845509875899 -1.4572817484911431 -0.08245146734884098 2.1092235833424438 0.012655341500054663 0.9315098334434175 0.07401457301547121 0.2501493149951637 0.3173008579530491 0.08325220530451288 -0.3801327110130588 0.0047123889795007284 0.1822123738740282 0.0750055245903866 -0.716 -15.556 -0.636 -10.484 0.1 0.396 -0.14
-0.6320000846087904 -1.453830291718401 -0.08053399136398422 2.1053886313727306 0.012655341500054663 0.9334273094282742 0.07401457301547121 0.21245020315915786 0.310232274483798 0.07264933010063623 -0.3875939935639349 0.0 0.15629423448677418 0.039662607244131134 -1.088 -15.556 -0.604 -10.484 0.088 0.396 -0.128
-0.6320000846087904 -1.4515293205365727 -0.07861651537912745 2.101937174599988 0.01227184630308331 0.9349612902161597 0.07593204900032798 0.1739656931599019 0.30080749652479655 0.1841758692821535 -0.40565815131868777 -0.023169245815878585 0.1649336142825255 0.0899280896921389 -0.996 -15.588 -0.5 -10.484 0.1 0.396 -0.14
-0.6308495990178764 -1.4480778637638305 -0.07593204900032798 2.0977187274333033 0.01227184630308331 0.9364952710040451 0.07593204900032798 0.1009236639776406 0.329867228565051 0.24582962509728803 -0.4386448741751928 -0.023954643979128706 0.15433073907864886 0.05811946408050899 -0.652 -15.492 -0.436 -10.452 0.124 0.404 -0.148
-0.6289321230330196 -1.4446264069910884 -0.07286408742455715 2.0931167850696473 0.011888351106111956 0.9384127469889019 0.07516505860638527 0.12487830795676931 0.3220132469325498 0.25957409295416517 -0.394662577033186 -0.029452431121879556 0.14961835009914815 -0.027881634795379313 -0.748 -15.652 -0.872 -10.332 0.164 0.404 -0.14
-0.6281651326390769 -1.4415584454153176 -0.07133010663667173 2.0873643571150766 0.012655341500054663 0.9391797373828445 0.07516505860638527 0.1280199006097698 0.3271183349936756 0.20577431877153182 -0.4708461988684478 -0.0027488935713754254 0.15433073907864886 0.006283185306000972 -1.12 -15.776 -1.608 -10.484 0.144 0.424 -0.12
-0.6262476566542201 -1.4373399982486328 -0.07133010663667173 2.0823789195544493 0.014189322287940077 0.9414807085646727 0.07669903939427068 0.14137166938502185 0.32594023774880043 0.13980087305852162 -0.4692754025419476 0.06872233928438563 0.13391038683414572 0.054192473264258384 -1.184 -15.872 -1.844 -10.424 -0.016 0.432 -0.14
-0.6243301806693634 -1.4338885414758904 -0.07094661143970038 2.0781604723877645 0.013805827090968724 0.943014689352558 0.07593204900032798 0.17278759591502674 0.3337942193813016 0.07932521448826227 -0.4728096942765731 0.10877764561014182 0.13233959050764546 0.03887720908088101 -1.34 -15.872 -1.712 -10.36 -0.124 0.452 -0.14
-0.6220292094875353 -1.4304370847031482 -0.07094661143970038 2.0727915396301655 0.014189322287940077 0.9441651749434722 0.07669903939427068 0.22580197193440993 0.36049775693180575 0.018456856836377853 -0.48576876397020013 0.049480084284757656 0.13823007673202137 -0.0019634954081253035 -1.868 -16.0 -1.744 -10.332 -0.1 0.472 -0.14
-0.6197282383057071 -1.4273691231273775 -0.07017962104575767 2.0674226068725665 0.01342233189399737 0.9464661461253003 0.07593204900032798 0.2010619297920311 0.3671736413194318 -0.012959069693627005 -0.4920519492762011 -0.02591813938725401 0.16650441060902577 -0.014922565101752308 -2.336 -16.064 -1.476 -10.3 0.036 0.472 -0.176
-0.6201117335026785 -1.4220001903697785 -0.06902913545484361 2.0620536741149675 0.013805827090968724 0.948383622110157 0.07631554419729933 0.13155419234439536 0.37463492387030795 0.07382742734551141 -0.48066367590907433 -0.049480084284757656 0.20027653162878098 -0.022383847652628464 -2.116 -15.904 -1.844 -10.3 0.136 0.412 -0.204
-0.6174272671238791 -1.4185487335970364 -0.06941263065181497 2.05706823655434 0.013038836697026017 0.9499176028980425 0.07554855380335662 0.09817477040626518 0.4111559384614386 0.09699667316139 -0.5081526116228285 -0.021598449489378342 0.1881028600984041 0.007461282550876154 -1.932 -16.0 -1.776 -10.268 0.136 0.404 -0.196
-0.6170437719269076 -1.4135632960364088 -0.06941263065181497 2.0524662941906837 0.013805827090968724 0.9514515836859279 0.07554855380335662 0.13665928040552114 0.39034288713531035 0.012959069693627005 -0.5203262831532055 0.014529866020127248 0.1649336142825255 0.011388273367126762 -1.96 -16.192 -1.576 -10.268 0.08 0.432 -0.184
-0.616276781532965 -1.411645820051552 -0.0682621450609009 2.0470973614330847 0.01457281748491143 0.952602069276842 0.07631554419729933 0.07225663101901117 0.40683624856356293 0.036128315509505585 -0.5124723015207042 0.05851216316213405 0.15747233173164935 0.009032078877376396 -1.868 -16.256 -1.712 -10.3 -0.008 0.5 -0.204
-0.616276781532965 -1.4058933920969816 -0.06711165946998685 2.0417284286754858 0.013805827090968724 0.95490304045867 0.07516505860638527 0.005890486224375911 0.3970187715229364 0.09346238142676445 -0.5207189822348305 0.05576326959075863 0.1822123738740282 -0.00510508806112579 -1.776 -16.38 -1.844 -10.268 -0.024 0.46 -0.212
-0.6147428007450796 -1.4020584401272682 -0.0674951546669582 2.035592505523944 0.01457281748491143 0.9572040116404982 0.07746602978821339 0.05733406591725887 0.3950552761148111 0.03809181091763089 -0.523860574887831 0.01610066234662749 0.18181967479240313 0.008246680714126275 -1.588 -16.476 -1.744 -10.3 0.036 0.452 -0.232
-0.6155097911390223 -1.398606983354526 -0.0674951546669582 2.030990563160288 0.014189322287940077 0.9583544972314122 0.07516505860638527 0.10131636305926567 0.39152098438018557 0.007461282550876154 -0.5277875657040816 -0.014137166938502187 0.15118914642564837 -0.013744467856877126 -1.432 -16.508 -1.608 -10.268 0.088 0.52 -0.204
-0.6135923151541655 -1.3947720313848124 -0.0674951546669582 2.0252381352057176 0.01457281748491143 0.960271973216269 0.07669903939427068 0.06322455214163478 0.3895574889720603 -0.00039269908162506076 -0.5222897785613307 -0.03063052836675474 0.17160949867015154 0.009817477040626518 -1.62 -16.668 -1.644 -10.3 0.116 0.508 -0.204
-0.6147428007450796 -1.3905535842181276 -0.06787864986392955 2.020636192842061 0.014956312681882784 0.9629564395950685 0.07593204900032798 0.04830198703988247 0.41665372560418945 -0.006675884387626033 -0.5250386721327062 -0.0035342917346255468 0.20145462887365617 -0.023561944897503646 -1.652 -16.764 -1.712 -10.268 0.116 0.412 -0.232
-0.6132088199571941 -1.3871021274453854 -0.06787864986392955 2.014883764887491 0.014189322287940077 0.9644904203829539 0.07669903939427068 0.031415926530004856 0.40448005407381254 -0.003141592653000486 -0.5270021675408315 -0.003141592653000486 0.19281524907790482 0.0070685834692510935 -1.712 -16.888 -1.476 -10.208 0.124 0.412 -0.204
-0.6135923151541655 -1.3825001850817291 -0.0674951546669582 2.0091313369329207 0.014189322287940077 0.9648739155799253 0.07593204900032798 0.0070685834692510935 0.39584067427806124 0.01060287520387664 -0.5281802647857067 0.003926990816250607 0.16297011887440022 -0.005890486224375911 -1.712 -16.984 -1.608 -10.36 0.124 0.46 -0.224
-0.6135923151541655 -1.3786652331120155 -0.0674951546669582 2.005296384963207 0.014956312681882784 0.9660244011708393 0.07363107781849985 -0.003926990816250607 0.4182245219306897 0.015707963265002428 -0.55017141335671 0.013744467856877126 0.1130973355080175 -0.08953539061051385 -1.432 -17.016 -1.24 -10.36 0.136 0.5 -0.224
-0.6143593055481082 -1.3744467859453307 -0.06634466907604414 1.9991604618116654 0.014956312681882784 0.9679418771556961 0.06979612584878632 -0.027881634795379313 0.39976766509431183 -0.0011780972448751821 -0.5383904409079583 0.036128315509505585 0.1280199006097698 -0.25446900489303936 -1.464 -17.08 -1.476 -10.392 0.124 0.48 -0.252
-0.6147428007450796 -1.3706118339756173 -0.06672816427301549 1.9934080338570952 0.015339807878854137 0.9690923627466101 0.06634466907604414 -0.013744467856877126 0.40762164672681306 0.012959069693627005 -0.5289656629489569 0.0329867228565051 0.13469578499739585 -0.3204424506060496 -1.276 -17.176 -1.544 -10.332 0.136 0.396 -0.24
-0.6151262959420509 -1.3667768820059036 -0.06711165946998685 1.9884225962964677 0.014956312681882784 0.9694758579435815 0.06289321230330196 -0.009032078877376396 0.4060508504003128 -0.01531526418337737 -0.5313218574387072 0.01649336142825255 0.11820242356914328 -0.35342917346255465 -1.34 -17.24 -1.376 -10.3 0.124 0.424 -0.26
-0.6147428007450796 -1.3621749396422473 -0.0682621450609009 1.9838206539328114 0.01457281748491143 0.9702428483375242 0.05944175553055978 -0.02513274122400389 0.4107632393798135 -0.019242254999627974 -0.5328926537652074 -0.0035342917346255468 0.08050331173313745 -0.29648780662692087 -1.244 -17.364 -1.34 -10.3 0.124 0.616 -0.288
-0.6155097911390223 -1.3579564924755625 -0.06787864986392955 1.9776847307812697 0.015339807878854137 0.9725438195193523 0.05790777474267437 -0.03180862561162992 0.42372230907344055 -0.01610066234662749 -0.5446736262139592 -0.019634954081253035 0.10838494652851677 -0.24975661591353862 -1.152 -17.524 -1.14 -10.176 0.136 0.588 -0.296
-0.6158932863359936 -1.3545050357028203 -0.0682621450609009 1.9723157980236707 0.014956312681882784 0.9736943051102663 0.05560680356084625 -0.048694686121507534 0.40722894764518797 -0.027096236632129192 -0.5446736262139592 -0.01021017612225158 0.14451326203802234 -0.2968805057085459 -1.184 -17.588 -1.208 -10.056 0.144 0.452 -0.288
-0.616276781532965 -1.3502865885361355 -0.06787864986392955 1.9669468652660718 0.01457281748491143 0.9748447907011805 0.052155346788104066 -0.049480084284757656 0.42529310539994075 -0.009424777959001457 -0.5458517234588344 0.0047123889795007284 0.14058627122177175 -0.2709623663212919 -1.056 -17.716 -1.508 -10.116 0.152 0.412 -0.288
-0.6166602767299363 -1.3472186269603645 -0.06787864986392955 1.9615779325084728 0.014956312681882784 0.9756117810951231 0.05062136600021865 -0.039662607244131134 0.43668137876706753 0.006283185306000972 -0.5254313712143313 0.0019634954081253035 0.09189158510026421 -0.21637719397540847 -1.056 -17.872 -1.208 -10.176 0.124 0.56 -0.296
-0.6170437719269076 -1.3418496942027656 -0.06902913545484361 1.9562089997508738 0.014956312681882784 0.9763787714890658 0.04832039481839053 -0.05576326959075863 0.39348447978831086 -0.0011780972448751821 -0.4987278336638271 0.001570796326500243 0.043982297142006806 -0.20734511509803208 -1.368 -17.872 -1.644 -10.176 0.144 0.712 -0.308
-0.6170437719269076 -1.3376312470360807 -0.06864564025787226 1.9504565717963036 0.014956312681882784 0.978679742670894 0.044485442848677 -0.056155968672383684 0.38170350733955904 -0.01727875959150267 -0.5211116813164556 0.02042035224450316 0.1060287520387664 -0.25368360672978923 -1.464 -17.904 -1.44 -10.176 0.18 0.568 -0.296
-0.6185777527147931 -1.33456328546031 -0.06787864986392955 1.945471134235676 0.015339807878854137 0.979830228261808 0.043334957257762936 -0.06558074663138515 0.3966260724413113 -0.027881634795379313 -0.5207189822348305 0.03455751918300534 0.17789268397615252 -0.2560398012195396 -1.4 -18.032 -1.508 -10.056 0.364 0.384 -0.308
-0.6197282383057071 -1.3303448382936252 -0.0682621450609009 1.9408691918720198 0.017257283863710903 0.9805972186557508 0.04065049087896346 -0.08050331173313745 0.4182245219306897 -0.01021017612225158 -0.5187554868267052 0.04987278336638271 0.16139932254789996 -0.2481858195870384 -1.524 -18.128 -1.508 -10.148 0.372 0.356 -0.28
-0.6204952286996499 -1.3257428959299689 -0.06941263065181497 1.9358837543113923 0.01917475984856767 0.9809807138527221 0.03796602450016399 -0.09032078877376397 0.39976766509431183 -0.005890486224375911 -0.5002986299903274 0.1507964473440233 0.10485065479389122 -0.25250550948491407 -1.464 -18.256 -1.44 -10.36 0.3 0.576 -0.268
-0.6220292094875353 -1.322674934354198 -0.06864564025787226 1.9316653071447072 0.021092235833424438 0.9821311994436361 0.03566505331833587 -0.10013826581439049 0.40644354948193784 -0.023169245815878585 -0.5050110189698281 0.181034276629153 0.06361725122325984 -0.2646791810152909 -1.432 -18.38 -1.476 -10.452 0.152 0.684 -0.288
-0.6224127046845066 -1.3180729919905418 -0.06902913545484361 1.9262963743871082 0.023009711818281205 0.9832816850345502 0.03259709174256504 -0.08482300163101313 0.37267142846218265 -0.0023561944897503642 -0.5057964171330782 0.21834068938353376 0.11152653918151725 -0.2631083846887907 -1.588 -18.572 -1.812 -10.424 0.136 0.56 -0.268
-0.6239466854723921 -1.3153885256117424 -0.06941263065181497 1.920543946432538 0.024927187803137973 0.9855826562163783 0.029529130166794215 -0.11270463642639243 0.38366700274768434 -0.02513274122400389 -0.517184690500205 0.17121679958852648 0.14097897030339682 -0.28667032958629435 -1.712 -18.796 -1.776 -10.332 0.136 0.376 -0.26
-0.6247136758663347 -1.3115535736420287 -0.06902913545484361 1.9163254992658532 0.02569417819708068 0.9859661514133496 0.026461168591023387 -0.09896016856951531 0.3754203220335581 -0.022776546734253524 -0.49990593090870233 0.17160949867015154 0.15747233173164935 -0.2831360378516688 -1.524 -18.952 -1.812 -10.24 0.124 0.364 -0.28
-0.6258641614572488 -1.3081021168692866 -0.07094661143970038 1.9109565665082542 0.02684466378799474 0.9859661514133496 0.02339320701525256 -0.11545352999776785 0.3597123587685556 -0.003141592653000486 -0.4684900043786975 0.12959069693627004 0.09071348785538903 -0.31258846897354836 -1.652 -18.888 -1.712 -10.268 0.124 0.528 -0.28
-0.6270146470481629 -1.3038836697026017 -0.06979612584878632 1.9063546241445979 0.027228158984966094 0.986349646610321 0.020708740636453084 -0.1252710070383944 0.3789546137681836 -0.02042035224450316 -0.46731190713382226 0.09306968234513939 0.018849555918002914 -0.323191344177425 -1.804 -19.144 -1.812 -10.24 0.124 0.588 -0.268
-0.6277816374421056 -1.3011992033238022 -0.06864564025787226 1.9032866625688272 0.027228158984966094 0.9871166370042638 0.017640779060682257 -0.12095131714051871 0.37031523397243227 -0.009032078877376396 -0.44689155488931914 0.06636614479463526 0.004319689897875668 -0.33536501570780186 -1.652 -19.176 -1.88 -10.148 0.116 0.576 -0.268
-0.6289321230330196 -1.2981312417480313 -0.07017962104575767 1.8983012250081994 0.027611654181937447 0.9867331418072924 0.014189322287940077 -0.13076879418114523 0.36756634040105685 -0.011388273367126762 -0.4194026191755649 0.024347343060753767 0.023169245815878585 -0.29648780662692087 -1.68 -19.24 -2.08 -10.148 0.136 0.548 -0.28
-0.6308495990178764 -1.294296289778318 -0.06941263065181497 1.8940827778415146 0.0279951493789088 0.9875001322012351 0.010737865515197896 -0.14372786387477224 0.32751103407530063 -0.007853981632501214 -0.4158683274409393 -0.02042035224450316 0.024740042142378828 -0.30080749652479655 -1.9 -19.332 -2.18 -10.268 0.136 0.5 -0.24
-0.6327670750027332 -1.291228328202547 -0.07017962104575767 1.8906313210687724 0.0279951493789088 0.9871166370042638 0.008436894333369775 -0.14176436846664692 0.3239767423406751 -0.00039269908162506076 -0.43982297142006804 -0.0011780972448751821 0.022383847652628464 -0.2960951075452958 -1.836 -19.332 -2.248 -10.3 0.136 0.528 -0.26
-0.6339175605936472 -1.2873933762328336 -0.07056311624272903 1.886029378705116 0.0279951493789088 0.9875001322012351 0.004601942363656241 -0.16728980877227587 0.3180862561162992 -0.029059732040254495 -0.41626102652256436 -0.0027488935713754254 -0.0047123889795007284 -0.31847895519792424 -1.804 -19.396 -2.148 -10.268 0.124 0.528 -0.26
-0.6354515413815326 -1.284708909854034 -0.07133010663667173 1.88142743634146 0.028378644575880154 0.9867331418072924 0.0011504855909140602 -0.1621847207111501 0.2988440011166712 -0.04358959806038174 -0.41194133662468874 0.009817477040626518 -0.024740042142378828 -0.30355639009617197 -2.024 -19.492 -2.048 -10.268 0.144 0.576 -0.26
-0.6369855221694181 -1.2801069674903778 -0.07171360183364309 1.878359474765689 0.027611654181937447 0.9871166370042638 -0.0023009711818281204 -0.15275994275214863 0.3349723166261768 -0.056155968672383684 -0.38563049815580963 0.003141592653000486 -0.03337942193813016 -0.29373891305554545 -2.088 -19.588 -2.112 -10.24 0.136 0.608 -0.296
-0.6400534837451889 -1.278189491505521 -0.07171360183364309 1.8741410275990042 0.027228158984966094 0.9867331418072924 -0.004601942363656241 -0.18024887846590287 0.30512718642267217 -0.036128315509505585 -0.3762057201968082 -0.005890486224375911 0.01021017612225158 -0.30944687632054785 -2.088 -19.872 -2.048 -10.148 0.136 0.568 -0.296
-0.6415874645330742 -1.2751215299297503 -0.07056311624272903 1.8703060756292906 0.027228158984966094 0.986349646610321 -0.008820389530341128 -0.20341812428178146 0.24897121775028852 -0.05183627877450802 -0.3648174468296814 -0.010995574285501701 0.006283185306000972 -0.29766590387179603 -2.148 -19.936 -2.048 -10.208 0.144 0.528 -0.268
-0.6442719309118737 -1.2732040539448934 -0.0724805922275858 1.86723811405352 0.027228158984966094 0.9867331418072924 -0.011888351106111956 -0.20224002703690627 0.26035949111741524 -0.023169245815878585 -0.3459678909116785 -0.01021017612225158 0.009424777959001457 -0.34243359917705296 -1.836 -19.936 -2.048 -10.208 0.136 0.608 -0.268
-0.6461894068967305 -1.2709030827630652 -0.07286408742455715 1.8637866572807777 0.027611654181937447 0.9867331418072924 -0.01342233189399737 -0.19792033713903062 0.2591813938725401 -0.03220132469325498 -0.32358404325905005 0.0027488935713754254 0.01021017612225158 -0.32594023774880043 -1.932 -20.096 -2.112 -10.332 0.136 0.508 -0.252
-0.6484903780785587 -1.2686021115812371 -0.0732475826215285 1.8611021909019783 0.028378644575880154 0.9867331418072924 -0.019558255045539024 -0.20970130958778244 0.24268803244428755 -0.03848450999925595 -0.3153373625449238 0.014137166938502187 0.014529866020127248 -0.3043417882594221 -1.776 -19.968 -2.348 -10.268 0.164 0.528 -0.26
-0.6504078540634154 -1.2655341500054664 -0.07439806821244256 1.8580342293262073 0.028378644575880154 0.9871166370042638 -0.02032524543948173 -0.2399391388729121 0.2548617039746644 -0.06322455214163478 -0.2768528525456678 0.045945792550132106 -0.0200276531628781 -0.3392920065240525 -1.496 -20.064 -2.148 -10.24 0.188 0.588 -0.28
-0.6511748444573582 -1.262849683626667 -0.07554855380335662 1.8557332581443793 0.028762139772851508 0.9871166370042638 -0.023776702212223912 -0.18496126744540362 0.2269800691792851 -0.08128870989638758 -0.2850995332597941 0.03887720908088101 0.003926990816250607 -0.30748338091242255 -1.744 -20.16 -1.912 -10.36 0.208 0.548 -0.288
-0.6538593108361576 -1.2616991980357528 -0.07554855380335662 1.8522818013716371 0.029912625363765568 0.9867331418072924 -0.027228158984966094 -0.24150993519941236 0.2061670178531569 -0.06361725122325984 -0.27960174611704325 0.056155968672383684 0.0035342917346255468 -0.3153373625449238 -1.836 -19.968 -1.944 -10.268 0.252 0.576 -0.26
-0.6569272724119284 -1.2601652172478675 -0.07593204900032798 1.849980830189809 0.03029612056073692 0.9867331418072924 -0.029912625363765568 -0.23758294438316174 0.20538161968990676 -0.05262167693775814 -0.26114488928066537 0.06911503836601068 -0.008639379795751335 -0.3385066083608024 -1.868 -19.968 -1.98 -10.088 0.228 0.52 -0.26
-0.6596117387907279 -1.257480750869068 -0.07746602978821339 1.8472963638110096 0.030679615757708275 0.9867331418072924 -0.033364082136507746 -0.2250165737711598 0.1888882582616542 -0.09306968234513939 -0.24582962509728803 0.06126105673350948 -0.0047123889795007284 -0.3137665662184235 -1.712 -20.064 -2.048 -10.088 0.208 0.548 -0.288
-0.6626797003664987 -1.2551797796872397 -0.07708253459124204 1.8453788878261528 0.03144660615165098 0.986349646610321 -0.03719903410622128 -0.22344577744465957 0.20734511509803208 -0.08207410805963769 -0.2399391388729121 0.06440264938650996 -0.02081305132612822 -0.31258846897354836 -1.68 -19.936 -2.248 -10.088 0.144 0.608 -0.252
-0.6645971763513555 -1.254412789293297 -0.0782330201821561 1.8430779166443245 0.03259709174256504 0.9859661514133496 -0.04065049087896346 -0.29766590387179603 0.17160949867015154 -0.06715154295788539 -0.21127210591428267 0.062439153978384655 -0.034950218264630406 -0.2945243112187956 -1.652 -20.0 -1.98 -10.024 0.136 0.608 -0.252
-0.667281642730155 -1.2532623037023831 -0.07976700097004151 1.8423109262503818 0.03259709174256504 0.9871166370042638 -0.042184471666848876 -0.2560398012195396 0.15433073907864886 -0.06126105673350948 -0.1888882582616542 0.07147123285576105 -0.011780972448751823 -0.35185837713605445 -1.496 -20.16 -1.844 -10.148 0.164 0.588 -0.28
-0.6703496043059258 -1.2513448277175263 -0.07938350577307016 1.8407769454624965 0.03259709174256504 0.986349646610321 -0.047553404424447825 -0.29138271856579506 0.1519745445888985 -0.06440264938650996 -0.17357299407827684 0.03220132469325498 0.01060287520387664 -0.36049775693180575 -1.244 -20.032 -1.812 -10.176 0.208 0.56 -0.268
-0.673801061078668 -1.2501943421266122 -0.08015049616701286 1.8388594694776397 0.03259709174256504 0.9871166370042638 -0.05062136600021865 -0.3129811680551734 0.18024887846590287 -0.04241150081550656 -0.14961835009914815 0.00039269908162506076 0.00039269908162506076 -0.3381139092791773 -1.212 -20.032 -2.18 -10.208 0.228 0.508 -0.26
-0.6745680514726107 -1.2475098757478127 -0.08091748656095557 1.838092479083697 0.03298058693953639 0.9859661514133496 -0.054072822772960834 -0.26114488928066537 0.1260564052016445 -0.09346238142676445 -0.14451326203802234 0.0019634954081253035 -0.03180862561162992 -0.3471459881565537 -1.212 -20.348 -2.048 -10.332 0.2 0.56 -0.268
-0.679169993836267 -1.2482768661417554 -0.08168447695489828 1.8361750030988402 0.03259709174256504 0.9855826562163783 -0.0559902987578176 -0.24268803244428755 0.07264933010063623 -0.11820242356914328 -0.10720684928364158 0.024740042142378828 -0.024347343060753767 -0.3337942193813016 -1.432 -20.348 -1.776 -10.424 0.116 0.576 -0.268
-0.681470965018095 -1.24674288535387 -0.08321845774278369 1.835791507901869 0.03298058693953639 0.9855826562163783 -0.06212622190935926 -0.28195794060679363 0.13037609509952017 -0.07736171908013696 -0.09699667316139 0.0310232274483798 -0.02670353755050413 -0.3247621405039252 -1.212 -20.032 -1.608 -10.116 0.144 0.528 -0.26
-0.6849224217908373 -1.244441914172042 -0.0847524385306691 1.8346410223109548 0.033364082136507746 0.9848156658224356 -0.06442719309118737 -0.27960174611704325 0.13233959050764546 -0.12134401622214377 -0.10131636305926567 -0.0035342917346255468 -0.015707963265002428 -0.33772121019755225 -1.432 -19.936 -1.644 -9.932 0.216 0.528 -0.26
-0.686839897775694 -1.2455923997629559 -0.08551942892461181 1.8342575271139834 0.03298058693953639 0.9836651802315216 -0.06787864986392955 -0.28195794060679363 0.0860010988758883 -0.1390154748952715 -0.06440264938650996 -0.02591813938725401 -0.03455751918300534 -0.3137665662184235 -1.308 -20.38 -1.744 -10.148 0.208 0.548 -0.232
-0.6906748497454075 -1.2448254093690132 -0.08628641931855452 1.8342575271139834 0.0337475773334791 0.9836651802315216 -0.07017962104575767 -0.29530970938204565 0.03769911183600583 -0.061653755815134534 -0.03926990816250607 -0.009424777959001457 -0.06911503836601068 -0.303949089177797 -0.996 -20.38 -1.508 -10.3 0.172 0.56 -0.252
-0.6929758209272356 -1.2440584189750705 -0.08590292412158317 1.8338740319170121 0.033364082136507746 0.9832816850345502 -0.07439806821244256 -0.26546457917854105 0.0400553063257562 -0.07539822367201165 -0.01767145867312773 0.018456856836377853 -0.08443030254938806 -0.2803871442802934 -1.152 -20.16 -1.644 -10.176 0.18 0.52 -0.24
-0.6964272776999778 -1.2436749237780993 -0.08820389530341129 1.8338740319170121 0.03298058693953639 0.9813642090496935 -0.07669903939427068 -0.3271183349936756 0.0640099503048849 -0.06361725122325984 -0.009424777959001457 0.022383847652628464 -0.09424777959001458 -0.34478979366680335 -0.84 -20.064 -1.776 -10.3 0.208 0.48 -0.252
-0.698728248881806 -1.2448254093690132 -0.08935438089432535 1.8334905367200407 0.033364082136507746 0.979830228261808 -0.08053399136398422 -0.32122784876929966 0.04280419989713162 -0.11506083091614279 0.005497787142750851 0.01021017612225158 -0.12566370612001942 -0.32358404325905005 -0.996 -20.16 -1.776 -10.24 0.264 0.48 -0.24
-0.7017962104575768 -1.2429079333841564 -0.09050486648523941 1.8350245175079263 0.034514567727421806 0.9779127522769513 -0.08283496254581234 -0.3070906818307975 0.043196898978756684 -0.1280199006097698 0.019242254999627974 0.02042035224450316 -0.16257741979277515 -0.2619302874439155 -0.84 -20.348 -1.576 -10.424 0.308 0.508 -0.28
-0.705247667230319 -1.2421409429902137 -0.09088836168221076 1.8346410223109548 0.03528155812136451 0.9763787714890658 -0.08590292412158317 -0.2945243112187956 0.043196898978756684 -0.056941366835633805 0.04476769530525693 0.06479534846813502 -0.1771072858129024 -0.29059732040254493 -0.748 -20.348 -1.24 -10.788 0.3 0.48 -0.268
-0.7079321336091184 -1.2425244381871852 -0.09242234247009617 1.8354080127048975 0.03528155812136451 0.9740778003072377 -0.08743690490946858 -0.2945243112187956 0.012959069693627005 -0.11231193734476737 0.059690260407009234 0.08443030254938806 -0.1798561793842778 -0.28470683417816905 -0.592 -20.444 -1.408 -10.696 0.272 0.396 -0.252
-0.7113835903818606 -1.2432914285811278 -0.09318933286403888 1.8361750030988402 0.03604854851530722 0.9717768291254096 -0.09165535207615347 -0.3019855937696717 0.007853981632501214 -0.10524335387551628 0.023561944897503646 0.056155968672383684 -0.20695241601640701 -0.31180307081029823 -0.592 -20.32 -1.644 -10.696 0.244 0.432 -0.232
-0.7144515519576314 -1.2432914285811278 -0.09357282806101024 1.8369419934927829 0.036432043712278574 0.9702428483375242 -0.0947233136519243 -0.28352873693329383 -0.0310232274483798 -0.08325220530451288 0.06518804754976008 0.04084070448900632 -0.23012166183228558 -0.30512718642267217 -0.56 -20.32 -1.544 -10.452 0.216 0.452 -0.288
-0.7171360183364309 -1.2432914285811278 -0.0947233136519243 1.8373254886897543 0.03719903410622128 0.9671748867617533 -0.09702428483375242 -0.3012001956064216 -0.012959069693627005 -0.09464047867163963 0.09464047867163963 0.03652101459113065 -0.23365595356691113 -0.2988440011166712 -0.62 -20.348 -1.276 -10.332 0.216 0.5 -0.28
-0.7198204847152304 -1.2436749237780993 -0.09510680884889565 1.838092479083697 0.037582529303192634 0.9648739155799253 -0.1004757416064946 -0.29177541764742015 -0.024740042142378828 -0.08560839979426324 0.07029313561088588 0.03377212101975522 -0.22423117560790967 -0.2874557277495445 -0.404 -20.096 -1.276 -10.176 0.244 0.46 -0.268
-0.7225049510940299 -1.2432914285811278 -0.09740778003072377 1.8384759742806684 0.03719903410622128 0.9618059540041545 -0.10316020798529407 -0.2941316121371705 -0.030237829285129678 -0.10759954836526664 0.07382742734551141 0.02591813938725401 -0.25839599570928995 -0.2898119222392948 -0.404 -20.064 -1.408 -9.996 0.328 0.472 -0.288
-0.724805922275858 -1.244441914172042 -0.09817477042466648 1.840393450265525 0.03796602450016399 0.9595049828223263 -0.1054611791671222 -0.23836834254641187 -0.0329867228565051 -0.12173671530376882 0.09424777959001458 0.029845130203504617 -0.2925608158106702 -0.2709623663212919 -0.464 -20.032 -1.34 -9.78 0.316 0.548 -0.252
-0.7286408742455716 -1.2440584189750705 -0.09970875121255189 1.841160440659468 0.038733014894106695 0.9556700308526128 -0.10814564554592167 -0.2874557277495445 -0.0679369411211355 -0.1610066234662749 0.11388273367126761 0.07382742734551141 -0.2902046213209199 -0.24386612968916271 -0.528 -20.0 -1.172 -9.72 0.264 0.608 -0.252
-0.731325340624371 -1.2452089045659847 -0.1012427320004373 1.843461411841296 0.03911651009107805 0.9529855644738133 -0.11083011192472114 -0.3149446634632987 -0.05537057050913356 -0.10956304377339195 0.1331249886708956 0.0620464548967596 -0.26782077366829143 -0.22855086550578535 -0.308 -19.904 -0.94 -9.628 0.236 0.568 -0.268
-0.7340098070031704 -1.2459758949599273 -0.1012427320004373 1.84461189743221 0.0395000052880494 0.9506845932919852 -0.11313108310654926 -0.3000220983615464 -0.03848450999925595 -0.10327985846739098 0.14097897030339682 0.023954643979128706 -0.26114488928066537 -0.23679754621991161 -0.28 -19.872 -1.14 -9.596 0.264 0.548 -0.26
-0.7366942733819699 -1.24674288535387 -0.10200972239438001 1.8469128686140381 0.038733014894106695 0.9487671173071284 -0.11543205428837738 -0.2721404635661671 -0.07932521448826227 -0.08521570071263818 0.16297011887440022 -0.00039269908162506076 -0.25682519938278975 -0.22658737009766006 -0.216 -20.192 -1.376 -9.504 0.3 0.52 -0.252
-0.7386117493668267 -1.2486603613387268 -0.10316020798529407 1.8495973349928376 0.0395000052880494 0.9460826509283289 -0.11811652066717686 -0.2870630286679194 -0.09346238142676445 -0.08835729336563866 0.21951878662840896 -0.007853981632501214 -0.2552544030562895 -0.265071880096916 -0.28 -20.38 -1.44 -9.504 0.244 0.528 -0.268
-0.7420632061395689 -1.2475098757478127 -0.10469418877317949 1.8515148109776944 0.0395000052880494 0.9433981845495295 -0.11926700625809092 -0.2666426764234162 -0.1130973355080175 -0.11623892816101798 0.2528982085665391 0.027881634795379313 -0.2850995332597941 -0.22148228203653425 -0.34 -20.128 -1.24 -9.78 0.18 0.548 -0.28
-0.7447476725183684 -1.2494273517326695 -0.10507768397015084 1.8534322869625512 0.04026699568199211 0.9395632325798159 -0.12195147263689039 -0.27449665805591744 -0.054977871427508505 -0.07382742734551141 0.24465152785241284 0.03573561642788053 -0.30473448734104713 -0.20773781417965714 -0.34 -19.716 -1.108 -9.812 0.172 0.5 -0.28
-0.7478156340941392 -1.2513448277175263 -0.10661166475803625 1.8568837437352934 0.0395000052880494 0.9364952710040451 -0.12425244381871851 -0.3078760799940476 -0.10485065479389122 -0.08560839979426324 0.2505420140767888 -0.001570796326500243 -0.2811725424435435 -0.20813051326128218 -0.308 -20.064 -1.44 -9.748 0.228 0.48 -0.252
-0.749733110078996 -1.2517283229144975 -0.10776215034895031 1.8599517053110641 0.039883500485020755 0.9338108046252456 -0.12616991980357528 -0.26742807458666634 -0.1539380399970238 -0.10995574285501701 0.28431413509654396 -0.0200276531628781 -0.2882411259127946 -0.21127210591428267 -0.436 -20.508 -1.408 -9.904 0.228 0.472 -0.26
-0.7528010716547668 -1.2536457988993543 -0.10776215034895031 1.863019666886835 0.04026699568199211 0.9311263382464462 -0.12732040539448933 -0.24308073152591259 -0.12762720152814475 -0.11506083091614279 0.3031636910145469 0.014922565101752308 -0.29845130203504616 -0.1912444527514046 -0.152 -20.032 -1.14 -10.088 0.188 0.48 -0.296
-0.756252528427509 -1.2551797796872397 -0.10891263593986437 1.8660876284626058 0.039883500485020755 0.9276748814737039 -0.12962137657631745 -0.2552544030562895 -0.1130973355080175 -0.08678649703913842 0.31965705244279946 0.031415926530004856 -0.3031636910145469 -0.1610066234662749 -0.152 -19.904 -1.004 -9.964 0.18 0.424 -0.28
-0.7581700044123657 -1.2563302652781538 -0.10891263593986437 1.8699225804323194 0.03911651009107805 0.9253739102918759 -0.13153885256117423 -0.2988440011166712 -0.12644910428326955 -0.07579092275363672 0.31415926530004856 -0.012959069693627005 -0.3180862561162992 -0.17946348030265274 -0.308 -20.064 -1.172 -9.904 0.236 0.424 -0.26
-0.7604709755941939 -1.2590147316569533 -0.11006312153077843 1.8729905420080901 0.039883500485020755 0.9215389583221623 -0.13230584295511694 -0.27763825070891796 -0.18613936469027878 -0.08639379795751337 0.32829643223855076 -0.03534291734625546 -0.31651545978979895 -0.19320794815952988 -0.308 -20.256 -1.376 -9.872 0.264 0.452 -0.26
-0.762771946776022 -1.2586312364599819 -0.1112136071216925 1.8764419987808323 0.039883500485020755 0.9173205111554774 -0.1349903093339164 -0.23876104162803694 -0.1739656931599019 -0.10995574285501701 0.3758130211151831 -0.0035342917346255468 -0.34950218264630406 -0.17592918856802722 -0.216 -19.904 -1.408 -9.78 0.2 0.52 -0.26
-0.7662234035487642 -1.2605487124448387 -0.11274758790957791 1.880276950750546 0.039883500485020755 0.9154030351706206 -0.1357572997278591 -0.24897121775028852 -0.1390154748952715 -0.0911061869370141 0.3691371367275571 0.024740042142378828 -0.3400774046873026 -0.1661117115274007 -0.404 -19.588 -1.108 -9.84 0.172 0.508 -0.252
-0.769291365124535 -1.262849683626667 -0.11313108310654926 1.8844953979172308 0.0395000052880494 0.9111845880039358 -0.13767477571271589 -0.27528205621916757 -0.168075206935526 -0.08128870989638758 0.3824889055028092 0.01649336142825255 -0.3133738671367985 -0.13508848407902088 -0.404 -20.192 -1.208 -9.78 0.216 0.5 -0.268
-0.7708253459124204 -1.2643836644145523 -0.11313108310654926 1.887946854689973 0.039883500485020755 0.9088836168221076 -0.13882526130362993 -0.2792090470354182 -0.19556414264928024 -0.06008295948863429 0.39152098438018557 -0.0011780972448751821 -0.3078760799940476 -0.12919799785464497 -0.34 -20.032 -1.24 -9.748 0.28 0.492 -0.288
-0.7727428218972772 -1.266301140399409 -0.11504855909140603 1.8917818066596865 0.04026699568199211 0.9065826456402796 -0.13882526130362993 -0.2737112598926673 -0.19242254999627975 -0.0860010988758883 0.4084070448900632 -0.02631083846887907 -0.2839214360149189 -0.11506083091614279 0.34 -19.748 -1.14 -9.688 0.28 0.424 -0.268
-0.7750437930791053 -1.2686021115812371 -0.11658253987929144 1.8963837490233428 0.04026699568199211 0.902747693670566 -0.13959225169757264 -0.23169245815878584 -0.18456856836377855 -0.1519745445888985 0.41194133662468874 0.008246680714126275 -0.2902046213209199 -0.09464047867163963 0.748 -19.936 -0.736 -9.688 0.216 0.508 -0.28
-0.7777282594579048 -1.270519587566094 -0.1177330254702055 1.9013691865839704 0.0395000052880494 0.8989127417008524 -0.14150972768242942 -0.18378317020052842 -0.16886060509877612 -0.14765485469102282 0.4402156705016931 0.022383847652628464 -0.329474529483426 -0.06754424203951044 0.872 -19.812 -0.468 -9.748 0.164 0.48 -0.296
-0.7788787450488188 -1.272820558747922 -0.11811652066717686 1.9063546241445979 0.03911651009107805 0.896228275322053 -0.14150972768242942 -0.18849555918002917 -0.19988383254715592 -0.08285950622288782 0.4661338098889471 0.008246680714126275 -0.32162054785092475 -0.08796459428401361 1.056 -19.716 -0.5 -9.628 0.208 0.452 -0.268
-0.7807962210336756 -1.2751215299297503 -0.12195147263689039 1.9109565665082542 0.03911651009107805 0.8927768185493108 -0.14266021327334347 -0.1692533041804012 -0.19281524907790482 -0.11034844193664206 0.478307481419324 -0.02081305132612822 -0.3337942193813016 -0.10288715938576591 1.056 -19.748 -0.368 -9.748 0.292 0.48 -0.252
-0.781179716230647 -1.2766555107176356 -0.12233496783386175 1.9155585088719105 0.0395000052880494 0.8893253617765686 -0.14342720366728617 -0.11623892816101798 -0.21676989305703354 -0.18339047111890336 0.4841979676436999 -0.03534291734625546 -0.33300882121805153 -0.07186393193738612 0.996 -19.524 -0.436 -9.78 0.3 0.5 -0.268
-0.7830971922155037 -1.279339977096435 -0.12425244381871851 1.9213109368264807 0.04026699568199211 0.8866408953977691 -0.14342720366728617 -0.12212941438539389 -0.22815816642416029 -0.2179479903019087 0.49362274560270136 0.009817477040626518 -0.32672563591205056 -0.05929756132538417 0.84 -19.396 -0.4 -9.78 0.228 0.412 -0.28
-0.7834806874124751 -1.2816409482782631 -0.12540292940963257 1.925912879190137 0.039883500485020755 0.883189438625027 -0.14381069886425754 -0.17082410050690142 -0.2666426764234162 -0.13469578499739585 0.4893030557048257 0.02552544030562895 -0.3063052836675474 -0.027881634795379313 0.9 -19.396 -0.436 -9.78 0.236 0.356 -0.26
-0.7846311730033891 -1.2839419194600914 -0.1277039005914607 1.9320488023416786 0.03911651009107805 0.8785874962613707 -0.14457768925820025 -0.12644910428326955 -0.2697842690764167 -0.1370519794871462 0.5254313712143313 -0.007853981632501214 -0.31455196438167365 -0.03455751918300534 0.996 -19.08 -0.436 -9.872 0.292 0.356 -0.268
-0.786548648988246 -1.2862428906419194 -0.1284708909854034 1.9370342399023062 0.03911651009107805 0.8762865250795426 -0.14419419406122888 -0.10013826581439049 -0.21245020315915786 -0.16336281795602528 0.5478152188669597 -0.024740042142378828 -0.3754203220335581 -0.02631083846887907 0.84 -19.112 -0.332 -9.84 0.3 0.396 -0.252
-0.78769913457916 -1.2893108522176902 -0.12962137657631745 1.9424031726599051 0.0395000052880494 0.8709175923219437 -0.14381069886425754 -0.10720684928364158 -0.23012166183228558 -0.13744467856877127 0.5411393344793337 0.00039269908162506076 -0.3872012944823099 0.012566370612001944 0.496 -19.048 -0.2 -9.964 0.228 0.444 -0.26
-0.7884661249731026 -1.291228328202547 -0.13038836697026016 1.9477721054175041 0.03911651009107805 0.8682331259431442 -0.14419419406122888 -0.14844025285427295 -0.25250550948491407 -0.10053096489601555 0.5544911032545857 0.003141592653000486 -0.3781692156049335 -0.013351768775252066 0.84 -18.952 -0.3 -9.872 0.236 0.384 -0.26
-0.7884661249731026 -1.294296289778318 -0.13192234775814557 1.9539080285690458 0.0395000052880494 0.863631183579488 -0.14457768925820025 -0.09935286765114036 -0.24897121775028852 -0.12448560887514426 0.5195408849899553 0.0011780972448751821 -0.3593196596869306 -0.018849555918002914 1.056 -19.08 0.2 -9.78 0.28 0.376 -0.28
-0.7900001057609881 -1.2973642513540886 -0.13192234775814557 1.9592769613266448 0.03911651009107805 0.8605632220037172 -0.14457768925820025 -0.0769690199985119 -0.2670353755050413 -0.09032078877376397 0.536034246418208 -0.019634954081253035 -0.39034288713531035 -0.009424777959001457 1.056 -18.984 0.2 -9.748 0.316 0.384 -0.252
-0.7930680673367589 -1.300048717732888 -0.13153885256117423 1.965029389281215 0.038733014894106695 0.8571117652309749 -0.14457768925820025 -0.13076879418114523 -0.24150993519941236 -0.01060287520387664 0.5595961913157116 0.012173671530376884 -0.37659841927843324 0.006675884387626033 1.152 -18.732 0.1 -9.748 0.3 0.396 -0.268
-0.7930680673367589 -1.301966193717745 -0.13268933815208828 1.970398322038814 0.03911651009107805 0.85289331806429 -0.14419419406122888 -0.1449059611196474 -0.2360121480566615 -0.03180862561162992 0.5533130060097106 -0.003926990816250607 -0.36049775693180575 -0.010995574285501701 0.996 -18.952 -0.164 -9.688 0.292 0.396 -0.268
-0.7930680673367589 -1.3038836697026017 -0.13307283334905964 1.975767254796413 0.038733014894106695 0.8490583660945765 -0.14419419406122888 -0.05026548244800778 -0.22894356458741041 -0.0400553063257562 0.5419247326425838 -0.009424777959001457 -0.36952983580918214 -0.007853981632501214 1.276 -18.764 0.0 -9.66 0.264 0.376 -0.224
-0.7938350577307016 -1.307335126475344 -0.13307283334905964 1.9811361875540119 0.038733014894106695 0.8467573949127484 -0.14457768925820025 -0.01531526418337737 -0.25957409295416517 -0.036913713672755706 0.5376050427447081 0.007853981632501214 -0.3754203220335581 0.0007853981632501215 1.556 -18.636 -0.232 -9.628 0.264 0.412 -0.204
-0.7946020481246443 -1.309636097657172 -0.13307283334905964 1.9872721107055535 0.03911651009107805 0.8410049669581781 -0.14457768925820025 -0.03926990816250607 -0.2552544030562895 -0.03573561642788053 0.5670574738665877 0.008639379795751335 -0.3718860302989325 0.00039269908162506076 1.088 -18.796 -0.268 -9.504 0.252 0.344 -0.176
-0.7946020481246443 -1.3119370688390002 -0.13460681413694506 1.9930245386601237 0.0395000052880494 0.8383205005793786 -0.14381069886425754 -0.008639379795751335 -0.2576105975460398 -0.04162610265225644 0.5611669876422118 -0.001570796326500243 -0.3832743036660593 -0.0007853981632501215 0.932 -18.508 -0.268 -9.476 0.272 0.424 -0.168
-0.794218552927673 -1.3138545448238568 -0.13383982374300235 1.9995439570086369 0.039883500485020755 0.833335063018751 -0.14419419406122888 -0.03730641275438077 -0.2737112598926673 -0.023169245815878585 0.5929756132538417 0.018849555918002914 -0.38445240091093447 0.006283185306000972 0.932 -18.288 -0.3 -9.444 0.28 0.364 -0.168
-0.7938350577307016 -1.3165390112026563 -0.1342233189399737 2.005296384963207 0.039883500485020755 0.8306505966399516 -0.14457768925820025 -0.009424777959001457 -0.2159844948937834 -0.028667032958629435 0.575696853662339 0.013351768775252066 -0.3711006321356824 0.01060287520387664 0.932 -18.348 -0.368 -9.384 0.264 0.396 -0.176
-0.794218552927673 -1.3192234775814558 -0.13460681413694506 2.011432308114749 0.0395000052880494 0.8260486542762953 -0.14457768925820025 0.007853981632501214 -0.25878869479091504 0.0047123889795007284 0.5957245068252172 -0.00510508806112579 -0.3644247477480564 0.009032078877376396 0.996 -18.288 -0.3 -9.476 0.28 0.344 -0.156
-0.7934515625337303 -1.3207574583693413 -0.1342233189399737 2.0164177456753762 0.0395000052880494 0.8233641878974959 -0.14457768925820025 -0.0023561944897503642 -0.239153740709662 -0.00039269908162506076 0.5961172059068423 -0.0310232274483798 -0.3581415624420554 -0.007853981632501214 1.088 -18.224 -0.3 -9.476 0.272 0.356 -0.156
-0.794218552927673 -1.323825419945112 -0.1342233189399737 2.0229371640238893 0.0395000052880494 0.8187622455338396 -0.1449611844551716 -0.006283185306000972 -0.21402099948565811 -0.01688606050987761 0.5729479600909636 0.007853981632501214 -0.3290818304018009 0.0035342917346255468 0.964 -18.348 -0.368 -9.476 0.228 0.344 -0.168
-0.7934515625337303 -1.32612639112694 -0.13345632854603098 2.0294565823724025 0.0395000052880494 0.8156942839580688 -0.14419419406122888 -0.009032078877376396 -0.2548617039746644 0.024740042142378828 0.5713771637644633 0.003926990816250607 -0.33968470560567754 -0.01688606050987761 0.932 -18.256 -0.436 -9.476 0.228 0.336 -0.168
-0.7930680673367589 -1.3288108575057396 -0.13383982374300235 2.0352090103269727 0.0395000052880494 0.8126263223822979 -0.14304370847031483 0.03730641275438077 -0.26035949111741524 -0.009424777959001457 0.5827654371315901 0.007853981632501214 -0.3848450999925595 0.011388273367126762 0.9 -18.032 -0.232 -9.444 0.252 0.384 -0.092
-0.7934515625337303 -1.3311118286875678 -0.1349903093339164 2.0405779430845716 0.0395000052880494 0.8095583608065271 -0.13882526130362993 0.03377212101975522 -0.21834068938353376 -0.019634954081253035 0.5721625619277135 -0.0200276531628781 -0.37070793305405736 0.2061670178531569 0.9 -17.904 -0.268 -9.384 0.252 0.328 -0.128
-0.7919175817458448 -1.3330293046724246 -0.1349903093339164 2.0467138662361135 0.0395000052880494 0.8041894280489281 -0.13614079492483047 0.06911503836601068 -0.2018473279552812 -0.023561944897503646 0.5851216316213405 0.007461282550876154 -0.3612831550950559 0.3506802798911792 0.652 -17.748 -0.232 -9.384 0.244 0.364 -0.128
-0.7907670961549308 -1.3357137710512241 -0.13460681413694506 2.052849789387655 0.03911651009107805 0.800737971276186 -0.13230584295511694 0.08207410805963769 -0.2120575040775328 0.0023561944897503642 0.5988660994782177 0.012959069693627005 -0.3640320486664313 0.36992253489080723 0.496 -17.808 -0.368 -9.352 0.244 0.336 -0.1
-0.7903836009579595 -1.3380147422330522 -0.1342233189399737 2.058602217342225 0.039883500485020755 0.7969030193064724 -0.1292378813793461 0.06126105673350948 -0.24425882877078778 0.007853981632501214 0.5859070297845906 0.005890486224375911 -0.3659955440745566 0.35657076611555516 0.56 -17.652 -0.4 -9.352 0.228 0.356 -0.112
-0.7900001057609881 -1.339932218217909 -0.13460681413694506 2.0643546452967954 0.039883500485020755 0.7946020481246443 -0.12540292940963257 0.09738937224301507 -0.1920298509146547 -0.001570796326500243 0.5760895527439641 -0.006283185306000972 -0.3569634651971802 0.34478979366680335 0.56 -17.428 -0.368 -9.476 0.244 0.328 -0.128
-0.788849620170074 -1.3418496942027656 -0.13460681413694506 2.0704905684483372 0.0395000052880494 0.7900001057609881 -0.1227184630308331 0.09974556673276543 -0.2191260875467839 0.019242254999627974 0.601222293967968 -0.007853981632501214 -0.3510729789728043 0.3251548395855503 0.776 -17.524 -0.4 -9.568 0.228 0.308 -0.1
-0.7873156393821886 -1.3426166845967085 -0.13383982374300235 2.0750925108119933 0.038733014894106695 0.7873156393821886 -0.12080098704597633 0.13351768775252065 -0.21441369856728315 0.01610066234662749 0.5694136683563381 -0.0035342917346255468 -0.329867228565051 0.28667032958629435 0.464 -17.428 -0.436 -9.536 0.228 0.296 -0.092
-0.7861651537912745 -1.3456846461724792 -0.1349903093339164 2.081228433963535 0.03911651009107805 0.7850146682003605 -0.11619904468232009 0.10249446030414085 -0.20027653162878098 0.019242254999627974 0.5517422096832103 0.0 -0.2929535148922953 0.2741039589742924 0.216 -17.016 -0.5 -9.412 0.236 0.296 -0.092
-0.7853981633973318 -1.347602122157336 -0.13345632854603098 2.086597366721134 0.03911651009107805 0.782330201821561 -0.11389807350049197 0.12762720152814475 -0.17357299407827684 0.014922565101752308 0.5705917656012133 0.0047123889795007284 -0.2619302874439155 0.30080749652479655 0.464 -17.048 -0.4 -9.352 0.228 0.308 -0.084
-0.7834806874124751 -1.3487526077482501 -0.1342233189399737 2.091966299478733 0.0395000052880494 0.7804127258367043 -0.11083011192472114 0.13351768775252065 -0.15707963265002428 0.00510508806112579 0.5399612372344585 0.0007853981632501215 -0.24033183795453716 0.26585727826016614 0.56 -17.144 -0.332 -9.32 0.236 0.296 -0.1
-0.7827136970185323 -1.3506700837331067 -0.13268933815208828 2.0977187274333033 0.0395000052880494 0.7765777738669907 -0.10737865515197896 0.14254976662989705 -0.15825772989489947 -0.0200276531628781 0.5635231821319622 -0.0023561944897503642 -0.26742807458666634 0.31690815887142404 0.436 -16.888 -0.232 -9.292 0.236 0.316 -0.112
-0.7804127258367043 -1.3522040645209923 -0.13345632854603098 2.1042381457818164 0.0395000052880494 0.7738933074881912 -0.10431069357620813 0.12448560887514426 -0.12919799785464497 0.030237829285129678 0.5277875657040816 0.0027488935713754254 -0.26821347274991647 0.2996293992799213 0.496 -16.764 -0.164 -9.292 0.208 0.296 -0.1
-0.7792622402457902 -1.3525875597179635 -0.13460681413694506 2.1092235833424438 0.039883500485020755 0.7723593267003058 -0.10162622719740866 0.13744467856877127 -0.15550883632352405 0.01727875959150267 0.5207189822348305 0.008246680714126275 -0.2792090470354182 0.31062497356542307 0.748 -16.856 -0.332 -9.26 0.2 0.308 -0.092
-0.7773447642609335 -1.352971054914935 -0.13383982374300235 2.1134420305091286 0.03911651009107805 0.7689078699275637 -0.09779127522769512 0.18024887846590287 -0.12919799785464497 -0.027488935713754253 0.49558624101082666 0.0023561944897503642 -0.2709623663212919 0.2945243112187956 0.592 -16.856 -0.1 -9.26 0.216 0.316 -0.1
-0.7761942786700193 -1.355272026096763 -0.13307283334905964 2.1184274680697563 0.03911651009107805 0.7662234035487642 -0.095490304045867 0.14686945652777272 -0.11780972448751822 0.012959069693627005 0.491266551112951 -0.013351768775252066 -0.26585727826016614 0.3341869184629267 0.496 -16.668 0.0 -9.26 0.216 0.316 -0.084
-0.7731263170942485 -1.3564225116876771 -0.13345632854603098 2.1249468864182695 0.03911651009107805 0.7631554419729933 -0.09127185687918211 0.13155419234439536 -0.1189878217323934 0.04987278336638271 0.491266551112951 -0.00510508806112579 -0.2733185608110423 0.30080749652479655 0.652 -16.412 -0.064 -9.232 0.236 0.308 -0.1
-0.7719758315033345 -1.3575729972785913 -0.13230584295511694 2.12801484799404 0.0395000052880494 0.7597039852002512 -0.08858739050038264 0.24229533336266248 -0.09542587683488976 -0.0047123889795007284 0.4692754025419476 -0.003926990816250607 -0.29334621397392036 0.34439709458517825 0.776 -16.38 0.2 -9.108 0.228 0.22 -0.1
-0.7708253459124204 -1.358339987672534 -0.13153885256117423 2.133383780751639 0.0395000052880494 0.756252528427509 -0.08551942892461181 0.18653206377190384 -0.09071348785538903 0.011780972448751823 0.4571017310115707 0.0070685834692510935 -0.3279037331569257 0.31926435336117437 0.56 -16.476 0.132 -9.168 0.244 0.152 -0.092
-0.7685243747305923 -1.3587234828695052 -0.13153885256117423 2.1379857231152952 0.038733014894106695 0.7512670908668814 -0.08206797215186963 0.13469578499739585 -0.10877764561014182 0.07225663101901117 0.4700608007051977 0.006283185306000972 -0.37974001193143375 0.3153373625449238 0.776 -16.256 0.0 -9.32 0.236 0.28 -0.092
-0.7662234035487642 -1.3594904732634479 -0.13115535736420286 2.143354655872894 0.03911651009107805 0.7481991292911105 -0.07784952498518474 0.1990984343839058 -0.09346238142676445 0.048694686121507534 0.4822344722355746 -0.0047123889795007284 -0.4249004063183157 0.36756634040105685 0.684 -15.872 0.132 -9.504 0.236 0.308 -0.112
-0.7643059275639074 -1.360640958854362 -0.13077186216723152 2.1456556270547225 0.039883500485020755 0.7447476725183684 -0.07439806821244256 0.2450442269340379 -0.036913713672755706 0.022383847652628464 0.4684900043786975 -0.004319689897875668 -0.44060836958331817 0.3671736413194318 0.62 -15.776 0.064 -9.568 0.236 0.296 -0.112
-0.7616214611851079 -1.3610244540513334 -0.13038836697026016 2.15064106461535 0.0395000052880494 0.7405292253516835 -0.06941263065181497 0.24661502326053814 -0.031415926530004856 0.05929756132538417 0.4021238595840622 0.011388273367126762 -0.3691371367275571 0.375027622951933 0.652 -15.62 -0.132 -9.504 0.216 0.268 -0.092
-0.7589369948063085 -1.3598739684604193 -0.13000487177328882 2.154092521388092 0.0395000052880494 0.737844758972884 -0.06596117387907278 0.23326325448528606 -0.018849555918002914 0.06086835765188441 0.3718860302989325 0.0011780972448751821 -0.30041479744317146 0.34439709458517825 0.684 -15.716 0.232 -9.232 0.228 0.144 -0.1
-0.7566360236244803 -1.3598739684604193 -0.12885438618237474 2.157160482963863 0.039883500485020755 0.7343933022001419 -0.06327670750027331 0.25368360672978923 -0.009032078877376396 0.04712388979500729 0.3542145716258048 -0.006283185306000972 -0.2760674543824177 0.3872012944823099 0.34 -15.872 0.1 -8.984 0.2 0.18 -0.1
-0.7547185476396235 -1.3594904732634479 -0.12808739578843203 2.1609954349335765 0.038733014894106695 0.7309418454273996 -0.05829126993964572 0.2100940086694075 0.018849555918002914 0.09228428418188928 0.32868913132017585 -0.0035342917346255468 -0.32122784876929966 0.3589269606053055 0.652 -15.776 -0.232 -8.956 0.2 0.288 -0.092
-0.7512670908668814 -1.3594904732634479 -0.12808739578843203 2.163679901312376 0.03911651009107805 0.7282573790486002 -0.055223308363874894 0.24740042142378826 0.012959069693627005 0.09267698326351434 0.3530364743809296 -0.014922565101752308 -0.3577488633604303 0.394269877951561 0.404 -16.032 -0.2 -8.956 0.18 0.288 -0.1
-0.7493496148820246 -1.3587234828695052 -0.12655341500054662 2.167898348479061 0.039883500485020755 0.7240389318819153 -0.051004861197190006 0.27056966723966686 0.03180862561162992 0.0420188017338815 0.32594023774880043 0.0007853981632501215 -0.3840597018293094 0.35539266887067994 0.464 -16.096 -0.132 -8.924 0.172 0.296 -0.12
-0.7466651485032252 -1.3591069780664766 -0.12616991980357528 2.170199319660889 0.0395000052880494 0.7198204847152304 -0.04716990922747647 0.23444135173016126 0.05340707510100826 0.07618362183526178 0.329474529483426 0.008639379795751335 -0.3659955440745566 0.3848450999925595 0.748 -15.716 -0.2 -8.924 0.172 0.296 -0.112
-0.7432136917304829 -1.3575729972785913 -0.12655341500054662 2.17326728123666 0.03911651009107805 0.7152185423515741 -0.043334957257762936 0.3078760799940476 0.05340707510100826 0.0911061869370141 0.30041479744317146 -0.0023561944897503642 -0.36324665050318117 0.37974001193143375 0.404 -15.776 0.2 -8.956 0.2 0.296 -0.1
-0.7416797109425975 -1.3568060068846484 -0.1250194342126612 2.175568252418488 0.03911651009107805 0.7133010663667174 -0.03911651009107805 0.30277099193292184 0.07225663101901117 0.060475658570259355 0.28667032958629435 -0.022383847652628464 -0.37031523397243227 0.3526437752993045 0.404 -15.872 -0.032 -8.924 0.2 0.296 -0.14
-0.737844758972884 -1.3564225116876771 -0.12425244381871851 2.1786362139942588 0.0395000052880494 0.7102331047909466 -0.03681553890924993 0.23836834254641187 0.08874999244726373 0.08128870989638758 0.2631083846887907 -0.02513274122400389 -0.2968805057085459 0.3526437752993045 0.404 -15.524 -0.164 -8.924 0.208 0.308 -0.112
-0.7359272829880272 -1.355272026096763 -0.1234854534247758 2.180170194782144 0.0395000052880494 0.7079321336091184 -0.032213596545593685 0.3031636910145469 0.08207410805963769 0.08168140897801264 0.25643250030116466 0.006675884387626033 -0.29059732040254493 0.3667809422378067 0.028 -15.396 0.132 -8.832 0.164 0.296 -0.112
-0.7332428166092277 -1.3548885308997918 -0.12233496783386175 2.182087670767001 0.0395000052880494 0.705247667230319 -0.029529130166794215 0.25878869479091504 0.11427543275289267 0.09189158510026421 0.21480639764890821 0.018456856836377853 -0.25172011132166394 0.3711006321356824 0.248 -15.524 -0.268 -8.68 0.152 0.328 -0.112
-0.7301748550334569 -1.3525875597179635 -0.12118448224294769 2.185539127539743 0.0395000052880494 0.7021797056545481 -0.02569417819708068 0.29138271856579506 0.1401935721401467 0.12134401622214377 0.2030254252001564 0.019242254999627974 -0.23051436091391064 0.33968470560567754 0.28 -15.492 -0.268 -8.68 0.172 0.316 -0.14
-0.7263399030637434 -1.3506700837331067 -0.12003399665203363 2.1870731083276285 0.03911651009107805 0.7006457248666628 -0.021859226227367145 0.3161227607081739 0.13980087305852162 0.08089601081476251 0.18731746193515397 0.0047123889795007284 -0.23365595356691113 0.3738495257070578 0.216 -15.364 -0.132 -8.464 0.172 0.308 -0.128
-0.7232719414879726 -1.349903093339164 -0.11888351106111957 2.1878400987215714 0.039883500485020755 0.698728248881806 -0.019558255045539024 0.3180862561162992 0.14922565101752308 0.08835729336563866 0.17553648948640216 -0.008246680714126275 -0.24936391683191356 0.3659955440745566 0.152 -15.208 -0.368 -8.464 0.172 0.308 -0.148
-0.7202039799122018 -1.3491361029452213 -0.11850001586414821 2.1893740795094567 0.0395000052880494 0.6956602873060351 -0.015339807878854137 0.31180307081029823 0.14686945652777272 0.1331249886708956 0.16532631336415057 -0.0019634954081253035 -0.2501493149951637 0.36952983580918214 0.028 -15.112 -0.3 -8.648 0.172 0.328 -0.112
-0.7179030087303736 -1.3460681413694506 -0.11658253987929144 2.190524565100371 0.03911651009107805 0.693359316124207 -0.011888351106111956 0.3290818304018009 0.181034276629153 0.07579092275363672 0.1449059611196474 -0.024740042142378828 -0.23876104162803694 0.3420409000954279 -0.092 -14.952 -0.064 -8.556 0.18 0.296 -0.092
-0.7136845615636888 -1.3449176557785365 -0.11619904468232009 2.192058545888256 0.0395000052880494 0.6910583449423789 -0.008436894333369775 0.2949170103004206 0.17553648948640216 0.14097897030339682 0.1480475537726479 -0.014137166938502187 -0.20655971693478195 0.3522510762176795 0.0 -14.984 -0.368 -8.404 0.18 0.364 -0.112
-0.7094661143970039 -1.3426166845967085 -0.11504855909140603 2.1932090314791703 0.03911651009107805 0.6899078593514648 -0.004985437560627594 0.31847895519792424 0.17318029499665177 0.08874999244726373 0.1280199006097698 0.00039269908162506076 -0.17475109132315203 0.33575771478942695 -0.184 -14.856 -0.536 -8.588 0.172 0.5 -0.112
-0.7071651432151758 -1.339932218217909 -0.11236409271260656 2.1932090314791703 0.0395000052880494 0.6902913545484362 -0.0019174759848567672 0.33536501570780186 0.2089159114245323 0.10131636305926567 0.07382742734551141 0.01727875959150267 -0.06008295948863429 0.28863382499441964 -0.28 -14.856 -0.332 -8.74 0.152 0.344 -0.128
-0.7033301912454623 -1.3372477518391095 -0.1119805975156352 2.193976021873113 0.0395000052880494 0.6910583449423789 0.0015339807878854137 0.3110176726470481 0.26546457917854105 0.14883295193589802 0.029452431121879556 0.023954643979128706 0.019242254999627974 0.2737112598926673 0.0 -14.984 -0.536 -8.404 0.152 0.308 -0.128
-0.69987873447272 -1.3353302758542527 -0.11083011192472114 2.193976021873113 0.039883500485020755 0.692208830533293 0.004601942363656241 0.30512718642267217 0.2638937828520408 0.10681415020201653 0.03652101459113065 0.0047123889795007284 0.1021017612225158 0.31258846897354836 0.028 -15.016 -0.332 -8.1 0.18 0.308 -0.12
-0.6968107728969491 -1.3322623142784817 -0.11083011192472114 2.1932090314791703 0.03911651009107805 0.6910583449423789 0.007669903939427069 0.3078760799940476 0.25368360672978923 0.09306968234513939 0.0007853981632501215 -0.014529866020127248 0.09346238142676445 0.3059125845859223 -0.092 -15.112 -0.436 -8.192 0.188 0.308 -0.112
-0.6937428113211783 -1.3284273623087683 -0.10929613113683573 2.193976021873113 0.0395000052880494 0.6925923257302643 0.01112136071216925 0.3063052836675474 0.29373891305554545 0.08874999244726373 -0.02120575040775328 -0.008246680714126275 0.021991148571003403 0.30080749652479655 -0.06 -15.176 -0.4 -8.1 0.144 0.308 -0.12
-0.6910583449423789 -1.3265098863239115 -0.10776215034895031 2.1943595170700845 0.03911651009107805 0.6910583449423789 0.011504855909140603 0.31847895519792424 0.29138271856579506 0.1079922474468917 -0.001570796326500243 0.003926990816250607 -0.01060287520387664 0.3090541772389228 -0.34 -15.048 -0.332 -8.068 0.172 0.296 -0.12
-0.6876068881696367 -1.3219079439602552 -0.10661166475803625 2.1943595170700845 0.038733014894106695 0.6910583449423789 0.015339807878854137 0.3137665662184235 0.2811725424435435 0.14372786387477224 -0.001570796326500243 -0.010995574285501701 -0.07147123285576105 0.23640484713828655 -0.216 -15.24 -0.4 -8.128 0.164 0.308 -0.112
-0.6853059169878086 -1.3203739631723699 -0.10469418877317949 2.1935925266761416 0.038733014894106695 0.6899078593514648 0.018407769454624964 0.336150413871052 0.31219576989192327 0.18574666560865372 -0.01021017612225158 0.00039269908162506076 -0.12762720152814475 0.2450442269340379 -0.216 -15.332 -0.5 -8.192 0.172 0.296 -0.12
-0.681470965018095 -1.3157720208087136 -0.10354370318226543 2.192825536282199 0.038733014894106695 0.6872233929726653 0.019941750242510378 0.30551988550429726 0.3243694414223002 0.15040374826239827 -0.02552544030562895 -0.003141592653000486 -0.10759954836526664 0.23758294438316174 -0.436 -15.24 -0.5 -8.284 0.18 0.308 -0.128
-0.679169993836267 -1.3127040592329429 -0.10239321759135137 2.192825536282199 0.03911651009107805 0.6853059169878086 0.022626216621309852 0.2925608158106702 0.3200497515244245 0.12723450244651968 -0.03573561642788053 0.007461282550876154 -0.15158184550727344 0.23287055540366103 -0.248 -15.268 -0.332 -8.22 0.164 0.296 -0.112
-0.6753350418665534 -1.309636097657172 -0.1004757416064946 2.191675050691285 0.03911651009107805 0.6833884410029518 0.02454369260616662 0.3110176726470481 0.3510729789728043 0.13351768775252065 -0.04123340357063138 0.007853981632501214 -0.18849555918002917 0.21402099948565811 0.0 -15.3 -0.368 -8.404 0.188 0.308 -0.1
-0.6730340706847253 -1.3058011456874585 -0.09855826562163783 2.1912915554943133 0.0395000052880494 0.6830049458059805 0.02684466378799474 0.278030949790543 0.3471459881565537 0.17278759591502674 -0.06008295948863429 -0.00039269908162506076 -0.18653206377190384 0.21637719397540847 -0.308 -15.268 -0.836 -8.588 0.216 0.308 -0.1
-0.6695826139119831 -1.3011992033238022 -0.09779127522769512 2.190524565100371 0.039883500485020755 0.680320479427181 0.028762139772851508 0.31965705244279946 0.3691371367275571 0.14922565101752308 -0.08757189520238855 0.012566370612001944 -0.19477874448603014 0.24386612968916271 -0.436 -15.268 -1.172 -8.804 0.2 0.316 -0.1
-0.6661311571392409 -1.2985147369450027 -0.09664078963678106 2.1889905843124855 0.039883500485020755 0.6787864986392956 0.029912625363765568 0.31651545978979895 0.3506802798911792 0.11427543275289267 -0.1119192382631423 0.03573561642788053 -0.17121679958852648 0.19320794815952988 -0.404 -15.268 -1.308 -8.62 0.164 0.308 -0.1
-0.6622962051695274 -1.2946797849752891 -0.09702428483375242 2.1870731083276285 0.04065049087896346 0.6784030034423242 0.03298058693953639 0.33772121019755225 0.3522510762176795 0.09778207132464012 -0.14058627122177175 0.03063052836675474 -0.12762720152814475 0.1751437904047771 -0.436 -15.112 -1.172 -8.312 0.152 0.296 -0.1
-0.6588447483967852 -1.2896943474146616 -0.095490304045867 2.185155632342772 0.04141748127290617 0.6764855274574675 0.03413107253045045 0.3730641275438077 0.37738381744168337 0.028667032958629435 -0.1602212253030248 0.04123340357063138 -0.13508848407902088 0.1531526418337737 -0.56 -15.144 -0.872 -8.252 0.124 0.328 -0.092
-0.6550097964270717 -1.2850924050510053 -0.09587379924283836 2.1836216515548865 0.04026699568199211 0.6741845562756393 0.03528155812136451 0.3483240854014289 0.4390375732568179 0.011780972448751823 -0.18496126744540362 0.024347343060753767 -0.13626658132389607 0.14922565101752308 -0.372 -15.176 -0.972 -8.312 0.136 0.316 -0.12
-0.6511748444573582 -1.281257453081292 -0.09510680884889565 2.1813206803730583 0.04065049087896346 0.673801061078668 0.036432043712278574 0.38170350733955904 0.4386448741751928 0.018064157754752792 -0.18064157754752794 -0.014137166938502187 -0.14254976662989705 0.1519745445888985 -0.652 -15.3 -0.636 -8.16 0.172 0.296 -0.092
-0.6477233876846159 -1.2770390059146068 -0.09587379924283836 2.1790197091912304 0.04065049087896346 0.6722670802907825 0.038733014894106695 0.3542145716258048 0.4080143458084381 0.034950218264630406 -0.19399334632278 0.0011780972448751821 -0.14333516479314717 0.13469578499739585 -0.592 -15.46 -0.436 -8.192 0.208 0.52 -0.112
-0.6446554261088451 -1.2747380347327788 -0.0947233136519243 2.176718738009402 0.041033986075934815 0.6718835850938112 0.03911651009107805 0.3220132469325498 0.41390483203281403 0.05733406591725887 -0.21441369856728315 -0.00039269908162506076 -0.13037609509952017 0.11074114101826713 -0.56 -15.492 -0.5 -8.252 0.228 0.608 -0.14
-0.642354454927017 -1.2697525971721513 -0.09357282806101024 2.174801262024545 0.04065049087896346 0.672650575487754 0.039883500485020755 0.28667032958629435 0.40487275315543764 0.0659734457130102 -0.24936391683191356 -0.001570796326500243 -0.03809181091763089 0.08246680714126275 -0.496 -15.492 -0.568 -8.1 0.264 0.472 -0.128
-0.6392864933512462 -1.2643836644145523 -0.09357282806101024 2.1721167956457457 0.041033986075934815 0.673801061078668 0.04180097646987752 0.3063052836675474 0.44964044846069456 0.0679369411211355 -0.27017696815804176 0.01060287520387664 0.07107853377413599 0.08678649703913842 -0.996 -15.46 -0.736 -7.948 0.308 0.308 -0.12
-0.6373690173663894 -1.2601652172478675 -0.09203884727312482 2.1682818436760325 0.04256796686382023 0.6734175658816967 0.04295146206079158 0.27567475530079266 0.4708461988684478 0.06361725122325984 -0.28941922315766977 0.059690260407009234 0.07932521448826227 0.10445795571226615 -1.368 -15.428 -1.276 -7.884 0.264 0.316 -0.128
-0.6343010557906186 -1.2563302652781538 -0.09050486648523941 2.16483038690329 0.04295146206079158 0.6741845562756393 0.04256796686382023 0.23640484713828655 0.459065226419696 0.08128870989638758 -0.32633293683042547 0.12016591897726858 0.028274333877004374 0.10367255754901604 -1.652 -15.364 -1.276 -7.976 0.164 0.296 -0.112
-0.6323835798057618 -1.2505778373235836 -0.0897378760912967 2.161378930130548 0.04371845245473429 0.6730340706847253 0.04410194765170564 0.23483405081178632 0.4661338098889471 0.12959069693627004 -0.3271183349936756 0.07932521448826227 -0.019242254999627974 0.08521570071263818 -1.932 -15.396 -1.34 -7.948 0.144 0.396 -0.1
-0.6296991134269624 -1.2459758949599273 -0.08782040010643993 2.1586944637517487 0.04410194765170564 0.672650575487754 0.04371845245473429 0.22855086550578535 0.47634398601119865 0.1519745445888985 -0.31887165427954933 0.03259402377488004 -0.0640099503048849 0.04790928795825741 -1.868 -15.524 -1.776 -8.036 0.188 0.48 -0.128
-0.6273981422451342 -1.2409904573992998 -0.08705340971249723 2.1556265021759775 0.04410194765170564 0.6718835850938112 0.04486893804564835 0.21284290224078292 0.491266551112951 0.12370021071189413 -0.323191344177425 0.011388273367126762 -0.03573561642788053 -0.0023561944897503642 -2.056 -15.684 -2.148 -8.008 0.28 0.412 -0.128
-0.6258641614572488 -1.2356215246417008 -0.08628641931855452 2.1514080550092927 0.04563592843959106 0.6730340706847253 0.044485442848677 0.20930861050615737 0.46299221723594663 0.10995574285501701 -0.36049775693180575 0.04712388979500729 0.03652101459113065 0.04790928795825741 -2.18 -15.748 -2.384 -8.036 0.2 0.336 -0.128
-0.6231796950784493 -1.2310195822780445 -0.08628641931855452 2.148340093433522 0.04716990922747647 0.673801061078668 0.04486893804564835 0.20459622152665666 0.5211116813164556 0.04908738520313259 -0.3899501880536853 0.14215706754827198 0.06086835765188441 -0.00039269908162506076 -2.148 -15.872 -2.18 -8.036 0.124 0.316 -0.12
-0.6216457142905639 -1.2248836591265029 -0.0847524385306691 2.144121646266837 0.049854375606275945 0.6734175658816967 0.04371845245473429 0.19242254999627975 0.5297510611122069 0.048694686121507534 -0.3824889055028092 0.19045905458815446 0.014137166938502187 -0.012173671530376884 -2.212 -15.84 -1.776 -8.036 0.136 0.344 -0.156
-0.6208787238966212 -1.2198982215658754 -0.0847524385306691 2.1406701894940947 0.05062136600021865 0.6730340706847253 0.04410194765170564 0.16414821611927538 0.5211116813164556 0.06950773744763575 -0.3930917807066858 0.20773781417965714 -0.043196898978756684 0.01767145867312773 -1.9 -15.936 -1.476 -8.128 0.136 0.412 -0.14
-0.6201117335026785 -1.2145292888082764 -0.08436894333369775 2.1353012567364957 0.051004861197190006 0.672650575487754 0.04601942363656241 0.155116137241899 0.4873395602967004 0.0659734457130102 -0.4099778412165634 0.14529866020127247 -0.02591813938725401 0.0035342917346255468 -1.836 -16.064 -1.676 -7.948 0.136 0.424 -0.1
-0.6185777527147931 -1.20992734644462 -0.08245146734884098 2.1306993143728397 0.05177185159113271 0.6730340706847253 0.045252433242619704 0.1311614932627703 0.5034402226433279 0.034950218264630406 -0.44453536039956876 0.03573561642788053 -0.0035342917346255468 0.045160394386881984 -1.776 -16.096 -2.012 -7.824 0.116 0.396 -0.14
-0.6174272671238791 -1.204558413687021 -0.08206797215186963 2.1253303816152407 0.051004861197190006 0.673801061078668 0.04601942363656241 0.11741702540589316 0.5643085802952122 0.07932521448826227 -0.4476769530525692 -0.013351768775252066 0.024740042142378828 0.03887720908088101 -1.464 -16.096 -1.844 -7.732 0.124 0.376 -0.112
-0.6170437719269076 -1.198805985732451 -0.08130098175792692 2.1218789248424987 0.05177185159113271 0.6734175658816967 0.04563592843959106 0.0899280896921389 0.5391758390712084 0.0789325154066372 -0.4531747401953201 0.018064157754752792 0.01767145867312773 0.02042035224450316 -1.368 -16.128 -1.476 -7.672 0.116 0.384 -0.128
-0.6147428007450796 -1.1938205481718231 -0.08091748656095557 2.116893487281871 0.05138835639416136 0.672650575487754 0.04601942363656241 0.08560839979426324 0.5399612372344585 0.06283185306000971 -0.4500331475423196 0.0019634954081253035 -0.03809181091763089 0.01767145867312773 -1.028 -16.16 -1.476 -7.764 0.124 0.46 -0.12
-0.6139758103511368 -1.1888351106111956 -0.08206797215186963 2.112291544918215 0.051004861197190006 0.6734175658816967 0.04601942363656241 0.08443030254938806 0.5372123436630831 0.01688606050987761 -0.4771293841744488 -0.01531526418337737 -0.00510508806112579 0.0047123889795007284 -1.432 -16.256 -1.476 -7.764 0.144 0.444 -0.184
-0.6128253247602228 -1.1830826826566254 -0.08168447695489828 2.1065391169636443 0.051004861197190006 0.672650575487754 0.045252433242619704 0.09189158510026421 0.5619523858054619 0.01060287520387664 -0.5144357969288296 0.003141592653000486 0.013351768775252066 -0.005890486224375911 -1.34 -16.256 -1.44 -7.672 0.136 0.396 -0.184
-0.6143593055481082 -1.177330254702055 -0.08053399136398422 2.1011701842060453 0.05177185159113271 0.6741845562756393 0.04601942363656241 0.08207410805963769 0.5525276078464605 0.029845130203504617 -0.4948008428475765 0.012959069693627005 -0.001570796326500243 -0.023169245815878585 -1.464 -16.316 -1.576 -7.672 0.136 0.384 -0.232
-0.6120583343662801 -1.1704273411565707 -0.08053399136398422 2.096184746645418 0.05177185159113271 0.6730340706847253 0.04601942363656241 0.06361725122325984 0.5698063674379631 0.02513274122400389 -0.5167919914185799 0.019634954081253035 0.006283185306000972 0.00510508806112579 -1.556 -16.636 -1.88 -7.64 0.108 0.404 -0.212
-0.6120583343662801 -1.1646749132020005 -0.08053399136398422 2.088898337902962 0.05177185159113271 0.672650575487754 0.045252433242619704 0.05733406591725887 0.5855143307029655 0.013351768775252066 -0.5277875657040816 -0.0027488935713754254 -0.03848450999925595 0.0070685834692510935 -1.368 -16.764 -1.476 -7.52 0.136 0.444 -0.204
-0.6124418295632514 -1.1585389900504588 -0.08130098175792692 2.08544688113022 0.051004861197190006 0.6730340706847253 0.045252433242619704 0.03573561642788053 0.627140433355222 0.01727875959150267 -0.5482079179485848 -0.0035342917346255468 -0.014922565101752308 -0.0047123889795007284 -1.244 -16.856 -1.476 -7.488 0.136 0.48 -0.204
-0.6116748391693088 -1.1539370476868025 -0.07976700097004151 2.078927462781707 0.052155346788104066 0.672650575487754 0.04563592843959106 0.019242254999627974 0.58198003896834 0.009817477040626518 -0.5207189822348305 0.007461282550876154 -0.01688606050987761 -0.012566370612001944 -1.308 -16.984 -1.172 -7.396 0.152 0.472 -0.212
-0.6120583343662801 -1.1474176293382894 -0.08015049616701286 2.074709015615022 0.05177185159113271 0.672650575487754 0.04601942363656241 0.011780972448751823 0.5454590243772094 0.021991148571003403 -0.5352488482549578 0.012566370612001944 -0.01531526418337737 -0.006283185306000972 -1.496 -17.016 -1.34 -7.428 0.272 0.472 -0.196
-0.6120583343662801 -1.1428156869746333 -0.0790000105760988 2.0685730924634806 0.05253884198507542 0.6715000898968398 0.045252433242619704 0.00039269908162506076 0.543102829887459 0.06126105673350948 -0.5328926537652074 0.013351768775252066 0.01060287520387664 -0.027488935713754253 -1.4 -17.08 -1.172 -7.58 0.264 0.472 -0.196
-0.6112913439723374 -1.1366797638230917 -0.07976700097004151 2.06282066450891 0.05292233718204677 0.6734175658816967 0.04601942363656241 0.01649336142825255 0.556061899581086 0.05537057050913356 -0.5399612372344585 0.05772676499888393 0.02670353755050413 -0.001570796326500243 -1.4 -16.984 -1.172 -7.608 0.244 0.432 -0.224
-0.610907848775366 -1.1309273358685212 -0.07938350577307016 2.05706823655434 0.05368932757598948 0.6715000898968398 0.04256796686382023 0.008246680714126275 0.5843362334580904 0.0047123889795007284 -0.569020969274713 0.06950773744763575 0.01649336142825255 -0.06754424203951044 -1.524 -17.08 -1.308 -7.548 0.228 0.444 -0.212
-0.6120583343662801 -1.1247914127169796 -0.07976700097004151 2.052082798993712 0.05445631796993219 0.672650575487754 0.0395000052880494 -0.03220132469325498 0.5631304830503371 0.003926990816250607 -0.5423174317242089 0.0801106126515124 -0.01649336142825255 -0.2250165737711598 -1.432 -17.08 -1.308 -7.428 0.2 0.46 -0.24
-0.6116748391693088 -1.119805975156352 -0.07938350577307016 2.0467138662361135 0.0559902987578176 0.672650575487754 0.03681553890924993 -0.02513274122400389 0.5603815894789617 -0.0027488935713754254 -0.5458517234588344 0.0801106126515124 -0.00510508806112579 -0.2799944451986683 -1.276 -17.176 -1.544 -7.428 0.188 0.48 -0.252
-0.6120583343662801 -1.113286556807839 -0.07938350577307016 2.0413449334785145 0.05560680356084625 0.672650575487754 0.034514567727421806 -0.027096236632129192 0.5843362334580904 0.008246680714126275 -0.530143760193832 0.0750055245903866 -0.01649336142825255 -0.3220132469325498 -1.464 -17.364 -1.408 -7.364 0.208 0.52 -0.252
-0.6128253247602228 -1.1083011192472114 -0.07861651537912745 2.035592505523944 0.0559902987578176 0.672650575487754 0.03106311095467963 -0.008246680714126275 0.5635231821319622 0.02631083846887907 -0.5438882280507091 0.036128315509505585 -0.023561944897503646 -0.29177541764742015 -1.524 -17.332 -1.476 -7.336 0.2 0.5 -0.224
-0.6124418295632514 -1.1029321864896124 -0.07938350577307016 2.031374058357259 0.0559902987578176 0.672650575487754 0.028378644575880154 -0.039662607244131134 0.5383904409079583 0.010995574285501701 -0.5611669876422118 0.001570796326500243 0.019242254999627974 -0.2792090470354182 -1.588 -17.396 -1.34 -7.244 0.208 0.48 -0.252
-0.6124418295632514 -1.0975632537320135 -0.08015049616701286 2.0252381352057176 0.055223308363874894 0.6730340706847253 0.026461168591023387 -0.023954643979128706 0.5529203069280855 -0.007853981632501214 -0.5458517234588344 0.00510508806112579 0.00510508806112579 -0.25643250030116466 -1.744 -17.428 -1.208 -7.212 0.272 0.508 -0.26
-0.6143593055481082 -1.092577816171386 -0.0790000105760988 2.0198692024481186 0.05675728915176031 0.6722670802907825 0.023776702212223912 -0.04555309346850705 0.5533130060097106 -0.01649336142825255 -0.5254313712143313 0.012566370612001944 -0.018456856836377853 -0.2191260875467839 -1.712 -17.492 -1.308 -7.304 0.272 0.548 -0.28
-0.6151262959420509 -1.0868253882168157 -0.07861651537912745 2.014883764887491 0.05675728915176031 0.672650575487754 0.022626216621309852 -0.08874999244726373 0.5442809271323342 0.029452431121879556 -0.5328926537652074 0.03180862561162992 -0.0011780972448751821 -0.21323560132240799 -1.712 -17.524 -1.108 -7.304 0.272 0.508 -0.268
-0.6158932863359936 -1.0822234458531594 -0.07861651537912745 2.010281822523835 0.056373793954788955 0.6730340706847253 0.019941750242510378 -0.08914269152888879 0.5399612372344585 0.03377212101975522 -0.5313218574387072 0.03809181091763089 0.02081305132612822 -0.20381082336340653 -1.712 -17.62 -1.376 -7.212 0.236 0.46 -0.288
-0.6170437719269076 -1.077238008292532 -0.07746602978821339 2.004145899372293 0.05675728915176031 0.6734175658816967 0.01802427425765361 -0.09856746948789025 0.5277875657040816 0.048694686121507534 -0.5250386721327062 -0.014137166938502187 0.021598449489378342 -0.21441369856728315 -1.804 -17.588 -1.44 -7.364 0.252 0.508 -0.28
-0.6181942575178218 -1.071869075534933 -0.07708253459124204 1.9987769666146942 0.057524279545703015 0.672650575487754 0.016106798272796843 -0.08874999244726373 0.5321072556019573 0.043982297142006806 -0.5486006170302099 0.03377212101975522 0.003141592653000486 -0.20852321234290724 -1.836 -17.748 -1.576 -7.304 0.228 0.5 -0.288
-0.6193447431087358 -1.0657331523833913 -0.07669903939427068 1.9926410434631525 0.05790777474267437 0.6730340706847253 0.013805827090968724 -0.12055861805889365 0.5336780519284575 0.06558074663138515 -0.5376050427447081 0.05851216316213405 -0.007461282550876154 -0.23247785632203596 -1.744 -17.84 -1.576 -7.244 0.244 0.5 -0.288
-0.6204952286996499 -1.0599807244288209 -0.07669903939427068 1.9876556059025248 0.05905826033358843 0.672650575487754 0.010354370318226542 -0.10406525663064109 0.5277875657040816 0.04437499622363186 -0.510901505194204 0.060475658570259355 -0.018456856836377853 -0.20734511509803208 -1.96 -18.0 -1.508 -7.244 0.252 0.54 -0.288
-0.6220292094875353 -1.0542282964742506 -0.07708253459124204 1.9819031779479546 0.05905826033358843 0.672650575487754 0.008436894333369775 -0.10877764561014182 0.5250386721327062 -0.0027488935713754254 -0.5116869033574541 0.07775441816176203 -0.02120575040775328 -0.2572178984644148 -2.304 -18.16 -1.608 -7.092 0.236 0.508 -0.26
-0.6227961998814779 -1.049242858913623 -0.07593204900032798 1.9776847307812697 0.06059224112147384 0.6730340706847253 0.005368932757598948 -0.13037609509952017 0.5411393344793337 0.01727875959150267 -0.5191481859083303 0.08874999244726373 -0.014922565101752308 -0.25682519938278975 -2.024 -18.16 -1.608 -7.092 0.164 0.508 -0.296
-0.6243301806693634 -1.045024411746938 -0.07554855380335662 1.9730827884176134 0.060975736318445196 0.672650575487754 0.003451456772742181 -0.13155419234439536 0.5285729638673318 0.02631083846887907 -0.48498336580695 0.07382742734551141 -0.006675884387626033 -0.22030418479165909 -2.148 -18.192 -1.576 -7.06 0.152 0.56 -0.296
-0.6262476566542201 -1.0400389741863105 -0.07631554419729933 1.9677138556600144 0.060975736318445196 0.672650575487754 0.0011504855909140602 -0.16728980877227587 0.4987278336638271 0.03887720908088101 -0.4959789400924517 0.0530143760193832 -0.009424777959001457 -0.2501493149951637 -2.088 -18.38 -1.912 -7.06 0.228 0.568 -0.288
-0.6270146470481629 -1.035053536625683 -0.07478156340941391 1.9631119132963581 0.0617427267123879 0.672650575487754 -0.0015339807878854137 -0.1610066234662749 0.49165925019457607 0.03730641275438077 -0.48851765754157556 0.02552544030562895 0.005890486224375911 -0.26114488928066537 -2.212 -18.288 -1.812 -7.12 0.264 0.568 -0.268
-0.6296991134269624 -1.0300680990650553 -0.07439806821244256 1.9577429805387594 0.060975736318445196 0.672650575487754 -0.004601942363656241 -0.16768250785390093 0.48459066672532497 0.07814711724338709 -0.4739877915214483 0.029059732040254495 -0.005497787142750851 -0.27017696815804176 -1.868 -18.256 -1.88 -7.12 0.208 0.528 -0.268
-0.6316165894118191 -1.024315671110485 -0.07401457301547121 1.9535245333720743 0.06212622190935926 0.672650575487754 -0.006519418348513008 -0.1798561793842778 0.48341256948044975 0.036128315509505585 -0.48341256948044975 0.03063052836675474 0.011780972448751823 -0.2709623663212919 -2.056 -18.16 -1.88 -7.092 0.152 0.5 -0.252
-0.6343010557906186 -1.0200972239438002 -0.07363107781849985 1.9493060862053895 0.06212622190935926 0.6730340706847253 -0.010737865515197896 -0.17475109132315203 0.47673668509282374 0.023954643979128706 -0.47359509243982323 0.056941366835633805 -0.003141592653000486 -0.2670353755050413 -2.116 -18.16 -1.844 -7.092 0.144 0.54 -0.268
-0.635835036578504 -1.016645767171058 -0.0732475826215285 1.9450876390387046 0.06212622190935926 0.6722670802907825 -0.012655341500054663 -0.19477874448603014 0.49087385203132594 0.03180862561162992 -0.4421791659098184 0.023169245815878585 -0.007461282550876154 -0.27960174611704325 -2.148 -18.064 -1.944 -7.12 0.172 0.568 -0.26
-0.6373690173663894 -1.011276834413459 -0.0724805922275858 1.940102201478077 0.0617427267123879 0.672650575487754 -0.015339807878854137 -0.20381082336340653 0.4598506245829461 0.034164820101380285 -0.4500331475423196 0.0027488935713754254 -0.01767145867312773 -0.2850995332597941 -2.18 -18.288 -1.712 -7.12 0.172 0.472 -0.252
-0.6389029981542749 -1.0070583872467742 -0.0724805922275858 1.9362672495083635 0.0625097171063306 0.6718835850938112 -0.01802427425765361 -0.20970130958778244 0.47241699519494806 0.045160394386881984 -0.426863901726441 -0.005497787142750851 -0.01649336142825255 -0.27253316264779215 -2.148 -18.224 -1.912 -7.06 0.18 0.472 -0.26
-0.642354454927017 -1.0028399400800891 -0.07209709703061444 1.9320488023416786 0.06212622190935926 0.6711165946998685 -0.021092235833424438 -0.23640484713828655 0.47241699519494806 0.034164820101380285 -0.4190099200939398 -0.01021017612225158 -0.0011780972448751821 -0.26350108377041576 -2.212 -18.348 -1.744 -7.18 0.172 0.52 -0.296
-0.6446554261088451 -0.9974710073224903 -0.07209709703061444 1.928213850371965 0.0625097171063306 0.6715000898968398 -0.02454369260616662 -0.23365595356691113 0.4319689897875668 0.004319689897875668 -0.42058071642044004 0.015707963265002428 -0.04908738520313259 -0.29138271856579506 -2.212 -18.476 -1.912 -7.06 0.172 0.5 -0.268
-0.6465729020937019 -0.9924855697618626 -0.07094661143970038 1.9232284128113375 0.06212622190935926 0.6707330995028972 -0.027611654181937447 -0.25132741224003885 0.4339324851956921 0.036913713672755706 -0.42843469805294127 0.0019634954081253035 -0.022776546734253524 -0.28195794060679363 -2.116 -18.412 -1.944 -7.06 0.164 0.46 -0.252
-0.6496408636694727 -0.9890341129891205 -0.06979612584878632 1.9197769560385953 0.06212622190935926 0.6688156235180404 -0.030679615757708275 -0.2576105975460398 0.4547455365218203 0.054977871427508505 -0.41626102652256436 0.018064157754752792 -0.07422012642713648 -0.31415926530004856 -2.088 -18.508 -1.776 -6.968 0.18 0.472 -0.288
-0.6530923204422149 -0.9844321706254643 -0.07133010663667173 1.915175013674939 0.06212622190935926 0.6680486331240977 -0.034514567727421806 -0.2709623663212919 0.4315762907059417 0.015707963265002428 -0.3930917807066858 -0.01060287520387664 -0.12291481254864402 -0.30983957540217294 -2.088 -18.636 -1.912 -7.028 0.228 0.548 -0.28
-0.6550097964270717 -0.9805972186557508 -0.07133010663667173 1.9117235569021969 0.06327670750027331 0.6668981475331837 -0.03681553890924993 -0.26075219019904033 0.43275438795081694 0.007853981632501214 -0.34478979366680335 0.018456856836377853 -0.14844025285427295 -0.3290818304018009 -2.024 -18.604 -1.944 -6.968 0.208 0.588 -0.26
-0.6576942628058712 -0.9759952762920945 -0.07133010663667173 1.9082721001294547 0.06366020269724466 0.6653641667452982 -0.04026699568199211 -0.2689988709131666 0.39780416968618654 0.0019634954081253035 -0.35342917346255465 0.04712388979500729 -0.14058627122177175 -0.310232274483798 -2.148 -18.572 -1.712 -7.0 0.188 0.48 -0.268
-0.6615292147755847 -0.972160324322381 -0.07056311624272903 1.904437148159741 0.0625097171063306 0.6626797003664987 -0.043334957257762936 -0.2902046213209199 0.3962333733596863 0.02591813938725401 -0.34164820101380283 0.01610066234662749 -0.15590153540514912 -0.3090541772389228 -1.992 -18.508 -1.44 -6.968 0.208 0.472 -0.268
-0.6638301859574128 -0.966791391564782 -0.07017962104575767 1.9013691865839704 0.06327670750027331 0.660762224381642 -0.04678641403050512 -0.29177541764742015 0.4036946559105624 0.027881634795379313 -0.32358404325905005 -0.0070685834692510935 -0.1920298509146547 -0.2890265240760447 -1.9 -18.572 -1.676 -7.028 0.28 0.568 -0.252
-0.6676651379271263 -0.9641069251859825 -0.06979612584878632 1.8979177298112282 0.06327670750027331 0.6580777580028425 -0.04908738521233324 -0.28627763050466926 0.37699111836005833 0.024347343060753767 -0.2929535148922953 0.01688606050987761 -0.22972896275066054 -0.3153373625449238 -2.056 -18.636 -1.608 -6.968 0.272 0.588 -0.268
-0.6715000898968398 -0.959121487625355 -0.0682621450609009 1.8956167586294 0.06481068828815872 0.6557767868210144 -0.05292233718204677 -0.31965705244279946 0.3872012944823099 0.031415926530004856 -0.3157300616265488 0.06675884387626033 -0.21127210591428267 -0.3153373625449238 -1.744 -18.636 -1.644 -6.908 0.272 0.54 -0.26
-0.6734175658816967 -0.9560535260495842 -0.06902913545484361 1.8925487970536292 0.06519418348513008 0.654242806033129 -0.0559902987578176 -0.3157300616265488 0.3612831550950559 0.027881634795379313 -0.3012001956064216 0.08364490438613793 -0.22658737009766006 -0.2925608158106702 -1.836 -18.636 -1.544 -6.784 0.172 0.508 -0.268
-0.6780195082453528 -0.953752554867756 -0.06902913545484361 1.8894808354778583 0.06557767868210143 0.6515583396543295 -0.05944175553055978 -0.3593196596869306 0.33772121019755225 0.03652101459113065 -0.28156524152516854 0.05458517234588344 -0.21087940683265763 -0.2882411259127946 -1.776 -18.54 -1.812 -6.816 0.136 0.54 -0.268
-0.6807039746241523 -0.9491506125040997 -0.06864564025787226 1.8871798642960302 0.06596117387907278 0.6496408636694727 -0.0625097171063306 -0.3573561642788053 0.37031523397243227 0.023169245815878585 -0.26742807458666634 0.02513274122400389 -0.19399334632278 -0.3012001956064216 -1.524 -18.54 -1.88 -6.816 0.136 0.54 -0.252
-0.6841554313968945 -0.9460826509283289 -0.06787864986392955 1.8852623883111734 0.06557767868210143 0.6469563972906732 -0.06519418348513008 -0.3471459881565537 0.3762057201968082 0.034164820101380285 -0.24582962509728803 0.007853981632501214 -0.24975661591353862 -0.3133738671367985 -1.712 -18.636 -1.712 -6.752 0.152 0.54 -0.24
-0.6883738785635795 -0.941864203761644 -0.0674951546669582 1.8829614171293454 0.06557767868210143 0.6438884357149024 -0.0682621450609009 -0.3381139092791773 0.35382187254417974 0.03455751918300534 -0.2360121480566615 -0.0310232274483798 -0.24661502326053814 -0.29099001948417 -1.496 -18.54 -1.712 -6.816 0.164 0.54 -0.268
-0.6910583449423789 -0.9384127469889019 -0.0682621450609009 1.8810439411444886 0.06596117387907278 0.6415874645330742 -0.07094661143970038 -0.3522510762176795 0.3451824927484284 0.029452431121879556 -0.19085175366977952 -0.003926990816250607 -0.2470077223421632 -0.303949089177797 -1.588 -18.824 -1.644 -6.784 0.144 0.508 -0.224
-0.6952767921090638 -0.9361117758070737 -0.0674951546669582 1.8787429699626605 0.06519418348513008 0.6385195029573034 -0.07516505860638527 -0.34753868723817877 0.32554753866717534 -0.0027488935713754254 -0.20577431877153182 -0.0027488935713754254 -0.24661502326053814 -0.3149446634632987 -1.556 -18.796 -1.508 -6.968 0.188 0.548 -0.224
-0.6994952392757486 -0.9326603190343316 -0.0682621450609009 1.8775924843717464 0.06519418348513008 0.6366020269724467 -0.07708253459124204 -0.3612831550950559 0.3012001956064216 0.0019634954081253035 -0.19792033713903062 0.01610066234662749 -0.24543692601566297 -0.29334621397392036 -1.432 -18.732 -1.24 -6.876 0.172 0.52 -0.268
-0.7025632008515195 -0.9299758526555321 -0.06787864986392955 1.8752915131899184 0.06557767868210143 0.6331505701997046 -0.08015049616701286 -0.34871678448305393 0.30080749652479655 0.014137166938502187 -0.1700387023436513 0.012566370612001944 -0.2505420140767888 -0.25446900489303936 -1.34 -18.732 -1.208 -6.54 0.2 0.508 -0.26
-0.7056311624272903 -0.9272913862767326 -0.0674951546669582 1.8737575324020328 0.06481068828815872 0.6304661038209051 -0.08283496254581234 -0.37227872938055756 0.29099001948417 0.0400553063257562 -0.1590431280581496 0.0047123889795007284 -0.27056966723966686 -0.2580032966276649 -1.496 -18.54 -1.376 -6.664 0.18 0.54 -0.26
-0.7102331047909466 -0.9234564343070191 -0.06672816427301549 1.8718400564171762 0.06481068828815872 0.6273981422451342 -0.08513593372764046 -0.37856191468655853 0.30983957540217294 0.01610066234662749 -0.14215706754827198 0.003926990816250607 -0.2992367001982963 -0.30080749652479655 -1.276 -18.636 -1.44 -6.724 0.18 0.54 -0.252
-0.7136845615636888 -0.9211554631251909 -0.06634466907604414 1.8722235516141474 0.06557767868210143 0.6247136758663347 -0.08820389530341129 -0.37659841927843324 0.29373891305554545 0.062439153978384655 -0.11741702540589316 -0.01610066234662749 -0.31258846897354836 -0.2784236488721681 -1.184 -18.668 -1.308 -6.54 0.164 0.54 -0.252
-0.7171360183364309 -0.9184709967463914 -0.06711165946998685 1.8710730660232333 0.06557767868210143 0.6208787238966212 -0.09088836168221076 -0.3891647898904352 0.2638937828520408 0.03180862561162992 -0.07775441816176203 0.005890486224375911 -0.32554753866717534 -0.278030949790543 -1.088 -18.444 -1.14 -6.416 0.208 0.548 -0.252
-0.7209709703061444 -0.915786530367592 -0.06634466907604414 1.8699225804323194 0.06557767868210143 0.6166602767299363 -0.09318933286403888 -0.3734568266254328 0.29138271856579506 -0.009424777959001457 -0.06754424203951044 -0.00039269908162506076 -0.33457961754455173 -0.2850995332597941 -0.996 -18.636 -1.208 -6.632 0.2 0.54 -0.24
-0.724805922275858 -0.9123350735948498 -0.06672816427301549 1.8699225804323194 0.06596117387907278 0.6139758103511368 -0.09587379924283836 -0.39152098438018557 0.2619302874439155 0.03377212101975522 -0.06479534846813502 0.003141592653000486 -0.33732851111592715 -0.2768528525456678 -0.9 -18.7 -1.108 -6.908 0.208 0.52 -0.28
-0.7294078646395142 -0.9100341024130217 -0.06634466907604414 1.869539085235348 0.06519418348513008 0.6101408583814233 -0.1004757416064946 -0.3930917807066858 0.24857851866866346 0.023561944897503646 -0.045945792550132106 -0.00510508806112579 -0.3082687790756727 -0.2803871442802934 -0.84 -18.572 -1.072 -6.784 0.228 0.432 -0.26
-0.7336263118061991 -0.9077331312311936 -0.06672816427301549 1.8691555900383767 0.06596117387907278 0.6070728968056525 -0.10316020798529407 -0.3824889055028092 0.2572178984644148 0.009032078877376396 -0.03730641275438077 0.00039269908162506076 -0.33457961754455173 -0.28667032958629435 -0.932 -18.7 -1.108 -6.664 0.208 0.452 -0.28
-0.7363107781849986 -0.9054321600493654 -0.06557767868210143 1.8699225804323194 0.06519418348513008 0.6024709544419963 -0.1054611791671222 -0.40448005407381254 0.22776546734253522 -0.00039269908162506076 -0.023954643979128706 0.02042035224450316 -0.39584067427806124 -0.2662499773417912 -0.748 -18.7 -1.072 -6.816 0.208 0.508 -0.26
-0.7409127205486549 -0.9035146840645087 -0.06481068828815872 1.8699225804323194 0.06519418348513008 0.5990194976692541 -0.10699515995500761 -0.38170350733955904 0.20813051326128218 0.0329867228565051 0.006283185306000972 -0.0011780972448751821 -0.3989822669310617 -0.25643250030116466 -0.932 -18.572 -0.972 -6.724 0.2 0.528 -0.268
-0.744364177321397 -0.9008302176857093 -0.06481068828815872 1.8691555900383767 0.06557767868210143 0.5948010505025692 -0.11083011192472114 -0.3840597018293094 0.21676989305703354 0.03573561642788053 0.003926990816250607 -0.008246680714126275 -0.39073558621693544 -0.2250165737711598 -0.776 -18.54 -0.704 -7.028 0.208 0.48 -0.26
-0.7493496148820246 -0.9000632272917665 -0.06366020269724466 1.8691555900383767 0.06557767868210143 0.5917330889267983 -0.11274758790957791 -0.3789546137681836 0.21559179581215834 0.0329867228565051 0.00510508806112579 -0.014529866020127248 -0.3597123587685556 -0.24229533336266248 -0.84 -18.444 -0.904 -6.752 0.236 0.384 -0.28
-0.7524175764577954 -0.8969952657159956 -0.06519418348513008 1.8699225804323194 0.06596117387907278 0.5875146417601135 -0.11466506389443468 -0.3691371367275571 0.19163715183302965 0.03887720908088101 0.028274333877004374 0.014137166938502187 -0.3601050578501807 -0.25250550948491407 -0.56 -18.224 -0.94 -6.816 0.216 0.396 -0.252
-0.756252528427509 -0.8950777897311389 -0.06481068828815872 1.870689570826262 0.06596117387907278 0.5829126993964572 -0.1169660350762628 -0.3801327110130588 0.19085175366977952 0.009424777959001457 0.02552544030562895 0.019242254999627974 -0.4099778412165634 -0.22933626366903548 -0.684 -18.16 -0.904 -6.664 0.2 0.444 -0.26
-0.7604709755941939 -0.8939273041402248 -0.06327670750027331 1.870689570826262 0.06481068828815872 0.578310757032801 -0.12041749184900498 -0.3970187715229364 0.18967365642490433 0.013744467856877126 0.04358959806038174 -0.006675884387626033 -0.4249004063183157 -0.2532909076481642 -0.56 -18.224 -1.004 -6.508 0.208 0.432 -0.232
-0.7643059275639074 -0.8920098281553681 -0.06404369789421602 1.8718400564171762 0.06519418348513008 0.5740923098661161 -0.1227184630308331 -0.394662577033186 0.15982852622139973 0.006675884387626033 0.056941366835633805 -0.0019634954081253035 -0.43039819346106656 -0.2269800691792851 -0.496 -18.224 -0.804 -6.632 0.216 0.5 -0.252
-0.768140879533621 -0.8900923521705113 -0.06327670750027331 1.872607046811119 0.06519418348513008 0.5698738626994312 -0.12425244381871851 -0.35382187254417974 0.17043140142527635 0.03652101459113065 0.062439153978384655 -0.0035342917346255468 -0.4382521750935678 -0.22776546734253522 -0.496 -18.064 -0.772 -6.236 0.216 0.412 -0.28
-0.7715923363063631 -0.8885583713826259 -0.06442719309118737 1.8733740372050616 0.06557767868210143 0.5645049299418322 -0.12732040539448933 -0.3671736413194318 0.17043140142527635 -0.006675884387626033 0.08443030254938806 0.009424777959001457 -0.4449280594811938 -0.22580197193440993 -0.496 -18.096 -0.604 -5.9 0.228 0.508 -0.26
-0.7761942786700193 -0.8870243905947405 -0.06327670750027331 1.874908017992947 0.06557767868210143 0.558752501987262 -0.1292378813793461 -0.39741147060456145 0.1480475537726479 0.021598449489378342 0.10445795571226615 0.014529866020127248 -0.48498336580695 -0.2018473279552812 -0.404 -18.064 -0.804 -6.172 0.2 0.588 -0.26
-0.7800292306397328 -0.8862574002007978 -0.06327670750027331 1.8752915131899184 0.06634466907604414 0.5549175500175484 -0.13115535736420286 -0.3801327110130588 0.15943582713977467 0.04084070448900632 0.09581857591651483 0.0007853981632501215 -0.4900884538680758 -0.19949113346553085 -0.404 -17.872 -0.604 -6.264 0.208 0.492 -0.26
-0.782330201821561 -0.8839564290189696 -0.06327670750027331 1.8775924843717464 0.06557767868210143 0.5514660932448062 -0.13230584295511694 -0.36246125233993104 0.1539380399970238 0.04358959806038174 0.1288052987730199 -0.00510508806112579 -0.42647120264481597 -0.20773781417965714 -0.308 -17.84 -0.604 -5.836 0.236 0.364 -0.26
-0.78769913457916 -0.8828059434280556 -0.0625097171063306 1.8787429699626605 0.06596117387907278 0.5453301700932646 -0.1342233189399737 -0.40251655866568725 0.13037609509952017 0.028274333877004374 0.13862277581364643 -0.019634954081253035 -0.43943027233844295 -0.18574666560865372 -0.28 -17.748 -0.668 -5.776 0.208 0.444 -0.26
-0.7911505913519021 -0.8812719626401702 -0.0617427267123879 1.880276950750546 0.06519418348513008 0.5395777421386942 -0.1357572997278591 -0.38680859540068485 0.14058627122177175 0.019634954081253035 0.18064157754752794 -0.014922565101752308 -0.5226824776429558 -0.1370519794871462 -0.34 -17.78 -0.568 -6.052 0.2 0.568 -0.28
-0.7949855433216156 -0.8805049722462275 -0.06135923151541655 1.8829614171293454 0.06481068828815872 0.5349757997750381 -0.13767477571271589 -0.37267142846218265 0.12055861805889365 0.04280419989713162 0.1822123738740282 -0.0007853981632501215 -0.5163992923369549 -0.16297011887440022 -0.28 -17.748 -0.668 -5.868 0.18 0.48 -0.252
-0.7995874856852719 -0.8793544866553135 -0.06135923151541655 1.8848788931142022 0.06519418348513008 0.5299903622144104 -0.139975746894544 -0.3667809422378067 0.10720684928364158 0.03573561642788053 0.18535396652702868 -0.013351768775252066 -0.49323004652107627 -0.17946348030265274 -0.464 -17.428 -0.704 -5.836 0.208 0.452 -0.252
-0.8018884568671001 -0.877820505867428 -0.060975736318445196 1.8864128739020876 0.06519418348513008 0.5242379342598401 -0.1407427372884867 -0.39152098438018557 0.10877764561014182 0.02081305132612822 0.21873338846515883 -0.00039269908162506076 -0.4987278336638271 -0.1578650308132744 -0.308 -17.3 -0.5 -5.868 0.18 0.412 -0.268
-0.8061069040337849 -0.876670020276514 -0.06020874592450249 1.8898643306748297 0.06596117387907278 0.5181020111082985 -0.14227671807637213 -0.3385066083608024 0.11427543275289267 0.03848450999925595 0.22972896275066054 -0.005497787142750851 -0.5376050427447081 -0.12919799785464497 -0.28 -17.364 -0.5 -5.716 0.2 0.424 -0.252
-0.8095583608065271 -0.8755195346855998 -0.06020874592450249 1.8921653018566578 0.06519418348513008 0.5123495831537281 -0.14304370847031483 -0.368744437645932 0.1299833960178951 0.048694686121507534 0.24622232417891307 -0.0027488935713754254 -0.5438882280507091 -0.13823007673202137 -0.404 -17.144 -0.5 -5.808 0.188 0.508 -0.28
-0.8141603031701834 -0.8747525442916572 -0.058674765136617076 1.894466273038486 0.06519418348513008 0.5073641455931006 -0.14342720366728617 -0.36756634040105685 0.0950331777532647 0.03534291734625546 0.2623229865255406 -0.008639379795751335 -0.5529203069280855 -0.08560839979426324 -0.308 -17.048 -0.536 -5.744 0.188 0.46 -0.26
-0.8168447695489828 -0.8736020587007431 -0.05944175553055978 1.8986847202051709 0.06557767868210143 0.5016117176385303 -0.14534467965214296 -0.36560284499293155 0.10249446030414085 0.043982297142006806 0.2760674543824177 -0.014529866020127248 -0.5454590243772094 -0.09267698326351434 -0.372 -17.176 -0.568 -5.684 0.188 0.424 -0.252
-0.820296226321725 -0.872451573109829 -0.05790777474267437 1.9013691865839704 0.06557767868210143 0.49700977527487405 -0.1457281748491143 -0.3451824927484284 0.09032078877376397 0.0620464548967596 0.2996293992799213 0.01060287520387664 -0.5250386721327062 -0.10838494652851677 -0.436 -17.144 -0.604 -5.744 0.208 0.46 -0.26
-0.8245146734884099 -0.871301087518915 -0.05829126993964572 1.904437148159741 0.06481068828815872 0.4908738521233324 -0.1472621556369997 -0.37738381744168337 0.0950331777532647 0.02591813938725401 0.3078760799940476 -0.0007853981632501215 -0.510508806112579 -0.09738937224301507 -0.404 -16.984 -0.604 -5.684 0.18 0.396 -0.268
-0.8275826350641807 -0.871301087518915 -0.057524279545703015 1.907505109735512 0.06596117387907278 0.48627190975967616 -0.14764565083397108 -0.3483240854014289 0.07932521448826227 0.045945792550132106 0.2827433387700437 0.009817477040626518 -0.5128650006023293 -0.10131636305926567 -0.404 -16.764 -0.536 -5.592 0.188 0.376 -0.252
-0.8321845774278369 -0.8697671067310296 -0.05675728915176031 1.9105730713112827 0.06557767868210143 0.48090297700207724 -0.14841264122791378 -0.36795903948268194 0.11074114101826713 0.05379977418263332 0.3204424506060496 -0.0023561944897503642 -0.5442809271323342 -0.06911503836601068 0.404 -16.636 -0.468 -5.532 0.208 0.384 -0.252
-0.8337185582157224 -0.8690001163370868 -0.05714078434873166 1.9147915184779678 0.06557767868210143 0.47400006345659285 -0.14841264122791378 -0.34871678448305393 0.08678649703913842 0.05183627877450802 0.34439709458517825 0.0035342917346255468 -0.5878705251927159 -0.03926990816250607 1.088 -16.888 -0.604 -5.532 0.172 0.432 -0.26
-0.8371700149884646 -0.8678496307461728 -0.057524279545703015 1.9178594800537385 0.06519418348513008 0.4678641403050512 -0.1491796316218565 -0.28431413509654396 0.10288715938576591 -0.013744467856877126 0.3479313863198038 0.005890486224375911 -0.6051492847842186 -0.04476769530525693 1.308 -16.92 -0.604 -5.472 0.164 0.46 -0.26
-0.839854481367264 -0.8670826403522301 -0.05675728915176031 1.9224614224173948 0.06519418348513008 0.46249520754745227 -0.14956312681882783 -0.30748338091242255 0.11231193734476737 0.0011780972448751821 0.36560284499293155 0.003141592653000486 -0.5544911032545857 -0.04123340357063138 1.524 -16.54 -0.536 -5.38 0.152 0.432 -0.268
-0.8425389477460635 -0.8651651643673733 -0.058674765136617076 1.925912879190137 0.06557767868210143 0.45750976998682463 -0.14956312681882783 -0.25839599570928995 0.1079922474468917 -0.024740042142378828 0.36049775693180575 -0.03534291734625546 -0.5446736262139592 -0.0329867228565051 1.432 -16.508 -0.536 -5.408 0.164 0.444 -0.28
-0.8459904045188057 -0.8655486595643447 -0.05829126993964572 1.9289808407659077 0.06519418348513008 0.4506068564413403 -0.1499466220157992 -0.2631083846887907 0.09778207132464012 -0.029059732040254495 0.3663882431561817 -0.015707963265002428 -0.5568472977443362 -0.0011780972448751821 1.212 -16.792 -0.436 -5.408 0.18 0.404 -0.28
-0.8482913757006338 -0.8632476883825165 -0.05829126993964572 1.9339662783265354 0.06519418348513008 0.44485442848677 -0.14956312681882783 -0.2572178984644148 0.08560839979426324 -0.0420188017338815 0.41194133662468874 -0.005497787142750851 -0.5694136683563381 -0.01021017612225158 1.4 -16.668 -0.468 -5.472 0.172 0.424 -0.24
-0.8513593372764047 -0.8632476883825165 -0.05944175553055978 1.9385682206901915 0.06519418348513008 0.4398689909261424 -0.15033011721277054 -0.22776546734253522 0.0801106126515124 -0.04908738520313259 0.42254421182856533 -0.0011780972448751821 -0.5482079179485848 -0.018456856836377853 1.088 -16.316 0.232 -5.408 0.18 0.376 -0.288
-0.8521263276703473 -0.8613302123976598 -0.05829126993964572 1.942019677462934 0.06519418348513008 0.43373306777460074 -0.15033011721277054 -0.23012166183228558 0.10642145112039146 -0.01727875959150267 0.38641589631905976 -0.005497787142750851 -0.5552765014178359 -0.014922565101752308 1.184 -16.0 0.804 -5.472 0.216 0.404 -0.268
-0.8544272988521755 -0.8609467172006885 -0.05790777474267437 1.9462381246296188 0.06442719309118737 0.42836413501700177 -0.15109710760671324 -0.20773781417965714 0.1021017612225158 0.02513274122400389 0.39858956784943667 -0.0035342917346255468 -0.5411393344793337 -0.045160394386881984 1.524 -16.224 1.04 -5.408 0.244 0.364 -0.252
-0.8574952604279463 -0.8601797268067457 -0.058674765136617076 1.9508400669932748 0.06442719309118737 0.4233786974563742 -0.15109710760671324 -0.2481858195870384 0.07736171908013696 0.03259402377488004 0.4099778412165634 -0.02513274122400389 -0.5281802647857067 -0.031415926530004856 1.12 -16.316 0.836 -5.348 0.244 0.356 -0.26
-0.8597962316097744 -0.8597962316097744 -0.057524279545703015 1.9546750189629885 0.06519418348513008 0.41724277430483253 -0.15109710760671324 -0.21991148571003402 0.08050331173313745 0.04673119071338223 0.42843469805294127 -0.01021017612225158 -0.5572399968259611 -0.01610066234662749 1.4 -16.0 0.94 -5.316 0.228 0.364 -0.26
-0.8605632220037172 -0.858262250821889 -0.056373793954788955 1.9588934661296733 0.06519418348513008 0.41225733674420495 -0.15109710760671324 -0.2250165737711598 0.09699667316139 0.048694686121507534 0.42843469805294127 -0.024347343060753767 -0.5470298207037096 -0.013744467856877126 1.9 -15.524 0.636 -5.256 0.236 0.376 -0.224
-0.8628641931855452 -0.8571117652309749 -0.05560680356084625 1.9631119132963581 0.06442719309118737 0.40573791839569195 -0.15109710760671324 -0.20930861050615737 0.12212941438539389 0.06126105673350948 0.40958514213493835 -0.0011780972448751821 -0.55017141335671 0.012173671530376884 1.836 -15.748 0.436 -5.164 0.252 0.376 -0.204
-0.8651651643673733 -0.8563447748370322 -0.055223308363874894 1.9684808460539571 0.06481068828815872 0.3992185000471789 -0.15109710760671324 -0.21637719397540847 0.10170906214089073 0.07147123285576105 0.4178318228490646 0.0019634954081253035 -0.5568472977443362 0.005890486224375911 1.712 -15.872 0.568 -5.164 0.2 0.356 -0.168
-0.8682331259431442 -0.8548107940491468 -0.05445631796993219 1.9723157980236707 0.06442719309118737 0.39346607209260864 -0.1507136124097419 -0.14844025285427295 0.10288715938576591 0.08796459428401361 0.43079089254269165 -0.004319689897875668 -0.5694136683563381 0.006675884387626033 1.776 -15.62 0.772 -5.164 0.172 0.328 -0.168
-0.8686166211401155 -0.8532768132612614 -0.05445631796993219 1.9761507499933844 0.06404369789421602 0.3896311201228951 -0.1507136124097419 -0.15707963265002428 0.12723450244651968 0.09974556673276543 0.41390483203281403 -0.014137166938502187 -0.5698063674379631 0.0023561944897503642 0.932 -15.364 0.4 -5.044 0.188 0.316 -0.168
-0.8693836115340582 -0.8525098228673187 -0.05253884198507542 1.9799857019630978 0.06404369789421602 0.38426218736529616 -0.15033011721277054 -0.12841259969139487 0.11820242356914328 0.0769690199985119 0.41429753111443907 -0.009424777959001457 -0.5266094684592064 0.007461282550876154 0.152 -15.492 0.232 -5.044 0.208 0.356 -0.168
-0.8716845827158863 -0.8505923468824619 -0.05138835639416136 1.984587644326754 0.06404369789421602 0.3777427690167831 -0.1507136124097419 -0.17946348030265274 0.10485065479389122 0.10170906214089073 0.42764929988969114 0.011780972448751823 -0.54938601519346 0.007461282550876154 0.62 -15.716 0.0 -4.92 0.18 0.336 -0.148
-0.8716845827158863 -0.8505923468824619 -0.0502378708032473 1.9891895866904103 0.06481068828815872 0.37160684586524145 -0.15109710760671324 -0.11820242356914328 0.11231193734476737 0.08953539061051385 0.43039819346106656 0.01060287520387664 -0.54938601519346 -0.004319689897875668 1.212 -15.428 0.132 -4.796 0.172 0.328 -0.156
-0.8736020587007431 -0.8486748708976052 -0.04947088040930459 1.9937915290540664 0.06404369789421602 0.3658544179106712 -0.15033011721277054 -0.09228428418188928 0.12919799785464497 0.10995574285501701 0.42136611458369017 -0.01060287520387664 -0.5678428720298379 -0.0011780972448751821 1.588 -15.016 0.164 -4.644 0.188 0.364 -0.156
-0.8743690490946858 -0.847524385306691 -0.04908738521233324 1.9983934714177227 0.06442719309118737 0.3593349995621582 -0.1507136124097419 -0.12448560887514426 0.10524335387551628 0.084037603467763 0.43353978611406707 -0.02042035224450316 -0.5921902150905916 -0.0011780972448751821 1.804 -15.268 0.132 -4.584 0.18 0.356 -0.168
-0.8743690490946858 -0.8448399189278917 -0.048703890015361885 2.0026119185844076 0.06404369789421602 0.35434956200153056 -0.15033011721277054 -0.05733406591725887 0.13665928040552114 0.036128315509505585 0.4170464246858145 0.011780972448751823 -0.562737783968712 -0.012959069693627005 1.652 -15.332 0.032 -4.552 0.164 0.364 -0.176
-0.8747525442916572 -0.8448399189278917 -0.047553404424447825 2.0079808513420065 0.06404369789421602 0.3482136388499889 -0.14802914603094242 -0.056941366835633805 0.17632188764965226 0.05733406591725887 0.4288273971345663 0.02631083846887907 -0.5662720757033376 0.11074114101826713 1.776 -14.856 0.436 -4.552 0.172 0.356 -0.148
-0.8755195346855998 -0.8425389477460635 -0.04793689962141918 2.011432308114749 0.06366020269724466 0.34361169648633266 -0.14457768925820025 -0.04162610265225644 0.18260507295565323 0.05851216316213405 0.4421791659098184 -0.006675884387626033 -0.5442809271323342 0.25446900489303936 1.712 -14.952 0.804 -4.616 0.188 0.384 -0.148
-0.8747525442916572 -0.8417719573521208 -0.04716990922747647 2.015650755281434 0.06519418348513008 0.337475773334791 -0.14150972768242942 -0.008246680714126275 0.14176436846664692 0.04673119071338223 0.4091924430533133 -0.0019634954081253035 -0.5372123436630831 0.31887165427954933 1.62 -15.268 0.836 -4.584 0.18 0.356 -0.128
-0.8747525442916572 -0.8402379765642354 -0.04678641403050512 2.02025269764509 0.06442719309118737 0.33325732616810616 -0.13767477571271589 0.014137166938502187 0.14176436846664692 0.03337942193813016 0.41390483203281403 0.003926990816250607 -0.5289656629489569 0.2949170103004206 1.744 -14.92 0.836 -4.492 0.152 0.328 -0.156
-0.8747525442916572 -0.8383205005793786 -0.04678641403050512 2.0240876496148035 0.06366020269724466 0.3278883934105072 -0.13537380453088776 0.0019634954081253035 0.13469578499739585 0.02513274122400389 0.42136611458369017 -0.007461282550876154 -0.4940154446843264 0.31887165427954933 1.368 -14.636 0.668 -4.4 0.172 0.316 -0.112
-0.8755195346855998 -0.8360195293975505 -0.04601942363656241 2.0283060967814883 0.06404369789421602 0.32175247025896553 -0.13307283334905964 0.028667032958629435 0.16886060509877612 0.06361725122325984 0.4017311605024371 -0.006675884387626033 -0.5285729638673318 0.2631083846887907 1.4 -14.856 0.536 -4.368 0.164 0.328 -0.112
-0.8739855538977145 -0.8352525390036077 -0.044485442848677 2.0329080391451444 0.06442719309118737 0.31523305191045253 -0.13038836697026016 0.02631083846887907 0.17121679958852648 0.09542587683488976 0.39269908162506073 0.010995574285501701 -0.5336780519284575 0.26075219019904033 1.524 -14.572 0.668 -4.368 0.18 0.376 -0.12
-0.8747525442916572 -0.8314175870338942 -0.04410194765170564 2.036359495917887 0.06404369789421602 0.31178159513771037 -0.1277039005914607 0.04437499622363186 0.2049889206082817 0.08560839979426324 0.39348447978831086 -0.007461282550876154 -0.5112942042758291 0.25132741224003885 1.464 -14.444 0.604 -4.096 0.164 0.364 -0.1
-0.8736020587007431 -0.8306505966399516 -0.04256796686382023 2.0405779430845716 0.06442719309118737 0.30602916718314005 -0.1250194342126612 -0.01060287520387664 0.19517144356765517 0.0899280896921389 0.39348447978831086 -0.014529866020127248 -0.4669192080521972 0.24033183795453716 1.432 -14.668 0.232 -4.096 0.164 0.328 -0.1
-0.8728350683068005 -0.8283496254581234 -0.04141748127290617 2.0444128950542853 0.06404369789421602 0.3006602344255411 -0.12310195822780445 0.06126105673350948 0.19360064724115494 0.084037603467763 0.4060508504003128 0.029452431121879556 -0.46456301356244684 0.22855086550578535 1.712 -14.508 0.0 -4.096 0.172 0.328 -0.1
-0.871301087518915 -0.8260486542762953 -0.04065049087896346 2.04863134222097 0.06481068828815872 0.2964417872588562 -0.12041749184900498 0.07618362183526178 0.15943582713977467 0.09346238142676445 0.39348447978831086 0.012959069693627005 -0.4598506245829461 0.23444135173016126 1.556 -14.284 -0.064 -4.004 0.152 0.316 -0.092
-0.8709175923219437 -0.8241311782914386 -0.03911651009107805 2.052849789387655 0.06404369789421602 0.2918398448952 -0.1177330254702055 0.09346238142676445 0.2042035224450316 0.11545352999776785 0.36992253489080723 -0.024347343060753767 -0.44924774937906947 0.20577431877153182 1.556 -14.316 -0.064 -4.004 0.172 0.336 -0.084
-0.8690001163370868 -0.8214467119126391 -0.04026699568199211 2.0563012461603973 0.06442719309118737 0.2876213977285151 -0.11619904468232009 0.1009236639776406 0.21519909673053328 0.0679369411211355 0.3734568266254328 0.012173671530376884 -0.4500331475423196 0.24622232417891307 1.4 -14.064 0.132 -4.004 0.172 0.308 -0.092
-0.8682331259431442 -0.8195292359277823 -0.038733014894106695 2.0597527029331393 0.06404369789421602 0.2834029505618302 -0.11313108310654926 0.12959069693627004 0.22658737009766006 0.06832964020276057 0.3471459881565537 -0.011388273367126762 -0.4099778412165634 0.23483405081178632 1.308 -14.096 0.2 -3.848 0.152 0.316 -0.1
-0.8666991451552588 -0.8164612743520114 -0.038733014894106695 2.0632041597058817 0.06481068828815872 0.27803401780423126 -0.11006312153077843 0.13273228958927052 0.20852321234290724 0.07579092275363672 0.34675328907492864 0.0011780972448751821 -0.41665372560418945 0.24150993519941236 1.212 -14.192 0.2 -3.82 0.188 0.328 -0.12
-0.864781669170402 -0.8149272935641261 -0.03719903410622128 2.0666556164786236 0.06519418348513008 0.273432075440575 -0.10737865515197896 0.16650441060902577 0.21480639764890821 0.04123340357063138 0.3314380248915513 0.001570796326500243 -0.4150829292776892 0.26821347274991647 1.368 -14.032 0.1 -3.76 0.172 0.328 -0.084
-0.8632476883825165 -0.8118593319883552 -0.036432043712278574 2.070107073251366 0.06404369789421602 0.2699806186678328 -0.1054611791671222 0.17828538305777758 0.23051436091391064 0.05772676499888393 0.3180862561162992 0.01060287520387664 -0.4099778412165634 0.2360121480566615 1.34 -14.0 0.1 -3.696 0.152 0.328 -0.1
-0.8617137075946312 -0.8099418560034984 -0.03566505331833587 2.0727915396301655 0.06442719309118737 0.2661456666981193 -0.10239321759135137 0.18456856836377855 0.26075219019904033 0.04358959806038174 0.32829643223855076 -0.009817477040626518 -0.3981968687678116 0.2572178984644148 1.4 -13.84 0.268 -3.788 0.172 0.328 -0.112
-0.859412736412803 -0.807257389624699 -0.03566505331833587 2.0766264915998787 0.06404369789421602 0.2634612003193198 -0.09932525601558054 0.18378317020052842 0.23836834254641187 0.07343472826388636 0.31062497356542307 -0.0019634954081253035 -0.33340152029967657 0.24779312050541333 1.496 -13.904 0.536 -3.76 0.18 0.316 -0.1
-0.8571117652309749 -0.8049564184428709 -0.03528155812136451 2.078927462781707 0.06442719309118737 0.26039323874354897 -0.09779127522769512 0.2159844948937834 0.2850995332597941 0.06283185306000971 0.2882411259127946 -0.028274333877004374 -0.3337942193813016 0.25957409295416517 1.4 -13.808 0.3 -3.696 0.172 0.308 -0.092
-0.8548107940491468 -0.8018884568671001 -0.034514567727421806 2.0816119291605064 0.06366020269724466 0.25655828677383546 -0.0947233136519243 0.19085175366977952 0.2470077223421632 0.061653755815134534 0.29099001948417 0.011780972448751823 -0.3204424506060496 0.2733185608110423 1.276 -13.84 0.1 -3.604 0.172 0.316 -0.1
-0.8521263276703473 -0.7992039904883006 -0.034514567727421806 2.0839129003423347 0.06481068828815872 0.253873820395036 -0.09242234247009617 0.21559179581215834 0.271355065402917 0.048694686121507534 0.25564710213791453 0.021598449489378342 -0.31455196438167365 0.24661502326053814 1.308 -13.904 0.132 -3.604 0.152 0.296 -0.1
-0.8505923468824619 -0.7965195241095011 -0.03298058693953639 2.086597366721134 0.06481068828815872 0.2515728492132078 -0.0897378760912967 0.2340486526485362 0.2576105975460398 0.050658181529632834 0.23719024530153668 -0.01060287520387664 -0.2850995332597941 0.2666426764234162 1.244 -13.84 0.232 -3.484 0.188 0.336 -0.084
-0.847524385306691 -0.794218552927673 -0.032213596545593685 2.0885148427059907 0.06481068828815872 0.24927187803137973 -0.08743690490946858 0.23247785632203596 0.2760674543824177 0.07853981632501214 0.2360121480566615 0.01021017612225158 -0.2737112598926673 0.23522674989341139 1.184 -13.744 0.636 -3.36 0.236 0.316 -0.1
-0.8456069093218344 -0.7907670961549308 -0.03183010134862233 2.090815813887819 0.06519418348513008 0.2454369260616662 -0.0847524385306691 0.28431413509654396 0.2949170103004206 0.07579092275363672 0.2250165737711598 0.003926990816250607 -0.27488935713754253 0.2501493149951637 1.464 -13.652 0.804 -2.2 0.3 0.336 -0.084
-0.8429224429430349 -0.78769913457916 -0.030679615757708275 2.094267270660561 0.06557767868210143 0.24083498369800996 -0.08283496254581234 0.28941922315766977 0.2768528525456678 0.08835729336563866 0.24582962509728803 0.009032078877376396 -0.32594023774880043 0.2532909076481642 1.244 -13.524 0.568 -2.352 0.3 0.328 -0.084
-0.8394709861702927 -0.7850146682003605 -0.02914563496982286 2.0958012514484463 0.06481068828815872 0.235466050940411 -0.07976700097004151 0.2662499773417912 0.2941316121371705 0.09974556673276543 0.2741039589742924 0.021991148571003403 -0.46259951815432154 0.2250165737711598 1.368 -13.588 0.332 -3.392 0.3 0.344 -0.092
-0.8364030245945219 -0.781179716230647 -0.029529130166794215 2.0992527082211887 0.06596117387907278 0.23124760377372613 -0.07746602978821339 0.2941316121371705 0.2988440011166712 0.08128870989638758 0.24857851866866346 0.050658181529632834 -0.5140430978472045 0.25682519938278975 1.308 -13.684 -0.032 -3.848 0.308 0.412 -0.112
-0.8337185582157224 -0.7784952498518475 -0.028378644575880154 2.100786689009074 0.06672816427301549 0.228946632591898 -0.07478156340941391 0.29059732040254493 0.3522510762176795 0.056941366835633805 0.2061670178531569 0.09896016856951531 -0.4103705402981885 0.2799944451986683 1.276 -13.556 -0.2 -4.096 0.264 0.432 -0.092
-0.8302671014429802 -0.775810783473048 -0.0279951493789088 2.101553679403017 0.06864564025787226 0.22856313739492665 -0.07171360183364309 0.3239767423406751 0.329474529483426 0.08796459428401361 0.14254976662989705 0.11938052081401847 -0.1751437904047771 0.2619302874439155 1.088 -13.588 0.064 -3.94 0.216 0.308 -0.112
-0.826815644670238 -0.7723593267003058 -0.026461168591023387 2.101937174599988 0.06941263065181497 0.22971362298584072 -0.06941263065181497 0.3440043955035532 0.2960951075452958 0.06558074663138515 0.08443030254938806 0.0911061869370141 0.008639379795751335 0.2591813938725401 1.056 -13.556 0.164 -3.512 0.308 0.308 -0.1
-0.8222137023065818 -0.7689078699275637 -0.02569417819708068 2.101937174599988 0.06979612584878632 0.23163109897069747 -0.06711165946998685 0.33261612213642644 0.3180862561162992 0.10288715938576591 0.04555309346850705 0.09189158510026421 0.10681415020201653 0.2827433387700437 1.056 -13.46 0.064 -3.084 0.344 0.328 -0.084
-0.8195292359277823 -0.7654564131548215 -0.026461168591023387 2.102704164993931 0.07209709703061444 0.23201459416766884 -0.06404369789421602 0.32162054785092475 0.3086614781572977 0.06479534846813502 0.009424777959001457 0.11427543275289267 0.13469578499739585 0.271747764484542 0.9 -13.556 0.064 -2.812 0.316 0.328 -0.1
-0.8168447695489828 -0.7620049563820793 -0.026077673394052033 2.1023206697969594 0.07286408742455715 0.23163109897069747 -0.06020874592450249 0.36756634040105685 0.3208351496876746 0.04673119071338223 0.03769911183600583 0.1449059611196474 0.06283185306000971 0.24622232417891307 0.964 -13.46 -0.1 -2.688 0.28 0.212 -0.1
-0.8114758367913839 -0.758553499609337 -0.02339320701525256 2.1030876601909023 0.07439806821244256 0.22971362298584072 -0.058674765136617076 0.3502875808095542 0.2850995332597941 0.04987278336638271 0.009424777959001457 0.16297011887440022 -0.02670353755050413 0.25250550948491407 0.808 -13.332 -0.032 -2.872 0.244 0.18 -0.1
-0.8084078752156131 -0.756252528427509 -0.02339320701525256 2.1034711553878735 0.07631554419729933 0.2281796421979553 -0.05560680356084625 0.3777765165233084 0.3015928946880466 0.07186393193738612 0.03180862561162992 0.16728980877227587 -0.1771072858129024 0.23679754621991161 0.748 -13.236 -0.1 -2.964 0.252 0.316 -0.128
-0.8049564184428709 -0.7528010716547668 -0.0222427214243385 2.1023206697969594 0.07746602978821339 0.22511168062218448 -0.05330583237901813 0.3875939935639349 0.3279037331569257 0.07736171908013696 0.012959069693627005 0.1240929097935192 -0.24779312050541333 0.21873338846515883 0.496 -13.112 -0.064 -3.208 0.28 0.316 -0.14
-0.7999709808822433 -0.749733110078996 -0.0222427214243385 2.1023206697969594 0.07861651537912745 0.22357769983429907 -0.05138835639416136 0.39152098438018557 0.336543112952677 0.05733406591725887 0.01727875959150267 0.12016591897726858 -0.2238384765262846 0.2898119222392948 0.464 -13.048 -0.064 -3.024 0.3 0.328 -0.12
-0.7965195241095011 -0.7462816533062537 -0.0222427214243385 2.1023206697969594 0.08053399136398422 0.22204371904641365 -0.04832039481839053 0.39544797519643615 0.32358404325905005 0.040448005407381256 -0.0310232274483798 0.1079922474468917 -0.1798561793842778 0.23483405081178632 0.248 -12.92 -0.132 -2.688 0.308 0.308 -0.12
-0.7919175817458448 -0.7416797109425975 -0.021859226227367145 2.101553679403017 0.08091748656095557 0.22012624306155687 -0.044485442848677 0.41351213295118894 0.3388993074424274 0.062439153978384655 -0.06008295948863429 0.11074114101826713 -0.17632188764965226 0.2470077223421632 0.124 -12.92 -0.2 -2.748 0.244 0.316 -0.12
-0.78769913457916 -0.7386117493668267 -0.02032524543948173 2.100786689009074 0.08283496254581234 0.21782527187972875 -0.04410194765170564 0.4300054943794415 0.3663882431561817 0.07657632091688685 -0.07068583469251093 0.10720684928364158 -0.1771072858129024 0.21676989305703354 0.092 -12.952 -0.468 -2.476 0.292 0.328 -0.1
-0.7834806874124751 -0.7351602925940846 -0.020708740636453084 2.1000196986151316 0.08360195293975504 0.21552430069790063 -0.04065049087896346 0.4319689897875668 0.33968470560567754 0.04476769530525693 -0.06636614479463526 0.11820242356914328 -0.19792033713903062 0.2450442269340379 -0.124 -13.08 -0.468 -2.476 0.336 0.328 -0.12
-0.7788787450488188 -0.7317088358213424 -0.019558255045539024 2.0992527082211887 0.08628641931855452 0.21283983431910117 -0.03834951969713534 0.4311835916243167 0.32162054785092475 0.01767145867312773 -0.084037603467763 0.14215706754827198 -0.2560398012195396 0.22030418479165909 -0.124 -12.984 -0.436 -2.656 0.272 0.344 -0.12
-0.7750437930791053 -0.7278738838516289 -0.019941750242510378 2.098485717827246 0.08666991451552587 0.21053886313727305 -0.036432043712278574 0.43550328152219236 0.34047010376892767 0.04987278336638271 -0.10249446030414085 0.1460840583645226 -0.3031636910145469 0.23522674989341139 -0.248 -12.92 -0.5 -3.024 0.216 0.404 -0.112
-0.770441850715449 -0.724805922275858 -0.018407769454624964 2.096568241842389 0.08705340971249723 0.20823789195544493 -0.0337475773334791 0.4111559384614386 0.3479313863198038 0.04476769530525693 -0.12487830795676931 0.10406525663064109 -0.24308073152591259 0.2309070599955357 -0.34 -12.984 -0.468 -2.932 0.244 0.676 -0.148
-0.7666068987457355 -0.7205874751091731 -0.018791264651596317 2.0938837754635897 0.08782040010643993 0.20977187274333034 -0.03183010134862233 0.4182245219306897 0.3385066083608024 0.05772676499888393 -0.14922565101752308 0.059690260407009234 -0.06361725122325984 0.23247785632203596 -0.216 -12.92 -0.468 -2.412 0.392 0.452 -0.128
-0.7623884515790507 -0.7186699991243164 -0.01802427425765361 2.0923497946757044 0.08820389530341129 0.21130585353121575 -0.03029612056073692 0.41861722101231474 0.3459678909116785 0.03455751918300534 -0.2269800691792851 0.07775441816176203 0.09464047867163963 0.2159844948937834 -0.34 -12.728 -0.436 -2.412 0.372 0.336 -0.112
-0.7581700044123657 -0.7136845615636888 -0.017640779060682257 2.089665328296905 0.09050486648523941 0.2116893487281871 -0.0279951493789088 0.4131194338695639 0.34871678448305393 0.048694686121507534 -0.20773781417965714 0.13783737765039633 0.11231193734476737 0.19360064724115494 -0.216 -12.7 -0.4 -2.564 0.252 0.376 -0.092
-0.7531845668517382 -0.7113835903818606 -0.017257283863710903 2.0873643571150766 0.09280583766706753 0.2124563391221298 -0.02684466378799474 0.4221515127469403 0.36089045601343084 0.06008295948863429 -0.21559179581215834 0.16846790601715106 0.06832964020276057 0.19399334632278 -0.436 -12.7 -0.436 -2.26 0.188 0.528 -0.12
-0.749733110078996 -0.7075486384121471 -0.016106798272796843 2.084679890736277 0.09280583766706753 0.21360682471304387 -0.023009711818281205 0.42764929988969114 0.33261612213642644 0.04123340357063138 -0.21951878662840896 0.1299833960178951 0.05890486224375911 0.16454091520090044 -0.496 -12.636 -0.536 -2.384 0.244 0.52 -0.128
-0.744364177321397 -0.7033301912454623 -0.01687378866673955 2.0827624147514205 0.09395632325798159 0.21475731030395792 -0.021859226227367145 0.41861722101231474 0.336543112952677 0.005497787142750851 -0.23522674989341139 0.07618362183526178 0.08285950622288782 0.20066923071040604 -0.464 -12.54 -0.436 -2.384 0.344 0.424 -0.12
-0.7412962157456262 -0.7002622296696914 -0.01687378866673955 2.079310957978678 0.09510680884889565 0.21552430069790063 -0.020708740636453084 0.41351213295118894 0.37227872938055756 0.01649336142825255 -0.2721404635661671 0.08796459428401361 0.12723450244651968 0.16454091520090044 -0.496 -12.572 -0.4 -2.352 0.328 0.412 -0.14
-0.7363107781849986 -0.6971942680939206 -0.016490293469768196 2.0762429964029074 0.09664078963678106 0.21705828148578604 -0.018407769454624964 0.4319689897875668 0.34243359917705296 0.01649336142825255 -0.2890265240760447 0.1280199006097698 0.12841259969139487 0.18181967479240313 -0.496 -12.444 -0.368 -2.564 0.208 0.46 -0.148
-0.7332428166092277 -0.6925923257302643 -0.016106798272796843 2.0731750348271367 0.09664078963678106 0.21820876707670012 -0.017640779060682257 0.43668137876706753 0.3809181091763089 0.03926990816250607 -0.297273204790171 0.12291481254864402 0.1189878217323934 0.17318029499665177 -0.436 -12.444 -0.468 -2.504 0.2 0.444 -0.112
-0.7278738838516289 -0.6895243641544935 -0.01572330307582549 2.0697235780543943 0.09702428483375242 0.22050973825852824 -0.016106798272796843 0.42372230907344055 0.3828816045844342 0.03337942193813016 -0.31651545978979895 0.0530143760193832 0.1751437904047771 0.17239489683340167 -0.404 -12.604 -0.332 -2.536 0.272 0.432 -0.112
-0.7236554366849439 -0.6853059169878086 -0.01572330307582549 2.0662721212816524 0.09740778003072377 0.22281070944035636 -0.01342233189399737 0.4351105824405673 0.36363934958480626 -0.004319689897875668 -0.34478979366680335 0.007461282550876154 0.22737276826091016 0.19320794815952988 -0.372 -12.54 -0.5 -2.504 0.336 0.424 -0.128
-0.7182865039273449 -0.6807039746241523 -0.01457281748491143 2.0612866837210246 0.09702428483375242 0.22511168062218448 -0.01227184630308331 0.4249004063183157 0.35853426152368045 0.01021017612225158 -0.3593196596869306 0.02591813938725401 0.1959568417309053 0.1441205629563973 -0.436 -12.54 -0.4 -2.596 0.316 0.404 -0.1
-0.7156020375485456 -0.6780195082453528 -0.015339807878854137 2.058602217342225 0.09817477042466648 0.22702915660704123 -0.010737865515197896 0.43275438795081694 0.36952983580918214 0.04673119071338223 -0.36521014591130646 0.0420188017338815 0.20341812428178146 0.13665928040552114 -0.496 -12.54 -0.4 -2.596 0.244 0.412 -0.12
-0.7110000951848893 -0.6741845562756393 -0.014956312681882784 2.0547672653725115 0.09740778003072377 0.22971362298584072 -0.009587379924283835 0.40448005407381254 0.34636058999330355 0.022383847652628464 -0.38131080825793395 0.03063052836675474 0.23051436091391064 0.16179202162952502 -0.436 -12.412 -0.604 -2.656 0.244 0.528 -0.092
-0.7067816480182044 -0.6707330995028972 -0.014956312681882784 2.0501653230088555 0.09779127522769512 0.23239808936464018 -0.008820389530341128 0.4182245219306897 0.36246125233993104 0.0070685834692510935 -0.4170464246858145 0.009424777959001457 0.2638937828520408 0.09542587683488976 -0.56 -12.16 -0.568 -2.628 0.344 0.444 -0.084
-0.7033301912454623 -0.6668981475331837 -0.015339807878854137 2.0459468758421706 0.09970875121255189 0.23508255574343967 -0.008436894333369775 0.40762164672681306 0.394662577033186 -0.005497787142750851 -0.4249004063183157 0.04241150081550656 0.2792090470354182 0.084037603467763 -0.464 -12.128 -0.804 -2.536 0.336 0.336 -0.112
-0.6991117440787773 -0.6634466907604415 -0.015339807878854137 2.042111923872457 0.10009224640952324 0.23776702212223913 -0.006519418348513008 0.4087997439716882 0.3899501880536853 -0.00039269908162506076 -0.4339324851956921 0.07147123285576105 0.2572178984644148 0.08325220530451288 -0.436 -12.192 -0.804 -2.628 0.236 0.444 -0.128
-0.6941263065181498 -0.6592282435937565 -0.015339807878854137 2.0371264863118292 0.10009224640952324 0.24006799330406725 -0.004218447166684887 0.4111559384614386 0.3742422247886829 0.013744467856877126 -0.4598506245829461 0.07107853377413599 0.23836834254641187 0.1311614932627703 -0.872 -12.192 -0.872 -2.536 0.188 0.444 -0.1
-0.6906748497454075 -0.655393291624043 -0.01457281748491143 2.0317575535542307 0.10009224640952324 0.24313595487983808 -0.003451456772742181 0.4013384614208121 0.394662577033186 0.007853981632501214 -0.4680973052970724 0.019242254999627974 0.24857851866866346 0.11270463642639243 -1.62 -12.22 -0.972 -2.536 0.252 0.432 -0.084
-0.6872233929726653 -0.6507913492603867 -0.015339807878854137 2.027155611190574 0.1012427320004373 0.2446699356677235 -0.0023009711818281204 0.3860231972374347 0.39858956784943667 -0.005890486224375911 -0.47870018050094904 0.01060287520387664 0.26153758836229046 0.12291481254864402 -2.148 -12.22 -1.172 -2.536 0.292 0.452 -0.128
-0.6830049458059805 -0.6477233876846159 -0.014189322287940077 2.021403183236004 0.10162622719740866 0.2469709068495516 -0.0019174759848567672 0.3612831550950559 0.38131080825793395 0.00510508806112579 -0.5128650006023293 0.02631083846887907 0.21991148571003402 0.12134401622214377 -2.46 -12.22 -1.04 -2.536 0.264 0.492 -0.1
-0.6810874698211237 -0.6431214453209597 -0.014956312681882784 2.016801240872348 0.1012427320004373 0.24965537322835107 -0.0011504855909140602 0.35578536795230503 0.4103705402981885 0.03180862561162992 -0.523860574887831 0.027881634795379313 0.24268803244428755 0.12134401622214377 -2.68 -12.192 -1.24 -2.352 0.292 0.472 -0.112
-0.6772525178514102 -0.6396699885482175 -0.01457281748491143 2.010665317720806 0.1012427320004373 0.2527233348041219 0.0007669903939427069 0.35382187254417974 0.4084070448900632 0.02552544030562895 -0.5144357969288296 0.027488935713754253 0.26035949111741524 0.09621127499813988 -2.836 -12.252 -1.844 -2.412 0.308 0.492 -0.12
-0.673801061078668 -0.635835036578504 -0.014189322287940077 2.005296384963207 0.10162622719740866 0.2554078011829214 0.0011504855909140602 0.33340152029967657 0.4033019568289374 0.015707963265002428 -0.543495528969084 0.04162610265225644 0.24897121775028852 0.07147123285576105 -2.928 -12.38 -2.012 -2.32 0.292 0.5 -0.1
-0.6715000898968398 -0.6304661038209051 -0.01457281748491143 1.9991604618116654 0.10354370318226543 0.2577087723647495 0.0011504855909140602 0.2980586029534211 0.39780416968618654 0.03455751918300534 -0.5686282701930879 0.08835729336563866 0.23719024530153668 0.05537057050913356 -2.864 -12.476 -1.844 -2.352 0.208 0.5 -0.1
-0.667281642730155 -0.6270146470481629 -0.013805827090968724 1.9934080338570952 0.10469418877317949 0.26000974354657763 0.0015339807878854137 0.2827433387700437 0.3938771788699359 0.036128315509505585 -0.5698063674379631 0.10485065479389122 0.25132741224003885 0.04908738520313259 -2.96 -12.444 -2.18 -2.352 0.188 0.508 -0.148
-0.6657476619422695 -0.6231796950784493 -0.01227184630308331 1.9872721107055535 0.10469418877317949 0.2626942099253771 0.0015339807878854137 0.29648780662692087 0.38877209080881014 0.0047123889795007284 -0.5592034922340865 0.11113384009989219 0.24740042142378826 0.04358959806038174 -2.896 -12.444 -2.012 -2.412 0.2 0.54 -0.128
-0.6626797003664987 -0.6189612479117644 -0.013038836697026017 1.9815196827509831 0.10431069357620813 0.26576217150114795 0.0030679615757708274 0.2560398012195396 0.3919136834618106 0.008639379795751335 -0.581587339886715 0.018064157754752792 0.2709623663212919 0.0420188017338815 -2.708 -12.38 -2.012 -2.444 0.216 0.528 -0.12
-0.6603787291846707 -0.6147428007450796 -0.012655341500054663 1.9753837595994415 0.10431069357620813 0.2688301330769188 0.0015339807878854137 0.2320851572404109 0.38877209080881014 0.0070685834692510935 -0.5910121178457164 -0.028667032958629435 0.29845130203504616 0.02670353755050413 -2.584 -12.348 -2.216 -2.536 0.208 0.48 -0.148
-0.6592282435937565 -0.6112913439723374 -0.012655341500054663 1.9696313316448713 0.10431069357620813 0.2715145994557182 0.0019174759848567672 0.23561944897503645 0.3860231972374347 -0.01649336142825255 -0.5898340206008412 -0.01060287520387664 0.3012001956064216 0.007461282550876154 -2.584 -12.316 -2.08 -2.504 0.208 0.508 -0.12
-0.6557767868210144 -0.6066894016086811 -0.01342233189399737 1.963878903690301 0.1054611791671222 0.27458256103148904 0.002684466378799474 0.2238384765262846 0.3899501880536853 0.01767145867312773 -0.6149667618248451 0.003926990816250607 0.3180862561162992 0.021598449489378342 -2.616 -12.444 -2.048 -2.412 0.252 0.48 -0.128
-0.6538593108361576 -0.6024709544419963 -0.013038836697026017 1.957359485341788 0.10507768397015084 0.27803401780423126 0.0019174759848567672 0.19085175366977952 0.40251655866568725 -0.007853981632501214 -0.6232134425389714 0.008639379795751335 0.3000220983615464 0.004319689897875668 -2.524 -12.284 -2.012 -2.564 0.252 0.508 -0.156
-0.6530923204422149 -0.5982525072753113 -0.01342233189399737 1.9500730765993322 0.10431069357620813 0.2807184841830307 0.002684466378799474 0.17632188764965226 0.4036946559105624 -0.007853981632501214 -0.6349944149877232 -0.00510508806112579 0.2850995332597941 0.005497787142750851 -2.4 -12.38 -1.88 -2.564 0.236 0.56 -0.14
-0.6519418348513009 -0.5951845456995405 -0.013038836697026017 1.944320648644762 0.10507768397015084 0.2841699409557729 0.0030679615757708274 0.15118914642564837 0.3993749660126868 -0.021598449489378342 -0.6534512718241011 -0.0007853981632501215 0.31062497356542307 -0.013351768775252066 -2.212 -12.284 -2.08 -2.412 0.244 0.492 -0.128
-0.6511748444573582 -0.5909660985328556 -0.014189322287940077 1.9381847254932203 0.10507768397015084 0.28723790253154374 0.0030679615757708274 0.14333516479314717 0.3754203220335581 0.009817477040626518 -0.6487388828446004 0.02081305132612822 0.3239767423406751 0.011780972448751823 -1.12 -12.252 -1.98 -2.444 0.244 0.528 -0.12
-0.6481068828815874 -0.5875146417601135 -0.013038836697026017 1.9316653071447072 0.1054611791671222 0.2906893593042859 0.0030679615757708274 0.1460840583645226 0.3663882431561817 -0.012173671530376884 -0.6310674241714727 0.018064157754752792 0.30512718642267217 0.004319689897875668 -0.436 -12.38 -1.744 -2.412 0.208 0.548 -0.128
-0.6473398924876446 -0.5832961945934286 -0.014189322287940077 1.9247623935992229 0.10507768397015084 0.29375732088005674 0.0030679615757708274 0.1531526418337737 0.3919136834618106 -0.03259402377488004 -0.6404922021304741 0.006675884387626033 0.28235063968841867 0.006675884387626033 -1.088 -12.316 -1.776 -2.596 0.208 0.568 -0.112
-0.6454224165027879 -0.5802282330176578 -0.01457281748491143 1.9186264704476812 0.10584467436409355 0.29605829206188483 0.003451456772742181 0.17121679958852648 0.39269908162506073 -0.03455751918300534 -0.6758351194767296 0.007853981632501214 0.2949170103004206 0.027096236632129192 -1.804 -12.22 -1.744 -2.78 0.188 0.528 -0.112
-0.6442719309118737 -0.5756262906540015 -0.014956312681882784 1.9105730713112827 0.10431069357620813 0.29950974883462705 0.003451456772742181 0.11113384009989219 0.40290925774731234 -0.04476769530525693 -0.6687665360074785 -0.003926990816250607 0.32633293683042547 0.043982297142006806 -1.992 -12.16 -1.744 -2.812 0.208 0.48 -0.12
-0.6427379501239884 -0.5710243482903453 -0.01572330307582549 1.9040536529627698 0.10469418877317949 0.30334470080434056 0.004601942363656241 0.10917034469176688 0.43275438795081694 -0.03180862561162992 -0.6707300314156037 -0.027096236632129192 0.3137665662184235 0.0620464548967596 -2.428 -12.192 -1.576 -2.904 0.208 0.472 -0.112
-0.6419709597300457 -0.5668059011236604 -0.01457281748491143 1.8971507394172855 0.10431069357620813 0.3056456719861687 0.0038349519697135344 0.10642145112039146 0.3962333733596863 -0.011388273367126762 -0.6534512718241011 0.006675884387626033 0.2831360378516688 0.0019634954081253035 -2.524 -12.22 -1.744 -2.812 0.244 0.596 -0.148
-0.6419709597300457 -0.5645049299418322 -0.01457281748491143 1.8898643306748297 0.10507768397015084 0.3090971287589109 0.004218447166684887 0.07539822367201165 0.3950552761148111 0.007853981632501214 -0.6860452955989811 -0.00039269908162506076 0.2949170103004206 -0.003926990816250607 -2.648 -12.38 -2.08 -2.812 0.216 0.56 -0.156
-0.6415874645330742 -0.5595194923812047 -0.01457281748491143 1.8829614171293454 0.10507768397015084 0.3121650903346817 0.0038349519697135344 0.04476769530525693 0.39584067427806124 0.014137166938502187 -0.7076437450883595 0.003926990816250607 0.31455196438167365 0.010995574285501701 -2.584 -12.508 -2.348 -2.688 0.208 0.5 -0.176
-0.6415874645330742 -0.5560680356084625 -0.014956312681882784 1.8764419987808323 0.10469418877317949 0.3148495567134812 0.0038349519697135344 0.024347343060753767 0.3742422247886829 0.0007853981632501215 -0.7170685230473609 0.012959069693627005 0.29059732040254493 0.012566370612001944 -2.616 -12.54 -2.484 -2.688 0.2 0.576 -0.184
-0.6415874645330742 -0.5522330836387489 -0.01457281748491143 1.8691555900383767 0.10507768397015084 0.317917518289252 0.0030679615757708274 0.02552544030562895 0.39348447978831086 0.006675884387626033 -0.6797621102929802 0.012566370612001944 0.27724555162729286 -0.022383847652628464 -2.68 -12.572 -2.384 -2.564 0.208 0.576 -0.212
-0.6404369789421602 -0.5476311412750927 -0.014956312681882784 1.8626361716898636 0.10507768397015084 0.32060198466805145 0.0038349519697135344 0.04555309346850705 0.3691371367275571 -0.02042035224450316 -0.7025386570272336 0.019242254999627974 0.2689988709131666 -0.021991148571003403 -2.804 -12.508 -2.448 -2.564 0.188 0.588 -0.196
-0.6415874645330742 -0.5441796845023505 -0.01457281748491143 1.8561167533413507 0.10469418877317949 0.32251946065290826 0.003451456772742181 0.018456856836377853 0.37070793305405736 -0.014137166938502187 -0.6899722864152317 -0.003141592653000486 0.2627156856071656 -0.006675884387626033 -2.74 -12.412 -2.348 -2.596 0.172 0.568 -0.204
-0.6408204741391316 -0.540344732532637 -0.015339807878854137 1.8484468494019235 0.1062281695610649 0.3252039270317077 0.004601942363656241 -0.003926990816250607 0.3789546137681836 -0.007853981632501214 -0.6966481708028578 -0.009424777959001457 0.23522674989341139 0.011388273367126762 -2.74 -12.284 -2.18 -2.688 0.164 0.56 -0.184
-0.6415874645330742 -0.5361262853659521 -0.014956312681882784 1.841160440659468 0.10507768397015084 0.3278883934105072 0.004985437560627594 -0.0019634954081253035 0.4060508504003128 0.021598449489378342 -0.7033240551904838 -0.009424777959001457 0.2697842690764167 0.013744467856877126 -2.804 -12.316 -2.28 -2.628 0.144 0.548 -0.204
-0.6415874645330742 -0.5322913333962386 -0.016106798272796843 1.8338740319170121 0.10469418877317949 0.32980586939536394 0.003451456772742181 -0.03455751918300534 0.3667809422378067 -0.02120575040775328 -0.6774059158032297 0.0019634954081253035 0.2399391388729121 -0.0200276531628781 -2.68 -12.348 -2.316 -2.812 0.152 0.636 -0.184
-0.6431214453209597 -0.5284563814265251 -0.015339807878854137 1.827354613568499 0.1054611791671222 0.33325732616810616 0.004985437560627594 -0.04790928795825741 0.362068553258306 -0.04123340357063138 -0.6581636608036018 -0.015707963265002428 0.21519909673053328 0.011388273367126762 -2.584 -12.38 -2.316 -2.904 0.136 0.576 -0.204
-0.6431214453209597 -0.5246214294568115 -0.016490293469768196 1.819684709629072 0.10584467436409355 0.3359417925469056 0.0023009711818281204 -0.045160394386881984 0.38131080825793395 -0.008639379795751335 -0.7131415322311103 -0.010995574285501701 0.2576105975460398 -0.01021017612225158 -2.46 -12.348 -1.98 -2.932 0.152 0.56 -0.28
-0.6431214453209597 -0.5211699726840693 -0.01687378866673955 1.812014805689645 0.10469418877317949 0.3390097541226764 0.0007669903939427069 -0.06675884387626033 0.37856191468655853 -0.03337942193813016 -0.7084291432516095 0.007853981632501214 0.27528205621916757 -0.14883295193589802 -2.244 -12.252 -1.912 -2.904 0.152 0.568 -0.24
-0.6446554261088451 -0.5161845351234418 -0.017257283863710903 1.804344901750218 0.1054611791671222 0.34092723010753323 -0.0030679615757708274 -0.0769690199985119 0.368351738564307 -0.03573561642788053 -0.711178036822985 -0.003926990816250607 0.2627156856071656 -0.271355065402917 -2.272 -12.252 -1.844 -2.872 0.144 0.508 -0.252
-0.6458059116997592 -0.5135000687446423 -0.017257283863710903 1.7985924737956476 0.10431069357620813 0.34246121089541864 -0.004985437560627594 -0.09738937224301507 0.36756634040105685 -0.03455751918300534 -0.6946846753947324 -0.003926990816250607 0.1959568417309053 -0.32633293683042547 -2.46 -12.316 -1.776 -2.84 0.152 0.608 -0.24
-0.6458059116997592 -0.5085146311840146 -0.01687378866673955 1.792456550644106 0.10469418877317949 0.34399519168330406 -0.007669903939427069 -0.09699667316139 0.3510729789728043 -0.018849555918002914 -0.6491315819262254 -0.001570796326500243 0.1621847207111501 -0.2642864819336659 -2.648 -12.252 -2.08 -2.84 0.144 0.704 -0.224
-0.6481068828815874 -0.5062136600021865 -0.01687378866673955 1.7863206274925643 0.10431069357620813 0.34629616286513215 -0.009970875121255189 -0.09306968234513939 0.3742422247886829 -0.0023561944897503642 -0.6428483966202244 -0.009032078877376396 0.20734511509803208 -0.22933626366903548 -2.272 -12.22 -1.98 -2.84 0.144 0.636 -0.224
-0.64887387327553 -0.5019952128355016 -0.016490293469768196 1.7790342187501087 0.10431069357620813 0.3485971340469603 -0.01227184630308331 -0.12841259969139487 0.3408628028505527 -0.005497787142750851 -0.6699446332523536 -0.004319689897875668 0.24072453703616223 -0.19752763805740556 -2.212 -12.316 -2.08 -2.932 0.164 0.492 -0.252
-0.6515583396543295 -0.4989272512597308 -0.01802427425765361 1.771747810007653 0.10431069357620813 0.3501311148348457 -0.014956312681882784 -0.135873882242271 0.37070793305405736 -0.028274333877004374 -0.6620906516198524 0.011780972448751823 0.20145462887365617 -0.21991148571003402 -2.492 -12.252 -2.316 -3.056 0.152 0.5 -0.252
-0.6523253300482722 -0.4947088040930459 -0.017640779060682257 1.7652283916591398 0.10431069357620813 0.3516650956227311 -0.016106798272796843 -0.1370519794871462 0.3279037331569257 -0.0011780972448751821 -0.6298893269265974 0.007853981632501214 0.15550883632352405 -0.17082410050690142 -2.492 -12.348 -2.28 -3.084 0.152 0.656 -0.26
-0.6534758156391862 -0.49125734732030374 -0.017257283863710903 1.7590924685075982 0.10507768397015084 0.3535825716075879 -0.01802427425765361 -0.1311614932627703 0.3573561642788053 -0.019242254999627974 -0.6279258315184721 -0.0011780972448751821 0.12684180336489462 -0.13076879418114523 -2.4 -12.316 -2.112 -3.056 -0.06 0.616 -0.288
-0.655393291624043 -0.4881893857445329 -0.018791264651596317 1.7537235357499992 0.10239321759135137 0.3551165523954733 -0.017640779060682257 -0.1252710070383944 0.3542145716258048 -0.04633849163175717 -0.6239988407022216 -0.06558074663138515 0.1739656931599019 -0.15472343816027392 -2.46 -12.22 -1.98 -3.056 -0.136 0.56 -0.296
-0.656543777214957 -0.4843544337748194 -0.018407769454624964 1.7472041174014863 0.09894176081860918 0.35703402838033005 -0.021859226227367145 -0.1610066234662749 0.3459678909116785 -0.03063052836675474 -0.6389214058039738 -0.23876104162803694 0.168075206935526 -0.18378317020052842 -2.584 -12.284 -2.048 -3.176 0.044 0.568 -0.288
-0.6580777580028425 -0.4812864721990486 -0.018407769454624964 1.7406846990529732 0.09625729443980971 0.3581845139712441 -0.022626216621309852 -0.18771016101677904 0.3506802798911792 0.003141592653000486 -0.6322455214163478 -0.3149446634632987 0.1610066234662749 -0.18456856836377855 -2.584 -12.284 -1.98 -3.116 0.172 0.576 -0.268
-0.660762224381642 -0.4778350154263064 -0.018407769454624964 1.7341652807044603 0.095490304045867 0.3601019899561009 -0.024160197409195266 -0.1888882582616542 0.33536501570780186 0.029452431121879556 -0.6110397710085945 -0.24622232417891307 0.13233959050764546 -0.1480475537726479 -2.46 -12.192 -1.98 -3.116 0.164 0.588 -0.28
-0.6622962051695274 -0.4736165682596215 -0.01802427425765361 1.7291798431438326 0.09433981845495294 0.35971849475912954 -0.026077673394052033 -0.19477874448603014 0.34164820101380283 -0.021598449489378342 -0.6071127801923439 -0.14097897030339682 0.11152653918151725 -0.15747233173164935 -2.616 -12.192 -2.148 -3.116 0.0 0.548 -0.288
-0.6638301859574128 -0.46978161628990794 -0.018407769454624964 1.7222769295983482 0.09318933286403888 0.3604854851530722 -0.0279951493789088 -0.21166480499590773 0.34910948356467897 -0.018064157754752792 -0.5662720757033376 -0.0911061869370141 0.07147123285576105 -0.22069688387328412 -2.584 -12.412 -2.248 -3.024 -0.088 0.636 -0.268
-0.6668981475331837 -0.46748064510807985 -0.018791264651596317 1.716524501643778 0.09088836168221076 0.36201946594095763 -0.030679615757708275 -0.2049889206082817 0.336543112952677 -0.011388273367126762 -0.5717698628460884 -0.10877764561014182 0.07775441816176203 -0.1869247628535289 -2.368 -12.444 -2.416 -3.056 -0.016 0.692 -0.288
-0.6691991187150117 -0.4640291883353377 -0.01917475984856767 1.7107720736892076 0.088970885697354 0.362402961137929 -0.03183010134862233 -0.21245020315915786 0.329867228565051 -0.00510508806112579 -0.6027930902944683 -0.1602212253030248 0.10053096489601555 -0.17318029499665177 -2.616 -12.412 -2.384 -2.904 0.108 0.616 -0.28
-0.6711165946998685 -0.46096122675956686 -0.01802427425765361 1.7061701313255515 0.08935438089432535 0.36355344672884304 -0.034514567727421806 -0.23365595356691113 0.31651545978979895 -0.0019634954081253035 -0.5489933161118349 -0.16061392438464983 0.12016591897726858 -0.20577431877153182 -2.708 -12.444 -2.216 -2.904 0.1 0.568 -0.26
-0.6730340706847253 -0.45827676038076737 -0.01917475984856767 1.700417703370981 0.08935438089432535 0.3643204371227858 -0.036432043712278574 -0.2572178984644148 0.3157300616265488 -0.0023561944897503642 -0.5379977418263332 -0.061653755815134534 0.07461282550876154 -0.23012166183228558 -2.584 -12.316 -2.216 -3.176 0.008 0.596 -0.28
-0.6768690226544388 -0.4544418084110538 -0.018407769454624964 1.695815761007325 0.08858739050038264 0.3643204371227858 -0.039883500485020755 -0.2572178984644148 0.3243694414223002 -0.02670353755050413 -0.49990593090870233 -0.01531526418337737 0.019634954081253035 -0.22815816642416029 -2.552 -12.476 -2.012 -3.3 -0.016 0.568 -0.268
-0.6799369842302097 -0.45175734203225437 -0.01917475984856767 1.69159731384064 0.08858739050038264 0.3647039323197571 -0.04180097646987752 -0.2733185608110423 0.34753868723817877 0.0023561944897503642 -0.4751658887663235 -0.034164820101380285 0.0027488935713754254 -0.22266037928140944 -2.46 -12.54 -2.248 -3.452 0.036 0.608 -0.26
-0.6822379554120378 -0.44830588525951215 -0.01917475984856767 1.6858448858860697 0.08705340971249723 0.3647039323197571 -0.04295146206079158 -0.28941922315766977 0.310232274483798 -0.023561944897503646 -0.5144357969288296 -0.036913713672755706 0.009032078877376396 -0.22894356458741041 -2.648 -12.668 -2.148 -3.452 0.052 0.588 -0.24
-0.6853059169878086 -0.44447093328979864 -0.01917475984856767 1.6789419723405854 0.08743690490946858 0.36508742751672846 -0.04601942363656241 -0.29177541764742015 0.2949170103004206 -0.01021017612225158 -0.5136503987655795 -0.045160394386881984 0.031415926530004856 -0.2721404635661671 -2.524 -12.604 -1.98 -3.36 0.024 0.56 -0.252
-0.6883738785635795 -0.44178646691099915 -0.018791264651596317 1.676257505961786 0.08858739050038264 0.3647039323197571 -0.04908738521233324 -0.3110176726470481 0.29845130203504616 0.0047123889795007284 -0.491266551112951 -0.01610066234662749 0.028274333877004374 -0.2528982085665391 -2.368 -12.508 -2.048 -3.3 0.024 0.608 -0.252
-0.6918253353363216 -0.43910200053219967 -0.019558255045539024 1.6712720684011584 0.08705340971249723 0.36508742751672846 -0.05062136600021865 -0.30473448734104713 0.28470683417816905 0.006675884387626033 -0.4622068190726965 -0.014529866020127248 0.01610066234662749 -0.22855086550578535 -2.244 -12.412 -1.98 -3.24 -0.036 0.656 -0.288
-0.6937428113211783 -0.43641753415340023 -0.019558255045539024 1.666670126037502 0.08590292412158317 0.3658544179106712 -0.05368932757598948 -0.32358404325905005 0.28431413509654396 -0.018456856836377853 -0.4539601383585702 -0.0679369411211355 0.02081305132612822 -0.23758294438316174 -2.244 -12.444 -2.08 -3.148 -0.036 0.704 -0.252
-0.6979612584878633 -0.4341165629715721 -0.018791264651596317 1.6620681836738458 0.08513593372764046 0.36623791310764253 -0.0559902987578176 -0.3180862561162992 0.29766590387179603 -0.014529866020127248 -0.4539601383585702 -0.06832964020276057 0.05654866775400875 -0.226194671016035 -2.148 -12.412 -1.98 -3.056 0.008 0.656 -0.26
-0.7010292200636341 -0.4306651061988299 -0.018791264651596317 1.6574662413101895 0.08436894333369775 0.36662140830461387 -0.05829126993964572 -0.3224059460141749 0.26860617183154156 0.007853981632501214 -0.4500331475423196 -0.10720684928364158 0.07657632091688685 -0.2411172361177873 -2.116 -12.316 -1.944 -3.148 0.0 0.588 -0.268
-0.7063981528212331 -0.42836413501700177 -0.01917475984856767 1.65478177493139 0.08283496254581234 0.3670049035015852 -0.059825250727531136 -0.329867228565051 0.2560398012195396 0.009424777959001457 -0.4021238595840622 -0.11466813183451774 0.07618362183526178 -0.25564710213791453 -2.024 -12.22 -2.08 -3.176 -0.016 0.568 -0.26
-0.7086991240030611 -0.42567966863820234 -0.01917475984856767 1.649412842173791 0.08130098175792692 0.3670049035015852 -0.06327670750027331 -0.3510729789728043 0.25407630581141427 -0.012173671530376884 -0.36521014591130646 -0.12919799785464497 0.0007853981632501215 -0.23169245815878584 -2.024 -12.192 -2.048 -3.36 0.036 0.596 -0.252
-0.711767085578832 -0.4233786974563742 -0.019558255045539024 1.6463448805980203 0.07976700097004151 0.36662140830461387 -0.06557767868210143 -0.336543112952677 0.2591813938725401 -0.008639379795751335 -0.368351738564307 -0.10838494652851677 -0.03809181091763089 -0.26035949111741524 -1.9 -12.128 -2.08 -3.452 0.024 0.608 -0.252
-0.7156020375485456 -0.42031073588060336 -0.019558255045539024 1.6440439094161923 0.07938350577307016 0.3670049035015852 -0.06864564025787226 -0.3400774046873026 0.24857851866866346 -0.01688606050987761 -0.3318307239731763 -0.10642145112039146 -0.009424777959001457 -0.22972896275066054 -1.932 -12.16 -1.944 -3.512 0.016 0.568 -0.26
-0.7198204847152304 -0.41762626950180387 -0.020708740636453084 1.6398254622495072 0.07861651537912745 0.3670049035015852 -0.06979612584878632 -0.35382187254417974 0.2269800691792851 -0.03259402377488004 -0.3542145716258048 -0.08914269152888879 0.018064157754752792 -0.22815816642416029 -1.712 -12.192 -1.776 -3.484 -0.008 0.548 -0.252
-0.7236554366849439 -0.41609228871391846 -0.02032524543948173 1.6367575006737365 0.07708253459124204 0.3670049035015852 -0.07209709703061444 -0.3758130211151831 0.25172011132166394 -0.013744467856877126 -0.33340152029967657 -0.10249446030414085 0.015707963265002428 -0.22776546734253522 -1.836 -12.16 -1.844 -3.392 0.052 0.568 -0.24
-0.7263399030637434 -0.41379131753209036 -0.019941750242510378 1.6329225487040229 0.07593204900032798 0.36662140830461387 -0.07554855380335662 -0.35342917346255465 0.2572178984644148 0.0047123889795007284 -0.3239767423406751 -0.10917034469176688 -0.031415926530004856 -0.20577431877153182 -1.712 -12.192 -1.676 -3.332 0.024 0.56 -0.252
-0.731325340624371 -0.4103398607593482 -0.02032524543948173 1.6302380823252234 0.07593204900032798 0.36623791310764253 -0.07631554419729933 -0.3498948817279291 0.22972896275066054 -0.023954643979128706 -0.28863382499441964 -0.08639379795751337 -0.0420188017338815 -0.2481858195870384 -1.712 -12.252 -1.576 -3.36 0.052 0.608 -0.252
-0.7347767973971132 -0.4091893751684341 -0.019558255045539024 1.6283206063403668 0.07516505860638527 0.3658544179106712 -0.07976700097004151 -0.40683624856356293 0.21441369856728315 -0.023169245815878585 -0.2811725424435435 -0.048694686121507534 -0.030237829285129678 -0.22423117560790967 -1.496 -12.192 -1.576 -3.36 0.072 0.576 -0.252
-0.737844758972884 -0.4061214135926633 -0.019941750242510378 1.62640313035551 0.07439806821244256 0.3654709227136998 -0.08206797215186963 -0.42097341550206513 0.21245020315915786 -0.0019634954081253035 -0.2591813938725401 -0.029845130203504617 -0.045945792550132106 -0.2320851572404109 -1.34 -12.16 -1.44 -3.452 0.008 0.46 -0.26
-0.7424467013365402 -0.40420393760780654 -0.019558255045539024 1.6229516735827678 0.07439806821244256 0.36355344672884304 -0.08436894333369775 -0.39269908162506073 0.1971349389757805 -0.019242254999627974 -0.2320851572404109 -0.048694686121507534 -0.07657632091688685 -0.2309070599955357 -1.496 -12.252 -1.608 -3.512 -0.016 0.472 -0.24
-0.7462816533062537 -0.40305345201689247 -0.020708740636453084 1.621034197597911 0.07363107781849985 0.36201946594095763 -0.08628641931855452 -0.3781692156049335 0.19085175366977952 -0.015707963265002428 -0.226194671016035 -0.054977871427508505 -0.1401935721401467 -0.23483405081178632 -1.368 -12.192 -1.576 -3.512 0.016 0.548 -0.26
-0.7505001004729387 -0.400368985638093 -0.020708740636453084 1.6195002168100257 0.07286408742455715 0.35971849475912954 -0.08858739050038264 -0.3930917807066858 0.20538161968990676 0.014529866020127248 -0.19360064724115494 -0.07264933010063623 -0.1822123738740282 -0.20734511509803208 -1.088 -12.032 -1.276 -3.544 0.044 0.492 -0.26
-0.7551020428365949 -0.3984515096532362 -0.01917475984856767 1.61796623602214 0.0724805922275858 0.3566505331833587 -0.09050486648523941 -0.3966260724413113 0.18142697571077807 0.014137166938502187 -0.1822123738740282 -0.08914269152888879 -0.20655971693478195 -0.22737276826091016 -0.996 -11.968 -1.476 -3.576 0.016 0.46 -0.26
-0.7581700044123657 -0.39653403366837947 -0.021092235833424438 1.6152817696433406 0.07094661143970038 0.35473305719850196 -0.09357282806101024 -0.39780416968618654 0.17239489683340167 -0.022383847652628464 -0.1649336142825255 -0.0789325154066372 -0.21559179581215834 -0.21991148571003402 -0.9 -11.872 -1.508 -3.512 0.0 0.52 -0.28
-0.7635389371699647 -0.3953835480774654 -0.020708740636453084 1.6148982744463694 0.07017962104575767 0.35319907641061654 -0.09510680884889565 -0.42058071642044004 0.1798561793842778 -0.011780972448751823 -0.15550883632352405 -0.08678649703913842 -0.2230530783630345 -0.18967365642490433 -0.964 -11.808 -1.208 -3.36 0.016 0.52 -0.252
-0.7677573843366495 -0.3926990816986659 -0.019941750242510378 1.6137477888554552 0.06864564025787226 0.34898062924393164 -0.09740778003072377 -0.394662577033186 0.1590431280581496 -0.023954643979128706 -0.12134401622214377 -0.10485065479389122 -0.2741039589742924 -0.17160949867015154 -0.716 -11.872 -1.208 -3.332 0.052 0.528 -0.252
-0.7712088411093918 -0.39078160571380915 -0.02032524543948173 1.6114468176736272 0.0682621450609009 0.34552917247118947 -0.09932525601558054 -0.42372230907344055 0.1692533041804012 0.018064157754752792 -0.0911061869370141 -0.09660397407976494 -0.3400774046873026 -0.1912444527514046 -0.964 -11.808 -1.376 -3.512 0.036 0.568 -0.26
-0.7761942786700193 -0.3896311201228951 -0.020708740636453084 1.6114468176736272 0.06711165946998685 0.34361169648633266 -0.10162622719740866 -0.3993749660126868 0.16768250785390093 -0.02631083846887907 -0.10131636305926567 -0.08443030254938806 -0.2980586029534211 -0.19477874448603014 -0.684 -11.684 -1.376 -3.36 -0.036 0.48 -0.268
-0.7796457354427615 -0.388480634531981 -0.02147573103039579 1.6106798272796845 0.06557767868210143 0.34054373491056183 -0.10277671278832272 -0.3644247477480564 0.15040374826239827 -0.027881634795379313 -0.08678649703913842 -0.09817477040626518 -0.25250550948491407 -0.1829977720372783 -0.652 -11.712 -1.208 -3.148 0.008 0.472 -0.252
-0.7830971922155037 -0.3861796633501529 -0.020708740636453084 1.6114468176736272 0.06481068828815872 0.3359417925469056 -0.10469418877317949 -0.4390375732568179 0.13626658132389607 -0.009424777959001457 -0.0510508806112579 -0.1280199006097698 -0.3176935570346741 -0.19085175366977952 -0.56 -11.524 -1.004 -3.208 0.072 0.588 -0.268
-0.78769913457916 -0.3846456825622675 -0.020708740636453084 1.610296332082713 0.06327670750027331 0.33287383097113477 -0.10661166475803625 -0.40251655866568725 0.1480475537726479 0.019634954081253035 -0.05183627877450802 -0.12566370612001942 -0.34950218264630406 -0.17946348030265274 -0.464 -11.396 -1.14 -3.36 0.036 0.588 -0.26
-0.7911505913519021 -0.3834951969713534 -0.019941750242510378 1.6099128368857418 0.06212622190935926 0.3305728597893067 -0.10776215034895031 -0.4182245219306897 0.15158184550727344 0.024740042142378828 -0.008639379795751335 -0.11545352999776785 -0.30237829285129675 -0.1822123738740282 -0.528 -11.62 -1.276 -3.268 0.016 0.508 -0.268
-0.7965195241095011 -0.38272820657741075 -0.019941750242510378 1.6099128368857418 0.06212622190935926 0.3267379078195931 -0.11006312153077843 -0.37149333121730743 0.12644910428326955 0.001570796326500243 -0.008246680714126275 -0.09149888601863915 -0.2945243112187956 -0.15158184550727344 -0.436 -11.62 -1.172 -3.332 0.016 0.48 -0.296
-0.7992039904883006 -0.38157772098649667 -0.0222427214243385 1.6099128368857418 0.06020874592450249 0.3240534414407937 -0.11159710231866385 -0.4315762907059417 0.1280199006097698 -0.021991148571003403 0.007461282550876154 -0.09267698326351434 -0.3200497515244245 -0.15747233173164935 -0.308 -11.3 -1.004 -3.484 0.044 0.48 -0.28
-0.8030389424580141 -0.38004374019861126 -0.02032524543948173 1.6106798272796845 0.059825250727531136 0.32213596545593687 -0.11313108310654926 -0.4111559384614386 0.14254976662989705 -0.029452431121879556 0.023169245815878585 -0.10367255754901604 -0.2980586029534211 -0.14961835009914815 -0.34 -11.3 -0.836 -3.3 0.06 0.452 -0.252
-0.807257389624699 -0.3788932546076972 -0.021092235833424438 1.610296332082713 0.058674765136617076 0.3175340230922806 -0.11351457830352062 -0.41154863754306364 0.11859512265076834 -0.031415926530004856 0.0510508806112579 -0.0899280896921389 -0.31415926530004856 -0.1390154748952715 -0.308 -11.62 -0.872 -3.696 0.072 0.452 -0.268
-0.8107088463974411 -0.3781262642137545 -0.021859226227367145 1.6110633224766557 0.05790777474267437 0.3144660615165098 -0.11504855909140603 -0.3612831550950559 0.10681415020201653 -0.019634954081253035 0.054977871427508505 -0.08325220530451288 -0.3251548395855503 -0.12841259969139487 -0.308 -11.556 -0.872 -3.636 0.052 0.46 -0.28
-0.813776807973212 -0.3762087882288977 -0.021859226227367145 1.6122138080675699 0.05714078434873166 0.31139809994073897 -0.11581554948534874 -0.4127267347879388 0.11663162724264303 -0.01610066234662749 0.04084070448900632 -0.08757189520238855 -0.3133738671367985 -0.1060287520387664 -0.404 -11.3 -0.836 -3.604 0.036 0.364 -0.252
-0.8199127311247536 -0.3762087882288977 -0.021859226227367145 1.612597303264541 0.05560680356084625 0.3079466431679968 -0.1177330254702055 -0.3667809422378067 0.1170243263242681 0.03652101459113065 0.04084070448900632 -0.1170243263242681 -0.329474529483426 -0.08914269152888879 -0.436 -11.268 -0.836 -3.3 0.088 0.364 -0.252
-0.8237476830944672 -0.3746748074410123 -0.0222427214243385 1.6141312840524267 0.0559902987578176 0.3037281960013119 -0.11888351106111957 -0.4174391237674396 0.09974556673276543 0.01060287520387664 0.07579092275363672 -0.09581857591651483 -0.36795903948268194 -0.12370021071189413 -0.436 -11.46 -0.94 -3.332 0.072 0.444 -0.252
-0.8260486542762953 -0.37352432185009826 -0.02147573103039579 1.6141312840524267 0.05483981316690354 0.29912625363765566 -0.12080098704597633 -0.35342917346255465 0.09896016856951531 -0.00039269908162506076 0.0899280896921389 -0.039662607244131134 -0.4288273971345663 -0.14883295193589802 -0.308 -11.428 -0.836 -3.084 -0.052 0.492 -0.24
-0.8306505966399516 -0.3727573314561555 -0.021859226227367145 1.6148982744463694 0.05368932757598948 0.29529130166794215 -0.12080098704597633 -0.38798669264556 0.08325220530451288 -0.00510508806112579 0.1288052987730199 -0.06322455214163478 -0.4036946559105624 -0.12016591897726858 -0.216 -11.112 -0.872 -2.932 -0.024 0.508 -0.252
-0.8344855486096651 -0.3712233506682701 -0.0222427214243385 1.6171992456281974 0.052155346788104066 0.2914563496982286 -0.12195147263689039 -0.39073558621693544 0.10956304377339195 -0.011388273367126762 0.09149888601863915 -0.1288052987730199 -0.4080143458084381 -0.07186393193738612 -0.34 -10.92 -0.804 -3.084 0.052 0.46 -0.288
-0.8379370053824072 -0.37160684586524145 -0.021092235833424438 1.6183497312191115 0.05138835639416136 0.28685440733457235 -0.12233496783386175 -0.37070793305405736 0.08914269152888879 -0.018456856836377853 0.14961835009914815 -0.12370021071189413 -0.400945762339187 -0.08953539061051385 -0.28 -11.112 -0.904 -3.116 0.108 0.376 -0.24
-0.8417719573521208 -0.37045636027432743 -0.021859226227367145 1.6198837120069969 0.05062136600021865 0.2826359601678875 -0.12425244381871851 -0.400945762339187 0.08207410805963769 0.023169245815878585 0.14922565101752308 -0.09974556673276543 -0.40055306325756196 -0.08757189520238855 -0.184 -11.176 -0.668 -2.84 0.052 0.432 -0.252
-0.8440729285339489 -0.368922379486442 -0.021092235833424438 1.6221846831888251 0.0502378708032473 0.27803401780423126 -0.12386894862174716 -0.3930917807066858 0.07264933010063623 0.0047123889795007284 0.16532631336415057 -0.0730420291822613 -0.45160394386881986 -0.08128870989638758 -0.404 -10.952 -0.772 -2.932 -0.024 0.5 -0.26
-0.8490583660945765 -0.368922379486442 -0.021859226227367145 1.6241021591736817 0.04947088040930459 0.2726650850466323 -0.1257864246066039 -0.3648174468296814 0.09778207132464012 0.006283185306000972 0.19045905458815446 -0.06636614479463526 -0.49048115294970085 -0.07853981632501214 -0.308 -10.636 -0.604 -3.056 0.008 0.52 -0.268
-0.8536603084582327 -0.3681553890924993 -0.021859226227367145 1.6256361399615673 0.047553404424447825 0.2688301330769188 -0.1257864246066039 -0.37463492387030795 0.07618362183526178 -0.008639379795751335 0.181034276629153 -0.09542587683488976 -0.426863901726441 -0.0530143760193832 0.464 -10.668 -0.604 -2.72 0.1 0.376 -0.26
-0.8567282700340035 -0.3670049035015852 -0.02147573103039579 1.6279371111433953 0.04678641403050512 0.26422819071326253 -0.12655341500054662 -0.3730641275438077 0.06479534846813502 -0.008639379795751335 0.1739656931599019 -0.10170906214089073 -0.4174391237674396 -0.03534291734625546 1.152 -10.824 -0.436 -2.78 0.052 0.432 -0.288
-0.8597962316097744 -0.36662140830461387 -0.02147573103039579 1.631005072719166 0.04678641403050512 0.26000974354657763 -0.12655341500054662 -0.3227986450957999 0.07343472826388636 -0.009817477040626518 0.22462387468953474 -0.0679369411211355 -0.42961279529781643 -0.05340707510100826 1.556 -10.984 -0.536 -2.932 0.052 0.46 -0.26
-0.863631183579488 -0.3647039323197571 -0.022626216621309852 1.6329225487040229 0.04563592843959106 0.25617479157686407 -0.12616991980357528 -0.3408628028505527 0.062439153978384655 -0.03180862561162992 0.21245020315915786 -0.018064157754752792 -0.45867252733807096 -0.027096236632129192 1.776 -10.668 -0.568 -2.78 0.0 0.452 -0.26
-0.8655486595643447 -0.3647039323197571 -0.022626216621309852 1.6352235198858511 0.045252433242619704 0.2511893540162365 -0.12655341500054662 -0.3063052836675474 0.06361725122325984 -0.045945792550132106 0.24308073152591259 -0.02552544030562895 -0.4386448741751928 -0.008639379795751335 1.776 -10.22 -0.4 -2.72 0.016 0.396 -0.28
-0.8693836115340582 -0.36393694192581444 -0.023009711818281205 1.6379079862646506 0.044485442848677 0.2462039164556089 -0.1257864246066039 -0.2858849314230442 0.06440264938650996 -0.04162610265225644 0.24936391683191356 -0.061653755815134534 -0.46534841172569696 0.008639379795751335 2.024 -10.252 -0.436 -2.78 0.008 0.412 -0.26
-0.8709175923219437 -0.36355344672884304 -0.023776702212223912 1.6413594430373928 0.044485442848677 0.24045148850103862 -0.12616991980357528 -0.28470683417816905 0.07225663101901117 -0.043196898978756684 0.2576105975460398 -0.061653755815134534 -0.4571017310115707 0.0 1.804 -10.54 -0.436 -2.812 0.008 0.444 -0.26
-0.8751360394886285 -0.36278645633490036 -0.023776702212223912 1.6440439094161923 0.04410194765170564 0.23623304133435372 -0.12655341500054662 -0.2623229865255406 0.0400553063257562 -0.0789325154066372 0.29766590387179603 -0.08639379795751337 -0.4896957547864507 -0.003926990816250607 1.776 -10.572 -0.5 -2.84 0.06 0.444 -0.268
-0.876670020276514 -0.36201946594095763 -0.024927187803137973 1.647111870991963 0.04295146206079158 0.23124760377372613 -0.12655341500054662 -0.27017696815804176 0.04751658887663235 -0.07853981632501214 0.3043417882594221 -0.06479534846813502 -0.478307481419324 0.009032078877376396 1.804 -10.444 -0.5 -2.84 0.008 0.376 -0.252
-0.8774370106704567 -0.362402961137929 -0.026461168591023387 1.6497963373707625 0.042184471666848876 0.22702915660704123 -0.126936910197518 -0.2120575040775328 0.056155968672383684 -0.08874999244726373 0.2996293992799213 -0.07147123285576105 -0.4571017310115707 -0.022383847652628464 1.524 -10.16 -0.436 -2.812 0.044 0.356 -0.26
-0.8808884674431988 -0.36125247554701495 -0.02684466378799474 1.653631289340476 0.04065049087896346 0.222427214243385 -0.126936910197518 -0.20852321234290724 0.04790928795825741 -0.0911061869370141 0.30473448734104713 -0.0899280896921389 -0.459065226419696 -0.005890486224375911 1.34 -10.0 -0.232 -2.78 0.072 0.336 -0.24
-0.8835729338219983 -0.36125247554701495 -0.027228158984966094 1.6555487653253327 0.04026699568199211 0.21782527187972875 -0.12616991980357528 -0.23287055540366103 0.06479534846813502 -0.06322455214163478 0.32868913132017585 -0.08874999244726373 -0.48380526856207484 0.007461282550876154 1.496 -9.68 0.568 -2.72 0.052 0.376 -0.26
-0.8851069146098838 -0.3601019899561009 -0.0279951493789088 1.6593837172950463 0.0395000052880494 0.21207284392515846 -0.12616991980357528 -0.19045905458815446 0.039662607244131134 -0.0329867228565051 0.31887165427954933 -0.0769690199985119 -0.4987278336638271 -0.0007853981632501215 1.744 -9.744 0.836 -2.656 0.124 0.452 -0.252
-0.8862574002007978 -0.3601019899561009 -0.0279951493789088 1.66321866926476 0.03911651009107805 0.20747090156150222 -0.12616991980357528 -0.17946348030265274 0.05026548244800778 -0.04712388979500729 0.3420409000954279 -0.09817477040626518 -0.5002986299903274 -0.0019634954081253035 1.556 -9.872 1.108 -2.536 0.124 0.412 -0.212
-0.8889418665795973 -0.35971849475912954 -0.028378644575880154 1.6670536212344733 0.038733014894106695 0.20286895919784598 -0.12655341500054662 -0.18928095734327927 0.04751658887663235 -0.0329867228565051 0.31180307081029823 -0.07225663101901117 -0.45827982825644586 -0.0047123889795007284 1.712 -9.652 1.172 -2.476 0.1 0.396 -0.212
-0.890859342564454 -0.3593349995621582 -0.028378644575880154 1.6693545924163016 0.03796602450016399 0.19865051203116108 -0.12655341500054662 -0.23954643979128706 0.03887720908088101 -0.0027488935713754254 0.31965705244279946 -0.043196898978756684 -0.45749443009319574 -0.005497787142750851 1.932 -9.332 0.836 -2.412 0.088 0.404 -0.204
-0.8916263329583968 -0.3578010187742728 -0.0279951493789088 1.6747235251739006 0.03796602450016399 0.1928980840765908 -0.12616991980357528 -0.17043140142527635 0.06715154295788539 0.003926990816250607 0.342826298258678 -0.04633849163175717 -0.4680973052970724 -0.005890486224375911 2.116 -9.172 0.972 -2.292 0.06 0.444 -0.204
-0.8931603137462821 -0.3574175235773014 -0.0279951493789088 1.6770244963557286 0.037582529303192634 0.18906313210687725 -0.12616991980357528 -0.1441205629563973 0.07579092275363672 0.03534291734625546 0.3349723166261768 -0.019634954081253035 -0.46652650897057213 0.013744467856877126 2.024 -9.588 0.704 -2.352 0.08 0.444 -0.212
-0.8950777897311389 -0.35703402838033005 -0.027611654181937447 1.6800924579314993 0.03719903410622128 0.184461189743221 -0.12616991980357528 -0.18064157754752794 0.05576326959075863 0.045160394386881984 0.34439709458517825 0.0011780972448751821 -0.4311835916243167 -0.003926990816250607 2.18 -9.492 0.436 -2.228 0.088 0.404 -0.204
-0.8966117705190243 -0.35550004759244463 -0.026461168591023387 1.6835439147042417 0.037582529303192634 0.1794757521825934 -0.12616991980357528 -0.20695241601640701 0.03769911183600583 0.022776546734253524 0.3593196596869306 0.01649336142825255 -0.39741147060456145 0.0023561944897503642 2.336 -9.46 0.5 -2.26 0.052 0.364 -0.184
-0.8977622561099384 -0.35626703798638737 -0.027228158984966094 1.6885293522648692 0.03834951969713534 0.17525730501590853 -0.12655341500054662 -0.1170243263242681 0.059690260407009234 0.034950218264630406 0.3919136834618106 -0.012959069693627005 -0.42764929988969114 0.009817477040626518 2.648 -9.332 0.4 -2.26 0.06 0.384 -0.176
-0.8981457513069098 -0.3551165523954733 -0.026461168591023387 1.692747799431554 0.038733014894106695 0.17065536265225228 -0.12616991980357528 -0.06558074663138515 0.061653755815134534 0.0 0.40448005407381254 -0.005890486224375911 -0.4429645640730685 0.01767145867312773 2.336 -9.428 0.5 -2.384 0.08 0.344 -0.168
-0.8992962368978238 -0.35434956200153056 -0.02569417819708068 1.696966246598239 0.03796602450016399 0.16758740107648146 -0.12616991980357528 -0.09935286765114036 0.06911503836601068 0.03573561642788053 0.3852377990741846 0.00039269908162506076 -0.40448005407381254 -0.014529866020127248 1.836 -9.396 0.4 -2.384 0.06 0.336 -0.168
-0.9004467224887379 -0.35434956200153056 -0.025310683000109326 1.6996507129770384 0.038733014894106695 0.16413594430373926 -0.12655341500054662 -0.1170243263242681 0.07422012642713648 0.023169245815878585 0.38641589631905976 -0.014529866020127248 -0.3899501880536853 -0.011780972448751823 2.088 -9.268 0.668 -2.32 0.052 0.336 -0.196
-0.9008302176857093 -0.3535825716075879 -0.02569417819708068 1.704636150537666 0.03796602450016399 0.1587670115461403 -0.12616991980357528 -0.05576326959075863 0.05811946408050899 0.027096236632129192 0.3392920065240525 0.014529866020127248 -0.4033019568289374 -0.005497787142750851 2.056 -9.204 0.604 -2.228 0.06 0.344 -0.168
-0.9012137128826806 -0.35319907641061654 -0.026077673394052033 1.7065536265225227 0.03796602450016399 0.15531555477339815 -0.12616991980357528 -0.03220132469325498 0.05929756132538417 0.019242254999627974 0.3659955440745566 -0.006675884387626033 -0.4429645640730685 0.005890486224375911 2.116 -9.144 0.468 -2.076 0.06 0.316 -0.176
-0.9015972080796519 -0.35128160042575973 -0.025310683000109326 1.7107720736892076 0.03796602450016399 0.1514806028036846 -0.1234854534247758 -0.05811946408050899 0.06008295948863429 -0.00510508806112579 0.37267142846218265 0.012173671530376884 -0.40644354948193784 0.05576326959075863 2.272 -9.112 0.536 -2.016 0.088 0.336 -0.184
-0.9012137128826806 -0.3516650956227311 -0.024927187803137973 1.7149905208558927 0.037582529303192634 0.14611167004608566 -0.12080098704597633 -0.028667032958629435 0.08521570071263818 0.01767145867312773 0.40016036417593687 0.008246680714126275 -0.4386448741751928 0.24622232417891307 2.18 -9.112 0.904 -2.108 0.06 0.336 -0.128
-0.9012137128826806 -0.3508981052287884 -0.025310683000109326 1.7195924632195487 0.037582529303192634 0.14266021327334347 -0.1177330254702055 0.02513274122400389 0.07853981632501214 0.03180862561162992 0.39584067427806124 -0.014529866020127248 -0.4472842539709442 0.2870630286679194 2.244 -9.08 0.94 -2.136 0.072 0.364 -0.112
-0.9023641984735946 -0.3497476196378743 -0.02454369260616662 1.721893434401377 0.03681553890924993 0.13729128051574452 -0.11466506389443468 -0.012959069693627005 0.0801106126515124 0.003141592653000486 0.39073558621693544 -0.008246680714126275 -0.4197953182571899 0.3015928946880466 2.244 -9.016 0.904 -2.048 0.072 0.412 -0.112
-0.9008302176857093 -0.3485971340469603 -0.024160197409195266 1.727262367158976 0.037582529303192634 0.13345632854603098 -0.11159710231866385 0.027881634795379313 0.08246680714126275 0.01021017612225158 0.3824889055028092 -0.007853981632501214 -0.3950552761148111 0.25839599570928995 1.868 -8.952 0.704 -1.8 0.108 0.404 -0.092
-0.9000632272917665 -0.34783014365301756 -0.024927187803137973 1.7307138239317181 0.03796602450016399 0.13000487177328882 -0.10967962633380708 0.043982297142006806 0.0659734457130102 0.03259402377488004 0.39034288713531035 0.01060287520387664 -0.336543112952677 0.2340486526485362 1.96 -8.856 0.872 -1.772 0.1 0.308 -0.092
-0.8996797320947951 -0.3474466484560462 -0.023776702212223912 1.7356992614923457 0.03796602450016399 0.126936910197518 -0.10737865515197896 0.04555309346850705 0.07422012642713648 0.0510508806112579 0.3762057201968082 -0.001570796326500243 -0.342826298258678 0.2230530783630345 2.056 -8.792 0.94 -1.864 0.1 0.336 -0.1
-0.8989127417008524 -0.3466796580621035 -0.022626216621309852 1.740301203856002 0.03681553890924993 0.1227184630308331 -0.1054611791671222 0.06283185306000971 0.05890486224375911 0.05262167693775814 0.3891647898904352 0.009817477040626518 -0.3612831550950559 0.2120575040775328 1.9 -8.572 0.772 -1.956 0.124 0.336 -0.1
-0.8989127417008524 -0.34552917247118947 -0.0222427214243385 1.74260217503783 0.037582529303192634 0.12003399665203363 -0.10431069357620813 0.07107853377413599 0.09699667316139 0.060475658570259355 0.37267142846218265 -0.004319689897875668 -0.33300882121805153 0.16375551703765032 1.992 -8.508 0.668 -1.984 0.136 0.336 -0.092
-0.8966117705190243 -0.3443786868802754 -0.02147573103039579 1.7464371270075436 0.037582529303192634 0.11658253987929144 -0.10239321759135137 0.06754424203951044 0.09699667316139 0.06990043652926081 0.3742422247886829 -0.011780972448751823 -0.3204424506060496 0.15550883632352405 2.18 -8.76 0.368 -1.984 0.108 0.316 -0.112
-0.896228275322053 -0.34361169648633266 -0.02147573103039579 1.7498885837802858 0.03796602450016399 0.11389807350049197 -0.09855826562163783 0.07461282550876154 0.0769690199985119 0.0911061869370141 0.3530364743809296 0.009424777959001457 -0.2902046213209199 0.1751437904047771 2.304 -9.048 0.332 -1.892 0.088 0.308 -0.1
-0.8954612849281103 -0.3432282012893613 -0.019941750242510378 1.753340040553028 0.037582529303192634 0.11236409271260656 -0.09779127522769512 0.14333516479314717 0.07343472826388636 0.07225663101901117 0.3577488633604303 0.005497787142750851 -0.22540927285278486 0.21166480499590773 2.116 -8.792 0.2 -1.8 0.1 0.328 -0.092
-0.8927768185493108 -0.3416942205014759 -0.019558255045539024 1.7571749925227413 0.037582529303192634 0.11006312153077843 -0.09664078963678106 0.12173671530376882 0.10327985846739098 0.06911503836601068 0.33340152029967657 -0.0027488935713754254 -0.1771072858129024 0.16886060509877612 2.056 -8.444 0.332 -1.62 0.136 0.336 -0.092
-0.8923933233523395 -0.34092723010753323 -0.018407769454624964 1.761009944492455 0.037582529303192634 0.10891263593986437 -0.09395632325798159 0.15275994275214863 0.10131636305926567 0.06283185306000971 0.3176935570346741 -0.0070685834692510935 -0.18771016101677904 0.1822123738740282 2.18 -8.572 0.3 -1.556 0.144 0.316 -0.072
-0.8912428377614254 -0.33977674451661916 -0.018791264651596317 1.7648448964621686 0.03796602450016399 0.1062281695610649 -0.09280583766706753 0.15040374826239827 0.10759954836526664 0.05929756132538417 0.31651545978979895 0.012959069693627005 -0.1829977720372783 0.2049889206082817 2.088 -8.728 0.268 -1.496 0.164 0.336 -0.1
-0.8885583713826259 -0.3390097541226764 -0.018791264651596317 1.7667623724470254 0.037582529303192634 0.10431069357620813 -0.09127185687918211 0.13665928040552114 0.06675884387626033 0.04280419989713162 0.30080749652479655 0.01727875959150267 -0.18142697571077807 0.168075206935526 1.992 -8.696 0.436 -1.464 0.164 0.344 -0.092
-0.8870243905947405 -0.3378592685317624 -0.017640779060682257 1.7702138292197676 0.037582529303192634 0.10239321759135137 -0.0897378760912967 0.181034276629153 0.09856746948789025 0.03455751918300534 0.3019855937696717 0.0019634954081253035 -0.1661117115274007 0.1649336142825255 2.024 -8.348 0.368 -1.404 0.172 0.328 -0.1
-0.884339924215941 -0.33709227813781967 -0.016490293469768196 1.7736652859925097 0.037582529303192634 0.10200972239438001 -0.08743690490946858 0.21245020315915786 0.10917034469176688 0.07225663101901117 0.3000220983615464 -0.0007853981632501215 -0.16728980877227587 0.20655971693478195 2.116 -8.128 0.468 -1.344 0.136 0.344 -0.092
-0.8824224482310843 -0.33555829734993425 -0.01687378866673955 1.7767332475682804 0.037582529303192634 0.09855826562163783 -0.08513593372764046 0.2470077223421632 0.09896016856951531 0.03730641275438077 0.3078760799940476 -0.001570796326500243 -0.18771016101677904 0.19399334632278 2.024 -8.444 0.436 -1.404 0.152 0.336 -0.072
-0.8808884674431988 -0.3347913069559916 -0.01687378866673955 1.7798012091440514 0.037582529303192634 0.09740778003072377 -0.0839854481367264 0.21284290224078292 0.11349003458964255 0.02120575040775328 0.30277099193292184 0.009424777959001457 -0.20813051326128218 0.18535396652702868 1.836 -8.444 0.468 -1.556 0.164 0.24 -0.092
-0.8762865250795426 -0.3344078117590202 -0.016490293469768196 1.781718685128908 0.03834951969713534 0.09433981845495294 -0.08168447695489828 0.24936391683191356 0.08089601081476251 0.015707963265002428 0.3129811680551734 0.01021017612225158 -0.21637719397540847 0.20577431877153182 1.9 -8.22 0.468 -1.588 0.164 0.22 -0.084
-0.8755195346855998 -0.3336408213650775 -0.015339807878854137 1.785937132295593 0.037582529303192634 0.09165535207615347 -0.0790000105760988 0.25682519938278975 0.08874999244726373 0.05183627877450802 0.30277099193292184 0.0027488935713754254 -0.2733185608110423 0.18064157754752794 1.744 -7.968 0.4 -1.68 0.144 0.296 -0.092
-0.8716845827158863 -0.33172334538022075 -0.014956312681882784 1.787087617886507 0.03796602450016399 0.0897378760912967 -0.07784952498518474 0.265071880096916 0.10445795571226615 0.04633849163175717 0.27567475530079266 -0.015707963265002428 -0.2733185608110423 0.21951878662840896 1.68 -8.096 0.468 -1.864 0.316 0.316 -0.1
-0.8686166211401155 -0.33133985018324935 -0.01572330307582549 1.7909225698562206 0.041033986075934815 0.08820389530341129 -0.07439806821244256 0.30748338091242255 0.12487830795676931 0.06361725122325984 0.2689988709131666 0.06283185306000971 -0.2230530783630345 0.2089159114245323 1.68 -8.38 0.436 -1.648 0.536 0.24 -0.092
-0.865932154761316 -0.32980586939536394 -0.013805827090968724 1.792456550644106 0.04563592843959106 0.08551942892461181 -0.07286408742455715 0.3012001956064216 0.11113384009989219 0.04123340357063138 0.23758294438316174 0.31455196438167365 -0.19045905458815446 0.19045905458815446 1.524 -8.412 0.436 -1.556 0.252 0.22 -0.064
-0.8613302123976598 -0.3282718886074785 -0.014189322287940077 1.7947575218259342 0.051004861197190006 0.08245146734884098 -0.07056311624272903 0.31651545978979895 0.11388273367126761 0.04358959806038174 0.22423117560790967 0.47870018050094904 -0.19281524907790482 0.22423117560790967 1.496 -8.188 0.268 -1.464 0.124 0.268 -0.084
-0.859412736412803 -0.3278883934105072 -0.014189322287940077 1.797825483401705 0.054072822772960834 0.08130098175792692 -0.06864564025787226 0.3161227607081739 0.10367255754901604 -0.001570796326500243 0.1829977720372783 0.4826271713171996 -0.2042035224450316 0.2049889206082817 1.4 -8.252 0.332 -1.16 0.124 0.336 -0.092
-0.8551942892461182 -0.32635441262262177 -0.01342233189399737 1.7985924737956476 0.05675728915176031 0.07938350577307016 -0.06634466907604414 0.3239767423406751 0.11741702540589316 0.009817477040626518 0.19674223989415543 0.34636058999330355 -0.2159844948937834 0.21087940683265763 1.368 -8.508 0.4 -1.008 0.136 0.328 -0.092
-0.8513593372764047 -0.3255874222286791 -0.013038836697026017 1.800126454583533 0.05829126993964572 0.07631554419729933 -0.06404369789421602 0.39584067427806124 0.10917034469176688 0.06715154295788539 0.22423117560790967 0.1829977720372783 -0.23365595356691113 0.20970130958778244 1.464 -8.604 0.436 -1.16 0.216 0.328 -0.112
-0.8471408901097197 -0.3240534414407937 -0.013038836697026017 1.8020439305683897 0.058674765136617076 0.0732475826215285 -0.06135923151541655 0.3337942193813016 0.08639379795751337 0.043982297142006806 0.20773781417965714 0.09346238142676445 -0.2061670178531569 0.2250165737711598 1.276 -8.284 0.332 -1.128 0.5 0.328 -0.084
-0.8444564237309202 -0.32328645104685094 -0.011504855909140603 1.804344901750218 0.0625097171063306 0.07209709703061444 -0.059825250727531136 0.36246125233993104 0.11780972448751822 0.045160394386881984 0.15668693356839924 0.16532631336415057 -0.19792033713903062 0.20027653162878098 1.244 -8.0 0.368 -1.036 0.4 0.316 -0.1
-0.8406214717612067 -0.32213596545593687 -0.011504855909140603 1.8051118921441607 0.06787864986392955 0.07017962104575767 -0.057524279545703015 0.34753868723817877 0.09228428418188928 0.07029313561088588 0.15040374826239827 0.3408628028505527 -0.17749998489452745 0.20224002703690627 1.308 -8.316 0.3 -1.068 0.144 0.308 -0.128
-0.8364030245945219 -0.32098547986502285 -0.010737865515197896 1.8077963585229602 0.06902913545484361 0.07017962104575767 -0.05445631796993219 0.3758130211151831 0.06832964020276057 0.040448005407381256 0.16336281795602528 0.36246125233993104 -0.13783737765039633 0.19399334632278 1.212 -8.38 -0.032 -1.128 0.124 0.328 -0.12
-0.8329515678217797 -0.32060198466805145 -0.009587379924283835 1.8081798537199314 0.07133010663667173 0.06902913545484361 -0.05330583237901813 0.42136611458369017 0.07343472826388636 0.03377212101975522 0.15707963265002428 0.2799944451986683 -0.08953539061051385 0.18928095734327927 0.932 -8.128 -0.032 -1.22 0.124 0.336 -0.12
-0.8283496254581234 -0.3202184894710801 -0.009970875121255189 1.8100973297047882 0.07133010663667173 0.06864564025787226 -0.051004861197190006 0.3899501880536853 0.09738937224301507 0.019634954081253035 0.08246680714126275 0.13626658132389607 -0.07147123285576105 0.22226768019978438 0.808 -7.808 -0.2 -1.22 0.136 0.336 -0.112
-0.8241311782914386 -0.3186845086831947 -0.009203884727312482 1.8093303393108455 0.07133010663667173 0.06902913545484361 -0.048703890015361885 0.45553093468507044 0.09738937224301507 0.04790928795825741 0.056941366835633805 0.0 -0.004319689897875668 0.17946348030265274 0.684 -7.872 -0.064 -1.036 0.216 0.328 -0.092
-0.8199127311247536 -0.3175340230922806 -0.009587379924283835 1.809713834507817 0.07171360183364309 0.06979612584878632 -0.047553404424447825 0.40644354948193784 0.10445795571226615 0.05576326959075863 0.07343472826388636 0.001570796326500243 0.03337942193813016 0.1700387023436513 0.464 -8.096 0.064 -0.944 0.316 0.424 -0.112
-0.8153107887610974 -0.317917518289252 -0.008436894333369775 1.809713834507817 0.0724805922275858 0.07017962104575767 -0.04563592843959106 0.4084070448900632 0.06911503836601068 0.03259402377488004 0.03377212101975522 0.06558074663138515 0.054192473264258384 0.2159844948937834 0.652 -8.156 0.132 -0.884 0.272 0.48 -0.12
-0.8107088463974411 -0.3163835375013666 -0.008820389530341128 1.809713834507817 0.07286408742455715 0.0724805922275858 -0.044485442848677 0.44689155488931914 0.07853981632501214 0.024740042142378828 0.03180862561162992 0.09346238142676445 0.12212941438539389 0.18535396652702868 0.308 -8.0 -0.132 -0.852 0.208 0.452 -0.112
-0.8061069040337849 -0.3156165471074239 -0.008436894333369775 1.8108643200987309 0.07439806821244256 0.07554855380335662 -0.042184471666848876 0.4241150081550656 0.062439153978384655 0.009032078877376396 0.019634954081253035 0.09149888601863915 0.21559179581215834 0.16964600326202625 0.152 -7.492 -0.2 -0.852 0.292 0.308 -0.112
-0.8015049616701286 -0.3148495567134812 -0.008053399136398421 1.8100973297047882 0.07631554419729933 0.0782330201821561 -0.039883500485020755 0.45356743927694515 0.062439153978384655 0.027096236632129192 -0.0047123889795007284 0.10877764561014182 0.22266037928140944 0.1881028600984041 -0.152 -7.46 -0.2 -0.824 0.344 0.328 -0.112
-0.7972865145034438 -0.3148495567134812 -0.008053399136398421 1.809713834507817 0.0782330201821561 0.0790000105760988 -0.038733014894106695 0.4571017310115707 0.06126105673350948 0.031415926530004856 0.008639379795751335 0.14451326203802234 0.22423117560790967 0.17435839224152697 -0.028 -7.492 -0.3 -0.916 0.272 0.404 -0.092
-0.7934515625337303 -0.3133155759255958 -0.007286408742455715 1.809713834507817 0.08015049616701286 0.08130098175792692 -0.03604854851530722 0.4245077072366907 0.061653755815134534 0.022383847652628464 0.004319689897875668 0.19477874448603014 0.14765485469102282 0.18535396652702868 -0.06 -7.428 -0.436 -1.036 0.152 0.412 -0.12
-0.7884661249731026 -0.3133155759255958 -0.006902913545484362 1.809713834507817 0.08091748656095557 0.08283496254581234 -0.03489806292439316 0.4692754025419476 0.07618362183526178 0.04162610265225644 -0.04830198703988247 0.17828538305777758 0.16728980877227587 0.17160949867015154 -0.216 -7.3 -0.5 -0.916 0.244 0.364 -0.112
-0.7830971922155037 -0.31178159513771037 -0.007669903939427069 1.808946844113874 0.08283496254581234 0.08513593372764046 -0.03298058693953639 0.48066367590907433 0.07343472826388636 0.022776546734253524 -0.05811946408050899 0.13233959050764546 0.1912444527514046 0.1920298509146547 -0.216 -7.428 -0.636 -0.58 0.292 0.432 -0.084
-0.7784952498518475 -0.31101460474376763 -0.006519418348513008 1.8077963585229602 0.0839854481367264 0.08705340971249723 -0.030679615757708275 0.4472842539709442 0.07853981632501214 0.024740042142378828 -0.045945792550132106 0.14529866020127247 0.20341812428178146 0.20224002703690627 -0.464 -7.364 -0.468 -0.548 0.308 0.568 -0.12
-0.7735098122912198 -0.3106311095467963 -0.007286408742455715 1.8070293681290175 0.08590292412158317 0.0897378760912967 -0.0279951493789088 0.4386448741751928 0.07264933010063623 0.0027488935713754254 -0.07579092275363672 0.168075206935526 0.22030418479165909 0.16139932254789996 -0.56 -7.428 -0.332 -0.672 0.236 0.492 -0.084
-0.7689078699275637 -0.30986411915285356 -0.006519418348513008 1.806645872932046 0.08743690490946858 0.09203884727312482 -0.027228158984966094 0.4551382356034454 0.05379977418263332 0.006283185306000972 -0.0789325154066372 0.15668693356839924 0.25682519938278975 0.17082410050690142 -0.464 -7.428 -0.436 -0.672 0.208 0.46 -0.092
-0.7654564131548215 -0.30986411915285356 -0.006902913545484362 1.8062623777350746 0.08820389530341129 0.095490304045867 -0.02454369260616662 0.48576876397020013 0.06675884387626033 0.04790928795825741 -0.1009236639776406 0.14215706754827198 0.2662499773417912 0.16650441060902577 -0.496 -7.428 -0.5 -0.944 0.28 0.472 -0.112
-0.7600874803972225 -0.3090971287589109 -0.005752427954570301 1.8051118921441607 0.09012137128826805 0.09894176081860918 -0.02339320701525256 0.4229369109101904 0.0659734457130102 0.003141592653000486 -0.11427543275289267 0.09778207132464012 0.3059125845859223 0.18142697571077807 -0.528 -7.236 -0.332 -1.008 0.3 0.384 -0.128
-0.7547185476396235 -0.30871363356193954 -0.006135923151541655 1.8028109209623324 0.09088836168221076 0.10200972239438001 -0.0222427214243385 0.4822344722355746 0.05851216316213405 0.009032078877376396 -0.1260564052016445 0.12095131714051871 0.2949170103004206 0.21323560132240799 -0.56 -7.236 -0.332 -0.944 0.264 0.424 -0.12
-0.7501166052759674 -0.30756314797102546 -0.005368932757598948 1.8016604353714185 0.09165535207615347 0.10431069357620813 -0.019941750242510378 0.4971570373373269 0.059690260407009234 -0.0023561944897503642 -0.1060287520387664 0.1460840583645226 0.29845130203504616 0.1700387023436513 -0.436 -7.204 -0.436 -1.1 0.208 0.472 -0.14
-0.7462816533062537 -0.30602916718314005 -0.005752427954570301 1.8005099497805044 0.09318933286403888 0.10852914074289302 -0.01917475984856767 0.45081854570556973 0.0679369411211355 0.01767145867312773 -0.15550883632352405 0.12212941438539389 0.3157300616265488 0.1507964473440233 -0.436 -7.332 -0.536 -1.28 0.236 0.404 -0.12
-0.7420632061395689 -0.3056456719861687 -0.006519418348513008 1.7985924737956476 0.09433981845495294 0.1112136071216925 -0.018791264651596317 0.43668137876706753 0.07343472826388636 -0.005497787142750851 -0.1751437904047771 0.08874999244726373 0.35617806703393007 0.12762720152814475 -0.34 -7.46 -0.436 -1.068 0.364 0.364 -0.112
-0.7374612637759127 -0.30602916718314005 -0.006519418348513008 1.7974419882047337 0.09625729443980971 0.11428156869746332 -0.015339807878854137 0.4500331475423196 0.07029313561088588 0.0027488935713754254 -0.17553648948640216 0.09542587683488976 0.3432189973403031 0.13940817397689656 -0.464 -7.204 -0.468 -1.128 0.308 0.472 -0.084
-0.7332428166092277 -0.3052621767891973 -0.006135923151541655 1.7947575218259342 0.09702428483375242 0.11811652066717686 -0.015339807878854137 0.4802709768274493 0.06675884387626033 -0.0011780972448751821 -0.16886060509877612 0.12566370612001942 0.31926435336117437 0.15354534091539876 -0.464 -7.112 -0.4 -1.344 0.228 0.472 -0.14
-0.7286408742455716 -0.3041116911982833 -0.005752427954570301 1.792456550644106 0.09740778003072377 0.12195147263689039 -0.014189322287940077 0.46534841172569696 0.06950773744763575 -0.012566370612001944 -0.19949113346553085 0.15158184550727344 0.3663882431561817 0.1189878217323934 -0.404 -7.204 -0.4 -1.192 0.216 0.396 -0.12
-0.7244224270788866 -0.30334470080434056 -0.006135923151541655 1.7897720842653064 0.09855826562163783 0.1257864246066039 -0.013038836697026017 0.46534841172569696 0.07971791356988733 0.0011780972448751821 -0.2576105975460398 0.10681415020201653 0.39269908162506073 0.09228428418188928 -0.464 -7.428 -0.468 -1.068 0.316 0.412 -0.064
-0.7194369895182591 -0.3029612056073692 -0.006135923151541655 1.7878546082804496 0.1004757416064946 0.12885438618237474 -0.01112136071216925 0.45356743927694515 0.05890486224375911 -0.001570796326500243 -0.2646791810152909 0.08364490438613793 0.37031523397243227 0.13626658132389607 -0.62 -7.588 -0.468 -1.068 0.364 0.472 -0.092
-0.7156020375485456 -0.3025777104103979 -0.006135923151541655 1.7836361611137648 0.10085923680346595 0.13307283334905964 -0.01112136071216925 0.46770460621544735 0.07971791356988733 0.015707963265002428 -0.25682519938278975 0.10485065479389122 0.3644247477480564 0.14176436846664692 -1.464 -7.556 -0.5 -0.976 0.252 0.5 -0.112
-0.711767085578832 -0.3006602344255411 -0.006135923151541655 1.7801847043410226 0.10200972239438001 0.1365242901218018 -0.009203884727312482 0.42764929988969114 0.07422012642713648 0.03220132469325498 -0.26350108377041576 0.11113384009989219 0.3718860302989325 0.11584622907939292 -2.024 -7.204 -0.536 -0.976 0.2 0.472 -0.12
-0.7063981528212331 -0.30027673922856973 -0.005752427954570301 1.7786507235531372 0.10200972239438001 0.1407427372884867 -0.006902913545484362 0.4154756283593143 0.08443030254938806 0.02631083846887907 -0.28352873693329383 0.07382742734551141 0.3711006321356824 0.1319468914260204 -2.212 -7.172 -0.468 -1.068 0.272 0.492 -0.112
-0.7025632008515195 -0.29950974883462705 -0.004985437560627594 1.775199266780395 0.10085923680346595 0.1449611844551716 -0.007286408742455715 0.42961279529781643 0.07186393193738612 0.003141592653000486 -0.33457961754455173 0.036913713672755706 0.3875939935639349 0.10445795571226615 -2.68 -7.492 -0.436 -1.036 0.308 0.5 -0.112
-0.6994952392757486 -0.298359263243713 -0.004218447166684887 1.771747810007653 0.10239321759135137 0.14802914603094242 -0.005752427954570301 0.3911282852985605 0.05851216316213405 0.0510508806112579 -0.31455196438167365 0.014922565101752308 0.3593196596869306 0.10759954836526664 -2.68 -7.808 -0.5 -1.192 0.336 0.5 -0.1
-0.6960437825030065 -0.29912625363765566 -0.0030679615757708274 1.768679848431882 0.10316020798529407 0.15186409800065595 -0.0038349519697135344 0.34164820101380283 0.061653755815134534 0.11152653918151725 -0.31690815887142404 0.04123340357063138 0.3663882431561817 0.1079922474468917 -2.772 -7.588 -0.4 -1.22 0.28 0.52 -0.092
-0.6929758209272356 -0.29682528245582757 -0.002684466378799474 1.7648448964621686 0.10316020798529407 0.1580000211521976 -0.0030679615757708274 0.3502875808095542 0.06950773744763575 0.11034844193664206 -0.368744437645932 0.018849555918002914 0.42764929988969114 0.1370519794871462 -2.336 -7.08 -0.332 -1.22 0.28 0.46 -0.12
-0.6895243641544935 -0.29605829206188483 -0.0003834951969713534 1.7602429540985123 0.10392719837923678 0.1622184683188825 -0.0019174759848567672 0.30277099193292184 0.09267698326351434 0.1370519794871462 -0.3612831550950559 0.03652101459113065 0.45160394386881986 0.11034844193664206 -2.272 -7.364 -1.476 -1.068 0.28 0.472 -0.1
-0.6879903833666081 -0.29605829206188483 -0.0003834951969713534 1.7579419829166842 0.10316020798529407 0.16528642989465334 -0.0019174759848567672 0.265071880096916 0.07461282550876154 0.09974556673276543 -0.36992253489080723 0.008246680714126275 0.42058071642044004 0.08521570071263818 -2.18 -7.648 -2.012 -1.192 0.272 0.568 -0.1
-0.6833884410029518 -0.29529130166794215 0.0007669903939427069 1.7541070309469706 0.10431069357620813 0.16912138186436687 -0.0007669903939427069 0.3066979827491724 0.06872233928438563 0.08874999244726373 -0.35146567805442935 0.05340707510100826 0.4099778412165634 0.06518804754976008 -2.116 -7.556 -2.752 -1.22 0.18 0.52 -0.148
-0.6818544602150665 -0.2945243112739994 0.0011504855909140602 1.749121593386343 0.10469418877317949 0.17487380981893716 0.0003834951969713534 0.3451824927484284 0.06558074663138515 0.09149888601863915 -0.38877209080881014 0.0659734457130102 0.45670903192994566 0.09032078877376397 -2.116 -7.68 -2.952 -1.22 0.136 0.424 -0.14
-0.6780195082453528 -0.29375732088005674 0.0019174759848567672 1.7452866414166295 0.10431069357620813 0.1787087617886507 0.0 0.2960951075452958 0.08168140897801264 0.03259402377488004 -0.41390483203281403 0.0620464548967596 0.46652650897057213 0.0510508806112579 -2.304 -7.62 -3.256 -1.312 0.136 0.412 -0.12
-0.6741845562756393 -0.29260683528914266 0.0019174759848567672 1.7410681942499446 0.10469418877317949 0.1821602185613929 0.0007669903939427069 0.31965705244279946 0.07107853377413599 0.01610066234662749 -0.40958514213493835 0.003141592653000486 0.4386448741751928 0.045160394386881984 -2.46 -7.524 -3.088 -1.464 0.136 0.54 -0.12
-0.6715000898968398 -0.29260683528914266 0.0007669903939427069 1.7364662518862883 0.10507768397015084 0.18676216092504913 0.0003834951969713534 0.3412555019321778 0.07971791356988733 -0.004319689897875668 -0.42058071642044004 -0.021991148571003403 0.4052654522370627 0.04476769530525693 -2.896 -7.68 -3.12 -1.404 0.208 0.548 -0.14
-0.6688156235180404 -0.2922233400921713 0.0007669903939427069 1.7330147951135462 0.10507768397015084 0.19136410328870537 0.0015339807878854137 0.29648780662692087 0.084037603467763 -0.05262167693775814 -0.44060836958331817 -0.0019634954081253035 0.43982297142006804 0.013351768775252066 -3.148 -7.968 -2.82 -1.436 0.228 0.5 -0.128
-0.667281642730155 -0.2906893593042859 0.0011504855909140602 1.7287963479468613 0.10507768397015084 0.19634954084933295 0.0015339807878854137 0.2729258617294172 0.07343472826388636 -0.06479534846813502 -0.4127267347879388 0.029845130203504617 0.4826271713171996 0.02631083846887907 -3.176 -7.936 -2.448 -1.372 0.236 0.5 -0.112
-0.6638301859574128 -0.2906893593042859 -0.0007669903939427069 1.724194405583205 0.10431069357620813 0.20056798801601786 0.0023009711818281204 0.271747764484542 0.08757189520238855 -0.043196898978756684 -0.420188017338815 0.006283185306000972 0.4622068190726965 0.02042035224450316 -3.052 -7.776 -2.28 -1.464 0.244 0.548 -0.128
-0.6626797003664987 -0.28953887371337184 -0.0003834951969713534 1.7192089680225775 0.1054611791671222 0.2051699303796741 0.002684466378799474 0.26821347274991647 0.07736171908013696 -0.0640099503048849 -0.48066367590907433 0.0400553063257562 0.42254421182856533 0.03455751918300534 -2.928 -7.524 -1.944 -1.464 0.28 0.52 -0.128
-0.6592282435937565 -0.28838838812245776 -0.0007669903939427069 1.7153740160528639 0.10584467436409355 0.21015536794030168 0.0030679615757708274 0.19477874448603014 0.08874999244726373 -0.054977871427508505 -0.4453207585628189 0.014529866020127248 0.44964044846069456 0.04751658887663235 -3.148 -7.776 -1.776 -1.496 0.3 0.548 -0.1
-0.6592282435937565 -0.2876213977285151 -0.0023009711818281204 1.711155568886179 0.10584467436409355 0.21437381510698658 0.0023009711818281204 0.1959568417309053 0.08717919612076348 -0.028274333877004374 -0.426863901726441 0.015707963265002428 0.4708461988684478 0.03887720908088101 -2.96 -7.968 -1.544 -1.588 0.3 0.52 -0.112
-0.6557767868210144 -0.28685440733457235 -0.0015339807878854137 1.70578663612858 0.1062281695610649 0.21897575747064282 0.003451456772742181 0.18928095734327927 0.07343472826388636 -0.02591813938725401 -0.44924774937906947 0.0200276531628781 0.4543528374401953 -0.005890486224375911 -2.804 -8.0 -1.644 -1.648 0.28 0.528 -0.148
-0.6538593108361576 -0.28570392174365833 -0.0019174759848567672 1.7011846937649238 0.1062281695610649 0.2231942046373277 0.002684466378799474 0.2120575040775328 0.08521570071263818 -0.01767145867312773 -0.48144907407232446 0.024347343060753767 0.4315762907059417 -0.005890486224375911 -2.524 -8.0 -1.844 -1.68 0.328 0.52 -0.112
-0.6527088252452435 -0.28532042654668693 -0.0019174759848567672 1.6965827514012677 0.10699515995500761 0.22702915660704123 0.0030679615757708274 0.14647675744614766 0.07853981632501214 -0.008639379795751335 -0.45867252733807096 0.0420188017338815 0.4123340357063138 0.007461282550876154 -1.868 -7.904 -1.98 -1.74 0.264 0.588 -0.112
-0.6511748444573582 -0.2849369313497156 -0.0019174759848567672 1.69159731384064 0.10737865515197896 0.23163109897069747 0.0030679615757708274 0.14883295193589802 0.07853981632501214 -0.023169245815878585 -0.4622068190726965 0.040448005407381256 0.43353978611406707 0.014529866020127248 -2.524 -7.808 -1.912 -1.74 0.188 0.576 -0.128
-0.6492573684725014 -0.2834029505618302 -0.0023009711818281204 1.6854613906890983 0.10737865515197896 0.23700003172829642 0.0030679615757708274 0.14529866020127247 0.07343472826388636 -0.02670353755050413 -0.4896957547864507 0.02042035224450316 0.45631633284832057 0.012566370612001944 -2.708 -8.22 -2.148 -1.8 0.216 0.508 -0.092
-0.64887387327553 -0.28301945536485884 -0.0023009711818281204 1.6820099339163561 0.10661166475803625 0.24045148850103862 0.003451456772742181 0.14765485469102282 0.06558074663138515 -0.02552544030562895 -0.5218970794797058 0.0007853981632501215 0.44139376774656824 0.02631083846887907 -2.772 -8.476 -2.348 -1.74 0.208 0.56 -0.1
-0.64887387327553 -0.2822524649709161 -0.0030679615757708274 1.6770244963557286 0.10737865515197896 0.24505343086469483 0.004218447166684887 0.07971791356988733 0.06754424203951044 -0.008246680714126275 -0.47870018050094904 -0.012959069693627005 0.43353978611406707 0.015707963265002428 -2.836 -8.316 -2.316 -1.892 0.2 0.608 -0.128
-0.6465729020937019 -0.28186896977394477 -0.0030679615757708274 1.670888573204187 0.10737865515197896 0.24888838283440837 0.004985437560627594 0.07657632091688685 0.06715154295788539 0.0011780972448751821 -0.46966810162357264 -0.019242254999627974 0.4040873549921875 0.028274333877004374 -2.804 -7.872 -2.384 -1.984 0.2 0.588 -0.12
-0.6465729020937019 -0.2807184841830307 -0.003451456772742181 1.6662866308405306 0.10776215034895031 0.2542573155920073 0.005368932757598948 0.0899280896921389 0.07186393193738612 -0.04673119071338223 -0.5002986299903274 0.0035342917346255468 0.43471788335894224 0.03809181091763089 -2.772 -7.936 -2.552 -1.984 0.208 0.46 -0.072
-0.6461894068967305 -0.2807184841830307 -0.004218447166684887 1.6597672124920178 0.10661166475803625 0.2580922675617209 0.0038349519697135344 0.05733406591725887 0.05340707510100826 -0.015707963265002428 -0.5215043803980807 0.014529866020127248 0.4390375732568179 0.027881634795379313 -2.708 -8.252 -2.484 -1.984 0.172 0.5 -0.176
-0.6461894068967305 -0.28033498898605935 -0.0038349519697135344 1.6563157557192756 0.10661166475803625 0.2611602291374917 0.0038349519697135344 0.019242254999627974 0.06361725122325984 -0.007461282550876154 -0.49519354192920156 0.009032078877376396 0.4080143458084381 -0.011388273367126762 -2.708 -8.156 -2.28 -2.016 0.164 0.596 -0.184
-0.6454224165027879 -0.2795679985921167 -0.004601942363656241 1.6517138133556193 0.10661166475803625 0.26576217150114795 0.004985437560627594 -0.012566370612001944 0.051443579692882956 -0.0027488935713754254 -0.5002986299903274 -0.014922565101752308 0.3875939935639349 -0.013744467856877126 -2.708 -8.444 -2.348 -2.076 0.152 0.576 -0.204
-0.6469563972906732 -0.2784175130012026 -0.003451456772742181 1.6463448805980203 0.10737865515197896 0.2699806186678328 0.0038349519697135344 0.0200276531628781 0.07657632091688685 0.0027488935713754254 -0.5411393344793337 -0.007461282550876154 0.39584067427806124 -0.0011780972448751821 -2.648 -8.38 -2.516 -2.048 0.136 0.56 -0.204
-0.6458059116997592 -0.2784175130012026 -0.003451456772742181 1.64059245264345 0.10776215034895031 0.2730485802436036 0.003451456772742181 0.014922565101752308 0.05379977418263332 0.0035342917346255468 -0.5148284960104547 0.003926990816250607 0.4091924430533133 -0.036913713672755706 -2.68 -8.508 -2.752 -2.048 0.144 0.588 -0.212
-0.6469563972906732 -0.2772670274102885 -0.003451456772742181 1.6344565294919084 0.10776215034895031 0.27803401780423126 0.005368932757598948 -0.013744467856877126 0.0530143760193832 -0.018849555918002914 -0.49165925019457607 -0.005497787142750851 0.36992253489080723 0.01610066234662749 -2.552 -8.476 -2.684 -2.048 0.136 0.568 -0.196
-0.6465729020937019 -0.2768835322133172 -0.005368932757598948 1.6306215775221948 0.10699515995500761 0.2811019793800021 0.0038349519697135344 -0.06518804754976008 0.04555309346850705 -0.03259402377488004 -0.503832921724953 -0.013351768775252066 0.3671736413194318 0.007461282550876154 -2.68 -8.284 -2.384 -2.076 0.136 0.588 -0.196
-0.6465729020937019 -0.27611654181937445 -0.004985437560627594 1.62640313035551 0.10737865515197896 0.2837864457588015 0.0038349519697135344 -0.0070685834692510935 0.07186393193738612 -0.04084070448900632 -0.49244464835782614 0.008246680714126275 0.362068553258306 -0.005497787142750851 -2.4 -8.476 -2.316 -2.168 0.164 0.616 -0.212
-0.6469563972906732 -0.27611654181937445 -0.005368932757598948 1.6195002168100257 0.10737865515197896 0.2880048929254864 0.0038349519697135344 -0.014529866020127248 0.061653755815134534 -0.08246680714126275 -0.48066367590907433 0.012173671530376884 0.3455751918300535 0.0027488935713754254 -2.524 -8.728 -2.28 -2.292 0.136 0.56 -0.204
-0.6477233876846159 -0.27534955142543177 -0.005752427954570301 1.615665264840312 0.10661166475803625 0.2922233400921713 0.0038349519697135344 -0.00510508806112579 0.045945792550132106 -0.06283185306000971 -0.5061891162147033 -0.0047123889795007284 0.3247621405039252 0.01688606050987761 -2.928 -8.54 -1.912 -2.384 0.152 0.56 -0.204
-0.6484903780785587 -0.2741990658345177 -0.006902913545484362 1.6110633224766557 0.10699515995500761 0.2949078064709708 0.0030679615757708274 -0.04476769530525693 0.03769911183600583 -0.07147123285576105 -0.47634398601119865 -0.014922565101752308 0.35539266887067994 -0.01767145867312773 -2.804 -8.54 -1.744 -2.412 0.152 0.568 -0.288
-0.6492573684725014 -0.27381557063754636 -0.007669903939427069 1.6064613801129994 0.10699515995500761 0.2987427584406843 -0.0003834951969713534 -0.06715154295788539 0.054192473264258384 -0.0801106126515124 -0.5089380097860787 -0.013351768775252066 0.3322234230548014 -0.17592918856802722 -2.708 -8.696 -1.912 -2.476 0.144 0.568 -0.212
-0.6496408636694727 -0.27381557063754636 -0.008820389530341128 1.601475942552372 0.10699515995500761 0.30181072001645515 -0.0023009711818281204 -0.08246680714126275 0.036128315509505585 -0.07657632091688685 -0.4728096942765731 -0.01021017612225158 0.33536501570780186 -0.271747764484542 -2.992 -8.792 -1.88 -2.504 0.124 0.568 -0.196
-0.6507913492603867 -0.2730485802436036 -0.008820389530341128 1.5968740001887156 0.1054611791671222 0.30449518639525464 -0.006135923151541655 -0.08050331173313745 0.0329867228565051 -0.08874999244726373 -0.4551382356034454 -0.04084070448900632 0.297273204790171 -0.30277099193292184 -2.648 -8.76 -1.912 -2.564 -0.136 0.568 -0.252
-0.6519418348513009 -0.273432075440575 -0.008820389530341128 1.590738077037174 0.10239321759135137 0.3079466431679968 -0.007669903939427069 -0.08246680714126275 0.028274333877004374 -0.008246680714126275 -0.47045349978682277 -0.14686945652777272 0.3110176726470481 -0.22815816642416029 -2.836 -8.696 -2.112 -2.444 -0.036 0.624 -0.252
-0.6527088252452435 -0.2726650850466323 -0.008820389530341128 1.5869031250674606 0.09932525601558054 0.3106311095467963 -0.009970875121255189 -0.10956304377339195 0.027881634795379313 0.012173671530376884 -0.4688827034603225 -0.29059732040254493 0.29648780662692087 -0.22266037928140944 -2.648 -8.696 -2.416 -2.352 0.152 0.588 -0.24
-0.6538593108361576 -0.27228158984966094 -0.009587379924283835 1.583068173097747 0.09779127522769512 0.3129320807286244 -0.013805827090968724 -0.10249446030414085 0.031415926530004856 -0.02513274122400389 -0.45867252733807096 -0.28627763050466926 0.28627763050466926 -0.24308073152591259 -2.648 -8.664 -2.752 -2.444 0.18 0.588 -0.24
-0.655393291624043 -0.27228158984966094 -0.010354370318226542 1.577699240340148 0.09664078963678106 0.3156165471074239 -0.014956312681882784 -0.15982852622139973 0.03769911183600583 -0.04555309346850705 -0.4390375732568179 -0.17121679958852648 0.2631083846887907 -0.24150993519941236 -2.648 -8.792 -2.784 -2.384 -0.008 0.56 -0.252
-0.6569272724119284 -0.27228158984966094 -0.009970875121255189 1.573097297976492 0.09587379924283836 0.317917518289252 -0.01687378866673955 -0.1539380399970238 0.01649336142825255 -0.051443579692882956 -0.4343251842773172 -0.084037603467763 0.2238384765262846 -0.1822123738740282 -2.896 -8.888 -2.516 -2.476 -0.164 0.636 -0.252
-0.6592282435937565 -0.2715145994557182 -0.010737865515197896 1.5692623460067783 0.09395632325798159 0.3198349942741088 -0.01802427425765361 -0.16650441060902577 0.027488935713754253 -0.03769911183600583 -0.4386448741751928 -0.10720684928364158 0.21991148571003402 -0.13980087305852162 -2.708 -8.824 -2.316 -2.504 0.008 0.616 -0.252
-0.6611457195786133 -0.2718980946526896 -0.011888351106111956 1.564660403643122 0.09242234247009617 0.32251946065290826 -0.01802427425765361 -0.17789268397615252 0.008246680714126275 -0.036913713672755706 -0.420188017338815 -0.1971349389757805 0.21873338846515883 -0.14058627122177175 -2.584 -8.76 -2.148 -2.444 0.164 0.624 -0.268
-0.6622962051695274 -0.27113110425874687 -0.011504855909140603 1.5604419564764371 0.09203884727312482 0.324436936637765 -0.020708740636453084 -0.18535396652702868 0.02631083846887907 -0.05851216316213405 -0.4190099200939398 -0.16061392438464983 0.21284290224078292 -0.17043140142527635 -2.708 -8.856 -2.048 -2.504 0.144 0.636 -0.268
-0.6649806715483269 -0.27113110425874687 -0.013038836697026017 1.556990499703695 0.09127185687918211 0.32597091742565043 -0.022626216621309852 -0.18378317020052842 0.024347343060753767 -0.03220132469325498 -0.39034288713531035 -0.05340707510100826 0.18496126744540362 -0.2018473279552812 -2.836 -8.824 -2.148 -2.564 0.0 0.616 -0.268
-0.6668981475331837 -0.2715145994557182 -0.01342233189399737 1.5535390429309528 0.09165535207615347 0.3282718886074785 -0.025310683000109326 -0.20459622152665666 0.0070685834692510935 -0.09464047867163963 -0.3852377990741846 -0.011388273367126762 0.18731746193515397 -0.1519745445888985 -2.584 -8.76 -2.28 -2.564 -0.016 0.596 -0.26
-0.6680486331240977 -0.2715145994557182 -0.01342233189399737 1.5504710813551819 0.09050486648523941 0.3305728597893067 -0.026077673394052033 -0.20224002703690627 -0.003926990816250607 -0.07186393193738612 -0.35460727070742987 -0.02081305132612822 0.19556414264928024 -0.1720021977517766 -2.584 -8.696 -2.148 -2.748 0.044 0.56 -0.288
-0.6707330995028972 -0.2715145994557182 -0.013805827090968724 1.5466361293854685 0.09088836168221076 0.3324903357741634 -0.028378644575880154 -0.2061670178531569 -0.0011780972448751821 -0.06440264938650996 -0.34243359917705296 -0.023954643979128706 0.20066923071040604 -0.1990984343839058 -2.74 -8.604 -2.012 -2.904 0.06 0.624 -0.26
-0.6730340706847253 -0.2718980946526896 -0.015339807878854137 1.5431846726127263 0.09012137128826805 0.33402431656204884 -0.03144660615165098 -0.20381082336340653 -0.0007853981632501215 -0.050658181529632834 -0.35539266887067994 -0.034164820101380285 0.1700387023436513 -0.22226768019978438 -2.524 -8.572 -1.844 -2.992 0.016 0.588 -0.288
-0.674951546669582 -0.2715145994557182 -0.014956312681882784 1.540883701430898 0.0897378760912967 0.3351748021529629 -0.032213596545593685 -0.24229533336266248 -0.009032078877376396 -0.030237829285129678 -0.3341869184629267 -0.03848450999925595 0.17632188764965226 -0.20695241601640701 -2.524 -8.664 -2.012 -2.78 0.052 0.528 -0.288
-0.6787864986392956 -0.27113110425874687 -0.015339807878854137 1.5370487494611846 0.09012137128826805 0.336325287743877 -0.036432043712278574 -0.2662499773417912 0.006283185306000972 -0.04830198703988247 -0.30983957540217294 -0.005497787142750851 0.17671458673127732 -0.24740042142378826 -2.584 -8.636 -2.112 -2.812 0.044 0.576 -0.268
-0.6818544602150665 -0.2715145994557182 -0.016490293469768196 1.533213797491471 0.0897378760912967 0.33824276372873374 -0.03796602450016399 -0.27056966723966686 0.010995574285501701 -0.014529866020127248 -0.30237829285129675 -0.012566370612001944 0.1319468914260204 -0.2552544030562895 -2.552 -8.76 -2.28 -2.78 0.024 0.608 -0.28
-0.6849224217908373 -0.2715145994557182 -0.016490293469768196 1.5305293311126715 0.09012137128826805 0.33977674451661916 -0.04141748127290617 -0.30277099193292184 0.006675884387626033 -0.014137166938502187 -0.30041479744317146 -0.013744467856877126 0.10995574285501701 -0.2360121480566615 -2.368 -9.144 -2.516 -2.78 -0.036 0.608 -0.288
-0.6872233929726653 -0.2715145994557182 -0.016106798272796843 1.5282283599308435 0.08858739050038264 0.3393932493196478 -0.04410194765170564 -0.2921681167290452 -0.006675884387626033 -0.005497787142750851 -0.29334621397392036 -0.043196898978756684 0.11349003458964255 -0.23365595356691113 -2.148 -9.112 -2.516 -2.904 -0.088 0.588 -0.268
-0.6895243641544935 -0.2715145994557182 -0.01572330307582549 1.5259273887490152 0.08743690490946858 0.34131072530450457 -0.04486893804564835 -0.2902046213209199 0.007461282550876154 -0.0019634954081253035 -0.27017696815804176 -0.08443030254938806 0.06322455214163478 -0.25446900489303936 -2.272 -9.172 -2.28 -2.84 -0.016 0.548 -0.288
-0.693359316124207 -0.27074760906177553 -0.014956312681882784 1.5228594271732445 0.08590292412158317 0.34092723010753323 -0.04793689962141918 -0.30080749652479655 0.001570796326500243 -0.018849555918002914 -0.2509347131584138 -0.12684180336489462 0.04162610265225644 -0.22933626366903548 -2.148 -9.112 -2.216 -2.84 0.052 0.608 -0.288
-0.6964272776999778 -0.2715145994557182 -0.016106798272796843 1.5213254463853592 0.0847524385306691 0.34131072530450457 -0.05062136600021865 -0.30355639009617197 -0.012173671530376884 -0.02120575040775328 -0.24347343060753765 -0.14529866020127247 0.011780972448751823 -0.24779312050541333 -2.272 -9.236 -2.048 -2.932 0.044 0.624 -0.26
-0.6991117440787773 -0.27113110425874687 -0.016106798272796843 1.5186409800065597 0.08321845774278369 0.3416942205014759 -0.052155346788104066 -0.3000220983615464 0.012566370612001944 -0.02081305132612822 -0.23522674989341139 -0.135873882242271 0.029845130203504617 -0.23444135173016126 -1.992 -9.3 -2.28 -2.84 0.0 0.568 -0.288
-0.7021797056545481 -0.27113110425874687 -0.01802427425765361 1.5167235040217029 0.08206797215186963 0.34092723010753323 -0.05560680356084625 -0.3015928946880466 -0.003926990816250607 -0.02552544030562895 -0.20538161968990676 -0.10877764561014182 0.006675884387626033 -0.22658737009766006 -2.056 -9.396 -2.012 -2.872 -0.016 0.608 -0.288
-0.7056311624272903 -0.27228158984966094 -0.017257283863710903 1.5144225328398748 0.08168447695489828 0.34092723010753323 -0.05714078434873166 -0.33536501570780186 -0.024347343060753767 -0.04280419989713162 -0.17357299407827684 -0.1252710070383944 -0.01649336142825255 -0.22187498111815931 -2.024 -9.776 -1.98 -2.932 0.052 0.644 -0.268
-0.7094661143970039 -0.27228158984966094 -0.017640779060682257 1.5132720472489607 0.08015049616701286 0.34092723010753323 -0.059825250727531136 -0.39544797519643615 -0.03337942193813016 -0.03848450999925595 -0.16532631336415057 -0.14451326203802234 0.007853981632501214 -0.21873338846515883 -1.932 -9.872 -1.944 -2.812 0.108 0.616 -0.252
-0.7129175711697461 -0.2718980946526896 -0.017640779060682257 1.5117380664610753 0.0790000105760988 0.34092723010753323 -0.06289321230330196 -0.3569634651971802 -0.009424777959001457 -0.011388273367126762 -0.1507964473440233 -0.12684180336489462 -0.011780972448751823 -0.2623229865255406 -1.776 -9.872 -1.88 -2.84 0.024 0.636 -0.252
-0.7152185423515741 -0.2726650850466323 -0.017257283863710903 1.5102040856731898 0.07784952498518474 0.34054373491056183 -0.06481068828815872 -0.2992367001982963 -0.015707963265002428 -0.009032078877376396 -0.1441205629563973 -0.08953539061051385 -0.0070685834692510935 -0.22462387468953474 -1.712 -10.188 -1.812 -2.992 0.0 0.676 -0.268
-0.7194369895182591 -0.27381557063754636 -0.018791264651596317 1.5098205904762185 0.07784952498518474 0.34207771569844725 -0.0674951546669582 -0.3290818304018009 -0.034164820101380285 -0.04908738520313259 -0.12919799785464497 -0.07068583469251093 0.022776546734253524 -0.23365595356691113 -1.804 -10.508 -1.98 -2.872 0.0 0.596 -0.26
-0.7232719414879726 -0.273432075440575 -0.01802427425765361 1.5090536000822758 0.07708253459124204 0.3416942205014759 -0.06941263065181497 -0.3852377990741846 -0.05262167693775814 -0.023954643979128706 -0.07618362183526178 -0.06675884387626033 0.040448005407381256 -0.21362830040403305 -1.744 -10.636 -1.844 -2.748 0.052 0.54 -0.26
-0.7274903886546574 -0.27458256103148904 -0.01802427425765361 1.5082866096883332 0.07516505860638527 0.34131072530450457 -0.07209709703061444 -0.37699111836005833 -0.04633849163175717 0.019242254999627974 -0.04987278336638271 -0.08207410805963769 -0.021991148571003403 -0.23876104162803694 -1.464 -10.54 -1.744 -2.992 0.088 0.644 -0.26
-0.7305583502304283 -0.27458256103148904 -0.017640779060682257 1.5079031144913617 0.07554855380335662 0.34054373491056183 -0.07478156340941391 -0.3440043955035532 -0.036128315509505585 -0.02670353755050413 -0.029452431121879556 -0.0750055245903866 -0.04633849163175717 -0.23561944897503645 -1.464 -10.508 -1.776 -3.176 0.044 0.676 -0.232
-0.7347767973971132 -0.27496605622846043 -0.019558255045539024 1.5075196192943903 0.07439806821244256 0.3416942205014759 -0.07593204900032798 -0.3663882431561817 -0.054192473264258384 -0.05340707510100826 -0.029452431121879556 -0.009032078877376396 -0.0011780972448751821 -0.21245020315915786 -1.368 -10.952 -1.844 -3.148 -0.052 0.56 -0.26
-0.7374612637759127 -0.27611654181937445 -0.019941750242510378 1.5082866096883332 0.07439806821244256 0.3416942205014759 -0.07861651537912745 -0.3930917807066858 -0.05929756132538417 -0.03220132469325498 -0.028274333877004374 -0.030237829285129678 0.05026548244800778 -0.23640484713828655 -1.34 -11.364 -1.912 -3.024 -0.052 0.54 -0.252
-0.7428301965335116 -0.27650003701634585 -0.02032524543948173 1.5079031144913617 0.07209709703061444 0.34131072530450457 -0.08053399136398422 -0.3860231972374347 -0.06126105673350948 0.0019634954081253035 0.012173671530376884 -0.10288715938576591 0.001570796326500243 -0.22148228203653425 -1.34 -11.204 -1.644 -3.3 0.052 0.596 -0.24
-0.7466651485032252 -0.2772670274102885 -0.018791264651596317 1.5082866096883332 0.07171360183364309 0.34054373491056183 -0.08321845774278369 -0.394269877951561 -0.0640099503048849 0.02631083846887907 0.024740042142378828 -0.14922565101752308 -0.02631083846887907 -0.2470077223421632 -1.34 -10.984 -1.576 -3.208 0.08 0.56 -0.24
-0.749733110078996 -0.27803401780423126 -0.01917475984856767 1.5090536000822758 0.07171360183364309 0.3416942205014759 -0.08513593372764046 -0.4158683274409393 -0.05772676499888393 0.0007853981632501215 0.02631083846887907 -0.11623892816101798 0.011780972448751823 -0.21245020315915786 -1.12 -11.428 -1.776 -3.484 0.044 0.508 -0.252
-0.7535680620487095 -0.2795679985921167 -0.018791264651596317 1.5098205904762185 0.07056311624272903 0.3416942205014759 -0.08743690490946858 -0.41626102652256436 -0.08678649703913842 -0.01060287520387664 0.05379977418263332 -0.09149888601863915 0.003141592653000486 -0.21402099948565811 -1.12 -11.968 -1.776 -3.604 -0.036 0.48 -0.252
-0.7570195188214517 -0.28033498898605935 -0.019941750242510378 1.5105875808701612 0.06864564025787226 0.3416942205014759 -0.09012137128826805 -0.34950218264630406 -0.1079922474468917 -0.039662607244131134 0.06636614479463526 -0.07225663101901117 0.0047123889795007284 -0.22030418479165909 -0.996 -11.904 -1.712 -3.452 -0.016 0.452 -0.232
-0.7620049563820793 -0.28033498898605935 -0.019558255045539024 1.5117380664610753 0.06711165946998685 0.34054373491056183 -0.09203884727312482 -0.38563049815580963 -0.07971791356988733 -0.05262167693775814 0.09149888601863915 -0.12055861805889365 -0.022776546734253524 -0.24465152785241284 -0.932 -11.712 -1.476 -3.512 0.044 0.404 -0.268
-0.7658399083517928 -0.2822524649709161 -0.020708740636453084 1.5128885520519892 0.06557767868210143 0.3390097541226764 -0.09433981845495294 -0.42175881366531526 -0.1079922474468917 -0.030237829285129678 0.09699667316139 -0.1370519794871462 -0.07932521448826227 -0.22462387468953474 -0.9 -11.968 -1.44 -3.392 0.108 0.412 -0.252
-0.769291365124535 -0.2837864457588015 -0.020708740636453084 1.513655542445932 0.06557767868210143 0.336325287743877 -0.09587379924283836 -0.4178318228490646 -0.12055861805889365 -0.03377212101975522 0.12959069693627004 -0.09974556673276543 -0.16846790601715106 -0.17435839224152697 -0.84 -12.444 -1.24 -3.36 0.052 0.548 -0.232
-0.774660297882134 -0.28532042654668693 -0.02032524543948173 1.5155730184307887 0.06519418348513008 0.3347913069559916 -0.09740778003072377 -0.3777765165233084 -0.135873882242271 -0.010995574285501701 0.13273228958927052 -0.06715154295788539 -0.19399334632278 -0.17043140142527635 -0.808 -12.16 -1.276 -3.484 0.008 0.508 -0.268
-0.7773447642609335 -0.28608741694062967 -0.02147573103039579 1.5167235040217029 0.06404369789421602 0.33325732616810616 -0.09932525601558054 -0.4260785035631909 -0.12684180336489462 -0.02081305132612822 0.15472343816027392 -0.07029313561088588 -0.1751437904047771 -0.1990984343839058 -0.748 -12.128 -1.24 -3.36 -0.016 0.328 -0.252
-0.7819467066245896 -0.2876213977285151 -0.021092235833424438 1.5197914655974736 0.0625097171063306 0.33133985018324935 -0.1012427320004373 -0.3993749660126868 -0.14058627122177175 -0.022383847652628464 0.16414821611927538 -0.11152653918151725 -0.19674223989415543 -0.19517144356765517 -0.464 -12.636 -1.04 -3.484 0.052 0.432 -0.26
-0.7850146682003605 -0.28877188331942916 -0.02147573103039579 1.5220924367793018 0.0617427267123879 0.32750489821353584 -0.10239321759135137 -0.37934731284980866 -0.18574666560865372 -0.01060287520387664 0.21323560132240799 -0.12095131714051871 -0.2560398012195396 -0.18456856836377855 -0.308 -12.476 -1.172 -3.576 0.1 0.54 -0.26
-0.7896166105640168 -0.29107285450125725 -0.020708740636453084 1.5240099127641586 0.06135923151541655 0.32597091742565043 -0.10431069357620813 -0.4017311605024371 -0.18653206377190384 -0.00039269908162506076 0.2269800691792851 -0.09542587683488976 -0.2831360378516688 -0.16846790601715106 -0.34 -12.192 -1.24 -3.484 0.044 0.432 -0.268
-0.7930680673367589 -0.292990330486114 -0.020708740636453084 1.5259273887490152 0.06059224112147384 0.32328645104685094 -0.10661166475803625 -0.4017311605024371 -0.1649336142825255 -0.003926990816250607 0.21284290224078292 -0.06636614479463526 -0.25407630581141427 -0.17239489683340167 -0.184 -12.316 -1.172 -3.42 0.016 0.412 -0.26
-0.7972865145034438 -0.2949078064709708 -0.019941750242510378 1.5282283599308435 0.06020874592450249 0.32060198466805145 -0.10776215034895031 -0.3930917807066858 -0.181034276629153 -0.014922565101752308 0.21519909673053328 -0.056941366835633805 -0.2580032966276649 -0.15550883632352405 -0.372 -12.508 -1.408 -3.42 0.0 0.492 -0.268
-0.800737971276186 -0.2972087776527989 -0.021092235833424438 1.5305293311126715 0.05829126993964572 0.3171505278953093 -0.11083011192472114 -0.41626102652256436 -0.1912444527514046 -0.008246680714126275 0.24740042142378826 -0.0659734457130102 -0.2992367001982963 -0.1920298509146547 -0.248 -12.096 -1.208 -3.332 0.036 0.52 -0.296
-0.8053399136398423 -0.29912625363765566 -0.02147573103039579 1.5339807878854137 0.05790777474267437 0.3144660615165098 -0.1119805975156352 -0.37974001193143375 -0.19320794815952988 -0.013351768775252066 0.2721404635661671 -0.1189878217323934 -0.26350108377041576 -0.17867808213940264 -0.28 -12.16 -1.208 -3.148 0.06 0.412 -0.268
-0.8087913704125844 -0.3014272248194838 -0.0222427214243385 1.5366652542642132 0.05714078434873166 0.31139809994073897 -0.11274758790957791 -0.3738495257070578 -0.17357299407827684 -0.012173671530376884 0.2619302874439155 -0.1009236639776406 -0.2831360378516688 -0.15707963265002428 -0.372 -12.38 -1.24 -3.176 0.052 0.452 -0.26
-0.8118593319883552 -0.30334470080434056 -0.020708740636453084 1.5393497206430127 0.05675728915176031 0.30756314797102546 -0.11389807350049197 -0.3899501880536853 -0.21519909673053328 -0.008246680714126275 0.32122784876929966 -0.0789325154066372 -0.37070793305405736 -0.12134401622214377 -0.308 -12.096 -1.004 -3.332 0.06 0.588 -0.252
-0.8160777791550401 -0.30602916718314005 -0.021092235833424438 1.543951663006669 0.05560680356084625 0.30449518639525464 -0.11543205428837738 -0.38170350733955904 -0.23365595356691113 -0.003141592653000486 0.3271183349936756 -0.07618362183526178 -0.36560284499293155 -0.10681415020201653 -0.308 -12.032 -1.172 -3.24 0.024 0.5 -0.26
-0.8206797215186964 -0.30833013836496814 -0.02147573103039579 1.5466361293854685 0.05560680356084625 0.30181072001645515 -0.1169660350762628 -0.37974001193143375 -0.22894356458741041 -0.010995574285501701 0.342826298258678 -0.059690260407009234 -0.27567475530079266 -0.11270463642639243 -0.308 -12.128 -1.004 -3.116 0.024 0.336 -0.252
-0.8229806927005244 -0.31024761434982495 -0.02147573103039579 1.5500875861582106 0.054072822772960834 0.29797576804674164 -0.11619904468232009 -0.40055306325756196 -0.23561944897503645 -0.01021017612225158 0.3436116964219281 -0.07107853377413599 -0.2968805057085459 -0.12212941438539389 -0.436 -11.904 -0.836 -3.208 0.016 0.444 -0.26
-0.8279661302611521 -0.31254858553165304 -0.0222427214243385 1.553922538127924 0.05292233718204677 0.29375732088005674 -0.11926700625809092 -0.38641589631905976 -0.2591813938725401 -0.0019634954081253035 0.4021238595840622 -0.11859512265076834 -0.3640320486664313 -0.09817477040626518 -0.464 -11.712 -1.004 -3.24 0.06 0.528 -0.26
-0.8314175870338942 -0.3156165471074239 -0.021859226227367145 1.5585244804915803 0.052155346788104066 0.2914563496982286 -0.12003399665203363 -0.4036946559105624 -0.23640484713828655 0.00039269908162506076 0.38798669264556 -0.12016591897726858 -0.3318307239731763 -0.09856746948789025 -0.34 -11.936 -1.24 -3.056 0.044 0.396 -0.252
-0.8356360342005792 -0.31830101348622336 -0.020708740636453084 1.5631264228552366 0.05062136600021865 0.28723790253154374 -0.12041749184900498 -0.37974001193143375 -0.25564710213791453 -0.00510508806112579 0.40016036417593687 -0.09738937224301507 -0.3247621405039252 -0.10956304377339195 -0.404 -11.808 -1.04 -2.964 0.016 0.364 -0.28
-0.8394709861702927 -0.32060198466805145 -0.02147573103039579 1.5669613748249502 0.04947088040930459 0.2834029505618302 -0.12156797743991904 -0.37149333121730743 -0.2662499773417912 0.001570796326500243 0.42175881366531526 -0.09738937224301507 -0.36246125233993104 -0.08796459428401361 -0.308 -11.776 -0.836 -2.932 0.044 0.46 -0.26
-0.8440729285339489 -0.32328645104685094 -0.022626216621309852 1.572330307582549 0.04947088040930459 0.27880100819817394 -0.1227184630308331 -0.3777765165233084 -0.2572178984644148 -0.00039269908162506076 0.42568580448156584 -0.07775441816176203 -0.3848450999925595 -0.11388273367126761 -0.308 -11.712 -0.904 -3.024 0.052 0.508 -0.26
-0.847524385306691 -0.32635441262262177 -0.0222427214243385 1.5769322499462053 0.04793689962141918 0.27611654181937445 -0.1234854534247758 -0.37699111836005833 -0.27528205621916757 -0.003141592653000486 0.4531747401953201 -0.06361725122325984 -0.3730641275438077 -0.10681415020201653 0.0 -11.712 -1.004 -2.78 0.016 0.492 -0.268
-0.8509758420794333 -0.32903887900142126 -0.02147573103039579 1.5815341923098616 0.04793689962141918 0.2726650850466323 -0.12425244381871851 -0.3758130211151831 -0.2505420140767888 -0.018849555918002914 0.43471788335894224 -0.08128870989638758 -0.3400774046873026 -0.08953539061051385 0.964 -11.62 -0.94 -2.688 0.024 0.432 -0.26
-0.8532768132612614 -0.33133985018324935 -0.0222427214243385 1.5857526394765464 0.04716990922747647 0.2684466378799474 -0.1250194342126612 -0.35578536795230503 -0.2470077223421632 -0.018064157754752792 0.45788712917482083 -0.05379977418263332 -0.3510729789728043 -0.0620464548967596 1.34 -11.776 -0.872 -2.688 0.06 0.444 -0.24
-0.8571117652309749 -0.3344078117590202 -0.0222427214243385 1.590738077037174 0.04716990922747647 0.26422819071326253 -0.12540292940963257 -0.3247621405039252 -0.2560398012195396 0.0019634954081253035 0.4940154446843264 -0.04908738520313259 -0.40565815131868777 -0.06361725122325984 1.556 -11.872 -0.604 -2.628 0.024 0.5 -0.252
-0.8605632220037172 -0.33709227813781967 -0.023009711818281205 1.5964905049917444 0.04601942363656241 0.26000974354657763 -0.12655341500054662 -0.31887165427954933 -0.26153758836229046 -0.01610066234662749 0.4967643382557018 -0.02552544030562895 -0.42647120264481597 -0.06361725122325984 1.776 -11.904 -0.536 -2.564 0.044 0.54 -0.26
-0.863631183579488 -0.33977674451661916 -0.02339320701525256 1.6018594377493434 0.04601942363656241 0.25579129637989273 -0.1257864246066039 -0.3070906818307975 -0.27646015346404273 -0.021598449489378342 0.49990593090870233 -0.027881634795379313 -0.4288273971345663 -0.021991148571003403 1.868 -11.872 -0.368 -2.504 0.0 0.52 -0.26
-0.8666991451552588 -0.34246121089541864 -0.02454369260616662 1.6076118657039136 0.04563592843959106 0.2511893540162365 -0.12616991980357528 -0.29570240846367074 -0.2878484268311695 -0.06008295948863429 0.5611669876422118 -0.03534291734625546 -0.3828816045844342 -0.019634954081253035 1.836 -11.84 -0.536 -2.444 -0.016 0.432 -0.268
-0.8686166211401155 -0.3451456772742181 -0.02339320701525256 1.613364293658484 0.044485442848677 0.24773789724349432 -0.12616991980357528 -0.29373891305554545 -0.2729258617294172 -0.07382742734551141 0.5529203069280855 -0.09856746948789025 -0.3659955440745566 -0.018064157754752792 1.68 -11.872 -0.3 -2.564 -0.044 0.444 -0.24
-0.871301087518915 -0.3482136388499889 -0.025310683000109326 1.6191167216130542 0.043334957257762936 0.24351945007680942 -0.12616991980357528 -0.2532909076481642 -0.2627156856071656 -0.0640099503048849 0.5768749509072142 -0.12173671530376882 -0.4170464246858145 -0.0047123889795007284 1.868 -11.904 -0.5 -2.656 0.052 0.444 -0.212
-0.8743690490946858 -0.35051461003181705 -0.026077673394052033 1.6260196351585385 0.04180097646987752 0.2381505173192105 -0.12655341500054662 -0.26153758836229046 -0.2788163479537931 -0.09778207132464012 0.5870851270294658 -0.13823007673202137 -0.44178646682819334 -0.006675884387626033 1.62 -11.872 -0.536 -2.748 0.144 0.452 -0.232
-0.8759030298825713 -0.3535825716075879 -0.026461168591023387 1.6321555583100802 0.04065049087896346 0.2346990605464683 -0.12655341500054662 -0.24425882877078778 -0.252112810403289 -0.09149888601863915 0.5780530481520894 -0.10524335387551628 -0.37856191468655853 0.0019634954081253035 1.588 -11.904 -0.436 -2.72 0.044 0.384 -0.224
-0.8785874962613707 -0.3566505331833587 -0.028378644575880154 1.6371409958707077 0.04065049087896346 0.23163109897069747 -0.12655341500054662 -0.22580197193440993 -0.27056966723966686 -0.1060287520387664 0.5800165435602147 -0.07029313561088588 -0.3432189973403031 0.0007853981632501215 1.496 -12.064 -0.568 -2.78 0.0 0.356 -0.232
-0.8797379818522848 -0.3589515043651868 -0.02914563496982286 1.6432769190222494 0.03911651009107805 0.2274126518040126 -0.126936910197518 -0.19045905458815446 -0.2666426764234162 -0.08835729336563866 0.5776603490704644 -0.06872233928438563 -0.3938771788699359 -0.00039269908162506076 1.34 -12.096 -0.4 -2.78 0.016 0.384 -0.224
-0.882038953034113 -0.36125247554701495 -0.029529130166794215 1.649412842173791 0.03796602450016399 0.22357769983429907 -0.126936910197518 -0.20224002703690627 -0.2599667920357902 -0.07775441816176203 0.5933683123354667 -0.09228428418188928 -0.394662577033186 -0.02513274122400389 1.524 -12.064 0.4 -2.78 0.1 0.384 -0.224
-0.8839564290189696 -0.36393694192581444 -0.03029612056073692 1.6555487653253327 0.03796602450016399 0.21935925266761416 -0.12655341500054662 -0.18574666560865372 -0.2528982085665391 -0.05537057050913356 0.6020076921312181 -0.10013826581439049 -0.38837939172718505 -0.0047123889795007284 1.62 -12.252 0.904 -2.628 0.136 0.384 -0.224
-0.8858739050038265 -0.3670049035015852 -0.030679615757708275 1.6620681836738458 0.03719903410622128 0.21629129109184334 -0.12655341500054662 -0.17475109132315203 -0.23129975907716077 -0.03809181091763089 0.6188937526410957 -0.08717919612076348 -0.38563049815580963 0.006283185306000972 1.62 -12.284 0.836 -2.72 0.172 0.46 -0.224
-0.8877913809886832 -0.36930587468341336 -0.029529130166794215 1.6674371164314448 0.03681553890924993 0.2124563391221298 -0.12655341500054662 -0.16886060509877612 -0.26546457917854105 -0.06086835765188441 0.5992587985598427 -0.04280419989713162 -0.40722894764518797 0.003141592653000486 1.804 -12.252 1.24 -2.748 0.136 0.404 -0.196
-0.8900923521705113 -0.3727573314561555 -0.03106311095467963 1.6747235251739006 0.03681553890924993 0.20747090156150222 -0.12616991980357528 -0.18574666560865372 -0.2792090470354182 -0.014922565101752308 0.6059346829474688 0.003141592653000486 -0.3667809422378067 0.011780972448751823 1.9 -12.38 1.04 -2.564 0.164 0.364 -0.196
-0.890859342564454 -0.375441797834955 -0.029912625363765568 1.6816264387193849 0.03719903410622128 0.20401944478876002 -0.12616991980357528 -0.18967365642490433 -0.2693915699947917 0.013744467856877126 0.6200718498859709 -0.005497787142750851 -0.38641589631905976 -0.0070685834692510935 1.432 -12.192 1.004 -2.536 0.136 0.364 -0.212
-0.8931603137462821 -0.3781262642137545 -0.029912625363765568 1.6877623618709265 0.03681553890924993 0.19980099762207515 -0.12655341500054662 -0.19320794815952988 -0.2646791810152909 0.061653755815134534 0.6326382204979728 0.001570796326500243 -0.4040873549921875 0.013351768775252066 1.776 -12.192 0.636 -2.536 0.164 0.424 -0.196
-0.8950777897311389 -0.3804272353955826 -0.029529130166794215 1.6946652754164109 0.037582529303192634 0.19558255045539025 -0.12616991980357528 -0.15825772989489947 -0.25132741224003885 0.04633849163175717 0.6613052534566023 0.018456856836377853 -0.3989822669310617 -0.0035342917346255468 2.056 -12.412 0.2 -2.536 0.108 0.364 -0.168
-0.8954612849281103 -0.3831117017743821 -0.028762139772851508 1.7011846937649238 0.03719903410622128 0.19213109368264808 -0.12655341500054662 -0.13823007673202137 -0.27449665805591744 0.03769911183600583 0.64638268835485 0.024347343060753767 -0.37149333121730743 0.00039269908162506076 2.524 -12.284 0.332 -2.444 0.116 0.328 -0.176
-0.8973787609129671 -0.3854126729562102 -0.02914563496982286 1.70578663612858 0.03681553890924993 0.18752915131899184 -0.12616991980357528 -0.13508848407902088 -0.2576105975460398 0.04673119071338223 0.6322455214163478 -0.00039269908162506076 -0.3573561642788053 0.0027488935713754254 2.304 -12.316 0.132 -2.384 0.136 0.376 -0.168
-0.8985292465038811 -0.387330148941067 -0.0279951493789088 1.7130730448710358 0.037582529303192634 0.1836941993492783 -0.1257864246066039 -0.11466813183451774 -0.27017696815804176 0.02591813938725401 0.6322455214163478 -0.003141592653000486 -0.3801327110130588 0.009424777959001457 2.212 -12.508 0.132 -2.32 0.144 0.424 -0.168
-0.8985292465038811 -0.39154859610775183 -0.028378644575880154 1.7203594536134914 0.037582529303192634 0.18100973297047881 -0.1257864246066039 -0.08482300163101313 -0.24582962509728803 0.0200276531628781 0.6412776002937242 0.0047123889795007284 -0.3872012944823099 -0.0023561944897503642 2.428 -12.38 0.2 -2.352 0.136 0.376 -0.168
-0.9000632272917665 -0.39346607209260864 -0.028378644575880154 1.7276458623559472 0.03719903410622128 0.17640779060682257 -0.1257864246066039 -0.06361725122325984 -0.24386612968916271 0.003926990816250607 0.6683738369258534 -0.010995574285501701 -0.3530364743809296 -0.006675884387626033 2.74 -12.476 0.568 -2.26 0.136 0.364 -0.168
-0.8992962368978238 -0.39576704327443674 -0.028762139772851508 1.7353157662953742 0.037582529303192634 0.17257283863710904 -0.12616991980357528 -0.03848450999925595 -0.2528982085665391 0.003926990816250607 0.6754424203951045 -0.00510508806112579 -0.34950218264630406 -0.0070685834692510935 2.552 -12.508 0.668 -2.292 0.136 0.384 -0.168
-0.9004467224887379 -0.39883500485020756 -0.028378644575880154 1.7399177086590305 0.03719903410622128 0.17027186745528092 -0.12655341500054662 -0.01649336142825255 -0.27528205621916757 -0.01531526418337737 0.6770132167216047 -0.00039269908162506076 -0.3597123587685556 -0.010995574285501701 2.244 -12.412 0.872 -2.292 0.136 0.316 -0.168
-0.9004467224887379 -0.40151947122900705 -0.0279951493789088 1.747971107795429 0.03681553890924993 0.16566992509162468 -0.12540292940963257 -0.018064157754752792 -0.271747764484542 0.014529866020127248 0.6428483966202244 -0.012566370612001944 -0.368744437645932 0.00510508806112579 1.932 -12.412 0.872 -2.352 0.164 0.364 -0.084
-0.9004467224887379 -0.40382044241083515 -0.0279951493789088 1.7541070309469706 0.03681553890924993 0.16260196351585385 -0.12233496783386175 -0.009032078877376396 -0.265071880096916 0.014137166938502187 0.7127488331494852 -0.01727875959150267 -0.3820962064211841 0.1739656931599019 2.116 -12.316 0.872 -2.412 0.136 0.328 -0.128
-0.9000632272917665 -0.40650490878963463 -0.027228158984966094 1.761009944492455 0.037582529303192634 0.15915050674311168 -0.11965050145506227 0.001570796326500243 -0.25839599570928995 0.0007853981632501215 0.6923284809049821 0.0200276531628781 -0.33772121019755225 0.2733185608110423 2.18 -12.22 0.736 -2.444 0.136 0.316 -0.128
-0.8992962368978238 -0.40957287036540546 -0.028378644575880154 1.766378877250054 0.03719903410622128 0.1564660403643122 -0.1169660350762628 0.021991148571003403 -0.25564710213791453 0.012959069693627005 0.6577709617219767 -0.0019634954081253035 -0.31847895519792424 0.2803871442802934 2.148 -12.316 0.568 -2.504 0.164 0.328 -0.12
-0.8996797320947951 -0.4118738415472336 -0.027611654181937447 1.7736652859925097 0.03719903410622128 0.15378157398551273 -0.11389807350049197 0.04633849163175717 -0.2580032966276649 0.03652101459113065 0.6695519341707286 0.012566370612001944 -0.2662499773417912 0.2890265240760447 1.9 -12.316 0.604 -2.228 0.144 0.316 -0.112
-0.8981457513069098 -0.41494180312300444 -0.027228158984966094 1.7813351899319367 0.03719903410622128 0.15109710760671324 -0.11083011192472114 0.04908738520313259 -0.24975661591353862 0.030237829285129678 0.6432410957018495 0.006675884387626033 -0.26782077366829143 0.27724555162729286 1.836 -12.348 0.668 -2.076 0.172 0.328 -0.1
-0.8973787609129671 -0.41762626950180387 -0.027228158984966094 1.788238103477421 0.037582529303192634 0.14841264122791378 -0.10967962633380708 0.061653755815134534 -0.2548617039746644 -0.011780972448751823 0.6683738369258534 0.005890486224375911 -0.2760674543824177 0.20263272611853134 1.804 -12.38 0.5 -1.924 0.164 0.336 -0.112
-0.8969952657159956 -0.42031073588060336 -0.02684466378799474 1.7951410170229054 0.037582529303192634 0.1457281748491143 -0.10737865515197896 0.08678649703913842 -0.24150993519941236 0.027096236632129192 0.6522731745792258 0.01060287520387664 -0.25407630581141427 0.21559179581215834 1.712 -12.284 0.368 -2.076 0.164 0.316 -0.1
-0.896228275322053 -0.4226117070624315 -0.026461168591023387 1.8016604353714185 0.037582529303192634 0.14227671807637213 -0.1054611791671222 0.09621127499813988 -0.25682519938278975 0.061653755815134534 0.6298893269265974 0.0007853981632501215 -0.2627156856071656 0.17435839224152697 1.712 -12.316 0.332 -2.016 0.172 0.344 -0.1
-0.8946942945341676 -0.42567966863820234 -0.024927187803137973 1.8085633489169028 0.037582529303192634 0.13959225169757264 -0.10316020798529407 0.08089601081476251 -0.25957409295416517 0.049480084284757656 0.6381360076407236 -0.02081305132612822 -0.2662499773417912 0.1692533041804012 1.712 -12.412 0.232 -2.108 0.164 0.328 -0.12
-0.8935438089432535 -0.42836413501700177 -0.02569417819708068 1.814315776871473 0.03719903410622128 0.13614079492483047 -0.10162622719740866 0.13940817397689656 -0.2548617039746644 0.04162610265225644 0.6416702993753493 -0.009424777959001457 -0.3000220983615464 0.16886060509877612 1.804 -12.316 0.164 -2.048 0.164 0.336 -0.1
-0.8916263329583968 -0.4298981158048872 -0.025310683000109326 1.8216021856139288 0.037582529303192634 0.1342233189399737 -0.09970875121255189 0.15550883632352405 -0.25368360672978923 0.021991148571003403 0.6585563598852269 -0.004319689897875668 -0.2646791810152909 0.20577431877153182 2.024 -12.252 0.332 -2.048 0.152 0.336 -0.128
-0.8904758473674826 -0.4333495725776294 -0.024927187803137973 1.8281216039624417 0.036432043712278574 0.13153885256117423 -0.09817477042466648 0.14529866020127247 -0.24740042142378826 0.04241150081550656 0.6479534846813502 0.0070685834692510935 -0.1959568417309053 0.20263272611853134 2.024 -12.348 0.4 -2.076 0.164 0.316 -0.1
-0.8885583713826259 -0.4348835533655148 -0.02339320701525256 1.8342575271139834 0.03796602450016399 0.13077186216723152 -0.095490304045867 0.14844025285427295 -0.24386612968916271 0.06479534846813502 0.6432410957018495 0.003926990816250607 -0.1751437904047771 0.1739656931599019 2.024 -12.284 0.604 -2.016 0.144 0.336 -0.092
-0.8885583713826259 -0.43756801974431425 -0.02339320701525256 1.8396264598715824 0.03604854851530722 0.12885438618237474 -0.09357282806101024 0.1401935721401467 -0.2411172361177873 0.07068583469251093 0.6047565857025935 0.00510508806112579 -0.16297011887440022 0.16964600326202625 2.148 -12.444 0.468 -2.016 0.164 0.336 -0.064
-0.8866408953977691 -0.4398689909261424 -0.02339320701525256 1.845762383023124 0.037582529303192634 0.12808739578843203 -0.09127185687918211 0.181034276629153 -0.23365595356691113 0.028667032958629435 0.5898340206008412 -0.005890486224375911 -0.11663162724264303 0.1920298509146547 2.212 -12.476 0.232 -1.892 0.164 0.316 -0.112
-0.8835729338219983 -0.4425534573049419 -0.023009711818281205 1.8515148109776944 0.03719903410622128 0.1277039005914607 -0.09050486648523941 0.20655971693478195 -0.25132741224003885 0.030237829285129678 0.5768749509072142 0.01021017612225158 -0.07932521448826227 0.19320794815952988 2.272 -12.572 0.232 -1.832 0.152 0.328 -0.1
-0.8812719626401702 -0.4452379236837413 -0.021859226227367145 1.857650734129236 0.037582529303192634 0.12732040539448933 -0.08820389530341129 0.19949113346553085 -0.2501493149951637 0.0420188017338815 0.54938601519346 0.004319689897875668 -0.06283185306000971 0.14686945652777272 2.056 -12.572 0.268 -1.74 0.164 0.336 -0.072
-0.8797379818522848 -0.44753889486556947 -0.021092235833424438 1.8637866572807777 0.03719903410622128 0.12616991980357528 -0.08666991451552587 0.23012166183228558 -0.24740042142378826 0.054192473264258384 0.5607742885605868 0.008246680714126275 -0.056155968672383684 0.18456856836377855 2.18 -12.572 0.468 -1.708 0.164 0.344 -0.092
-0.8770535154734853 -0.45022336124436896 -0.021859226227367145 1.8680051044474626 0.037582529303192634 0.12540292940963257 -0.08513593372764046 0.24582962509728803 -0.24033183795453716 0.0400553063257562 0.5489933161118349 0.0011780972448751821 -0.08443030254938806 0.18181967479240313 2.024 -12.508 0.436 -1.772 0.208 0.336 -0.092
-0.8739855538977145 -0.4521408372292257 -0.02147573103039579 1.8737575324020328 0.03911651009107805 0.12540292940963257 -0.08321845774278369 0.2646791810152909 -0.24622232417891307 0.023561944897503646 0.5383904409079583 0.0420188017338815 -0.06086835765188441 0.2010619297920311 1.96 -12.508 0.536 -1.708 0.472 0.336 -0.072
-0.8709175923219437 -0.4544418084110538 -0.0222427214243385 1.8795099603566032 0.043334957257762936 0.12463593901568987 -0.08053399136398422 0.2898119222392948 -0.2697842690764167 0.01021017612225158 0.5273948666224566 0.19674223989415543 -0.07853981632501214 0.1771072858129024 1.744 -12.54 0.468 -1.74 0.336 0.336 -0.092
-0.8674661355492015 -0.457893265183796 -0.021092235833424438 1.8844953979172308 0.047553404424447825 0.12425244381871851 -0.0782330201821561 0.2968805057085459 -0.2721404635661671 0.010995574285501701 0.5321072556019573 0.3734568266254328 -0.043982297142006806 0.21676989305703354 1.588 -12.38 0.536 -1.864 0.152 0.336 -0.092
-0.8643981739734307 -0.46057773156259546 -0.02032524543948173 1.8894808354778583 0.05138835639416136 0.1234854534247758 -0.07631554419729933 0.3031636910145469 -0.2528982085665391 -0.0027488935713754254 0.5085453107044536 0.41665372560418945 -0.05222897785613308 0.21245020315915786 1.524 -12.348 0.568 -1.708 0.136 0.344 -0.084
-0.8617137075946312 -0.46326219794139495 -0.019558255045539024 1.8952332634324287 0.05292233718204677 0.12386894862174716 -0.07363107781849985 0.32358404325905005 -0.23954643979128706 0.05851216316213405 0.5050110189698281 0.3012001956064216 -0.029452431121879556 0.22658737009766006 1.524 -12.412 0.604 -1.68 0.136 0.336 -0.092
-0.8586457460188603 -0.4651796739262517 -0.019558255045539024 1.899835205796085 0.05330583237901813 0.1234854534247758 -0.07209709703061444 0.30551988550429726 -0.2501493149951637 0.062439153978384655 0.49558624101082666 0.16846790601715106 0.003926990816250607 0.21284290224078292 1.464 -12.412 0.332 -1.708 0.328 0.316 -0.072
-0.8544272988521755 -0.4678641403050512 -0.01917475984856767 1.9040536529627698 0.055223308363874894 0.1234854534247758 -0.07017962104575767 0.342826298258678 -0.24386612968916271 0.048694686121507534 0.49362274560270136 0.11780972448751822 -0.0027488935713754254 0.20970130958778244 1.4 -12.444 0.0 -1.648 0.42 0.28 -0.072
-0.8509758420794333 -0.47016511148687934 -0.01802427425765361 1.9090390905233974 0.05829126993964572 0.12233496783386175 -0.06787864986392955 0.33575771478942695 -0.265071880096916 0.061653755815134534 0.46259951815432154 0.18456856836377855 -0.011780972448751823 0.23640484713828655 1.432 -12.508 -0.064 -1.68 0.264 0.212 -0.12
-0.847524385306691 -0.4736165682596215 -0.018791264651596317 1.914024528084025 0.06212622190935926 0.12118448224294769 -0.06557767868210143 0.3593196596869306 -0.24897121775028852 0.029452431121879556 0.45670903192994566 0.30983957540217294 -0.06479534846813502 0.21951878662840896 1.244 -12.476 -0.2 -1.74 0.124 0.28 -0.12
-0.8436894333369775 -0.476301034638421 -0.018791264651596317 1.9186264704476812 0.06404369789421602 0.12041749184900498 -0.06289321230330196 0.368351738564307 -0.25957409295416517 -0.007853981632501214 0.452782041113695 0.32594023774880043 -0.12762720152814475 0.1971349389757805 1.368 -12.572 -0.3 -1.772 0.136 0.296 -0.112
-0.839854481367264 -0.47821851062327775 -0.017257283863710903 1.9224614224173948 0.06519418348513008 0.12041749184900498 -0.06135923151541655 0.37699111836005833 -0.25368360672978923 0.0400553063257562 0.42372230907344055 0.23169245815878584 -0.11623892816101798 0.20655971693478195 1.184 -12.54 -0.268 -1.74 0.136 0.328 -0.1
-0.8348690438066364 -0.48090297700207724 -0.017257283863710903 1.9270633647810511 0.06481068828815872 0.11926700625809092 -0.05829126993964572 0.40644354948193784 -0.22580197193440993 0.040448005407381256 0.4111559384614386 0.06950773744763575 -0.06361725122325984 0.21362830040403305 1.212 -12.444 -0.164 -1.74 0.3 0.336 -0.092
-0.8314175870338942 -0.482820452986934 -0.017257283863710903 1.9305148215537933 0.06557767868210143 0.12041749184900498 -0.056373793954788955 0.41194133662468874 -0.25172011132166394 0.04555309346850705 0.40683624856356293 0.013351768775252066 0.012173671530376884 0.1790707812210277 0.716 -12.636 -0.368 -1.708 0.392 0.328 -0.084
-0.8264321494732667 -0.4851214241687621 -0.01802427425765361 1.933582783129564 0.0682621450609009 0.12041749184900498 -0.05483981316690354 0.4245077072366907 -0.2560398012195396 0.015707963265002428 0.3601050578501807 0.10877764561014182 0.03063052836675474 0.19163715183302965 0.652 -12.476 -0.132 -1.74 0.244 0.344 -0.12
-0.8210632167156677 -0.48780589054756157 -0.017257283863710903 1.9374177350992776 0.07017962104575767 0.12041749184900498 -0.05253884198507542 0.4362886796854425 -0.24543692601566297 -0.009032078877376396 0.3451824927484284 0.19281524907790482 0.03887720908088101 0.17239489683340167 0.464 -12.54 0.064 -1.648 0.172 0.308 -0.12
-0.8168447695489828 -0.49125734732030374 -0.017257283863710903 1.940102201478077 0.07017962104575767 0.12118448224294769 -0.05138835639416136 0.4339324851956921 -0.24543692601566297 -0.00039269908162506076 0.3204424506060496 0.13469578499739585 -0.0011780972448751821 0.2120575040775328 0.28 -12.572 -0.1 -1.648 0.228 0.328 -0.1
-0.8122428271853266 -0.4935583185021319 -0.017257283863710903 1.9439371534477905 0.07094661143970038 0.12041749184900498 -0.04908738521233324 0.4343251842773172 -0.2360121480566615 0.011780972448751823 0.3019855937696717 0.07657632091688685 -0.015707963265002428 0.1829977720372783 0.34 -12.476 -0.064 -1.588 0.4 0.336 -0.12
-0.8084078752156131 -0.49547579448698864 -0.017640779060682257 1.9473886102205327 0.07286408742455715 0.12003399665203363 -0.047553404424447825 0.42804199897131623 -0.2309070599955357 0.003141592653000486 0.31219576989192327 0.11977321989564353 0.0019634954081253035 0.17043140142527635 0.0 -12.636 -0.164 -1.556 0.364 0.328 -0.092
-0.8026554472610428 -0.49816026086578813 -0.017640779060682257 1.9493060862053895 0.07593204900032798 0.12041749184900498 -0.044485442848677 0.41626102652256436 -0.24582962509728803 0.024347343060753767 0.2784236488721681 0.19556414264928024 -0.023561944897503646 0.18496126744540362 0.152 -12.668 -0.164 -1.588 0.18 0.316 -0.1
-0.7992039904883006 -0.5004612320476163 -0.016490293469768196 1.9523740477811604 0.07861651537912745 0.11926700625809092 -0.04295146206079158 0.46063602274619625 -0.23876104162803694 0.028667032958629435 0.2576105975460398 0.25682519938278975 -0.04358959806038174 0.22972896275066054 0.0 -12.604 -0.3 -1.588 0.124 0.336 -0.128
-0.7949855433216156 -0.5027622032294443 -0.016490293469768196 1.9546750189629885 0.0782330201821561 0.12003399665203363 -0.042184471666848876 0.4343251842773172 -0.2340486526485362 0.018456856836377853 0.24936391683191356 0.18064157754752794 0.0047123889795007284 0.226194671016035 -0.124 -12.76 -0.4 -1.464 0.244 0.376 -0.112
-0.7896166105640168 -0.5058301648052151 -0.01572330307582549 1.9562089997508738 0.08015049616701286 0.12080098704597633 -0.03911651009107805 0.47438049060307336 -0.24740042142378826 0.00510508806112579 0.24622232417891307 0.07225663101901117 0.036913713672755706 0.17867808213940264 -0.06 -12.824 -0.368 -1.372 0.372 0.808 -0.084
-0.7850146682003605 -0.5081311359870433 -0.015339807878854137 1.957359485341788 0.08130098175792692 0.12655341500054662 -0.037582529303192634 0.4920519492762011 -0.24386612968916271 0.03652101459113065 0.18024887846590287 0.08914269152888879 0.20773781417965714 0.1661117115274007 -0.124 -12.7 -0.468 -1.008 0.344 0.624 -0.12
-0.781179716230647 -0.5100486119719001 -0.01572330307582549 1.9588934661296733 0.08360195293975504 0.13153885256117423 -0.03528155812136451 0.478307481419324 -0.24268803244428755 0.014137166938502187 0.13823007673202137 0.1900663555065294 0.47163159703169794 0.21362830040403305 -0.372 -12.668 -0.5 -0.672 0.18 0.336 -0.12
-0.7765777738669907 -0.5123495831537281 -0.016106798272796843 1.96081094211453 0.08513593372764046 0.1349903093339164 -0.03413107253045045 0.4598506245829461 -0.24897121775028852 0.012959069693627005 0.11780972448751822 0.2159844948937834 0.48851765754157556 0.2159844948937834 -0.56 -12.604 -0.568 -0.792 0.164 0.404 -0.128
-0.7715923363063631 -0.5158010399264704 -0.014956312681882784 1.9619614277054442 0.08590292412158317 0.1384417661066586 -0.03106311095467963 0.45867252733807096 -0.24622232417891307 0.009424777959001457 0.1578650308132744 0.14686945652777272 0.3950552761148111 0.19281524907790482 -0.34 -12.728 -0.604 -0.884 0.292 0.548 -0.148
-0.7666068987457355 -0.5177185159113271 -0.01572330307582549 1.963878903690301 0.08628641931855452 0.14342720366728617 -0.028378644575880154 0.4519966429504449 -0.26153758836229046 0.036913713672755706 0.15825772989489947 0.0789325154066372 0.3451824927484284 0.17082410050690142 -0.528 -12.728 -0.604 -1.036 0.356 0.596 -0.128
-0.7623884515790507 -0.5207864774870979 -0.014189322287940077 1.965029389281215 0.088970885697354 0.14841264122791378 -0.0279951493789088 0.4618141199910714 -0.25957409295416517 0.005890486224375911 0.15118914642564837 0.11623892816101798 0.4087997439716882 0.16414821611927538 -0.464 -12.572 -0.468 -1.312 0.272 0.452 -0.112
-0.7570195188214517 -0.5230874486689261 -0.01457281748491143 1.9669468652660718 0.09127185687918211 0.15224759319762732 -0.02454369260616662 0.46770460621544735 -0.2662499773417912 0.03220132469325498 0.13076879418114523 0.17671458673127732 0.4343251842773172 0.18260507295565323 -0.28 -12.728 -0.468 -1.62 0.18 0.344 -0.148
-0.7524175764577954 -0.5253884198507542 -0.014189322287940077 1.9677138556600144 0.09165535207615347 0.1572330307582549 -0.023009711818281205 0.4539601383585702 -0.252112810403289 0.06440264938650996 0.08953539061051385 0.13980087305852162 0.46574111080732206 0.1971349389757805 -0.528 -12.668 -0.436 -1.924 0.2 0.336 -0.128
-0.7481991292911105 -0.5288398766234964 -0.014189322287940077 1.9673303604630432 0.09165535207615347 0.16106798272796843 -0.022626216621309852 0.4571017310115707 -0.23954643979128706 -0.0019634954081253035 0.08560839979426324 0.1009236639776406 0.43668137876706753 0.17357299407827684 -0.436 -12.668 -0.604 -1.772 0.308 0.316 -0.1
-0.7432136917304829 -0.5311408478053246 -0.013805827090968724 1.9692478364478998 0.09280583766706753 0.16490293469768197 -0.021092235833424438 0.4519966429504449 -0.2470077223421632 0.029059732040254495 0.07225663101901117 0.029845130203504617 0.4288273971345663 0.17592918856802722 -0.464 -12.728 -0.468 -1.62 0.392 0.384 -0.14
-0.7393787397607694 -0.5322913333962386 -0.01342233189399737 1.9688643412509286 0.095490304045867 0.16835439147042416 -0.01917475984856767 0.48498336580695 -0.21951878662840896 0.018849555918002914 0.07225663101901117 0.10563605295714133 0.39348447978831086 0.17553648948640216 -0.528 -12.824 -0.536 -1.68 0.3 0.444 -0.112
-0.7336263118061991 -0.5357427901689807 -0.013805827090968724 1.9688643412509286 0.09587379924283836 0.1737233242280231 -0.016490293469768196 0.46456301356244684 -0.21834068938353376 0.024740042142378828 0.028274333877004374 0.1869247628535289 0.41861722101231474 0.18574666560865372 -0.496 -12.952 -0.5 -1.892 0.144 0.452 -0.1
-0.7294078646395142 -0.5384272565477802 -0.01227184630308331 1.9688643412509286 0.09702428483375242 0.1787087617886507 -0.013805827090968724 0.45238934203207 -0.22855086550578535 0.029452431121879556 -0.0011780972448751821 0.1331249886708956 0.45670903192994566 0.17435839224152697 -0.464 -13.08 -0.536 -1.74 0.208 0.336 -0.1
-0.724805922275858 -0.540344732532637 -0.012655341500054663 1.9684808460539571 0.09664078963678106 0.18254371375836423 -0.013038836697026017 0.4618141199910714 -0.24386612968916271 0.04358959806038174 -0.01610066234662749 0.0640099503048849 0.45592363376669554 0.17749998489452745 -0.436 -13.048 -0.568 -1.648 0.308 0.424 -0.1
-0.7202039799122018 -0.5418787133205224 -0.012655341500054663 1.968097350856986 0.09817477042466648 0.18676216092504913 -0.011888351106111956 0.42764929988969114 -0.23444135173016126 0.01767145867312773 -0.021991148571003403 0.05890486224375911 0.4249004063183157 0.14333516479314717 -0.404 -13.208 -0.4 -1.74 0.344 0.52 -0.092
-0.7167525231394596 -0.5441796845023505 -0.013038836697026017 1.9677138556600144 0.09932525601558054 0.190980608091734 -0.010737865515197896 0.472024296113323 -0.21441369856728315 -0.02120575040775328 -0.028667032958629435 0.0801106126515124 0.41390483203281403 0.11113384009989219 -0.404 -13.208 -0.568 -1.708 0.28 0.508 -0.072
-0.7110000951848893 -0.5476311412750927 -0.012655341500054663 1.9673303604630432 0.09932525601558054 0.19634954084933295 -0.009587379924283835 0.46456301356244684 -0.2250165737711598 -0.022383847652628464 -0.07029313561088588 0.10917034469176688 0.4390375732568179 0.07736171908013696 -0.404 -13.112 -0.568 -1.436 0.2 0.508 -0.1
-0.7056311624272903 -0.5499321124569209 -0.013038836697026017 1.9669468652660718 0.10009224640952324 0.20133497840996056 -0.007669903939427069 0.4728096942765731 -0.22894356458741041 0.005890486224375911 -0.06008295948863429 0.07539822367201165 0.4641703144808218 0.11034844193664206 -0.84 -13.208 -0.604 -1.404 0.208 0.52 -0.084
-0.7010292200636341 -0.5522330836387489 -0.011504855909140603 1.966179874872129 0.09970875121255189 0.20632041597058814 -0.006902913545484362 0.4472842539709442 -0.23954643979128706 0.05340707510100826 -0.049480084284757656 0.012173671530376884 0.46574111080732206 0.14333516479314717 -1.62 -13.3 -1.04 -1.556 0.316 0.56 -0.084
-0.6971942680939206 -0.5541505596236057 -0.01227184630308331 1.965029389281215 0.09932525601558054 0.21130585353121575 -0.005368932757598948 0.43982297142006804 -0.24308073152591259 0.027096236632129192 -0.07461282550876154 -0.03063052836675474 0.4802709768274493 0.14176436846664692 -2.116 -13.3 -1.308 -1.556 0.28 0.548 -0.112
-0.6929758209272356 -0.5576020163963479 -0.011888351106111956 1.9646458940842437 0.10009224640952324 0.215907795894872 -0.005368932757598948 0.42332960999181546 -0.22344577744465957 -0.0035342917346255468 -0.08128870989638758 0.029845130203504617 0.48066367590907433 0.11427543275289267 -2.492 -13.236 -1.676 -1.8 0.2 0.5 -0.092
-0.6891408689575221 -0.5591359971842333 -0.011504855909140603 1.962728418099387 0.1004757416064946 0.22166022384944228 -0.0030679615757708274 0.4339324851956921 -0.23287055540366103 -0.01531526418337737 -0.10170906214089073 0.018849555918002914 0.5022621253984527 0.09306968234513939 -2.96 -13.364 -1.98 -1.864 0.208 0.472 -0.092
-0.6853059169878086 -0.5618204635630328 -0.011504855909140603 1.9615779325084728 0.1012427320004373 0.22587867101612719 -0.002684466378799474 0.42332960999181546 -0.22894356458741041 0.00510508806112579 -0.12291481254864402 0.02513274122400389 0.4948008428475765 0.10838494652851677 -3.148 -13.428 -1.912 -1.832 0.264 0.492 -0.112
-0.6810874698211237 -0.5637379395478895 -0.011888351106111956 1.9604274469175587 0.10009224640952324 0.23086410857675477 -0.0023009711818281204 0.39073558621693544 -0.21402099948565811 -0.0047123889795007284 -0.12173671530376882 0.004319689897875668 0.452782041113695 0.10367255754901604 -3.084 -13.396 -2.148 -2.016 0.252 0.54 -0.1
-0.6776360130483815 -0.5660389107297177 -0.01227184630308331 1.958509970932702 0.10085923680346595 0.23584954613738238 0.0 0.3644247477480564 -0.2379756434647868 0.013351768775252066 -0.12330751163026907 0.0310232274483798 0.4826271713171996 0.09974556673276543 -3.148 -13.492 -2.08 -2.136 0.208 0.528 -0.112
-0.673801061078668 -0.5683398819115458 -0.01112136071216925 1.9577429805387594 0.10085923680346595 0.24198546928892403 -0.0003834951969713534 0.3663882431561817 -0.21637719397540847 0.003926990816250607 -0.15707963265002428 0.02670353755050413 0.5211116813164556 0.11663162724264303 -3.084 -13.524 -2.248 -2.076 0.228 0.5 -0.128
-0.6703496043059258 -0.5698738626994312 -0.01112136071216925 1.9554420093569311 0.1012427320004373 0.2469709068495516 0.0007669903939427069 0.3502875808095542 -0.21637719397540847 -0.003926990816250607 -0.17632188764965226 0.00039269908162506076 0.5376050427447081 0.09542587683488976 -3.052 -13.46 -2.552 -2.2 0.228 0.492 -0.12
-0.6665146523362123 -0.5725583290782307 -0.011888351106111956 1.9535245333720743 0.10085923680346595 0.25233983960715056 0.0023009711818281204 0.3133738671367985 -0.20145462887365617 0.009424777959001457 -0.1668971096906508 -0.00510508806112579 0.5179700886634551 0.06479534846813502 -3.116 -13.62 -2.516 -2.292 0.236 0.508 -0.12
-0.6645971763513555 -0.5748593002600588 -0.012655341500054663 1.951990552584189 0.10239321759135137 0.25885925795566356 0.002684466378799474 0.3015928946880466 -0.19831303622065566 -0.034950218264630406 -0.1668971096906508 0.019242254999627974 0.5379977418263332 0.084037603467763 -2.896 -13.776 -2.484 -2.384 0.28 0.48 -0.128
-0.6615292147755847 -0.5767767762449155 -0.013038836697026017 1.949689581402361 0.10200972239438001 0.2646116859102339 0.0038349519697135344 0.2898119222392948 -0.24072453703616223 -0.024347343060753767 -0.21559179581215834 0.03809181091763089 0.5533130060097106 0.10131636305926567 -2.708 -13.808 -2.348 -2.476 0.28 0.452 -0.112
-0.6588447483967852 -0.579461242623715 -0.013805827090968724 1.9473886102205327 0.10316020798529407 0.2692136282738901 0.003451456772742181 0.2874557277495445 -0.23129975907716077 -0.015707963265002428 -0.21991148571003402 0.07657632091688685 0.5584180940708364 0.039662607244131134 -2.74 -13.808 -2.384 -2.412 0.28 0.46 -0.128
-0.656543777214957 -0.5813787186085718 -0.013038836697026017 1.944320648644762 0.10431069357620813 0.27496605622846043 0.004218447166684887 0.2670353755050413 -0.21323560132240799 -0.010995574285501701 -0.22540927285278486 0.0950331777532647 0.5281802647857067 0.022776546734253524 -2.708 -13.776 -2.248 -2.412 0.264 0.54 -0.12
-0.6538593108361576 -0.5832961945934286 -0.01342233189399737 1.9424031726599051 0.10469418877317949 0.2811019793800021 0.004601942363656241 0.2481858195870384 -0.21362830040403305 0.009817477040626518 -0.23287055540366103 0.08364490438613793 0.5348561491733327 0.018849555918002914 -2.616 -13.84 -2.416 -2.476 0.236 0.528 -0.12
-0.6511748444573582 -0.5855971657752567 -0.012655341500054663 1.9397187062811057 0.1062281695610649 0.28685440733457235 0.004985437560627594 0.2061670178531569 -0.1971349389757805 -0.003926990816250607 -0.26075219019904033 0.06126105673350948 0.5647012793768373 0.022776546734253524 -2.46 -13.904 -2.516 -2.476 0.228 0.492 -0.1
-0.6492573684725014 -0.5867476513661708 -0.01227184630308331 1.9370342399023062 0.10469418877317949 0.2918398448952 0.004218447166684887 0.19831303622065566 -0.19399334632278 -0.01610066234662749 -0.2642864819336659 0.04830198703988247 0.5376050427447081 0.010995574285501701 -2.616 -14.032 -2.684 -2.504 0.216 0.52 -0.148
-0.6481068828815874 -0.5890486225479988 -0.01342233189399737 1.9331992879325928 0.1054611791671222 0.29605829206188483 0.004985437560627594 0.19674223989415543 -0.15982852622139973 -0.03926990816250607 -0.2729258617294172 -0.009817477040626518 0.5148284960104547 -0.01727875959150267 -2.46 -14.064 -2.448 -2.384 0.228 0.54 -0.1
-0.6469563972906732 -0.5909660985328556 -0.013805827090968724 1.931281811947736 0.1054611791671222 0.30181072001645515 0.004218447166684887 0.17121679958852648 -0.17278759591502674 -0.01727875959150267 -0.29373891305554545 0.0023561944897503642 0.49951323182707724 0.012959069693627005 -2.46 -14.316 -2.516 -2.476 0.2 0.568 -0.112
-0.6446554261088451 -0.5921165841237697 -0.01457281748491143 1.9278303551749938 0.10661166475803625 0.30679615757708273 0.004601942363656241 0.18181967479240313 -0.17867808213940264 -0.05890486224375911 -0.29530970938204565 0.023169245815878585 0.4841979676436999 0.0420188017338815 -2.46 -14.476 -2.584 -2.564 0.228 0.596 -0.1
-0.6427379501239884 -0.5936505649116551 -0.014956312681882784 1.9247623935992229 0.10661166475803625 0.3121650903346817 0.004985437560627594 0.1798561793842778 -0.17082410050690142 -0.019242254999627974 -0.3176935570346741 -0.009424777959001457 0.5183627877450802 0.022776546734253524 -1.588 -14.572 -2.448 -2.656 0.2 0.568 -0.1
-0.6408204741391316 -0.5959515360934833 -0.014956312681882784 1.9216944320234521 0.10661166475803625 0.31830101348622336 0.006135923151541655 0.13980087305852162 -0.17082410050690142 -0.04476769530525693 -0.32633293683042547 -0.006283185306000972 0.5466371216220846 0.023561944897503646 -1.432 -14.792 -2.18 -2.688 0.188 0.5 -0.128
-0.6400534837451889 -0.59786901207834 -0.01687378866673955 1.91824297525071 0.10507768397015084 0.3236699462438223 0.004601942363656241 0.11820242356914328 -0.17278759591502674 -0.06832964020276057 -0.3153373625449238 -0.014529866020127248 0.5379977418263332 0.031415926530004856 -2.304 -14.824 -2.248 -2.812 0.2 0.568 -0.112
-0.6389029981542749 -0.5997864880631968 -0.01687378866673955 1.914024528084025 0.10431069357620813 0.32903887900142126 0.004601942363656241 0.1472621556093978 -0.17789268397615252 -0.06832964020276057 -0.3043417882594221 -0.022776546734253524 0.5116869033574541 -0.00039269908162506076 -2.4 -14.732 -1.98 -3.024 0.172 0.548 -0.112
-0.6385195029573034 -0.6009369736541108 -0.017640779060682257 1.9117235569021969 0.10584467436409355 0.3336408213650775 0.004985437560627594 0.1252710070383944 -0.16336281795602528 -0.08560839979426324 -0.3322234230548014 0.012566370612001944 0.5179700886634551 0.003141592653000486 -2.368 -14.92 -1.844 -2.992 0.172 0.528 -0.148
-0.635835036578504 -0.603237944835939 -0.018407769454624964 1.9082721001294547 0.10431069357620813 0.3386262589257051 0.005752427954570301 0.10759954836526664 -0.18064157754752794 -0.07343472826388636 -0.3173008579530491 -0.009817477040626518 0.49794243550057704 -0.011388273367126762 -2.524 -14.952 -2.012 -3.084 0.172 0.56 -0.148
-0.635835036578504 -0.6055389160177671 -0.01802427425765361 1.9040536529627698 0.10431069357620813 0.3443786868802754 0.004985437560627594 0.09032078877376397 -0.19045905458815446 -0.050658181529632834 -0.3290818304018009 -0.01610066234662749 0.4853760648885751 0.0200276531628781 -2.772 -14.824 -2.216 -3.116 0.152 0.548 -0.168
-0.635835036578504 -0.6070728968056525 -0.019558255045539024 1.9002187009930562 0.10469418877317949 0.349364124440903 0.006135923151541655 0.07186393193738612 -0.17867808213940264 -0.036913713672755706 -0.36324665050318117 -0.011780972448751823 0.503832921724953 0.01688606050987761 -2.864 -14.984 -2.316 -2.964 0.152 0.492 -0.14
-0.6354515413815326 -0.6089903727905093 -0.01917475984856767 1.896767244220314 0.10431069357620813 0.35434956200153056 0.004601942363656241 0.06322455214163478 -0.15629423448677418 -0.034950218264630406 -0.3526437752993045 -0.008246680714126275 0.5054037180514531 0.0027488935713754254 -3.084 -15.144 -2.448 -2.992 0.152 0.528 -0.168
-0.6354515413815326 -0.6101408583814233 -0.01917475984856767 1.8936992826445433 0.10392719837923678 0.3581845139712441 0.005752427954570301 -0.0007853981632501215 -0.16768250785390093 -0.036128315509505585 -0.3498948817279291 -0.003141592653000486 0.4641703144808218 0.0 -3.148 -15.112 -2.484 -3.024 0.124 0.692 -0.168
-0.6362185317754754 -0.610907848775366 -0.02032524543948173 1.8902478258718012 0.1062281695610649 0.36355344672884304 0.006135923151541655 -0.02081305132612822 -0.17160949867015154 -0.027096236632129192 -0.3577488633604303 0.014137166938502187 0.46652650897057213 0.0 -2.708 -15.24 -2.652 -2.964 0.164 0.624 -0.148
-0.6350680461845613 -0.6139758103511368 -0.020708740636453084 1.8864128739020876 0.10507768397015084 0.3681553890924993 0.005368932757598948 0.01021017612225158 -0.15629423448677418 -0.028274333877004374 -0.36560284499293155 0.0 0.4669192080521972 -0.005497787142750851 -2.368 -15.396 -2.852 -2.964 0.144 0.576 -0.176
-0.6350680461845613 -0.6151262959420509 -0.02032524543948173 1.8833449123263166 0.1054611791671222 0.3723738362591842 0.005368932757598948 -0.00039269908162506076 -0.1531526418337737 -0.03337942193813016 -0.3581415624420554 0.01021017612225158 0.4692754025419476 -0.00510508806112579 -2.552 -15.396 -2.952 -3.084 0.136 0.588 -0.212
-0.6366020269724467 -0.6174272671238791 -0.021859226227367145 1.8791264651596318 0.10584467436409355 0.37697577862284043 0.005368932757598948 -0.03337942193813016 -0.17553648948640216 -0.029845130203504617 -0.34636058999330355 0.02670353755050413 0.42568580448156584 -0.01649336142825255 -2.492 -15.524 -2.684 -3.116 0.136 0.608 -0.204
-0.6366020269724467 -0.6189612479117644 -0.0222427214243385 1.8768254939778037 0.10431069357620813 0.38157772098649667 0.005752427954570301 -0.034950218264630406 -0.1610066234662749 -0.0510508806112579 -0.342826298258678 -0.02670353755050413 0.4339324851956921 -0.005890486224375911 -2.244 -15.652 -2.584 -3.208 0.124 0.596 -0.224
-0.6369855221694181 -0.6197282383057071 -0.021859226227367145 1.8741410275990042 0.10469418877317949 0.38502917775923884 0.005368932757598948 -0.021598449489378342 -0.15354534091539876 -0.06911503836601068 -0.31690815887142404 -0.008246680714126275 0.43668137876706753 0.01727875959150267 -2.272 -15.62 -2.384 -3.332 0.136 0.636 -0.204
-0.6369855221694181 -0.6220292094875353 -0.02339320701525256 1.869539085235348 0.10469418877317949 0.3903981105168378 0.004601942363656241 -0.0530143760193832 -0.17435839224152697 -0.054192473264258384 -0.33065262672830115 -0.0047123889795007284 0.41154863754306364 -0.008246680714126275 -2.584 -15.716 -2.012 -3.484 0.144 0.636 -0.204
-0.6381360077603321 -0.6235631902754207 -0.024160197409195266 1.8668546188565485 0.10469418877317949 0.39500005288049406 0.004218447166684887 -0.05379977418263332 -0.16846790601715106 -0.08364490438613793 -0.362068553258306 0.003926990816250607 0.45827982825644586 -0.007461282550876154 -2.336 -15.748 -2.08 -3.544 0.144 0.56 -0.268
-0.6389029981542749 -0.6250971710633061 -0.024927187803137973 1.863019666886835 0.10354370318226543 0.3984515096532362 0.0019174759848567672 -0.05379977418263332 -0.181034276629153 -0.08482300163101313 -0.3318307239731763 -0.023561944897503646 0.4692754025419476 -0.10485065479389122 -2.272 -15.808 -2.18 -3.544 -0.152 0.54 -0.212
-0.6396699885482175 -0.6273981422451342 -0.024927187803137973 1.8599517053110641 0.10085923680346595 0.4026699568199211 -0.0019174759848567672 -0.0769690199985119 -0.1621847207111501 -0.07264933010063623 -0.32358404325905005 -0.12252211346701895 0.41390483203281403 -0.24190263428103742 -2.304 -15.748 -2.348 -3.636 -0.124 0.588 -0.204
-0.6400534837451889 -0.6289321230330196 -0.02569417819708068 1.8568837437352934 0.09817477042466648 0.40650490878963463 -0.0030679615757708274 -0.1009236639776406 -0.17278759591502674 -0.06440264938650996 -0.3243694414223002 -0.23365595356691113 0.39544797519643615 -0.3318307239731763 -2.584 -15.968 -2.348 -3.696 0.052 0.616 -0.24
-0.6419709597300457 -0.6304661038209051 -0.02684466378799474 1.8522818013716371 0.09510680884889565 0.4111068511532909 -0.006902913545484362 -0.10917034469176688 -0.15825772989489947 -0.02513274122400389 -0.3314380248915513 -0.2988440011166712 0.3809181091763089 -0.3090541772389228 -2.4 -16.0 -2.216 -3.696 0.172 0.588 -0.252
-0.6435049405179311 -0.6320000846087904 -0.02684466378799474 1.8495973349928376 0.09357282806101024 0.4141748127290617 -0.010354370318226542 -0.10131636305926567 -0.15865042897652454 -0.039662607244131134 -0.34478979366680335 -0.27253316264779215 0.394662577033186 -0.2733185608110423 -2.148 -16.0 -2.248 -3.636 0.172 0.56 -0.268
-0.6435049405179311 -0.6339175605936472 -0.027228158984966094 1.8465293734170667 0.09318933286403888 0.4183932598957466 -0.011504855909140603 -0.1252710070383944 -0.16650441060902577 -0.06990043652926081 -0.35617806703393007 -0.16571901244577564 0.37267142846218265 -0.2580032966276649 -2.304 -16.224 -2.316 -3.484 0.024 0.596 -0.26
-0.6450389213058165 -0.635835036578504 -0.028762139772851508 1.8430779166443245 0.09242234247009617 0.42146122147151743 -0.015339807878854137 -0.1472621556093978 -0.15747233173164935 -0.084037603467763 -0.3086614781572977 -0.06832964020276057 0.3483240854014289 -0.2670353755050413 -2.584 -16.128 -2.516 -3.576 -0.124 0.676 -0.288
-0.6469563972906732 -0.635835036578504 -0.028762139772851508 1.8407769454624965 0.09088836168221076 0.4249126782442596 -0.017257283863710903 -0.09738937224301507 -0.168075206935526 -0.0860010988758883 -0.2721404635661671 -0.0899280896921389 0.3322234230548014 -0.2042035224450316 -2.492 -16.192 -2.112 -3.512 -0.044 0.712 -0.288
-0.6481068828815874 -0.6389029981542749 -0.02914563496982286 1.8373254886897543 0.088970885697354 0.4291311254109445 -0.01917475984856767 -0.135873882242271 -0.15982852622139973 -0.03848450999925595 -0.2898119222392948 -0.135873882242271 0.34675328907492864 -0.23051436091391064 -2.244 -16.444 -2.012 -3.696 0.136 0.644 -0.288
-0.6492573684725014 -0.6408204741391316 -0.029529130166794215 1.8338740319170121 0.08858739050038264 0.431815591789744 -0.02147573103039579 -0.1692533041804012 -0.19556414264928024 -0.0620464548967596 -0.2992367001982963 -0.18142697571077807 0.3671736413194318 -0.18731746193515397 -2.552 -16.508 -2.348 -3.82 0.188 0.568 -0.288
-0.6519418348513009 -0.6419709597300457 -0.029912625363765568 1.8319565559321553 0.08858739050038264 0.43526704856248616 -0.0222427214243385 -0.18378317020052842 -0.18496126744540362 -0.06283185306000971 -0.27724555162729286 -0.09660397407976494 0.3502875808095542 -0.17318029499665177 -2.584 -16.412 -2.316 -3.912 0.164 0.54 -0.268
-0.654242806033129 -0.6435049405179311 -0.03106311095467963 1.8296555847503273 0.08858739050038264 0.438335010138257 -0.02339320701525256 -0.1822123738740282 -0.1720021977517766 -0.061653755815134534 -0.26546457917854105 0.0047123889795007284 0.3314380248915513 -0.1700387023436513 -2.212 -16.508 -2.28 -3.972 0.124 0.576 -0.28
-0.6557767868210144 -0.6458059116997592 -0.032213596545593685 1.8269711183715278 0.08820389530341129 0.4406359813200851 -0.025310683000109326 -0.16846790601715106 -0.17592918856802722 -0.05772676499888393 -0.26821347274991647 0.04241150081550656 0.29530970938204565 -0.1771072858129024 -2.368 -16.732 -2.384 -4.156 0.1 0.636 -0.268
-0.6569272724119284 -0.6469563972906732 -0.03259709174256504 1.8246701471896996 0.08820389530341129 0.4437039428958559 -0.027611654181937447 -0.20970130958778244 -0.16964600326202625 -0.07343472826388636 -0.27567475530079266 0.009817477040626518 0.2548617039746644 -0.20224002703690627 -2.428 -16.636 -2.552 -4.004 0.124 0.636 -0.308
-0.6599952339876992 -0.6496408636694727 -0.03298058693953639 1.8223691760078715 0.08820389530341129 0.44677190447162674 -0.029529130166794215 -0.21951878662840896 -0.2030254252001564 -0.04476769530525693 -0.23444135173016126 -0.03809181091763089 0.2662499773417912 -0.23012166183228558 -2.272 -16.824 -2.316 -3.94 0.1 0.636 -0.288
-0.6622962051695274 -0.6515583396543295 -0.03259709174256504 1.8193012144321008 0.08858739050038264 0.45022336124436896 -0.03298058693953639 -0.23326325448528606 -0.20381082336340653 -0.04241150081550656 -0.23365595356691113 0.0023561944897503642 0.3341869184629267 -0.20263272611853134 -2.18 -16.984 -2.216 -4.032 0.06 0.616 -0.28
-0.6657476619422695 -0.6538593108361576 -0.033364082136507746 1.817383738447244 0.08858739050038264 0.4529078276231684 -0.03413107253045045 -0.22423117560790967 -0.19634954081253037 -0.03809181091763089 -0.23051436091391064 -0.0023561944897503642 0.3078760799940476 -0.23522674989341139 -2.336 -16.856 -2.316 -4.004 -0.008 0.576 -0.288
-0.6668981475331837 -0.6550097964270717 -0.03413107253045045 1.8154662624623872 0.08782040010643993 0.4548253036080252 -0.037582529303192634 -0.23954643979128706 -0.19242254999627975 -0.056155968672383684 -0.2159844948937834 -0.0420188017338815 0.2552544030562895 -0.2638937828520408 -2.18 -17.048 -2.316 -4.064 0.008 0.588 -0.288
-0.6703496043059258 -0.6580777580028425 -0.03413107253045045 1.8131652912805591 0.08743690490946858 0.45674277959288195 -0.04065049087896346 -0.27960174611704325 -0.18378317020052842 -0.06126105673350948 -0.1900663555065294 -0.04241150081550656 0.20852321234290724 -0.24661502326053814 -2.056 -17.208 -2.484 -4.248 -0.016 0.692 -0.288
-0.6722670802907825 -0.6599952339876992 -0.03413107253045045 1.8112478152957023 0.08551942892461181 0.4598107411686528 -0.04295146206079158 -0.2733185608110423 -0.22855086550578535 -0.011780972448751823 -0.20381082336340653 -0.06911503836601068 0.19988383254715592 -0.27017696815804176 -1.868 -17.144 -2.316 -4.216 0.016 0.684 -0.296
-0.6745680514726107 -0.6611457195786133 -0.03413107253045045 1.8085633489169028 0.08551942892461181 0.46249520754745227 -0.046402918833533764 -0.27763825070891796 -0.19870573530228072 0.011780972448751823 -0.2120575040775328 -0.08364490438613793 0.2890265240760447 -0.26821347274991647 -1.932 -17.208 -2.384 -4.156 0.108 0.54 -0.28
-0.6784030034423242 -0.6634466907604415 -0.03604854851530722 1.8093303393108455 0.08551942892461181 0.4640291883353377 -0.047553404424447825 -0.2799944451986683 -0.19870573530228072 -0.0329867228565051 -0.168075206935526 -0.03926990816250607 0.2450442269340379 -0.2018473279552812 -2.024 -17.492 -2.216 -4.276 -0.008 0.52 -0.288
-0.6822379554120378 -0.6657476619422695 -0.03528155812136451 1.8074128633259887 0.0847524385306691 0.4655631691232231 -0.051004861197190006 -0.3204424506060496 -0.2210895829549092 -0.04084070448900632 -0.13037609509952017 -0.009817477040626518 0.18142697571077807 -0.24622232417891307 -1.932 -17.428 -2.448 -4.4 -0.08 0.692 -0.28
-0.6845389265938658 -0.668432128321069 -0.03566505331833587 1.8058788825381034 0.08513593372764046 0.46748064510807985 -0.05292233718204677 -0.31965705244279946 -0.23679754621991161 -0.06558074663138515 -0.11820242356914328 -0.040448005407381256 0.15865042897652454 -0.2599667920357902 -1.932 -17.588 -2.348 -4.368 -0.008 0.664 -0.288
-0.6876068881696367 -0.6703496043059258 -0.036432043712278574 1.804344901750218 0.08360195293975504 0.4693981210929366 -0.054072822772960834 -0.3086614781572977 -0.21834068938353376 -0.023169245815878585 -0.12055861805889365 -0.08325220530451288 0.1649336142825255 -0.27253316264779215 -1.9 -17.684 -2.216 -4.46 0.008 0.608 -0.268
-0.6914418401393503 -0.6730340706847253 -0.036432043712278574 1.8035779113562753 0.08206797215186963 0.4705486066838507 -0.057524279545703015 -0.29648780662692087 -0.23247785632203596 -0.043196898978756684 -0.10642145112039146 -0.10445795571226615 0.17121679958852648 -0.25250550948491407 -1.776 -17.716 -2.18 -4.432 0.052 0.576 -0.26
-0.693359316124207 -0.674951546669582 -0.03681553890924993 1.8035779113562753 0.08168447695489828 0.47246608266870743 -0.059825250727531136 -0.3133738671367985 -0.23129975907716077 -0.02081305132612822 -0.0640099503048849 -0.10327985846739098 0.14961835009914815 -0.26860617183154156 -1.9 -17.748 -2.08 -4.4 0.072 0.636 -0.288
-0.6971942680939206 -0.6772525178514102 -0.037582529303192634 1.8024274257653612 0.08053399136398422 0.47400006345659285 -0.06366020269724466 -0.3239767423406751 -0.23876104162803694 -0.04084070448900632 -0.08128870989638758 -0.08874999244726373 0.15943582713977467 -0.24897121775028852 -1.556 -17.872 -2.048 -4.432 0.06 0.644 -0.252
-0.7006457248666628 -0.6795534890332383 -0.03719903410622128 1.8020439305683897 0.08053399136398422 0.4751505490475069 -0.06634466907604414 -0.33772121019755225 -0.23483405081178632 -0.05654866775400875 -0.07186393193738612 -0.054192473264258384 0.1429424657115221 -0.24543692601566297 -1.588 -17.904 -2.048 -4.644 0.06 0.616 -0.24
-0.7044806768363763 -0.6826214506090091 -0.03834951969713534 1.8016604353714185 0.08053399136398422 0.476301034638421 -0.06787864986392955 -0.34871678448305393 -0.24150993519941236 -0.018456856836377853 -0.04790928795825741 -0.012959069693627005 0.14058627122177175 -0.23719024530153668 -1.588 -17.936 -2.248 -4.704 0.024 0.54 -0.268
-0.7071651432151758 -0.6849224217908373 -0.03834951969713534 1.8020439305683897 0.08053399136398422 0.4778350154263064 -0.07017962104575767 -0.3522510762176795 -0.25564710213791453 -0.012959069693627005 -0.0329867228565051 0.011780972448751823 0.11506083091614279 -0.24150993519941236 -1.496 -18.064 -2.248 -4.616 0.016 0.5 -0.26
-0.7106165999879179 -0.6879903833666081 -0.038733014894106695 1.801276940174447 0.08015049616701286 0.4778350154263064 -0.07401457301547121 -0.3502875808095542 -0.2642864819336659 -0.03063052836675474 -0.0200276531628781 -0.02552544030562895 0.08089601081476251 -0.2631083846887907 -1.34 -18.064 -2.18 -4.704 -0.036 0.608 -0.24
-0.7144515519576314 -0.6902913545484362 -0.038733014894106695 1.8016604353714185 0.07938350577307016 0.4786020058202491 -0.07554855380335662 -0.3318307239731763 -0.2666426764234162 -0.0510508806112579 0.0027488935713754254 -0.023169245815878585 0.040448005407381256 -0.2799944451986683 -1.464 -18.096 -2.112 -4.796 0.0 0.704 -0.24
-0.7182865039273449 -0.6929758209272356 -0.0395000052880494 1.8005099497805044 0.0790000105760988 0.4801359866081345 -0.07784952498518474 -0.34439709458517825 -0.26742807458666634 -0.06283185306000971 -0.0027488935713754254 -0.06086835765188441 0.0911061869370141 -0.25132741224003885 -1.368 -18.16 -1.944 -4.796 -0.008 0.568 -0.252
-0.7217379607000872 -0.6960437825030065 -0.04026699568199211 1.8024274257653612 0.07746602978821339 0.48205346259299126 -0.08091748656095557 -0.34243359917705296 -0.2996293992799213 -0.03926990816250607 0.018849555918002914 -0.09346238142676445 0.1500110491807732 -0.28195794060679363 -1.308 -18.16 -1.912 -4.828 0.052 0.444 -0.232
-0.724805922275858 -0.6991117440787773 -0.04065049087896346 1.8024274257653612 0.07708253459124204 0.4816699673960199 -0.0839854481367264 -0.3663882431561817 -0.29099001948417 -0.030237829285129678 0.05811946408050899 -0.09738937224301507 0.09778207132464012 -0.26075219019904033 -1.028 -18.128 -1.676 -4.952 0.072 0.52 -0.252
-0.7286408742455716 -0.7029466960484908 -0.041033986075934815 1.8035779113562753 0.07593204900032798 0.4816699673960199 -0.08705340971249723 -0.38641589631905976 -0.30041479744317146 -0.05811946408050899 0.04673119071338223 -0.09032078877376397 0.034164820101380285 -0.2560398012195396 -1.056 -18.224 -1.912 -5.196 0.016 0.568 -0.28
-0.7336263118061991 -0.705247667230319 -0.041033986075934815 1.8031944161593039 0.07516505860638527 0.482820452986934 -0.08935438089432535 -0.3455751918300535 -0.2921681167290452 -0.034950218264630406 0.0510508806112579 -0.07853981632501214 0.01531526418337737 -0.2591813938725401 -1.088 -18.256 -1.88 -4.98 0.036 0.52 -0.252
-0.7366942733819699 -0.7083156288060898 -0.04180097646987752 1.8051118921441607 0.07401457301547121 0.48243695778996265 -0.09203884727312482 -0.3648174468296814 -0.31690815887142404 -0.023954643979128706 0.06715154295788539 -0.0730420291822613 0.039662607244131134 -0.24072453703616223 -0.84 -18.256 -2.08 -4.92 0.052 0.444 -0.26
-0.7389952445637981 -0.7106165999879179 -0.04180097646987752 1.8047283969471892 0.07401457301547121 0.48243695778996265 -0.0947233136519243 -0.38798669264556 -0.2929535148922953 -0.02670353755050413 0.08285950622288782 -0.08207410805963769 -0.003141592653000486 -0.24661502326053814 -0.932 -18.288 -1.776 -4.92 0.052 0.528 -0.296
-0.7428301965335116 -0.7136845615636888 -0.04295146206079158 1.8058788825381034 0.07401457301547121 0.48205346259299126 -0.09587379924283836 -0.37031523397243227 -0.30473448734104713 -0.05458517234588344 0.0911061869370141 -0.05222897785613308 -0.004319689897875668 -0.24661502326053814 -0.84 -18.476 -1.912 -4.676 0.036 0.624 -0.268
-0.7478156340941392 -0.7182865039273449 -0.043334957257762936 1.8074128633259887 0.0732475826215285 0.48205346259299126 -0.09894176081860918 -0.3577488633604303 -0.30748338091242255 -0.05458517234588344 0.10445795571226615 -0.05379977418263332 -0.005890486224375911 -0.2599667920357902 -0.808 -18.444 -1.88 -4.616 0.036 0.608 -0.24
-0.75088359566991 -0.7213544655031158 -0.04371845245473429 1.8081798537199314 0.07286408742455715 0.48205346259299126 -0.10162622719740866 -0.3730641275438077 -0.336543112952677 -0.06479534846813502 0.1009236639776406 -0.029059732040254495 -0.0007853981632501215 -0.2580032966276649 -0.9 -18.508 -1.644 -4.736 0.036 0.588 -0.296
-0.7551020428365949 -0.724805922275858 -0.043334957257762936 1.8100973297047882 0.07286408742455715 0.482820452986934 -0.10469418877317949 -0.3730641275438077 -0.3369358120343021 -0.062439153978384655 0.13037609509952017 -0.018064157754752792 0.001570796326500243 -0.24072453703616223 -0.776 -18.54 -1.34 -4.616 0.08 0.548 -0.252
-0.7577865092153944 -0.7286408742455716 -0.044485442848677 1.8112478152957023 0.0724805922275858 0.48243695778996265 -0.1062281695610649 -0.3758130211151831 -0.3506802798911792 -0.02513274122400389 0.1531526418337737 -0.04084070448900632 0.0011780972448751821 -0.26860617183154156 -0.716 -18.444 -1.208 -4.492 0.116 0.656 -0.252
-0.7631554419729933 -0.7320923310183137 -0.044485442848677 1.8150827672654157 0.0724805922275858 0.48205346259299126 -0.10929613113683573 -0.3805254100946839 -0.3777765165233084 -0.03848450999925595 0.19792033713903062 -0.02513274122400389 0.0011780972448751821 -0.21559179581215834 -0.496 -18.444 -1.24 -4.736 0.088 0.676 -0.296
-0.7662234035487642 -0.7363107781849986 -0.04563592843959106 1.817383738447244 0.07171360183364309 0.48320394818390533 -0.1112136071216925 -0.39780416968618654 -0.35185837713605445 -0.08482300163101313 0.21323560132240799 0.007461282550876154 0.043196898978756684 -0.2238384765262846 -0.184 -18.604 -1.44 -4.828 0.052 0.508 -0.268
-0.770441850715449 -0.7401457301547121 -0.044485442848677 1.8193012144321008 0.07209709703061444 0.48358744338087667 -0.11389807350049197 -0.3781692156049335 -0.3734568266254328 -0.02591813938725401 0.19517144356765517 -0.01531526418337737 0.054977871427508505 -0.23012166183228558 -0.372 -18.604 -1.276 -4.704 0.024 0.432 -0.252
-0.774660297882134 -0.7435971869274544 -0.045252433242619704 1.8204517000230147 0.07171360183364309 0.48320394818390533 -0.11543205428837738 -0.42961279529781643 -0.4036946559105624 0.006283185306000972 0.2340486526485362 -0.009032078877376396 0.018064157754752792 -0.24150993519941236 -0.34 -18.636 -1.24 -4.888 0.06 0.56 -0.26
-0.7792622402457902 -0.7481991292911105 -0.04486893804564835 1.8239031567957569 0.07171360183364309 0.48358744338087667 -0.11811652066717686 -0.38170350733955904 -0.38877209080881014 0.0019634954081253035 0.2689988709131666 -0.00510508806112579 -0.050658181529632834 -0.24072453703616223 -0.28 -18.7 -1.376 -4.952 0.0 0.596 -0.252
-0.7819467066245896 -0.7512670908668814 -0.04601942363656241 1.8262041279775851 0.07094661143970038 0.48243695778996265 -0.12041749184900498 -0.375027622951933 -0.3730641275438077 -0.0035342917346255468 0.2827433387700437 -0.03652101459113065 -0.023169245815878585 -0.22933626366903548 -0.404 -18.824 -1.576 -4.952 0.052 0.56 -0.24
-0.7857816585943032 -0.756252528427509 -0.04563592843959106 1.8296555847503273 0.07094661143970038 0.48358744338087667 -0.12195147263689039 -0.40448005407381254 -0.4017311605024371 -0.02042035224450316 0.27724555162729286 -0.0510508806112579 0.012173671530376884 -0.20066923071040604 -0.34 -18.796 -1.676 -4.92 0.06 0.528 -0.268
-0.7900001057609881 -0.7597039852002512 -0.04601942363656241 1.8331070415230695 0.07056311624272903 0.48243695778996265 -0.12425244381871851 -0.3801327110130588 -0.4194026191755649 -0.02081305132612822 0.3208351496876746 -0.028274333877004374 0.024347343060753767 -0.1751437904047771 -0.06 -18.764 -1.544 -4.92 0.036 0.528 -0.26
-0.7934515625337303 -0.7635389371699647 -0.045252433242619704 1.835791507901869 0.07056311624272903 0.482820452986934 -0.12616991980357528 -0.37463492387030795 -0.42568580448156584 -0.012566370612001944 0.30944687632054785 -0.01531526418337737 -0.02670353755050413 -0.16375551703765032 -0.248 -18.668 -1.576 -4.98 0.044 0.54 -0.28
-0.7965195241095011 -0.7689078699275637 -0.04601942363656241 1.8388594694776397 0.07094661143970038 0.482820452986934 -0.1284708909854034 -0.36521014591130646 -0.44060836958331817 0.003926990816250607 0.3200497515244245 -0.003141592653000486 -0.02081305132612822 -0.1920298509146547 -0.308 -18.604 -1.644 -5.012 0.044 0.568 -0.296
-0.800737971276186 -0.7735098122912198 -0.04678641403050512 1.843461411841296 0.06979612584878632 0.48358744338087667 -0.13000487177328882 -0.3805254100946839 -0.4154756283593143 -0.043196898978756684 0.3612831550950559 0.01021017612225158 0.011780972448751823 -0.18731746193515397 -0.308 -18.508 -1.508 -5.012 0.052 0.5 -0.28
-0.8057234088368136 -0.7777282594579048 -0.04678641403050512 1.8472963638110096 0.07017962104575767 0.482820452986934 -0.13115535736420286 -0.37738381744168337 -0.4249004063183157 -0.04358959806038174 0.36560284499293155 -0.005497787142750851 0.0023561944897503642 -0.18653206377190384 -0.308 -18.412 -1.24 -5.044 -0.008 0.46 -0.268
-0.8087913704125844 -0.7830971922155037 -0.04678641403050512 1.849980830189809 0.06979612584878632 0.48243695778996265 -0.13345632854603098 -0.36324665050318117 -0.45867252733807096 -0.03730641275438077 0.38131080825793395 -0.05262167693775814 -0.034164820101380285 -0.14569135928289753 -0.28 -18.38 -1.376 -5.044 0.016 0.48 -0.26
-0.8118593319883552 -0.7873156393821886 -0.04716990922747647 1.8557332581443793 0.06864564025787226 0.48205346259299126 -0.1349903093339164 -0.3742422247886829 -0.44846235121581934 -0.021991148571003403 0.37934731284980866 -0.08639379795751337 -0.023954643979128706 -0.19281524907790482 -0.248 -18.444 -1.408 -4.952 0.072 0.492 -0.252
-0.8156942839580688 -0.7919175817458448 -0.04678641403050512 1.8591847149171215 0.06864564025787226 0.4816699673960199 -0.13690778531877318 -0.34478979366680335 -0.44257186499144346 -0.022383847652628464 0.39584067427806124 -0.06754424203951044 -0.03926990816250607 -0.17278759591502674 0.216 -18.38 -1.44 -4.92 0.1 0.46 -0.26
-0.8191457407308109 -0.7965195241095011 -0.048703890015361885 1.864170152477749 0.06864564025787226 0.48051948180510584 -0.1384417661066586 -0.3341869184629267 -0.4292200962161914 -0.08128870989638758 0.4107632393798135 -0.03926990816250607 -0.07382742734551141 -0.14215706754827198 1.056 -18.444 -1.208 -5.012 0.016 0.508 -0.268
-0.8222137023065818 -0.8003544760792146 -0.04908738521233324 1.868388599644434 0.0674951546669582 0.4801359866081345 -0.139975746894544 -0.31926435336117437 -0.43943027233844295 -0.06440264938650996 0.4194026191755649 -0.027881634795379313 -0.10445795571226615 -0.1472621556093978 1.12 -18.476 -0.836 -5.044 -0.044 0.48 -0.288
-0.8252816638823526 -0.8045729232458995 -0.04908738521233324 1.872607046811119 0.06711165946998685 0.4789855010172204 -0.1407427372884867 -0.3337942193813016 -0.4504258466239447 -0.05772676499888393 0.44885505029744444 -0.0530143760193832 -0.09542587683488976 -0.1429424657115221 1.276 -18.444 -0.604 -5.044 0.072 0.46 -0.268
-0.8279661302611521 -0.8087913704125844 -0.04947088040930459 1.8768254939778037 0.06596117387907278 0.4778350154263064 -0.14189322287940076 -0.3043417882594221 -0.4551382356034454 -0.0510508806112579 0.44964044846069456 -0.07853981632501214 -0.08874999244726373 -0.11623892816101798 1.588 -18.572 -0.604 -5.012 0.144 0.492 -0.252
-0.8310340918369229 -0.8145437983671547 -0.051004861197190006 1.882577921932374 0.06596117387907278 0.47553404424447826 -0.14304370847031483 -0.2902046213209199 -0.4661338098889471 -0.09424777959001458 0.45553093468507044 -0.07107853377413599 -0.11938052081401847 -0.08678649703913842 1.62 -18.54 -0.4 -5.044 0.164 0.492 -0.268
-0.833335063018751 -0.8195292359277823 -0.052155346788104066 1.8875633594930017 0.06634466907604414 0.47400006345659285 -0.14342720366728617 -0.2968805057085459 -0.4739877915214483 -0.0899280896921389 0.503832921724953 -0.0200276531628781 -0.15236724367052357 -0.0860010988758883 1.588 -18.54 -0.568 -5.104 0.136 0.452 -0.268
-0.8364030245945219 -0.8245146734884099 -0.054072822772960834 1.8929322922506007 0.06672816427301549 0.47284957786567877 -0.14419419406122888 -0.24190263428103742 -0.4771293841744488 -0.12055861805889365 0.5077599125412036 0.019634954081253035 -0.16061392438464983 -0.09817477040626518 1.496 -18.444 -0.368 -5.288 0.152 0.48 -0.252
-0.8390874909733214 -0.8291166158520661 -0.05368932757598948 1.8983012250081994 0.06596117387907278 0.47131559707779336 -0.1457281748491143 -0.24857851866866346 -0.478307481419324 -0.09464047867163963 0.5183627877450802 0.009817477040626518 -0.13351768775252065 -0.08835729336563866 1.276 -18.412 -0.468 -5.196 0.152 0.444 -0.28
-0.8413884621551494 -0.8344855486096651 -0.05483981316690354 1.9029031673718557 0.06596117387907278 0.46978161628990794 -0.14611167004608566 -0.27017696815804176 -0.49794243550057704 -0.07775441816176203 0.5317145565203323 -0.0027488935713754254 -0.13233959050764546 -0.08757189520238855 1.276 -18.412 -0.468 -5.224 0.152 0.444 -0.268
-0.8436894333369775 -0.839854481367264 -0.05560680356084625 1.9086555953264261 0.06596117387907278 0.4686311306989939 -0.14802914603094242 -0.2309070599955357 -0.5006913290719525 -0.0899280896921389 0.5344634500917077 -0.0047123889795007284 -0.168075206935526 -0.09896016856951531 1.464 -18.412 -0.436 -5.224 0.136 0.444 -0.268
-0.8448399189278917 -0.8440729285339489 -0.05675728915176031 1.9144080232809964 0.06596117387907278 0.4667136547141371 -0.14802914603094242 -0.22972896275066054 -0.510508806112579 -0.06675884387626033 0.5340707510100826 -0.00039269908162506076 -0.16179202162952502 -0.10131636305926567 1.4 -18.412 -0.5 -5.132 0.144 0.472 -0.28
-0.8482913757006338 -0.8498253564885192 -0.05790777474267437 1.920543946432538 0.06634466907604414 0.4651796739262517 -0.1491796316218565 -0.20930861050615737 -0.5057964171330782 -0.10249446030414085 0.543495528969084 0.009032078877376396 -0.155116137241899 -0.056155968672383684 1.276 -18.316 -0.436 -5.132 0.152 0.472 -0.252
-0.8494418612915479 -0.8551942892461182 -0.05829126993964572 1.9266798695840797 0.06557767868210143 0.4640291883353377 -0.14879613642488512 -0.20224002703690627 -0.5034402226433279 -0.09896016856951531 0.5568472977443362 -0.006283185306000972 -0.1480475537726479 -0.04790928795825741 1.34 -18.288 -0.468 -5.104 0.136 0.472 -0.28
-0.8513593372764047 -0.859412736412803 -0.059825250727531136 1.9320488023416786 0.06634466907604414 0.46249520754745227 -0.1499466220157992 -0.1720021977517766 -0.48184177315394955 -0.09935286765114036 0.5788384463153395 -0.001570796326500243 -0.11741702540589316 -0.05262167693775814 1.308 -18.192 -0.2 -5.072 0.136 0.472 -0.28
-0.854043803655204 -0.8643981739734307 -0.059825250727531136 1.9378012302962488 0.06596117387907278 0.4613447219565382 -0.14956312681882783 -0.21245020315915786 -0.4940154446843264 -0.04241150081550656 0.5713771637644633 -0.012173671530376884 -0.12370021071189413 -0.018849555918002914 1.308 -18.16 0.1 -5.104 0.152 0.46 -0.26
-0.8551942892461182 -0.8697671067310296 -0.059825250727531136 1.9447041438417332 0.06634466907604414 0.4598107411686528 -0.14879613642488512 -0.1971349389757805 -0.5018694263168276 0.013351768775252066 0.569020969274713 -0.03573561642788053 -0.14372786387477224 -0.010995574285501701 1.432 -18.16 0.4 -5.196 0.172 0.492 -0.24
-0.8578787556249177 -0.8743690490946858 -0.059825250727531136 1.9504565717963036 0.06481068828815872 0.45904375077471005 -0.15033011721277054 -0.15668693356839924 -0.49951323182707724 -0.013351768775252066 0.6047565857025935 -0.034950218264630406 -0.1060287520387664 -0.005890486224375911 1.496 -18.38 0.132 -5.224 0.172 0.46 -0.268
-0.8586457460188603 -0.8801214770492561 -0.060975736318445196 1.9565924949478453 0.06519418348513008 0.4586602555777387 -0.15033011721277054 -0.1739656931599019 -0.5163992923369549 -0.01688606050987761 0.6016149930495931 -0.012173671530376884 -0.08443030254938806 -0.02042035224450316 1.464 -18.38 -0.164 -5.288 0.172 0.444 -0.268
-0.8601797268067457 -0.8854904098068551 -0.06020874592450249 1.962728418099387 0.06557767868210143 0.45750976998682463 -0.15033011721277054 -0.1790707812210277 -0.5344634500917077 -0.02670353755050413 0.5972953031517174 0.01060287520387664 -0.061653755815134534 -0.027096236632129192 1.244 -18.316 -0.232 -5.316 0.164 0.336 -0.252
-0.8613302123976598 -0.890859342564454 -0.06020874592450249 1.9692478364478998 0.06557767868210143 0.4555922940019679 -0.15033011721277054 -0.12252211346701895 -0.530143760193832 -0.013351768775252066 0.6082908774372191 0.021991148571003403 -0.09424777959001458 -0.012566370612001944 1.496 -18.16 -0.232 -5.348 0.164 0.328 -0.252
-0.8628641931855452 -0.896228275322053 -0.05944175553055978 1.9753837595994415 0.06557767868210143 0.4544418084110538 -0.1499466220157992 -0.11623892816101798 -0.5128650006023293 0.02042035224450316 0.6381360076407236 0.029845130203504617 -0.14254976662989705 -0.0011780972448751821 1.804 -18.064 -0.064 -5.532 0.164 0.412 -0.26
-0.864781669170402 -0.9015972080796519 -0.06059224112147384 1.982286673144926 0.06634466907604414 0.45252433242619705 -0.1499466220157992 -0.12841259969139487 -0.5183627877450802 0.023561944897503646 0.6075054792739689 -0.013351768775252066 -0.17239489683340167 0.0011780972448751821 1.776 -18.0 -0.1 -5.532 0.164 0.424 -0.26
-0.8651651643673733 -0.9065826456402796 -0.06020874592450249 1.9876556059025248 0.06557767868210143 0.4521408372292257 -0.1507136124097419 -0.11113384009989219 -0.5254313712143313 -0.02081305132612822 0.6086835765188442 0.003926990816250607 -0.11859512265076834 0.00510508806112579 1.496 -18.032 -0.268 -5.38 0.152 0.328 -0.24
-0.865932154761316 -0.9123350735948498 -0.06059224112147384 1.9937915290540664 0.06596117387907278 0.451373846835283 -0.15033011721277054 -0.07029313561088588 -0.5254313712143313 -0.0035342917346255468 0.6177156553962205 -0.018849555918002914 -0.07225663101901117 0.007853981632501214 1.776 -17.968 -0.164 -5.196 0.152 0.328 -0.224
-0.8666991451552588 -0.9169370159585061 -0.06020874592450249 2.001077937796522 0.06519418348513008 0.45022336124436896 -0.15033011721277054 -0.04241150081550656 -0.5246459730510812 -0.023954643979128706 0.6165375581513454 0.001570796326500243 -0.10131636305926567 -0.008246680714126275 1.836 -17.808 -0.032 -5.104 0.164 0.432 -0.212
-0.865932154761316 -0.9219224535191337 -0.06020874592450249 2.0079808513420065 0.06596117387907278 0.44753889486556947 -0.15033011721277054 -0.05929756132538417 -0.49362274560270136 -0.004319689897875668 0.6475607855997252 0.005890486224375911 -0.1610066234662749 0.013744467856877126 1.652 -17.872 -0.132 -5.104 0.172 0.528 -0.204
-0.865932154761316 -0.9280583766706754 -0.060975736318445196 2.0137332792965768 0.06634466907604414 0.44677190447162674 -0.1499466220157992 -0.050658181529632834 -0.49990593090870233 -0.014137166938502187 0.633423618661223 -0.0011780972448751821 -0.1401935721401467 -0.003141592653000486 1.96 -17.968 0.064 -5.196 0.152 0.472 -0.168
-0.865932154761316 -0.934194299822217 -0.06135923151541655 2.021403183236004 0.06634466907604414 0.44600491407768406 -0.15033011721277054 -0.01021017612225158 -0.5120796024390792 -0.024347343060753767 0.6228207434573463 0.006675884387626033 -0.0730420291822613 0.018456856836377853 1.932 -18.0 -0.032 -5.164 0.172 0.336 -0.184
-0.8663156499582874 -0.9387962421858732 -0.06020874592450249 2.027155611190574 0.06596117387907278 0.44485442848677 -0.15033011721277054 0.0 -0.5403539363160835 -0.027096236632129192 0.6294966278449724 -0.030237829285129678 -0.0640099503048849 0.0007853981632501215 1.776 -18.064 -0.064 -5.224 0.172 0.364 -0.176
-0.8663156499582874 -0.9437816797465008 -0.06059224112147384 2.0336750295390873 0.06634466907604414 0.4437039428958559 -0.15033011721277054 0.018456856836377853 -0.5297510611122069 0.01649336142825255 0.6487388828446004 -0.005890486224375911 -0.1240929097935192 0.005890486224375911 1.524 -18.0 -0.132 -5.256 0.144 0.444 -0.168
-0.8655486595643447 -0.9499176028980425 -0.06059224112147384 2.0413449334785145 0.06557767868210143 0.4425534573049419 -0.15033011721277054 0.029452431121879556 -0.510901505194204 0.01649336142825255 0.6514877764159758 0.001570796326500243 -0.11388273367126761 0.0019634954081253035 1.588 -17.808 -0.164 -5.316 0.108 0.452 -0.168
-0.8651651643673733 -0.9545195452616987 -0.059825250727531136 2.0470973614330847 0.06519418348513008 0.4425534573049419 -0.14956312681882783 0.05340707510100826 -0.5356415473365829 -0.0019634954081253035 0.6455972901915998 0.0047123889795007284 -0.08678649703913842 -0.003141592653000486 1.556 -17.808 -0.132 -5.224 0.164 0.376 -0.168
-0.863631183579488 -0.9595049828223263 -0.060975736318445196 2.053233284584626 0.06557767868210143 0.4410194765170565 -0.1499466220157992 0.04751658887663235 -0.5293583620305818 0.012173671530376884 0.6416702993753493 -0.0011780972448751821 -0.06715154295788539 -0.0023561944897503642 1.276 -17.748 -0.2 -5.316 0.136 0.364 -0.156
-0.863631183579488 -0.965640905973868 -0.06059224112147384 2.058985712539197 0.06596117387907278 0.4406359813200851 -0.15033011721277054 0.06008295948863429 -0.5470298207037096 0.0007853981632501215 0.6507023782527256 0.0047123889795007284 -0.06911503836601068 -0.003926990816250607 1.056 -17.62 -0.232 -5.38 0.116 0.336 -0.156
-0.8628641931855452 -0.971009838731467 -0.06020874592450249 2.0666556164786236 0.06634466907604414 0.4398689909261424 -0.1499466220157992 0.1009236639776406 -0.5332853528468324 -0.018064157754752792 0.6550220681506013 -0.003141592653000486 -0.07382742734551141 0.01610066234662749 0.964 -17.556 -0.3 -5.408 0.144 0.384 -0.168
-0.8609467172006885 -0.9767622666860372 -0.06020874592450249 2.0727915396301655 0.06557767868210143 0.43948549572917106 -0.1472621556369997 0.10720684928364158 -0.556061899581086 0.008639379795751335 0.6459899892732249 0.01610066234662749 -0.07618362183526178 0.029059732040254495 0.964 -17.588 -0.368 -5.472 0.164 0.412 -0.084
-0.8601797268067457 -0.9813642090496935 -0.06020874592450249 2.07969445317565 0.06596117387907278 0.43948549572917106 -0.14381069886425754 0.10759954836526664 -0.5297510611122069 0.03926990816250607 0.6232134425389714 -0.02081305132612822 -0.023561944897503646 0.22658737009766006 1.088 -17.396 -0.368 -5.472 0.136 0.384 -0.112
-0.858262250821889 -0.9859661514133496 -0.06020874592450249 2.08544688113022 0.06557767868210143 0.4398689909261424 -0.14150972768242942 0.11545352999776785 -0.5313218574387072 0.009424777959001457 0.6353871140693482 0.006283185306000972 0.01021017612225158 0.3381139092791773 1.12 -17.364 -0.436 -5.472 0.136 0.356 -0.128
-0.8567282700340035 -0.9913350841709486 -0.06059224112147384 2.0911993090847902 0.06596117387907278 0.4406359813200851 -0.13729128051574452 0.1460840583645226 -0.49323004652107627 -0.028667032958629435 0.6259623361103468 -0.001570796326500243 0.029845130203504617 0.342826298258678 0.996 -17.24 -0.536 -5.472 0.144 0.344 -0.128
-0.8555777844430895 -0.9974710073224903 -0.060975736318445196 2.0977187274333033 0.06672816427301549 0.4398689909261424 -0.1349903093339164 0.14137166938502185 -0.5022621253984527 -0.010995574285501701 0.6027930902944683 0.009032078877376396 0.03337942193813016 0.34478979366680335 1.056 -17.208 -0.5 -5.5 0.136 0.328 -0.112
-0.8548107940491468 -1.0013059592922038 -0.05905826033358843 2.1034711553878735 0.06596117387907278 0.44025248612311374 -0.13192234775814557 0.15236724367052357 -0.5152211950920796 -0.006283185306000972 0.601222293967968 -0.003141592653000486 -0.008246680714126275 0.31219576989192327 1.212 -17.332 -0.5 -5.592 0.152 0.296 -0.12
-0.8525098228673187 -1.0070583872467742 -0.06020874592450249 2.1096070785394154 0.06557767868210143 0.4406359813200851 -0.12885438618237474 0.15668693356839924 -0.49283734743945123 0.0035342917346255468 0.5996514976414677 -0.005890486224375911 0.010995574285501701 0.29766590387179603 1.276 -17.272 -0.468 -5.716 0.164 0.336 -0.12
-0.8509758420794333 -1.0116603296104303 -0.06020874592450249 2.1149760112970144 0.06557767868210143 0.4398689909261424 -0.1257864246066039 0.19831303622065566 -0.5026548244800777 -0.00510508806112579 0.5796238444785896 -0.018064157754752792 -0.0047123889795007284 0.28941922315766977 1.368 -17.364 -0.436 -5.776 0.164 0.336 -0.112
-0.8490583660945765 -1.0162622719740866 -0.060975736318445196 2.120344944054613 0.06557767868210143 0.4398689909261424 -0.1234854534247758 0.20852321234290724 -0.47163159703169794 -0.011780972448751823 0.5486006170302099 -0.008246680714126275 -0.0007853981632501215 0.2721404635661671 1.308 -17.272 -0.332 -5.652 0.164 0.296 -0.12
-0.846373899715777 -1.0204807191407714 -0.06020874592450249 2.1253303816152407 0.06481068828815872 0.4398689909261424 -0.12118448224294769 0.20066923071040604 -0.47948557866419916 -0.0019634954081253035 0.5273948666224566 0.01610066234662749 0.009032078877376396 0.22030418479165909 1.308 -17.24 -0.4 -5.532 0.164 0.344 -0.12
-0.8444564237309202 -1.0258496518983704 -0.06020874592450249 2.1306993143728397 0.06596117387907278 0.4406359813200851 -0.11888351106111957 0.23326325448528606 -0.48459066672532497 -0.00039269908162506076 0.5450663252955843 -0.009817477040626518 -0.012959069693627005 0.21637719397540847 1.34 -17.24 -0.4 -5.532 0.164 0.404 -0.084
-0.8413884621551494 -1.0300680990650553 -0.059825250727531136 2.1360682471304386 0.06519418348513008 0.4406359813200851 -0.11581554948534874 0.2411172361177873 -0.48498336580695 -0.01060287520387664 0.523860574887831 0.010995574285501701 0.01060287520387664 0.2532909076481642 1.212 -17.272 -0.536 -5.532 0.152 0.384 -0.084
-0.8375535101854359 -1.035053536625683 -0.06020874592450249 2.1410536846910664 0.06634466907604414 0.4398689909261424 -0.11389807350049197 0.24936391683191356 -0.5002986299903274 0.0047123889795007284 0.5226824776429558 0.012173671530376884 0.009424777959001457 0.27528205621916757 1.184 -17.272 -0.5 -5.532 0.144 0.356 -0.12
-0.8352525390036077 -1.0392719837923678 -0.060975736318445196 2.1464226174486654 0.06596117387907278 0.44025248612311374 -0.11083011192472114 0.2689988709131666 -0.48380526856207484 -0.014529866020127248 0.5218970794797058 0.009032078877376396 0.006675884387626033 0.2623229865255406 1.212 -17.112 -0.436 -5.592 0.152 0.364 -0.092
-0.8329515678217797 -1.0446409165499668 -0.06020874592450249 2.1517915502062643 0.06596117387907278 0.4414029717140278 -0.10699515995500761 0.2945243112187956 -0.4637776153991967 -0.008639379795751335 0.5116869033574541 -0.004319689897875668 0.04830198703988247 0.31062497356542307 1.088 -16.952 -0.5 -5.56 0.164 0.412 -0.1
-0.8298836062460089 -1.0496263541105944 -0.06059224112147384 2.1556265021759775 0.06596117387907278 0.44293695250191323 -0.10431069357620813 0.29570240846367074 -0.46574111080732206 0.01060287520387664 0.45356743927694515 -0.01727875959150267 0.08796459428401361 0.2968805057085459 1.088 -16.856 -0.5 -5.652 0.152 0.364 -0.14
-0.8260486542762953 -1.0542282964742506 -0.060975736318445196 2.1598449493426624 0.06596117387907278 0.4440874380928273 -0.10085923680346595 0.31926435336117437 -0.47634398601119865 0.011780972448751823 0.48498336580695 -0.003926990816250607 0.11780972448751822 0.30080749652479655 0.996 -16.764 -0.368 -5.624 0.152 0.328 -0.128
-0.8229806927005244 -1.0584467436409355 -0.060975736318445196 2.1640633965093476 0.06596117387907278 0.4452379236837413 -0.09779127522769512 0.3318307239731763 -0.4457134576444439 -0.01060287520387664 0.4300054943794415 0.006675884387626033 0.12684180336489462 0.31415926530004856 1.056 -16.764 -0.568 -5.624 0.144 0.344 -0.092
-0.8187622455338396 -1.0630486860045918 -0.06020874592450249 2.169048834069975 0.06557767868210143 0.44600491407768406 -0.0947233136519243 0.33968470560567754 -0.45631633284832057 -0.003141592653000486 0.4091924430533133 -0.004319689897875668 0.13430308591577078 0.33065262672830115 0.872 -16.764 -1.04 -5.592 0.172 0.376 -0.112
-0.8153107887610974 -1.0672671331712766 -0.060975736318445196 2.1728837860396886 0.06596117387907278 0.44868938045648354 -0.09165535207615347 0.36363934958480626 -0.44649885580769405 0.009817477040626518 0.41351213295118894 -0.00039269908162506076 0.13273228958927052 0.3227986450957999 0.84 -16.824 -1.04 -5.592 0.152 0.444 -0.092
-0.8110923415944126 -1.071869075534933 -0.06135923151541655 2.176335242812431 0.06596117387907278 0.44983986604739756 -0.08858739050038264 0.36089045601343084 -0.4362886796854425 -0.05458517234588344 0.3970187715229364 0.0007853981632501215 0.14097897030339682 0.30944687632054785 0.62 -16.7 -1.14 -5.532 0.164 0.396 -0.112
-0.807257389624699 -1.0757040275046463 -0.06212622190935926 2.1794032043882017 0.06519418348513008 0.45252433242619705 -0.08551942892461181 0.3762057201968082 -0.4194026191755649 -0.028667032958629435 0.3730641275438077 0.007853981632501214 0.17946348030265274 0.323191344177425 0.436 -16.668 -1.108 -5.5 0.172 0.432 -0.092
-0.8041894280489281 -1.0791554842773885 -0.06212622190935926 2.1832381563579153 0.06557767868210143 0.45520879880499654 -0.08206797215186963 0.3962333733596863 -0.42529310539994075 -0.06322455214163478 0.3369358120343021 -0.011388273367126762 0.2238384765262846 0.3157300616265488 0.124 -16.7 -1.004 -5.472 0.172 0.396 -0.12
-0.7995874856852719 -1.0845244170349875 -0.06289321230330196 2.186306117933686 0.06557767868210143 0.4571262747898533 -0.07861651537912745 0.4229369109101904 -0.4190099200939398 -0.03809181091763089 0.3597123587685556 0.005497787142750851 0.2768528525456678 0.3110176726470481 0.152 -16.668 -1.208 -5.472 0.164 0.404 -0.092
-0.795369038518587 -1.0887428642016723 -0.06404369789421602 2.189757574706428 0.06634466907604414 0.46057773156259546 -0.07401457301547121 0.4441426613179437 -0.4339324851956921 -0.08128870989638758 0.3420409000954279 0.011780972448751823 0.2697842690764167 0.3318307239731763 -0.06 -16.636 -1.172 -5.592 0.116 0.376 -0.084
-0.7900001057609881 -1.092577816171386 -0.06519418348513008 2.1932090314791703 0.06596117387907278 0.4628787027444236 -0.07094661143970038 0.44060836958331817 -0.4174391237674396 -0.06361725122325984 0.3133738671367985 0.02081305132612822 0.26860617183154156 0.36992253489080723 -0.216 -16.572 -1.172 -5.624 0.164 0.364 -0.12
-0.7857816585943032 -1.0956457777471567 -0.06481068828815872 2.196276993054941 0.06557767868210143 0.46594666432019444 -0.06787864986392955 0.4453207585628189 -0.37974001193143375 -0.05340707510100826 0.3082687790756727 -0.006675884387626033 0.271355065402917 0.3569634651971802 -0.124 -16.412 -0.972 -5.624 0.164 0.396 -0.084
-0.7827136970185323 -1.0994807297168703 -0.06596117387907278 2.1985779642367693 0.06519418348513008 0.46978161628990794 -0.0625097171063306 0.45238934203207 -0.38366700274768434 -0.03573561642788053 0.2721404635661671 -0.010995574285501701 0.2811725424435435 0.35853426152368045 -0.028 -16.508 -0.972 -5.744 0.164 0.412 -0.112
-0.7781117546548761 -1.1036991768835551 -0.06519418348513008 2.2008789354185976 0.06596117387907278 0.4720825874717361 -0.05944175553055978 0.42764929988969114 -0.3824889055028092 -0.04712388979500729 0.2642864819336659 -0.02552544030562895 0.30473448734104713 0.38445240091093447 -0.152 -16.508 -1.308 -5.716 0.152 0.376 -0.12
-0.7735098122912198 -1.1075341288532687 -0.06596117387907278 2.2035634017973966 0.06557767868210143 0.4751505490475069 -0.05675728915176031 0.43275438795081694 -0.38798669264556 -0.07539822367201165 0.24582962509728803 0.013744467856877126 0.3341869184629267 0.35578536795230503 -0.248 -16.604 -1.508 -5.684 0.152 0.344 -0.112
-0.7669903939427068 -1.110985585626011 -0.06711165946998685 2.206247868176196 0.06596117387907278 0.4786020058202491 -0.05292233718204677 0.4751658887663235 -0.375027622951933 -0.0400553063257562 0.25564710213791453 0.01610066234662749 0.33025992764667605 0.35853426152368045 -0.34 -16.572 -1.544 -5.744 0.152 0.412 -0.092
-0.7631554419729933 -1.1148205375957245 -0.0674951546669582 2.2073983537671102 0.06557767868210143 0.482820452986934 -0.048703890015361885 0.46299221723594663 -0.3498948817279291 -0.05654866775400875 0.20695241601640701 -0.004319689897875668 0.32554753866717534 0.37267142846218265 -0.34 -16.54 -1.408 -5.868 0.164 0.396 -0.156
-0.7581700044123657 -1.118655489565438 -0.06787864986392955 2.2100828201459097 0.06557767868210143 0.48703890015361884 -0.04486893804564835 0.44453536039956876 -0.36285395142155613 -0.03534291734625546 0.19792033713903062 -0.006675884387626033 0.36049775693180575 0.3640320486664313 -0.464 -16.476 -1.172 -5.9 0.144 0.384 -0.128
-0.7535680620487095 -1.12210694633818 -0.06787864986392955 2.211616800933795 0.06557767868210143 0.4908738521233324 -0.04026699568199211 0.4551382356034454 -0.3412555019321778 -0.030237829285129678 0.1798561793842778 -0.005497787142750851 0.39152098438018557 0.38563049815580963 -0.34 -16.508 -1.24 -5.868 0.152 0.356 -0.128
-0.749733110078996 -1.1247914127169796 -0.0682621450609009 2.213150781721681 0.06557767868210143 0.49432530889607457 -0.03796602450016399 0.4700608007051977 -0.35382187254417974 -0.023561944897503646 0.1531526418337737 0.009817477040626518 0.39741147060456145 0.36521014591130646 -0.248 -16.476 -1.376 -5.988 0.144 0.336 -0.14
-0.7435971869274544 -1.1293933550806359 -0.06864564025787226 2.2139177721156234 0.06596117387907278 0.49854375606275947 -0.03298058693953639 0.48184177315394955 -0.34675328907492864 -0.0679369411211355 0.1507964473440233 0.0011780972448751821 0.37699111836005833 0.35382187254417974 -0.404 -16.348 -1.844 -6.236 0.164 0.384 -0.148
-0.7389952445637981 -1.131694326262464 -0.07017962104575767 2.2146847625095663 0.06596117387907278 0.502378708032473 -0.03106311095467963 0.46259951815432154 -0.323191344177425 -0.04633849163175717 0.1288052987730199 0.014922565101752308 0.36795903948268194 0.35539266887067994 -0.308 -16.316 -1.776 -6.296 0.164 0.328 -0.1
-0.7355437877910559 -1.135145783035206 -0.06979612584878632 2.21583524810048 0.06672816427301549 0.5069806503961293 -0.02684466378799474 0.44257186499144346 -0.30551988550429726 -0.04555309346850705 0.10170906214089073 0.0200276531628781 0.3824889055028092 0.34047010376892767 -0.56 -16.348 -1.544 -6.172 0.152 0.344 -0.14
-0.731325340624371 -1.1378302494140056 -0.07056311624272903 2.216602238494423 0.06557767868210143 0.5100486119719001 -0.023776702212223912 0.46063602274619625 -0.3173008579530491 -0.07186393193738612 0.05811946408050899 -0.00039269908162506076 0.40683624856356293 0.3663882431561817 -0.464 -16.316 -1.608 -6.144 0.164 0.308 -0.112
-0.7259564078667721 -1.1408982109897765 -0.07171360183364309 2.2162187432974516 0.06596117387907278 0.514267059138585 -0.019558255045539024 0.4983351345822021 -0.29648780662692087 -0.06990043652926081 0.051443579692882956 -0.031415926530004856 0.3828816045844342 0.3502875808095542 -0.308 -16.256 -1.408 -6.144 0.172 0.384 -0.128
-0.7205874751091731 -1.14473316295949 -0.07171360183364309 2.216602238494423 0.06634466907604414 0.5188690015022412 -0.01687378866673955 0.47752208325607387 -0.28431413509654396 -0.029452431121879556 0.02081305132612822 0.01610066234662749 0.37070793305405736 0.310232274483798 -0.56 -16.348 -1.308 -6.296 0.172 0.452 -0.12
-0.7167525231394596 -1.145883648550404 -0.0724805922275858 2.216602238494423 0.06596117387907278 0.5223204582749834 -0.013038836697026017 0.46534841172569696 -0.2807798433619184 -0.04790928795825741 0.012566370612001944 0.008639379795751335 0.42175881366531526 0.3392920065240525 -0.56 -16.256 -1.576 -6.144 0.172 0.376 -0.092
-0.711767085578832 -1.1485681149292035 -0.07363107781849985 2.2162187432974516 0.06596117387907278 0.5273058958356109 -0.010354370318226542 0.47045349978682277 -0.2760674543824177 -0.07225663101901117 -0.003926990816250607 0.01649336142825255 0.45160394386881986 0.32751103407530063 -0.372 -16.16 -1.44 -5.96 0.152 0.344 -0.084
-0.7071651432151758 -1.1504855909140603 -0.07401457301547121 2.21583524810048 0.06557767868210143 0.5311408478053246 -0.006902913545484362 0.4940154446843264 -0.25957409295416517 -0.054977871427508505 -0.034164820101380285 -0.019634954081253035 0.4249004063183157 0.31258846897354836 -0.436 -16.16 -1.376 -5.988 0.152 0.396 -0.12
-0.7029466960484908 -1.1539370476868025 -0.07363107781849985 2.21583524810048 0.06672816427301549 0.5357427901689807 -0.004601942363656241 0.46770460621544735 -0.2505420140767888 -0.06086835765188441 -0.03573561642788053 0.006675884387626033 0.40683624856356293 0.29766590387179603 -0.496 -16.128 -1.44 -5.988 0.172 0.48 -0.112
-0.6975777632908919 -1.1554710284746879 -0.07401457301547121 2.2146847625095663 0.06596117387907278 0.5399612373356656 0.0003834951969713534 0.46495571264407193 -0.24661502326053814 -0.054977871427508505 -0.049480084284757656 0.004319689897875668 0.41194133662468874 0.2803871442802934 -0.372 -16.192 -1.34 -5.868 0.164 0.5 -0.12
-0.6929758209272356 -1.15892248524743 -0.07439806821244256 2.2143012673125946 0.06634466907604414 0.5441796845023505 0.0023009711818281204 0.4759512869295736 -0.21834068938353376 -0.031415926530004856 -0.07853981632501214 -0.008639379795751335 0.42254421182856533 0.342826298258678 -0.496 -16.256 -1.408 -6.052 0.172 0.56 -0.148
-0.6883738785635795 -1.1608399612322868 -0.07516505860638527 2.213534276918652 0.06519418348513008 0.5487816268660067 0.005368932757598948 0.4680973052970724 -0.2159844948937834 -0.05379977418263332 -0.0730420291822613 -0.006675884387626033 0.4472842539709442 0.30277099193292184 -0.56 -16.192 -1.44 -6.112 0.152 0.444 -0.14
-0.6837719361999232 -1.1631409324141149 -0.07593204900032798 2.211616800933795 0.06634466907604414 0.5537670644266344 0.007669903939427069 0.4669192080521972 -0.20813051326128218 -0.05890486224375911 -0.09306968234513939 0.005890486224375911 0.4853760648885751 0.26546457917854105 -0.34 -16.16 -1.544 -6.264 0.164 0.412 -0.12
-0.679169993836267 -1.1650584083989717 -0.07516505860638527 2.2104663153428814 0.06596117387907278 0.558752501987262 0.011504855909140603 0.4504258466239447 -0.2061670178531569 -0.0400553063257562 -0.10642145112039146 -0.0019634954081253035 0.4622068190726965 0.2811725424435435 -0.464 -16.128 -1.44 -6.54 0.136 0.46 -0.112
-0.674951546669582 -1.1665923891868573 -0.07631554419729933 2.2089323345549956 0.06557767868210143 0.5637379395478895 0.013038836697026017 0.4472842539709442 -0.21559179581215834 -0.008639379795751335 -0.12487830795676931 -0.0035342917346255468 0.4991205327454522 0.2733185608110423 -0.528 -16.128 -1.508 -6.572 0.152 0.396 -0.14
-0.6707330995028972 -1.1688933603686853 -0.07593204900032798 2.208165344161053 0.06557767868210143 0.5687233771085172 0.016490293469768196 0.45631633284832057 -0.19320794815952988 -0.036913713672755706 -0.13744467856877127 -0.006283185306000972 0.49283734743945123 0.2580032966276649 -0.996 -16.096 -1.608 -6.448 0.18 0.432 -0.12
-0.6661311571392409 -1.1704273411565707 -0.07554855380335662 2.205864372979225 0.06596117387907278 0.5740923098661161 0.01802427425765361 0.4245077072366907 -0.18181967479240313 -0.01021017612225158 -0.1822123738740282 0.0035342917346255468 0.5050110189698281 0.25839599570928995 -1.212 -16.096 -1.844 -6.752 0.164 0.424 -0.12
-0.661912709972556 -1.171961321944456 -0.07669903939427068 2.2043303921913395 0.06557767868210143 0.5798447378206864 0.021859226227367145 0.4123340357063138 -0.15629423448677418 -0.02513274122400389 -0.19399334632278 0.0019634954081253035 0.5097234079493288 0.2399391388729121 -1.588 -16.0 -1.944 -6.724 0.164 0.396 -0.128
-0.6580777580028425 -1.1738787979293128 -0.07708253459124204 2.2008789354185976 0.06634466907604414 0.5844466801843426 0.023776702212223912 0.3966260724413113 -0.13469578499739585 0.003141592653000486 -0.2089159114245323 0.0023561944897503642 0.5191481859083303 0.22894356458741041 -1.96 -16.128 -2.08 -6.6 0.164 0.396 -0.112
-0.654242806033129 -1.1742622931262843 -0.07593204900032798 2.199344954630712 0.06634466907604414 0.5894321177449703 0.026077673394052033 0.3526437752993045 -0.14765485469102282 0.010995574285501701 -0.2230530783630345 0.014922565101752308 0.48066367590907433 0.22226768019978438 -2.056 -16.256 -2.112 -6.908 0.144 0.444 -0.084
-0.6507913492603867 -1.1754127787171982 -0.07631554419729933 2.196276993054941 0.06634466907604414 0.5951845456995405 0.027611654181937447 0.3612831550950559 -0.1260564052016445 0.003926990816250607 -0.24465152785241284 0.0070685834692510935 0.49165925019457607 0.21441369856728315 -2.212 -16.16 -2.28 -6.936 0.136 0.432 -0.12
-0.6484903780785587 -1.1757962739141696 -0.07669903939427068 2.193976021873113 0.06634466907604414 0.5997864880631968 0.029912625363765568 0.37070793305405736 -0.11938052081401847 0.023954643979128706 -0.2509347131584138 0.01531526418337737 0.504225620806578 0.21559179581215834 -1.96 -16.192 -2.348 -6.844 0.116 0.424 -0.1
-0.6446554261088451 -1.1769467595050838 -0.07593204900032798 2.190524565100371 0.06711165946998685 0.6055389160177671 0.03106311095467963 0.31258846897354836 -0.09032078877376397 -0.014137166938502187 -0.2768528525456678 0.018849555918002914 0.5207189822348305 0.18142697571077807 -2.116 -16.38 -2.416 -6.936 0.1 0.452 -0.1
-0.6419709597300457 -1.1780972450959977 -0.07746602978821339 2.1878400987215714 0.06557767868210143 0.6105243535783946 0.03259709174256504 0.329474529483426 -0.09738937224301507 0.009424777959001457 -0.28156524152516854 -0.00510508806112579 0.5254313712143313 0.13469578499739585 -1.932 -16.604 -2.28 -6.908 0.08 0.46 -0.1
-0.6385195029573034 -1.1792477306869118 -0.07631554419729933 2.184388641948829 0.06596117387907278 0.6166602767299363 0.03528155812136451 0.26546457917854105 -0.05340707510100826 -0.024740042142378828 -0.342826298258678 -0.018064157754752792 0.5313218574387072 0.14058627122177175 -1.932 -16.636 -2.416 -6.968 0.06 0.46 -0.112
-0.6362185317754754 -1.1792477306869118 -0.07593204900032798 2.180553689979116 0.06596117387907278 0.6220292094875353 0.03489806292439316 0.29177541764742015 -0.07147123285576105 0.009817477040626518 -0.3471459881565537 -0.04084070448900632 0.5403539363160835 0.13430308591577078 -1.868 -16.572 -2.416 -6.876 0.06 0.432 -0.112
-0.6327670750027332 -1.1796312258838832 -0.07593204900032798 2.1774857284033446 0.06557767868210143 0.6273981422451342 0.03681553890924993 0.29059732040254493 -0.034164820101380285 0.022383847652628464 -0.3640320486664313 -0.013351768775252066 0.5262167693775814 0.09621127499813988 -1.9 -16.636 -2.448 -6.844 -0.024 0.472 -0.1
-0.6312330942148477 -1.1807817114747972 -0.07669903939427068 2.1728837860396886 0.06557767868210143 0.6327670750027332 0.037582529303192634 0.28352873693329383 -0.04241150081550656 -0.005890486224375911 -0.36521014591130646 -0.011388273367126762 0.5423174317242089 0.14137166938502185 -1.932 -17.208 -2.384 -7.0 -0.1 0.5 -0.112
-0.6273981422451342 -1.180398216277826 -0.07669903939427068 2.1686653388730037 0.06404369789421602 0.6381360077603321 0.038733014894106695 0.2309070599955357 -0.06126105673350948 -0.01767145867312773 -0.3659955440745566 -0.0420188017338815 0.510508806112579 0.1299833960178951 -1.744 -17.84 -2.516 -7.12 -0.044 0.508 -0.112
-0.6262476566542201 -1.1811652066717686 -0.07708253459124204 2.165597377297233 0.06366020269724466 0.6431214453209597 0.039883500485020755 0.23954643979128706 -0.04908738520313259 -0.009424777959001457 -0.394269877951561 -0.07068583469251093 0.55017141335671 0.08796459428401361 -1.588 -17.968 -2.28 -7.212 -0.008 0.46 -0.128
-0.6243301806693634 -1.1815487018687398 -0.07631554419729933 2.161378930130548 0.06366020269724466 0.6477233876846159 0.04180097646987752 0.19438604540440507 -0.02513274122400389 -0.0310232274483798 -0.4040873549921875 -0.09032078877376397 0.562345084887087 0.13391038683414572 -1.556 -17.652 -2.248 -7.152 0.016 0.412 -0.128
-0.6224127046845066 -1.180398216277826 -0.07631554419729933 2.157160482963863 0.06289321230330196 0.6534758156391862 0.04256796686382023 0.20813051326128218 -0.02081305132612822 -0.0035342917346255468 -0.4099778412165634 -0.08285950622288782 0.5474225197853346 0.10720684928364158 -1.432 -17.428 -2.148 -7.364 0.0 0.432 -0.12
-0.6208787238966212 -1.1811652066717686 -0.07746602978821339 2.152942035797178 0.06212622190935926 0.6596117387907279 0.042184471666848876 0.19045905458815446 -0.02513274122400389 0.0200276531628781 -0.42961279529781643 -0.05890486224375911 0.5246459730510812 0.0911061869370141 -1.496 -17.332 -2.112 -7.456 0.036 0.452 -0.128
-0.6193447431087358 -1.1815487018687398 -0.07708253459124204 2.148340093433522 0.06212622190935926 0.6638301859574128 0.04295146206079158 0.16061392438464983 -0.015707963265002428 -0.01531526418337737 -0.4260785035631909 -0.0530143760193832 0.4959789400924517 0.04280419989713162 -1.496 -17.428 -2.28 -7.488 0.06 0.472 -0.14
-0.6181942575178218 -1.1819321970657113 -0.07746602978821339 2.1445051414638083 0.0617427267123879 0.6688156235180404 0.043334957257762936 0.15668693356839924 -0.006675884387626033 -0.02042035224450316 -0.44257186499144346 -0.019242254999627974 0.47870018050094904 0.009032078877376396 -1.308 -17.556 -2.28 -7.52 0.024 0.444 -0.14
-0.616276781532965 -1.1819321970657113 -0.07746602978821339 2.138752713509238 0.0617427267123879 0.6741845562756393 0.043334957257762936 0.14058627122177175 0.01021017612225158 -0.022776546734253524 -0.4688827034603225 -0.014137166938502187 0.4940154446843264 0.023561944897503646 -0.592 -17.524 -2.012 -7.52 -0.036 0.472 -0.12
-0.6147428007450796 -1.1815487018687398 -0.07784952498518474 2.1345342663425533 0.060975736318445196 0.6787864986392956 0.04371845245473429 0.1720021977517766 -0.022383847652628464 -0.054977871427508505 -0.4959789400924517 -0.009032078877376396 0.4873395602967004 0.02670353755050413 -0.592 -17.556 -1.912 -7.456 -0.052 0.452 -0.148
-0.6124418295632514 -1.1815487018687398 -0.07861651537912745 2.1291653335849543 0.06020874592450249 0.6837719361999232 0.043334957257762936 0.1798561793842778 -0.013744467856877126 -0.04908738520313259 -0.4900884538680758 -0.0420188017338815 0.4802709768274493 0.004319689897875668 -0.56 -17.46 -1.776 -7.428 -0.008 0.56 -0.128
-0.6101408583814233 -1.1815487018687398 -0.08053399136398422 2.1249468864182695 0.05905826033358843 0.6872233929726653 0.043334957257762936 0.16846790601715106 0.005890486224375911 -0.04633849163175717 -0.503832921724953 -0.05772676499888393 0.46338491631757167 -0.019634954081253035 -0.56 -17.62 -1.712 -7.456 0.052 0.548 -0.12
-0.6089903727905093 -1.1819321970657113 -0.07976700097004151 2.1195779536606705 0.05944175553055978 0.6925923257302643 0.04371845245473429 0.1531526418337737 0.02552544030562895 -0.07814711724338709 -0.5097234079493288 -0.08678649703913842 0.478307481419324 0.004319689897875668 -0.404 -17.524 -1.508 -7.488 0.088 0.528 -0.112
-0.6082233823965666 -1.1823156922626827 -0.08130098175792692 2.1142090209030715 0.05829126993964572 0.6979612584878633 0.04371845245473429 0.1500110491807732 0.04358959806038174 -0.06990043652926081 -0.5332853528468324 -0.06715154295788539 0.5061891162147033 0.036128315509505585 -0.808 -17.684 -1.376 -7.548 0.088 0.48 -0.112
-0.6074563920026238 -1.1811652066717686 -0.08053399136398422 2.1088400881454725 0.05829126993964572 0.7033301912454623 0.04371845245473429 0.11113384009989219 -0.003141592653000486 -0.04358959806038174 -0.5156138941737047 -0.07853981632501214 0.5120796024390792 0.02631083846887907 -1.368 -17.78 -1.508 -7.672 0.072 0.492 -0.112
-0.6070728968056525 -1.1815487018687398 -0.07938350577307016 2.1030876601909023 0.05714078434873166 0.7083156288060898 0.045252433242619704 0.1130973355080175 -0.001570796326500243 0.008639379795751335 -0.5356415473365829 -0.06715154295788539 0.5199335840715804 0.05262167693775814 -1.68 -17.684 -2.048 -7.672 0.124 0.48 -0.112
-0.6055389160177671 -1.1796312258838832 -0.08053399136398422 2.0977187274333033 0.05714078434873166 0.7133010663667174 0.04410194765170564 0.09189158510026421 -0.00039269908162506076 0.04633849163175717 -0.5411393344793337 -0.06832964020276057 0.510901505194204 0.013744467856877126 -1.652 -17.652 -2.248 -7.792 0.052 0.528 -0.168
-0.6055389160177671 -1.1807817114747972 -0.08091748656095557 2.0915828042817615 0.05790777474267437 0.7186699991243164 0.044485442848677 0.07382742734551141 0.03337942193813016 0.0019634954081253035 -0.5595961913157116 -0.009032078877376396 0.45553093468507044 -0.0007853981632501215 -1.804 -17.748 -2.484 -7.792 0.044 0.52 -0.148
-0.6051554208207958 -1.180398216277826 -0.08091748656095557 2.0858303763271913 0.05675728915176031 0.7236554366849439 0.044485442848677 0.04751658887663235 0.02552544030562895 -0.021991148571003403 -0.5733406591725887 0.013351768775252066 0.4920519492762011 -0.01021017612225158 -1.9 -17.968 -2.416 -7.672 0.024 0.48 -0.204
-0.604388430426853 -1.1796312258838832 -0.08053399136398422 2.07969445317565 0.057524279545703015 0.7274903886546574 0.044485442848677 0.0400553063257562 0.03769911183600583 0.01060287520387664 -0.5768749509072142 0.027881634795379313 0.49244464835782614 0.01531526418337737 -2.116 -18.064 -2.384 -7.608 0.072 0.48 -0.196
-0.6040049352298816 -1.1796312258838832 -0.07976700097004151 2.073942025221079 0.05790777474267437 0.7309418454273996 0.04486893804564835 0.02591813938725401 0.03573561642788053 0.008639379795751335 -0.58198003896834 0.011780972448751823 0.4661338098889471 0.009817477040626518 -2.024 -18.256 -2.248 -7.548 0.08 0.528 -0.176
-0.604388430426853 -1.1784807402929691 -0.08091748656095557 2.0678061020695377 0.057524279545703015 0.7363107781849986 0.04486893804564835 0.005497787142750851 0.013744467856877126 -0.011388273367126762 -0.5788384463153395 -0.0007853981632501215 0.44453536039956876 0.0011780972448751821 -2.148 -18.348 -2.316 -7.7 0.024 0.608 -0.196
-0.6047719256238244 -1.1788642354899406 -0.08091748656095557 2.063587654902853 0.05714078434873166 0.7416797109425975 0.044485442848677 -0.019242254999627974 0.04123340357063138 -0.003926990816250607 -0.5713771637644633 -0.018064157754752792 0.4433572631546936 -0.004319689897875668 -2.088 -18.288 -2.416 -7.824 0.016 0.636 -0.224
-0.6047719256238244 -1.1777137498990264 -0.08015049616701286 2.05706823655434 0.05714078434873166 0.7466651485032252 0.04410194765170564 -0.009817477040626518 0.0329867228565051 -0.012566370612001944 -0.5552765014178359 -0.01727875959150267 0.43668137876706753 -0.012173671530376884 -2.056 -18.316 -2.216 -7.824 0.052 0.528 -0.212
-0.6055389160177671 -1.1784807402929691 -0.08053399136398422 2.0513158085997696 0.05714078434873166 0.75088359566991 0.04410194765170564 -0.019634954081253035 0.03377212101975522 0.01021017612225158 -0.562737783968712 -0.009032078877376396 0.4728096942765731 0.0047123889795007284 -2.088 -18.508 -2.316 -7.824 0.052 0.52 -0.204
-0.6047719256238244 -1.1777137498990264 -0.08015049616701286 2.0459468758421706 0.05714078434873166 0.7551020428365949 0.04371845245473429 -0.03769911183600583 0.028274333877004374 -0.009032078877376396 -0.5603815894789617 0.019242254999627974 0.4500331475423196 -0.0023561944897503642 -1.804 -18.572 -2.316 -7.976 0.044 0.528 -0.232
-0.6059224112147384 -1.1769467595050838 -0.08053399136398422 2.0401944478876004 0.057524279545703015 0.7589369948063085 0.044485442848677 -0.02591813938725401 0.02670353755050413 -0.029059732040254495 -0.5509568115199602 0.019242254999627974 0.43550328152219236 0.0007853981632501215 -1.868 -18.256 -1.98 -8.036 0.036 0.548 -0.224
-0.6066894016086811 -1.1769467595050838 -0.08130098175792692 2.03444201993303 0.05675728915176031 0.7643059275639074 0.042184471666848876 -0.014529866020127248 0.03455751918300534 0.014137166938502187 -0.5650939784584624 -0.01021017612225158 0.43746677693031766 -0.05576326959075863 -1.776 -18.288 -1.98 -8.128 0.06 0.56 -0.232
-0.6074563920026238 -1.1777137498990264 -0.08168447695489828 2.027922601584517 0.05714078434873166 0.769291365124535 0.03796602450016399 -0.05576326959075863 0.018456856836377853 -0.027488935713754253 -0.5415320335609588 -0.03573561642788053 0.4221515127469403 -0.26860617183154156 -1.524 -18.348 -2.048 -8.128 0.06 0.548 -0.224
-0.6089903727905093 -1.176179769111141 -0.08091748656095557 2.022553668826918 0.057524279545703015 0.7723593267003058 0.03413107253045045 -0.10288715938576591 0.019634954081253035 -0.02042035224450316 -0.5619523858054619 0.0023561944897503642 0.4315762907059417 -0.36992253489080723 -1.712 -18.192 -2.012 -8.1 0.06 0.56 -0.24
-0.6089903727905093 -1.1757962739141696 -0.08130098175792692 2.017184736069319 0.05714078434873166 0.776961269063962 0.030679615757708275 -0.1060287520387664 0.062439153978384655 -0.01767145867312773 -0.5737333582542138 0.0 0.4052654522370627 -0.35617806703393007 -1.496 -18.288 -2.112 -8.008 0.044 0.52 -0.224
-0.6093738679874806 -1.1765632643081123 -0.08130098175792692 2.01181580331172 0.05675728915176031 0.7807962210336756 0.02684466378799474 -0.09896016856951531 0.04123340357063138 0.007461282550876154 -0.5470298207037096 0.006283185306000972 0.41429753111443907 -0.3400774046873026 -1.464 -18.476 -2.08 -8.008 0.052 0.548 -0.26
-0.6105243535783946 -1.1754127787171982 -0.08130098175792692 2.00606337535715 0.056373793954788955 0.7842476778064178 0.023776702212223912 -0.10563605295714133 0.014922565101752308 0.009817477040626518 -0.5450663252955843 -0.0027488935713754254 0.3648174468296814 -0.35146567805442935 -1.712 -18.412 -2.112 -8.1 0.052 0.616 -0.26
-0.6116748391693088 -1.175029283520227 -0.08091748656095557 2.0003109474025793 0.05714078434873166 0.7880826297761313 0.02147573103039579 -0.08914269152888879 0.011780972448751823 0.007853981632501214 -0.5486006170302099 0.0007853981632501215 0.35657076611555516 -0.278030949790543 -1.556 -18.316 -2.248 -8.036 0.06 0.588 -0.26
-0.6132088199571941 -1.1742622931262843 -0.08130098175792692 1.995325509841952 0.05714078434873166 0.7934515625337303 0.01917475984856767 -0.08953539061051385 0.04437499622363186 0.0027488935713754254 -0.5572399968259611 0.0011780972448751821 0.3919136834618106 -0.24386612968916271 -1.62 -18.444 -2.248 -8.192 0.044 0.508 -0.268
-0.6147428007450796 -1.1734953027323416 -0.08130098175792692 1.989956577084353 0.05675728915176031 0.795369038518587 0.018407769454624964 -0.1119192382631423 0.05733406591725887 -0.00039269908162506076 -0.5348561491733327 0.001570796326500243 0.36324665050318117 -0.21637719397540847 -1.744 -18.54 -2.148 -8.252 0.06 0.52 -0.28
-0.6158932863359936 -1.1742622931262843 -0.08168447695489828 1.9842041491297826 0.05675728915176031 0.7992039904883006 0.014189322287940077 -0.15236724367052357 0.030237829285129678 -0.00039269908162506076 -0.5211116813164556 0.003141592653000486 0.33575771478942695 -0.25564710213791453 -1.776 -18.732 -2.28 -8.22 0.06 0.56 -0.252
-0.6170437719269076 -1.1746457883232555 -0.08091748656095557 1.9796022067661265 0.05675728915176031 0.8034224376549854 0.012655341500054663 -0.13155419234439536 0.027881634795379313 -0.01727875959150267 -0.5195408849899553 0.009424777959001457 0.3734568266254328 -0.24386612968916271 -1.744 -18.7 -2.216 -8.192 0.052 0.624 -0.28
-0.6193447431087358 -1.1734953027323416 -0.08130098175792692 1.9734662836145849 0.057524279545703015 0.8076408848216703 0.009203884727312482 -0.15275994275214863 0.027096236632129192 -0.012173671530376884 -0.5175773895818301 0.003926990816250607 0.3593196596869306 -0.24975661591353862 -1.556 -18.636 -2.112 -8.284 0.036 0.588 -0.288
-0.6216457142905639 -1.171961321944456 -0.08245146734884098 1.9688643412509286 0.05714078434873166 0.8103253512004698 0.006519418348513008 -0.19674223989415543 0.06361725122325984 0.008639379795751335 -0.5054037180514531 0.005890486224375911 0.35539266887067994 -0.2179479903019087 -1.776 -18.572 -2.112 -8.22 0.036 0.608 -0.288
-0.6227961998814779 -1.172728312338399 -0.08091748656095557 1.9642623988872723 0.05714078434873166 0.8133933127762406 0.005368932757598948 -0.1959568417309053 0.019242254999627974 -0.036913713672755706 -0.5140430978472045 -0.02591813938725401 0.3573561642788053 -0.2360121480566615 -1.776 -18.668 -2.048 -8.252 0.0 0.52 -0.28
-0.6239466854723921 -1.1715778267474848 -0.08091748656095557 1.959660456523616 0.056373793954788955 0.8168447695489828 0.0011504855909140602 -0.15354534091539876 0.03809181091763089 0.006283185306000972 -0.4598506245829461 -0.02513274122400389 0.34910948356467897 -0.2470077223421632 -1.588 -18.7 -2.012 -8.22 -0.016 0.588 -0.28
-0.6262476566542201 -1.1731118075353701 -0.07976700097004151 1.9546750189629885 0.055223308363874894 0.8222137023065818 0.0003834951969713534 -0.16454091520090044 0.045945792550132106 -0.0011780972448751821 -0.48773225937832543 -0.0400553063257562 0.34753868723817877 -0.2662499773417912 -1.776 -18.92 -2.248 -8.284 -0.036 0.608 -0.288
-0.6277816374421056 -1.170810836353542 -0.08168447695489828 1.9500730765993322 0.055223308363874894 0.8252816638823526 -0.0019174759848567672 -0.18142697571077807 0.034164820101380285 0.02081305132612822 -0.45592363376669554 -0.07814711724338709 0.34950218264630406 -0.22855086550578535 -1.9 -19.208 -2.316 -8.312 0.016 0.576 -0.28
-0.6300826086239337 -1.1715778267474848 -0.08168447695489828 1.9458546294326473 0.054072822772960834 0.8291166158520661 -0.005368932757598948 -0.1920298509146547 0.04241150081550656 -0.01060287520387664 -0.4598506245829461 -0.05733406591725887 0.3314380248915513 -0.26546457917854105 -1.652 -19.396 -2.516 -8.404 0.016 0.52 -0.288
-0.6327670750027332 -1.1704273411565707 -0.08168447695489828 1.941252687068991 0.05445631796993219 0.8306505966399516 -0.008436894333369775 -0.19477874448603014 0.014922565101752308 -0.03730641275438077 -0.4292200962161914 -0.029059732040254495 0.3208351496876746 -0.27017696815804176 -1.652 -19.524 -2.484 -8.556 -0.008 0.52 -0.268
-0.6343010557906186 -1.1704273411565707 -0.08283496254581234 1.9370342399023062 0.054072822772960834 0.8329515678217797 -0.01227184630308331 -0.19752763805740556 0.0027488935713754254 -0.023561944897503646 -0.43039819346106656 -0.023561944897503646 0.29648780662692087 -0.3173008579530491 -1.712 -19.556 -2.348 -8.74 -0.024 0.588 -0.252
-0.6369855221694181 -1.170810836353542 -0.08245146734884098 1.9324322975386499 0.05368932757598948 0.8367865197914932 -0.01572330307582549 -0.21637719397540847 0.012173671530376884 -0.0420188017338815 -0.4190099200939398 -0.03337942193813016 0.26546457917854105 -0.30080749652479655 -1.744 -19.62 -2.216 -8.832 0.016 0.528 -0.28
-0.6389029981542749 -1.170810836353542 -0.08206797215186963 1.9289808407659077 0.05292233718204677 0.8394709861702927 -0.018791264651596317 -0.23012166183228558 -0.00510508806112579 -0.0027488935713754254 -0.4060508504003128 -0.023169245815878585 0.2945243112187956 -0.30748338091242255 -1.776 -19.684 -2.28 -8.832 0.052 0.492 -0.268
-0.6412039693361029 -1.1715778267474848 -0.08206797215186963 1.9247623935992229 0.05330583237901813 0.8429224429430349 -0.02147573103039579 -0.252112810403289 0.009817477040626518 0.01649336142825255 -0.3970187715229364 -0.007461282550876154 0.2874557277495445 -0.31062497356542307 -1.68 -19.716 -2.384 -8.924 0.088 0.508 -0.268
-0.6446554261088451 -1.1711943315505133 -0.08283496254581234 1.920543946432538 0.05330583237901813 0.845223414124863 -0.024160197409195266 -0.2501493149951637 -0.005890486224375911 -0.006283185306000972 -0.40762164672681306 -0.022776546734253524 0.2638937828520408 -0.27528205621916757 -1.652 -19.78 -2.416 -8.832 0.052 0.528 -0.252
-0.6465729020937019 -1.170810836353542 -0.08360195293975504 1.9167089944628244 0.05330583237901813 0.8471408901097197 -0.02684466378799474 -0.24543692601566297 0.012173671530376884 -0.023169245815878585 -0.3824889055028092 0.0047123889795007284 0.24190263428103742 -0.3015928946880466 -1.496 -19.812 -2.316 -8.772 0.044 0.548 -0.26
-0.6492573684725014 -1.170810836353542 -0.08321845774278369 1.9132575376900822 0.05330583237901813 0.8494418612915479 -0.030679615757708275 -0.25446900489303936 0.00510508806112579 -0.04358959806038174 -0.36049775693180575 0.00510508806112579 0.23758294438316174 -0.2878484268311695 -1.588 -19.78 -2.348 -8.74 0.052 0.56 -0.288
-0.6511748444573582 -1.1715778267474848 -0.08436894333369775 1.9090390905233974 0.05368932757598948 0.8509758420794333 -0.032213596545593685 -0.2666426764234162 -0.03809181091763089 -0.0620464548967596 -0.37463492387030795 -0.005497787142750851 0.21676989305703354 -0.30080749652479655 -1.496 -19.716 -2.416 -8.648 0.06 0.644 -0.288
-0.654242806033129 -1.170810836353542 -0.08513593372764046 1.9067381193415693 0.05253884198507542 0.8548107940491468 -0.036432043712278574 -0.23954643979128706 -0.010995574285501701 -0.018064157754752792 -0.3526437752993045 -0.02081305132612822 0.16964600326202625 -0.26546457917854105 -1.524 -19.716 -2.08 -8.648 0.052 0.636 -0.268
-0.6576942628058712 -1.171961321944456 -0.08436894333369775 1.9025196721748845 0.05292233718204677 0.8559612796400609 -0.039883500485020755 -0.2572178984644148 -0.01649336142825255 -0.006283185306000972 -0.31415926530004856 -0.02631083846887907 0.19517144356765517 -0.33772121019755225 -1.432 -19.492 -1.944 -8.648 0.08 0.588 -0.252
-0.6592282435937565 -1.172728312338399 -0.08590292412158317 1.900985691386999 0.05292233718204677 0.8571117652309749 -0.04256796686382023 -0.25878869479091504 -0.023561944897503646 -0.028274333877004374 -0.30983957540217294 -0.003926990816250607 0.22815816642416029 -0.3173008579530491 -1.4 -19.46 -2.18 -8.588 0.088 0.52 -0.268
-0.6622962051695274 -1.1715778267474848 -0.0847524385306691 1.8975342346142567 0.05330583237901813 0.8590292412158317 -0.04563592843959106 -0.24268803244428755 -0.014137166938502187 -0.06950773744763575 -0.2902046213209199 -0.003926990816250607 0.20341812428178146 -0.30551988550429726 -1.496 -19.684 -2.048 -8.712 0.06 0.568 -0.28
-0.6645971763513555 -1.1723448171414275 -0.08513593372764046 1.8948497682354573 0.05330583237901813 0.8609467172006885 -0.04832039481839053 -0.25839599570928995 -0.029845130203504617 -0.012566370612001944 -0.26350108377041576 0.013351768775252066 0.15747233173164935 -0.323191344177425 -1.4 -19.716 -2.18 -8.924 0.044 0.644 -0.24
-0.667281642730155 -1.171961321944456 -0.08551942892461181 1.8921653018566578 0.05292233718204677 0.863631183579488 -0.05253884198507542 -0.29570240846367074 -0.03887720908088101 0.003926990816250607 -0.25878869479091504 0.003141592653000486 0.15590153540514912 -0.297273204790171 -1.588 -19.62 -2.316 -8.956 0.08 0.528 -0.28
-0.6711165946998685 -1.1734953027323416 -0.08666991451552587 1.8894808354778583 0.05292233718204677 0.8655486595643447 -0.055223308363874894 -0.29845130203504616 -0.03063052836675474 -0.04084070448900632 -0.24582962509728803 -0.008246680714126275 0.1971349389757805 -0.271355065402917 -1.432 -20.032 -2.552 -8.832 0.072 0.56 -0.288
-0.6734175658816967 -1.1742622931262843 -0.08705340971249723 1.8875633594930017 0.05330583237901813 0.8663156499582874 -0.05790777474267437 -0.28627763050466926 -0.04241150081550656 -0.07382742734551141 -0.2309070599955357 -0.008246680714126275 0.20930861050615737 -0.31219576989192327 -1.464 -20.224 -2.384 -8.984 0.036 0.588 -0.28
-0.6768690226544388 -1.1738787979293128 -0.08628641931855452 1.886029378705116 0.05330583237901813 0.8690001163370868 -0.06059224112147384 -0.2870630286679194 -0.036128315509505585 -0.05929756132538417 -0.2171625921386586 -0.0011780972448751821 0.17239489683340167 -0.30355639009617197 -1.4 -20.54 -2.112 -8.984 0.044 0.5 -0.252
-0.6799369842302097 -1.1757962739141696 -0.08705340971249723 1.883728407523288 0.05292233718204677 0.8697671067310296 -0.06519418348513008 -0.336543112952677 -0.07422012642713648 -0.04987278336638271 -0.1881028600984041 -0.00510508806112579 0.1771072858129024 -0.297273204790171 -1.244 -20.444 -1.98 -8.956 0.108 0.56 -0.252
-0.6826214506090091 -1.1757962739141696 -0.088970885697354 1.8818109315384313 0.05253884198507542 0.871301087518915 -0.06711165946998685 -0.3161227607081739 -0.06361725122325984 -0.04162610265225644 -0.18967365642490433 -0.01688606050987761 0.1130973355080175 -0.2980586029534211 -1.244 -20.288 -2.048 -9.108 0.136 0.588 -0.252
-0.68568941218478 -1.1777137498990264 -0.08935438089432535 1.8810439411444886 0.05330583237901813 0.8716845827158863 -0.06979612584878632 -0.2784236488721681 -0.10877764561014182 -0.07539822367201165 -0.16454091520090044 0.00510508806112579 0.1260564052016445 -0.30512718642267217 -1.028 -20.38 -2.148 -9.076 0.108 0.548 -0.252
-0.6891408689575221 -1.1777137498990264 -0.09050486648523941 1.8795099603566032 0.05292233718204677 0.8747525442916572 -0.0724805922275858 -0.28235063968841867 -0.0679369411211355 -0.08678649703913842 -0.1590431280581496 0.018849555918002914 0.10524335387551628 -0.2850995332597941 -1.212 -20.54 -2.08 -8.892 0.06 0.508 -0.268
-0.6910583449423789 -1.1784807402929691 -0.09012137128826805 1.8775924843717464 0.05368932757598948 0.8739855538977145 -0.07669903939427068 -0.3180862561162992 -0.0769690199985119 -0.09032078877376397 -0.13076879418114523 -0.003141592653000486 0.11074114101826713 -0.3000220983615464 -1.088 -20.984 -2.012 -8.924 0.06 0.56 -0.24
-0.6956602873060351 -1.1792477306869118 -0.09165535207615347 1.8768254939778037 0.05292233718204677 0.8743690490946858 -0.07938350577307016 -0.30551988550429726 -0.08050331173313745 -0.06715154295788539 -0.11623892816101798 -0.012959069693627005 0.0659734457130102 -0.3173008579530491 -1.056 -20.984 -1.644 -9.168 0.1 0.616 -0.24
-0.6983447536848346 -1.1807817114747972 -0.09203884727312482 1.8764419987808323 0.05253884198507542 0.8759030298825713 -0.08283496254581234 -0.329474529483426 -0.09464047867163963 -0.0530143760193832 -0.08560839979426324 -0.005890486224375911 0.07147123285576105 -0.3015928946880466 -0.9 -20.732 -1.744 -9.076 0.124 0.616 -0.252
-0.7017962104575768 -1.1807817114747972 -0.09280583766706753 1.8756750083868896 0.05253884198507542 0.8759030298825713 -0.08551942892461181 -0.28470683417816905 -0.11545352999776785 -0.06950773744763575 -0.06283185306000971 0.003926990816250607 0.08560839979426324 -0.27528205621916757 -0.716 -20.796 -1.844 -8.832 0.124 0.568 -0.232
-0.7033301912454623 -1.1830826826566254 -0.09395632325798159 1.8756750083868896 0.05253884198507542 0.8770535154734853 -0.08666991451552587 -0.2890265240760447 -0.12919799785464497 -0.09542587683488976 -0.05733406591725887 -0.0023561944897503642 0.06361725122325984 -0.28941922315766977 -0.84 -21.272 -1.912 -8.864 0.072 0.576 -0.26
-0.7067816480182044 -1.1842331682475393 -0.09510680884889565 1.876058503583861 0.05292233718204677 0.8782040010643993 -0.09088836168221076 -0.28863382499441964 -0.11780972448751822 -0.11231193734476737 -0.03220132469325498 0.013744467856877126 0.08835729336563866 -0.2890265240760447 -0.808 -21.24 -1.712 -9.108 0.072 0.608 -0.252
-0.7102331047909466 -1.1853836538384535 -0.095490304045867 1.876058503583861 0.05253884198507542 0.8785874962613707 -0.09357282806101024 -0.3224059460141749 -0.1500110491807732 -0.06911503836601068 0.0007853981632501215 -0.011780972448751823 0.07343472826388636 -0.2642864819336659 -0.776 -20.888 -1.544 -9.2 0.136 0.56 -0.28
-0.7133010663667174 -1.1869176346263388 -0.09625729443980971 1.876058503583861 0.05253884198507542 0.8789709914583421 -0.09587379924283836 -0.31455196438167365 -0.10327985846739098 -0.05772676499888393 0.010995574285501701 -0.014137166938502187 0.043982297142006806 -0.27567475530079266 -0.528 -21.24 -1.776 -9.352 0.18 0.5 -0.26
-0.7159855327455169 -1.1876846250202815 -0.09702428483375242 1.8764419987808323 0.05253884198507542 0.8785874962613707 -0.09779127522769512 -0.32358404325905005 -0.19281524907790482 -0.06832964020276057 0.04084070448900632 -0.021598449489378342 0.036128315509505585 -0.25446900489303936 -0.592 -21.62 -1.912 -9.628 0.136 0.472 -0.28
-0.7194369895182591 -1.1899855962021098 -0.09817477042466648 1.8768254939778037 0.05292233718204677 0.8801214770492561 -0.10200972239438001 -0.2988440011166712 -0.16768250785390093 -0.06715154295788539 0.0510508806112579 0.01531526418337737 0.004319689897875668 -0.2666426764234162 -0.404 -21.176 -1.98 -9.748 0.1 0.52 -0.26
-0.7225049510940299 -1.1922865673839378 -0.09779127522769512 1.8764419987808323 0.05292233718204677 0.8801214770492561 -0.10316020798529407 -0.30748338091242255 -0.16297011887440022 -0.08285950622288782 0.045945792550132106 0.027881634795379313 0.03377212101975522 -0.24897121775028852 -0.496 -21.272 -1.676 -9.688 0.088 0.588 -0.288
-0.7251894174728294 -1.1942040433687946 -0.09932525601558054 1.8779759795687179 0.05253884198507542 0.8816554578371415 -0.10584467436409355 -0.30551988550429726 -0.15354534091539876 -0.07971791356988733 0.029452431121879556 -0.018849555918002914 0.07775441816176203 -0.24897121775028852 -0.248 -21.652 -1.476 -9.748 0.164 0.56 -0.268
-0.7286408742455716 -1.1953545289597087 -0.10009224640952324 1.8779759795687179 0.05253884198507542 0.883189438625027 -0.10967962633380708 -0.30473448734104713 -0.19792033713903062 -0.08639379795751337 0.05654866775400875 -0.0007853981632501215 0.1401935721401467 -0.2642864819336659 -0.152 -21.62 -1.576 -9.748 0.152 0.432 -0.28
-0.731325340624371 -1.1972720049445655 -0.1012427320004373 1.878359474765689 0.052155346788104066 0.8847234194129123 -0.11159710231866385 -0.2827433387700437 -0.17946348030265274 -0.13430308591577078 0.059690260407009234 -0.02120575040775328 0.1480475537726479 -0.24268803244428755 -0.436 -21.684 -1.576 -9.504 0.124 0.356 -0.26
-0.7351602925940846 -1.2003399665203363 -0.10239321759135137 1.880276950750546 0.052155346788104066 0.8847234194129123 -0.11351457830352062 -0.2890265240760447 -0.23679754621991161 -0.08953539061051385 0.05026548244800778 -0.013351768775252066 0.08128870989638758 -0.22069688387328412 -0.404 -21.812 -1.508 -9.444 0.1 0.472 -0.26
-0.7370777685789413 -1.2034079280961072 -0.10316020798529407 1.8810439411444886 0.05253884198507542 0.884339924215941 -0.1169660350762628 -0.29059732040254493 -0.24150993519941236 -0.09935286765114036 0.10485065479389122 0.009032078877376396 0.013351768775252066 -0.22266037928140944 -0.34 -21.588 -1.276 -9.412 0.124 0.576 -0.26
-0.7397622349577407 -1.204558413687021 -0.10469418877317949 1.882577921932374 0.05253884198507542 0.8847234194129123 -0.11850001586414821 -0.2945243112187956 -0.25132741224003885 -0.07932521448826227 0.1130973355080175 -0.012173671530376884 -0.012959069693627005 -0.2591813938725401 -0.372 -21.78 -1.308 -9.384 0.152 0.616 -0.26
-0.7439806821244257 -1.2080098704597633 -0.10584467436409355 1.883728407523288 0.052155346788104066 0.8847234194129123 -0.12041749184900498 -0.2858849314230442 -0.24386612968916271 -0.09896016856951531 0.13430308591577078 -0.01727875959150267 0.010995574285501701 -0.2191260875467839 -0.28 -21.62 -1.408 -9.444 0.136 0.54 -0.26
-0.7462816533062537 -1.2106943368385628 -0.1062281695610649 1.8852623883111734 0.05177185159113271 0.8851069146098838 -0.12310195822780445 -0.2721404635661671 -0.27253316264779215 -0.10759954836526664 0.14097897030339682 -0.0035342917346255468 0.03220132469325498 -0.20852321234290724 -0.34 -21.492 -1.576 -9.352 0.1 0.452 -0.26
-0.7489661196850532 -1.2122283176264481 -0.10699515995500761 1.8864128739020876 0.052155346788104066 0.8851069146098838 -0.12425244381871851 -0.27763825070891796 -0.2811725424435435 -0.10720684928364158 0.14569135928289753 0.01021017612225158 0.029059732040254495 -0.20341812428178146 -0.528 -21.556 -1.308 -9.26 0.06 0.46 -0.268
-0.7505001004729387 -1.2172137551870759 -0.10699515995500761 1.8887138450839156 0.05177185159113271 0.8858739050038265 -0.12616991980357528 -0.2902046213209199 -0.28941922315766977 -0.07029313561088588 0.16257741979277515 0.00510508806112579 -0.007853981632501214 -0.18024887846590287 -0.372 -21.396 -1.376 -9.412 0.08 0.576 -0.268
-0.7543350524426522 -1.2198982215658754 -0.10814564554592167 1.8902478258718012 0.05138835639416136 0.8839564290189696 -0.1277039005914607 -0.29570240846367074 -0.3239767423406751 -0.06283185306000971 0.20263272611853134 -0.031415926530004856 -0.05537057050913356 -0.16768250785390093 -0.404 -21.46 -1.608 -9.444 0.136 0.588 -0.28
-0.7570195188214517 -1.2225826879446748 -0.11083011192472114 1.893315787447572 0.052155346788104066 0.884339924215941 -0.12962137657631745 -0.27488935713754253 -0.31926435336117437 -0.13469578499739585 0.20930861050615737 -0.022383847652628464 -0.029845130203504617 -0.19752763805740556 -0.308 -21.428 -1.644 -9.292 0.1 0.548 -0.268
-0.7597039852002512 -1.226034144717417 -0.1119805975156352 1.8956167586294 0.05177185159113271 0.884339924215941 -0.13115535736420286 -0.2631083846887907 -0.33575771478942695 -0.12762720152814475 0.22855086550578535 -0.007461282550876154 0.0035342917346255468 -0.1822123738740282 -0.372 -21.272 -1.376 -9.384 0.044 0.508 -0.28
-0.7623884515790507 -1.2294856014901592 -0.11274758790957791 1.8975342346142567 0.05138835639416136 0.8851069146098838 -0.13345632854603098 -0.25368360672978923 -0.33065262672830115 -0.08207410805963769 0.24033183795453716 -0.0047123889795007284 -0.01649336142825255 -0.1621847207111501 -0.34 -21.208 -1.408 -9.26 0.044 0.52 -0.268
-0.7662234035487642 -1.23255356306593 -0.11274758790957791 1.9002187009930562 0.05062136600021865 0.884339924215941 -0.13460681413694506 -0.2882411259127946 -0.33300882121805153 -0.062439153978384655 0.2501493149951637 -0.03455751918300534 0.005890486224375911 -0.14961835009914815 -0.308 -21.208 -1.34 -9.26 0.124 0.508 -0.252
-0.7673738891396782 -1.2375390006265576 -0.11351457830352062 1.9032866625688272 0.0502378708032473 0.884339924215941 -0.13537380453088776 -0.26114488928066537 -0.37934731284980866 -0.04162610265225644 0.2572178984644148 -0.05733406591725887 -0.0027488935713754254 -0.14137166938502185 -0.34 -21.112 -1.376 -9.444 0.108 0.548 -0.252
-0.7700583555184777 -1.2409904573992998 -0.11428156869746332 1.9059711289476267 0.049854375606275945 0.8858739050038265 -0.13729128051574452 -0.26860617183154156 -0.34871678448305393 -0.08953539061051385 0.29138271856579506 -0.06715154295788539 0.024740042142378828 -0.13783737765039633 0.184 -20.828 -1.676 -9.444 0.072 0.548 -0.28
-0.7723593267003058 -1.244441914172042 -0.11543205428837738 1.9090390905233974 0.04908738521233324 0.8851069146098838 -0.13805827090968723 -0.23247785632203596 -0.38837939172718505 -0.12448560887514426 0.2784236488721681 -0.051443579692882956 0.010995574285501701 -0.11741702540589316 0.496 -20.888 -1.408 -9.352 -0.036 0.5 -0.288
-0.7738933074881912 -1.2482768661417554 -0.11811652066717686 1.9117235569021969 0.04908738521233324 0.8858739050038265 -0.1392087565006013 -0.20773781417965714 -0.40290925774731234 -0.1621847207111501 0.3224059460141749 -0.03652101459113065 0.003926990816250607 -0.08364490438613793 0.652 -20.604 -0.668 -9.444 -0.024 0.48 -0.28
-0.7765777738669907 -1.2517283229144975 -0.11850001586414821 1.9155585088719105 0.04716990922747647 0.884339924215941 -0.13882526130362993 -0.22344577744465957 -0.37974001193143375 -0.14254976662989705 0.33300882121805153 -0.06126105673350948 0.04908738520313259 -0.08953539061051385 1.152 -20.572 -0.736 -9.412 0.08 0.492 -0.28
-0.7777282594579048 -1.2567137604751253 -0.12003399665203363 1.9190099656446526 0.04601942363656241 0.8854904098068551 -0.1407427372884867 -0.181034276629153 -0.40683624856356293 -0.12566370612001942 0.329474529483426 -0.10720684928364158 -0.006283185306000972 -0.09738937224301507 1.088 -20.572 -0.5 -9.412 0.164 0.508 -0.26
-0.7792622402457902 -1.2605487124448387 -0.1227184630308331 1.922844917614366 0.044485442848677 0.884339924215941 -0.14150972768242942 -0.1311614932627703 -0.43353978611406707 -0.16454091520090044 0.3573561642788053 -0.14844025285427295 -0.0420188017338815 -0.07264933010063623 0.932 -20.348 -0.436 -9.476 0.18 0.548 -0.26
-0.7807962210336756 -1.265150654808495 -0.12310195822780445 1.9266798695840797 0.04410194765170564 0.8854904098068551 -0.14189322287940076 -0.13391038683414572 -0.452782041113695 -0.19517144356765517 0.3663882431561817 -0.12370021071189413 -0.004319689897875668 -0.0530143760193832 1.028 -20.32 -0.468 -9.536 0.172 0.5 -0.268
-0.7827136970185323 -1.2693691019751798 -0.12463593901568987 1.9316653071447072 0.043334957257762936 0.8866408953977691 -0.14227671807637213 -0.15275994275214863 -0.43236168886919185 -0.16139932254789996 0.38680859540068485 -0.09621127499813988 0.031415926530004856 -0.04123340357063138 0.932 -20.096 -0.5 -9.476 0.18 0.444 -0.268
-0.7827136970185323 -1.2743545395358076 -0.126936910197518 1.9355002591144208 0.04256796686382023 0.8862574002007978 -0.14227671807637213 -0.10995574285501701 -0.45081854570556973 -0.14765485469102282 0.38877209080881014 -0.10406525663064109 0.001570796326500243 -0.05772676499888393 0.964 -19.936 -0.436 -9.628 0.164 0.432 -0.252
-0.7842476778064178 -1.279339977096435 -0.12808739578843203 1.9393352110841344 0.04141748127290617 0.8854904098068551 -0.14304370847031483 -0.10053096489601555 -0.446106156726069 -0.14372786387477224 0.37856191468655853 -0.0620464548967596 0.0035342917346255468 -0.01688606050987761 0.932 -19.684 -0.468 -9.66 0.18 0.444 -0.252
-0.7857816585943032 -1.2831749290661485 -0.12962137657631745 1.9431701630538478 0.041033986075934815 0.8854904098068551 -0.14304370847031483 -0.11977321989564353 -0.4453207585628189 -0.13823007673202137 0.3919136834618106 -0.06911503836601068 -0.01688606050987761 -0.0047123889795007284 0.932 -19.588 -0.368 -9.568 0.172 0.46 -0.224
-0.7869321441852173 -1.2881603666267762 -0.13115535736420286 1.94662161982659 0.041033986075934815 0.884339924215941 -0.14304370847031483 -0.13351768775252065 -0.46259951815432154 -0.1390154748952715 0.4197953182571899 -0.04908738520313259 -0.0200276531628781 -0.013351768775252066 0.9 -19.46 -0.4 -9.536 0.144 0.48 -0.268
-0.78769913457916 -1.2927623089904325 -0.13230584295511694 1.9512235621902463 0.04026699568199211 0.8862574002007978 -0.14304370847031483 -0.09660397407976494 -0.4987278336638271 -0.14569135928289753 0.426863901726441 -0.04358959806038174 -0.018849555918002914 -0.0023561944897503642 0.776 -19.524 -0.436 -9.504 0.164 0.48 -0.26
-0.78769913457916 -1.2981312417480313 -0.1342233189399737 1.9562089997508738 0.04026699568199211 0.8851069146098838 -0.14304370847031483 -0.07107853377413599 -0.4755585878479486 -0.14333516479314717 0.41390483203281403 -0.0200276531628781 0.021991148571003403 -0.0007853981632501215 0.932 -19.428 -0.164 -9.628 0.172 0.424 -0.268
-0.7896166105640168 -1.3038836697026017 -0.13383982374300235 1.9604274469175587 0.04065049087896346 0.8851069146098838 -0.14266021327334347 -0.08364490438613793 -0.44139376774656824 -0.10445795571226615 0.44964044846069456 -0.00510508806112579 -0.005890486224375911 -0.0023561944897503642 1.088 -19.332 0.0 -9.628 0.18 0.432 -0.26
-0.7903836009579595 -1.3069516312783724 -0.1357572997278591 1.9654128844781864 0.0395000052880494 0.8854904098068551 -0.14304370847031483 -0.09189158510026421 -0.4684900043786975 -0.09778207132464012 0.446106156726069 -0.03377212101975522 -0.012959069693627005 0.0011780972448751821 1.152 -19.304 -0.032 -9.66 0.172 0.424 -0.252
-0.7903836009579595 -1.3119370688390002 -0.1365242901218018 1.9707818172357854 0.038733014894106695 0.8839564290189696 -0.14304370847031483 -0.05458517234588344 -0.4826271713171996 -0.08325220530451288 0.4543528374401953 -0.06911503836601068 -0.009424777959001457 -0.0035342917346255468 1.244 -19.396 -0.132 -9.66 0.172 0.432 -0.268
-0.7907670961549308 -1.3176894967935704 -0.13690778531877318 1.9746167692054988 0.03834951969713534 0.8839564290189696 -0.14304370847031483 -0.05811946408050899 -0.5140430978472045 -0.07107853377413599 0.4637776153991967 -0.05222897785613308 -0.04123340357063138 -0.0035342917346255468 1.184 -19.304 -0.332 -9.688 0.164 0.452 -0.204
-0.7903836009579595 -1.3219079439602552 -0.13767477571271589 1.979218711569155 0.03834951969713534 0.8835729338219983 -0.14266021327334347 -0.059690260407009234 -0.5050110189698281 -0.0640099503048849 0.45160394386881986 -0.03848450999925595 -0.021598449489378342 0.007461282550876154 1.056 -19.08 -0.2 -9.748 0.152 0.452 -0.176
-0.7915340865488735 -1.3272768767178542 -0.13882526130362993 1.9842041491297826 0.038733014894106695 0.883189438625027 -0.14304370847031483 -0.034950218264630406 -0.504225620806578 -0.061653755815134534 0.47045349978682277 -0.01767145867312773 -0.02120575040775328 0.008639379795751335 1.12 -18.92 -0.164 -9.66 0.164 0.424 -0.212
-0.7915340865488735 -1.3334127998693959 -0.13767477571271589 1.9891895866904103 0.03796602450016399 0.8828059434280556 -0.14189322287940076 -0.03259402377488004 -0.5054037180514531 -0.051443579692882956 0.45749443009319574 -0.006283185306000972 -0.023954643979128706 -0.0047123889795007284 1.12 -18.7 -0.3 -9.688 0.18 0.424 -0.176
-0.7911505913519021 -1.3383982374300234 -0.13882526130362993 1.9934080338570952 0.03796602450016399 0.883189438625027 -0.14304370847031483 0.00039269908162506076 -0.5132576996839544 -0.04712388979500729 0.48380526856207484 -0.03377212101975522 -0.0047123889795007284 0.015707963265002428 1.088 -18.668 -0.332 -9.568 0.18 0.432 -0.232
-0.7923010769428162 -1.3410827038088229 -0.13959225169757264 1.9983934714177227 0.03719903410622128 0.883189438625027 -0.14227671807637213 0.022383847652628464 -0.48380526856207484 -0.031415926530004856 0.46456301356244684 -0.02081305132612822 0.0070685834692510935 0.004319689897875668 1.056 -18.412 -0.332 -9.628 0.164 0.424 -0.168
-0.7903836009579595 -1.3464516365664219 -0.1392087565006013 2.0033789089783505 0.037582529303192634 0.883189438625027 -0.14266021327334347 0.01060287520387664 -0.4798782777458242 0.0007853981632501215 0.4712388979500729 -0.006675884387626033 -0.040448005407381256 0.003926990816250607 0.996 -18.316 -0.468 -9.66 0.172 0.404 -0.168
-0.7915340865488735 -1.352971054914935 -0.1392087565006013 2.0087478417359494 0.03719903410622128 0.883189438625027 -0.14227671807637213 0.0019634954081253035 -0.5018694263168276 -0.02042035224450316 0.4826271713171996 -0.018849555918002914 -0.014137166938502187 0.007853981632501214 1.056 -18.064 -0.4 -9.688 0.172 0.412 -0.168
-0.7903836009579595 -1.3560390164907057 -0.13959225169757264 2.0125827937056626 0.03719903410622128 0.8824224482310843 -0.14227671807637213 0.018456856836377853 -0.5211116813164556 -0.012566370612001944 0.5018694263168276 -0.02042035224450316 0.003141592653000486 -0.007461282550876154 1.184 -17.936 -0.4 -9.66 0.152 0.384 -0.168
-0.7903836009579595 -1.36294193003619 -0.13882526130362993 2.0183352216602333 0.037582529303192634 0.883189438625027 -0.14227671807637213 0.027096236632129192 -0.5254313712143313 -0.003141592653000486 0.48498336580695 -0.0011780972448751821 -0.01021017612225158 0.0035342917346255468 0.872 -17.78 -0.436 -9.66 0.152 0.396 -0.176
-0.7892331153670453 -1.3667768820059036 -0.1392087565006013 2.022553668826918 0.03681553890924993 0.8835729338219983 -0.14227671807637213 0.024740042142378828 -0.5057964171330782 0.01021017612225158 0.4900884538680758 0.0200276531628781 -0.01688606050987761 0.001570796326500243 0.964 -17.62 -0.436 -9.748 0.172 0.344 -0.156
-0.7892331153670453 -1.3729128051574453 -0.13959225169757264 2.027922601584517 0.03719903410622128 0.8812719626401702 -0.1384417661066586 0.03887720908088101 -0.49558624101082666 0.008246680714126275 0.4802709768274493 -0.0023561944897503642 -0.04830198703988247 0.1507964473440233 0.932 -17.396 -0.368 -9.66 0.172 0.336 -0.184
-0.7884661249731026 -1.3771312523241301 -0.13882526130362993 2.0336750295390873 0.037582529303192634 0.8808884674431988 -0.13383982374300235 0.07618362183526178 -0.472024296113323 -0.005890486224375911 0.4940154446843264 -0.0007853981632501215 -0.0679369411211355 0.34753868723817877 0.684 -17.24 -0.368 -9.72 0.164 0.412 -0.148
-0.78769913457916 -1.3817331946877864 -0.13959225169757264 2.0382769719027434 0.03796602450016399 0.8793544866553135 -0.12962137657631745 0.08639379795751337 -0.49048115294970085 0.009817477040626518 0.4712388979500729 -0.011780972448751823 -0.07422012642713648 0.3962333733596863 0.748 -17.112 -0.232 -9.748 0.024 0.444 -0.128
-0.7861651537912745 -1.386718632248414 -0.13959225169757264 2.0428789142664 0.03566505331833587 0.8801214770492561 -0.12655341500054662 0.10327985846739098 -0.478307481419324 -0.013351768775252066 0.47752208325607387 -0.03730641275438077 -0.04987278336638271 0.4087997439716882 0.62 -16.92 -0.436 -9.748 -0.124 0.424 -0.14
-0.7846311730033891 -1.3917040698090417 -0.1392087565006013 2.047864351827027 0.03413107253045045 0.8801214770492561 -0.1227184630308331 0.09306968234513939 -0.45238934203207 -0.005890486224375911 0.4641703144808218 -0.11859512265076834 0.014529866020127248 0.3589269606053055 0.684 -16.952 -0.4 -9.66 -0.06 0.364 -0.12
-0.7838641826094465 -1.3966895073696692 -0.13959225169757264 2.052849789387655 0.030679615757708275 0.8805049722462275 -0.11888351106111957 0.12644910428326955 -0.45356743927694515 0.008639379795751335 0.47045349978682277 -0.23169245815878584 0.021598449489378342 0.3479313863198038 0.496 -16.984 -0.4 -9.596 0.172 0.376 -0.092
-0.7815632114276183 -1.4001409641424114 -0.1392087565006013 2.057451731751311 0.028762139772851508 0.8801214770492561 -0.11619904468232009 0.15236724367052357 -0.46259951815432154 0.0019634954081253035 0.4802709768274493 -0.25368360672978923 -0.01021017612225158 0.323191344177425 0.248 -16.792 -0.4 -9.66 0.152 0.412 -0.1
-0.7807962210336756 -1.4047429065060677 -0.13805827090968723 2.06282066450891 0.026461168591023387 0.8793544866553135 -0.1119805975156352 0.15629423448677418 -0.4382521750935678 0.028667032958629435 0.4661338098889471 -0.2340486526485362 -0.005890486224375911 0.3498948817279291 0.216 -16.764 -0.4 -9.66 0.164 0.376 -0.112
-0.7792622402457902 -1.4101118392636667 -0.1392087565006013 2.0674226068725665 0.025310683000109326 0.8797379818522848 -0.10814564554592167 0.15668693356839924 -0.4410010686649432 0.013351768775252066 0.4661338098889471 -0.18456856836377855 -0.021991148571003403 0.3479313863198038 0.248 -16.604 -0.3 -9.688 0.164 0.308 -0.092
-0.7773447642609335 -1.4143302864303515 -0.1392087565006013 2.0716410540392514 0.02454369260616662 0.8789709914583421 -0.1054611791671222 0.14961835009914815 -0.4249004063183157 -0.0070685834692510935 0.4688827034603225 -0.13273228958927052 -0.008246680714126275 0.329867228565051 0.184 -16.604 -0.5 -9.78 0.188 0.308 -0.112
-0.7761942786700193 -1.4189322287940078 -0.13882526130362993 2.0770099867968503 0.02339320701525256 0.8789709914583421 -0.10239321759135137 0.1822123738740282 -0.4272566008080661 -0.014922565101752308 0.4708461988684478 -0.10170906214089073 -0.01531526418337737 0.3133738671367985 0.152 -16.508 -0.4 -9.904 0.172 0.296 -0.112
-0.7731263170942485 -1.4227671807637212 -0.13882526130362993 2.0823789195544493 0.023009711818281205 0.8785874962613707 -0.09817477042466648 0.16454091520090044 -0.4131194338695639 0.00510508806112579 0.4896957547864507 -0.06558074663138515 -0.06126105673350948 0.32162054785092475 0.308 -16.476 -0.436 -9.964 0.172 0.328 -0.1
-0.7715923363063631 -1.4266021327334348 -0.13882526130362993 2.0873643571150766 0.023009711818281205 0.8785874962613707 -0.09510680884889565 0.17867808213940264 -0.4170464246858145 0.011780972448751823 0.45238934203207 -0.01767145867312773 -0.061653755815134534 0.3318307239731763 0.34 -16.38 -0.436 -10.176 0.108 0.296 -0.112
-0.7696748603215063 -1.4312040750970911 -0.1392087565006013 2.0915828042817615 0.02339320701525256 0.877820505867428 -0.09165535207615347 0.181034276629153 -0.3962333733596863 -0.013351768775252066 0.4249004063183157 -0.003926990816250607 -0.06479534846813502 0.3161227607081739 0.184 -16.38 -0.332 -10.116 0.008 0.328 -0.092
-0.7685243747305923 -1.4338885414758904 -0.139975746894544 2.0958012514484463 0.022626216621309852 0.8762865250795426 -0.08858739050038264 0.17867808213940264 -0.38680859540068485 0.00039269908162506076 0.4410010686649432 -0.011388273367126762 -0.054977871427508505 0.3385066083608024 0.34 -16.38 -0.368 -10.056 0.052 0.376 -0.092
-0.7658399083517928 -1.4369565030516613 -0.1392087565006013 2.0992527082211887 0.0222427214243385 0.876670020276514 -0.08513593372764046 0.1959568417309053 -0.36992253489080723 0.001570796326500243 0.4190099200939398 -0.029059732040254495 -0.051443579692882956 0.36521014591130646 0.308 -16.476 -0.468 -10.116 0.124 0.424 -0.12
-0.7646894227608787 -1.4411749502183462 -0.1384417661066586 2.102704164993931 0.021859226227367145 0.8770535154734853 -0.08053399136398422 0.2030254252001564 -0.3400774046873026 0.005890486224375911 0.4103705402981885 -0.0620464548967596 0.015707963265002428 0.3530364743809296 0.0 -16.444 -0.268 -10.056 0.172 0.364 -0.112
-0.7616214611851079 -1.4438594165971457 -0.13882526130362993 2.106922612160616 0.021859226227367145 0.8774370106704567 -0.07708253459124204 0.1920298509146547 -0.32162054785092475 0.013744467856877126 0.36756634040105685 -0.0510508806112579 0.051443579692882956 0.36756634040105685 0.152 -16.476 -0.4 -9.996 0.18 0.316 -0.084
-0.7604709755941939 -1.4465438829759452 -0.1392087565006013 2.110374068933358 0.02147573103039579 0.8785874962613707 -0.0732475826215285 0.21323560132240799 -0.3290818304018009 -0.00510508806112579 0.3648174468296814 -0.007853981632501214 0.029452431121879556 0.3612831550950559 0.092 -16.476 -0.468 -9.964 0.124 0.296 -0.1
-0.7577865092153944 -1.45076233014263 -0.13882526130362993 2.1138255257061003 0.02147573103039579 0.877820505867428 -0.06979612584878632 0.22776546734253522 -0.32358404325905005 -0.0023561944897503642 0.37070793305405736 0.009817477040626518 0.029452431121879556 0.37856191468655853 -0.06 -16.508 -0.436 -10.056 0.136 0.308 -0.092
-0.7551020428365949 -1.453830291718401 -0.1384417661066586 2.118043972872785 0.021092235833424438 0.877820505867428 -0.06557767868210143 0.24425882877078778 -0.3204424506060496 0.01060287520387664 0.3644247477480564 0.0023561944897503642 -0.008246680714126275 0.3860231972374347 0.092 -16.508 -0.332 -10.208 0.072 0.336 -0.084
-0.7524175764577954 -1.4568982532941717 -0.1384417661066586 2.1218789248424987 0.02147573103039579 0.877820505867428 -0.06020874592450249 0.23247785632203596 -0.3408628028505527 0.012959069693627005 0.3581415624420554 -0.01610066234662749 -0.0310232274483798 0.4358959806038174 -0.028 -16.412 0.0 -10.3 0.024 0.356 -0.128
-0.7516505860638527 -1.4603497100669138 -0.13690778531877318 2.1245633912212982 0.02032524543948173 0.8774370106704567 -0.05714078434873166 0.19556414264928024 -0.3031636910145469 0.04358959806038174 0.3369358120343021 -0.04987278336638271 -0.012173671530376884 0.42529310539994075 0.436 -16.38 -0.032 -10.268 0.044 0.328 -0.12
-0.7493496148820246 -1.4630341764457133 -0.13690778531877318 2.1272478576000977 0.019558255045539024 0.8782040010643993 -0.05177185159113271 0.1920298509146547 -0.3251548395855503 0.11074114101826713 0.3227986450957999 -0.07107853377413599 0.014529866020127248 0.44139376774656824 0.34 -16.192 0.1 -10.268 0.116 0.308 -0.12
-0.7466651485032252 -1.4657186428245128 -0.13537380453088776 2.1314663047667826 0.017640779060682257 0.8782040010643993 -0.047553404424447825 0.22540927285278486 -0.2949170103004206 0.0750055245903866 0.31887165427954933 -0.12212941438539389 0.0200276531628781 0.42843469805294127 0.34 -16.096 0.064 -10.176 0.144 0.308 -0.14
-0.7447476725183684 -1.4687866044002837 -0.1349903093339164 2.1345342663425533 0.01802427425765361 0.877820505867428 -0.04256796686382023 0.2089159114245323 -0.25172011132166394 0.0911061869370141 0.2945243112187956 -0.0769690199985119 0.022776546734253524 0.43471788335894224 0.528 -16.064 -0.032 -10.208 0.144 0.328 -0.12
-0.7424467013365402 -1.4710875755821118 -0.13383982374300235 2.137602227918324 0.01687378866673955 0.8797379818522848 -0.0395000052880494 0.21087940683265763 -0.2709623663212919 0.09189158510026421 0.2693915699947917 -0.03809181091763089 0.007853981632501214 0.4021238595840622 0.464 -16.0 0.164 -10.268 0.1 0.296 -0.1
-0.7405292253516835 -1.4741555371578825 -0.13307283334905964 2.138752713509238 0.01687378866673955 0.8789709914583421 -0.0337475773334791 0.23365595356691113 -0.26075219019904033 0.04987278336638271 0.27488935713754253 -0.048694686121507534 0.023169245815878585 0.42764929988969114 0.436 -15.808 0.232 -10.3 0.124 0.308 -0.148
-0.737844758972884 -1.4760730131427393 -0.13268933815208828 2.141820675085009 0.01687378866673955 0.8789709914583421 -0.03106311095467963 0.2481858195870384 -0.2501493149951637 0.06872233928438563 0.2481858195870384 -0.014137166938502187 0.04790928795825741 0.4013384614208121 0.436 -15.776 0.164 -10.332 0.124 0.308 -0.112
-0.7355437877910559 -1.4787574795215388 -0.13153885256117423 2.143738151069866 0.016490293469768196 0.8789709914583421 -0.026461168591023387 0.23561944897503645 -0.2505420140767888 0.11152653918151725 0.2340486526485362 -0.001570796326500243 0.031415926530004856 0.3911282852985605 0.28 -15.588 0.232 -10.332 0.144 0.296 -0.1
-0.7332428166092277 -1.481058450703367 -0.13038836697026016 2.1460391222516937 0.016490293469768196 0.8805049722462275 -0.022626216621309852 0.22266037928140944 -0.24425882877078778 0.13823007673202137 0.21991148571003402 -0.01767145867312773 0.03534291734625546 0.39073558621693544 0.28 -15.46 0.2 -10.424 0.136 0.316 -0.112
-0.7297913598364856 -1.483359421885195 -0.12808739578843203 2.147189607842608 0.016490293469768196 0.8797379818522848 -0.017640779060682257 0.2481858195870384 -0.23679754621991161 0.09699667316139 0.17828538305777758 -0.008246680714126275 0.03534291734625546 0.452782041113695 0.528 -15.364 0.064 -10.332 0.136 0.316 -0.14
-0.7282573790486002 -1.485276897870052 -0.12808739578843203 2.1498740742214073 0.016106798272796843 0.8812719626401702 -0.013805827090968724 0.27056966723966686 -0.2042035224450316 0.11584622907939292 0.17318029499665177 -0.00510508806112579 0.05733406591725887 0.4182245219306897 0.184 -15.144 0.368 -10.3 0.116 0.296 -0.1
-0.7259564078667721 -1.4868108786579373 -0.1257864246066039 2.1502575694183785 0.016490293469768196 0.8824224482310843 -0.009587379924283835 0.24622232417891307 -0.19674223989415543 0.1288052987730199 0.16650441060902577 -0.008246680714126275 0.09660397407976494 0.40565815131868777 0.34 -15.112 -0.064 -10.176 0.052 0.296 -0.084
-0.7221214558970586 -1.488728354642794 -0.1250194342126612 2.1510245598123214 0.015339807878854137 0.8828059434280556 -0.006519418348513008 0.23876104162803694 -0.17357299407827684 0.1390154748952715 0.12684180336489462 -0.023169245815878585 0.056155968672383684 0.38798669264556 0.308 -15.112 -0.164 -10.148 0.044 0.308 -0.112
-0.7194369895182591 -1.4906458306276509 -0.12425244381871851 2.152942035797178 0.015339807878854137 0.8835729338219983 -0.002684466378799474 0.29766590387179603 -0.16414821611927538 0.09032078877376397 0.1252710070383944 -0.010995574285501701 0.0750055245903866 0.3711006321356824 -0.216 -15.208 0.064 -10.148 0.072 0.296 -0.092
-0.7186699991243164 -1.4921798114155362 -0.1227184630308331 2.153709026191121 0.014956312681882784 0.8839564290189696 0.0023009711818281204 0.28941922315766977 -0.1621847207111501 0.11034844193664206 0.10720684928364158 -0.04633849163175717 0.04437499622363186 0.3938771788699359 0.092 -15.46 0.064 -10.176 0.1 0.296 -0.12
-0.7148350471546028 -1.492946801809479 -0.11965050145506227 2.154476016585064 0.014189322287940077 0.884339924215941 0.005752427954570301 0.2210895829549092 -0.1472621556093978 0.1829977720372783 0.08482300163101313 -0.09228428418188928 0.03887720908088101 0.40055306325756196 0.184 -14.984 -0.368 -10.148 0.152 0.384 -0.168
-0.7106165999879179 -1.494097287400393 -0.11965050145506227 2.154859511782035 0.014189322287940077 0.8854904098068551 0.008820389530341128 0.27724555162729286 -0.1060287520387664 0.1429424657115221 0.0730420291822613 -0.08482300163101313 0.04908738520313259 0.37267142846218265 -0.152 -14.856 0.032 -10.148 0.124 0.444 -0.128
-0.7086991240030611 -1.4948642777943357 -0.11811652066717686 2.1552430069790063 0.014189322287940077 0.8874078857917118 0.01227184630308331 0.3420409000954279 -0.08128870989638758 0.08482300163101313 0.03730641275438077 -0.0070685834692510935 0.13940817397689656 0.3381139092791773 -0.216 -14.76 0.164 -10.056 0.136 0.344 -0.1
-0.7067816480182044 -1.495247772991307 -0.11619904468232009 2.1556265021759775 0.013805827090968724 0.8885583713826259 0.01687378866673955 0.25564710213791453 -0.06990043652926081 0.14844025285427295 0.009032078877376396 -0.003141592653000486 0.1888882582616542 0.36756634040105685 -0.124 -14.7 -0.4 -10.176 0.088 0.296 -0.148
-0.7044806768363763 -1.4956312681882784 -0.11658253987929144 2.1556265021759775 0.013805827090968724 0.8900923521705113 0.02032524543948173 0.1990984343839058 -0.062439153978384655 0.20263272611853134 0.014137166938502187 -0.01727875959150267 0.15590153540514912 0.34439709458517825 -0.06 -14.76 -0.232 -10.056 0.1 0.336 -0.12
-0.7002622296696914 -1.496398258582221 -0.11351457830352062 2.156009997372949 0.012655341500054663 0.8916263329583968 0.02339320701525256 0.27646015346404273 -0.04830198703988247 0.13430308591577078 0.0007853981632501215 -0.02042035224450316 0.15865042897652454 0.37227872938055756 -0.248 -14.76 -0.232 -9.964 0.124 0.336 -0.084
-0.698728248881806 -1.4971652489761638 -0.11274758790957791 2.1552430069790063 0.01342233189399737 0.8927768185493108 0.027228158984966094 0.34047010376892767 -0.04123340357063138 0.12212941438539389 -0.024740042142378828 -0.01649336142825255 0.1441205629563973 0.36324665050318117 -0.436 -14.54 0.032 -9.932 0.108 0.336 -0.072
-0.6960437825030065 -1.4967817537791925 -0.11044661672774979 2.154092521388092 0.012655341500054663 0.8943107993371963 0.03029612056073692 0.26035949111741524 -0.02631083846887907 0.13980087305852162 -0.0011780972448751821 0.01649336142825255 0.1507964473440233 0.3522510762176795 0.06 -14.508 -0.332 -9.872 0.052 0.344 -0.1
-0.6929758209272356 -1.496398258582221 -0.10891263593986437 2.154859511782035 0.013038836697026017 0.8954612849281103 0.0337475773334791 0.2379756434647868 -0.0019634954081253035 0.20341812428178146 -0.03926990816250607 -0.0070685834692510935 0.1240929097935192 0.31887165427954933 -0.184 -14.444 -0.468 -9.872 0.108 0.344 -0.084
-0.6895243641544935 -1.4960147633852499 -0.10814564554592167 2.153709026191121 0.012655341500054663 0.8958447801250816 0.037582529303192634 0.30041479744317146 0.024740042142378828 0.12055861805889365 -0.022776546734253524 -0.03573561642788053 0.0911061869370141 0.3012001956064216 -0.464 -14.508 -0.164 -9.872 0.136 0.384 -0.092
-0.686839897775694 -1.495247772991307 -0.1054611791671222 2.1533255309941497 0.013038836697026017 0.8969952657159956 0.041033986075934815 0.3129811680551734 0.03220132469325498 0.10720684928364158 -0.03848450999925595 -0.0007853981632501215 0.10170906214089073 0.33065262672830115 -0.248 -14.604 -0.064 -10.176 0.1 0.404 -0.128
-0.6845389265938658 -1.4948642777943357 -0.10507768397015084 2.152942035797178 0.012655341500054663 0.8992962368978238 0.04295146206079158 0.26821347274991647 0.04673119071338223 0.1739656931599019 -0.0530143760193832 0.008246680714126275 0.12448560887514426 0.30473448734104713 -0.464 -14.76 -0.436 -10.24 0.1 0.396 -0.12
-0.6807039746241523 -1.494097287400393 -0.10316020798529407 2.152558540600207 0.013038836697026017 0.9008302176857093 0.04601942363656241 0.2807798433619184 0.060475658570259355 0.18378317020052842 -0.09306968234513939 -0.01060287520387664 0.15040374826239827 0.24347343060753765 -0.248 -14.792 -0.4 -10.176 0.124 0.356 -0.128
-0.6795534890332383 -1.4937137922034216 -0.10316020798529407 2.1510245598123214 0.01227184630308331 0.9031311888675373 0.04832039481839053 0.31415926530004856 0.08835729336563866 0.1280199006097698 -0.084037603467763 -0.008246680714126275 0.13783737765039633 0.27056966723966686 -0.56 -14.952 -0.4 -10.208 0.116 0.288 -0.148
-0.6745680514726107 -1.4921798114155362 -0.1004757416064946 2.149490579024436 0.012655341500054663 0.9035146840645087 0.0502378708032473 0.2807798433619184 0.10406525663064109 0.1170243263242681 -0.09228428418188928 -0.012566370612001944 0.14097897030339682 0.26075219019904033 -0.34 -14.984 -0.164 -10.484 0.06 0.356 -0.156
-0.673801061078668 -1.4906458306276509 -0.09970875121255189 2.148340093433522 0.011888351106111956 0.9050486648523941 0.052155346788104066 0.26860617183154156 0.09542587683488976 0.14372786387477224 -0.11231193734476737 0.01021017612225158 0.12016591897726858 0.24072453703616223 -0.496 -14.792 -0.3 -10.668 0.08 0.364 -0.128
-0.6711165946998685 -1.4891118498397653 -0.09664078963678106 2.1468061126456366 0.01227184630308331 0.9058156552463368 0.05483981316690354 0.24622232417891307 0.14529866020127247 0.14097897030339682 -0.11349003458964255 -0.00510508806112579 0.1429424657115221 0.22894356458741041 -0.404 -14.732 -0.536 -10.36 0.116 0.376 -0.128
-0.6688156235180404 -1.4883448594458226 -0.09625729443980971 2.1452721318577512 0.01227184630308331 0.9077331312311936 0.05675728915176031 0.26035949111741524 0.1460840583645226 0.18731746193515397 -0.1531526418337737 -0.019242254999627974 0.1668971096906508 0.22423117560790967 -0.592 -14.984 -0.5 -10.24 0.144 0.396 -0.148
-0.6657476619422695 -1.4864273834609658 -0.0947233136519243 2.1445051414638083 0.011888351106111956 0.909267112019079 0.05905826033358843 0.26742807458666634 0.1311614932627703 0.13823007673202137 -0.16139932254789996 -0.010995574285501701 0.17318029499665177 0.20577431877153182 -0.436 -14.984 -0.332 -10.576 0.108 0.384 -0.12
-0.66306319556347 -1.4841264122791378 -0.09280583766706753 2.1425876654789517 0.013038836697026017 0.9123350735948498 0.06212622190935926 0.27449665805591744 0.16454091520090044 0.1252710070383944 -0.19870573530228072 0.02042035224450316 0.22540927285278486 0.23012166183228558 -0.464 -14.7 -0.5 -10.452 0.108 0.356 -0.1
-0.6611457195786133 -1.4829759266882236 -0.09203884727312482 2.139519703903181 0.013038836697026017 0.9146360447766779 0.06327670750027331 0.23483405081178632 0.20655971693478195 0.11152653918151725 -0.1990984343839058 0.02552544030562895 0.21284290224078292 0.21519909673053328 -0.436 -14.856 -0.5 -10.268 0.1 0.308 -0.148
-0.6576942628058712 -1.4806749555063956 -0.0897378760912967 2.1372187327213528 0.013038836697026017 0.9161700255645634 0.06481068828815872 0.24543692601566297 0.17946348030265274 0.155116137241899 -0.21480639764890821 -0.012566370612001944 0.16179202162952502 0.15040374826239827 -0.308 -14.984 -0.568 -10.604 0.116 0.376 -0.112
-0.6561602820179857 -1.4791409747185102 -0.08935438089432535 2.1356847519334674 0.01227184630308331 0.9169370159585061 0.06557767868210143 0.2591813938725401 0.17946348030265274 0.12095131714051871 -0.23169245815878584 -0.01649336142825255 0.16257741979277515 0.14569135928289753 -0.496 -14.76 -0.704 -10.576 0.144 0.396 -0.12
-0.6530923204422149 -1.4764565083397108 -0.08743690490946858 2.133383780751639 0.012655341500054663 0.9200049775342769 0.0682621450609009 0.2532909076481642 0.2089159114245323 0.13076879418114523 -0.2250165737711598 -0.011780972448751823 0.17435839224152697 0.15590153540514912 -0.528 -14.952 -0.468 -10.452 0.124 0.364 -0.14
-0.6504078540634154 -1.4741555371578825 -0.08743690490946858 2.1295488287819255 0.01227184630308331 0.9211554631251909 0.06864564025787226 0.2560398012195396 0.22972896275066054 0.1319468914260204 -0.2638937828520408 0.0035342917346255468 0.19792033713903062 0.13744467856877127 -0.496 -14.984 -0.604 -10.728 0.116 0.328 -0.12
-0.6477233876846159 -1.4710875755821118 -0.08551942892461181 2.126480867206155 0.012655341500054663 0.9234564343070191 0.07094661143970038 0.2572178984644148 0.24936391683191356 0.08325220530451288 -0.28431413509654396 0.018849555918002914 0.19792033713903062 0.1288052987730199 -0.528 -15.016 -0.4 -10.636 0.108 0.296 -0.1
-0.6454224165027879 -1.4687866044002837 -0.08513593372764046 2.123412905630384 0.012655341500054663 0.9246069198979331 0.07171360183364309 0.24582962509728803 0.2548617039746644 0.11859512265076834 -0.30983957540217294 0.013351768775252066 0.18024887846590287 0.13037609509952017 -0.528 -15.112 -0.536 -10.636 0.116 0.364 -0.148
-0.6431214453209597 -1.4661021380214843 -0.08321845774278369 2.1195779536606705 0.01227184630308331 0.9269078910797612 0.07133010663667173 0.26782077366829143 0.2850995332597941 0.10995574285501701 -0.3239767423406751 -0.030237829285129678 0.18771016101677904 0.09267698326351434 -0.496 -15.144 -0.536 -10.668 0.124 0.328 -0.12
-0.6400534837451889 -1.4630341764457133 -0.08245146734884098 2.115743001690957 0.012655341500054663 0.928825367064618 0.07286408742455715 0.26782077366829143 0.2788163479537931 0.10681415020201653 -0.33536501570780186 0.0011780972448751821 0.18574666560865372 0.06322455214163478 -0.528 -15.364 -0.5 -10.576 0.136 0.336 -0.128
-0.6373690173663894 -1.4599662148699426 -0.08168447695489828 2.112291544918215 0.013038836697026017 0.9295923574585607 0.07439806821244256 0.26350108377041576 0.2996293992799213 0.0640099503048849 -0.3510729789728043 0.014529866020127248 0.15629423448677418 0.0730420291822613 -0.56 -15.524 -0.568 -10.576 0.116 0.384 -0.14
-0.6346845509875899 -1.4568982532941717 -0.08168447695489828 2.1076896025545584 0.01227184630308331 0.9322768238373602 0.07478156340941391 0.2509347131584138 0.3015928946880466 0.09778207132464012 -0.37738381744168337 0.015707963265002428 0.16336281795602528 0.09660397407976494 -0.436 -15.46 -0.5 -10.544 0.108 0.432 -0.112
-0.6323835798057618 -1.453830291718401 -0.07976700097004151 2.1042381457818164 0.01227184630308331 0.934194299822217 0.07516505860638527 0.24190263428103742 0.2898119222392948 0.06322455214163478 -0.4017311605024371 -0.02120575040775328 0.1822123738740282 0.04476769530525693 -0.652 -15.524 -0.5 -10.576 0.136 0.364 -0.148
-0.6312330942148477 -1.4503788349456588 -0.07861651537912745 2.100403193812103 0.013038836697026017 0.9357282806101024 0.07554855380335662 0.22933626366903548 0.3220132469325498 0.09424777959001458 -0.4131194338695639 0.0027488935713754254 0.168075206935526 0.04555309346850705 -1.028 -15.524 -0.436 -10.576 0.124 0.336 -0.14
-0.6296991134269624 -1.4469273781729166 -0.07669903939427068 2.095417756251475 0.013038836697026017 0.9368787662010164 0.07593204900032798 0.18339047111890336 0.33457961754455173 0.14058627122177175 -0.44060836958331817 0.0019634954081253035 0.1519745445888985 0.039662607244131134 -1.184 -15.492 -0.536 -10.452 0.116 0.356 -0.14
-0.6281651326390769 -1.4442429117941171 -0.07516505860638527 2.090815813887819 0.012655341500054663 0.9380292517919305 0.07554855380335662 0.11506083091614279 0.31180307081029823 0.20813051326128218 -0.4551382356034454 -0.0070685834692510935 0.1299833960178951 -0.01727875959150267 -0.776 -15.46 -0.836 -10.36 0.136 0.444 -0.156
-0.6262476566542201 -1.440024464627432 -0.07439806821244256 2.08544688113022 0.01227184630308331 0.9391797373828445 0.07516505860638527 0.11427543275289267 0.3455751918300535 0.17671458673127732 -0.446106156726069 -0.018456856836377853 0.13233959050764546 -0.0011780972448751821 -1.244 -15.588 -1.44 -10.3 0.164 0.48 -0.148
-0.6235631902754207 -1.4373399982486328 -0.07286408742455715 2.0804614435695923 0.01342233189399737 0.941864203761644 0.07669903939427068 0.19242254999627975 0.323191344177425 0.10720684928364158 -0.4610287218278213 0.003141592653000486 0.14137166938502185 0.018849555918002914 -1.712 -15.776 -1.376 -10.268 0.088 0.46 -0.212
-0.6243301806693634 -1.4335050462789192 -0.07056311624272903 2.0750925108119933 0.01457281748491143 0.9437816797465008 0.07554855380335662 0.12212941438539389 0.3593196596869306 0.11270463642639243 -0.4700608007051977 0.07657632091688685 0.17632188764965226 -0.009817477040626518 -1.432 -15.84 -2.048 -10.24 -0.06 0.424 -0.148
-0.6212622190935926 -1.4285196087182916 -0.07094661143970038 2.0697235780543943 0.014189322287940077 0.9445486701404435 0.07631554419729933 0.1331249886708956 0.3758130211151831 0.13744467856877127 -0.504618319888203 0.07932521448826227 0.1649336142825255 0.012959069693627005 -1.804 -15.84 -2.112 -10.3 -0.116 0.472 -0.148
-0.6197282383057071 -1.4243011615516066 -0.07133010663667173 2.0651216356907383 0.013038836697026017 0.947233136519243 0.07669903939427068 0.21362830040403305 0.3919136834618106 0.0329867228565051 -0.5002986299903274 0.01727875959150267 0.16454091520090044 0.04123340357063138 -1.804 -15.968 -1.544 -10.36 0.008 0.452 -0.14
-0.6181942575178218 -1.4212331999758359 -0.06979612584878632 2.0601361981301105 0.01342233189399737 0.9491506125040997 0.07708253459124204 0.1841758692821535 0.4150829292776892 0.01688606050987761 -0.49244464835782614 -0.0400553063257562 0.1720021977517766 0.049480084284757656 -1.868 -16.16 -1.776 -10.332 0.108 0.46 -0.212
-0.6178107623208504 -1.4173982480061222 -0.06902913545484361 2.055150760569483 0.013805827090968724 0.9510680884889565 0.07669903939427068 0.11938052081401847 0.3981968687678116 0.05733406591725887 -0.5018694263168276 -0.023561944897503646 0.16728980877227587 -0.012566370612001944 -2.304 -16.16 -1.88 -10.332 0.108 0.432 -0.212
-0.616276781532965 -1.4127963056424662 -0.06941263065181497 2.0497818278118842 0.014189322287940077 0.9522185740798705 0.07708253459124204 0.08639379795751337 0.37227872938055756 0.04084070448900632 -0.5191481859083303 0.001570796326500243 0.17671458673127732 -0.005890486224375911 -2.492 -16.256 -1.676 -10.3 0.08 0.46 -0.196
-0.6158932863359936 -1.408577858475781 -0.06787864986392955 2.044029399857314 0.014189322287940077 0.9541360500647273 0.07516505860638527 0.06086835765188441 0.43943027233844295 0.05851216316213405 -0.5266094684592064 0.03180862561162992 0.17749998489452745 0.00510508806112579 -1.836 -16.38 -1.712 -10.24 0.072 0.46 -0.204
-0.6155097911390223 -1.4058933920969816 -0.06711165946998685 2.0394274574936575 0.014189322287940077 0.9560535260495842 0.07669903939427068 0.059690260407009234 0.38445240091093447 0.06361725122325984 -0.5085453107044536 0.010995574285501701 0.18653206377190384 -0.01610066234662749 -1.432 -16.476 -1.712 -10.3 0.06 0.46 -0.212
-0.6155097911390223 -1.4005244593393829 -0.06787864986392955 2.0340585247360585 0.013805827090968724 0.9579710020344409 0.07593204900032798 0.08325220530451288 0.4021238595840622 0.02631083846887907 -0.5242532739694561 0.006675884387626033 0.1621847207111501 -0.008639379795751335 -1.776 -16.508 -1.576 -10.268 0.072 0.492 -0.204
-0.6143593055481082 -1.3966895073696692 -0.0682621450609009 2.027922601584517 0.01342233189399737 0.9595049828223263 0.07631554419729933 0.03730641275438077 0.4131194338695639 0.03926990816250607 -0.5324999546835824 -0.0007853981632501215 0.17043140142527635 -0.009817477040626518 -1.496 -16.7 -1.912 -10.208 0.06 0.492 -0.224
-0.6155097911390223 -1.3928545553999556 -0.0674951546669582 2.0237041544178322 0.01457281748491143 0.961422458807183 0.07708253459124204 0.02513274122400389 0.37974001193143375 0.003141592653000486 -0.5120796024390792 0.01021017612225158 0.1692533041804012 0.009424777959001457 -1.68 -16.764 -1.644 -10.268 0.124 0.46 -0.224
-0.6135923151541655 -1.3886361082332708 -0.06711165946998685 2.0179517264632616 0.01457281748491143 0.9621894492011258 0.07669903939427068 0.03377212101975522 0.39034288713531035 0.005497787142750851 -0.5132576996839544 0.012566370612001944 0.1700387023436513 0.01727875959150267 -1.776 -16.668 -1.544 -10.268 0.124 0.424 -0.224
-0.6128253247602228 -1.384417661066586 -0.0674951546669582 2.0121992985086914 0.014189322287940077 0.9641069251859825 0.07746602978821339 0.034164820101380285 0.4017311605024371 0.01531526418337737 -0.5340707510100826 -0.006675884387626033 0.14686945652777272 -0.01021017612225158 -1.712 -16.888 -1.744 -10.3 0.136 0.48 -0.212
-0.6132088199571941 -1.3805827090968723 -0.06711165946998685 2.007213860948064 0.014189322287940077 0.9652574107768966 0.0732475826215285 0.030237829285129678 0.4127267347879388 0.0011780972448751821 -0.5379977418263332 0.0027488935713754254 0.13744467856877127 -0.08443030254938806 -1.62 -16.984 -1.712 -10.3 0.124 0.48 -0.204
-0.6139758103511368 -1.3771312523241301 -0.0674951546669582 2.0026119185844076 0.01457281748491143 0.9664078963678107 0.07056311624272903 -0.006675884387626033 0.42529310539994075 -0.005890486224375911 -0.5344634500917077 0.011388273367126762 0.14765485469102282 -0.2721404635661671 -1.464 -17.016 -1.508 -10.392 0.136 0.452 -0.24
-0.6143593055481082 -1.3725293099604738 -0.06672816427301549 1.9968594906298374 0.01572330307582549 0.9675583819587247 0.06787864986392955 -0.027881634795379313 0.44374996223631863 -0.023954643979128706 -0.5462444225404595 0.03377212101975522 0.13391038683414572 -0.29845130203504616 -1.4 -17.208 -1.408 -10.332 0.124 0.452 -0.24
-0.6139758103511368 -1.368310862793789 -0.06711165946998685 1.991107062675267 0.01457281748491143 0.9690923627466101 0.06442719309118737 -0.029452431121879556 0.41469023019606416 0.0047123889795007284 -0.5391758390712084 0.01649336142825255 0.1331249886708956 -0.29845130203504616 -1.432 -17.364 -1.376 -10.332 0.136 0.452 -0.268
-0.6143593055481082 -1.3640924156271041 -0.0674951546669582 1.9853546347206967 0.015339807878854137 0.9690923627466101 0.06135923151541655 -0.03259402377488004 0.39152098438018557 0.01649336142825255 -0.5376050427447081 0.0019634954081253035 0.09660397407976494 -0.31690815887142404 -1.4 -17.396 -1.476 -10.3 0.116 0.492 -0.252
-0.6143593055481082 -1.3587234828695052 -0.06787864986392955 1.9807526923570404 0.015339807878854137 0.9706263435344955 0.05790777474267437 -0.022776546734253524 0.44139376774656824 -0.04241150081550656 -0.5222897785613307 -0.00039269908162506076 0.08207410805963769 -0.26153758836229046 -1.184 -17.524 -1.24 -10.176 0.136 0.624 -0.268
-0.6151262959420509 -1.3560390164907057 -0.0674951546669582 1.9750002644024702 0.014956312681882784 0.9725438195193523 0.05560680356084625 -0.018456856836377853 0.4315762907059417 -0.021991148571003403 -0.523860574887831 0.0023561944897503642 0.10956304377339195 -0.2580032966276649 -1.152 -17.684 -1.208 -10.268 0.144 0.568 -0.268
-0.6151262959420509 -1.3518205693240208 -0.0682621450609009 1.9700148268418427 0.01572330307582549 0.9736943051102663 0.054072822772960834 -0.03730641275438077 0.3919136834618106 -0.003926990816250607 -0.5242532739694561 -0.02042035224450316 0.14765485469102282 -0.2505420140767888 -1.212 -17.684 -1.04 -10.268 0.136 0.508 -0.308
-0.616276781532965 -1.3483691125512787 -0.06864564025787226 1.963878903690301 0.01457281748491143 0.9752282858981518 0.05138835639416136 -0.06440264938650996 0.39348447978831086 -0.022383847652628464 -0.5411393344793337 -0.01021017612225158 0.16297011887440022 -0.21087940683265763 -1.212 -17.808 -1.408 -10.148 0.152 0.384 -0.296
-0.6170437719269076 -1.3437671701876224 -0.06864564025787226 1.9581264757357306 0.015339807878854137 0.9763787714890658 0.04908738521233324 -0.05890486224375911 0.38563049815580963 -0.009424777959001457 -0.5289656629489569 -0.006675884387626033 0.1288052987730199 -0.23954643979128706 -1.12 -17.78 -1.376 -10.176 0.136 0.48 -0.316
-0.6181942575178218 -1.339932218217909 -0.06787864986392955 1.9527575429781316 0.014956312681882784 0.9771457618830085 0.046402918833533764 -0.07657632091688685 0.394269877951561 -0.0007853981632501215 -0.5148284960104547 0.018064157754752792 0.08285950622288782 -0.21951878662840896 -1.276 -17.808 -1.308 -10.148 0.236 0.656 -0.308
-0.6178107623208504 -1.3357137710512241 -0.0682621450609009 1.9481556006144753 0.01572330307582549 0.9779127522769513 0.043334957257762936 -0.07618362183526178 0.39584067427806124 0.01688606050987761 -0.5144357969288296 0.029059732040254495 0.07736171908013696 -0.23444135173016126 -1.276 -17.904 -1.544 -10.148 0.392 0.588 -0.296
-0.6189612479117644 -1.331495323884539 -0.0682621450609009 1.9427866678568766 0.017640779060682257 0.979830228261808 0.041033986075934815 -0.08521570071263818 0.4221515127469403 -0.005890486224375911 -0.5230751767245809 0.09856746948789025 0.1299833960178951 -0.2721404635661671 -1.464 -18.032 -1.644 -10.056 0.372 0.48 -0.28
-0.6204952286996499 -1.3272768767178542 -0.0682621450609009 1.9378012302962488 0.019941750242510378 0.9809807138527221 0.03911651009107805 -0.059690260407009234 0.40683624856356293 -0.05890486224375911 -0.5073672134595785 0.1472621556093978 0.15629423448677418 -0.24622232417891307 -1.556 -18.256 -1.308 -10.176 0.228 0.492 -0.296
-0.6216457142905639 -1.3242089151420835 -0.06902913545484361 1.9328157927356213 0.02147573103039579 0.9817477042466648 0.036432043712278574 -0.08953539061051385 0.4060508504003128 -0.04673119071338223 -0.5077599125412036 0.2100940086694075 0.11820242356914328 -0.2528982085665391 -1.68 -18.444 -1.408 -10.332 0.124 0.56 -0.28
-0.6224127046845066 -1.3211409535663126 -0.06902913545484361 1.9278303551749938 0.022626216621309852 0.9832816850345502 0.03413107253045045 -0.09738937224301507 0.39976766509431183 -0.005497787142750851 -0.48655416213345026 0.18024887846590287 0.10642145112039146 -0.26075219019904033 -1.62 -18.54 -1.676 -10.36 0.124 0.52 -0.28
-0.6227961998814779 -1.3153885256117424 -0.06864564025787226 1.9232284128113375 0.024160197409195266 0.9848156658224356 0.03029612056073692 -0.09071348785538903 0.37699111836005833 -0.01649336142825255 -0.5069745143779534 0.1480475537726479 0.11427543275289267 -0.27056966723966686 -1.368 -18.668 -1.712 -10.452 0.136 0.432 -0.288
-0.6247136758663347 -1.3115535736420287 -0.06864564025787226 1.9186264704476812 0.025310683000109326 0.985199161019407 0.027611654181937447 -0.09817477040626518 0.4017311605024371 0.008639379795751335 -0.4873395602967004 0.11584622907939292 0.11270463642639243 -0.271355065402917 -1.524 -18.856 -1.812 -10.332 0.116 0.412 -0.268
-0.6258641614572488 -1.3088691072632292 -0.06902913545484361 1.9132575376900822 0.02569417819708068 0.9859661514133496 0.024160197409195266 -0.12841259969139487 0.3809181091763089 0.01610066234662749 -0.4896957547864507 0.1060287520387664 0.0620464548967596 -0.3381139092791773 -1.96 -18.888 -1.944 -10.332 0.136 0.56 -0.26
-0.6262476566542201 -1.305417650490487 -0.06979612584878632 1.9090390905233974 0.026461168591023387 0.9855826562163783 0.021092235833424438 -0.13548118316064595 0.3483240854014289 -0.009032078877376396 -0.4504258466239447 0.08953539061051385 0.04555309346850705 -0.35146567805442935 -1.744 -19.016 -2.048 -10.3 0.136 0.616 -0.288
-0.6273981422451342 -1.3023496889147164 -0.07017962104575767 1.904437148159741 0.02684466378799474 0.9871166370042638 0.01917475984856767 -0.09071348785538903 0.3640320486664313 -0.021991148571003403 -0.4453207585628189 0.05026548244800778 0.06636614479463526 -0.30277099193292184 -1.68 -19.208 -1.844 -10.24 0.124 0.52 -0.28
-0.6281651326390769 -1.2985147369450027 -0.06941263065181497 1.8994517105991136 0.02684466378799474 0.9871166370042638 0.015339807878854137 -0.10170906214089073 0.33300882121805153 -0.051443579692882956 -0.47673668509282374 0.00039269908162506076 0.07147123285576105 -0.31690815887142404 -1.836 -19.176 -1.812 -10.176 0.124 0.472 -0.268
-0.6304661038209051 -1.2954467753692318 -0.06941263065181497 1.8956167586294 0.02684466378799474 0.9878836273982065 0.01227184630308331 -0.13626658132389607 0.33575771478942695 -0.0023561944897503642 -0.43275438795081694 -0.0200276531628781 0.029059732040254495 -0.3137665662184235 -1.992 -19.176 -2.148 -10.148 0.152 0.472 -0.268
-0.6327670750027332 -1.2916118233995184 -0.07017962104575767 1.8910148162657439 0.026077673394052033 0.9871166370042638 0.008436894333369775 -0.15865042897652454 0.35853426152368045 -0.0019634954081253035 -0.4272566008080661 -0.010995574285501701 -0.0011780972448751821 -0.3078760799940476 -1.96 -19.24 -1.98 -10.24 0.152 0.52 -0.28
-0.6343010557906186 -1.2881603666267762 -0.06979612584878632 1.886796369099059 0.026461168591023387 0.9859661514133496 0.005368932757598948 -0.16414821611927538 0.336543112952677 -0.029059732040254495 -0.42175881366531526 -0.0019634954081253035 -0.04241150081550656 -0.2741039589742924 -1.712 -19.492 -2.112 -10.268 0.144 0.644 -0.296
-0.6350680461845613 -1.284708909854034 -0.07017962104575767 1.883728407523288 0.026461168591023387 0.986349646610321 0.0023009711818281204 -0.15707963265002428 0.31690815887142404 -0.054192473264258384 -0.3981968687678116 0.0007853981632501215 -0.04084070448900632 -0.2996293992799213 -1.9 -19.588 -2.148 -10.176 0.136 0.644 -0.288
-0.6366020269724467 -1.2820244434752346 -0.07133010663667173 1.8791264651596318 0.026461168591023387 0.9871166370042638 -0.0007669903939427069 -0.17121679958852648 0.31926435336117437 -0.05379977418263332 -0.38445240091093447 0.013744467856877126 0.005497787142750851 -0.31887165427954933 -2.088 -19.716 -2.148 -10.088 0.144 0.56 -0.268
-0.6392864933512462 -1.279339977096435 -0.07056311624272903 1.8756750083868896 0.02684466378799474 0.9859661514133496 -0.003451456772742181 -0.1920298509146547 0.2941316121371705 -0.027096236632129192 -0.39073558621693544 0.012959069693627005 0.0310232274483798 -0.32122784876929966 -1.836 -19.812 -2.08 -10.088 0.144 0.56 -0.268
-0.6404369789421602 -1.2762720155206642 -0.07209709703061444 1.8729905420080901 0.026461168591023387 0.986349646610321 -0.006135923151541655 -0.19949113346553085 0.27056966723966686 -0.034950218264630406 -0.36952983580918214 -0.0070685834692510935 0.02591813938725401 -0.33536501570780186 -1.932 -19.872 -2.012 -10.148 0.2 0.56 -0.24
-0.6427379501239884 -1.2739710443388361 -0.07171360183364309 1.868388599644434 0.027611654181937447 0.9867331418072924 -0.010737865515197896 -0.1790707812210277 0.27017696815804176 -0.03730641275438077 -0.3412555019321778 -0.0011780972448751821 0.0023561944897503642 -0.3243694414223002 -2.024 -20.0 -2.08 -10.208 0.264 0.52 -0.252
-0.6450389213058165 -1.2709030827630652 -0.0732475826215285 1.8660876284626058 0.027228158984966094 0.9859661514133496 -0.013038836697026017 -0.2089159114245323 0.26860617183154156 -0.03769911183600583 -0.31651545978979895 0.04084070448900632 -0.007853981632501214 -0.31965705244279946 -1.836 -20.0 -2.216 -10.36 0.216 0.596 -0.26
-0.6465729020937019 -1.2693691019751798 -0.07478156340941391 1.8626361716898636 0.028762139772851508 0.9867331418072924 -0.01687378866673955 -0.21480639764890821 0.24897121775028852 -0.07814711724338709 -0.3059125845859223 0.09267698326351434 -0.012566370612001944 -0.29845130203504616 -1.776 -20.032 -2.012 -10.516 0.152 0.548 -0.268
-0.6492573684725014 -1.266301140399409 -0.07439806821244256 1.8603352005080356 0.029529130166794215 0.986349646610321 -0.01917475984856767 -0.20341812428178146 0.2470077223421632 -0.07343472826388636 -0.29530970938204565 0.11113384009989219 0.009424777959001457 -0.3082687790756727 -1.712 -19.968 -1.98 -10.424 0.144 0.48 -0.28
-0.6515583396543295 -1.2643836644145523 -0.07478156340941391 1.8568837437352934 0.030679615757708275 0.9875001322012351 -0.023009711818281205 -0.2481858195870384 0.2572178984644148 -0.036128315509505585 -0.30944687632054785 0.08639379795751337 0.01610066234662749 -0.2968805057085459 -1.68 -20.032 -1.712 -10.392 0.18 0.492 -0.26
-0.6546263012301003 -1.2609322076418101 -0.07478156340941391 1.8538157821595225 0.03029612056073692 0.9867331418072924 -0.02684466378799474 -0.25682519938278975 0.20655971693478195 -0.014137166938502187 -0.2662499773417912 0.0310232274483798 0.003926990816250607 -0.2831360378516688 -1.588 -20.064 -1.88 -10.36 0.216 0.5 -0.268
-0.656543777214957 -1.2601652172478675 -0.07478156340941391 1.8503643253867803 0.03144660615165098 0.9867331418072924 -0.029529130166794215 -0.24229533336266248 0.19988383254715592 -0.030237829285129678 -0.2733185608110423 0.0047123889795007284 -0.02631083846887907 -0.3400774046873026 -1.712 -20.064 -2.28 -10.24 0.244 0.596 -0.288
-0.6592282435937565 -1.2582477412630106 -0.07708253459124204 1.8484468494019235 0.03144660615165098 0.986349646610321 -0.0337475773334791 -0.22148228203653425 0.19831303622065566 -0.06479534846813502 -0.26075219019904033 0.03848450999925595 -0.02120575040775328 -0.32868913132017585 -1.62 -20.032 -2.384 -10.056 0.2 0.644 -0.268
-0.6615292147755847 -1.2559467700811826 -0.07708253459124204 1.8465293734170667 0.03259709174256504 0.9871166370042638 -0.03604854851530722 -0.23876104162803694 0.19163715183302965 -0.08874999244726373 -0.24386612968916271 0.09071348785538903 -0.014137166938502187 -0.32594023774880043 -1.776 -19.968 -1.98 -9.996 0.136 0.624 -0.28
-0.6642136811543842 -1.2547962844902685 -0.0782330201821561 1.8442284022352387 0.03413107253045045 0.986349646610321 -0.039883500485020755 -0.25643250030116466 0.2191260875467839 -0.07264933010063623 -0.22266037928140944 0.13155419234439536 -0.003141592653000486 -0.3581415624420554 -1.464 -19.968 -1.944 -10.056 0.124 0.568 -0.288
-0.667281642730155 -1.2532623037023831 -0.0790000105760988 1.8430779166443245 0.033364082136507746 0.9867331418072924 -0.043334957257762936 -0.24740042142378826 0.17082410050690142 -0.06518804754976008 -0.19949113346553085 0.06832964020276057 0.014529866020127248 -0.3224059460141749 -1.588 -20.096 -1.776 -10.24 0.116 0.548 -0.268
-0.6703496043059258 -1.2517283229144975 -0.07938350577307016 1.8400099550685538 0.03298058693953639 0.9867331418072924 -0.04563592843959106 -0.2532909076481642 0.14215706754827198 -0.09542587683488976 -0.1771072858129024 -0.009032078877376396 -0.006675884387626033 -0.30748338091242255 -1.524 -20.064 -2.012 -10.024 0.144 0.508 -0.268
-0.6722670802907825 -1.249043856535698 -0.08015049616701286 1.8384759742806684 0.03298058693953639 0.9855826562163783 -0.049854375606275945 -0.28352873693329383 0.16336281795602528 -0.07461282550876154 -0.17278759591502674 -0.027096236632129192 -0.036913713672755706 -0.3318307239731763 -1.4 -20.0 -2.28 -10.176 0.144 0.568 -0.288
-0.6741845562756393 -1.2486603613387268 -0.08053399136398422 1.8369419934927829 0.033364082136507746 0.9859661514133496 -0.05177185159113271 -0.23640484713828655 0.1441205629563973 -0.09071348785538903 -0.14569135928289753 -0.0027488935713754254 -0.04437499622363186 -0.3227986450957999 -1.432 -20.288 -1.776 -10.424 0.136 0.616 -0.288
[truncated: 4,455 more rows]
