# Supplementary material for: Bidirectional recurrent learning of inverse dynamic models for robots with elastic joints: a real-time real-world implementation
Source: Front Neurorobot. 2023 Jun 16;17:1166911. doi: 10.3389/fnbot.2023.1166911 (PMC10311998; doi:10.3389/fnbot.2023.1166911)
Supplement: Supplementary file 2 [file Data_Sheet_1.ZIP › Dataset/Training/sin_XYZ_12s_T2_Tz_6T_r10_ang_vel_torq.csv]

ang_left_s0 ang_left_s1 ang_left_e0 ang_left_e1 ang_left_w0 ang_left_w1 ang_left_w2 vel_left_s0 vel_left_s1 vel_left_e0 vel_left_e1 vel_left_w0 vel_left_w1 vel_left_w2 torq_left_s0 torq_left_s1 torq_left_e0 torq_left_e1 torq_left_w0 torq_left_w1 torq_left_w2
-0.5752427954570302 -0.9357282806101024 -0.059825250727531136 1.8039614065532465 0.059825250727531136 0.7516505860638527 0.01457281748491143 -0.41861722101231474 0.6668030405993531 0.04358959806038174 -0.8545132016161322 0.01688606050987761 -0.028274333877004374 -0.5101161070309539 -3.364 -20.128 -2.652 -7.18 0.116 0.732 -0.28
-0.5786942522297723 -0.9280583766706754 -0.05944175553055978 1.7955245122198769 0.06020874592450249 0.7512670908668814 0.010354370318226542 -0.4449280594811938 0.6675884387626032 0.021598449489378342 -0.820741080596377 0.006283185306000972 -0.008639379795751335 -0.47870018050094904 -3.304 -20.224 -2.552 -7.12 0.124 0.712 -0.268
-0.5840631849873713 -0.9226894439130764 -0.06020874592450249 1.7886215986743925 0.059825250727531136 0.752034081260824 0.004218447166684887 -0.4319689897875668 0.6181083544778456 0.014529866020127248 -0.7685121027402438 0.009032078877376396 -0.012959069693627005 -0.4944081437659515 -3.52 -20.256 -2.652 -7.12 0.116 0.732 -0.26
-0.5875146417601135 -0.915786530367592 -0.05944175553055978 1.77941771394708 0.059825250727531136 0.7516505860638527 -0.0011504855909140602 -0.4779147823376989 0.6361725122325984 0.00039269908162506076 -0.7410231670264896 0.007461282550876154 0.013744467856877126 -0.5022621253984527 -3.456 -20.32 -2.652 -7.244 0.116 0.692 -0.28
-0.5932670697146838 -0.9104175976099931 -0.059825250727531136 1.7736652859925097 0.06020874592450249 0.7524175764577954 -0.005368932757598948 -0.48576876397020013 0.6377433085590987 0.008246680714126275 -0.74337936151624 0.008639379795751335 0.018849555918002914 -0.5454590243772094 -3.304 -20.476 -2.616 -7.304 0.116 0.664 -0.232
-0.5974855168813686 -0.9050486648523941 -0.06020874592450249 1.7667623724470254 0.059825250727531136 0.7516505860638527 -0.011504855909140603 -0.49951323182707724 0.5898340206008412 0.005890486224375911 -0.7194247175371112 0.001570796326500243 0.03337942193813016 -0.5450663252955843 -3.332 -20.604 -2.616 -7.304 0.144 0.656 -0.24
-0.603237944835939 -0.8989127417008524 -0.06020874592450249 1.7602429540985123 0.059825250727531136 0.7516505860638527 -0.01802427425765361 -0.5050110189698281 0.5753041545807139 0.019634954081253035 -0.6695519341707286 -0.0200276531628781 -0.003141592653000486 -0.5635231821319622 -3.272 -20.668 -2.316 -7.272 0.124 0.676 -0.26
-0.6082233823965666 -0.8943107993371963 -0.05944175553055978 1.7541070309469706 0.05905826033358843 0.7505001004729387 -0.021859226227367145 -0.5438882280507091 0.5332853528468324 0.0019634954081253035 -0.6514877764159758 -0.014529866020127248 -0.023954643979128706 -0.5639158812135873 -3.332 -20.732 -2.248 -7.336 0.116 0.732 -0.252
-0.6143593055481082 -0.8885583713826259 -0.05944175553055978 1.7483546029924004 0.059825250727531136 0.7516505860638527 -0.028378644575880154 -0.5179700886634551 0.5085453107044536 0.0035342917346255468 -0.6346017159060982 0.0027488935713754254 -0.028667032958629435 -0.55017141335671 -3.116 -20.732 -2.348 -7.336 0.136 0.712 -0.232
-0.6189612479117644 -0.8835729338219983 -0.059825250727531136 1.7422186798408588 0.059825250727531136 0.752034081260824 -0.033364082136507746 -0.5258240702959563 0.5069745143779534 -0.00039269908162506076 -0.6110397710085945 0.005497787142750851 -0.01610066234662749 -0.5411393344793337 -3.456 -20.732 -2.448 -7.244 0.136 0.624 -0.252
-0.6247136758663347 -0.8793544866553135 -0.06020874592450249 1.7368497470832598 0.06059224112147384 0.7505001004729387 -0.03911651009107805 -0.5588107931524614 0.4822344722355746 -0.01021017612225158 -0.588263224274341 0.013744467856877126 -0.03063052836675474 -0.5356415473365829 -3.552 -20.7 -2.416 -7.336 0.136 0.644 -0.26
-0.6300826086239337 -0.8739855538977145 -0.05944175553055978 1.7314808143256608 0.06020874592450249 0.75088359566991 -0.04486893804564835 -0.5957245068252172 0.4751658887663235 0.01767145867312773 -0.54938601519346 0.02631083846887907 -0.008639379795751335 -0.5631304830503371 -3.304 -20.732 -2.516 -7.244 0.144 0.676 -0.24
-0.635835036578504 -0.870150601928001 -0.06059224112147384 1.7253448911741192 0.06020874592450249 0.75088359566991 -0.049854375606275945 -0.562737783968712 0.45121124478719477 0.02120575040775328 -0.5160065932553298 -0.01688606050987761 -0.04358959806038174 -0.5639158812135873 -2.896 -20.668 -2.416 -7.244 0.116 0.704 -0.268
-0.642354454927017 -0.8663156499582874 -0.05905826033358843 1.721893434401377 0.06020874592450249 0.7493496148820246 -0.05560680356084625 -0.5976880022333424 0.43353978611406707 0.01060287520387664 -0.49558624101082666 -0.007461282550876154 -0.039662607244131134 -0.5482079179485848 -2.992 -20.7 -2.552 -7.212 0.144 0.684 -0.28
-0.6481068828815874 -0.8624806979885739 -0.058674765136617076 1.7161410064468066 0.059825250727531136 0.7493496148820246 -0.06135923151541655 -0.61378866457997 0.40565815131868777 0.009032078877376396 -0.48498336580695 0.0019634954081253035 -0.03220132469325498 -0.5203262831532055 -2.616 -20.508 -2.416 -7.212 0.124 0.588 -0.252
-0.655393291624043 -0.8578787556249177 -0.05829126993964572 1.7115390640831505 0.059825250727531136 0.7478156340941392 -0.06634466907604414 -0.6102543728453443 0.39544797519643615 -0.0007853981632501215 -0.4150829292776892 -0.0011780972448751821 -0.0640099503048849 -0.5619523858054619 -2.68 -20.636 -2.248 -7.272 0.136 0.596 -0.252
-0.660762224381642 -0.8551942892461182 -0.059825250727531136 1.7092380929013222 0.06020874592450249 0.745514662912311 -0.0724805922275858 -0.6114324700902196 0.3828816045844342 0.011780972448751823 -0.3840597018293094 -0.009424777959001457 -0.1401935721401467 -0.5478152188669597 -2.492 -20.508 -2.316 -7.52 0.28 0.588 -0.268
-0.6661311571392409 -0.8513593372764047 -0.05944175553055978 1.70578663612858 0.06135923151541655 0.744364177321397 -0.07784952498518474 -0.6043638866209685 0.3440043955035532 -0.018064157754752792 -0.3762057201968082 0.05183627877450802 -0.19752763805740556 -0.5356415473365829 -2.46 -20.508 -2.216 -7.52 0.4 0.608 -0.24
-0.6730340706847253 -0.8490583660945765 -0.05944175553055978 1.7031021697497806 0.0625097171063306 0.7412962157456262 -0.08321845774278369 -0.6247842388654716 0.3243694414223002 -0.02042035224450316 -0.3455751918300535 0.12212941438539389 -0.22030418479165909 -0.5242532739694561 -2.4 -20.412 -2.048 -7.488 0.356 0.596 -0.224
-0.6795534890332383 -0.8459904045188057 -0.059825250727531136 1.6996507129770384 0.06557767868210143 0.7382282541698554 -0.08935438089432535 -0.659341758048477 0.31965705244279946 0.0027488935713754254 -0.303949089177797 0.19320794815952988 -0.25957409295416517 -0.5525276078464605 -2.272 -20.38 -2.08 -7.488 0.244 0.528 -0.252
-0.6864564025787226 -0.8421554525490922 -0.05944175553055978 1.698116732189153 0.06711165946998685 0.7343933022001419 -0.09318933286403888 -0.6742643231502293 0.323191344177425 0.0011780972448751821 -0.2591813938725401 0.20655971693478195 -0.27017696815804176 -0.530536459275457 -2.056 -20.38 -1.98 -7.488 0.144 0.54 -0.268
-0.6937428113211783 -0.8402379765642354 -0.059825250727531136 1.6954322658103536 0.06787864986392955 0.7320923310183137 -0.10009224640952324 -0.6738716240686042 0.29766590387179603 -0.0019634954081253035 -0.21441369856728315 0.14372786387477224 -0.3200497515244245 -0.5167919914185799 -1.804 -20.412 -2.112 -7.428 0.152 0.636 -0.26
-0.7002622296696914 -0.8375535101854359 -0.05944175553055978 1.6942817802194394 0.06902913545484361 0.7286408742455716 -0.10584467436409355 -0.6546293690689763 0.24975661591353862 -0.01021017612225158 -0.21676989305703354 0.10759954836526664 -0.38445240091093447 -0.5772676499888393 -1.556 -20.412 -2.08 -7.336 0.144 0.624 -0.24
-0.7071651432151758 -0.8344855486096651 -0.059825250727531136 1.6923643042345826 0.06902913545484361 0.7240389318819153 -0.11044661672774979 -0.672300827742104 0.2505420140767888 -0.024347343060753767 -0.18339047111890336 0.06872233928438563 -0.3872012944823099 -0.5497787142750851 -1.652 -20.32 -2.012 -7.244 0.144 0.636 -0.26
-0.7144515519576314 -0.8318010822308656 -0.058674765136617076 1.69159731384064 0.06902913545484361 0.7202039799122018 -0.11619904468232009 -0.6660176424361031 0.2481858195870384 0.04751658887663235 -0.17239489683340167 0.03887720908088101 -0.3872012944823099 -0.5348561491733327 -1.432 -20.32 -1.776 -7.092 0.136 0.596 -0.268
-0.7198204847152304 -0.8302671014429802 -0.05944175553055978 1.6896798378557834 0.06902913545484361 0.7148350471546028 -0.12156797743991904 -0.6306747250898476 0.2120575040775328 -0.0035342917346255468 -0.13155419234439536 0.01531526418337737 -0.4311835916243167 -0.5270021675408315 -1.496 -20.412 -1.944 -6.908 0.144 0.624 -0.252
-0.7267233982607147 -0.8275826350641807 -0.058674765136617076 1.689296342658812 0.0682621450609009 0.7102331047909466 -0.12616991980357528 -0.6660176424361031 0.21441369856728315 -0.034164820101380285 -0.08874999244726373 -0.03809181091763089 -0.4896957547864507 -0.5215043803980807 -1.524 -20.16 -1.912 -6.908 0.136 0.684 -0.252
-0.7328593214122564 -0.826815644670238 -0.05905826033358843 1.689296342658812 0.0682621450609009 0.7056311624272903 -0.13153885256117423 -0.6726935268237291 0.20538161968990676 0.0035342917346255468 -0.003141592653000486 -0.024740042142378828 -0.4948008428475765 -0.5187554868267052 -1.34 -20.128 -1.744 -6.816 0.144 0.712 -0.24
-0.7412962157456262 -0.8256651590793239 -0.059825250727531136 1.689296342658812 0.06787864986392955 0.7006457248666628 -0.13690778531877318 -0.6868306937622313 0.1500110491807732 -0.010995574285501701 -0.02631083846887907 -0.01688606050987761 -0.49990593090870233 -0.5085453107044536 -1.212 -20.192 -1.676 -6.876 0.152 0.676 -0.224
-0.7466651485032252 -0.8241311782914386 -0.059825250727531136 1.689296342658812 0.0682621450609009 0.6941263065181498 -0.14227671807637213 -0.6832964020276057 0.13273228958927052 0.006675884387626033 0.0027488935713754254 -0.003141592653000486 -0.45553093468507044 -0.504225620806578 -1.276 -19.936 -1.712 -7.06 0.152 0.624 -0.252
-0.7528010716547668 -0.8222137023065818 -0.059825250727531136 1.6908303234466973 0.06864564025787226 0.6902913545484362 -0.146495165243057 -0.6840818001908558 0.1429424657115221 -0.03534291734625546 0.06322455214163478 0.008246680714126275 -0.46574111080732206 -0.4822344722355746 -0.996 -19.84 -1.676 -7.336 0.152 0.528 -0.232
-0.7608544707911652 -0.8206797215186964 -0.06020874592450249 1.69159731384064 0.06902913545484361 0.6849224217908373 -0.1514806028036846 -0.6660176424361031 0.13037609509952017 -0.007853981632501214 0.06950773744763575 0.005890486224375911 -0.4802709768274493 -0.4869468612150753 -0.932 -20.0 -1.676 -7.364 0.144 0.46 -0.212
-0.7673738891396782 -0.8206797215186964 -0.05905826033358843 1.692747799431554 0.0682621450609009 0.6787864986392956 -0.15608254516734085 -0.7221736111084867 0.10956304377339195 0.036128315509505585 0.10288715938576591 0.006675884387626033 -0.5309291583570821 -0.4771293841744488 -0.808 -19.936 -1.476 -7.428 0.144 0.508 -0.252
-0.7742768026851626 -0.8187622455338396 -0.05905826033358843 1.6942817802194394 0.06864564025787226 0.6745680514726107 -0.1606844875309971 -0.6887941891703565 0.12134401622214377 0.00510508806112579 0.11034844193664206 0.0023561944897503642 -0.536034246418208 -0.49087385203132594 -0.716 -19.588 -1.608 -7.212 0.152 0.56 -0.232
-0.781179716230647 -0.8191457407308109 -0.05905826033358843 1.6954322658103536 0.06864564025787226 0.6688156235180404 -0.16605342028859604 -0.6668030405993531 0.1460840583645226 -0.02513274122400389 0.14372786387477224 -0.015707963265002428 -0.5277875657040816 -0.48184177315394955 -0.56 -18.732 -1.408 -6.784 0.152 0.492 -0.212
-0.7880826297761313 -0.8168447695489828 -0.05944175553055978 1.6973497417952104 0.06902913545484361 0.66306319556347 -0.171422353046195 -0.6660176424361031 0.09660397407976494 0.0 0.13391038683414572 -0.008246680714126275 -0.5721625619277135 -0.46770460621544735 -0.436 -19.272 -1.24 -6.876 0.152 0.56 -0.232
-0.7957525337155584 -0.8172282647459542 -0.059825250727531136 1.6992672177800672 0.06787864986392955 0.6550097964270717 -0.17525730501590853 -0.6927211799866071 0.05537057050913356 -0.02670353755050413 0.2018473279552812 -0.011780972448751823 -0.6130032664167198 -0.4382521750935678 -0.34 -19.492 -1.24 -6.6 0.172 0.56 -0.224
-0.8022719520640714 -0.8164612743520114 -0.05944175553055978 1.7015681889618952 0.06864564025787226 0.6473398924876446 -0.17985924737956477 -0.6950773744763575 0.07107853377413599 0.006283185306000972 0.1888882582616542 0.003141592653000486 -0.6636614479463526 -0.42647120264481597 -0.436 -19.492 -1.24 -6.508 0.164 0.636 -0.224
-0.8091748656095558 -0.8160777791550401 -0.059825250727531136 1.7050196457346374 0.06787864986392955 0.6415874645330742 -0.18407769454624964 -0.6793694112113551 0.04280419989713162 0.0023561944897503642 0.26742807458666634 0.014137166938502187 -0.6648395451912278 -0.4319689897875668 -0.34 -19.812 -1.208 -6.448 0.144 0.588 -0.24
-0.8153107887610974 -0.8156942839580688 -0.05905826033358843 1.708854597704351 0.0682621450609009 0.6346845509875899 -0.18829614171293454 -0.6695519341707286 0.009032078877376396 -0.008639379795751335 0.31141037172867314 -0.007461282550876154 -0.6864379946806062 -0.420188017338815 -0.34 -19.872 -1.14 -6.508 0.152 0.616 -0.232
-0.8222137023065818 -0.8160777791550401 -0.058674765136617076 1.711155568886179 0.06864564025787226 0.6281651326390769 -0.1917475984856767 -0.6742643231502293 -0.0007853981632501215 0.0035342917346255468 0.32868913132017585 0.001570796326500243 -0.6876160919254813 -0.42843469805294127 -0.404 -19.84 -1.14 -6.572 0.136 0.568 -0.224
-0.8287331206550947 -0.8156942839580688 -0.06020874592450249 1.7161410064468066 0.06787864986392955 0.6204952286996499 -0.19634954084933295 -0.6711227304972288 0.0070685834692510935 -0.0027488935713754254 0.38798669264556 0.0011780972448751821 -0.6707300314156037 -0.38170350733955904 -0.372 -19.588 -1.004 -6.508 0.152 0.48 -0.24
-0.8352525390036077 -0.8168447695489828 -0.06020874592450249 1.718825472825606 0.0682621450609009 0.6135923151541655 -0.19941750242510378 -0.665624943354478 -0.014529866020127248 -0.009817477040626518 0.4170464246858145 0.006675884387626033 -0.7056802496802341 -0.3648174468296814 -0.436 -19.208 -0.836 -6.508 0.164 0.492 -0.232
-0.8421554525490922 -0.8172282647459542 -0.06020874592450249 1.7245779007801765 0.06787864986392955 0.6066894016086811 -0.2024854640008746 -0.6770132167216047 -0.013351768775252066 0.01688606050987761 0.4358959806038174 -0.012566370612001944 -0.7060729487618592 -0.35146567805442935 -0.28 -19.24 -0.704 -6.572 0.136 0.52 -0.224
-0.8494418612915479 -0.8172282647459542 -0.059825250727531136 1.7299468335377755 0.06787864986392955 0.5994029928662254 -0.20632041597058814 -0.6750497213134794 -0.0035342917346255468 0.0 0.4421791659098184 -0.011388273367126762 -0.7198174166187363 -0.3408628028505527 -0.308 -19.048 -0.804 -6.416 0.152 0.5 -0.212
-0.8548107940491468 -0.8172282647459542 -0.059825250727531136 1.7345487759014315 0.0674951546669582 0.5917330889267983 -0.20938837754635897 -0.6762278185583546 -0.045160394386881984 -0.01060287520387664 0.4739877915214483 -0.0019634954081253035 -0.717853921210611 -0.3337942193813016 -0.404 -19.048 -0.836 -6.264 0.144 0.46 -0.26
-0.8624806979885739 -0.8176117599429256 -0.06020874592450249 1.740301203856002 0.06864564025787226 0.5829126993964572 -0.2132233295160725 -0.6510950773343507 -0.04476769530525693 0.018456856836377853 0.491266551112951 0.019242254999627974 -0.7689048018218689 -0.33340152029967657 -0.436 -19.208 -0.772 -6.236 0.136 0.56 -0.224
-0.8686166211401155 -0.8187622455338396 -0.05944175553055978 1.744903146219658 0.06787864986392955 0.5752427954570302 -0.215907795894872 -0.6577709617219767 -0.060475658570259355 0.03063052836675474 0.5273948666224566 -0.023954643979128706 -0.8034623210048742 -0.31180307081029823 -0.404 -18.952 -0.668 -6.264 0.144 0.56 -0.24
-0.8755195346855998 -0.8187622455338396 -0.058674765136617076 1.7510390693711997 0.06787864986392955 0.5679563867145745 -0.21897575747064282 -0.6628760497831025 -0.07343472826388636 0.018849555918002914 0.5647012793768373 -0.01531526418337737 -0.7779368806992453 -0.297273204790171 -0.28 -18.796 -0.668 -6.08 0.136 0.5 -0.26
-0.882038953034113 -0.8206797215186964 -0.058674765136617076 1.7567914973257701 0.06711165946998685 0.559902987578176 -0.22127672865247094 -0.6891868882519816 -0.04084070448900632 0.022383847652628464 0.5709844646828384 0.0023561944897503642 -0.7787222788624955 -0.2642864819336659 -0.124 -18.92 -0.536 -6.08 0.136 0.492 -0.252
-0.8885583713826259 -0.820296226321725 -0.05944175553055978 1.7644614012651971 0.0674951546669582 0.5510825980478349 -0.22434469022824177 -0.6703373323339786 -0.09032078877376397 0.022776546734253524 0.607898178355594 0.011388273367126762 -0.8203483815147519 -0.26035949111741524 1.056 -19.112 -0.436 -6.112 0.136 0.54 -0.232
-0.8946942945341676 -0.8210632167156677 -0.05944175553055978 1.7709808196137102 0.0674951546669582 0.5437961893053792 -0.22587867101612719 -0.6302820260082225 -0.06675884387626033 -0.019242254999627974 0.6393141048855989 -0.02081305132612822 -0.8246680714126275 -0.23719024530153668 1.804 -18.984 -0.436 -6.052 -0.06 0.48 -0.26
-0.9004467224887379 -0.8222137023065818 -0.05905826033358843 1.7767332475682804 0.06481068828815872 0.5345923045780667 -0.2281796421979553 -0.6188937526410957 -0.07539822367201165 -0.034164820101380285 0.685652596517356 -0.11506083091614279 -0.8026769228416242 -0.21834068938353376 1.868 -18.636 -0.536 -5.988 -0.06 0.404 -0.24
-0.9073496360342223 -0.8222137023065818 -0.05944175553055978 1.7851701419016504 0.0617427267123879 0.5253884198507542 -0.23009711818281206 -0.6436337947834746 -0.09581857591651483 -0.02513274122400389 0.7033240551904838 -0.23522674989341139 -0.8391979374327548 -0.20734511509803208 2.244 -18.54 -0.536 -5.928 0.144 0.472 -0.224
-0.9119515783978784 -0.8248981686853812 -0.060975736318445196 1.792456550644106 0.058674765136617076 0.5173350207143558 -0.23124760377372613 -0.5698063674379631 -0.09464047867163963 -0.054192473264258384 0.7154977267208606 -0.3031636910145469 -0.8710065630443847 -0.1912444527514046 2.244 -18.508 -0.536 -5.988 0.164 0.5 -0.224
-0.9177040063524488 -0.8248981686853812 -0.060975736318445196 1.7997429593865617 0.05829126993964572 0.5081311359870433 -0.23278158456161155 -0.5454590243772094 -0.11938052081401847 -0.084037603467763 0.7425939633529899 -0.2697842690764167 -0.9028151886560146 -0.1319468914260204 2.212 -18.572 -0.436 -6.02 0.172 0.472 -0.232
-0.922305948716105 -0.8264321494732667 -0.06366020269724466 1.8077963585229602 0.0559902987578176 0.5008447272445876 -0.2339320701525256 -0.5215043803980807 -0.0730420291822613 -0.11034844193664206 0.7716536953932444 -0.19831303622065566 -0.8611890860037582 -0.1319468914260204 1.932 -18.38 0.468 -5.928 0.164 0.396 -0.224
-0.928825367064618 -0.8271991398672094 -0.06327670750027331 1.8150827672654157 0.05368932757598948 0.4908738521233324 -0.23431556534949696 -0.5101161070309539 -0.08364490438613793 -0.04790928795825741 0.763014315597493 -0.1460840583645226 -0.8289877613105032 -0.10681415020201653 1.9 -18.224 1.276 -5.836 0.18 0.396 -0.24
-0.934194299822217 -0.826815644670238 -0.0625097171063306 1.822752671204843 0.05177185159113271 0.48205346259299126 -0.235466050940411 -0.5584180940708364 -0.1119192382631423 0.004319689897875668 0.7838273669236212 -0.181034276629153 -0.8674722713097591 -0.08246680714126275 1.932 -18.16 1.476 -5.776 0.18 0.472 -0.232
-0.9395632325798159 -0.8283496254581234 -0.06289321230330196 1.8323400511291268 0.04793689962141918 0.4720825874717361 -0.235466050940411 -0.542710130805834 -0.09149888601863915 0.024347343060753767 0.8266315668207529 -0.25407630581141427 -0.9079202767171404 -0.043196898978756684 2.428 -18.444 1.476 -5.776 0.188 0.452 -0.224
-0.9441651749434722 -0.8291166158520661 -0.06135923151541655 1.8407769454624965 0.04486893804564835 0.4636456931383663 -0.23584954613738238 -0.5733406591725887 -0.10131636305926567 0.00510508806112579 0.8242753723310025 -0.3173008579530491 -0.90477868406414 -0.01649336142825255 2.992 -18.38 1.208 -5.652 0.164 0.396 -0.212
-0.9499176028980425 -0.8302671014429802 -0.06135923151541655 1.848830344598895 0.04256796686382023 0.4555922940019679 -0.23584954613738238 -0.5717698628460884 -0.09778207132464012 0.045945792550132106 0.8513716089631317 -0.33772121019755225 -0.8894634198807626 -0.010995574285501701 3.584 -18.064 1.108 -5.652 0.164 0.404 -0.24
-0.953752554867756 -0.8318010822308656 -0.05905826033358843 1.8580342293262073 0.04026699568199211 0.4452379236837413 -0.23623304133435372 -0.504225620806578 -0.10170906214089073 0.10131636305926567 0.8525497062080069 -0.28667032958629435 -0.8855364290645119 -0.009032078877376396 3.768 -18.032 1.376 -5.592 0.172 0.432 -0.212
-0.9598884780192977 -0.8329515678217797 -0.06020874592450249 1.8660876284626058 0.03911651009107805 0.43603403895642884 -0.23584954613738238 -0.504225620806578 -0.12291481254864402 0.10288715938576591 0.8643306786567587 -0.2061670178531569 -0.8977101005948889 -0.027881634795379313 3.988 -18.032 1.676 -5.592 0.344 0.412 -0.212
-0.9629564395950685 -0.8341020534126937 -0.059825250727531136 1.876058503583861 0.03911651009107805 0.42721364942608775 -0.23623304133435372 -0.46259951815432154 -0.13626658132389607 0.009817477040626518 0.8898561189623876 -0.10485065479389122 -0.9295187262065188 -0.018064157754752792 3.768 -18.032 1.712 -5.808 0.328 0.384 -0.232
-0.9679418771556961 -0.8356360342005792 -0.059825250727531136 1.8852623883111734 0.03911651009107805 0.4183932598957466 -0.23661653653132508 -0.4013384614208121 -0.11663162724264303 -0.009032078877376396 0.892605012533763 0.0011780972448751821 -0.8906415171256378 0.0 3.644 -17.556 1.812 -5.716 0.252 0.316 -0.196
-0.9717768291254096 -0.8367865197914932 -0.059825250727531136 1.8952332634324287 0.03911651009107805 0.40957287036540546 -0.23584954613738238 -0.4358959806038174 -0.11820242356914328 0.01649336142825255 0.9314822216146441 0.027096236632129192 -0.8490154144733814 0.0 3.488 -17.272 1.88 -5.624 0.228 0.336 -0.148
-0.9759952762920945 -0.8375535101854359 -0.05829126993964572 1.9040536529627698 0.0395000052880494 0.4007524808350643 -0.23661653653132508 -0.3801327110130588 -0.1060287520387664 0.04830198703988247 0.9083129757987655 -0.0019634954081253035 -0.8313439558002536 0.006283185306000972 3.428 -17.176 2.18 -5.5 0.292 0.316 -0.148
-0.9794467330648366 -0.8390874909733214 -0.057524279545703015 1.9144080232809964 0.039883500485020755 0.3911651009107805 -0.23584954613738238 -0.3950552761148111 -0.084037603467763 0.06715154295788539 0.9142034620231414 -0.0019634954081253035 -0.8894634198807626 -0.003141592653000486 3.428 -17.3 2.112 -5.224 0.264 0.336 -0.148
-0.9832816850345502 -0.8402379765642354 -0.056373793954788955 1.9232284128113375 0.038733014894106695 0.38157772098649667 -0.235466050940411 -0.37463492387030795 -0.1060287520387664 0.09935286765114036 0.9405143004920204 -0.0023561944897503642 -0.9240209390637679 0.006283185306000972 3.612 -17.144 1.98 -5.104 0.236 0.328 -0.12
-0.9855826562163783 -0.8413884621551494 -0.0559902987578176 1.9331992879325928 0.03834951969713534 0.3723738362591842 -0.23623304133435372 -0.3157300616265488 -0.12370021071189413 0.10681415020201653 0.950331777532647 -0.018064157754752792 -0.9393362032471453 0.008639379795751335 3.832 -16.92 1.508 -5.104 0.2 0.308 -0.148
-0.9894176081860918 -0.8421554525490922 -0.05483981316690354 1.9431701630538478 0.038733014894106695 0.3616359707439863 -0.23623304133435372 -0.30944687632054785 -0.10563605295714133 0.08874999244726373 0.9617200508997737 -0.02042035224450316 -0.9735010233485256 -0.005497787142750851 3.552 -16.54 1.376 -5.104 0.18 0.344 -0.128
-0.9924855697618626 -0.8433059381400062 -0.054072822772960834 1.9527575429781316 0.03911651009107805 0.35281558121364515 -0.23623304133435372 -0.31455196438167365 -0.09738937224301507 0.1060287520387664 0.9719302270220254 0.014137166938502187 -0.9821404031442769 0.0023561944897503642 3.52 -16.412 1.276 -5.132 0.188 0.328 -0.14
-0.9944030457467194 -0.8444564237309202 -0.05253884198507542 1.9615779325084728 0.038733014894106695 0.34284470609239 -0.2346990605464683 -0.3176935570346741 -0.0750055245903866 0.1079922474468917 0.9495463793693969 0.014922565101752308 -0.9660397407976494 0.006675884387626033 3.552 -16.668 1.608 -5.104 0.164 0.328 -0.056
-0.9974710073224903 -0.8444564237309202 -0.05177185159113271 1.9723157980236707 0.038733014894106695 0.33325732616810616 -0.22933012778886935 -0.2599667920357902 -0.07853981632501214 0.11152653918151725 0.9750718196750258 -0.019634954081253035 -0.9393362032471453 0.24975661591353862 3.644 -16.92 1.576 -4.952 0.164 0.316 -0.092
-0.998237997716433 -0.845223414124863 -0.05138835639416136 1.9815196827509831 0.038733014894106695 0.3252039270317077 -0.22511168062218448 -0.24072453703616223 -0.08207410805963769 0.05772676499888393 0.9703594306955251 -0.011388273367126762 -0.9279479298800185 0.41665372560418945 3.552 -16.604 1.408 -4.92 0.164 0.316 -0.072
-1.0009224640952326 -0.8456069093218344 -0.05138835639416136 1.9903400722813243 0.03911651009107805 0.31523305191045253 -0.22012624306155687 -0.1621847207111501 -0.07657632091688685 0.048694686121507534 0.9342311151860195 -0.00039269908162506076 -0.9020297904927645 0.4700608007051977 3.676 -16.348 1.608 -4.616 0.164 0.328 -0.072
-1.0016894544891752 -0.846373899715777 -0.04947088040930459 2.0014614329934934 0.038733014894106695 0.3052621767891973 -0.21552430069790063 -0.1390154748952715 -0.06126105673350948 0.04476769530525693 0.9676105371241497 0.014529866020127248 -0.8823948364115115 0.4889103566232006 3.676 -16.096 2.216 -4.4 0.2 0.308 -0.072
-1.002456444883118 -0.847524385306691 -0.048703890015361885 2.01181580331172 0.03834951969713534 0.2964417872588562 -0.20938837754635897 -0.12212941438539389 -0.031415926530004856 0.09974556673276543 0.9711448288587752 -0.009817477040626518 -0.9012443923295144 0.48184177315394955 3.52 -15.492 2.012 -4.46 0.152 0.316 -0.072
-1.0032234352770606 -0.847524385306691 -0.047553404424447825 2.022170173629947 0.03566505331833587 0.286470912137601 -0.2051699303796741 -0.07186393193738612 -0.054192473264258384 0.1189878217323934 0.9711448288587752 -0.10956304377339195 -0.8886780217175124 0.4841979676436999 3.584 -15.524 1.912 -4.46 -0.052 0.328 -0.092
-1.0032234352770606 -0.847524385306691 -0.046402918833533764 2.031374058357259 0.033364082136507746 0.2784175130012026 -0.19980099762207515 -0.0530143760193832 -0.0310232274483798 0.10053096489601555 0.9617200508997737 -0.19556414264928024 -0.860403687840508 0.4449280594811938 3.768 -15.3 1.812 -4.492 0.008 0.296 -0.092
-1.003606930474032 -0.847524385306691 -0.04563592843959106 2.040961438281543 0.03029612056073692 0.2703641138648042 -0.19673303604630432 -0.0420188017338815 -0.03730641275438077 0.10838494652851677 0.9601492545732735 -0.2890265240760447 -0.8309512567186286 0.4453207585628189 3.864 -14.984 1.676 -4.308 0.188 0.328 -0.056
-1.003606930474032 -0.8482913757006338 -0.04486893804564835 2.0509323134027984 0.027611654181937447 0.2623107147284057 -0.19136410328870537 -0.003926990816250607 -0.01767145867312773 0.11663162724264303 0.9381581060022701 -0.32162054785092475 -0.7751879871278698 0.4351105824405673 3.552 -14.984 1.744 -4.032 0.164 0.084 -0.092
-1.0032234352770606 -0.8482913757006338 -0.043334957257762936 2.0609031885240534 0.025310683000109326 0.2519563444101792 -0.18752915131899184 0.015707963265002428 -0.003926990816250607 0.11270463642639243 0.950331777532647 -0.2580032966276649 -0.8113163026373755 0.42647120264481597 3.584 -14.856 1.408 -4.032 0.2 0.132 -0.084
-1.0013059592922038 -0.847524385306691 -0.04180097646987752 2.0712575588422797 0.024160197409195266 0.24198546928892403 -0.18254371375836423 0.06950773744763575 0.005890486224375911 0.08050331173313745 0.9660397407976494 -0.18928095734327927 -0.9381581060022701 0.4260785035631909 3.332 -14.792 1.308 -4.156 0.172 0.308 -0.056
-1.0013059592922038 -0.8467573949127484 -0.04180097646987752 2.080077948372621 0.02454369260616662 0.2331650797585829 -0.17832526659167935 0.09817477040626518 0.03337942193813016 0.10642145112039146 0.9919578801849034 -0.07107853377413599 -0.9778207132464012 0.44649885580769405 3.396 -14.604 1.644 -4.276 0.18 0.308 -0.056
-1.0001554737012897 -0.8471408901097197 -0.04026699568199211 2.0892818330999336 0.024160197409195266 0.22587867101612719 -0.17333982903105175 0.09385508050838952 0.0200276531628781 0.09267698326351434 0.9467974857980215 -0.01060287520387664 -0.9071348785538903 0.47948557866419916 3.332 -14.572 1.544 -4.34 0.172 0.296 -0.084
-0.9986214929134043 -0.8459904045188057 -0.03834951969713534 2.0988692130242175 0.024927187803137973 0.21820876707670012 -0.16835439147042416 0.10406525663064109 0.06518804754976008 0.13273228958927052 0.9079202767171404 0.010995574285501701 -0.8038550200864993 0.49165925019457607 3.428 -14.412 1.276 -4.124 0.164 0.112 -0.072
-0.9963205217315763 -0.8440729285339489 -0.03834951969713534 2.107306107357587 0.024160197409195266 0.2109223583342444 -0.16298545871282522 0.17435839224152697 0.0679369411211355 0.1370519794871462 0.8839656327380118 -0.004319689897875668 -0.7402377688632394 0.49951323182707724 3.584 -14.192 1.108 -3.912 0.164 0.016 -0.092
-0.9951700361406621 -0.8448399189278917 -0.03719903410622128 2.1165099920848998 0.024160197409195266 0.2009514832129892 -0.1580000211521976 0.17867808213940264 0.10131636305926567 0.1021017612225158 0.8619744841670083 0.004319689897875668 -0.7897178531479971 0.5002986299903274 3.552 -14.096 1.108 -3.912 0.172 0.228 -0.128
-0.9924855697618626 -0.8425389477460635 -0.036432043712278574 2.1249468864182695 0.024160197409195266 0.19213109368264808 -0.15263108839459866 0.22855086550578535 0.10131636305926567 0.12370021071189413 0.8498008126366314 0.011388273367126762 -0.8498008126366314 0.5093307088677038 3.456 -14.316 1.208 -3.788 0.152 0.328 -0.1
-0.9894176081860918 -0.8413884621551494 -0.03566505331833587 2.132233295160725 0.023776702212223912 0.18561167533413506 -0.14764565083397108 0.24386612968916271 0.1288052987730199 0.09149888601863915 0.8156359925352511 0.023954643979128706 -0.8011061265151239 0.4826271713171996 3.364 -14.38 1.308 -3.788 0.172 0.328 -0.1
-0.986349646610321 -0.839854481367264 -0.033364082136507746 2.1402866942971235 0.024160197409195266 0.1794757521825934 -0.14189322287940076 0.29570240846367074 0.1060287520387664 0.08128870989638758 0.7905032513112472 -0.022776546734253524 -0.672300827742104 0.5065818152963284 3.332 -14.064 1.14 -3.604 0.152 0.2 -0.092
-0.9828981898375788 -0.8390874909733214 -0.0337475773334791 2.147573103039579 0.02454369260616662 0.17333982903105175 -0.13614079492483047 0.31965705244279946 0.14844025285427295 0.10524335387551628 0.7795076770257455 0.008246680714126275 -0.5929756132538417 0.5529203069280855 3.272 -13.808 1.44 -3.484 0.164 0.056 -0.112
-0.9790632378678653 -0.8371700149884646 -0.03183010134862233 2.1552430069790063 0.024160197409195266 0.16528642989465334 -0.13153885256117423 0.3510729789728043 0.15707963265002428 0.10249446030414085 0.769690199985119 0.0035342917346255468 -0.620464548967596 0.5548838023362108 3.332 -13.936 2.048 -3.512 0.164 0.18 -0.1
-0.9759952762920945 -0.8352525390036077 -0.03029612056073692 2.1629129109184335 0.023776702212223912 0.15915050674311168 -0.1257864246066039 0.3711006321356824 0.14176436846664692 0.14451326203802234 0.737488875291864 -0.01060287520387664 -0.7009678607007335 0.5089380097860787 3.52 -13.744 2.18 -3.512 0.216 0.296 -0.092
-0.971009838731467 -0.8325680726248084 -0.02914563496982286 2.1682818436760325 0.025310683000109326 0.15301458359157002 -0.12156797743991904 0.4087997439716882 0.19831303622065566 0.13626658132389607 0.6954700735579825 0.01021017612225158 -0.6891868882519816 0.5006913290719525 3.428 -13.46 1.844 -3.268 0.52 0.212 -0.072
-0.9660244011708393 -0.8318010822308656 -0.0279951493789088 2.1759517476154593 0.02914563496982286 0.14802914603094242 -0.11619904468232009 0.4241150081550656 0.19870573530228072 0.11741702540589316 0.6687665360074785 0.14686945652777272 -0.581587339886715 0.5116869033574541 3.456 -13.776 1.308 -3.084 0.472 0.172 -0.072
-0.961422458807183 -0.8291166158520661 -0.026077673394052033 2.1824711659639724 0.034514567727421806 0.14266021327334347 -0.11044661672774979 0.4547455365218203 0.19988383254715592 0.14372786387477224 0.6432410957018495 0.39544797519643615 -0.536819644581458 0.5218970794797058 3.396 -13.652 1.172 -3.056 0.144 0.192 -0.112
-0.9568205164435268 -0.8271991398672094 -0.024160197409195266 2.1878400987215714 0.03911651009107805 0.1365242901218018 -0.10507768397015084 0.4810563749906994 0.22855086550578535 0.1472621556093978 0.640099503048849 0.510901505194204 -0.536819644581458 0.5423174317242089 3.272 -13.428 1.004 -2.964 0.124 0.172 -0.092
-0.9518350788828992 -0.8245146734884099 -0.02339320701525256 2.1943595170700845 0.04256796686382023 0.13230584295511694 -0.09970875121255189 0.510901505194204 0.20341812428178146 0.1288052987730199 0.5933683123354667 0.49323004652107627 -0.5246459730510812 0.5230751767245809 3.304 -13.556 0.94 -2.72 0.144 0.26 -0.1
-0.9464661461253003 -0.8229806927005244 -0.021859226227367145 2.2001119450246547 0.044485442848677 0.12655341500054662 -0.0947233136519243 0.5262167693775814 0.21519909673053328 0.14176436846664692 0.5914048169273415 0.3789546137681836 -0.4983351345822021 0.5144357969288296 3.084 -13.236 0.972 -2.596 0.136 0.288 -0.12
-0.94071371817073 -0.8191457407308109 -0.021092235833424438 2.2039468969943683 0.04716990922747647 0.12233496783386175 -0.0897378760912967 0.5745187564174639 0.22776546734253522 0.14333516479314717 0.5281802647857067 0.24465152785241284 -0.49754973641895195 0.49951323182707724 3.084 -12.984 0.94 -2.504 0.18 0.268 -0.084
-0.934194299822217 -0.8168447695489828 -0.019941750242510378 2.2096993249489385 0.049854375606275945 0.11850001586414821 -0.08436894333369775 0.594546409580342 0.2941316121371705 0.14333516479314717 0.5097234079493288 0.17553648948640216 -0.40644354948193784 0.5073672134595785 2.928 -13.048 0.836 -2.168 0.436 0.22 -0.084
-0.9280583766706754 -0.8153107887610974 -0.018407769454624964 2.2154517529035087 0.05330583237901813 0.11466506389443468 -0.08015049616701286 0.6373506094774736 0.2709623663212919 0.11113384009989219 0.5034402226433279 0.2638937828520408 -0.4107632393798135 0.4983351345822021 3.148 -12.792 0.772 -2.26 0.372 0.24 -0.112
-0.9188544919433629 -0.8114758367913839 -0.01802427425765361 2.2192867048732223 0.05905826033358843 0.11006312153077843 -0.07516505860638527 0.691935781823357 0.24661502326053814 0.07579092275363672 0.49362274560270136 0.40722894764518797 -0.426863901726441 0.49087385203132594 2.928 -12.668 0.904 -2.412 0.116 0.248 -0.1
-0.9111845880039358 -0.8084078752156131 -0.01802427425765361 2.2238886472368784 0.0625097171063306 0.10661166475803625 -0.06941263065181497 0.7268860000879874 0.28941922315766977 0.0530143760193832 0.45160394386881986 0.44846235121581934 -0.3754203220335581 0.5006913290719525 2.772 -12.604 0.668 -2.384 0.124 0.22 -0.1
-0.9031311888675373 -0.8057234088368136 -0.016490293469768196 2.2281070944035632 0.06404369789421602 0.10392719837923678 -0.06404369789421602 0.7747952880462449 0.2760674543824177 0.05340707510100826 0.3993749660126868 0.3279037331569257 -0.2968805057085459 0.5030475235617028 2.272 -12.412 0.4 -2.412 0.164 0.24 -0.128
-0.8954612849281103 -0.8022719520640714 -0.01687378866673955 2.231942046373277 0.06596117387907278 0.10200972239438001 -0.058674765136617076 0.7649778110056183 0.28156524152516854 0.05772676499888393 0.3860231972374347 0.22069688387328412 -0.265071880096916 0.48380526856207484 1.9 -12.252 0.468 -2.444 0.344 0.192 -0.112
-0.8870243905947405 -0.7995874856852719 -0.01572330307582549 2.2346265127520764 0.06979612584878632 0.09894176081860918 -0.05330583237901813 0.7991426311069986 0.28470683417816905 0.05890486224375911 0.3318307239731763 0.21048670775103256 -0.22933626366903548 0.4680973052970724 1.556 -12.192 0.5 -2.352 0.38 0.18 -0.072
-0.8782040010643993 -0.7957525337155584 -0.015339807878854137 2.2369274839339046 0.0732475826215285 0.09855826562163783 -0.04947088040930459 0.820741080596377 0.29138271856579506 0.04358959806038174 0.27488935713754253 0.30355639009617197 -0.15472343816027392 0.4700608007051977 1.276 -12.032 0.536 -2.32 0.272 0.228 -0.148
-0.8705340971249723 -0.7934515625337303 -0.01457281748491143 2.238844959918761 0.07784952498518474 0.09740778003072377 -0.04410194765170564 0.8388052383511297 0.3200497515244245 0.051443579692882956 0.24661502326053814 0.39034288713531035 -0.09856746948789025 0.4771293841744488 1.152 -12.032 0.4 -2.2 0.2 0.28 -0.112
-0.8605632220037172 -0.7900001057609881 -0.014189322287940077 2.2407624359036182 0.07938350577307016 0.09779127522769512 -0.041033986075934815 0.8458738218203808 0.329474529483426 0.06636614479463526 0.1888882582616542 0.3667809422378067 -0.04358959806038174 0.47438049060307336 0.964 -11.968 0.2 -2.016 0.236 0.212 -0.092
-0.8521263276703473 -0.7853981633973318 -0.013805827090968724 2.2419129214945324 0.08360195293975504 0.09894176081860918 -0.03528155812136451 0.8501935117182565 0.3432189973403031 0.07225663101901117 0.15275994275214863 0.3432189973403031 0.018456856836377853 0.44846235121581934 0.748 -11.968 -0.032 -1.832 0.336 0.26 -0.148
-0.845223414124863 -0.7827136970185323 -0.012655341500054663 2.242679911888475 0.08743690490946858 0.09894176081860918 -0.03144660615165098 0.8643306786567587 0.36756634040105685 0.04437499622363186 0.1170243263242681 0.3200497515244245 0.03259402377488004 0.4610287218278213 0.776 -12.096 -0.032 -1.74 0.308 0.248 -0.12
-0.8352525390036077 -0.7796457354427615 -0.012655341500054663 2.2434469022824177 0.09088836168221076 0.09855826562163783 -0.026077673394052033 0.8761116511055105 0.34950218264630406 0.040448005407381256 0.08207410805963769 0.342826298258678 0.027096236632129192 0.4500331475423196 0.684 -12.032 -0.1 -1.864 0.236 0.268 -0.128
-0.8264321494732667 -0.7750437930791053 -0.011504855909140603 2.243830397479389 0.09395632325798159 0.09970875121255189 -0.023009711818281205 0.898888197839764 0.34636058999330355 0.05654866775400875 0.05576326959075863 0.368744437645932 0.029059732040254495 0.4288273971345663 0.652 -11.904 -0.132 -1.984 0.236 0.22 -0.156
-0.8172282647459542 -0.7712088411093918 -0.011504855909140603 2.243830397479389 0.09740778003072377 0.1004757416064946 -0.01687378866673955 0.9338384161043944 0.3569634651971802 0.05811946408050899 0.027096236632129192 0.3412555019321778 0.04673119071338223 0.4084070448900632 0.28 -11.872 -0.3 -1.984 0.252 0.164 -0.12
-0.8080243800186417 -0.7677573843366495 -0.011504855909140603 2.242679911888475 0.10085923680346595 0.10009224640952324 -0.013038836697026017 0.8902488180440127 0.3479313863198038 0.05851216316213405 -0.004319689897875668 0.32122784876929966 0.04162610265225644 0.42136611458369017 0.06 -11.84 -0.436 -1.956 0.292 0.268 -0.1
-0.7976700097004151 -0.7654564131548215 -0.010354370318226542 2.2419129214945324 0.10507768397015084 0.10009224640952324 -0.008820389530341128 0.9036005868192648 0.3388993074424274 0.008246680714126275 -0.062439153978384655 0.3506802798911792 0.011780972448751823 0.43785947601194275 -0.124 -11.808 -0.436 -1.74 0.236 0.308 -0.14
-0.7903836009579595 -0.7612379659881365 -0.009203884727312482 2.2411459311005895 0.10852914074289302 0.1012427320004373 -0.004218447166684887 0.9291260271248937 0.36560284499293155 0.04987278336638271 -0.08835729336563866 0.3392920065240525 0.04280419989713162 0.40448005407381254 -0.152 -11.808 -0.332 -1.436 0.228 0.296 -0.112
-0.7796457354427615 -0.756252528427509 -0.010354370318226542 2.239228455115733 0.1112136071216925 0.10239321759135137 -0.0011504855909140602 0.9405143004920204 0.38445240091093447 0.04476769530525693 -0.1260564052016445 0.30277099193292184 0.07264933010063623 0.42529310539994075 -0.34 -11.652 -0.436 -1.464 0.244 0.308 -0.128
-0.7700583555184777 -0.7524175764577954 -0.009203884727312482 2.2376944743278475 0.11389807350049197 0.10239321759135137 0.003451456772742181 0.9200939482475173 0.36795903948268194 0.04084070448900632 -0.15590153540514912 0.2949170103004206 0.05222897785613308 0.40762164672681306 -0.372 -11.652 -0.3 -1.648 0.292 0.308 -0.156
-0.7620049563820793 -0.7485826244880819 -0.009203884727312482 2.2357769983429905 0.11619904468232009 0.10316020798529407 0.006902913545484362 0.8957466051867635 0.39034288713531035 0.018849555918002914 -0.1751437904047771 0.2670353755050413 0.06558074663138515 0.394269877951561 -0.34 -11.652 -0.332 -1.62 0.292 0.316 -0.128
-0.7524175764577954 -0.7439806821244257 -0.008820389530341128 2.2334760271611622 0.11811652066717686 0.10469418877317949 0.009970875121255189 0.9200939482475173 0.3989822669310617 -0.0007853981632501215 -0.2049889206082817 0.28941922315766977 0.07264933010063623 0.3530364743809296 -0.496 -11.588 -0.3 -1.648 0.236 0.444 -0.112
-0.7439806821244257 -0.7405292253516835 -0.008436894333369775 2.229641075191449 0.12080098704597633 0.10699515995500761 0.01457281748491143 0.912239966615016 0.3860231972374347 0.01688606050987761 -0.2784236488721681 0.25172011132166394 0.13391038683414572 0.37149333121730743 -0.436 -11.652 -0.4 -1.68 0.272 0.78 -0.148
-0.7347767973971132 -0.7366942733819699 -0.009203884727312482 2.226573113615678 0.1227184630308331 0.11389807350049197 0.01802427425765361 0.9197012491658922 0.4091924430533133 0.03259402377488004 -0.31926435336117437 0.20734511509803208 0.36285395142155613 0.368744437645932 -0.308 -11.588 -0.368 -1.22 0.308 0.528 -0.14
-0.7240389318819153 -0.7328593214122564 -0.009203884727312482 2.221971171252022 0.12540292940963257 0.12041749184900498 0.0222427214243385 0.9098837721252657 0.40644354948193784 0.024347343060753767 -0.4084070448900632 0.2061670178531569 0.6161448590697203 0.368351738564307 -0.308 -11.588 -0.536 -0.976 0.292 0.328 -0.112
-0.7163690279424882 -0.7294078646395142 -0.008436894333369775 2.218136219282308 0.12732040539448933 0.1257864246066039 0.024927187803137973 0.9306968234513939 0.3671736413194318 -0.03337942193813016 -0.4288273971345663 0.19674223989415543 0.6581636608036018 0.3573561642788053 -0.372 -11.428 -0.5 -0.944 0.244 0.328 -0.128
-0.7079321336091184 -0.7255729126698007 -0.009203884727312482 2.213534276918652 0.12885438618237474 0.13000487177328882 0.028762139772851508 0.9028151886560146 0.37699111836005833 -0.006675884387626033 -0.4194026191755649 0.1881028600984041 0.5776603490704644 0.3388993074424274 -0.496 -11.396 -0.436 -1.068 0.244 0.46 -0.148
-0.69987873447272 -0.7221214558970586 -0.008820389530341128 2.2093158297519673 0.1292378813793461 0.13537380453088776 0.032213596545593685 0.8820021373298864 0.3762057201968082 0.0070685834692510935 -0.4362886796854425 0.14372786387477224 0.49754973641895195 0.35382187254417974 -0.56 -11.3 -0.568 -1.22 0.308 0.624 -0.128
-0.6906748497454075 -0.7179030087303736 -0.009203884727312482 2.2050973825852824 0.13000487177328882 0.14304370847031483 0.03489806292439316 0.9079202767171404 0.3950552761148111 0.010995574285501701 -0.4551382356034454 0.12566370612001942 0.5686282701930879 0.3063052836675474 -0.436 -11.3 -0.5 -1.312 0.328 0.52 -0.112
-0.6810874698211237 -0.7129175711697461 -0.008436894333369775 2.1985779642367693 0.13268933815208828 0.14956312681882783 0.037582529303192634 0.9130253647782662 0.4013384614208121 -0.022383847652628464 -0.5140430978472045 0.14844025285427295 0.6522731745792258 0.28941922315766977 -0.436 -11.236 -0.468 -1.28 0.28 0.328 -0.092
-0.6718835850938112 -0.7094661143970039 -0.008820389530341128 2.1932090314791703 0.13345632854603098 0.15684953556128356 0.04141748127290617 0.8906415171256378 0.4241150081550656 0.004319689897875668 -0.5682355711114628 0.13626658132389607 0.7103926386597349 0.3066979827491724 -0.872 -11.176 -0.5 -1.372 0.252 0.308 -0.128
-0.6649806715483269 -0.7056311624272903 -0.008436894333369775 2.1874566035246 0.1342233189399737 0.1622184683188825 0.044485442848677 0.8670795722281341 0.4174391237674396 0.012566370612001944 -0.574911455499089 0.135873882242271 0.6404922021304741 0.2792090470354182 -1.744 -11.176 -0.436 -1.62 0.28 0.412 -0.14
-0.6550097964270717 -0.7006457248666628 -0.006902913545484362 2.1813206803730583 0.1349903093339164 0.16835439147042416 0.04678641403050512 0.8368417429430044 0.41665372560418945 0.02631083846887907 -0.5698063674379631 0.08678649703913842 0.5859070297845906 0.3110176726470481 -2.244 -11.176 -0.332 -1.74 0.316 0.46 -0.12
-0.6484903780785587 -0.6968107728969491 -0.006519418348513008 2.175568252418488 0.1342233189399737 0.17410681942499445 0.04908738521233324 0.8179921870250015 0.41351213295118894 0.06479534846813502 -0.6369579103958485 0.03730641275438077 0.5780530481520894 0.3043417882594221 -2.648 -11.144 -0.604 -1.832 0.336 0.432 -0.128
-0.6404369789421602 -0.6918253353363216 -0.006519418348513008 2.1675148532820896 0.13537380453088776 0.18177672336442152 0.05253884198507542 0.7665486073321186 0.46299221723594663 0.06518804754976008 -0.6565928644771015 0.008639379795751335 0.6475607855997252 0.2599667920357902 -2.896 -11.204 -0.904 -1.8 0.392 0.364 -0.112
-0.6331505701997046 -0.6872233929726653 -0.006135923151541655 2.160228444539634 0.13729128051574452 0.18752915131899184 0.05368932757598948 0.7465209541692405 0.42764929988969114 0.07382742734551141 -0.7233517083533619 0.034950218264630406 0.6703373323339786 0.2560398012195396 -2.992 -11.396 -1.712 -1.8 0.328 0.364 -0.092
-0.6266311518511916 -0.6830049458059805 -0.0038349519697135344 2.152558540600207 0.13729128051574452 0.1944320648644762 0.05790777474267437 0.7261006019247374 0.42058071642044004 0.11074114101826713 -0.737488875291864 0.11623892816101798 0.6342090168244731 0.26035949111741524 -2.896 -11.556 -2.28 -1.74 0.172 0.412 -0.128
-0.6189612479117644 -0.6787864986392956 -0.0038349519697135344 2.144121646266837 0.13805827090968723 0.19903400722813244 0.058674765136617076 0.6997897634558582 0.426863901726441 0.11545352999776785 -0.7681194036586187 0.09581857591651483 0.5878705251927159 0.24150993519941236 -2.96 -11.524 -2.852 -1.708 0.152 0.46 -0.128
-0.6116748391693088 -0.6745680514726107 -0.003451456772742181 2.1356847519334674 0.1384417661066586 0.20632041597058814 0.0617427267123879 0.6997897634558582 0.44924774937906947 0.03220132469325498 -0.8046404182497494 0.06008295948863429 0.5898340206008412 0.19399334632278 -2.992 -11.524 -3.256 -1.708 0.152 0.52 -0.12
-0.604388430426853 -0.6695826139119831 -0.0038349519697135344 2.126864362403126 0.1384417661066586 0.21360682471304387 0.06481068828815872 0.7115707359046101 0.4547455365218203 -0.011388273367126762 -0.8525497062080069 0.02670353755050413 0.6668030405993531 0.21323560132240799 -3.084 -11.364 -3.22 -1.648 0.152 0.48 -0.148
-0.5986360024722828 -0.6649806715483269 -0.004218447166684887 2.1184274680697563 0.13805827090968723 0.22050973825852824 0.06481068828815872 0.6990043652926081 0.4869468612150753 -0.022776546734253524 -0.8631525814118834 0.03220132469325498 0.6997897634558582 0.21559179581215834 -3.488 -11.46 -3.188 -1.528 0.164 0.432 -0.12
-0.5917330889267983 -0.6596117387907279 -0.004218447166684887 2.1099905737363867 0.13805827090968723 0.2266456614100699 0.0682621450609009 0.6946846753947324 0.46574111080732206 -0.04712388979500729 -0.8749335538606353 0.0019634954081253035 0.6970408698844828 0.1881028600984041 -3.708 -11.428 -2.82 -1.528 0.144 0.492 -0.112
-0.585980660972228 -0.6546263012301003 -0.006519418348513008 2.1000196986151316 0.1384417661066586 0.23431556534949696 0.06979612584878632 0.6691592350891035 0.478307481419324 -0.06126105673350948 -0.8890707207991375 0.005497787142750851 0.6687665360074785 0.1649336142825255 -4.236 -11.428 -2.516 -1.772 0.244 0.52 -0.128
-0.5806117282146291 -0.6511748444573582 -0.006902913545484362 2.090815813887819 0.13805827090968723 0.24006799330406725 0.07056311624272903 0.6082908774372191 0.4881249584599505 -0.06754424203951044 -0.9405143004920204 0.021991148571003403 0.6479534846813502 0.15275994275214863 -4.36 -11.428 -2.484 -1.892 0.28 0.548 -0.112
-0.5744758050630875 -0.6454224165027879 -0.006519418348513008 2.080077948372621 0.1384417661066586 0.24812139244046566 0.0724805922275858 0.5478152188669597 0.48066367590907433 -0.0400553063257562 -0.9899943847767781 -0.0007853981632501215 0.7068583469251093 0.12644910428326955 -4.176 -11.428 -2.348 -1.892 0.252 0.492 -0.112
-0.5687233771085172 -0.6412039693361029 -0.007669903939427069 2.0704905684483372 0.139975746894544 0.25464081078897866 0.0724805922275858 0.5372123436630831 0.49048115294970085 -0.056155968672383684 -1.0009899590622797 -0.009424777959001457 0.7080364441699845 0.13548118316064595 -4.02 -11.524 -2.652 -1.74 0.252 0.472 -0.128
-0.5648884251388037 -0.6354515413815326 -0.006902913545484362 2.0597527029331393 0.1384417661066586 0.26154372433446305 0.07286408742455715 0.49990593090870233 0.47673668509282374 -0.014529866020127248 -1.014734426919157 -0.018064157754752792 0.665624943354478 0.13391038683414572 -3.832 -11.524 -2.484 -1.74 0.244 0.576 -0.12
-0.5602864827751474 -0.6304661038209051 -0.008053399136398421 2.0493983326149126 0.1392087565006013 0.2676796474860047 0.07478156340941391 0.44649885580769405 0.4920519492762011 -0.014922565101752308 -1.0253373021230336 -0.006283185306000972 0.6542366699873512 0.1288052987730199 -3.708 -11.556 -2.752 -1.772 0.272 0.644 -0.112
-0.5568350260024052 -0.6258641614572488 -0.007669903939427069 2.038660467099715 0.13805827090968723 0.27534955142543177 0.07669903939427068 0.42372230907344055 0.48341256948044975 -0.02081305132612822 -1.0335839828371598 0.027096236632129192 0.685652596517356 0.10995574285501701 -3.396 -11.588 -2.988 -1.708 0.216 0.608 -0.112
-0.5526165788357204 -0.6201117335026785 -0.008436894333369775 2.027155611190574 0.13959225169757264 0.28301945536485884 0.07631554419729933 0.400945762339187 0.5010840281535776 -0.03926990816250607 -1.0441868580410365 -0.0070685834692510935 0.7190320184554863 0.045160394386881984 -3.332 -11.556 -3.088 -1.708 0.2 0.576 -0.128
-0.5487816268660067 -0.6158932863359936 -0.007669903939427069 2.0175682312662904 0.13959225169757264 0.29030586410731457 0.07861651537912745 0.39780416968618654 0.5128650006023293 -0.03926990816250607 -1.0634291130406646 0.024740042142378828 0.7292421945777378 0.06440264938650996 -3.304 -11.652 -2.884 -1.74 0.188 0.624 -0.112
-0.5445631796993219 -0.6112913439723374 -0.008436894333369775 2.0068303657510924 0.13805827090968723 0.2972087776527989 0.07861651537912745 0.3919136834618106 0.4971570373373269 -0.06558074663138515 -1.085812960693293 -0.013744467856877126 0.7048948515169841 0.05811946408050899 -3.332 -11.684 -2.92 -1.924 0.172 0.624 -0.112
-0.5422622085174937 -0.6059224112147384 -0.009203884727312482 1.9972429858268086 0.1384417661066586 0.30334470080434056 0.07708253459124204 0.3742422247886829 0.504225620806578 -0.04555309346850705 -1.073639289162916 -0.013744467856877126 0.6931138790682322 0.03809181091763089 -3.52 -11.684 -2.82 -2.016 0.152 0.636 -0.128
-0.5388107517447516 -0.6005534784571395 -0.009970875121255189 1.9849711395237253 0.1384417661066586 0.31024761434982495 0.0790000105760988 0.31926435336117437 0.49323004652107627 -0.0620464548967596 -1.0893472524279184 -0.0023561944897503642 0.7280640973328626 0.015707963265002428 -3.864 -11.588 -2.82 -2.2 0.164 0.596 -0.148
-0.5361262853659521 -0.5951845456995405 -0.011504855909140603 1.973849778811556 0.1384417661066586 0.31906800388016604 0.07746602978821339 0.33261612213642644 0.49754973641895195 -0.07107853377413599 -1.1156580908967975 -0.005497787142750851 0.7461282550876154 0.01610066234662749 -3.832 -11.524 -2.852 -2.352 0.164 0.54 -0.1
-0.5338253141841239 -0.5909660985328556 -0.012655341500054663 1.962728418099387 0.13767477571271589 0.3255874222286791 0.07746602978821339 0.2870630286679194 0.5187554868267052 -0.07932521448826227 -1.1403981330391764 -0.01727875959150267 0.737096176210239 0.018456856836377853 -4.08 -11.524 -2.752 -2.26 0.144 0.508 -0.12
-0.5315243430022959 -0.5855971657752567 -0.011888351106111956 1.9516070573872177 0.1392087565006013 0.3321068405771921 0.07784952498518474 0.24386612968916271 0.5140430978472045 -0.04633849163175717 -1.1415762302840515 -0.00510508806112579 0.7013605597823585 0.008639379795751335 -4.112 -11.556 -2.784 -2.292 0.152 0.576 -0.12
-0.5296068670174391 -0.5806117282146291 -0.013038836697026017 1.940102201478077 0.13805827090968723 0.33824276372873374 0.07784952498518474 0.2042035224450316 0.5014767272352025 -0.036128315509505585 -1.1517864064063033 -0.010995574285501701 0.665624943354478 0.01767145867312773 -4.236 -11.684 -2.82 -2.32 0.144 0.712 -0.12
-0.5280728862295537 -0.5760097858509728 -0.01227184630308331 1.9278303551749938 0.1384417661066586 0.3459126676681608 0.07938350577307016 0.18064157754752794 0.5352488482549578 -0.050658181529632834 -1.1667089715080554 0.0420188017338815 0.6817256057011054 0.01060287520387664 -4.052 -11.776 -3.088 -2.228 0.144 0.692 -0.12
-0.5269224006386396 -0.5698738626994312 -0.013805827090968724 1.9147915184779678 0.13767477571271589 0.35319907641061654 0.0790000105760988 0.14372786387477224 0.5568472977443362 -0.028667032958629435 -1.1969468007931852 0.019242254999627974 0.7131415322311103 -0.022383847652628464 -4.02 -11.776 -3.256 -2.504 -0.044 0.568 -0.168
-0.5253884198507542 -0.5633544443509182 -0.013038836697026017 1.9025196721748845 0.13614079492483047 0.3601019899561009 0.07784952498518474 0.1319468914260204 0.5576326959075862 -0.04437499622363186 -1.2032299860991862 -0.08678649703913842 0.6923284809049821 -0.021991148571003403 -4.112 -11.936 -3.256 -2.564 -0.308 0.56 -0.14
-0.5242379342598401 -0.5583690067902906 -0.013805827090968724 1.8906313210687724 0.13230584295511694 0.3658544179106712 0.07746602978821339 0.08246680714126275 0.5191481859083303 -0.019634954081253035 -1.2012664906910608 -0.2269800691792851 0.6742643231502293 0.012566370612001944 -4.332 -12.192 -3.288 -2.476 -0.116 0.568 -0.196
-0.5242379342598401 -0.553383569229663 -0.01342233189399737 1.8791264651596318 0.12962137657631745 0.3723738362591842 0.0790000105760988 0.07186393193738612 0.5505641124383351 -0.029845130203504617 -1.2067642778338117 -0.3530364743809296 0.6338163177428481 0.0019634954081253035 -4.08 -12.284 -3.424 -2.384 0.144 0.676 -0.148
-0.5230874486689261 -0.5476311412750927 -0.013038836697026017 1.8668546188565485 0.12616991980357528 0.3781262642137545 0.07784952498518474 0.04790928795825741 0.5242532739694561 0.011780972448751823 -1.215796356711188 -0.3479313863198038 0.5788384463153395 0.003141592653000486 -4.268 -12.444 -3.288 -2.412 0.164 0.712 -0.212
-0.5238544390628688 -0.5430291989114364 -0.014956312681882784 1.8538157821595225 0.12386894862174716 0.38426218736529616 0.07746602978821339 0.019242254999627974 0.5242532739694561 -0.006283185306000972 -1.2004810925278107 -0.24897121775028852 0.5603815894789617 -0.060475658570259355 -4.36 -12.38 -3.22 -2.412 -0.016 0.76 -0.204
-0.5242379342598401 -0.5376602661538376 -0.01457281748491143 1.8423109262503818 0.12310195822780445 0.3896311201228951 0.07669903939427068 0.009032078877376396 0.5254313712143313 -0.056941366835633805 -1.2126547640581875 -0.1720021977517766 0.5584180940708364 -0.02120575040775328 -4.176 -12.38 -3.288 -2.564 -0.136 0.76 -0.232
-0.5242379342598401 -0.5315243430022959 -0.016106798272796843 1.8288885943563846 0.12041749184900498 0.39576704327443674 0.07861651537912745 -0.019634954081253035 0.5289656629489569 -0.05929756132538417 -1.2032299860991862 -0.19320794815952988 0.5933683123354667 0.01021017612225158 -4.516 -12.444 -3.424 -2.564 -0.072 0.676 -0.212
-0.5250049246537829 -0.5257719150477256 -0.016106798272796843 1.8162332528563299 0.11811652066717686 0.40151947122900705 0.07784952498518474 -0.049480084284757656 0.5156138941737047 -0.0640099503048849 -1.228755426404815 -0.22972896275066054 0.5725552610093385 0.009424777959001457 -4.332 -12.444 -3.76 -2.748 0.072 0.656 -0.212
-0.5253884198507542 -0.5207864774870979 -0.016490293469768196 1.8039614065532465 0.11811652066717686 0.40727189918357737 0.07746602978821339 -0.05772676499888393 0.543495528969084 -0.05458517234588344 -1.2252211346701896 -0.21166480499590773 0.5847289325397155 0.0023561944897503642 -4.112 -12.444 -3.492 -2.748 0.036 0.644 -0.212
-0.5261554102446969 -0.515417544729499 -0.017640779060682257 1.792456550644106 0.1169660350762628 0.4126408319411763 0.07401457301547121 -0.08128870989638758 0.5199335840715804 -0.07029313561088588 -1.209120472323562 -0.155116137241899 0.5548838023362108 -0.13823007673202137 -4.236 -12.412 -3.324 -2.78 -0.1 0.724 -0.184
-0.5276893910325823 -0.5104321071688714 -0.017640779060682257 1.7798012091440514 0.11581554948534874 0.41800976469877527 0.06979612584878632 -0.1009236639776406 0.530536459275457 -0.04162610265225644 -1.1985175971196853 -0.09935286765114036 0.5462444225404595 -0.3243694414223002 -4.58 -12.508 -2.952 -2.812 -0.072 0.74 -0.252
-0.5296068670174391 -0.5050631744112725 -0.018407769454624964 1.769830334022796 0.11313108310654926 0.4237621926533455 0.06596117387907278 -0.12134401622214377 0.5112942042758291 -0.06518804754976008 -1.2055861805889365 -0.14058627122177175 0.5419247326425838 -0.4091924430533133 -4.644 -12.476 -3.22 -2.932 0.036 0.704 -0.268
-0.5307573526083531 -0.5008447272445876 -0.019558255045539024 1.7579419829166842 0.1112136071216925 0.42836413501700177 0.06212622190935926 -0.15118914642564837 0.5317145565203323 -0.07147123285576105 -1.182416934773058 -0.17828538305777758 0.5258240702959563 -0.4091924430533133 -4.516 -12.604 -3.22 -2.932 0.124 0.684 -0.308
-0.5334418189871526 -0.4950922992900173 -0.019941750242510378 1.7460536318105722 0.1112136071216925 0.4345000581685434 0.05790777474267437 -0.17121679958852648 0.5022621253984527 -0.08285950622288782 -1.1871293237525586 -0.11820242356914328 0.5383904409079583 -0.4123340357063138 -4.612 -12.54 -3.388 -3.024 -0.008 0.664 -0.288
-0.5349757997750381 -0.49010686172938966 -0.02032524543948173 1.7345487759014315 0.10929613113683573 0.4387185053352283 0.05483981316690354 -0.20459622152665666 0.5163992923369549 -0.07225663101901117 -1.1792753421200575 -0.062439153978384655 0.542710130805834 -0.3899501880536853 -4.548 -12.444 -3.256 -3.24 -0.152 0.644 -0.288
-0.5368932757598948 -0.48473792897179074 -0.021092235833424438 1.7207429488104629 0.10852914074289302 0.4440874380928273 0.051004861197190006 -0.21362830040403305 0.5163992923369549 -0.06086835765188441 -1.177704545793557 -0.10131636305926567 0.47634398601119865 -0.31887165427954933 -4.332 -12.54 -2.988 -3.332 -0.072 0.692 -0.296
-0.540344732532637 -0.4793689962141918 -0.021092235833424438 1.7077041121134369 0.10584467436409355 0.4490728756534549 0.04601942363656241 -0.22933626366903548 0.5018694263168276 -0.02120575040775328 -1.1792753421200575 -0.1771072858129024 0.44060836958331817 -0.3577488633604303 -4.424 -12.572 -2.988 -3.084 0.108 0.724 -0.288
-0.5430291989114364 -0.47400006345659285 -0.021092235833424438 1.698116732189153 0.10507768397015084 0.4532913228201398 0.043334957257762936 -0.2591813938725401 0.5376050427447081 -0.01610066234662749 -1.1349003458964255 -0.17278759591502674 0.45749443009319574 -0.3848450999925595 -4.392 -12.604 -3.188 -3.148 0.088 0.76 -0.28
-0.5460971604872072 -0.4693981210929366 -0.02147573103039579 1.6869953714769839 0.10354370318226543 0.45750976998682463 0.0395000052880494 -0.297273204790171 0.510508806112579 -0.04751658887663235 -1.092488845080919 -0.12134401622214377 0.43275438795081694 -0.3459678909116785 -4.456 -12.792 -3.12 -3.116 -0.036 0.74 -0.28
-0.5495486172599495 -0.4636456931383663 -0.021859226227367145 1.674340029976929 0.10277671278832272 0.46172821715350953 0.036432043712278574 -0.32162054785092475 0.47752208325607387 -0.03337942193813016 -1.1490375128349277 -0.07736171908013696 0.44257186499144346 -0.3381139092791773 -4.268 -12.92 -3.088 -3.208 -0.152 0.732 -0.268
-0.5518495884417776 -0.4598107411686528 -0.021859226227367145 1.6643691548556738 0.10239321759135137 0.4655631691232231 0.03298058693953639 -0.3082687790756727 0.46574111080732206 -0.029059732040254495 -1.1160507899784227 -0.10524335387551628 0.3899501880536853 -0.3522510762176795 -4.268 -12.92 -3.088 -3.208 -0.044 0.808 -0.28
-0.5560680356084625 -0.4544418084110538 -0.023009711818281205 1.653631289340476 0.1004757416064946 0.47016511148687934 0.028378644575880154 -0.342826298258678 0.4896957547864507 -0.006675884387626033 -1.0948450395706693 -0.1590431280581496 0.39073558621693544 -0.3451824927484284 -4.3 -13.016 -3.288 -3.148 0.072 0.752 -0.28
-0.559902987578176 -0.4494563708504262 -0.023009711818281205 1.6421264334313355 0.09894176081860918 0.47323307306265017 0.024160197409195266 -0.37149333121730743 0.5152211950920796 -0.03220132469325498 -1.0873837570197933 -0.14686945652777272 0.37738381744168337 -0.37699111836005833 -4.332 -13.144 -3.424 -3.148 -0.024 0.724 -0.26
-0.5641214347448609 -0.4440874380928273 -0.023009711818281205 1.6325390535070516 0.09817477042466648 0.4759175394414496 0.020708740636453084 -0.3872012944823099 0.4841979676436999 -0.00510508806112579 -1.0430087607961613 -0.12016591897726858 0.3129811680551734 -0.39780416968618654 -4.08 -13.208 -3.524 -3.268 -0.1 0.8 -0.268
-0.5683398819115458 -0.43910200053219967 -0.023009711818281205 1.6198837120069969 0.09740778003072377 0.4789855010172204 0.016490293469768196 -0.39544797519643615 0.4712388979500729 -0.00510508806112579 -1.0233738067149083 -0.07343472826388636 0.29570240846367074 -0.3848450999925595 -4.052 -13.208 -3.424 -3.512 -0.136 0.76 -0.268
-0.572941824275202 -0.43526704856248616 -0.023009711818281205 1.6118303128705984 0.09587379924283836 0.48205346259299126 0.012655341500054663 -0.40683624856356293 0.47634398601119865 -0.01767145867312773 -1.0296569920209093 -0.11663162724264303 0.3137665662184235 -0.38563049815580963 -3.956 -13.268 -3.324 -3.484 0.0 0.76 -0.26
-0.577160271441887 -0.4302816110018586 -0.023776702212223912 1.602626428143286 0.09395632325798159 0.4851214241687621 0.008820389530341128 -0.420188017338815 0.45121124478719477 -0.014137166938502187 -0.9821404031442769 -0.16061392438464983 0.29530970938204565 -0.4040873549921875 -4.08 -13.236 -3.288 -3.484 0.108 0.712 -0.252
-0.5817622138055432 -0.4260631638351737 -0.02339320701525256 1.5915050674311169 0.09318933286403888 0.48703890015361884 0.0038349519697135344 -0.45788712917482083 0.42764929988969114 -0.01767145867312773 -0.9393362032471453 -0.1331249886708956 0.271747764484542 -0.4103705402981885 -4.236 -13.236 -3.256 -3.512 -0.044 0.74 -0.28
-0.5867476513661708 -0.4222282118654601 -0.023009711818281205 1.5826846779007757 0.09242234247009617 0.48895637613847565 0.0 -0.49087385203132594 0.41390483203281403 -0.007461282550876154 -0.9452266894715212 -0.08364490438613793 0.2411172361177873 -0.42136611458369017 -3.924 -13.268 -3.12 -3.576 -0.144 0.74 -0.268
-0.5917330889267983 -0.41800976469877527 -0.02339320701525256 1.5750147739613485 0.09050486648523941 0.4908738521233324 -0.003451456772742181 -0.49754973641895195 0.42058071642044004 -0.014137166938502187 -0.9098837721252657 -0.06872233928438563 0.1869247628535289 -0.4370740778486926 -3.74 -13.176 -3.22 -3.484 -0.116 0.828 -0.26
-0.59786901207834 -0.41379131753209036 -0.02339320701525256 1.5650438988400934 0.08935438089432535 0.4920243377142465 -0.009203884727312482 -0.49165925019457607 0.4170464246858145 -0.010995574285501701 -0.8690430676362594 -0.155116137241899 0.1449059611196474 -0.4241150081550656 -3.74 -13.112 -3.156 -3.512 0.06 0.792 -0.232
-0.6017039640480536 -0.4103398607593482 -0.023776702212223912 1.5566070045067235 0.08782040010643993 0.4931748233051605 -0.014189322287940077 -0.5277875657040816 0.3950552761148111 0.0 -0.8564766970242574 -0.1829977720372783 0.11466813183451774 -0.45788712917482083 -3.832 -13.144 -3.288 -3.544 0.1 0.772 -0.26
-0.6078398871995953 -0.4061214135926633 -0.024160197409195266 1.5497040909612392 0.08782040010643993 0.49547579448698864 -0.018407769454624964 -0.5450663252955843 0.3832743036660593 -0.0047123889795007284 -0.8572620951875076 -0.10406525663064109 0.1280199006097698 -0.45081854570556973 -3.768 -13.08 -3.12 -3.696 -0.06 0.752 -0.268
-0.6116748391693088 -0.4034369472138638 -0.024160197409195266 1.5412671966278695 0.08743690490946858 0.49585928968396 -0.021859226227367145 -0.54938601519346 0.3742422247886829 -0.018456856836377853 -0.8183848861066266 -0.04123340357063138 0.13351768775252065 -0.4386448741751928 -3.584 -13.08 -3.156 -3.668 -0.2 0.74 -0.28
-0.6181942575178218 -0.3992185000471789 -0.024160197409195266 1.5335972926884425 0.08590292412158317 0.49700977527487405 -0.027228158984966094 -0.5486006170302099 0.36521014591130646 -0.04162610265225644 -0.7708682972299943 -0.08757189520238855 0.12252211346701895 -0.42804199897131623 -4.02 -13.048 -3.02 -3.696 -0.052 0.752 -0.288
-0.6239466854723921 -0.3961505384714081 -0.02454369260616662 1.5266943791429581 0.08283496254581234 0.49854375606275947 -0.030679615757708275 -0.5705917656012133 0.3581415624420554 -0.018849555918002914 -0.7131415322311103 -0.1668971096906508 0.07422012642713648 -0.46731190713382226 -3.832 -13.048 -3.156 -3.76 0.08 0.84 -0.268
-0.6300826086239337 -0.39231558650169457 -0.02454369260616662 1.5205584559914165 0.08245146734884098 0.49816026086578813 -0.03681553890924993 -0.582372738049965 0.3479313863198038 -0.003141592653000486 -0.7009678607007335 -0.17278759591502674 0.08443030254938806 -0.4779147823376989 -3.768 -13.08 -2.784 -3.94 0.06 0.732 -0.268
-0.635835036578504 -0.3888641297289524 -0.024160197409195266 1.5128885520519892 0.08168447695489828 0.4989272512597308 -0.04141748127290617 -0.6130032664167198 0.35460727070742987 -0.0007853981632501215 -0.6813329066194804 -0.11034844193664206 0.07932521448826227 -0.47634398601119865 -3.612 -13.048 -2.884 -3.94 -0.06 0.656 -0.288
-0.6419709597300457 -0.3861796633501529 -0.02454369260616662 1.507136124097419 0.08053399136398422 0.4989272512597308 -0.04563592843959106 -0.5969026040700923 0.3251548395855503 -0.011780972448751823 -0.6459899892732249 -0.08128870989638758 0.0420188017338815 -0.5034402226433279 -3.332 -13.08 -2.852 -3.972 -0.08 0.704 -0.268
-0.6484903780785587 -0.3831117017743821 -0.024927187803137973 1.5021506865367915 0.07938350577307016 0.49931074645670215 -0.05062136600021865 -0.6118251691718446 0.30355639009617197 -0.0329867228565051 -0.6059346829474688 -0.1119192382631423 0.012173671530376884 -0.4896957547864507 -3.332 -12.952 -2.952 -4.004 -0.016 0.76 -0.252
-0.6546263012301003 -0.3796602450016399 -0.02454369260616662 1.496398258582221 0.0782330201821561 0.49931074645670215 -0.05483981316690354 -0.6452045911099747 0.31887165427954933 0.001570796326500243 -0.5827654371315901 -0.10445795571226615 -0.009817477040626518 -0.5054037180514531 -3.02 -12.984 -2.884 -4.004 0.044 0.772 -0.268
-0.6611457195786133 -0.3765922834258691 -0.025310683000109326 1.4906458306276509 0.0790000105760988 0.49931074645670215 -0.060975736318445196 -0.6291039287633473 0.29766590387179603 -0.006283185306000972 -0.5615596867238368 -0.07853981632501214 -0.011780972448751823 -0.49323004652107627 -2.96 -12.984 -2.684 -4.064 -0.044 0.76 -0.24
-0.6680486331240977 -0.37352432185009826 -0.024927187803137973 1.485276897870052 0.07746602978821339 0.4989272512597308 -0.06596117387907278 -0.6923284809049821 0.2803871442802934 -0.018849555918002914 -0.5332853528468324 -0.03573561642788053 0.007461282550876154 -0.4728096942765731 -2.836 -12.952 -2.852 -4.156 -0.088 0.712 -0.268
-0.673801061078668 -0.3712233506682701 -0.026077673394052033 1.4806749555063956 0.07631554419729933 0.49931074645670215 -0.06979612584878632 -0.6675884387626032 0.2827433387700437 -0.007853981632501214 -0.5128650006023293 -0.0769690199985119 0.015707963265002428 -0.47438049060307336 -2.552 -13.048 -2.652 -4.156 -0.052 0.712 -0.268
-0.6822379554120378 -0.368922379486442 -0.02569417819708068 1.4760730131427393 0.07516505860638527 0.49969424165367354 -0.07593204900032798 -0.6825110038643556 0.2638937828520408 -0.019634954081253035 -0.4790928795825741 -0.12173671530376882 -0.009424777959001457 -0.4614214209094464 -2.584 -12.984 -2.416 -4.248 0.052 0.712 -0.268
-0.6879903833666081 -0.36623791310764253 -0.02569417819708068 1.4714710707790832 0.07439806821244256 0.49854375606275947 -0.08015049616701286 -0.6938992772314824 0.2576105975460398 -0.02081305132612822 -0.42843469805294127 -0.10406525663064109 -0.0019634954081253035 -0.46652650897057213 -2.428 -12.952 -2.448 -4.308 0.06 0.704 -0.252
-0.6948932969120925 -0.362402961137929 -0.025310683000109326 1.4672526236123982 0.07439806821244256 0.4989272512597308 -0.0847524385306691 -0.6809402075378553 0.24936391683191356 -0.014137166938502187 -0.41861722101231474 -0.06008295948863429 -0.03220132469325498 -0.472024296113323 -2.428 -12.984 -2.416 -4.276 -0.1 0.624 -0.252
-0.7029466960484908 -0.3604854851530722 -0.02569417819708068 1.4641846620366274 0.07363107781849985 0.49816026086578813 -0.08820389530341129 -0.7041094533537339 0.22815816642416029 -0.02591813938725401 -0.4194026191755649 -0.06558074663138515 -0.040448005407381256 -0.44453536039956876 -2.336 -12.92 -2.216 -4.188 -0.088 0.624 -0.268
-0.7098496095939753 -0.3589515043651868 -0.02684466378799474 1.4603497100669138 0.07133010663667173 0.4962427848809313 -0.0947233136519243 -0.7143196294759855 0.20813051326128218 -0.02513274122400389 -0.35382187254417974 -0.09032078877376397 -0.11074114101826713 -0.4692754025419476 -2.212 -13.016 -2.148 -4.156 0.0 0.704 -0.252
-0.7175195135334023 -0.35703402838033005 -0.02569417819708068 1.4572817484911431 0.07017962104575767 0.4935583185021319 -0.09894176081860918 -0.6891868882519816 0.19360064724115494 -0.008246680714126275 -0.29648780662692087 -0.1460840583645226 -0.1602212253030248 -0.48576876397020013 -1.9 -12.856 -2.048 -4.124 0.072 0.676 -0.252
-0.724805922275858 -0.35550004759244463 -0.026461168591023387 1.4549807773093149 0.06864564025787226 0.4920243377142465 -0.10507768397015084 -0.6958627726396076 0.19045905458815446 -0.003926990816250607 -0.2623229865255406 -0.14137166938502185 -0.19792033713903062 -0.5167919914185799 -1.9 -12.92 -2.08 -4.216 0.0 0.588 -0.252
-0.731325340624371 -0.3535825716075879 -0.027228158984966094 1.4530633013244583 0.06787864986392955 0.48857288094150425 -0.10967962633380708 -0.7186393193738612 0.17946348030265274 -0.03573561642788053 -0.24543692601566297 -0.12095131714051871 -0.24582962509728803 -0.48616146305182517 -1.804 -12.888 -2.012 -4.4 -0.06 0.588 -0.252
-0.7389952445637981 -0.3516650956227311 -0.026461168591023387 1.4511458253396015 0.06596117387907278 0.4858884145627048 -0.11466506389443468 -0.7151050276392356 0.1578650308132744 0.01060287520387664 -0.18496126744540362 -0.12723450244651968 -0.2890265240760447 -0.4759512869295736 -1.464 -12.728 -1.88 -4.276 0.008 0.644 -0.268
-0.7462816533062537 -0.3508981052287884 -0.02684466378799474 1.4499953397486873 0.06481068828815872 0.48205346259299126 -0.11811652066717686 -0.7131415322311103 0.14765485469102282 -0.02120575040775328 -0.15158184550727344 -0.16336281795602528 -0.3337942193813016 -0.44257186499144346 -1.62 -12.604 -1.844 -4.276 0.088 0.608 -0.26
-0.7528010716547668 -0.349364124440903 -0.027228158984966094 1.4488448541577732 0.06366020269724466 0.477451520229335 -0.1234854534247758 -0.7292421945777378 0.14647675744614766 -0.02631083846887907 -0.1311614932627703 -0.12959069693627004 -0.37463492387030795 -0.42647120264481597 -1.276 -12.76 -1.776 -4.492 0.088 0.596 -0.232
-0.7600874803972225 -0.34783014365301756 -0.027611654181937447 1.4480778637638305 0.06327670750027331 0.47323307306265017 -0.12732040539448933 -0.756338431209867 0.13351768775252065 -0.02042035224450316 -0.1119192382631423 -0.0730420291822613 -0.39269908162506073 -0.4370740778486926 -1.184 -12.792 -1.744 -4.308 -0.044 0.596 -0.252
-0.768140879533621 -0.3474466484560462 -0.027611654181937447 1.4476943685668593 0.0617427267123879 0.4693981210929366 -0.13153885256117423 -0.7127488331494852 0.10485065479389122 -0.009032078877376396 -0.060475658570259355 -0.09032078877376397 -0.40290925774731234 -0.41154863754306364 -0.964 -12.636 -1.576 -4.216 -0.088 0.596 -0.26
-0.7742768026851626 -0.3466796580621035 -0.027228158984966094 1.4476943685668593 0.06059224112147384 0.464412683532309 -0.1357572997278591 -0.749662546822241 0.10681415020201653 -0.0035342917346255468 -0.036913713672755706 -0.13391038683414572 -0.44453536039956876 -0.4111559384614386 -0.932 -12.508 -1.744 -4.156 0.06 0.616 -0.26
-0.7819467066245896 -0.34552917247118947 -0.027611654181937447 1.4469273781729166 0.058674765136617076 0.45904375077471005 -0.13959225169757264 -0.7312056899858631 0.08835729336563866 -0.007461282550876154 0.0011780972448751821 -0.16728980877227587 -0.49244464835782614 -0.4111559384614386 -0.776 -12.572 -1.576 -4.124 0.108 0.676 -0.224
-0.7903836009579595 -0.34476218207724674 -0.0279951493789088 1.4488448541577732 0.05790777474267437 0.45405831321408247 -0.14419419406122888 -0.7166758239657358 0.08953539061051385 0.01531526418337737 0.034164820101380285 -0.13430308591577078 -0.5026548244800777 -0.4194026191755649 -0.592 -12.54 -1.544 -4.432 0.024 0.656 -0.24
-0.7969030193064724 -0.3443786868802754 -0.0279951493789088 1.448461358960802 0.05714078434873166 0.44983986604739756 -0.1472621556369997 -0.7583019266179923 0.07461282550876154 -0.023169245815878585 0.06479534846813502 -0.10995574285501701 -0.46770460621544735 -0.3899501880536853 -0.436 -12.508 -1.24 -4.46 0.0 0.52 -0.252
-0.8045729232458995 -0.3432282012893613 -0.027611654181937447 1.4499953397486873 0.05560680356084625 0.44447093328979864 -0.15109710760671324 -0.7209955138636115 0.061653755815134534 0.008246680714126275 0.08953539061051385 -0.11466813183451774 -0.42804199897131623 -0.3734568266254328 -0.404 -11.936 -1.172 -4.4 0.0 0.424 -0.252
-0.8122428271853266 -0.34246121089541864 -0.027611654181937447 1.4515293205365727 0.05445631796993219 0.43910200053219967 -0.15531555477339815 -0.7425939633529899 0.06832964020276057 -0.011780972448751823 0.09778207132464012 -0.1531526418337737 -0.4881249584599505 -0.3659955440745566 -0.372 -11.144 -1.208 -4.188 0.06 0.48 -0.252
-0.8187622455338396 -0.34207771569844725 -0.027611654181937447 1.4534467965214295 0.05253884198507542 0.432966077380658 -0.15915050674311168 -0.711178036822985 0.06283185306000971 -0.01767145867312773 0.10759954836526664 -0.14647675744614766 -0.5489933161118349 -0.37856191468655853 -0.248 -11.048 -0.972 -3.848 0.06 0.56 -0.26
-0.8260486542762953 -0.3416942205014759 -0.028378644575880154 1.4545972821123436 0.051004861197190006 0.42683015422911635 -0.16183497312191114 -0.7088218423332346 0.039662607244131134 0.005890486224375911 0.17278759591502674 -0.15158184550727344 -0.61378866457997 -0.35578536795230503 -0.34 -11.268 -1.108 -3.94 0.052 0.704 -0.24
-0.8337185582157224 -0.34092723010753323 -0.027228158984966094 1.4568982532941717 0.04947088040930459 0.42146122147151743 -0.16528642989465334 -0.7158904258024857 0.04280419989713162 -0.015707963265002428 0.17475109132315203 -0.14333516479314717 -0.6047565857025935 -0.34753868723817877 -0.34 -11.492 -1.14 -3.94 0.044 0.596 -0.24
-0.8406214717612067 -0.34092723010753323 -0.028762139772851508 1.458432234082057 0.04716990922747647 0.4141748127290617 -0.16912138186436687 -0.7084291432516095 0.036913713672755706 -0.01727875959150267 0.20066923071040604 -0.15668693356839924 -0.5729479600909636 -0.33457961754455173 -0.404 -11.84 -1.004 -3.544 0.044 0.472 -0.252
-0.8471408901097197 -0.34092723010753323 -0.028378644575880154 1.461500195657828 0.04601942363656241 0.4084223847744914 -0.1721893434401377 -0.724137106516612 0.023561944897503646 0.001570796326500243 0.22776546734253522 -0.15629423448677418 -0.6287112296817222 -0.30277099193292184 -0.28 -11.904 -1.004 -3.636 0.052 0.616 -0.24
-0.8544272988521755 -0.34092723010753323 -0.028762139772851508 1.4653351476275416 0.04486893804564835 0.39998549044112164 -0.17525730501590853 -0.7543749358017416 -0.0019634954081253035 0.012959069693627005 0.2741039589742924 -0.1460840583645226 -0.7115707359046101 -0.3019855937696717 -0.528 -11.968 -1.14 -3.76 0.024 0.676 -0.24
-0.8613302123976598 -0.34092723010753323 -0.0279951493789088 1.4680196140063408 0.043334957257762936 0.39308257689563725 -0.177941771394708 -0.7284567964144877 0.00039269908162506076 0.00510508806112579 0.3133738671367985 -0.16375551703765032 -0.7225663101901117 -0.30277099193292184 -0.28 -12.0 -0.94 -3.668 -0.016 0.596 -0.24
-0.8697671067310296 -0.34131072530450457 -0.0279951493789088 1.4718545659760545 0.041033986075934815 0.3861796633501529 -0.18062623777350748 -0.7363107780469889 -0.008246680714126275 -0.003141592653000486 0.3569634651971802 -0.17043140142527635 -0.6864379946806062 -0.27017696815804176 -0.404 -11.776 -0.904 -3.76 0.0 0.548 -0.224
-0.876670020276514 -0.34131072530450457 -0.028378644575880154 1.4760730131427393 0.0395000052880494 0.3804272353955826 -0.1829272089553356 -0.7304202918226129 -0.009817477040626518 0.02081305132612822 0.36952983580918214 -0.2100940086694075 -0.6746570222318543 -0.2627156856071656 -0.308 -11.904 -0.804 -3.696 0.072 0.472 -0.24
-0.8835729338219983 -0.3416942205014759 -0.027611654181937447 1.4806749555063956 0.03681553890924993 0.37199034106221285 -0.18484468494019235 -0.7131415322311103 -0.00510508806112579 0.012959069693627005 0.3966260724413113 -0.20655971693478195 -0.6966481708028578 -0.23444135173016126 -0.436 -11.776 -0.636 -3.668 0.036 0.508 -0.26
-0.8900923521705113 -0.34131072530450457 -0.028378644575880154 1.4845099074761092 0.03528155812136451 0.3643204371227858 -0.18676216092504913 -0.6864379946806062 -0.02552544030562895 -0.015707963265002428 0.4433572631546936 -0.1912444527514046 -0.737096176210239 -0.2042035224450316 -0.56 -11.588 -0.604 -3.696 0.052 0.5 -0.224
-0.8966117705190243 -0.34207771569844725 -0.028378644575880154 1.488728354642794 0.033364082136507746 0.3578010187742728 -0.18829614171293454 -0.7096072404964847 -0.03377212101975522 0.0011780972448751821 0.45553093468507044 -0.16964600326202625 -0.7641924128423682 -0.19831303622065566 0.528 -11.524 -0.5 -3.76 0.052 0.54 -0.224
-0.9035146840645087 -0.34131072530450457 -0.028762139772851508 1.4948642777943357 0.03144660615165098 0.3497476196378743 -0.1902136176977913 -0.6970408698844828 0.0 -0.02042035224450316 0.46024332366457116 -0.17592918856802722 -0.7747952880462449 -0.1610066234662749 1.4 -11.524 -0.5 -3.484 0.008 0.424 -0.252
-0.9119515783978784 -0.34207771569844725 -0.028762139772851508 1.499466220157992 0.02914563496982286 0.34246121089541864 -0.1917475984856767 -0.7068583469251093 0.001570796326500243 -0.008246680714126275 0.4810563749906994 -0.2030254252001564 -0.7571238293731171 -0.155116137241899 1.9 -11.364 -0.536 -3.484 0.044 0.452 -0.24
-0.9180875015494201 -0.34246121089541864 -0.028378644575880154 1.5052186481125622 0.027228158984966094 0.33325732616810616 -0.1928980840765908 -0.7021459579456086 -0.02552544030562895 -0.022776546734253524 0.5057964171330782 -0.20224002703690627 -0.8313439558002536 -0.13273228958927052 2.18 -11.396 -0.536 -3.36 0.072 0.54 -0.252
-0.9249904150949045 -0.34207771569844725 -0.028378644575880154 1.5105875808701612 0.026077673394052033 0.324436936637765 -0.19404856966750483 -0.7072510460067344 -0.028667032958629435 -0.03730641275438077 0.5285729638673318 -0.1912444527514046 -0.8556912988610074 -0.13430308591577078 2.584 -11.712 -0.4 -3.268 0.088 0.528 -0.252
-0.9311263382464462 -0.34284470609239 -0.029529130166794215 1.5159565136277602 0.024160197409195266 0.3156165471074239 -0.19558255045539025 -0.6499169800894755 -0.03809181091763089 -0.029845130203504617 0.5647012793768373 -0.18260507295565323 -0.8572620951875076 -0.12095131714051871 2.836 -11.428 -0.536 -3.3 0.0 0.576 -0.24
-0.9364952710040451 -0.34361169648633266 -0.03029612056073692 1.5228594271732445 0.022626216621309852 0.3079466431679968 -0.19558255045539025 -0.6173229563145954 -0.01060287520387664 -0.07461282550876154 0.5753041545807139 -0.16768250785390093 -0.8321293539635037 -0.08089601081476251 2.74 -11.364 -0.5 -3.176 0.008 0.5 -0.232
-0.94071371817073 -0.34361169648633266 -0.032213596545593685 1.5282283599308435 0.020708740636453084 0.29950974883462705 -0.19481556006144754 -0.5599888903973366 -0.03769911183600583 -0.09896016856951531 0.61378866457997 -0.15354534091539876 -0.8175994879433764 -0.02631083846887907 2.68 -11.492 -0.536 -3.084 0.036 0.452 -0.26
-0.9476166317162144 -0.3443786868802754 -0.03144660615165098 1.5351312734763278 0.018791264651596317 0.2914563496982286 -0.19596604565236161 -0.5395685381528335 -0.028274333877004374 -0.10367255754901604 0.626747734273597 -0.20695241601640701 -0.8388052383511297 -0.029845130203504617 2.708 -11.396 0.2 -3.208 -0.008 0.48 -0.26
-0.9533690596707847 -0.34476218207724674 -0.0337475773334791 1.5424176822187836 0.015339807878854137 0.2811019793800021 -0.19634954084933295 -0.5635231821319622 -0.04241150081550656 -0.09817477040626518 0.6542366699873512 -0.252112810403289 -0.8647233777383837 -0.027881634795379313 2.804 -11.144 1.172 -3.148 0.116 0.472 -0.212
-0.9575875068374695 -0.34476218207724674 -0.0337475773334791 1.549320595764268 0.013038836697026017 0.273432075440575 -0.19634954084933295 -0.54938601519346 -0.04790928795825741 -0.09149888601863915 0.6817256057011054 -0.28431413509654396 -0.8564766970242574 -0.023169245815878585 2.992 -11.144 1.776 -3.084 0.172 0.472 -0.212
-0.9648739155799253 -0.34476218207724674 -0.03489806292439316 1.556990499703695 0.009587379924283835 0.26422819071326253 -0.19558255045539025 -0.5713771637644633 -0.04476769530525693 -0.06126105673350948 0.6958627726396076 -0.27017696815804176 -0.8454811227387558 -0.0019634954081253035 3.148 -11.08 2.112 -2.932 0.164 0.46 -0.232
-0.9694758579435815 -0.34552917247118947 -0.034514567727421806 1.564660403643122 0.007286408742455715 0.2554078011829214 -0.19634954084933295 -0.5859070297845906 -0.02670353755050413 -0.05340707510100826 0.7414158661081147 -0.2784236488721681 -0.8749335538606353 -0.007461282550876154 3.428 -11.08 2.112 -2.904 0.188 0.46 -0.224
-0.9756117810951231 -0.34629616286513215 -0.03528155812136451 1.572330307582549 0.004985437560627594 0.2454369260616662 -0.19596604565236161 -0.5631304830503371 -0.03220132469325498 0.0023561944897503642 0.7583019266179923 -0.25957409295416517 -0.8910342162072629 -0.023561944897503646 3.832 -11.08 2.216 -2.78 0.188 0.508 -0.232
-0.9802137234587793 -0.3459126676681608 -0.034514567727421806 1.5803837067189475 0.0030679615757708274 0.2381505173192105 -0.19673303604630432 -0.5191481859083303 -0.04476769530525693 0.0027488935713754254 0.7685121027402438 -0.22972896275066054 -0.8768970492687607 -0.010995574285501701 4.176 -11.176 2.112 -2.688 0.164 0.444 -0.212
-0.984048675428493 -0.3459126676681608 -0.03413107253045045 1.5869031250674606 0.0023009711818281204 0.22971362298584072 -0.19673303604630432 -0.504225620806578 -0.02670353755050413 0.027096236632129192 0.7728317926381195 -0.17318029499665177 -0.8568693961058825 -0.0019634954081253035 4.456 -10.92 2.08 -2.72 0.18 0.48 -0.184
-0.9894176081860918 -0.3466796580621035 -0.034514567727421806 1.5957235145978017 0.0015339807878854137 0.21974274786458553 -0.19558255045539025 -0.4822344722355746 -0.029845130203504617 0.048694686121507534 0.7983572329437485 -0.084037603467763 -0.8713992621260098 0.023169245815878585 4.268 -10.888 1.744 -2.596 0.124 0.412 -0.148
-0.9932525601558054 -0.3466796580621035 -0.0337475773334791 1.6033934185372287 0.0011504855909140602 0.21207284392515846 -0.19596604565236161 -0.4680973052970724 -0.022383847652628464 0.02591813938725401 0.8062112145762497 -0.06283185306000971 -0.905171383145765 0.022776546734253524 4.236 -10.952 1.544 -2.628 -0.108 0.452 -0.168
-0.9974710073224903 -0.34783014365301756 -0.0337475773334791 1.6118303128705984 -0.0019174759848567672 0.2017184736069319 -0.19673303604630432 -0.42529310539994075 -0.036128315509505585 0.02042035224450316 0.8234899741677524 -0.11074114101826713 -0.8890707207991375 -0.004319689897875668 4.36 -10.824 1.476 -2.504 -0.036 0.452 -0.14
-1.0013059592922038 -0.3474466484560462 -0.0337475773334791 1.6206507024009396 -0.004601942363656241 0.19328157927356213 -0.19596604565236161 -0.41390483203281403 -0.04673119071338223 0.027096236632129192 0.8329147521267538 -0.2450442269340379 -0.8749335538606353 0.014529866020127248 4.424 -10.728 1.544 -2.476 0.18 0.396 -0.148
-1.0051409112619174 -0.34783014365301756 -0.0337475773334791 1.6298545871282522 -0.006135923151541655 0.18407769454624964 -0.19596604565236161 -0.37856191468655853 -0.01060287520387664 0.018064157754752792 0.8588328915140079 -0.2576105975460398 -0.892605012533763 -0.006283185306000972 4.3 -10.572 1.24 -2.504 0.172 0.364 -0.168
-1.0089758632316308 -0.34783014365301756 -0.03259709174256504 1.639441967052536 -0.007669903939427069 0.17564080021287987 -0.19596604565236161 -0.35460727070742987 -0.024347343060753767 0.034950218264630406 0.8717919612076348 -0.15550883632352405 -0.8517643080447568 -0.0027488935713754254 4.332 -10.604 1.408 -2.72 0.088 0.396 -0.148
-1.012427320004373 -0.3485971340469603 -0.03259709174256504 1.647111870991963 -0.008053399136398421 0.16758740107648146 -0.19596604565236161 -0.34164820101380283 -0.018849555918002914 0.023169245815878585 0.8918196143705129 -0.07382742734551141 -0.8384125392695047 -0.00039269908162506076 4.052 -10.636 1.476 -2.812 -0.08 0.328 -0.14
-1.0143447959892298 -0.34898062924393164 -0.03259709174256504 1.6563157557192756 -0.009203884727312482 0.16030099233402573 -0.19404856966750483 -0.31847895519792424 -0.01649336142825255 -0.0023561944897503642 0.8592255905956329 -0.11270463642639243 -0.8164213906985013 0.01688606050987761 4.236 -10.668 1.608 -2.688 0.036 0.336 -0.056
-1.0170292623680293 -0.3485971340469603 -0.03183010134862233 1.665519640446588 -0.01227184630308331 0.15186409800065595 -0.1902136176977913 -0.2854922323414192 -0.0023561944897503642 0.015707963265002428 0.8965320033500137 -0.17867808213940264 -0.7983572329437485 0.23129975907716077 4.36 -10.668 1.776 -2.444 0.172 0.336 -0.084
-1.018946738352886 -0.3482136388499889 -0.03259709174256504 1.6728060491890437 -0.012655341500054663 0.14419419406122888 -0.18637866572807776 -0.2666426764234162 0.0023561944897503642 -0.021598449489378342 0.87297005845251 -0.16768250785390093 -0.7708682972299943 0.3549999697890549 4.516 -10.604 1.812 -2.26 0.172 0.328 -0.056
-1.021247709534714 -0.3482136388499889 -0.032213596545593685 1.6831604195072702 -0.01227184630308331 0.13767477571271589 -0.18254371375836423 -0.23679754621991161 0.005890486224375911 -0.0070685834692510935 0.860010988758883 -0.0801106126515124 -0.7312056899858631 0.4087997439716882 4.268 -10.572 1.944 -2.136 0.072 0.328 -0.072
-1.0235486807165424 -0.3482136388499889 -0.03259709174256504 1.6923643042345826 -0.013038836697026017 0.13038836697026016 -0.1787087617886507 -0.19988383254715592 0.015707963265002428 0.013744467856877126 0.8521570071263818 -0.02670353755050413 -0.7209955138636115 0.43079089254269165 4.58 -10.668 2.216 -2.076 -0.036 0.336 -0.1
-1.0250826615044277 -0.34783014365301756 -0.03183010134862233 1.6996507129770384 -0.014189322287940077 0.12195147263689039 -0.17449031462196582 -0.16768250785390093 0.011780972448751823 0.009032078877376396 0.9075275776355154 -0.08364490438613793 -0.7418085651897397 0.4052654522370627 4.704 -10.668 2.148 -1.956 0.072 0.308 -0.084
-1.0250826615044277 -0.3482136388499889 -0.032213596545593685 1.708854597704351 -0.016490293469768196 0.11428156869746332 -0.171422353046195 -0.14686945652777272 0.007461282550876154 0.0027488935713754254 0.8454811227387558 -0.14215706754827198 -0.7716536953932444 0.38680859540068485 4.8 -10.696 2.048 -1.956 0.152 0.112 -0.056
-1.0273836326862558 -0.34783014365301756 -0.03144660615165098 1.7180584824316634 -0.016106798272796843 0.10431069357620813 -0.1672039058795101 -0.11388273367126761 0.0035342917346255468 0.030237829285129678 0.892212313452138 -0.10485065479389122 -0.8549059006977572 0.36992253489080723 4.8 -10.54 2.112 -2.108 0.124 0.144 -0.072
-1.0289176134741413 -0.3474466484560462 -0.032213596545593685 1.726495376765033 -0.01572330307582549 0.09395632325798159 -0.16336895390979655 -0.15825772989489947 0.014529866020127248 0.012959069693627005 0.9204866473291423 -0.021991148571003403 -1.0033461535520303 0.3734568266254328 4.924 -10.252 2.012 -2.32 0.088 0.308 -0.092
-1.0289176134741413 -0.3474466484560462 -0.03183010134862233 1.7376167374772025 -0.016106798272796843 0.08436894333369775 -0.16030099233402573 -0.1170243263242681 0.0310232274483798 0.011388273367126762 0.950331777532647 0.00039269908162506076 -1.0288715938576591 0.3498948817279291 5.14 -10.22 2.148 -2.352 0.1 0.336 -0.084
-1.02853411827717 -0.3470631532590749 -0.03106311095467963 1.7460536318105722 -0.01687378866673955 0.07631554419729933 -0.15684953556128356 -0.01531526418337737 0.024347343060753767 0.0329867228565051 0.9232355409005178 -0.004319689897875668 -0.9432631940633959 0.33261612213642644 5.236 -10.16 2.348 -2.384 0.088 0.328 -0.084
-1.0277671278832272 -0.3470631532590749 -0.03106311095467963 1.7552575165378848 -0.01572330307582549 0.06864564025787226 -0.15263108839459866 0.022776546734253524 0.010995574285501701 0.013351768775252066 0.9271625317167684 0.01688606050987761 -0.8305585576370035 0.3408628028505527 5.108 -9.872 2.348 -2.228 0.116 0.112 -0.092
-1.0281506230801987 -0.3470631532590749 -0.030679615757708275 1.763310915674283 -0.016106798272796843 0.059825250727531136 -0.1499466220157992 0.018064157754752792 0.00039269908162506076 0.05262167693775814 0.8906415171256378 -0.003926990816250607 -0.7728317926381195 0.32633293683042547 5.108 -9.62 2.216 -2.136 0.124 0.064 -0.064
-1.0273836326862558 -0.3466796580621035 -0.03106311095467963 1.771747810007653 -0.016106798272796843 0.051004861197190006 -0.146495165243057 0.022383847652628464 0.03573561642788053 0.034164820101380285 0.859618289677258 0.0047123889795007284 -0.8234899741677524 0.3436116964219281 5.14 -9.556 2.048 -2.048 0.144 0.164 -0.064
-1.0250826615044277 -0.3459126676681608 -0.02914563496982286 1.7801847043410226 -0.016490293469768196 0.04256796686382023 -0.14150972768242942 0.08443030254938806 0.04751658887663235 0.056155968672383684 0.8391979374327548 0.010995574285501701 -0.8454811227387558 0.36795903948268194 5.14 -9.3 1.912 -1.772 0.116 0.308 -0.112
-1.0239321759135136 -0.34552917247118947 -0.028378644575880154 1.7890050938713637 -0.016106798272796843 0.03566505331833587 -0.13882526130362993 0.11427543275289267 0.03926990816250607 0.06479534846813502 0.8431249282490054 -0.006283185306000972 -0.8293804603921283 0.37934731284980866 4.956 -9.236 1.944 -1.556 0.124 0.308 -0.064
-1.023165185519571 -0.3443786868802754 -0.028378644575880154 1.7970584930077622 -0.016490293469768196 0.028378644575880154 -0.13460681413694506 0.13430308591577078 0.05733406591725887 0.054192473264258384 0.8136724971271259 -0.02081305132612822 -0.736703477128614 0.368744437645932 4.956 -9.364 1.644 -1.372 0.124 0.24 -0.092
-1.0216312047316856 -0.34361169648633266 -0.02684466378799474 1.8051118921441607 -0.016106798272796843 0.02147573103039579 -0.13077186216723152 0.13508848407902088 0.06008295948863429 0.05851216316213405 0.7940375430458728 0.021991148571003403 -0.6750497213134794 0.39073558621693544 5.204 -9.204 1.744 -1.068 0.152 0.2 -0.1
-1.0185632431559146 -0.34361169648633266 -0.02684466378799474 1.8127817960835877 -0.015339807878854137 0.01457281748491143 -0.12732040539448933 0.18496126744540362 0.0510508806112579 0.1009236639776406 0.7948229412091229 0.021598449489378342 -0.7025386570272336 0.3734568266254328 4.956 -8.92 1.608 -1.008 0.152 0.288 -0.112
-1.0170292623680293 -0.3432282012893613 -0.026077673394052033 1.8219856808109003 -0.016106798272796843 0.006902913545484362 -0.1227184630308331 0.24465152785241284 0.06126105673350948 0.08835729336563866 0.8097455063108753 0.01610066234662749 -0.7209955138636115 0.3805254100946839 4.828 -8.824 1.712 -0.944 0.152 0.336 -0.1
-1.0147282911862012 -0.34207771569844725 -0.02569417819708068 1.8300390799472985 -0.01572330307582549 0.0003834951969713534 -0.11888351106111957 0.24190263428103742 0.0679369411211355 0.03848450999925595 0.789325154066372 0.0019634954081253035 -0.653058572742476 0.3754203220335581 4.924 -8.636 1.608 -0.824 0.144 0.316 -0.092
-1.0097428536255737 -0.3416942205014759 -0.024160197409195266 1.838092479083697 -0.015339807878854137 -0.004601942363656241 -0.11581554948534874 0.32358404325905005 0.0769690199985119 0.07107853377413599 0.8054258164129996 -0.008246680714126275 -0.5894413215192161 0.3789546137681836 4.8 -8.316 1.644 -0.764 0.164 0.316 -0.092
-1.007825377640717 -0.34054373491056183 -0.022626216621309852 1.845762383023124 -0.016490293469768196 -0.009587379924283835 -0.1112136071216925 0.3310453258099262 0.06872233928438563 0.08325220530451288 0.7669413064137436 0.00510508806112579 -0.5195408849899553 0.3781692156049335 4.704 -8.188 1.676 -0.732 0.152 0.2 -0.092
-1.003606930474032 -0.3401602397135905 -0.024160197409195266 1.8526652965686083 -0.014956312681882784 -0.015339807878854137 -0.10737865515197896 0.3082687790756727 0.05576326959075863 0.09071348785538903 0.749662546822241 -0.00039269908162506076 -0.5089380097860787 0.38131080825793395 4.58 -8.252 1.644 -0.852 0.472 0.172 -0.072
-0.9993884833073471 -0.33977674451661916 -0.022626216621309852 1.8599517053110641 -0.01112136071216925 -0.02032524543948173 -0.10354370318226543 0.400945762339187 0.06479534846813502 0.04790928795825741 0.7319910881491132 0.1240929097935192 -0.49519354192920156 0.40016036417593687 4.612 -8.128 1.576 -0.852 0.556 0.228 -0.072
-0.9951700361406621 -0.3390097541226764 -0.021859226227367145 1.8668546188565485 -0.004218447166684887 -0.02454369260616662 -0.09779127522769512 0.459065226419696 0.049480084284757656 0.04241150081550656 0.7186393193738612 0.45670903192994566 -0.4920519492762011 0.40448005407381254 4.268 -7.68 1.608 -1.008 0.172 0.192 -0.1
-0.9898011033830633 -0.33824276372873374 -0.019941750242510378 1.8741410275990042 0.002684466378799474 -0.028378644575880154 -0.09625729443980971 0.4410010686649432 0.05772676499888393 0.10131636305926567 0.7041094533537339 0.6554147672322264 -0.46259951815432154 0.41390483203281403 4.144 -7.3 1.608 -1.036 0.124 0.132 -0.092
-0.9859661514133496 -0.337475773334791 -0.02032524543948173 1.8806604459475174 0.008053399136398421 -0.03259709174256504 -0.09203884727312482 0.5026548244800777 0.07539822367201165 0.09660397407976494 0.6660176424361031 0.6766205176399797 -0.41429753111443907 0.3875939935639349 4.052 -7.46 1.576 -0.824 0.136 0.132 -0.12
-0.9805972186557508 -0.336325287743877 -0.01917475984856767 1.886796369099059 0.011504855909140603 -0.03681553890924993 -0.08782040010643993 0.4971570373373269 0.0750055245903866 0.07775441816176203 0.6479534846813502 0.5242532739694561 -0.41861722101231474 0.37149333121730743 3.896 -7.648 1.208 -0.732 0.136 0.18 -0.1
-0.9740778003072377 -0.3359417925469056 -0.01802427425765361 1.8929322922506007 0.01342233189399737 -0.039883500485020755 -0.0847524385306691 0.510508806112579 0.0679369411211355 0.08953539061051385 0.6306747250898476 0.3483240854014289 -0.3573561642788053 0.37856191468655853 3.8 -7.364 0.972 -0.58 0.144 0.212 -0.1
-0.9687088675496388 -0.3347913069559916 -0.01687378866673955 1.8990682154021423 0.016106798272796843 -0.04410194765170564 -0.08053399136398422 0.5678428720298379 0.07853981632501214 0.09189158510026421 0.5898340206008412 0.21284290224078292 -0.3451824927484284 0.3549999697890549 3.74 -6.984 1.04 -0.396 0.38 0.212 -0.084
-0.9633399347920398 -0.3344078117590202 -0.01687378866673955 1.904437148159741 0.019941750242510378 -0.04601942363656241 -0.07554855380335662 0.5701990665195882 0.09621127499813988 0.08560839979426324 0.5529203069280855 0.24582962509728803 -0.3381139092791773 0.40683624856356293 3.74 -7.016 1.072 -0.152 0.508 0.2 -0.1
-0.9560535260495842 -0.33325732616810616 -0.014956312681882784 1.9090390905233974 0.026461168591023387 -0.04947088040930459 -0.07171360183364309 0.614181363661595 0.0899280896921389 0.10406525663064109 0.5191481859083303 0.4194026191755649 -0.31455196438167365 0.3930917807066858 3.612 -7.204 1.308 -0.12 0.236 0.24 -0.1
-0.9487671173071284 -0.3324903357741634 -0.014189322287940077 1.914024528084025 0.03298058693953639 -0.05138835639416136 -0.06941263065181497 0.7088218423332346 0.08128870989638758 0.11034844193664206 0.5167919914185799 0.6016149930495931 -0.2941316121371705 0.36952983580918214 3.304 -7.204 1.14 0.0 0.136 0.26 -0.12
-0.9422476989586154 -0.33172334538022075 -0.01342233189399737 1.9197769560385953 0.037582529303192634 -0.05445631796993219 -0.06519418348513008 0.6601271562117271 0.08050331173313745 0.09385508050838952 0.4779147823376989 0.6346017159060982 -0.2501493149951637 0.38837939172718505 2.992 -6.984 0.836 0.0 0.136 0.228 -0.12
-0.934194299822217 -0.3305728597893067 -0.011888351106111956 1.9232284128113375 0.042184471666848876 -0.056373793954788955 -0.059825250727531136 0.7037167542721089 0.08050331173313745 0.06715154295788539 0.45160394386881986 0.5120796024390792 -0.21834068938353376 0.3852377990741846 2.74 -6.92 0.636 0.0 0.144 0.24 -0.112
-0.9292088622615894 -0.3294223741983926 -0.010737865515197896 1.9278303551749938 0.04410194765170564 -0.05714078434873166 -0.057524279545703015 0.6938992772314824 0.07971791356988733 0.08482300163101313 0.44178646682819334 0.3573561642788053 -0.17318029499665177 0.3640320486664313 2.896 -6.984 0.804 0.0 0.152 0.28 -0.14
-0.9215389583221623 -0.32980586939536394 -0.010354370318226542 1.9316653071447072 0.04486893804564835 -0.05829126993964572 -0.05368932757598948 0.6907576845784819 0.08757189520238855 0.13548118316064595 0.4245077072366907 0.24150993519941236 -0.1429424657115221 0.37070793305405736 3.272 -7.112 0.836 0.028 0.344 0.28 -0.14
-0.9131020639887926 -0.3282718886074785 -0.009587379924283835 1.9351167639174494 0.049854375606275945 -0.058674765136617076 -0.0502378708032473 0.7999280292702488 0.07068583469251093 0.11388273367126761 0.4091924430533133 0.23444135173016126 -0.09581857591651483 0.37463492387030795 3.148 -6.888 0.836 0.06 0.444 0.2 -0.092
-0.9042816744584514 -0.3271214030165645 -0.008053399136398421 1.9381847254932203 0.055223308363874894 -0.05905826033358843 -0.04371845245473429 0.7916813485561225 0.07068583469251093 0.08639379795751337 0.36521014591130646 0.39741147060456145 -0.03220132469325498 0.37070793305405736 2.864 -6.412 0.636 0.06 0.2 0.212 -0.14
-0.896228275322053 -0.32635441262262177 -0.007669903939427069 1.941252687068991 0.05905826033358843 -0.05905826033358843 -0.042184471666848876 0.8513716089631317 0.09856746948789025 0.08050331173313745 0.3070906818307975 0.4881249584599505 -0.023954643979128706 0.39544797519643615 2.272 -6.444 0.536 0.028 0.124 0.28 -0.14
-0.8870243905947405 -0.32597091742565043 -0.006902913545484362 1.9435536582508193 0.06366020269724466 -0.058674765136617076 -0.038733014894106695 0.8560839979426325 0.07814711724338709 0.07107853377413599 0.2662499773417912 0.46731190713382226 0.03887720908088101 0.3420409000954279 1.96 -6.728 0.436 0.06 0.144 0.172 -0.128
-0.8801214770492561 -0.3252039270317077 -0.005368932757598948 1.9470051150235614 0.06557767868210143 -0.058674765136617076 -0.034514567727421806 0.8238826732493775 0.08089601081476251 0.08678649703913842 0.25368360672978923 0.3471459881565537 0.05379977418263332 0.3840597018293094 1.524 -6.888 0.636 0.028 0.364 0.18 -0.12
-0.870150601928001 -0.324436936637765 -0.004601942363656241 1.9485390958114468 0.06979612584878632 -0.056373793954788955 -0.03106311095467963 0.8466592199836309 0.0679369411211355 0.10563605295714133 0.22855086550578535 0.29099001948417 0.03730641275438077 0.34910948356467897 1.368 -6.664 0.536 0.088 0.42 0.296 -0.14
-0.8624806979885739 -0.32328645104685094 -0.0038349519697135344 1.9493060862053895 0.07554855380335662 -0.05714078434873166 -0.028378644575880154 0.8902488180440127 0.08560839979426324 0.10249446030414085 0.18142697571077807 0.394662577033186 0.08835729336563866 0.3549999697890549 1.12 -6.38 0.332 0.028 0.28 0.28 -0.128
-0.8532768132612614 -0.32213596545593687 -0.002684466378799474 1.9500730765993322 0.08015049616701286 -0.054072822772960834 -0.024927187803137973 0.8494081135550063 0.0899280896921389 0.07736171908013696 0.13155419234439536 0.5073672134595785 0.13744467856877127 0.336543112952677 0.964 -6.38 0.1 0.028 0.136 0.308 -0.14
-0.8440729285339489 -0.3213689750619942 -0.0023009711818281204 1.9504565717963036 0.0847524385306691 -0.05177185159113271 -0.021092235833424438 0.9204866473291423 0.07853981632501214 0.07814711724338709 0.08639379795751337 0.4802709768274493 0.1700387023436513 0.33261612213642644 0.872 -6.604 -0.1 0.088 0.188 0.336 -0.148
-0.8344855486096651 -0.3213689750619942 -0.0007669903939427069 1.9512235621902463 0.08743690490946858 -0.049854375606275945 -0.017257283863710903 0.937765406920645 0.06715154295788539 0.10681415020201653 0.06636614479463526 0.3718860302989325 0.23836834254641187 0.31415926530004856 0.436 -6.632 -0.064 0.06 0.316 0.316 -0.112
-0.8241311782914386 -0.31945149907713744 0.0007669903939427069 1.9512235621902463 0.09280583766706753 -0.045252433242619704 -0.013805827090968724 0.8753262529422604 0.08678649703913842 0.08835729336563866 -0.00510508806112579 0.3691371367275571 0.29570240846367074 0.32554753866717534 0.34 -6.444 0.1 0.088 0.344 0.28 -0.12
-0.8145437983671547 -0.31906800388016604 0.0011504855909140602 1.9500730765993322 0.09664078963678106 -0.04180097646987752 -0.011504855909140603 0.9330530179411443 0.07932521448826227 0.12016591897726858 -0.04908738520313259 0.4362886796854425 0.3970187715229364 0.3322234230548014 0.216 -6.412 0.064 0.088 0.216 0.288 -0.112
-0.8057234088368136 -0.31830101348622336 0.0015339807878854137 1.9489225910084182 0.1004757416064946 -0.03719903410622128 -0.007286408742455715 0.9228428418188928 0.08364490438613793 0.07225663101901117 -0.09385508050838952 0.4386448741751928 0.4013384614208121 0.31690815887142404 0.0 -6.54 -0.1 0.12 0.188 0.288 -0.128
-0.7976700097004151 -0.317917518289252 0.0030679615757708274 1.9473886102205327 0.10469418877317949 -0.03298058693953639 -0.004218447166684887 0.9004589941662643 0.07853981632501214 0.07618362183526178 -0.12487830795676931 0.4060508504003128 0.4131194338695639 0.31180307081029823 -0.248 -6.696 -0.268 0.364 0.264 0.296 -0.12
-0.7873156393821886 -0.3171505278953093 0.0038349519697135344 1.9462381246296188 0.10814564554592167 -0.029912625363765568 -0.0019174759848567672 0.9193085500842672 0.06479534846813502 0.08953539061051385 -0.13980087305852162 0.3923063825434357 0.3923063825434357 0.2898119222392948 -0.436 -6.632 -0.5 1.192 0.316 0.336 -0.12
-0.7765777738669907 -0.31676703269833795 0.005368932757598948 1.945471134235676 0.11236409271260656 -0.027228158984966094 0.0011504855909140602 0.9947067737562788 0.04280419989713162 0.11427543275289267 -0.12134401622214377 0.3820962064211841 0.32868913132017585 0.30944687632054785 -0.436 -6.444 -0.536 1.68 0.28 0.336 -0.112
-0.7696748603215063 -0.3156165471074239 0.005752427954570301 1.944320648644762 0.11658253987929144 -0.027611654181937447 0.004985437560627594 0.9499390784510219 0.05026548244800778 0.08246680714126275 -0.11623892816101798 0.38798669264556 0.1751437904047771 0.2949170103004206 -0.34 -6.124 -0.5 1.708 0.228 0.328 -0.12
-0.758553499609337 -0.3156165471074239 0.007286408742455715 1.9427866678568766 0.11850001586414821 -0.027228158984966094 0.007669903939427069 0.9306968234513939 0.036128315509505585 0.07461282550876154 -0.1021017612225158 0.34478979366680335 0.005890486224375911 0.3385066083608024 -0.464 -5.84 -0.5 1.312 0.2 1.244 -0.12
-0.7489661196850532 -0.3148495567134812 0.006135923151541655 1.9404856966750483 0.12156797743991904 -0.01802427425765361 0.01112136071216925 0.957007661920273 0.0530143760193832 0.050658181529632834 -0.13273228958927052 0.28667032958629435 0.226194671016035 0.31455196438167365 -0.404 -6.064 -0.468 1.16 0.272 1.224 -0.128
-0.7389952445637981 -0.31523305191045253 0.007669903939427069 1.9378012302962488 0.12463593901568987 -0.006519418348513008 0.01457281748491143 0.950331777532647 0.03573561642788053 0.036128315509505585 -0.24033183795453716 0.2807798433619184 0.8199556824331268 0.3176935570346741 -0.34 -5.936 -0.332 1.464 0.316 0.316 -0.128
-0.7305583502304283 -0.31523305191045253 0.006902913545484362 1.9347332687204781 0.1284708909854034 0.004601942363656241 0.018407769454624964 0.9279479298800185 0.021598449489378342 0.01688606050987761 -0.28863382499441964 0.2960951075452958 1.1458959201819272 0.29373891305554545 -0.464 -5.492 -0.536 1.528 0.244 0.308 -0.14
-0.7194369895182591 -0.3148495567134812 0.006519418348513008 1.931281811947736 0.13077186216723152 0.013805827090968724 0.021859226227367145 0.9283406289616436 0.023561944897503646 0.01767145867312773 -0.2902046213209199 0.30473448734104713 1.046935751612412 0.30041479744317146 -0.592 -5.46 -0.368 1.22 0.216 0.308 -0.128
-0.7106165999879179 -0.3136990711225671 0.008053399136398421 1.9293643359628792 0.13307283334905964 0.019941750242510378 0.024160197409195266 0.9621127499813988 0.029059732040254495 0.008246680714126275 -0.2803871442802934 0.24190263428103742 0.8364490438613794 0.2941316121371705 -0.404 -5.524 -0.468 0.916 0.236 0.316 -0.128
-0.7017962104575768 -0.31408256631953846 0.007286408742455715 1.9266798695840797 0.13537380453088776 0.02339320701525256 0.027228158984966094 0.9585784582467732 0.034950218264630406 0.02670353755050413 -0.23640484713828655 0.2100940086694075 0.5921902150905916 0.2858849314230442 -0.808 -5.428 -0.436 0.336 0.272 0.336 -0.112
-0.692208830533293 -0.3136990711225671 0.007286408742455715 1.9243788984022516 0.13614079492483047 0.028762139772851508 0.029529130166794215 0.9672178380425246 0.029845130203504617 0.012566370612001944 -0.26075219019904033 0.20066923071040604 0.45238934203207 0.32358404325905005 -1.804 -5.524 -0.4 0.212 0.3 0.704 -0.112
-0.6830049458059805 -0.3133155759255958 0.007669903939427069 1.920543946432538 0.1384417661066586 0.037582529303192634 0.03183010134862233 0.944048592226646 0.034164820101380285 -0.022383847652628464 -0.27960174611704325 0.1869247628535289 0.58198003896834 0.28470683417816905 -2.836 -5.808 -0.5 0.244 0.28 0.828 -0.12
-0.6730340706847253 -0.31254858553165304 0.007286408742455715 1.9159420040688817 0.139975746894544 0.04793689962141918 0.034514567727421806 0.9216647445740176 0.04476769530525693 -0.0070685834692510935 -0.3589269606053055 0.18574666560865372 0.8325220530451287 0.2470077223421632 -3.708 -5.712 -0.536 0.212 0.272 0.472 -0.148
-0.6649806715483269 -0.3129320807286244 0.008820389530341128 1.9113400617052256 0.14112623248545805 0.05829126993964572 0.03796602450016399 0.9028151886560146 0.030237829285129678 0.02552544030562895 -0.4040873549921875 0.1390154748952715 0.9966702691644042 0.23561944897503645 -4.02 -5.428 -0.436 0.212 0.308 0.328 -0.1
-0.6576942628058712 -0.31254858553165304 0.009587379924283835 1.9078886049324832 0.14189322287940076 0.06672816427301549 0.039883500485020755 0.8187775851882516 0.027881634795379313 0.07343472826388636 -0.44257186499144346 0.08678649703913842 0.9723229261036503 0.24386612968916271 -4.268 -5.648 -0.5 0.212 0.364 0.328 -0.1
-0.6496408636694727 -0.3121650903346817 0.010354370318226542 1.9025196721748845 0.14342720366728617 0.07363107781849985 0.04180097646987752 0.782649269678746 0.0400553063257562 0.09149888601863915 -0.4402156705016931 0.08207410805963769 0.8647233777383837 0.26742807458666634 -4.02 -5.588 -0.836 0.244 0.364 0.48 -0.12
-0.6404369789421602 -0.3106311095467963 0.011504855909140603 1.8983012250081994 0.14381069886425754 0.08168447695489828 0.044485442848677 0.7555530330466168 0.05772676499888393 0.11388273367126761 -0.43275438795081694 0.10917034469176688 0.7469136532508656 0.25407630581141427 -3.896 -5.588 -1.608 0.244 0.252 0.74 -0.112
-0.6335340653966759 -0.31101460474376763 0.011504855909140603 1.8925487970536292 0.14457768925820025 0.09088836168221076 0.04716990922747647 0.7751879871278698 0.060475658570259355 0.10681415020201653 -0.4790928795825741 0.12644910428326955 0.7539822367201167 0.22580197193440993 -3.52 -5.84 -2.348 0.244 0.188 0.644 -0.128
-0.6266311518511916 -0.3094806239558822 0.01112136071216925 1.8864128739020876 0.14534467965214296 0.10085923680346595 0.04947088040930459 0.7382742734551142 0.05576326959075863 0.0769690199985119 -0.543495528969084 0.09542587683488976 0.8855364290645119 0.24308073152591259 -3.396 -6.032 -2.82 0.272 0.208 0.452 -0.14
-0.6208787238966212 -0.3090971287589109 0.01342233189399737 1.8806604459475174 0.14611167004608566 0.11006312153077843 0.05138835639416136 0.6974335689661079 0.04673119071338223 0.054977871427508505 -0.5800165435602147 0.05851216316213405 0.9589711573283983 0.2360121480566615 -3.488 -6.0 -3.324 0.272 0.208 0.424 -0.14
-0.6120583343662801 -0.30833013836496814 0.013038836697026017 1.8745245227959757 0.14687866044002837 0.11850001586414821 0.05445631796993219 0.717461222128986 0.08835729336563866 0.029059732040254495 -0.5957245068252172 0.05929756132538417 0.924413638145393 0.18928095734327927 -3.456 -5.936 -3.356 0.272 0.208 0.528 -0.128
-0.6055389160177671 -0.30756314797102546 0.01342233189399737 1.8687720948414053 0.1472621556369997 0.12616991980357528 0.05714078434873166 0.7418085651897397 0.0801106126515124 0.0035342917346255468 -0.5961172059068423 0.05772676499888393 0.8238826732493775 0.22344577744465957 -3.612 -6.124 -3.256 0.272 0.172 0.636 -0.128
-0.5986360024722828 -0.30679615757708273 0.01342233189399737 1.8622526764928924 0.14764565083397108 0.1357572997278591 0.05790777474267437 0.6974335689661079 0.09621127499813988 -0.01021017612225158 -0.6216426462124711 0.027488935713754253 0.821526478759627 0.22462387468953474 -3.832 -6.284 -3.188 -0.456 0.2 0.656 -0.14
-0.5925000793207411 -0.3056456719861687 0.01227184630308331 1.8561167533413507 0.14879613642488512 0.14534467965214296 0.06020874592450249 0.6562001653954765 0.09581857591651483 -0.03652101459113065 -0.6609125543749772 0.011388273367126762 0.8949612070235134 0.2030254252001564 -4.236 -6.54 -3.156 -0.944 0.244 0.472 -0.128
-0.585980660972228 -0.30449518639525464 0.01112136071216925 1.8480633542049523 0.14764565083397108 0.15569904997036949 0.06212622190935926 0.6436337947834746 0.11427543275289267 -0.06872233928438563 -0.6954700735579825 0.014922565101752308 0.9817477040626519 0.2061670178531569 -4.268 -6.476 -2.82 -1.28 0.228 0.344 -0.14
-0.5813787186085718 -0.3029612056073692 0.010354370318226542 1.841160440659468 0.14764565083397108 0.16451943950071063 0.06327670750027331 0.6283185306000971 0.11349003458964255 -0.05222897785613308 -0.7221736111084867 -0.005497787142750851 1.0178760195721575 0.15943582713977467 -4.58 -6.284 -2.716 -1.436 0.272 0.336 -0.148
-0.5748593002600588 -0.30181072001645515 0.010737865515197896 1.832723546326098 0.14764565083397108 0.17410681942499445 0.06557767868210143 0.5937610114170918 0.09896016856951531 -0.0659734457130102 -0.7834346678419962 0.0047123889795007284 0.9562222637570229 0.16375551703765032 -4.736 -6.54 -2.484 -1.496 0.28 0.336 -0.128
-0.5694903675024598 -0.3006602344255411 0.009587379924283835 1.8242866519927283 0.1472621556369997 0.1821602185613929 0.06711165946998685 0.5611669876422118 0.12762720152814475 -0.07107853377413599 -0.8085674090660001 -0.0023561944897503642 0.8890707207991375 0.15982852622139973 -4.768 -6.984 -2.616 -1.496 0.272 0.412 -0.112
-0.5656554155327463 -0.2998932440315984 0.009587379924283835 1.8150827672654157 0.14841264122791378 0.19059711289476267 0.06902913545484361 0.5215043803980807 0.12644910428326955 -0.056941366835633805 -0.8627598823302585 0.030237829285129678 0.8431249282490054 0.17867808213940264 -4.644 -7.048 -2.484 -1.312 0.236 0.508 -0.112
-0.5606699779721187 -0.298359263243713 0.008820389530341128 1.805495387341132 0.14841264122791378 0.19865051203116108 0.06902913545484361 0.4873395602967004 0.12762720152814475 -0.051443579692882956 -0.8981027996765139 0.02631083846887907 0.8254534695758776 0.13508848407902088 -4.516 -6.856 -2.752 -1.068 0.28 0.528 -0.12
-0.5560680356084625 -0.29682528245582757 0.008436894333369775 1.7970584930077622 0.14764565083397108 0.20708740636453085 0.06979612584878632 0.44924774937906947 0.1280199006097698 -0.028274333877004374 -0.90556408222739 -0.011780972448751823 0.8588328915140079 0.09581857591651483 -4.612 -6.888 -2.988 -0.732 0.244 0.548 -0.1
-0.5522330836387489 -0.29529130166794215 0.008436894333369775 1.7878546082804496 0.14802914603094242 0.21629129109184334 0.07209709703061444 0.44885505029744444 0.15275994275214863 -0.07539822367201165 -0.9424777959001458 -0.0023561944897503642 0.8710065630443847 0.09542587683488976 -4.548 -7.428 -3.22 -0.58 0.236 0.624 -0.12
-0.5476311412750927 -0.292990330486114 0.006902913545484362 1.7775002379622231 0.14764565083397108 0.22434469022824177 0.07209709703061444 0.38170350733955904 0.1500110491807732 -0.05929756132538417 -0.9102764712068908 0.0007853981632501215 0.7975718347804983 0.08560839979426324 -4.488 -7.588 -3.12 -0.58 0.172 0.76 -0.12
-0.5449466748962932 -0.2918398448952 0.006135923151541655 1.7690633436288534 0.14802914603094242 0.23239808936464018 0.07171360183364309 0.38170350733955904 0.16532631336415057 -0.0730420291822613 -0.9299114252881439 -0.01767145867312773 0.7704755981483692 0.0530143760193832 -4.612 -7.364 -3.052 -0.672 0.164 0.724 -0.112
-0.5407282277296084 -0.29030586410731457 0.005368932757598948 1.7579419829166842 0.14802914603094242 0.24160197409195266 0.0732475826215285 0.37267142846218265 0.15668693356839924 -0.08560839979426324 -0.9585784582467732 -0.014529866020127248 0.8490154144733814 0.05340707510100826 -4.768 -7.492 -2.988 -0.64 0.152 0.656 -0.128
-0.5380437613508089 -0.28838838812245776 0.004218447166684887 1.7495050885833143 0.14764565083397108 0.24888838283440837 0.07286408742455715 0.34675328907492864 0.17082410050690142 -0.08089601081476251 -0.9636835463078991 -0.0011780972448751821 0.8486227153917563 0.03220132469325498 -4.58 -7.776 -3.052 -0.764 0.144 0.732 -0.112
-0.5349757997750381 -0.28685440733457235 0.004218447166684887 1.7391507182650878 0.14764565083397108 0.2580922675617209 0.07401457301547121 0.2729258617294172 0.1539380399970238 -0.07029313561088588 -0.9479755830428966 -0.0007853981632501215 0.8454811227387558 0.01767145867312773 -4.828 -7.68 -3.12 -1.068 0.152 0.664 -0.1
-0.5330583237901813 -0.28608741694062967 0.0019174759848567672 1.7299468335377755 0.14764565083397108 0.2665291618950906 0.0724805922275858 0.24857851866866346 0.17278759591502674 -0.05772676499888393 -0.9664324398792745 0.005497787142750851 0.8498008126366314 -0.01767145867312773 -4.828 -7.428 -3.256 -1.16 0.172 0.656 -0.12
-0.5303738574113818 -0.2841699409557729 0.003451456772742181 1.718825472825606 0.1472621556369997 0.27650003701634585 0.07401457301547121 0.24857851866866346 0.16375551703765032 -0.07225663101901117 -1.0100220379396563 -0.024347343060753767 0.8768970492687607 0.03063052836675474 -4.768 -7.808 -3.156 -1.312 0.152 0.588 -0.12
-0.5292233718204677 -0.2822524649709161 0.002684466378799474 1.7092380929013222 0.14764565083397108 0.2841699409557729 0.07478156340941391 0.18928095734327927 0.15040374826239827 -0.036913713672755706 -0.9868527921237776 0.003926990816250607 0.8580474933507577 0.04162610265225644 -4.892 -7.936 -3.256 -1.372 0.116 0.676 -0.092
-0.5273058958356109 -0.2807184841830307 0.0007669903939427069 1.6996507129770384 0.14611167004608566 0.29260683528914266 0.07439806821244256 0.19438604540440507 0.13508848407902088 -0.0769690199985119 -0.9668251389608995 -0.009424777959001457 0.8058185154946247 0.0530143760193832 -4.768 -7.556 -3.288 -1.496 -0.244 0.692 -0.12
-0.5253884198507542 -0.2791845033951453 0.0 1.6896798378557834 0.14189322287940076 0.3014272248194838 0.07363107781849985 0.16846790601715106 0.17121679958852648 -0.06126105673350948 -0.9703594306955251 -0.1429424657115221 0.8313439558002536 0.014137166938502187 -4.8 -7.648 -3.424 -1.528 -0.18 0.636 -0.128
-0.5265389054416683 -0.2772670274102885 0.0007669903939427069 1.679708962734528 0.13805827090968723 0.30986411915285356 0.07478156340941391 0.08717919612076348 0.15550883632352405 -0.06911503836601068 -1.0068804452866558 -0.35342917346255465 0.8435176273306305 -0.01610066234662749 -4.892 -8.0 -3.556 -1.74 0.108 0.676 -0.092
-0.5250049246537829 -0.2768835322133172 0.0011504855909140602 1.6693545924163016 0.13537380453088776 0.31830101348622336 0.07401457301547121 0.06872233928438563 0.14176436846664692 -0.03377212101975522 -0.9962775700827791 -0.4641703144808218 0.8580474933507577 0.014137166938502187 -4.924 -7.936 -3.524 -1.864 0.172 0.656 -0.168
-0.5246214294568115 -0.27458256103148904 0.0 1.6582332317041322 0.13307283334905964 0.3271214030165645 0.0732475826215285 0.054977871427508505 0.135873882242271 -0.03730641275438077 -1.0316204874290344 -0.3173008579530491 0.8611890860037582 0.023169245815878585 -4.644 -7.648 -3.424 -1.8 0.052 0.508 -0.184
-0.5242379342598401 -0.2730485802436036 -0.0011504855909140602 1.6478788613859057 0.13115535736420286 0.3344078117590202 0.07286408742455715 0.023169245815878585 0.181034276629153 -0.07422012642713648 -1.0418306635512862 -0.22972896275066054 0.8195629833515018 -0.0035342917346255468 -4.768 -8.128 -3.556 -1.864 -0.164 0.596 -0.184
-0.5246214294568115 -0.2715145994557182 -0.002684466378799474 1.6371409958707077 0.12808739578843203 0.34131072530450457 0.07401457301547121 0.0035342917346255468 0.15668693356839924 -0.08874999244726373 -1.016305223245657 -0.21480639764890821 0.6966481708028578 -0.018849555918002914 -4.704 -8.252 -3.692 -2.168 -0.108 0.828 -0.224
-0.5234709438658974 -0.2692136282738901 -0.0030679615757708274 1.6271701207494527 0.12540292940963257 0.3485971340469603 0.07439806821244256 -0.009424777959001457 0.1480475537726479 -0.07736171908013696 -0.9974556673276542 -0.2642864819336659 0.673086225905354 -0.018064157754752792 -4.736 -7.968 -3.592 -2.26 0.036 0.732 -0.212
-0.5257719150477256 -0.2676796474860047 -0.003451456772742181 1.6152817696433406 0.12195147263689039 0.3578010187742728 0.0732475826215285 -0.022776546734253524 0.18339047111890336 -0.056941366835633805 -1.0390817699799106 -0.28235063968841867 0.7661559082504935 -0.0035342917346255468 -5.204 -8.284 -3.188 -2.228 0.1 0.54 -0.212
-0.5253884198507542 -0.26576217150114795 -0.0038349519697135344 1.6053108945220855 0.12195147263689039 0.36393694192581444 0.0732475826215285 -0.060475658570259355 0.1900663555065294 -0.07422012642713648 -1.0779589790607917 -0.2399391388729121 0.8007134274334988 0.0007853981632501215 -4.956 -8.636 -2.988 -2.32 0.052 0.588 -0.224
-0.5257719150477256 -0.2646116859102339 -0.006135923151541655 1.5941895338099161 0.11926700625809092 0.37045636027432743 0.0724805922275858 -0.07186393193738612 0.16650441060902577 -0.08835729336563866 -1.0783516781424167 -0.1390154748952715 0.698611666210983 0.00510508806112579 -4.828 -8.38 -2.952 -2.536 -0.036 0.732 -0.196
-0.5280728862295537 -0.2623107147284057 -0.006902913545484362 1.5838351634916896 0.11811652066717686 0.3777427690167831 0.07401457301547121 -0.0911061869370141 0.1649336142825255 -0.10956304377339195 -1.0508627424286625 -0.17632188764965226 0.6404922021304741 -0.02670353755050413 -4.828 -8.38 -3.356 -2.168 -0.008 0.732 -0.212
-0.5296068670174391 -0.26000974354657763 -0.008053399136398421 1.5750147739613485 0.1169660350762628 0.3834951969713534 0.06979612584878632 -0.1319468914260204 0.1881028600984041 -0.09306968234513939 -1.060680219469289 -0.15629423448677418 0.6546293690689763 -0.031415926530004856 -5.296 -8.76 -3.492 -2.016 -0.036 0.724 -0.296
-0.5311408478053246 -0.2592427531526349 -0.008820389530341128 1.563509918052208 0.11543205428837738 0.3900146153198664 0.06634466907604414 -0.17671458673127732 0.18653206377190384 -0.07422012642713648 -1.0712830946731657 -0.14647675744614766 0.64638268835485 -0.29177541764742015 -4.924 -8.696 -3.592 -2.076 -0.06 0.82 -0.28
-0.5330583237901813 -0.2569417819708068 -0.008820389530341128 1.5523885573400387 0.11543205428837738 0.3961505384714081 0.06212622190935926 -0.17789268397615252 0.15865042897652454 -0.05654866775400875 -1.040652566306411 -0.12291481254864402 0.6212499471308461 -0.4150829292776892 -4.644 -8.444 -3.388 -2.016 -0.052 0.82 -0.288
-0.5353592949720094 -0.2554078011829214 -0.009970875121255189 1.5420341870218122 0.11159710231866385 0.4026699568199211 0.05829126993964572 -0.1798561793842778 0.17278759591502674 -0.09385508050838952 -1.0367255754901603 -0.14097897030339682 0.5929756132538417 -0.4190099200939398 -4.704 -8.604 -3.388 -2.016 -0.024 0.792 -0.268
-0.5376602661538376 -0.2542573155920073 -0.010737865515197896 1.5324468070975283 0.11006312153077843 0.40803888957752005 0.05368932757598948 -0.22148228203653425 0.16454091520090044 -0.09189158510026421 -0.9982410654909044 -0.19281524907790482 0.5760895527439641 -0.3962333733596863 -4.58 -8.696 -3.388 -2.228 0.0 0.8 -0.28
-0.540344732532637 -0.2527233348041219 -0.011888351106111956 1.522475931976273 0.10929613113683573 0.41379131753209036 0.04947088040930459 -0.2320851572404109 0.14844025285427295 -0.09424777959001458 -0.9593638564100234 -0.15982852622139973 0.5525276078464605 -0.40683624856356293 -4.58 -8.316 -3.424 -2.536 -0.036 0.8 -0.268
-0.5441796845023505 -0.25080585881926515 -0.01227184630308331 1.5128885520519892 0.10737865515197896 0.419927240683632 0.046402918833533764 -0.25839599570928995 0.14765485469102282 -0.08835729336563866 -0.9361946105941448 -0.1299833960178951 0.5682355711114628 -0.35382187254417974 -4.644 -8.476 -3.324 -2.564 -0.044 0.704 -0.288
-0.5464806556841787 -0.24927187803137973 -0.01342233189399737 1.5036846673246769 0.1062281695610649 0.42529617344123094 0.04295146206079158 -0.31141037172867314 0.16179202162952502 -0.08521570071263818 -0.9511171756958972 -0.13155419234439536 0.5870851270294658 -0.3809181091763089 -4.736 -8.92 -3.22 -2.688 -0.044 0.656 -0.288
-0.5491651220629781 -0.24812139244046566 -0.01457281748491143 1.494097287400393 0.10392719837923678 0.42951462060791584 0.0395000052880494 -0.2811725424435435 0.15590153540514912 -0.10170906214089073 -0.9420850968185207 -0.15943582713977467 0.5387831399895834 -0.36560284499293155 -4.548 -8.728 -3.12 -2.872 0.0 0.792 -0.252
-0.5526165788357204 -0.2469709068495516 -0.016106798272796843 1.485276897870052 0.10354370318226543 0.4356505437594575 0.03566505331833587 -0.2882411259127946 0.1578650308132744 -0.10485065479389122 -0.9389435041655202 -0.16728980877227587 0.49519354192920156 -0.3542145716258048 -4.86 -8.636 -3.156 -2.904 0.0 0.74 -0.26
-0.5564515308054339 -0.2446699356677235 -0.016106798272796843 1.4764565083397108 0.10162622719740866 0.4398689909261424 0.032213596545593685 -0.3459678909116785 0.1370519794871462 -0.08128870989638758 -0.9134180638598913 -0.1331249886708956 0.5144357969288296 -0.37227872938055756 -4.672 -9.144 -3.052 -3.024 -0.024 0.692 -0.268
-0.5595194923812047 -0.24198546928892403 -0.017257283863710903 1.4672526236123982 0.09970875121255189 0.44447093328979864 0.027611654181937447 -0.3648174468296814 0.15275994275214863 -0.06558074663138515 -0.9185231519210171 -0.16728980877227587 0.4790928795825741 -0.3742422247886829 -4.736 -9.3 -3.288 -3.208 -0.024 0.792 -0.28
-0.5629709491539469 -0.24160197409195266 -0.01687378866673955 1.4576652436881143 0.09740778003072377 0.44983986604739756 0.024160197409195266 -0.3919136834618106 0.14961835009914815 -0.06872233928438563 -0.879253243758511 -0.17632188764965226 0.43746677693031766 -0.3981968687678116 -4.58 -8.984 -3.22 -3.268 0.0 0.724 -0.232
-0.5679563867145745 -0.24006799330406725 -0.01802427425765361 1.448461358960802 0.09740778003072377 0.4548253036080252 0.019558255045539024 -0.3923063825434357 0.1449059611196474 -0.06715154295788539 -0.8796459428401361 -0.1460840583645226 0.4798782777458242 -0.3966260724413113 -4.424 -9.428 -3.592 -3.36 0.008 0.616 -0.26
-0.572941824275202 -0.2389175077131532 -0.01802427425765361 1.4392574742334894 0.095490304045867 0.45827676038076737 0.01572330307582549 -0.4551382356034454 0.1578650308132744 -0.07107853377413599 -0.8851437299828869 -0.13508848407902088 0.42764929988969114 -0.36167585417668097 -4.268 -9.776 -3.288 -3.484 -0.044 0.664 -0.26
-0.578310757032801 -0.23700003172829642 -0.01917475984856767 1.4312040750970911 0.09433981845495294 0.4621117123504809 0.01227184630308331 -0.43353978611406707 0.13469578499739585 -0.06715154295788539 -0.8372344420246295 -0.1319468914260204 0.34243359917705296 -0.3734568266254328 -4.36 -9.492 -3.052 -3.576 -0.06 0.752 -0.252
-0.5825292041994858 -0.235466050940411 -0.019558255045539024 1.4227671807637212 0.09203884727312482 0.46479617872928036 0.007669903939427069 -0.4759512869295736 0.1252710070383944 -0.05537057050913356 -0.8160286916168762 -0.15236724367052357 0.3137665662184235 -0.39269908162506073 -4.176 -9.396 -3.02 -3.392 0.036 0.724 -0.268
-0.5886651273510275 -0.2346990605464683 -0.019941750242510378 1.4143302864303515 0.09127185687918211 0.4678641403050512 0.002684466378799474 -0.4873395602967004 0.12291481254864402 -0.034164820101380285 -0.7865762604949966 -0.1319468914260204 0.3031636910145469 -0.426863901726441 -3.768 -9.84 -2.988 -3.3 0.024 0.732 -0.26
-0.5940340601086265 -0.23354857495555426 -0.020708740636453084 1.4070438776878957 0.09050486648523941 0.4693981210929366 -0.0011504855909140602 -0.5317145565203323 0.10406525663064109 -0.021598449489378342 -0.7681194036586187 -0.1079922474468917 0.25172011132166394 -0.4099778412165634 -3.74 -9.904 -2.988 -3.208 -0.036 0.868 -0.268
-0.5990194976692541 -0.2331650797585829 -0.021092235833424438 1.3993739737484687 0.0897378760912967 0.47169909227476475 -0.006902913545484362 -0.5018694263168276 0.08207410805963769 -0.021598449489378342 -0.7194247175371112 -0.08050331173313745 0.21441369856728315 -0.47241699519494806 -3.52 -9.652 -3.052 -3.176 -0.1 0.828 -0.26
-0.6047719256238244 -0.23201459416766884 -0.020708740636453084 1.3928545553999556 0.08858739050038264 0.47400006345659285 -0.010354370318226542 -0.5521349087648354 0.10131636305926567 -0.03377212101975522 -0.705287550598609 -0.08717919612076348 0.20538161968990676 -0.44374996223631863 -3.488 -9.492 -3.188 -3.148 -0.06 0.772 -0.26
-0.609757363184452 -0.23124760377372613 -0.021092235833424438 1.3863351370514427 0.08590292412158317 0.4759175394414496 -0.01572330307582549 -0.5564545986627111 0.08560839979426324 -0.0310232274483798 -0.6766205176399797 -0.15275994275214863 0.18849555918002917 -0.4712388979500729 -3.488 -9.84 -3.22 -3.176 0.008 0.808 -0.252
-0.6151262959420509 -0.23048061337978343 -0.02147573103039579 1.3805827090968723 0.08513593372764046 0.4770680250323637 -0.02032524543948173 -0.5442809271323342 0.07422012642713648 -0.0400553063257562 -0.6192864517227208 -0.1507964473440233 0.1531526418337737 -0.47359509243982323 -3.612 -9.744 -3.02 -3.24 0.0 0.848 -0.268
-0.6216457142905639 -0.23009711818281206 -0.02147573103039579 1.374830281142302 0.08436894333369775 0.47821851062327775 -0.02569417819708068 -0.6075054792739689 0.06126105673350948 -0.018064157754752792 -0.5733406591725887 -0.10288715938576591 0.11938052081401847 -0.4500331475423196 -3.708 -9.236 -2.884 -3.36 -0.024 0.876 -0.288
-0.6289321230330196 -0.228946632591898 -0.021859226227367145 1.3690778531877317 0.08283496254581234 0.48090297700207724 -0.029912625363765568 -0.5760895527439641 0.06518804754976008 -0.04123340357063138 -0.5619523858054619 -0.09699667316139 0.16375551703765032 -0.45827982825644586 -3.552 -8.792 -2.988 -3.332 -0.044 0.692 -0.26
-0.6346845509875899 -0.22856313739492665 -0.022626216621309852 1.363708920430133 0.08130098175792692 0.48205346259299126 -0.03528155812136451 -0.6255696370287217 0.07539822367201165 -0.060475658570259355 -0.5458517234588344 -0.12919799785464497 0.17671458673127732 -0.46731190713382226 -3.304 -8.572 -2.952 -3.544 -0.024 0.636 -0.268
-0.6412039693361029 -0.22856313739492665 -0.02339320701525256 1.3591069780664766 0.08015049616701286 0.4816699673960199 -0.03911651009107805 -0.6071127801923439 0.06126105673350948 -0.04123340357063138 -0.4893030557048257 -0.13548118316064595 0.07853981632501214 -0.49087385203132594 -3.304 -8.984 -2.92 -3.668 -0.008 0.704 -0.26
-0.6469563972906732 -0.2281796421979553 -0.02339320701525256 1.3545050357028203 0.07938350577307016 0.4812864721990486 -0.044485442848677 -0.6318528223347227 0.02670353755050413 -0.001570796326500243 -0.46063602274619625 -0.1170243263242681 0.001570796326500243 -0.4959789400924517 -3.084 -9.332 -2.752 -3.728 -0.008 0.8 -0.252
-0.6534758156391862 -0.22702915660704123 -0.023009711818281205 1.3510535789300782 0.0790000105760988 0.4812864721990486 -0.049854375606275945 -0.6397068039672239 0.02552544030562895 -0.04555309346850705 -0.4362886796854425 -0.11506083091614279 -0.027096236632129192 -0.4983351345822021 -2.96 -9.396 -2.884 -3.636 -0.036 0.792 -0.28
-0.6596117387907279 -0.22702915660704123 -0.02339320701525256 1.3472186269603645 0.07784952498518474 0.4812864721990486 -0.054072822772960834 -0.6326382204979728 0.03337942193813016 -0.015707963265002428 -0.4111559384614386 -0.07971791356988733 0.006675884387626033 -0.5065818152963284 -2.928 -9.808 -2.784 -3.636 -0.08 0.76 -0.268
-0.6665146523362123 -0.2274126518040126 -0.023776702212223912 1.3441506653845938 0.07669903939427068 0.48205346259299126 -0.05829126993964572 -0.6381360076407236 0.013744467856877126 -0.00510508806112579 -0.36285395142155613 -0.09974556673276543 0.007853981632501214 -0.4641703144808218 -2.552 -9.904 -2.684 -3.88 0.0 0.752 -0.252
-0.6722670802907825 -0.22779614700098394 -0.024160197409195266 1.3403157134148802 0.07478156340941391 0.4816699673960199 -0.06327670750027331 -0.6436337947834746 -0.00510508806112579 -0.034950218264630406 -0.3066979827491724 -0.1280199006097698 -0.004319689897875668 -0.47870018050094904 -2.552 -10.064 -2.652 -3.82 0.044 0.752 -0.252
-0.680320479427181 -0.2281796421979553 -0.02454369260616662 1.3376312470360807 0.07516505860638527 0.4816699673960199 -0.06864564025787226 -0.6573782626403517 -0.009032078877376396 -0.029452431121879556 -0.29334621397392036 -0.1009236639776406 -0.01649336142825255 -0.4830198703988247 -2.616 -10.412 -2.92 -3.88 0.0 0.732 -0.252
-0.6853059169878086 -0.22779614700098394 -0.026077673394052033 1.3353302758542527 0.07439806821244256 0.4816699673960199 -0.07363107781849985 -0.7076437450883595 -0.02042035224450316 -0.040448005407381256 -0.26153758836229046 -0.03573561642788053 -0.027488935713754253 -0.5097234079493288 -2.46 -10.54 -2.448 -3.912 -0.116 0.772 -0.26
-0.693359316124207 -0.22779614700098394 -0.02569417819708068 1.3334127998693959 0.07286408742455715 0.4816699673960199 -0.0782330201821561 -0.7284567964144877 -0.027881634795379313 -0.04908738520313259 -0.22894356458741041 -0.0801106126515124 0.008246680714126275 -0.46652650897057213 -2.428 -10.604 -2.248 -3.788 -0.06 0.704 -0.24
-0.7006457248666628 -0.22856313739492665 -0.025310683000109326 1.3311118286875678 0.07094661143970038 0.48090297700207724 -0.08321845774278369 -0.6652322442728529 -0.027488935713754253 -0.048694686121507534 -0.21402099948565811 -0.15982852622139973 -0.011780972448751823 -0.49244464835782614 -2.272 -11.048 -2.316 -3.788 0.1 0.684 -0.24
-0.7086991240030611 -0.22933012778886935 -0.026461168591023387 1.3303448382936252 0.07017962104575767 0.47975249141116316 -0.08935438089432535 -0.6844744992724808 -0.04084070448900632 -0.04712388979500729 -0.17278759591502674 -0.15590153540514912 -0.06086835765188441 -0.47241699519494806 -2.088 -11.492 -2.28 -3.76 0.1 0.8 -0.232
-0.7136845615636888 -0.23009711818281206 -0.027228158984966094 1.329194352702711 0.06979612584878632 0.47821851062327775 -0.09357282806101024 -0.717461222128986 -0.06558074663138515 -0.03220132469325498 -0.11466813183451774 -0.07264933010063623 -0.10445795571226615 -0.4959789400924517 -1.96 -11.492 -2.012 -3.636 -0.024 0.752 -0.252
-0.7217379607000872 -0.23124760377372613 -0.026461168591023387 1.3295778478996825 0.06864564025787226 0.4778350154263064 -0.09932525601558054 -0.6711227304972288 -0.06832964020276057 -0.027488935713754253 -0.05537057050913356 -0.05733406591725887 -0.11466813183451774 -0.47045349978682277 -1.992 -11.556 -1.88 -3.576 -0.088 0.724 -0.252
-0.7301748550334569 -0.23124760377372613 -0.026461168591023387 1.3295778478996825 0.06596117387907278 0.4747670538505356 -0.10431069357620813 -0.7280640973328626 -0.06990043652926081 0.007853981632501214 0.014922565101752308 -0.14058627122177175 -0.1119192382631423 -0.5081526116228285 -1.712 -11.684 -1.944 -3.88 0.036 0.76 -0.232
-0.7363107781849986 -0.23278158456161155 -0.027611654181937447 1.3311118286875678 0.06519418348513008 0.4743835586535642 -0.10852914074289302 -0.7217809120268617 -0.1060287520387664 -0.007853981632501214 0.054192473264258384 -0.20852321234290724 -0.1441205629563973 -0.47673668509282374 -1.4 -12.032 -2.012 -4.096 0.164 0.568 -0.252
-0.744364177321397 -0.2346990605464683 -0.027228158984966094 1.3318788190815105 0.06404369789421602 0.4720825874717361 -0.11389807350049197 -0.7154977267208606 -0.12487830795676931 -0.019242254999627974 0.06754424203951044 -0.09267698326351434 -0.15747233173164935 -0.42804199897131623 -1.34 -12.16 -1.912 -4.86 0.0 0.48 -0.252
-0.7516505860638527 -0.23623304133435372 -0.027228158984966094 1.3326458094754532 0.06327670750027331 0.47016511148687934 -0.1177330254702055 -0.7402377688632394 -0.13626658132389607 -0.014922565101752308 0.10917034469176688 -0.0769690199985119 -0.20145462887365617 -0.4154756283593143 -1.212 -12.348 -1.776 -5.132 -0.088 0.452 -0.252
-0.7589369948063085 -0.23700003172829642 -0.027611654181937447 1.3341797902633385 0.06059224112147384 0.46748064510807985 -0.12195147263689039 -0.7418085651897397 -0.12330751163026907 -0.005497787142750851 0.12173671530376882 -0.09621127499813988 -0.22776546734253522 -0.43236168886919185 -1.152 -12.728 -1.88 -4.92 -0.008 0.376 -0.24
-0.7689078699275637 -0.23930100291012454 -0.02684466378799474 1.3357137710512241 0.060975736318445196 0.46326219794139495 -0.12655341500054662 -0.7571238293731171 -0.16061392438464983 -0.024347343060753767 0.1578650308132744 -0.14215706754827198 -0.2870630286679194 -0.43079089254269165 -0.996 -12.76 -1.844 -4.796 0.08 0.452 -0.224
-0.775810783473048 -0.24045148850103862 -0.027228158984966094 1.3383982374300234 0.05905826033358843 0.4586602555777387 -0.13153885256117423 -0.7414158661081147 -0.16532631336415057 -0.004319689897875668 0.18024887846590287 -0.14372786387477224 -0.36521014591130646 -0.40722894764518797 -0.62 -12.76 -1.744 -4.616 0.024 0.52 -0.268
-0.7838641826094465 -0.24236896448589537 -0.027611654181937447 1.3406992086118517 0.05829126993964572 0.45405831321408247 -0.1357572997278591 -0.7115707359046101 -0.1507964473440233 -0.003926990816250607 0.1959568417309053 -0.1119192382631423 -0.40762164672681306 -0.45081854570556973 -0.464 -13.08 -1.608 -4.432 -0.052 0.568 -0.224
-0.7907670961549308 -0.24505343086469483 -0.0279951493789088 1.3433836749906511 0.05675728915176031 0.4490728756534549 -0.1407427372884867 -0.7037167542721089 -0.19085175366977952 -0.0329867228565051 0.2501493149951637 -0.11152653918151725 -0.46652650897057213 -0.4311835916243167 -0.528 -13.016 -1.508 -4.216 0.024 0.596 -0.232
-0.7969030193064724 -0.2469709068495516 -0.027228158984966094 1.3460681413694506 0.05483981316690354 0.4440874380928273 -0.14457768925820025 -0.736703477128614 -0.19477874448603014 -0.018064157754752792 0.26350108377041576 -0.17828538305777758 -0.49283734743945123 -0.4300054943794415 -0.34 -12.824 -1.408 -4.156 0.124 0.596 -0.24
-0.8045729232458995 -0.24888838283440837 -0.02914563496982286 1.3491361029452213 0.05368932757598948 0.43910200053219967 -0.14879613642488512 -0.736703477128614 -0.2030254252001564 -0.009032078877376396 0.2890265240760447 -0.14569135928289753 -0.5018694263168276 -0.4197953182571899 -0.464 -12.952 -1.308 -4.032 0.088 0.596 -0.252
-0.8118593319883552 -0.2511893540162365 -0.028378644575880154 1.3537380453088776 0.05330583237901813 0.43373306777460074 -0.15263108839459866 -0.7339545835572385 -0.2030254252001564 -0.02513274122400389 0.35539266887067994 -0.09856746948789025 -0.49754973641895195 -0.4178318228490646 -0.436 -12.984 -1.04 -4.004 -0.008 0.616 -0.252
-0.8199127311247536 -0.25464081078897866 -0.028378644575880154 1.3575729972785913 0.052155346788104066 0.4275971446230591 -0.1564660403643122 -0.7107853377413599 -0.25407630581141427 -0.031415926530004856 0.39348447978831086 -0.09738937224301507 -0.5344634500917077 -0.36246125233993104 -0.436 -12.824 -1.14 -4.156 -0.016 0.616 -0.26
-0.8279661302611521 -0.25732527716777814 -0.028378644575880154 1.3621749396422473 0.04908738521233324 0.4222282118654601 -0.1599174971370544 -0.7119634349862352 -0.26742807458666634 -0.023561944897503646 0.42097341550206513 -0.17475109132315203 -0.5175773895818301 -0.368351738564307 -0.404 -12.888 -1.072 -4.124 0.1 0.5 -0.224
-0.8364030245945219 -0.26000974354657763 -0.02914563496982286 1.3690778531877317 0.04678641403050512 0.4153252983199758 -0.16375244910676792 -0.7186393193738612 -0.2788163479537931 -0.009032078877376396 0.45631633284832057 -0.2010619297920311 -0.562345084887087 -0.36089045601343084 -0.436 -12.728 -1.108 -4.156 0.144 0.5 -0.212
-0.8417719573521208 -0.26307770512234846 -0.02914563496982286 1.373679795551388 0.04601942363656241 0.4091893751684341 -0.1679708962734528 -0.724137106516612 -0.27449665805591744 -0.0019634954081253035 0.5034402226433279 -0.15707963265002428 -0.6279258315184721 -0.3412555019321778 -0.528 -12.668 -1.108 -4.34 0.052 0.52 -0.224
-0.8498253564885192 -0.26576217150114795 -0.028762139772851508 1.3794322235059584 0.04486893804564835 0.40228646162294973 -0.16988837225830958 -0.7457355560059903 -0.2854922323414192 0.0047123889795007284 0.5328926537652074 -0.1079922474468917 -0.6397068039672239 -0.3176935570346741 -0.496 -12.668 -1.004 -4.248 -0.016 0.54 -0.24
-0.858262250821889 -0.26959712347086146 -0.028762139772851508 1.3848011562635572 0.04295146206079158 0.39500005288049406 -0.17333982903105175 -0.743772060597865 -0.30080749652479655 0.00510508806112579 0.5505641124383351 -0.14647675744614766 -0.6648395451912278 -0.2870630286679194 -0.496 -12.668 -1.276 -4.124 0.024 0.48 -0.204
-0.864781669170402 -0.27228158984966094 -0.028762139772851508 1.3917040698090417 0.04180097646987752 0.388480634531981 -0.17602429540985123 -0.7292421945777378 -0.32868913132017585 0.008639379795751335 0.5682355711114628 -0.15825772989489947 -0.666410341517728 -0.2850995332597941 -0.372 -12.54 -1.208 -4.064 0.044 0.48 -0.224
-0.8728350683068005 -0.27650003701634585 -0.028762139772851508 1.3982234881575546 0.039883500485020755 0.38119422578952533 -0.17909225698562206 -0.7315983890674882 -0.3208351496876746 0.00039269908162506076 0.620464548967596 -0.16297011887440022 -0.6691592350891035 -0.271355065402917 -0.34 -12.508 -1.072 -3.94 -0.016 0.56 -0.212
-0.8789709914583421 -0.2791845033951453 -0.02914563496982286 1.4043594113090963 0.03834951969713534 0.375441797834955 -0.1802427425765361 -0.6993970643742332 -0.32554753866717534 -0.013744467856877126 0.6495242810078504 -0.17789268397615252 -0.6738716240686042 -0.25368360672978923 -0.028 -12.54 -1.108 -3.728 0.0 0.576 -0.232
-0.8847234194129123 -0.2822524649709161 -0.02914563496982286 1.4108788296576094 0.036432043712278574 0.36930587468341336 -0.1829272089553356 -0.7115707359046101 -0.3239767423406751 0.006283185306000972 0.6483461837629753 -0.19831303622065566 -0.6927211799866071 -0.22148228203653425 0.932 -12.54 -1.072 -3.604 0.036 0.596 -0.232
-0.8920098281553681 -0.28608741694062967 -0.029529130166794215 1.418165238400065 0.03489806292439316 0.3608689803500436 -0.18522818013716372 -0.7088218423332346 -0.33732851111592715 0.005890486224375911 0.6938992772314824 -0.18378317020052842 -0.6770132167216047 -0.22737276826091016 1.496 -12.444 -0.804 -3.42 0.044 0.576 -0.252
-0.8989127417008524 -0.29030586410731457 -0.029912625363765568 1.4258351423394922 0.03298058693953639 0.35434956200153056 -0.18791264651596318 -0.6801548093746052 -0.3612831550950559 -0.04712388979500729 0.7080364441699845 -0.17318029499665177 -0.6872233928438563 -0.24150993519941236 1.9 -12.444 -0.636 -3.36 -0.008 0.548 -0.252
-0.9054321600493654 -0.2941408160770281 -0.03029612056073692 1.4338885414758904 0.03029612056073692 0.34783014365301756 -0.1902136176977913 -0.6565928644771015 -0.39348447978831086 -0.04987278336638271 0.7669413064137436 -0.19438604540440507 -0.7103926386597349 -0.2100940086694075 2.148 -12.412 -0.536 -3.332 0.036 0.5 -0.252
-0.9115680832009071 -0.29759227284977025 -0.03144660615165098 1.4419419406122889 0.028762139772851508 0.3390097541226764 -0.1902136176977913 -0.6569855635587266 -0.37463492387030795 -0.049480084284757656 0.8101382053925003 -0.2360121480566615 -0.7154977267208606 -0.16375551703765032 2.368 -12.444 -0.436 -3.332 0.124 0.548 -0.268
-0.9169370159585061 -0.30104372962251247 -0.03106311095467963 1.4503788349456588 0.027228158984966094 0.33287383097113477 -0.19136410328870537 -0.6475607855997252 -0.3644247477480564 -0.07579092275363672 0.8356636456981292 -0.22344577744465957 -0.7751879871278698 -0.12448560887514426 2.272 -12.412 -0.536 -3.332 0.116 0.568 -0.24
-0.9234564343070191 -0.3041116911982833 -0.03259709174256504 1.458432234082057 0.025310683000109326 0.32635441262262177 -0.19328157927356213 -0.614181363661595 -0.35382187254417974 -0.11349003458964255 0.8541205025345071 -0.16375551703765032 -0.7457355560059903 -0.1311614932627703 2.212 -12.476 -0.468 -3.36 0.016 0.5 -0.212
-0.928825367064618 -0.3079466431679968 -0.03413107253045045 1.4664856332184555 0.023009711818281205 0.31830101348622336 -0.1936650744705335 -0.6322455214163478 -0.3659955440745566 -0.12330751163026907 0.8458738218203808 -0.14333516479314717 -0.704502152435359 -0.11545352999776785 2.056 -12.444 -0.468 -3.42 -0.052 0.444 -0.24
-0.9345777950191884 -0.31178159513771037 -0.03528155812136451 1.4772234987336534 0.020708740636453084 0.31024761434982495 -0.19481556006144754 -0.6059346829474688 -0.37149333121730743 -0.10720684928364158 0.879253243758511 -0.19752763805740556 -0.7484844495773658 -0.084037603467763 2.088 -12.54 -0.436 -3.452 0.088 0.452 -0.232
-0.94071371817073 -0.3160000423043952 -0.03604854851530722 1.4856603930670231 0.018791264651596317 0.30181072001645515 -0.1951990552584189 -0.562737783968712 -0.362068553258306 -0.08285950622288782 0.9287333280432687 -0.2269800691792851 -0.782256570597121 -0.05733406591725887 2.244 -12.38 0.636 -3.512 0.18 0.472 -0.252
-0.9464661461253003 -0.31945149907713744 -0.036432043712278574 1.4960147633852499 0.016106798272796843 0.2941408160770281 -0.19558255045539025 -0.5556692004994609 -0.36756634040105685 -0.04830198703988247 0.9487609812061467 -0.21637719397540847 -0.7791149779441205 -0.03573561642788053 2.492 -12.38 1.276 -3.728 0.088 0.46 -0.252
-0.9522185740798705 -0.32328645104685094 -0.03681553890924993 1.505985638506505 0.013805827090968724 0.286470912137601 -0.19558255045539025 -0.5513495106015853 -0.37463492387030795 -0.054977871427508505 0.9424777959001458 -0.2580032966276649 -0.7378815743734891 -0.005890486224375911 2.864 -12.444 1.376 -3.636 0.136 0.356 -0.24
-0.9583544972314122 -0.3271214030165645 -0.036432043712278574 1.5159565136277602 0.010737865515197896 0.27803401780423126 -0.1951990552584189 -0.5792311453969646 -0.3742422247886829 -0.04280419989713162 0.9625054490630238 -0.25446900489303936 -0.7508406440671161 -0.011780972448751823 3.084 -12.316 1.576 -3.484 0.164 0.356 -0.252
-0.9644904203829539 -0.33133985018324935 -0.036432043712278574 1.5263108839459867 0.008436894333369775 0.26959712347086146 -0.19558255045539025 -0.5811946408050899 -0.3805254100946839 0.01688606050987761 0.9852819957972774 -0.27056966723966686 -0.7912886494744974 -0.014137166938502187 3.456 -12.38 1.744 -3.42 0.144 0.404 -0.252
-0.9698593531405528 -0.3351748021529629 -0.03681553890924993 1.536281759067242 0.006135923151541655 0.2611602291374917 -0.19673303604630432 -0.556061899581086 -0.37070793305405736 0.012959069693627005 0.9660397407976494 -0.2505420140767888 -0.8136724971271259 -0.04162610265225644 3.956 -12.54 1.476 -3.392 0.188 0.412 -0.232
-0.9744612955042091 -0.3386262589257051 -0.03604854851530722 1.5474031197794111 0.005368932757598948 0.2527233348041219 -0.19634954084933295 -0.5466371216220846 -0.34675328907492864 0.001570796326500243 0.9813550049810268 -0.16728980877227587 -0.8117090017190005 -0.054977871427508505 4.176 -12.572 1.308 -3.084 0.172 0.424 -0.232
-0.9790632378678653 -0.34246121089541864 -0.03604854851530722 1.5573739949006664 0.004985437560627594 0.24505343086469483 -0.19596604565236161 -0.5321072556019573 -0.375027622951933 0.0019634954081253035 1.009236639776406 -0.09149888601863915 -0.8073893118211248 -0.013351768775252066 4.332 -12.7 1.576 -2.904 0.044 0.432 -0.232
-0.9844321706254643 -0.3466796580621035 -0.036432043712278574 1.5688788508098068 0.003451456772742181 0.23508255574343967 -0.19634954084933295 -0.48851765754157556 -0.37149333121730743 0.004319689897875668 1.0759954836526664 -0.04987278336638271 -0.8395906365143798 0.006675884387626033 4.3 -12.668 1.544 -2.748 -0.08 0.432 -0.252
-0.9894176081860918 -0.3497476196378743 -0.03566505331833587 1.5811506971128901 0.0007669903939427069 0.22702915660704123 -0.19634954084933295 -0.47870018050094904 -0.38641589631905976 0.003141592653000486 1.1093749055907967 -0.16414821611927538 -0.8399833355960049 -0.009817477040626518 4.392 -12.572 1.34 -2.688 0.088 0.472 -0.232
-0.9944030457467194 -0.3535825716075879 -0.03489806292439316 1.593806038612945 -0.0023009711818281204 0.2174417766827574 -0.19673303604630432 -0.45356743927694515 -0.3895574889720603 0.04084070448900632 1.1062333129377961 -0.24622232417891307 -0.8494081135550063 -0.004319689897875668 4.332 -12.54 1.308 -2.78 0.18 0.432 -0.224
-0.9974710073224903 -0.3581845139712441 -0.03604854851530722 1.6030099233402573 -0.0030679615757708274 0.20938837754635897 -0.19634954084933295 -0.42136611458369017 -0.3742422247886829 0.023561944897503646 1.138041938549426 -0.2360121480566615 -0.8588328915140079 -0.006283185306000972 4.332 -12.38 1.108 -2.72 0.164 0.424 -0.156
-1.0013059592922038 -0.36201946594095763 -0.03566505331833587 1.6160487600372835 -0.0038349519697135344 0.20056798801601786 -0.19634954084933295 -0.394662577033186 -0.3911282852985605 -0.018064157754752792 1.1290098596720497 -0.1507964473440233 -0.8360563447797543 0.011388273367126762 4.332 -12.316 1.276 -2.656 0.024 0.356 -0.148
-1.0055244064588886 -0.36623791310764253 -0.036432043712278574 1.6279371111433953 -0.005752427954570301 0.19136410328870537 -0.19596604565236161 -0.3440043955035532 -0.37659841927843324 -0.012173671530376884 1.1545352999776786 -0.08835729336563866 -0.8313439558002536 0.011780972448751823 4.3 -12.252 1.608 -2.748 0.024 0.356 -0.168
-1.0085923680346596 -0.37045636027432743 -0.03566505331833587 1.6379079862646506 -0.007286408742455715 0.184461189743221 -0.19596604565236161 -0.3530364743809296 -0.36521014591130646 0.021991148571003403 1.145110522018677 -0.13665928040552114 -0.8152432934536261 0.013744467856877126 4.236 -12.16 1.676 -2.748 0.152 0.364 -0.168
-1.011276834413459 -0.3739078170470696 -0.03528155812136451 1.6517138133556193 -0.007669903939427069 0.17602429540985123 -0.19596604565236161 -0.32672563591205056 -0.3659955440745566 0.01060287520387664 1.1690651659978057 -0.16728980877227587 -0.8077820109027499 -0.009032078877376396 4.052 -12.096 1.608 -2.904 0.18 0.308 -0.156
-1.0139613007922585 -0.3781262642137545 -0.03489806292439316 1.6639856596587026 -0.008820389530341128 0.1679708962734528 -0.19558255045539025 -0.2898119222392948 -0.3589269606053055 0.009817477040626518 1.176526448548682 -0.09228428418188928 -0.7708682972299943 -0.0011780972448751821 4.112 -12.128 1.744 -2.84 0.072 0.336 -0.148
-1.0174127575650007 -0.38157772098649667 -0.03681553890924993 1.6747235251739006 -0.009203884727312482 0.1614514779249398 -0.19213109368264808 -0.26821347274991647 -0.35382187254417974 0.007853981632501214 1.1545352999776786 -0.0310232274483798 -0.7331691853939883 0.11584622907939292 4.392 -12.096 1.676 -2.78 -0.008 0.328 -0.148
-1.017796252761972 -0.38426218736529616 -0.03566505331833587 1.687378866673955 -0.009970875121255189 0.15454856437945544 -0.18829614171293454 -0.24622232417891307 -0.3549999697890549 -0.0023561944897503642 1.1561060963041787 -0.06990043652926081 -0.7025386570272336 0.3459678909116785 4.392 -12.128 1.676 -2.564 0.06 0.328 -0.1
-1.0216312047316856 -0.388480634531981 -0.03528155812136451 1.6985002273861243 -0.011888351106111956 0.1472621556369997 -0.18407769454624964 -0.21559179581215834 -0.3479313863198038 -0.009424777959001457 1.1549279990593035 -0.11977321989564353 -0.6880087910071064 0.40448005407381254 4.612 -12.192 1.712 -2.412 0.124 0.336 -0.12
-1.0223981951256282 -0.39193209130472323 -0.03489806292439316 1.710005083295265 -0.01227184630308331 0.14035924209151535 -0.1802427425765361 -0.2120575040775328 -0.36246125233993104 0.015707963265002428 1.1199777807946731 -0.1189878217323934 -0.672300827742104 0.4260785035631909 4.456 -12.192 1.744 -2.32 0.116 0.356 -0.084
-1.0239321759135136 -0.3953835480774654 -0.03528155812136451 1.7215099392044055 -0.01227184630308331 0.1342233189399737 -0.17640779060682257 -0.14844025285427295 -0.336150413871052 0.0007853981632501215 1.1352930449780505 -0.04830198703988247 -0.6491315819262254 0.4052654522370627 4.58 -12.096 1.744 -2.412 0.116 0.308 -0.064
-1.0250826615044277 -0.3984515096532362 -0.03604854851530722 1.734932271098403 -0.01227184630308331 0.12616991980357528 -0.1729563338340804 -0.11623892816101798 -0.32358404325905005 0.0027488935713754254 1.1816315366098078 -0.007853981632501214 -0.6487388828446004 0.3597123587685556 4.736 -12.032 2.012 -2.168 0.072 -0.008 -0.072
-1.0258496518983704 -0.40228646162294973 -0.03528155812136451 1.7472041174014863 -0.012655341500054663 0.11581554948534874 -0.1687378866673955 -0.10917034469176688 -0.3451824927484284 -0.007461282550876154 1.2008737916094356 -0.022383847652628464 -0.795215640290748 0.3691371367275571 4.828 -11.904 2.348 -2.32 0.088 0.144 -0.072
-1.0262331470953419 -0.40535442319872056 -0.03604854851530722 1.7602429540985123 -0.012655341500054663 0.10584467436409355 -0.16451943950071063 -0.07107853377413599 -0.3314380248915513 -0.014529866020127248 1.233860514465941 -0.022776546734253524 -0.9495463793693969 0.3530364743809296 4.892 -11.84 2.416 -2.628 0.052 0.344 -0.072
-1.026616642292313 -0.4088058799714628 -0.034514567727421806 1.7732817907955383 -0.013038836697026017 0.09702428483375242 -0.1606844875309971 -0.04241150081550656 -0.3082687790756727 0.021598449489378342 1.2102985695684372 -0.0023561944897503642 -0.9275552307983934 0.3483240854014289 4.924 -11.904 2.28 -2.596 0.052 0.328 -0.1
-1.0270001374892845 -0.4118738415472336 -0.03489806292439316 1.7840196563107362 -0.01342233189399737 0.09012137128826805 -0.15761652595522627 -0.013744467856877126 -0.31415926530004856 0.04790928795825741 1.1792753421200575 -0.02591813938725401 -0.8462665209020059 0.33536501570780186 5.172 -12.0 2.248 -2.444 0.06 0.26 -0.092
-1.026616642292313 -0.4153252983199758 -0.034514567727421806 1.7955245122198769 -0.013038836697026017 0.0839854481367264 -0.15416506918248407 0.014529866020127248 -0.3239767423406751 0.034164820101380285 1.1545352999776786 -0.0310232274483798 -0.7190320184554863 0.3322234230548014 5.236 -11.936 1.912 -2.228 0.052 0.132 -0.1
-1.0258496518983704 -0.41762626950180387 -0.0337475773334791 1.806645872932046 -0.01342233189399737 0.07708253459124204 -0.1507136124097419 0.0310232274483798 -0.3012001956064216 0.07343472826388636 1.1600330871204294 -0.008246680714126275 -0.6887941891703565 0.33025992764667605 5.392 -11.936 1.88 -2.076 0.072 0.076 -0.1
-1.0246991663074563 -0.4206942310775747 -0.0337475773334791 1.818534224038158 -0.013038836697026017 0.0674951546669582 -0.1472621556369997 0.04123340357063138 -0.27528205621916757 0.03220132469325498 1.1290098596720497 0.003141592653000486 -0.7610508201893678 0.33261612213642644 5.016 -12.032 1.776 -1.984 0.08 0.228 -0.092
-1.0235486807165424 -0.4233786974563742 -0.032213596545593685 1.8311895655382127 -0.013805827090968724 0.05944175553055978 -0.14381069886425754 0.09738937224301507 -0.2733185608110423 0.05458517234588344 1.1745629531405566 0.0 -0.8329147521267538 0.33732851111592715 5.108 -12.032 1.676 -1.956 0.06 0.328 -0.092
-1.022014699928657 -0.42683015422911635 -0.033364082136507746 1.8430779166443245 -0.013038836697026017 0.05253884198507542 -0.139975746894544 0.12173671530376882 -0.28941922315766977 0.07225663101901117 1.143147026610552 -0.01021017612225158 -0.737096176210239 0.368351738564307 4.924 -11.968 1.844 -1.74 0.1 0.336 -0.112
-1.0193302335498575 -0.4291311254109445 -0.03183010134862233 1.8538157821595225 -0.01342233189399737 0.04601942363656241 -0.13614079492483047 0.14686945652777272 -0.278030949790543 0.04712388979500729 1.118799683549798 -0.0027488935713754254 -0.6518804754976009 0.3777765165233084 5.016 -11.776 1.776 -1.528 0.136 0.296 -0.092
-1.017796252761972 -0.43219908698671533 -0.03029612056073692 1.8645536476747204 -0.01342233189399737 0.04141748127290617 -0.13268933815208828 0.1881028600984041 -0.2623229865255406 0.059690260407009234 1.0873837570197933 0.001570796326500243 -0.5709844646828384 0.38798669264556 5.016 -11.712 1.88 -1.528 0.144 0.26 -0.092
-1.0158787767771154 -0.4345000581685434 -0.030679615757708275 1.8756750083868896 -0.013038836697026017 0.03566505331833587 -0.1277039005914607 0.19831303622065566 -0.2729258617294172 0.0789325154066372 1.0595021222244139 0.009424777959001457 -0.5030475235617028 0.40448005407381254 4.488 -11.744 1.712 -1.496 0.144 0.124 -0.112
-1.012427320004373 -0.43795151494128565 -0.02914563496982286 1.8864128739020876 -0.01342233189399737 0.030679615757708275 -0.12386894862174716 0.2309070599955357 -0.2623229865255406 0.06361725122325984 1.072068492836416 0.0023561944897503642 -0.4940154446843264 0.39976766509431183 4.8 -11.684 1.776 -1.436 0.152 0.18 -0.092
-1.0097428536255737 -0.43948549572917106 -0.028378644575880154 1.8979177298112282 -0.01342233189399737 0.024927187803137973 -0.11965050145506227 0.27017696815804176 -0.2631083846887907 0.08246680714126275 1.0940596414074193 0.0047123889795007284 -0.5709844646828384 0.3993749660126868 4.984 -11.744 1.676 -1.556 0.136 0.248 -0.1
-1.0062913968528313 -0.44178646691099915 -0.0279951493789088 1.9078886049324832 -0.013805827090968724 0.01917475984856767 -0.11658253987929144 0.29570240846367074 -0.2627156856071656 0.051443579692882956 1.0567532286530383 0.022383847652628464 -0.5607742885605868 0.3801327110130588 4.644 -11.62 1.476 -1.496 0.144 0.28 -0.1
-1.0028399400800891 -0.44447093328979864 -0.026461168591023387 1.9190099656446526 -0.012655341500054663 0.01457281748491143 -0.11159710231866385 0.34753868723817877 -0.24268803244428755 0.05262167693775814 1.0178760195721575 -0.01727875959150267 -0.49323004652107627 0.37031523397243227 4.548 -11.588 1.44 -1.252 0.316 0.2 -0.092
-0.9974710073224903 -0.4479223900625408 -0.026077673394052033 1.9285973455689365 -0.009203884727312482 0.010737865515197896 -0.10737865515197896 0.39073558621693544 -0.23483405081178632 0.07775441816176203 1.0041315517152802 0.10053096489601555 -0.4300054943794415 0.3801327110130588 4.392 -11.652 1.476 -1.1 0.6 0.192 -0.056
-0.9936360553527768 -0.45099035163831164 -0.024927187803137973 1.940102201478077 -0.0030679615757708274 0.005752427954570301 -0.10392719837923678 0.41861722101231474 -0.2619302874439155 0.08050331173313745 1.00256075538878 0.3742422247886829 -0.3981968687678116 0.36795903948268194 4.268 -11.556 1.776 -1.344 0.252 0.2 -0.1
-0.9882671225951778 -0.4529078276231684 -0.024160197409195266 1.949689581402361 0.004601942363656241 0.003451456772742181 -0.09894176081860918 0.44374996223631863 -0.22972896275066054 0.08285950622288782 0.9746791205934008 0.6420629984569743 -0.3758130211151831 0.3648174468296814 4.112 -11.684 1.676 -1.404 0.136 0.2 -0.112
-0.984048675428493 -0.4563592843959106 -0.023776702212223912 1.959660456523616 0.009587379924283835 0.0 -0.09625729443980971 0.4519966429504449 -0.25250550948491407 0.09817477040626518 0.9303041243697688 0.6569855635587266 -0.3369358120343021 0.4154756283593143 4.176 -11.684 1.408 -1.436 0.136 0.132 -0.1
-0.97752925707998 -0.457893265183796 -0.02339320701525256 1.968097350856986 0.013805827090968724 -0.002684466378799474 -0.09127185687918211 0.5054037180514531 -0.2560398012195396 0.07029313561088588 0.8863218272277621 0.5089380097860787 -0.3082687790756727 0.37934731284980866 3.988 -11.588 1.072 -1.372 0.116 0.124 -0.112
-0.973310809913295 -0.4601942363656241 -0.021859226227367145 1.976917740387327 0.016490293469768196 -0.006135923151541655 -0.08782040010643993 0.5442809271323342 -0.21637719397540847 0.10524335387551628 0.8670795722281341 0.35342917346255465 -0.25407630581141427 0.41429753111443907 3.832 -11.712 0.904 -1.192 0.152 0.124 -0.112
-0.9675583819587247 -0.4621117123504809 -0.019941750242510378 1.9853546347206967 0.01917475984856767 -0.008053399136398421 -0.08321845774278369 0.5486006170302099 -0.23169245815878584 0.12016591897726858 0.8462665209020059 0.2532909076481642 -0.22855086550578535 0.3966260724413113 4.02 -11.808 0.972 -0.944 0.436 0.212 -0.092
-0.9610389636102117 -0.46479617872928036 -0.018791264651596317 1.9926410434631525 0.024160197409195266 -0.010354370318226542 -0.07938350577307016 0.5862997288662157 -0.22540927285278486 0.10524335387551628 0.8124943998822507 0.33772121019755225 -0.2399391388729121 0.4021238595840622 3.676 -11.808 0.972 -0.884 0.4 0.24 -0.092
-0.9545195452616987 -0.4670971499111085 -0.018791264651596317 2.001077937796522 0.03144660615165098 -0.011888351106111956 -0.07554855380335662 0.6381360076407236 -0.21873338846515883 0.09385508050838952 0.7857908623317466 0.5399612372344585 -0.19752763805740556 0.3919136834618106 3.584 -11.808 1.004 -0.792 0.136 0.22 -0.092
-0.9476166317162144 -0.4693981210929366 -0.017640779060682257 2.0083643465389778 0.03681553890924993 -0.012655341500054663 -0.07209709703061444 0.672300827742104 -0.23365595356691113 0.0860010988758883 0.7779368806992453 0.6067200811107188 -0.15354534091539876 0.4123340357063138 3.24 -11.84 1.072 -0.764 0.136 0.2 -0.1
-0.9414807085646727 -0.4705486066838507 -0.01687378866673955 2.016034250478405 0.04026699568199211 -0.01457281748491143 -0.0674951546669582 0.6652322442728529 -0.22030418479165909 0.09346238142676445 0.7457355560059903 0.5509568115199602 -0.1252710070383944 0.42647120264481597 2.928 -11.744 0.872 -0.764 0.136 0.18 -0.128
-0.934194299822217 -0.47400006345659285 -0.01572330307582549 2.022553668826918 0.04371845245473429 -0.01572330307582549 -0.06327670750027331 0.6825110038643556 -0.2171625921386586 0.08835729336563866 0.7033240551904838 0.42332960999181546 -0.10642145112039146 0.40683624856356293 2.708 -11.744 0.904 -0.732 0.136 0.192 -0.128
-0.9253739102918759 -0.476301034638421 -0.01342233189399737 2.0294565823724025 0.046402918833533764 -0.016490293469768196 -0.05944175553055978 0.7319910881491132 -0.22030418479165909 0.10917034469176688 0.6982189671293579 0.2949170103004206 -0.09228428418188928 0.40487275315543764 2.96 -11.904 0.804 -0.672 0.372 0.212 -0.112
-0.9184709967463914 -0.47821851062327775 -0.01342233189399737 2.036359495917887 0.051004861197190006 -0.017257283863710903 -0.05445631796993219 0.7810784733522458 -0.2360121480566615 0.09738937224301507 0.665624943354478 0.30944687632054785 -0.09346238142676445 0.3440043955035532 2.992 -11.744 0.704 -0.64 0.372 0.24 -0.112
-0.9096506072160504 -0.48090297700207724 -0.013038836697026017 2.042495419069428 0.05560680356084625 -0.01572330307582549 -0.0502378708032473 0.7834346678419962 -0.22187498111815931 0.05733406591725887 0.6263550351919719 0.41626102652256436 -0.02081305132612822 0.394269877951561 2.708 -11.712 0.636 -0.548 0.18 0.248 -0.14
-0.9012137128826806 -0.48358744338087667 -0.011888351106111956 2.047480856630056 0.060975736318445196 -0.016106798272796843 -0.047553404424447825 0.8136724971271259 -0.23836834254641187 0.09896016856951531 0.5537057050913357 0.49754973641895195 0.036913713672755706 0.40683624856356293 2.584 -11.712 0.836 -0.548 0.124 0.2 -0.12
-0.8927768185493108 -0.4858884145627048 -0.011504855909140603 2.052849789387655 0.06366020269724466 -0.014189322287940077 -0.043334957257762936 0.8333074512083789 -0.22423117560790967 0.1252710070383944 0.5694136683563381 0.4221515127469403 0.045945792550132106 0.36560284499293155 2.088 -11.556 0.736 -0.516 0.164 0.26 -0.148
-0.8851069146098838 -0.4881893857445329 -0.008820389530341128 2.0578352269482827 0.06596117387907278 -0.014956312681882784 -0.0395000052880494 0.859618289677258 -0.24308073152591259 0.09464047867163963 0.5309291583570821 0.30277099193292184 0.04358959806038174 0.3369358120343021 1.776 -11.684 0.468 -0.456 0.372 0.28 -0.14
-0.8755195346855998 -0.49049035692636106 -0.009203884727312482 2.0624371693119388 0.06902913545484361 -0.013805827090968724 -0.03566505331833587 0.8835729336563867 -0.25368360672978923 0.11349003458964255 0.5030475235617028 0.2528982085665391 0.07147123285576105 0.3671736413194318 1.556 -11.712 0.164 -0.396 0.372 0.268 -0.112
-0.8666991451552588 -0.4931748233051605 -0.007669903939427069 2.0674226068725665 0.07439806821244256 -0.012655341500054663 -0.03183010134862233 0.8808240400850113 -0.2501493149951637 0.09385508050838952 0.48066367590907433 0.3597123587685556 0.10956304377339195 0.3820962064211841 1.184 -11.556 0.064 -0.272 0.264 0.296 -0.12
-0.8574952604279463 -0.4950922992900173 -0.006519418348513008 2.0708740636453085 0.0782330201821561 -0.01112136071216925 -0.029529130166794215 0.8957466051867635 -0.23365595356691113 0.07775441816176203 0.41429753111443907 0.47359509243982323 0.11820242356914328 0.34047010376892767 1.056 -11.652 -0.164 -0.244 0.144 0.328 -0.14
-0.8486748708976052 -0.49777676566881673 -0.006519418348513008 2.0750925108119933 0.08130098175792692 -0.009203884727312482 -0.025310683000109326 0.8796459428401361 -0.23326325448528606 0.07971791356988733 0.41626102652256436 0.43668137876706753 0.1390154748952715 0.36167585417668097 0.776 -11.712 -0.436 -0.12 0.172 0.328 -0.14
-0.8410049669581781 -0.5000777368506448 -0.005752427954570301 2.0781604723877645 0.08436894333369775 -0.007669903939427069 -0.02147573103039579 0.9024224895743895 -0.2662499773417912 0.05340707510100826 0.3754203220335581 0.3392920065240525 0.18731746193515397 0.39780416968618654 0.308 -11.62 -0.5 -0.088 0.308 0.328 -0.128
-0.8302671014429802 -0.5035291936233871 -0.005368932757598948 2.0816119291605064 0.08935438089432535 -0.004985437560627594 -0.018407769454624964 0.9416923977368956 -0.2697842690764167 0.0789325154066372 0.37149333121730743 0.34047010376892767 0.2309070599955357 0.3498948817279291 0.372 -11.684 -0.436 -0.12 0.364 0.316 -0.128
-0.8195292359277823 -0.5065971551991579 -0.004218447166684887 2.084679890736277 0.09433981845495294 -0.0030679615757708274 -0.014956312681882784 0.9648616435527743 -0.2670353755050413 0.06008295948863429 0.30983957540217294 0.42058071642044004 0.2171625921386586 0.3852377990741846 -0.092 -11.652 -0.3 -0.18 0.216 0.316 -0.128
-0.8110923415944126 -0.508898126380986 -0.004218447166684887 2.0881313475090195 0.09855826562163783 -0.0003834951969713534 -0.010354370318226542 0.9640762453895241 -0.25132741224003885 0.06008295948863429 0.2858849314230442 0.46966810162357264 0.24308073152591259 0.336150413871052 -0.404 -11.492 -0.332 -0.18 0.152 0.328 -0.14
-0.8018884568671001 -0.5108156023658428 -0.004218447166684887 2.089665328296905 0.1004757416064946 0.003451456772742181 -0.007669903939427069 0.9538660692672726 -0.24622232417891307 0.04987278336638271 0.25407630581141427 0.38445240091093447 0.26860617183154156 0.3479313863198038 -0.404 -11.556 -0.468 -0.152 0.236 0.528 -0.128
-0.7915340865488735 -0.5131165735476709 -0.0038349519697135344 2.0915828042817615 0.10392719837923678 0.009203884727312482 -0.002684466378799474 0.9660397407976494 -0.25446900489303936 0.03337942193813016 0.20813051326128218 0.31455196438167365 0.3824889055028092 0.3542145716258048 -0.464 -11.62 -0.468 -0.06 0.328 0.732 -0.128
-0.7819467066245896 -0.5169515255173844 -0.0038349519697135344 2.0923497946757044 0.10852914074289302 0.018407769454624964 0.0 1.0053096489601554 -0.26742807458666634 0.011388273367126762 0.14058627122177175 0.35617806703393007 0.6542366699873512 0.329867228565051 -0.404 -11.492 -0.436 0.088 0.28 0.412 -0.12
-0.7719758315033345 -0.5192524966992126 -0.004985437560627594 2.0923497946757044 0.11274758790957791 0.027611654181937447 0.0023009711818281204 0.9880308893686528 -0.2882411259127946 0.01767145867312773 0.09189158510026421 0.38877209080881014 0.8525497062080069 0.3400774046873026 -0.436 -11.46 -0.4 0.088 0.228 0.316 -0.12
-0.7616214611851079 -0.5215534678810406 -0.0030679615757708274 2.0931167850696473 0.11581554948534874 0.03604854851530722 0.007669903939427069 0.9966702691644042 -0.265071880096916 -0.022383847652628464 0.028274333877004374 0.38563049815580963 0.8937831097786383 0.3227986450957999 -0.404 -11.428 -0.4 0.06 0.208 0.308 -0.14
-0.752034081260824 -0.5246214294568115 -0.0038349519697135344 2.0927332898726756 0.11926700625809092 0.043334957257762936 0.009203884727312482 1.0119855333477816 -0.25368360672978923 0.005890486224375911 0.034950218264630406 0.35657076611555516 0.8541205025345071 0.3173008579530491 -0.248 -11.556 -0.436 0.088 0.236 0.296 -0.12
-0.7428301965335116 -0.5265389054416683 -0.004218447166684887 2.0935002802666185 0.12080098704597633 0.0502378708032473 0.012655341500054663 1.0178760195721575 -0.27056966723966686 0.0011780972448751821 0.04908738520313259 0.29648780662692087 0.7783295797808704 0.34047010376892767 -0.436 -11.524 -0.536 0.088 0.272 0.328 -0.1
-0.7324758262152851 -0.5303738574113818 -0.0038349519697135344 2.0935002802666185 0.12540292940963257 0.05675728915176031 0.01572330307582549 0.9778207132464012 -0.2729258617294172 -0.02081305132612822 0.009032078877376396 0.2996293992799213 0.659734457130102 0.3224059460141749 -0.372 -11.556 -0.604 0.12 0.316 0.328 -0.128
-0.7225049510940299 -0.5326748285932099 -0.0030679615757708274 2.0935002802666185 0.126936910197518 0.06212622190935926 0.019558255045539024 0.9860673939605276 -0.28235063968841867 -0.003926990816250607 0.0070685834692510935 0.2882411259127946 0.5682355711114628 0.3271183349936756 -1.088 -11.62 -0.604 0.12 0.244 0.656 -0.12
-0.7129175711697461 -0.5345923045780667 -0.0030679615757708274 2.0923497946757044 0.1292378813793461 0.06941263065181497 0.02147573103039579 0.9715375279404003 -0.24857851866866346 0.03180862561162992 -0.01531526418337737 0.24779312050541333 0.5753041545807139 0.3015928946880466 -1.96 -11.428 -0.5 0.06 0.252 0.752 -0.1
-0.7025632008515195 -0.5384272565477802 -0.0038349519697135344 2.0911993090847902 0.13192234775814557 0.08015049616701286 0.026077673394052033 0.9837111994707771 -0.25839599570928995 -0.001570796326500243 -0.09189158510026421 0.2481858195870384 0.7771514825359952 0.31690815887142404 -2.68 -11.428 -0.468 0.06 0.272 0.568 -0.128
-0.6929758209272356 -0.5407282277296084 -0.0019174759848567672 2.089665328296905 0.13460681413694506 0.08858739050038264 0.02914563496982286 0.9412996986552706 -0.25957409295416517 0.036913713672755706 -0.1130973355080175 0.18653206377190384 0.9071348785538903 0.34164820101380283 -3.116 -11.428 -0.568 -0.088 0.316 0.328 -0.112
-0.6837719361999232 -0.5441796845023505 -0.0019174759848567672 2.0881313475090195 0.13614079492483047 0.09702428483375242 0.032213596545593685 0.8973174015132638 -0.28627763050466926 0.0679369411211355 -0.1319468914260204 0.21519909673053328 0.8733627575341351 0.3314380248915513 -3.208 -11.428 -0.536 -0.396 0.308 0.424 -0.128
-0.6761020322604961 -0.5464806556841787 -0.0011504855909140602 2.086597366721134 0.13767477571271589 0.10431069357620813 0.03566505331833587 0.8788605446768859 -0.27763825070891796 0.08089601081476251 -0.13626658132389607 0.1700387023436513 0.8191702842698767 0.29570240846367074 -3.456 -11.524 -0.604 -0.488 0.28 0.54 -0.14
-0.667281642730155 -0.5495486172599495 0.0015339807878854137 2.085063385933249 0.13882526130362993 0.11351457830352062 0.03911651009107805 0.8647233777383837 -0.25839599570928995 0.1130973355080175 -0.1790707812210277 0.14961835009914815 0.8195629833515018 0.3063052836675474 -3.148 -11.652 -0.5 -0.732 0.28 0.54 -0.12
-0.6599952339876992 -0.5514660932448062 0.0019174759848567672 2.0823789195544493 0.139975746894544 0.12156797743991904 0.041033986075934815 0.8293804603921283 -0.2505420140767888 0.13430308591577078 -0.2159844948937834 0.09778207132464012 0.8223118769228772 0.30512718642267217 -2.74 -11.84 -1.44 -0.792 0.316 0.5 -0.112
-0.6523253300482722 -0.5541505596236057 0.002684466378799474 2.07969445317565 0.1407427372884867 0.13038836697026016 0.04371845245473429 0.8046404182497494 -0.2399391388729121 0.09424777959001458 -0.25407630581141427 0.13037609509952017 0.8823948364115115 0.2662499773417912 -2.804 -12.032 -2.216 -0.7 0.228 0.432 -0.12
-0.6442719309118737 -0.5556845404114912 0.003451456772742181 2.0762429964029074 0.1407427372884867 0.139975746894544 0.047553404424447825 0.7908959503928723 -0.2642864819336659 0.07382742734551141 -0.2827433387700437 0.10877764561014182 0.9177377537577669 0.2788163479537931 -2.992 -12.0 -3.052 -0.764 0.136 0.444 -0.14
-0.6362185317754754 -0.558752501987262 0.0030679615757708274 2.0727915396301655 0.14227671807637213 0.14841264122791378 0.048703890015361885 0.7912886494744974 -0.2509347131584138 0.07029313561088588 -0.329474529483426 0.05026548244800778 0.9094910730436406 0.271355065402917 -2.928 -12.128 -3.524 -0.792 0.124 0.412 -0.128
-0.6285486278360483 -0.56105347316909 0.004218447166684887 2.068956587660452 0.14266021327334347 0.15761652595522627 0.05177185159113271 0.7920740476377475 -0.24033183795453716 0.048694686121507534 -0.34636058999330355 0.10917034469176688 0.8843583318196367 0.26114488928066537 -3.208 -12.192 -3.724 -0.944 0.136 0.5 -0.128
-0.6204952286996499 -0.5633544443509182 0.003451456772742181 2.0651216356907383 0.14189322287940076 0.1672039058795101 0.054072822772960834 0.7873616586582468 -0.22737276826091016 0.003926990816250607 -0.3742422247886829 0.03848450999925595 0.9149888601863915 0.2627156856071656 -3.332 -12.064 -3.356 -1.068 0.152 0.5 -0.128
-0.6132088199571941 -0.5660389107297177 0.002684466378799474 2.0609031885240534 0.14304370847031483 0.17679128580379394 0.05675728915176031 0.781863871515496 -0.21441369856728315 -0.03259402377488004 -0.3911282852985605 0.01649336142825255 0.9420850968185207 0.24543692601566297 -3.456 -12.128 -3.088 -1.1 0.164 0.424 -0.128
-0.6055389160177671 -0.5671893963206317 0.0019174759848567672 2.0563012461603973 0.14189322287940076 0.18522818013716372 0.058674765136617076 0.7853981632501215 -0.19831303622065566 -0.08089601081476251 -0.41390483203281403 -0.07225663101901117 0.9401216014103954 0.22069688387328412 -3.956 -12.192 -2.952 -1.28 0.188 0.472 -0.112
-0.5982525072753113 -0.5694903675024598 0.0007669903939427069 2.052082798993712 0.14266021327334347 0.19558255045539025 0.06135923151541655 0.7418085651897397 -0.22658737009766006 -0.10170906214089073 -0.4457134576444439 -0.03063052836675474 0.9200939482475173 0.23444135173016126 -4.392 -12.348 -2.852 -1.344 0.216 0.528 -0.14
-0.5905826033358843 -0.5721748338812593 -0.0003834951969713534 2.0467138662361135 0.14227671807637213 0.2059369207736168 0.06327670750027331 0.7088218423332346 -0.21284290224078292 -0.11388273367126761 -0.4759512869295736 0.02631083846887907 0.9715375279404003 0.22658737009766006 -4.392 -12.316 -2.652 -1.372 0.252 0.424 -0.128
-0.584830175381314 -0.5744758050630875 -0.0019174759848567672 2.0413449334785145 0.14266021327334347 0.2151408055009293 0.06557767868210143 0.691935781823357 -0.2171625921386586 -0.09071348785538903 -0.5120796024390792 0.06126105673350948 0.9554368655937727 0.2411172361177873 -4.424 -12.316 -2.584 -1.528 0.236 0.48 -0.128
-0.5786942522297723 -0.577160271441887 -0.0023009711818281204 2.0359760007209156 0.14227671807637213 0.22511168062218448 0.06902913545484361 0.6322455214163478 -0.18456856836377855 -0.09738937224301507 -0.5336780519284575 -0.01767145867312773 0.9295187262065188 0.2210895829549092 -4.3 -12.476 -2.448 -1.68 0.228 0.568 -0.12
-0.5721748338812593 -0.578310757032801 -0.0019174759848567672 2.030223572766345 0.14189322287940076 0.2339320701525256 0.06941263065181497 0.6102543728453443 -0.20459622152665666 -0.08482300163101313 -0.5540984041729607 -0.022776546734253524 0.9259844344718933 0.1829977720372783 -4.236 -12.604 -2.384 -1.556 0.228 0.52 -0.112
-0.5668059011236604 -0.5790777474267437 -0.0038349519697135344 2.0233206592208606 0.14189322287940076 0.24351945007680942 0.07094661143970038 0.5446736262139592 -0.18181967479240313 -0.07971791356988733 -0.5792311453969646 -0.012173671530376884 0.9102764712068908 0.12055861805889365 -4.112 -12.54 -2.584 -1.588 0.236 0.576 -0.112
-0.5622039587600042 -0.5806117282146291 -0.004601942363656241 2.017184736069319 0.14304370847031483 0.2542573155920073 0.07363107781849985 0.5340707510100826 -0.16061392438464983 -0.06440264938650996 -0.6188937526410957 -0.003141592653000486 0.937765406920645 0.1668971096906508 -4.112 -12.728 -2.82 -1.62 0.208 0.588 -0.128
-0.5556845404114912 -0.5832961945934286 -0.004985437560627594 2.0098983273268636 0.14266021327334347 0.26422819071326253 0.07401457301547121 0.5313218574387072 -0.1460840583645226 -0.04987278336638271 -0.659341758048477 0.04123340357063138 0.9530806711040224 0.18574666560865372 -4.112 -12.952 -3.188 -1.708 0.152 0.56 -0.12
-0.5514660932448062 -0.584830175381314 -0.005368932757598948 2.0033789089783505 0.14342720366728617 0.2730485802436036 0.07669903939427068 0.4881249584599505 -0.12762720152814475 -0.0679369411211355 -0.6844744992724808 0.014922565101752308 0.9628981481446489 0.1311614932627703 -4.052 -12.984 -3.12 -1.648 0.164 0.596 -0.12
-0.54686415088115 -0.584830175381314 -0.005752427954570301 1.9960925002358947 0.14227671807637213 0.2834029505618302 0.07784952498518474 0.49048115294970085 -0.1441205629563973 -0.08246680714126275 -0.6872233928438563 -0.01649336142825255 0.9424777959001458 0.13744467856877127 -4.08 -13.112 -3.088 -1.68 0.144 0.576 -0.128
-0.5422622085174937 -0.5863641561691995 -0.006519418348513008 1.9880391010994962 0.14227671807637213 0.29260683528914266 0.07746602978821339 0.43550328152219236 -0.1311614932627703 -0.06990043652926081 -0.6770132167216047 0.02513274122400389 0.9126326656966411 0.08796459428401361 -4.36 -13.236 -3.052 -1.772 0.18 0.616 -0.1
-0.5391942469417229 -0.5875146417601135 -0.008436894333369775 1.9811361875540119 0.14266021327334347 0.30181072001645515 0.0790000105760988 0.3820962064211841 -0.11113384009989219 -0.08717919612076348 -0.6927211799866071 0.003926990816250607 0.8655087759016339 0.06361725122325984 -4.08 -13.208 -3.156 -2.048 0.164 0.664 -0.148
-0.5345923045780667 -0.5886651273510275 -0.008053399136398421 1.973849778811556 0.14266021327334347 0.31101460474376763 0.07861651537912745 0.3738495257070578 -0.11663162724264303 -0.09778207132464012 -0.7127488331494852 -0.01767145867312773 0.9079202767171404 0.05576326959075863 -4.112 -13.332 -3.188 -2.108 0.144 0.644 -0.14
-0.5319078381992672 -0.5898156129419416 -0.008820389530341128 1.9654128844781864 0.14189322287940076 0.32328645104685094 0.08015049616701286 0.336543112952677 -0.09699667316139 -0.06479534846813502 -0.7488771486589908 -0.024347343060753767 0.9750718196750258 0.03534291734625546 -4.236 -13.588 -3.256 -2.26 0.152 0.568 -0.12
-0.5288398766234964 -0.590199108138913 -0.009970875121255189 1.9588934661296733 0.14227671807637213 0.33133985018324935 0.07938350577307016 0.31219576989192327 -0.10838494652851677 -0.06636614479463526 -0.7685121027402438 0.006675884387626033 0.9958848710011541 -0.00039269908162506076 -4.08 -13.588 -3.188 -2.26 0.152 0.5 -0.112
-0.5269224006386396 -0.5917330889267983 -0.010737865515197896 1.9512235621902463 0.14150972768242942 0.33977674451661916 0.07938350577307016 0.297273204790171 -0.11349003458964255 -0.07736171908013696 -0.7614435192709927 -0.034164820101380285 0.9464047867163964 0.0329867228565051 -4.204 -13.556 -3.256 -2.292 -0.152 0.56 -0.148
-0.5242379342598401 -0.5921165841237697 -0.011888351106111956 1.9431701630538478 0.13882526130362993 0.34898062924393164 0.0790000105760988 0.23876104162803694 -0.07657632091688685 -0.07853981632501214 -0.781863871515496 -0.11859512265076834 0.8933904106970132 0.001570796326500243 -4.176 -13.716 -3.256 -2.32 -0.236 0.588 -0.12
-0.5234709438658974 -0.5928835745177125 -0.014189322287940077 1.9347332687204781 0.1342233189399737 0.3566505331833587 0.0790000105760988 0.226194671016035 -0.0769690199985119 -0.07618362183526178 -0.8152432934536261 -0.3015928946880466 0.847051919065256 -0.01610066234662749 -4.144 -14.284 -3.724 -2.352 -0.036 0.752 -0.14
-0.5211699726840693 -0.5944175553055978 -0.013038836697026017 1.9262963743871082 0.13038836697026016 0.36662140830461387 0.07976700097004151 0.19281524907790482 -0.07971791356988733 -0.054192473264258384 -0.8046404182497494 -0.43353978611406707 0.8458738218203808 -0.0035342917346255468 -4.176 -15.016 -3.692 -2.476 0.152 0.712 -0.148
-0.5196359918961839 -0.5940340601086265 -0.01457281748491143 1.9178594800537385 0.126936910197518 0.375441797834955 0.0790000105760988 0.15472343816027392 -0.07068583469251093 -0.05811946408050899 -0.8293804603921283 -0.3911282852985605 0.9004589941662643 -0.013351768775252066 -4.3 -15.3 -3.388 -2.656 0.108 0.588 -0.14
-0.5184855063052698 -0.5948010505025692 -0.014189322287940077 1.9101895761143115 0.1277039005914607 0.38387869216832476 0.07784952498518474 0.14922565101752308 -0.05890486224375911 -0.08325220530451288 -0.8191702842698767 -0.22972896275066054 0.8957466051867635 0.024347343060753767 -4.424 -15.112 -3.22 -2.872 -0.024 0.56 -0.14
-0.5169515255173844 -0.5955680408965119 -0.015339807878854137 1.9017526817809416 0.12425244381871851 0.39154859610775183 0.07861651537912745 0.14529866020127247 -0.06518804754976008 -0.09699667316139 -0.8297731594737533 -0.1472621556093978 0.847051919065256 -0.01610066234662749 -4.672 -14.888 -3.388 -3.056 -0.1 0.664 -0.196
-0.5165680303204131 -0.5963350312904546 -0.016490293469768196 1.8936992826445433 0.12233496783386175 0.39998549044112164 0.0790000105760988 0.11545352999776785 -0.06872233928438563 -0.08717919612076348 -0.8278096640656281 -0.1920298509146547 0.8285950622288781 -0.023169245815878585 -4.924 -14.824 -3.556 -3.056 -0.052 0.676 -0.232
-0.5165680303204131 -0.596718526487426 -0.017257283863710903 1.8841119027202595 0.11888351106111957 0.4088058799714628 0.07938350577307016 0.050658181529632834 -0.06990043652926081 -0.07422012642713648 -0.8423395300857552 -0.26114488928066537 0.8234899741677524 -0.0200276531628781 -4.984 -14.824 -3.388 -3.024 0.072 0.644 -0.204
-0.5150340495325276 -0.59786901207834 -0.018791264651596317 1.876058503583861 0.11811652066717686 0.41647578391088985 0.07861651537912745 0.01727875959150267 -0.05890486224375911 -0.0730420291822613 -0.8482300163101312 -0.27056966723966686 0.8227045760045022 -0.005890486224375911 -4.892 -14.952 -3.256 -3.084 0.116 0.576 -0.212
-0.514267059138585 -0.59786901207834 -0.01917475984856767 1.8676216092504911 0.11658253987929144 0.4249126782442596 0.07976700097004151 0.05890486224375911 -0.04790928795825741 -0.08874999244726373 -0.8545132016161322 -0.17553648948640216 0.7802930751889957 -0.012173671530376884 -4.488 -15.112 -3.424 -3.176 0.016 0.676 -0.204
-0.5158010399264704 -0.5986360024722828 -0.01917475984856767 1.85880121972015 0.11619904468232009 0.431815591789744 0.07938350577307016 0.01060287520387664 -0.03573561642788053 -0.09032078877376397 -0.8478373172285061 -0.11466813183451774 0.7634070146791181 0.021991148571003403 -4.8 -15.208 -3.388 -3.208 -0.1 0.704 -0.212
-0.5161845351234418 -0.5994029928662254 -0.020708740636453084 1.8507478205837518 0.11428156869746332 0.43948549572917106 0.07938350577307016 -0.08168140897801264 -0.0420188017338815 -0.08521570071263818 -0.8541205025345071 -0.0860010988758883 0.7810784733522458 -0.015707963265002428 -4.516 -15.24 -3.388 -3.332 -0.08 0.676 -0.212
-0.5181020111082985 -0.5986360024722828 -0.02147573103039579 1.8415439358564392 0.11159710231866385 0.44753889486556947 0.07861651537912745 -0.10563605295714133 -0.04123340357063138 -0.05772676499888393 -0.8702211648811345 -0.16532631336415057 0.769297500903494 0.01688606050987761 -3.988 -15.24 -3.556 -3.24 0.016 0.624 -0.232
-0.5188690015022412 -0.5994029928662254 -0.023009711818281205 1.831573060735184 0.1112136071216925 0.4555922940019679 0.07861651537912745 -0.10053096489601555 -0.029059732040254495 -0.059690260407009234 -0.8651160768200088 -0.18731746193515397 0.7681194036586187 -0.027488935713754253 -3.708 -15.364 -3.96 -3.392 0.06 0.676 -0.212
-0.5192524966992126 -0.5997864880631968 -0.023776702212223912 1.8223691760078715 0.11083011192472114 0.46326219794139495 0.07363107781849985 -0.07932521448826227 -0.028274333877004374 -0.10681415020201653 -0.8796459428401361 -0.06636614479463526 0.7217809120268617 -0.15707963265002428 -4.02 -15.62 -3.792 -3.332 -0.144 0.732 -0.204
-0.5211699726840693 -0.5997864880631968 -0.02454369260616662 1.814315776871473 0.11006312153077843 0.4693981210929366 0.07017962104575767 -0.08914269152888879 -0.009032078877376396 -0.13351768775252065 -0.9083129757987655 -0.022383847652628464 0.705287550598609 -0.33575771478942695 -4.112 -15.748 -3.624 -3.392 -0.236 0.712 -0.28
-0.5227039534719548 -0.6001699832601681 -0.02569417819708068 1.8058788825381034 0.10852914074289302 0.4759175394414496 0.06596117387907278 -0.15275994275214863 -0.023954643979128706 -0.08717919612076348 -0.8710065630443847 -0.11741702540589316 0.673086225905354 -0.42254421182856533 -4.3 -15.748 -3.256 -3.392 -0.088 0.712 -0.252
-0.5242379342598401 -0.6001699832601681 -0.02684466378799474 1.7966749978107908 0.10507768397015084 0.482820452986934 0.0625097171063306 -0.18535396652702868 -0.03769911183600583 -0.09817477040626518 -0.8592255905956329 -0.21245020315915786 0.6428483966202244 -0.40448005407381254 -4.268 -15.776 -3.256 -3.484 0.116 0.78 -0.26
-0.5269224006386396 -0.6005534784571395 -0.027611654181937447 1.7886215986743925 0.10392719837923678 0.49010686172938966 0.057524279545703015 -0.21480639764890821 -0.02631083846887907 -0.09385508050838952 -0.8545132016161322 -0.2721404635661671 0.659734457130102 -0.4272566008080661 -4.36 -15.84 -3.22 -3.576 0.18 0.724 -0.288
-0.5288398766234964 -0.6005534784571395 -0.028378644575880154 1.7798012091440514 0.10316020798529407 0.4962427848809313 0.05368932757598948 -0.2100940086694075 -0.007461282550876154 -0.11584622907939292 -0.8411614328408801 -0.1370519794871462 0.6562001653954765 -0.40644354948193784 -4.3 -15.872 -3.324 -3.76 -0.052 0.692 -0.28
-0.5315243430022959 -0.6013204688510821 -0.029912625363765568 1.771747810007653 0.10200972239438001 0.5031456984264157 0.04908738521233324 -0.21559179581215834 -0.014922565101752308 -0.10681415020201653 -0.8234899741677524 -0.056941366835633805 0.6263550351919719 -0.36089045601343084 -4.36 -15.936 -3.324 -3.972 -0.236 0.644 -0.28
-0.5349757997750381 -0.6005534784571395 -0.03106311095467963 1.762160430083369 0.09932525601558054 0.5096651167749288 0.04601942363656241 -0.23169245815878584 0.0035342917346255468 -0.09032078877376397 -0.7783295797808704 -0.11466813183451774 0.6153594609064702 -0.37227872938055756 -4.36 -15.968 -3.256 -3.76 -0.116 0.712 -0.308
-0.5380437613508089 -0.6013204688510821 -0.03144660615165098 1.754490526143942 0.09740778003072377 0.5146505543355563 0.042184471666848876 -0.2646791810152909 -0.01531526418337737 -0.09071348785538903 -0.827416964984003 -0.20695241601640701 0.5808019417234648 -0.3691371367275571 -4.488 -16.064 -3.256 -3.788 0.136 0.772 -0.28
-0.540344732532637 -0.6013204688510821 -0.03144660615165098 1.7464371270075436 0.09625729443980971 0.5204029822901266 0.03796602450016399 -0.2839214360149189 -0.001570796326500243 -0.06754424203951044 -0.7673340054953687 -0.19163715183302965 0.5603815894789617 -0.36049775693180575 -4.456 -16.284 -3.188 -3.82 0.116 0.772 -0.26
-0.5434126941084079 -0.6013204688510821 -0.03183010134862233 1.7387672230681164 0.09587379924283836 0.5250049246537829 0.03528155812136451 -0.3173008579530491 0.006283185306000972 -0.05183627877450802 -0.8128870989638757 -0.10995574285501701 0.562345084887087 -0.35342917346255465 -4.548 -16.792 -3.088 -3.94 -0.052 0.704 -0.288
-0.5472476460781214 -0.6013204688510821 -0.032213596545593685 1.7307138239317181 0.0947233136519243 0.5319078381992672 0.032213596545593685 -0.3581415624420554 -0.01610066234662749 -0.08325220530451288 -0.7853981632501215 -0.0769690199985119 0.5179700886634551 -0.3659955440745566 -4.268 -17.144 -3.456 -4.032 -0.1 0.808 -0.268
-0.5506991028508635 -0.6013204688510821 -0.03413107253045045 1.7238109103862338 0.09395632325798159 0.5361262853659521 0.027228158984966094 -0.362068553258306 -0.03769911183600583 -0.062439153978384655 -0.7162831248841108 -0.10013826581439049 0.5207189822348305 -0.3612831550950559 -4.236 -17.24 -3.556 -4.124 -0.06 0.772 -0.26
-0.554534054820577 -0.6020874592450249 -0.0337475773334791 1.716524501643778 0.09280583766706753 0.5411117229265797 0.023009711818281205 -0.38641589631905976 0.006675884387626033 -0.054192473264258384 -0.7473063523324905 -0.10170906214089073 0.530536459275457 -0.3950552761148111 -3.988 -17.24 -3.724 -4.188 -0.036 0.74 -0.28
-0.558752501987262 -0.6017039640480536 -0.03489806292439316 1.710005083295265 0.09242234247009617 0.5457136652902359 0.01917475984856767 -0.39152098438018557 -0.01688606050987761 -0.03809181091763089 -0.743772060597865 -0.09267698326351434 0.5073672134595785 -0.4158683274409393 -4.02 -17.396 -3.692 -4.124 -0.072 0.656 -0.28
-0.5637379395478895 -0.6024709544419963 -0.03528155812136451 1.702335179355838 0.09127185687918211 0.5495486172599495 0.015339807878854137 -0.42764929988969114 -0.029452431121879556 -0.048694686121507534 -0.67897671212973 -0.08953539061051385 0.4539601383585702 -0.38366700274768434 -4.052 -17.428 -3.456 -4.4 -0.088 0.74 -0.28
-0.5694903675024598 -0.6028544496389676 -0.03566505331833587 1.6965827514012677 0.08935438089432535 0.5541505596236057 0.010737865515197896 -0.45553093468507044 -0.027881634795379313 -0.049480084284757656 -0.6554147672322264 -0.13626658132389607 0.4170464246858145 -0.39544797519643615 -3.768 -17.524 -3.388 -4.432 -0.036 0.76 -0.288
-0.572941824275202 -0.6028544496389676 -0.03604854851530722 1.6912138186436687 0.08782040010643993 0.5579855115933192 0.006519418348513008 -0.48341256948044975 -0.03455751918300534 -0.02631083846887907 -0.5992587985598427 -0.13037609509952017 0.42529310539994075 -0.4441426613179437 -3.428 -17.716 -3.356 -4.644 0.008 0.724 -0.268
-0.578310757032801 -0.6040049352298816 -0.036432043712278574 1.6835439147042417 0.08705340971249723 0.5625874539569755 0.0011504855909140602 -0.45356743927694515 -0.034164820101380285 -0.049480084284757656 -0.6247842388654716 -0.10249446030414085 0.4111559384614386 -0.40722894764518797 -3.456 -17.872 -3.324 -4.768 -0.036 0.692 -0.268
-0.5840631849873713 -0.6040049352298816 -0.03604854851530722 1.6777914867496713 0.08628641931855452 0.5668059011236604 -0.003451456772742181 -0.5050110189698281 -0.05026548244800778 -0.03063052836675474 -0.6554147672322264 -0.1009236639776406 0.38680859540068485 -0.47045349978682277 -3.24 -18.16 -3.02 -4.736 -0.044 0.692 -0.28
-0.5898156129419416 -0.604388430426853 -0.03681553890924993 1.6705050780072155 0.08551942892461181 0.5702573578964025 -0.007286408742455715 -0.5489933161118349 -0.04162610265225644 -0.006283185306000972 -0.6020076921312181 -0.11584622907939292 0.3648174468296814 -0.47634398601119865 -3.148 -18.064 -3.12 -4.704 -0.008 0.724 -0.268
-0.5948010505025692 -0.6051554208207958 -0.037582529303192634 1.666670126037502 0.0839854481367264 0.572941824275202 -0.013038836697026017 -0.55017141335671 -0.04555309346850705 -0.03220132469325498 -0.5753041545807139 -0.10917034469176688 0.34164820101380283 -0.49558624101082666 -3.052 -18.032 -3.22 -4.644 0.044 0.76 -0.252
-0.6005534784571395 -0.6055389160177671 -0.037582529303192634 1.6609176980829317 0.08283496254581234 0.577160271441887 -0.018791264651596317 -0.49362274560270136 -0.05537057050913356 -0.043196898978756684 -0.5643085802952122 -0.09856746948789025 0.31965705244279946 -0.4571017310115707 -2.992 -18.256 -3.288 -4.644 -0.044 0.74 -0.28
-0.6063059064117098 -0.6066894016086811 -0.037582529303192634 1.6555487653253327 0.08245146734884098 0.5798447378206864 -0.023009711818281205 -0.5592034922340865 -0.06754424203951044 -0.04123340357063138 -0.530143760193832 -0.0750055245903866 0.2925608158106702 -0.4641703144808218 -3.116 -18.668 -3.356 -4.736 -0.072 0.752 -0.268
-0.610907848775366 -0.6089903727905093 -0.03834951969713534 1.6509468229616766 0.08168447695489828 0.5821457090025145 -0.027228158984966094 -0.5540984041729607 -0.11113384009989219 -0.043196898978756684 -0.4822344722355746 -0.06322455214163478 0.2631083846887907 -0.4622068190726965 -3.176 -18.764 -3.356 -4.92 -0.08 0.808 -0.268
-0.6174272671238791 -0.6082233823965666 -0.03911651009107805 1.6463448805980203 0.08091748656095557 0.5852136705782853 -0.03259709174256504 -0.5914048169273415 -0.0899280896921389 -0.05890486224375911 -0.42254421182856533 -0.07107853377413599 0.23954643979128706 -0.49794243550057704 -3.272 -18.444 -3.188 -4.98 -0.016 0.684 -0.26
-0.6231796950784493 -0.609757363184452 -0.039883500485020755 1.641742938234364 0.08053399136398422 0.5867476513661708 -0.037582529303192634 -0.5886559233559661 -0.09542587683488976 -0.04555309346850705 -0.45592363376669554 -0.07147123285576105 0.25250550948491407 -0.4822344722355746 -3.208 -18.412 -2.92 -5.104 0.044 0.596 -0.268
-0.6285486278360483 -0.6116748391693088 -0.039883500485020755 1.6379079862646506 0.08053399136398422 0.5886651273510275 -0.04256796686382023 -0.5827654371315901 -0.1079922474468917 -0.03063052836675474 -0.4036946559105624 -0.048694686121507534 0.20734511509803208 -0.5183627877450802 -3.148 -18.856 -2.784 -5.256 0.036 0.732 -0.24
-0.6354515413815326 -0.6124418295632514 -0.0395000052880494 1.6348400246888797 0.07976700097004151 0.590199108138913 -0.04793689962141918 -0.5957245068252172 -0.12252211346701895 -0.028274333877004374 -0.35460727070742987 -0.04437499622363186 0.15707963265002428 -0.4991205327454522 -3.02 -18.888 -2.684 -5.44 0.024 0.732 -0.26
-0.6419709597300457 -0.6143593055481082 -0.0395000052880494 1.6313885679161375 0.08015049616701286 0.5921165841237697 -0.05253884198507542 -0.6236061416205965 -0.11034844193664206 -0.051443579692882956 -0.3640320486664313 -0.0035342917346255468 0.16571901244577564 -0.48144907407232446 -2.772 -18.668 -2.784 -5.316 -0.024 0.596 -0.268
-0.64887387327553 -0.6151262959420509 -0.04026699568199211 1.627553615946424 0.07938350577307016 0.5925000793207411 -0.057524279545703015 -0.6404922021304741 -0.1280199006097698 -0.022776546734253524 -0.3530364743809296 -0.027881634795379313 0.1649336142825255 -0.4543528374401953 -2.552 -19.016 -2.988 -5.196 -0.06 0.656 -0.28
-0.6557767868210144 -0.6170437719269076 -0.04026699568199211 1.6248691495676244 0.0782330201821561 0.5928835745177125 -0.0625097171063306 -0.659734457130102 -0.14647675744614766 -0.010995574285501701 -0.3322234230548014 -0.06322455214163478 0.09189158510026421 -0.5018694263168276 -2.336 -19.492 -3.356 -5.288 -0.124 0.792 -0.232
-0.661912709972556 -0.6185777527147931 -0.04026699568199211 1.6229516735827678 0.07708253459124204 0.5940340601086265 -0.0682621450609009 -0.6726935268237291 -0.17082410050690142 -0.011388273367126762 -0.25368360672978923 -0.10445795571226615 0.04790928795825741 -0.504618319888203 -2.336 -19.176 -3.424 -5.044 -0.152 0.78 -0.252
-0.668432128321069 -0.6201117335026785 -0.042184471666848876 1.6195002168100257 0.07554855380335662 0.5944175553055978 -0.07363107781849985 -0.6436337947834746 -0.15943582713977467 -0.062439153978384655 -0.2269800691792851 -0.12173671530376882 0.07264933010063623 -0.5101161070309539 -2.18 -19.304 -3.288 -4.92 -0.024 0.676 -0.232
-0.6745680514726107 -0.6216457142905639 -0.041033986075934815 1.6191167216130542 0.07478156340941391 0.5944175553055978 -0.07861651537912745 -0.6581636608036018 -0.18064157754752794 -0.03887720908088101 -0.20813051326128218 -0.11270463642639243 0.03769911183600583 -0.5034402226433279 -1.96 -19.716 -3.052 -5.196 0.036 0.82 -0.24
-0.681470965018095 -0.6247136758663347 -0.04295146206079158 1.6183497312191115 0.07478156340941391 0.5948010505025692 -0.08360195293975504 -0.665624943354478 -0.23247785632203596 -0.036913713672755706 -0.13469578499739585 -0.07971791356988733 -0.0007853981632501215 -0.5077599125412036 -2.116 -19.428 -2.552 -5.256 -0.016 0.828 -0.24
-0.6895243641544935 -0.6270146470481629 -0.04410194765170564 1.6164322552342547 0.07363107781849985 0.5948010505025692 -0.08743690490946858 -0.6671957396809782 -0.20970130958778244 -0.11820242356914328 -0.11623892816101798 -0.03652101459113065 0.04084070448900632 -0.47673668509282374 -2.024 -19.492 -2.112 -5.012 -0.036 0.692 -0.252
-0.6952767921090638 -0.6293156182299909 -0.04410194765170564 1.6168157504312262 0.07401457301547121 0.5948010505025692 -0.09433981845495294 -0.6444191929467247 -0.2089159114245323 -0.08089601081476251 -0.06558074663138515 -0.0860010988758883 0.03377212101975522 -0.4940154446843264 -1.992 -19.588 -1.944 -5.316 0.06 0.76 -0.252
-0.7017962104575768 -0.6327670750027332 -0.044485442848677 1.6164322552342547 0.07209709703061444 0.5948010505025692 -0.09817477042466648 -0.6499169800894755 -0.25564710213791453 -0.03652101459113065 -0.04673119071338223 -0.07814711724338709 -0.008246680714126275 -0.5081526116228285 -1.744 -19.428 -2.048 -5.592 0.108 0.808 -0.252
-0.7086991240030611 -0.6346845509875899 -0.044485442848677 1.6164322552342547 0.0724805922275858 0.5959515360934833 -0.10392719837923678 -0.6707300314156037 -0.26114488928066537 -0.028274333877004374 -0.012959069693627005 -0.06558074663138515 0.024740042142378828 -0.5120796024390792 -1.712 -19.748 -1.912 -5.472 0.08 0.656 -0.268
-0.7156020375485456 -0.6373690173663894 -0.04563592843959106 1.6168157504312262 0.0724805922275858 0.5959515360934833 -0.10776215034895031 -0.7264933010063623 -0.2792090470354182 -0.02552544030562895 0.02042035224450316 -0.023169245815878585 0.05576326959075863 -0.4991205327454522 -1.432 -19.716 -1.844 -5.716 -0.016 0.596 -0.26
-0.7232719414879726 -0.6400534837451889 -0.04563592843959106 1.6183497312191115 0.07056311624272903 0.5959515360934833 -0.11428156869746332 -0.7202101157003614 -0.28352873693329383 -0.04633849163175717 0.056941366835633805 -0.04358959806038174 0.024740042142378828 -0.5061891162147033 -1.212 -19.78 -2.148 -5.96 -0.024 0.608 -0.268
-0.731325340624371 -0.6431214453209597 -0.046402918833533764 1.6183497312191115 0.06979612584878632 0.596718526487426 -0.11888351106111957 -0.6884014900887315 -0.30551988550429726 -0.04358959806038174 0.07657632091688685 -0.09817477040626518 -0.006675884387626033 -0.4802709768274493 -1.028 -19.936 -2.112 -5.9 -0.008 0.596 -0.252
-0.7370777685789413 -0.6469563972906732 -0.046402918833533764 1.6187332264160827 0.06941263065181497 0.5959515360934833 -0.12463593901568987 -0.7107853377413599 -0.30983957540217294 -0.0047123889795007284 0.09817477040626518 -0.06636614479463526 -0.00510508806112579 -0.510508806112579 -0.716 -19.936 -2.148 -5.868 0.08 0.624 -0.26
-0.744364177321397 -0.6496408636694727 -0.04678641403050512 1.621034197597911 0.06941263065181497 0.5955680408965119 -0.1284708909854034 -0.7162831248841108 -0.3220132469325498 -0.03455751918300534 0.10170906214089073 -0.05183627877450802 -0.009032078877376396 -0.4712388979500729 -0.592 -20.096 -1.98 -5.776 0.008 0.636 -0.28
-0.752034081260824 -0.6538593108361576 -0.04678641403050512 1.6221846831888251 0.06864564025787226 0.5955680408965119 -0.13345632854603098 -0.6895795873336067 -0.3200497515244245 -0.03887720908088101 0.13823007673202137 -0.027096236632129192 -0.009424777959001457 -0.4692754025419476 -0.62 -20.096 -1.88 -5.592 -0.052 0.608 -0.268
-0.7593204900032798 -0.6580777580028425 -0.047553404424447825 1.6244856543706532 0.06787864986392955 0.5944175553055978 -0.1384417661066586 -0.6758351194767296 -0.34243359917705296 -0.03377212101975522 0.1590431280581496 -0.07814711724338709 -0.03809181091763089 -0.48616146305182517 -0.404 -20.096 -1.812 -5.56 0.024 0.616 -0.232
-0.7650729179578502 -0.6611457195786133 -0.04716990922747647 1.627553615946424 0.06634466907604414 0.5936505649116551 -0.14342720366728617 -0.7064656478434843 -0.39348447978831086 -0.048694686121507534 0.22266037928140944 -0.10877764561014182 -0.07382742734551141 -0.47870018050094904 -0.56 -20.192 -1.98 -5.624 0.136 0.576 -0.252
-0.7731263170942485 -0.6657476619422695 -0.04793689962141918 1.6302380823252234 0.06672816427301549 0.5925000793207411 -0.14802914603094242 -0.7103926386597349 -0.394269877951561 -0.05340707510100826 0.25878869479091504 -0.07147123285576105 -0.09738937224301507 -0.5065818152963284 -0.28 -20.128 -1.944 -5.716 0.072 0.576 -0.232
-0.7788787450488188 -0.6699661091089545 -0.048703890015361885 1.6329225487040229 0.06711165946998685 0.5905826033358843 -0.15301458359157002 -0.7107853377413599 -0.3938771788699359 -0.05183627877450802 0.2666426764234162 -0.0023561944897503642 -0.14333516479314717 -0.4692754025419476 -0.436 -20.096 -1.544 -5.868 -0.008 0.624 -0.232
-0.786548648988246 -0.6734175658816967 -0.04947088040930459 1.6367575006737365 0.06596117387907278 0.5890486225479988 -0.15684953556128356 -0.6836891011092308 -0.4087997439716882 -0.062439153978384655 0.3031636910145469 -0.014922565101752308 -0.1751437904047771 -0.4543528374401953 -0.464 -20.128 -1.644 -5.776 -0.016 0.48 -0.252
-0.794218552927673 -0.6772525178514102 -0.04947088040930459 1.6398254622495072 0.06557767868210143 0.585980660972228 -0.1614514779249398 -0.6887941891703565 -0.40958514213493835 -0.05890486224375911 0.3691371367275571 -0.07107853377413599 -0.2230530783630345 -0.45631633284832057 -0.372 -20.16 -1.508 -5.776 0.072 0.48 -0.24
-0.8011214664731573 -0.6826214506090091 -0.0502378708032473 1.6440439094161923 0.06442719309118737 0.5829126993964572 -0.16682041068253875 -0.7190320184554863 -0.43943027233844295 -0.03848450999925595 0.38837939172718505 -0.06126105673350948 -0.28352873693329383 -0.4453207585628189 -0.34 -20.256 -1.34 -5.96 0.08 0.644 -0.224
-0.8080243800186417 -0.6864564025787226 -0.049854375606275945 1.6486458517798483 0.06366020269724466 0.5806117282146291 -0.17065536265225228 -0.7099999395781098 -0.4480696521341943 -0.023561944897503646 0.3758130211151831 -0.0659734457130102 -0.2898119222392948 -0.45081854570556973 -0.308 -20.348 -1.544 -5.836 0.024 0.608 -0.196
-0.8149272935641261 -0.6918253353363216 -0.05062136600021865 1.6520973085525905 0.06212622190935926 0.5775437666388583 -0.17487380981893716 -0.6970408698844828 -0.4610287218278213 -0.02513274122400389 0.3919136834618106 -0.09621127499813988 -0.2941316121371705 -0.41469023019606416 -0.248 -20.38 -1.308 -5.808 0.008 0.492 -0.224
-0.8206797215186964 -0.6960437825030065 -0.04908738521233324 1.6586167269011036 0.0617427267123879 0.572941824275202 -0.1794757521825934 -0.7182466202922361 -0.4661338098889471 -0.027488935713754253 0.42804199897131623 -0.12016591897726858 -0.31180307081029823 -0.4292200962161914 -0.464 -20.412 -1.44 -5.652 0.06 0.508 -0.212
-0.8287331206550947 -0.7014127152606054 -0.049854375606275945 1.6628351740677885 0.060975736318445196 0.567572891517603 -0.1829272089553356 -0.6966481708028578 -0.4732023933581982 0.010995574285501701 0.49754973641895195 -0.11388273367126761 -0.394662577033186 -0.39584067427806124 -0.308 -20.444 -1.576 -5.532 0.136 0.676 -0.212
-0.8371700149884646 -0.7067816480182044 -0.04908738521233324 1.668587602022359 0.059825250727531136 0.5637379395478895 -0.18752915131899184 -0.7072510460067344 -0.49283734743945123 0.010995574285501701 0.5230751767245809 -0.07225663101901117 -0.42961279529781643 -0.38131080825793395 -0.28 -20.348 -1.608 -5.532 0.116 0.704 -0.24
-0.8444564237309202 -0.7121505807758033 -0.051004861197190006 1.674340029976929 0.06059224112147384 0.56105347316909 -0.19059711289476267 -0.7347399817204886 -0.510508806112579 -0.02591813938725401 0.5419247326425838 -0.027488935713754253 -0.37659841927843324 -0.36049775693180575 -0.34 -20.32 -1.608 -5.5 0.044 0.608 -0.24
-0.8505923468824619 -0.7179030087303736 -0.05177185159113271 1.6823934291133276 0.059825250727531136 0.5572185211993765 -0.19481556006144754 -0.7162831248841108 -0.5321072556019573 -0.028274333877004374 0.6031857893760932 -0.006675884387626033 -0.34636058999330355 -0.3573561642788053 0.28 -20.256 -1.576 -5.624 -0.016 0.54 -0.252
-0.8590292412158317 -0.7236554366849439 -0.052155346788104066 1.6877623618709265 0.05944175553055978 0.553383569229663 -0.19865051203116108 -0.7119634349862352 -0.5564545986627111 -0.045945792550132106 0.6196791508043459 -0.011388273367126762 -0.36285395142155613 -0.35617806703393007 1.276 -20.16 -1.44 -5.744 0.052 0.528 -0.252
-0.8655486595643447 -0.7290243694425429 -0.05253884198507542 1.695048770613382 0.05905826033358843 0.5499321124569209 -0.2017184736069319 -0.6777986148848548 -0.5784457472337144 -0.03848450999925595 0.6801548093746052 -0.04830198703988247 -0.3510729789728043 -0.3432189973403031 1.9 -20.032 -1.072 -5.716 0.06 0.508 -0.232
-0.8716845827158863 -0.7363107781849986 -0.05292233718204677 1.7019516841588667 0.06020874592450249 0.5449466748962932 -0.20478643518270273 -0.64638268835485 -0.5654866775400874 -0.04476769530525693 0.6805475084562302 0.00510508806112579 -0.38563049815580963 -0.34675328907492864 2.272 -19.936 -0.668 -5.744 0.052 0.52 -0.24
-0.876670020276514 -0.7416797109425975 -0.05368932757598948 1.7096215880982937 0.05944175553055978 0.5414952181235511 -0.20862138715241627 -0.6420629984569743 -0.5898340206008412 -0.10917034469176688 0.6534512718241011 -0.001570796326500243 -0.39858956784943667 -0.34753868723817877 2.4 -20.096 -0.5 -5.684 0.016 0.52 -0.252
-0.8835729338219983 -0.7478156340941392 -0.055223308363874894 1.716524501643778 0.058674765136617076 0.5365097805629234 -0.2109223583342444 -0.6086835765188442 -0.6000441967230928 -0.11584622907939292 0.7158904258024857 -0.04712388979500729 -0.4091924430533133 -0.3031636910145469 2.4 -20.096 -0.5 -5.592 -0.008 0.5 -0.24
-0.8889418665795973 -0.7535680620487095 -0.0559902987578176 1.7238109103862338 0.057524279545703015 0.5326748285932099 -0.21399031991001521 -0.5957245068252172 -0.6075054792739689 -0.1189878217323934 0.7728317926381195 -0.08678649703913842 -0.44453536039956876 -0.2839214360149189 2.18 -20.064 -0.468 -5.744 0.108 0.608 -0.232
-0.8943107993371963 -0.7589369948063085 -0.05714078434873166 1.7322478047196035 0.05675728915176031 0.5280728862295537 -0.2174417766827574 -0.6027930902944683 -0.6071127801923439 -0.08796459428401361 0.7983572329437485 -0.11859512265076834 -0.46299221723594663 -0.31455196438167365 2.116 -20.032 -0.468 -5.592 0.172 0.508 -0.268
-0.8992962368978238 -0.7658399083517928 -0.058674765136617076 1.7395342134620593 0.05560680356084625 0.5234709438658974 -0.21974274786458553 -0.5647012793768373 -0.620857248049221 -0.12448560887514426 0.7983572329437485 -0.1009236639776406 -0.4292200962161914 -0.2949170103004206 2.212 -20.064 -0.4 -5.532 0.124 0.5 -0.252
-0.9058156552463368 -0.7727428218972772 -0.06020874592450249 1.750272078977257 0.0559902987578176 0.5184855063052698 -0.222427214243385 -0.5521349087648354 -0.6424556975385993 -0.15943582713977467 0.8431249282490054 -0.049480084284757656 -0.47045349978682277 -0.23247785632203596 1.992 -19.936 -0.468 -5.684 0.06 0.548 -0.24
-0.9111845880039358 -0.7796457354427615 -0.060975736318445196 1.7583254781136555 0.0559902987578176 0.5135000687446423 -0.22511168062218448 -0.5670574738665877 -0.6562001653954765 -0.14529866020127247 0.8584401924323828 -0.01531526418337737 -0.49048115294970085 -0.252112810403289 1.96 -19.84 -0.132 -5.744 0.072 0.492 -0.26
-0.9169370159585061 -0.7873156393821886 -0.0625097171063306 1.7690633436288534 0.055223308363874894 0.5092816215779573 -0.22702915660704123 -0.5486006170302099 -0.6487388828446004 -0.11231193734476737 0.885929128146137 -0.02631083846887907 -0.459065226419696 -0.22226768019978438 2.024 -19.556 0.4 -5.684 0.024 0.424 -0.232
-0.9226894439130764 -0.7934515625337303 -0.06404369789421602 1.7778837331591946 0.05253884198507542 0.5035291936233871 -0.22856313739492665 -0.5631304830503371 -0.6448118920283498 -0.1119192382631423 0.9291260271248937 -0.11349003458964255 -0.4571017310115707 -0.2010619297920311 2.336 -19.524 0.704 -5.776 0.172 0.444 -0.232
-0.9280583766706754 -0.7995874856852719 -0.06404369789421602 1.7874711130834784 0.05062136600021865 0.49931074645670215 -0.23086410857675477 -0.523860574887831 -0.6770132167216047 -0.0860010988758883 0.9271625317167684 -0.17749998489452745 -0.48066367590907433 -0.17789268397615252 2.46 -19.428 0.972 -5.744 0.164 0.5 -0.24
-0.9330438142313029 -0.8064903992307563 -0.06404369789421602 1.7966749978107908 0.04793689962141918 0.4935583185021319 -0.23163109897069747 -0.5419247326425838 -0.685259897435731 -0.043982297142006806 0.9522952729407723 -0.2238384765262846 -0.5124723015207042 -0.1480475537726479 2.864 -19.332 1.108 -5.836 0.152 0.452 -0.24
-0.9384127469889019 -0.813776807973212 -0.06442719309118737 1.8070293681290175 0.045252433242619704 0.49010686172938966 -0.23278158456161155 -0.5391758390712084 -0.685652596517356 -0.009817477040626518 0.9562222637570229 -0.24072453703616223 -0.49244464835782614 -0.13508848407902088 3.148 -19.304 1.004 -5.776 0.172 0.452 -0.232
-0.9437816797465008 -0.820296226321725 -0.06404369789421602 1.8166167480533013 0.043334957257762936 0.4843544337748194 -0.2339320701525256 -0.5163992923369549 -0.6872233928438563 -0.009424777959001457 0.9711448288587752 -0.26821347274991647 -0.4531747401953201 -0.14254976662989705 3.24 -19.396 0.972 -5.532 0.164 0.384 -0.24
-0.9468496413222717 -0.8271991398672094 -0.06366020269724466 1.8265876231745564 0.04256796686382023 0.4801359866081345 -0.2346990605464683 -0.5097234079493288 -0.7005751616191084 0.006283185306000972 1.0182687186537824 -0.22776546734253522 -0.49794243550057704 -0.10327985846739098 3.74 -19.332 0.604 -5.56 0.172 0.444 -0.232
-0.9518350788828992 -0.8352525390036077 -0.06366020269724466 1.8369419934927829 0.04065049087896346 0.4736165682596215 -0.235466050940411 -0.45553093468507044 -0.6872233928438563 0.005890486224375911 1.0756027845710414 -0.16375551703765032 -0.536034246418208 -0.06950773744763575 3.8 -19.272 0.804 -5.592 0.164 0.48 -0.224
-0.9568205164435268 -0.8421554525490922 -0.06519418348513008 1.8484468494019235 0.04065049087896346 0.46901462589596526 -0.23623304133435372 -0.4637776153991967 -0.7284567964144877 0.0011780972448751821 1.0496846451837873 -0.08521570071263818 -0.5018694263168276 -0.06283185306000971 3.924 -19.144 0.736 -5.592 0.18 0.46 -0.232
-0.9610389636102117 -0.8498253564885192 -0.06404369789421602 1.8607186957050068 0.04026699568199211 0.4640291883353377 -0.23700003172829642 -0.44139376774656824 -0.7520187413119913 -0.03063052836675474 1.0634291130406646 -0.018849555918002914 -0.4755585878479486 -0.07147123285576105 4.052 -18.888 0.904 -5.684 0.164 0.412 -0.24
-0.9652574107768966 -0.8567282700340035 -0.06404369789421602 1.870689570826262 0.04026699568199211 0.45904375077471005 -0.2373835269252678 -0.42254421182856533 -0.7221736111084867 -0.021598449489378342 1.086991057938168 -0.012566370612001944 -0.491266551112951 -0.06636614479463526 4.204 -18.604 1.004 -5.808 0.152 0.344 -0.232
-0.9683253723526675 -0.8640146787764593 -0.06481068828815872 1.8821944267354027 0.04026699568199211 0.4548253036080252 -0.23776702212223913 -0.36756634040105685 -0.7060729487618592 -0.03730641275438077 1.072461191918041 0.01021017612225158 -0.4684900043786975 -0.03377212101975522 3.896 -18.412 1.072 -6.02 0.152 0.308 -0.252
-0.9725438195193523 -0.8716845827158863 -0.06481068828815872 1.8936992826445433 0.04026699568199211 0.45022336124436896 -0.2373835269252678 -0.36795903948268194 -0.7088218423332346 -0.03180862561162992 1.086598358856543 0.0019634954081253035 -0.44964044846069456 -0.0047123889795007284 4.176 -18.348 1.34 -6.02 0.18 0.316 -0.224
-0.9767622666860372 -0.8789709914583421 -0.06481068828815872 1.9048206433567125 0.039883500485020755 0.44485442848677 -0.2381505173192105 -0.3542145716258048 -0.7131415322311103 -0.009817477040626518 1.0838494652851676 -0.0035342917346255468 -0.42372230907344055 -0.001570796326500243 4.236 -18.288 1.24 -5.988 0.18 0.296 -0.232
-0.9794467330648366 -0.8870243905947405 -0.06557767868210143 1.9159420040688817 0.03911651009107805 0.44025248612311374 -0.23776702212223913 -0.336150413871052 -0.7206028147819864 -0.02081305132612822 1.0649999093671647 -0.012566370612001944 -0.43275438795081694 -0.009032078877376396 4.052 -18.288 0.972 -5.744 0.172 0.308 -0.252
-0.9817477042466648 -0.8935438089432535 -0.06442719309118737 1.9270633647810511 0.04026699568199211 0.43641753415340023 -0.2381505173192105 -0.3059125845859223 -0.7245298055982371 0.019242254999627974 1.0689269001834154 -0.019242254999627974 -0.4402156705016931 -0.008639379795751335 3.988 -18.032 1.072 -5.532 0.172 0.316 -0.212
-0.984048675428493 -0.9008302176857093 -0.06596117387907278 1.9385682206901915 0.04026699568199211 0.43104860139580126 -0.2381505173192105 -0.2638937828520408 -0.7135342313127354 0.01531526418337737 1.1046625166112958 0.005497787142750851 -0.44139376774656824 -0.008246680714126275 3.988 -18.0 0.904 -5.56 0.172 0.328 -0.184
-0.986349646610321 -0.9081166264281649 -0.06557767868210143 1.949689581402361 0.039883500485020755 0.4249126782442596 -0.2373835269252678 -0.23326325448528606 -0.7080364441699845 -0.02042035224450316 1.1015209239582953 -0.00510508806112579 -0.49087385203132594 -0.005497787142750851 3.8 -18.032 1.24 -5.532 0.228 0.356 -0.156
-0.9871166370042638 -0.915786530367592 -0.06519418348513008 1.9611944373115016 0.04026699568199211 0.42031073588060336 -0.2381505173192105 -0.1990984343839058 -0.697826268047733 0.00510508806112579 1.1042698175296708 0.01727875959150267 -0.5069745143779534 0.005497787142750851 3.676 -17.808 1.308 -5.5 0.28 0.472 -0.112
-0.9898011033830633 -0.9230729391100477 -0.06557767868210143 1.9734662836145849 0.039883500485020755 0.41724277430483253 -0.23776702212223913 -0.1841758692821535 -0.6935065781498573 -0.02631083846887907 1.1105530028356718 0.01649336142825255 -0.44374996223631863 0.01531526418337737 3.364 -17.84 1.34 -5.38 0.328 0.432 -0.128
-0.9909515889739773 -0.928825367064618 -0.06519418348513008 1.9842041491297826 0.04026699568199211 0.4126408319411763 -0.23700003172829642 -0.1519745445888985 -0.6974335689661079 -0.013351768775252066 1.1105530028356718 0.01021017612225158 -0.3809181091763089 0.007461282550876154 3.488 -17.968 1.208 -5.224 0.316 0.344 -0.156
-0.9913350841709486 -0.9368787662010164 -0.06404369789421602 1.9949420146449806 0.041033986075934815 0.4084223847744914 -0.23776702212223913 -0.10406525663064109 -0.6997897634558582 0.024740042142378828 1.1203704798762983 0.014529866020127248 -0.37267142846218265 0.003926990816250607 3.676 -18.096 1.376 -5.196 0.28 0.344 -0.148
-0.9928690649588341 -0.9437816797465008 -0.06557767868210143 2.006446870554121 0.04065049087896346 0.40535442319872056 -0.2373835269252678 -0.06283185306000971 -0.7103926386597349 0.024740042142378828 1.1266536651822991 0.012566370612001944 -0.36992253489080723 0.00039269908162506076 3.332 -17.968 1.24 -5.196 0.28 0.396 -0.12
-0.9921020745648913 -0.9510680884889565 -0.06481068828815872 2.0183352216602333 0.041033986075934815 0.4019029664259784 -0.2381505173192105 -0.05340707510100826 -0.7092145414148597 -0.00510508806112579 1.1690651659978057 0.01727875959150267 -0.375027622951933 -0.0047123889795007284 3.24 -17.872 1.108 -5.472 0.264 0.384 -0.148
-0.9928690649588341 -0.9579710020344409 -0.06442719309118737 2.0306070679633166 0.04065049087896346 0.3992185000471789 -0.23776702212223913 -0.045160394386881984 -0.7127488331494852 0.01060287520387664 1.1623892816101797 -0.0035342917346255468 -0.3337942193813016 0.001570796326500243 3.488 -17.78 1.376 -5.624 0.252 0.288 -0.12
-0.9928690649588341 -0.9648739155799253 -0.06404369789421602 2.040961438281543 0.04026699568199211 0.3969175288653508 -0.23431556534949696 0.00510508806112579 -0.7048948515169841 0.0 1.1262609661006742 -0.0023561944897503642 -0.27056966723966686 0.048694686121507534 3.208 -17.748 1.34 -5.652 0.28 0.336 -0.1
-0.9913350841709486 -0.9717768291254096 -0.06404369789421602 2.052082798993712 0.04026699568199211 0.39500005288049406 -0.23048061337978343 0.01767145867312773 -0.7037167542721089 0.029845130203504617 1.1262609661006742 0.00510508806112579 -0.23365595356691113 0.28156524152516854 3.148 -17.556 1.108 -5.532 0.264 0.308 -0.092
-0.9905680937770059 -0.979830228261808 -0.06404369789421602 2.06282066450891 0.041033986075934815 0.3926990816986659 -0.22702915660704123 0.05772676499888393 -0.7312056899858631 -0.0007853981632501215 1.0968085349787946 0.0011780972448751821 -0.20381082336340653 0.38877209080881014 3.176 -17.396 1.24 -5.44 0.244 0.316 -0.092
-0.9909515889739773 -0.986349646610321 -0.06366020269724466 2.074709015615022 0.041033986075934815 0.39154859610775183 -0.22204371904641365 0.05811946408050899 -0.6872233928438563 0.03220132469325498 1.098379331305295 0.012173671530376884 -0.1519745445888985 0.42961279529781643 3.116 -17.24 1.072 -5.316 0.264 0.316 -0.084
-0.9890341129891205 -0.9928690649588341 -0.06327670750027331 2.085063385933249 0.04065049087896346 0.3903981105168378 -0.21820876707670012 0.09149888601863915 -0.6931138790682322 0.04987278336638271 1.1140872945702973 -0.014137166938502187 -0.13744467856877127 0.4260785035631909 2.96 -17.144 0.904 -5.132 0.292 0.316 -0.056
-0.9886506177921491 -0.9990049881103757 -0.06442719309118737 2.096568241842389 0.04141748127290617 0.388480634531981 -0.21360682471304387 0.11231193734476737 -0.6762278185583546 0.019634954081253035 1.1113384009989218 0.004319689897875668 -0.14254976662989705 0.4194026191755649 2.96 -16.984 0.836 -5.104 0.272 0.26 -0.1
-0.986349646610321 -1.0062913968528313 -0.06366020269724466 2.1076896025545584 0.04256796686382023 0.3861796633501529 -0.21015536794030168 0.11780972448751822 -0.6719081286604789 0.023561944897503646 1.137649239467801 0.06086835765188441 -0.14647675744614766 0.42843469805294127 3.208 -16.984 0.836 -5.104 0.244 -0.008 -0.072
-0.984048675428493 -1.0116603296104303 -0.06404369789421602 2.118043972872785 0.04256796686382023 0.38234471138043935 -0.20632041597058814 0.17632188764965226 -0.6683738369258534 -0.023561944897503646 1.1321514523250502 0.0659734457130102 -0.2839214360149189 0.3832743036660593 3.02 -16.888 0.972 -5.5 0.244 0.132 -0.072
-0.9828981898375788 -1.0185632431559146 -0.06366020269724466 2.131082809569811 0.04256796686382023 0.37697577862284043 -0.2017184736069319 0.21834068938353376 -0.6805475084562302 0.0070685834692510935 1.1368638413045509 0.02552544030562895 -0.4598506245829461 0.4036946559105624 2.864 -16.824 1.072 -5.868 0.316 0.296 -0.072
-0.979830228261808 -1.0246991663074563 -0.06404369789421602 2.141820675085009 0.04256796686382023 0.3723738362591842 -0.19865051203116108 0.23954643979128706 -0.6620906516198524 0.028667032958629435 1.1482521146716775 0.018849555918002914 -0.48616146305182517 0.3809181091763089 2.708 -16.7 1.004 -6.052 0.392 0.308 -0.064
-0.9763787714890658 -1.0312185846559694 -0.06327670750027331 2.1502575694183785 0.044485442848677 0.37045636027432743 -0.19481556006144754 0.2737112598926673 -0.6648395451912278 0.010995574285501701 1.1396127348759262 0.06283185306000971 -0.4174391237674396 0.3895574889720603 2.584 -16.764 0.804 -6.144 0.372 0.316 -0.064
-0.9725438195193523 -1.0377380030044825 -0.06327670750027331 2.1617624253275194 0.04563592843959106 0.36930587468341336 -0.18983012250081996 0.3161227607081739 -0.6436337947834746 -0.024347343060753767 1.0571459277346635 0.1130973355080175 -0.24033183795453716 0.42764929988969114 2.368 -16.792 0.872 -5.988 0.336 0.076 -0.092
-0.9702428483375242 -1.045024411746938 -0.06404369789421602 2.17326728123666 0.046402918833533764 0.3658544179106712 -0.184461189743221 0.3157300616265488 -0.6385287067223487 0.014137166938502187 1.015912524164032 0.16336281795602528 -0.17671458673127732 0.4610287218278213 2.584 -16.856 0.94 -5.808 0.272 -0.036 -0.092
-0.965640905973868 -1.0511603348984797 -0.06289321230330196 2.1832381563579153 0.04793689962141918 0.3616359707439863 -0.1794757521825934 0.3589269606053055 -0.6349944149877232 0.00039269908162506076 1.021017612225158 0.14922565101752308 -0.2481858195870384 0.5061891162147033 2.552 -16.92 0.772 -5.624 0.3 0.248 -0.084
-0.9618059540041545 -1.0572962580500214 -0.06327670750027331 2.192825536282199 0.0502378708032473 0.3589515043651868 -0.1737233242280231 0.3970187715229364 -0.6369579103958485 -0.012173671530376884 1.0182687186537824 0.11466813183451774 -0.3381139092791773 0.5458517234588344 2.74 -16.888 0.704 -5.408 0.336 0.316 -0.056
-0.9568205164435268 -1.0638156763985345 -0.06366020269724466 2.2035634017973966 0.05177185159113271 0.355883542789416 -0.16605342028859604 0.42804199897131623 -0.6302820260082225 0.014922565101752308 0.9927432783481536 0.15982852622139973 -0.3149446634632987 0.5866924279478407 2.772 -17.016 0.636 -5.072 0.244 0.296 -0.112
-0.9514515836859279 -1.0703350947470474 -0.06442719309118737 2.213534276918652 0.05368932757598948 0.35319907641061654 -0.1599174971370544 0.45356743927694515 -0.6251769379470967 -0.012959069693627005 0.9856746948789025 0.16139932254789996 -0.28470683417816905 0.6507023782527256 2.992 -16.888 0.704 -4.92 0.172 0.296 -0.084
-0.9468496413222717 -1.076471017898589 -0.06327670750027331 2.223505152039907 0.054072822772960834 0.35204859081970247 -0.15263108839459866 0.4987278336638271 -0.6397068039672239 -0.011388273367126762 0.9499390784510219 0.12762720152814475 -0.22266037928140944 0.6479534846813502 2.928 -16.792 0.668 -4.888 0.252 0.308 -0.1
-0.9399467277767872 -1.0833739314440736 -0.06404369789421602 2.234243017555105 0.05445631796993219 0.3501311148348457 -0.14611167004608566 0.5250386721327062 -0.6181083544778456 0.0011780972448751821 0.9581857591651483 0.05890486224375911 -0.17043140142527635 0.6306747250898476 3.084 -16.54 0.568 -4.952 0.392 0.308 -0.092
-0.9349612902161597 -1.0895098545956152 -0.06404369789421602 2.2415294262975607 0.056373793954788955 0.349364124440903 -0.13959225169757264 0.5607742885605868 -0.6177156553962205 -0.00510508806112579 0.936980008757395 0.06518804754976008 -0.14569135928289753 0.6491315819262254 3.084 -16.412 0.436 -5.196 0.428 0.296 -0.084
-0.9292088622615894 -1.0952622825501854 -0.06442719309118737 2.2507333110248733 0.05714078434873166 0.34783014365301756 -0.13383982374300235 0.6118251691718446 -0.6110397710085945 -0.03455751918300534 0.9000662950846392 0.1311614932627703 -0.12684180336489462 0.6758351194767296 3.084 -16.224 0.668 -5.316 0.3 0.308 -0.084
-0.9219224535191337 -1.1010147105047556 -0.06519418348513008 2.259170205358243 0.05829126993964572 0.34783014365301756 -0.12540292940963257 0.6546293690689763 -0.594546409580342 -0.05222897785613308 0.8713992621260098 0.16061392438464983 -0.05458517234588344 0.685652596517356 2.992 -15.904 0.804 -5.38 0.228 0.296 -0.148
-0.9138690543827352 -1.1075341288532687 -0.06557767868210143 2.2683740900855556 0.059825250727531136 0.349364124440903 -0.11811652066717686 0.691150383660107 -0.601222293967968 -0.04712388979500729 0.8313439558002536 0.14137166938502185 0.03730641275438077 0.6734789249869791 2.772 -15.84 0.704 -5.408 0.3 0.308 -0.112
-0.9077331312311936 -1.1129030616108677 -0.06366020269724466 2.276427489221954 0.06020874592450249 0.3508981052287884 -0.11313108310654926 0.7198174166187363 -0.5965099049884672 0.014529866020127248 0.8050331173313745 0.11623892816101798 0.10838494652851677 0.6616979525382274 2.648 -15.748 0.604 -5.348 0.392 0.296 -0.084
-0.8992962368978238 -1.1182719943684667 -0.06481068828815872 2.2825634123734955 0.06135923151541655 0.3535825716075879 -0.1062281695610649 0.7520187413119913 -0.582372738049965 -0.01021017612225158 0.7720463944748694 0.08678649703913842 0.19045905458815446 0.6562001653954765 2.244 -15.652 0.232 -5.408 0.372 0.296 -0.1
-0.8916263329583968 -1.1244079175200083 -0.06596117387907278 2.2898498211159515 0.0625097171063306 0.35703402838033005 -0.09894176081860918 0.7850054641684964 -0.574911455499089 -0.02081305132612822 0.7429866624346149 0.09542587683488976 0.26821347274991647 0.6573782626403517 1.868 -15.364 0.268 -5.472 0.272 0.316 -0.084
-0.882038953034113 -1.13054384067155 -0.06596117387907278 2.29790322025235 0.06366020269724466 0.36125247554701495 -0.09203884727312482 0.8172067888617514 -0.574911455499089 -0.00510508806112579 0.7186393193738612 0.11780972448751822 0.3691371367275571 0.6848671983541059 1.212 -15.208 -0.032 -5.38 0.244 0.308 -0.084
-0.8755195346855998 -1.135912773429149 -0.06442719309118737 2.30365564820692 0.06442719309118737 0.36623791310764253 -0.08782040010643993 0.8344855484532541 -0.5454590243772094 -0.006283185306000972 0.6628760497831025 0.09346238142676445 0.4080143458084381 0.6404922021304741 0.996 -14.952 -0.332 -5.38 0.272 0.288 -0.12
-0.8651651643673733 -1.1412817061867477 -0.06557767868210143 2.3097915713584616 0.06557767868210143 0.37160684586524145 -0.08053399136398422 0.8706138639627596 -0.5537057050913357 0.007461282550876154 0.6098616737637194 0.09071348785538903 0.4700608007051977 0.6263550351919719 0.528 -14.792 -0.3 -5.472 0.3 0.296 -0.12
-0.8563447748370322 -1.1466506389443467 -0.06481068828815872 2.3147770089190893 0.06672816427301549 0.3781262642137545 -0.07439806821244256 0.8721846602892599 -0.543102829887459 -0.009817477040626518 0.5874778261110909 0.0860010988758883 0.543495528969084 0.5929756132538417 0.152 -14.572 -0.332 -5.5 0.228 0.268 -0.12
-0.8471408901097197 -1.1516360765049745 -0.06442719309118737 2.3193789512827454 0.06634466907604414 0.38272820657741075 -0.06864564025787226 0.8965320033500137 -0.4987278336638271 0.02670353755050413 0.5273948666224566 0.07382742734551141 0.6043638866209685 0.6228207434573463 -0.184 -14.284 -0.368 -5.408 0.172 -0.212 -0.128
-0.8375535101854359 -1.1562380188686305 -0.06481068828815872 2.325131379237316 0.0674951546669582 0.38656315854712425 -0.06020874592450249 0.8941758088602633 -0.4802709768274493 0.027881634795379313 0.4991205327454522 0.030237829285129678 0.4551382356034454 0.6031857893760932 -0.34 -14.316 -0.5 -5.5 0.208 -0.132 -0.084
-0.8291166158520661 -1.1600729708383442 -0.06327670750027331 2.3308838071918863 0.06634466907604414 0.3857961681531816 -0.05560680356084625 0.9004589941662643 -0.46495571264407193 0.0310232274483798 0.5116869033574541 0.01688606050987761 0.1869247628535289 0.5976880022333424 -0.464 -14.444 -0.332 -5.868 0.236 0.328 -0.12
-0.8195292359277823 -1.1646749132020005 -0.06327670750027331 2.335102254358571 0.06711165946998685 0.38656315854712425 -0.04947088040930459 0.9071348785538903 -0.4500331475423196 0.0679369411211355 0.47045349978682277 -0.009424777959001457 0.039662607244131134 0.5721625619277135 -0.436 -14.444 -0.436 -5.988 0.272 0.316 -0.14
-0.8095583608065271 -1.1692768555656565 -0.06327670750027331 2.339320701525256 0.0682621450609009 0.38924762492592374 -0.042184471666848876 0.924413638145393 -0.44846235121581934 0.06518804754976008 0.426863901726441 0.034164820101380285 0.12016591897726858 0.5643085802952122 -0.404 -14.54 -0.736 -5.836 0.272 0.308 -0.092
-0.7999709808822433 -1.1738787979293128 -0.06366020269724466 2.341621672707084 0.06787864986392955 0.39231558650169457 -0.03681553890924993 0.9283406289616436 -0.41351213295118894 0.03534291734625546 0.3659955440745566 0.0510508806112579 0.20459622152665666 0.6035784884577183 -0.496 -14.636 -1.408 -5.56 0.264 0.308 -0.14
-0.7907670961549308 -1.1765632643081123 -0.06327670750027331 2.3443061390858837 0.06979612584878632 0.39576704327443674 -0.029912625363765568 0.9660397407976494 -0.3981968687678116 -0.03337942193813016 0.29059732040254493 0.059690260407009234 0.30080749652479655 0.627533132436847 -0.308 -14.604 -1.508 -5.316 0.164 0.296 -0.148
-0.7807962210336756 -1.1811652066717686 -0.06289321230330196 2.346990605464683 0.06941263065181497 0.3992185000471789 -0.024160197409195266 0.9770353150831511 -0.3820962064211841 -0.022383847652628464 0.2638937828520408 0.07186393193738612 0.37463492387030795 0.6585563598852269 -0.56 -14.476 -1.508 -5.012 0.116 0.296 -0.148
-0.7708253459124204 -1.183849673050568 -0.06366020269724466 2.3489080814495398 0.06902913545484361 0.4026699568199211 -0.016106798272796843 0.9805696068177766 -0.3498948817279291 -0.029452431121879556 0.24268803244428755 0.043982297142006806 0.37934731284980866 0.6758351194767296 -0.404 -14.54 -1.508 -4.952 0.164 0.308 -0.12
-0.7612379659881365 -1.188068120217253 -0.06442719309118737 2.3515925478283393 0.06979612584878632 0.40573791839569195 -0.009970875121255189 1.015127126000782 -0.3408628028505527 -0.04673119071338223 0.2269800691792851 0.0 0.3408628028505527 0.7068583469251093 -0.62 -14.572 -1.544 -5.104 0.208 0.316 -0.148
-0.749733110078996 -1.1907525865960524 -0.06557767868210143 2.3531265286162246 0.06941263065181497 0.4088058799714628 -0.0003834951969713534 1.0123782324294066 -0.3337942193813016 -0.05222897785613308 0.20459622152665666 -0.00510508806112579 0.2870630286679194 0.7115707359046101 -0.62 -14.604 -1.44 -5.316 0.2 0.296 -0.14
-0.7401457301547121 -1.1938205481718231 -0.06634466907604414 2.35466050940411 0.06902913545484361 0.4111068511532909 0.005752427954570301 1.0441868580410365 -0.3063052836675474 -0.09621127499813988 0.18181967479240313 -0.013351768775252066 0.2827433387700437 0.7661559082504935 -1.556 -14.54 -1.844 -5.5 0.18 0.296 -0.112
-0.7305583502304283 -1.19573802415668 -0.06711165946998685 2.355427499798053 0.06941263065181497 0.4153252983199758 0.01457281748491143 0.9919578801849034 -0.27488935713754253 -0.07029313561088588 0.11623892816101798 0.019242254999627974 0.27960174611704325 0.7190320184554863 -2.056 -14.668 -1.676 -5.776 0.18 0.308 -0.128
-0.7217379607000872 -1.198805985732451 -0.06634466907604414 2.3561944901919953 0.06902913545484361 0.419927240683632 0.022626216621309852 0.9797842086545265 -0.2792090470354182 -0.02513274122400389 0.07932521448826227 0.006675884387626033 0.3455751918300535 0.7520187413119913 -2.368 -14.792 -1.88 -6.02 0.172 0.328 -0.112
-0.7136845615636888 -1.2007234617173077 -0.06634466907604414 2.355427499798053 0.06941263065181497 0.4241456878503169 0.02914563496982286 0.9334457170227694 -0.30080749652479655 -0.010995574285501701 0.04280419989713162 -0.01610066234662749 0.45238934203207 0.808174709984375 -2.46 -14.888 -2.18 -5.836 0.228 0.596 -0.112
-0.7040971816394049 -1.2041749184900499 -0.06634466907604414 2.3550440046010817 0.07017962104575767 0.432966077380658 0.03834951969713534 0.9102764712068908 -0.23169245815878584 -0.008639379795751335 -0.05026548244800778 -0.0027488935713754254 0.6157521599880952 0.8195629833515018 -2.304 -14.888 -2.316 -5.472 0.172 0.548 -0.14
-0.6937428113211783 -1.2053254040809638 -0.06634466907604414 2.3531265286162246 0.06979612584878632 0.44293695250191323 0.047553404424447825 0.8910342162072629 -0.23876104162803694 -0.01021017612225158 -0.1170243263242681 0.02042035224450316 0.8289877613105032 0.8741481556973852 -1.868 -14.952 -2.484 -4.952 0.136 0.404 -0.168
-0.6849224217908373 -1.2080098704597633 -0.06711165946998685 2.3508255574343964 0.07017962104575767 0.4532913228201398 0.05714078434873166 0.8800386419217611 -0.1822123738740282 -0.030237829285129678 -0.1460840583645226 0.029845130203504617 0.9275552307983934 0.8871072253910122 -1.652 -14.888 -2.616 -5.012 0.124 0.432 -0.168
-0.6753350418665534 -1.2103108416415915 -0.06787864986392955 2.3489080814495398 0.06941263065181497 0.46249520754745227 0.06519418348513008 0.8827875354931365 -0.19477874448603014 -0.02552544030562895 -0.15825772989489947 0.01767145867312773 0.9204866473291423 0.8223118769228772 -1.588 -14.92 -2.416 -5.348 0.116 0.528 -0.156
-0.6665146523362123 -1.2110778320355342 -0.0682621450609009 2.3473741006616544 0.06941263065181497 0.47169909227476475 0.07286408742455715 0.9110618693701409 -0.1798561793842778 -0.04358959806038174 -0.18024887846590287 -0.0019634954081253035 0.9071348785538903 0.7960010384539982 -1.712 -14.824 -2.316 -5.56 0.136 0.52 -0.148
-0.656543777214957 -1.2137622984143337 -0.07017962104575767 2.343539148691941 0.06979612584878632 0.482820452986934 0.08091748656095557 0.8655087759016339 -0.1668971096906508 -0.07775441816176203 -0.23483405081178632 -0.022383847652628464 0.9530806711040224 0.7555530330466168 -1.68 -14.7 -1.88 -5.868 0.124 0.404 -0.14
-0.6496408636694727 -1.2145292888082764 -0.07056311624272903 2.3420051679040554 0.06941263065181497 0.49279132810818915 0.08782040010643993 0.8545132016161322 -0.16454091520090044 -0.08285950622288782 -0.25957409295416517 -0.012173671530376884 1.0005972599806547 0.691150383660107 -1.744 -14.856 -1.608 -6.02 0.152 0.308 -0.14
-0.6415874645330742 -1.2164467647931332 -0.06941263065181497 2.339704196722227 0.06941263065181497 0.502378708032473 0.0947233136519243 0.8584401924323828 -0.16375551703765032 -0.039662607244131134 -0.25564710213791453 -0.021991148571003403 0.9786061114096514 0.6581636608036018 -1.556 -14.732 -1.88 -6.264 0.164 0.288 -0.168
-0.6327670750027332 -1.2168302599901044 -0.07056311624272903 2.3358692447525136 0.06941263065181497 0.5115825927597855 0.09932525601558054 0.782256570597121 -0.14686945652777272 -0.015707963265002428 -0.2988440011166712 -0.005497787142750851 0.9314822216146441 0.574911455499089 -1.712 -14.316 -1.912 -6.572 0.164 0.308 -0.14
-0.6247136758663347 -1.2179807455810185 -0.07056311624272903 2.3324177879797716 0.06941263065181497 0.5223204582749834 0.10392719837923678 0.7744025889646198 -0.09032078877376397 -0.01767145867312773 -0.3176935570346741 -0.00039269908162506076 0.9338384161043944 0.5034402226433279 -1.68 -14.284 -2.416 -6.692 0.136 0.344 -0.176
-0.6170437719269076 -1.2179807455810185 -0.07056311624272903 2.3278158456161155 0.06979612584878632 0.5330583237901813 0.10891263593986437 0.7586946256996173 -0.11663162724264303 -0.02631083846887907 -0.3848450999925595 0.04673119071338223 0.9809623058994017 0.48576876397020013 -1.432 -14.54 -2.384 -6.816 0.124 0.296 -0.168
-0.6101408583814233 -1.2202817167628466 -0.07056311624272903 2.322830408055488 0.07017962104575767 0.5422622085174937 0.11313108310654926 0.711178036822985 -0.05340707510100826 -0.023561944897503646 -0.4107632393798135 0.01688606050987761 0.9770353150831511 0.459065226419696 -1.432 -14.604 -2.248 -6.724 0.136 0.308 -0.176
-0.603237944835939 -1.2187477359749612 -0.07056311624272903 2.31784497049486 0.07017962104575767 0.5518495884417776 0.11811652066717686 0.6974335689661079 -0.05811946408050899 0.001570796326500243 -0.478307481419324 0.0023561944897503642 0.9636835463078991 0.4178318228490646 -1.524 -14.348 -2.248 -6.632 0.136 0.296 -0.176
-0.596718526487426 -1.2202817167628466 -0.07171360183364309 2.3117090473433186 0.06941263065181497 0.5606699779721187 0.12080098704597633 0.7264933010063623 -0.028274333877004374 -0.04476769530525693 -0.5419247326425838 -0.018064157754752792 0.918130452839392 0.4182245219306897 -1.776 -14.54 -2.28 -6.572 0.116 0.296 -0.168
-0.5898156129419416 -1.2187477359749612 -0.07171360183364309 2.3074906001766338 0.06979612584878632 0.5683398819115458 0.12425244381871851 0.6982189671293579 -0.0011780972448751821 -0.03377212101975522 -0.5344634500917077 0.0 0.8643306786567587 0.37934731284980866 -2.024 -14.54 -2.012 -6.448 0.144 0.296 -0.128
-0.5832961945934286 -1.219514726368904 -0.07209709703061444 2.3009711818281207 0.06941263065181497 0.577160271441887 0.1292378813793461 0.6287112296817222 0.009424777959001457 -0.001570796326500243 -0.5415320335609588 0.0 0.7799003761073706 0.3388993074424274 -1.9 -14.572 -1.944 -6.692 0.136 0.296 -0.168
-0.5760097858509728 -1.219514726368904 -0.07094661143970038 2.294835258676579 0.06902913545484361 0.5829126993964572 0.13153885256117423 0.6365652113142235 0.05262167693775814 0.011388273367126762 -0.5768749509072142 -0.01610066234662749 0.6825110038643556 0.32672563591205056 -2.272 -14.792 -2.012 -7.06 0.136 0.288 -0.14
-0.5706408530933739 -1.2187477359749612 -0.07133010663667173 2.2879323451310944 0.06941263065181497 0.5898156129419416 0.13307283334905964 0.5976880022333424 0.027096236632129192 -0.0023561944897503642 -0.5921902150905916 -0.003141592653000486 0.601222293967968 0.24582962509728803 -2.116 -14.732 -2.18 -7.428 0.144 0.328 -0.14
-0.5645049299418322 -1.2172137551870759 -0.0724805922275858 2.2794954507977248 0.07017962104575767 0.5963350312904546 0.1365242901218018 0.594546409580342 0.04908738520313259 0.005890486224375911 -0.6660176424361031 0.019242254999627974 0.6055419838658437 0.2320851572404109 -2.116 -14.792 -2.28 -7.488 0.024 0.46 -0.168
-0.5591359971842333 -1.2172137551870759 -0.07094661143970038 2.2737430228431545 0.06864564025787226 0.6040049352298816 0.1384417661066586 0.5277875657040816 0.09581857591651483 -0.01649336142825255 -0.7300275927409879 -0.021598449489378342 0.6726935268237291 0.25878869479091504 -1.992 -14.888 -2.448 -7.396 -0.172 0.432 -0.148
-0.5549175500175484 -1.2145292888082764 -0.0724805922275858 2.265689623706756 0.06787864986392955 0.6116748391693088 0.14035924209151535 0.5336780519284575 0.1079922474468917 -0.022383847652628464 -0.7386669725367393 -0.10759954836526664 0.7147123285576106 0.17946348030265274 -2.148 -14.668 -2.516 -7.18 -0.164 0.328 -0.148
-0.5495486172599495 -1.2137622984143337 -0.07171360183364309 2.2553352533885294 0.06481068828815872 0.6189612479117644 0.1407427372884867 0.5002986299903274 0.12487830795676931 0.01727875959150267 -0.8172067888617514 -0.20341812428178146 0.7457355560059903 0.1649336142825255 -2.428 -14.732 -2.516 -6.908 0.024 0.364 -0.128
-0.5445631796993219 -1.2118448224294769 -0.07133010663667173 2.2476653494491026 0.06212622190935926 0.6254806662602774 0.14189322287940076 0.4779147823376989 0.13548118316064595 0.014137166938502187 -0.8348782475348792 -0.22972896275066054 0.7162831248841108 0.11074114101826713 -2.552 -14.984 -2.448 -6.692 0.144 0.452 -0.128
-0.540344732532637 -1.2106943368385628 -0.07209709703061444 2.239228455115733 0.060975736318445196 0.6316165894118191 0.14266021327334347 0.4661338098889471 0.15236724367052357 0.01610066234662749 -0.8458738218203808 -0.1790707812210277 0.6538439709057261 0.12762720152814475 -2.524 -15.08 -2.448 -6.664 0.152 0.596 -0.14
-0.5368932757598948 -1.2095438512476488 -0.07171360183364309 2.2304080655853915 0.060975736318445196 0.6392864933512462 0.14342720366728617 0.4402156705016931 0.14961835009914815 -0.0027488935713754254 -0.8619744841670083 -0.10131636305926567 0.6695519341707286 0.07657632091688685 -2.552 -15.016 -2.616 -6.54 0.052 0.636 -0.156
-0.5319078381992672 -1.2072428800658206 -0.0724805922275858 2.2204371904641365 0.06135923151541655 0.6469563972906732 0.14381069886425754 0.3828816045844342 0.18653206377190384 -0.023169245815878585 -0.8949612070235134 -0.0329867228565051 0.704502152435359 0.050658181529632834 -2.552 -15.268 -2.384 -6.572 -0.008 0.588 -0.14
-0.5296068670174391 -1.2053254040809638 -0.07209709703061444 2.2120002961307668 0.05944175553055978 0.6550097964270717 0.1449611844551716 0.3459678909116785 0.22933626366903548 -0.027488935713754253 -0.9043859849825149 -0.03220132469325498 0.7508406440671161 0.048694686121507534 -2.272 -15.524 -2.216 -6.784 -0.008 0.588 -0.14
-0.5265389054416683 -1.2037914232930784 -0.07209709703061444 2.202412916206483 0.05944175553055978 0.66306319556347 0.1457281748491143 0.3243694414223002 0.2191260875467839 0.014922565101752308 -0.9228428418188928 -0.05772676499888393 0.7979645338621234 0.0679369411211355 -2.272 -15.652 -2.28 -6.816 0.016 0.54 -0.156
-0.5242379342598401 -1.202257442505193 -0.07133010663667173 2.193976021873113 0.059825250727531136 0.6699661091089545 0.1457281748491143 0.30080749652479655 0.22894356458741041 0.012959069693627005 -0.9471901848796465 -0.045945792550132106 0.7920740476377475 0.02591813938725401 -1.992 -15.684 -2.416 -7.0 0.044 0.528 -0.148
-0.5211699726840693 -1.1984224905354794 -0.07209709703061444 2.1847721371458007 0.05944175553055978 0.6776360130483815 0.1457281748491143 0.2945243112187956 0.22580197193440993 0.024740042142378828 -0.9346238142676445 -0.022776546734253524 0.7802930751889957 0.01767145867312773 -2.088 -15.748 -2.652 -7.12 -0.016 0.508 -0.148
-0.5188690015022412 -1.1949710337627373 -0.07133010663667173 2.1728837860396886 0.05944175553055978 0.6864564025787226 0.146495165243057 0.2768528525456678 0.22226768019978438 -0.009424777959001457 -0.9805696068177766 0.008246680714126275 0.7728317926381195 0.031415926530004856 -2.148 -15.808 -2.416 -7.18 -0.072 0.548 -0.148
-0.5169515255173844 -1.1930535577778805 -0.07171360183364309 2.163679901312376 0.05905826033358843 0.6937428113211783 0.1472621556369997 0.23012166183228558 0.265071880096916 -0.012173671530376884 -0.9962775700827791 -0.029452431121879556 0.7877543577398718 0.029059732040254495 -2.212 -15.936 -2.112 -7.18 -0.06 0.54 -0.196
-0.515417544729499 -1.190369091399081 -0.07209709703061444 2.152942035797178 0.05790777474267437 0.7025632008515195 0.14687866044002837 0.21480639764890821 0.2882411259127946 0.009032078877376396 -1.00177535722553 -0.084037603467763 0.7877543577398718 -0.012566370612001944 -2.088 -16.0 -2.316 -7.18 0.06 0.54 -0.168
-0.5131165735476709 -1.1873011298233103 -0.07171360183364309 2.1422041702819805 0.05790777474267437 0.7102331047909466 0.14687866044002837 0.20066923071040604 0.2741039589742924 -0.027096236632129192 -1.0170906214089073 -0.1021017612225158 0.7740098898829947 -0.02042035224450316 -2.18 -16.096 -2.416 -7.212 0.136 0.54 -0.212
-0.5115825927597855 -1.183849673050568 -0.07056311624272903 2.131849799963754 0.05675728915176031 0.7171360183364309 0.14687866044002837 0.17789268397615252 0.28431413509654396 0.01021017612225158 -1.0363328764085353 -0.04123340357063138 0.7457355560059903 0.0070685834692510935 -2.272 -16.224 -2.28 -7.18 0.08 0.56 -0.204
-0.5108156023658428 -1.1819321970657113 -0.07094661143970038 2.1218789248424987 0.057524279545703015 0.724805922275858 0.14611167004608566 0.14333516479314717 0.3314380248915513 0.019634954081253035 -1.0257300012046586 -0.011388273367126762 0.7410231670264896 0.001570796326500243 -2.46 -16.128 -2.28 -7.272 0.024 0.656 -0.224
-0.508898126380986 -1.1788642354899406 -0.07209709703061444 2.112291544918215 0.05714078434873166 0.7320923310183137 0.14611167004608566 0.11545352999776785 0.28431413509654396 -0.008639379795751335 -1.0567532286530383 0.01021017612225158 0.7469136532508656 -0.013744467856877126 -2.552 -16.54 -2.584 -7.396 0.036 0.588 -0.24
-0.507747640790072 -1.1738787979293128 -0.07209709703061444 2.09963620341816 0.05714078434873166 0.7405292253516835 0.14611167004608566 0.10445795571226615 0.28431413509654396 -0.018456856836377853 -1.0701049974282906 0.01688606050987761 0.7402377688632394 -0.036128315509505585 -2.552 -16.636 -2.384 -7.58 0.044 0.568 -0.252
-0.508898126380986 -1.170810836353542 -0.07209709703061444 2.0885148427059907 0.057524279545703015 0.7485826244880819 0.1457281748491143 0.0899280896921389 0.34047010376892767 0.0047123889795007284 -1.099164729468545 -0.005890486224375911 0.7559457321282419 -0.006675884387626033 -2.708 -16.668 -2.448 -7.608 0.06 0.52 -0.232
-0.5085146311840146 -1.1669758843838285 -0.07094661143970038 2.0770099867968503 0.05675728915176031 0.7554855380335662 0.14611167004608566 0.03848450999925595 0.35185837713605445 0.009424777959001457 -1.0964158358971696 0.0023561944897503642 0.7335618844756134 0.006675884387626033 -2.772 -17.048 -2.82 -7.58 0.024 0.52 -0.212
-0.5073641455931006 -1.1654419035959431 -0.07094661143970038 2.0674226068725665 0.05790777474267437 0.7616214611851079 0.14189322287940076 0.014529866020127248 0.3243694414223002 0.018849555918002914 -1.0689269001834154 0.012959069693627005 0.7198174166187363 -0.09660397407976494 -2.648 -17.048 -2.652 -7.732 0.008 0.624 -0.224
-0.5073641455931006 -1.1616069516262295 -0.07171360183364309 2.055150760569483 0.05829126993964572 0.769291365124535 0.13729128051574452 0.005890486224375911 0.3341869184629267 0.02513274122400389 -1.0877764561014183 0.027881634795379313 0.7025386570272336 -0.3314380248915513 -2.836 -17.08 -2.652 -7.824 -0.016 0.644 -0.26
-0.507747640790072 -1.1573885044595447 -0.07171360183364309 2.0444128950542853 0.057524279545703015 0.7761942786700193 0.13268933815208828 -0.007461282550876154 0.3510729789728043 -0.003141592653000486 -1.1034844193664206 -0.006283185306000972 0.7186393193738612 -0.4410010686649432 -2.708 -17.3 -2.684 -7.764 0.036 0.588 -0.26
-0.5085146311840146 -1.1531700572928598 -0.07094661143970038 2.0317575535542307 0.05790777474267437 0.7834806874124751 0.12962137657631745 -0.028667032958629435 0.362068553258306 -0.022383847652628464 -1.1042698175296708 -0.029845130203504617 0.691935781823357 -0.44885505029744444 -2.492 -17.428 -2.348 -7.7 0.016 0.588 -0.28
-0.5085146311840146 -1.151252581308003 -0.07209709703061444 2.021786678432975 0.057524279545703015 0.7892331153670453 0.12463593901568987 -0.05851216316213405 0.33536501570780186 0.009032078877376396 -1.1242974706925488 -0.003141592653000486 0.6192864517227208 -0.4178318228490646 -2.492 -17.492 -2.18 -7.64 0.052 0.608 -0.288
-0.5096651167749288 -1.1478011245352608 -0.07056311624272903 2.010665317720806 0.05675728915176031 0.7957525337155584 0.12003399665203363 -0.06518804754976008 0.3522510762176795 0.022383847652628464 -1.1439324247738019 -0.02513274122400389 0.6385287067223487 -0.41665372560418945 -2.552 -17.652 -2.216 -7.52 0.06 0.624 -0.288
-0.5108156023658428 -1.1431991821716045 -0.07133010663667173 1.99762648102378 0.05675728915176031 0.8022719520640714 0.11504855909140603 -0.07775441816176203 0.3420409000954279 -0.004319689897875668 -1.1144799936519223 -0.024740042142378828 0.6122178682534697 -0.4229369109101904 -2.648 -17.808 -2.348 -7.52 0.044 0.74 -0.288
-0.5111990975628141 -1.1401312205958338 -0.07209709703061444 1.9857381299176682 0.057524279545703015 0.8091748656095558 0.1112136071216925 -0.12055861805889365 0.35657076611555516 -0.0047123889795007284 -1.0826713680402924 -0.006675884387626033 0.5961172059068423 -0.4178318228490646 -2.96 -17.904 -2.484 -7.764 0.008 0.76 -0.288
-0.5135000687446423 -1.1370632590200629 -0.07133010663667173 1.9761507499933844 0.05675728915176031 0.8149272935641261 0.10699515995500761 -0.13155419234439536 0.3593196596869306 0.006283185306000972 -1.0697122983466654 0.014922565101752308 0.6338163177428481 -0.44257186499144346 -2.772 -17.936 -2.384 -7.764 -0.016 0.656 -0.268
-0.5158010399264704 -1.1324613166564066 -0.07133010663667173 1.966179874872129 0.05714078434873166 0.8214467119126391 0.10431069357620813 -0.13980087305852162 0.3573561642788053 -0.01610066234662749 -1.086991057938168 0.004319689897875668 0.6573782626403517 -0.394662577033186 -2.616 -18.064 -2.448 -7.792 -0.044 0.588 -0.28
-0.5161845351234418 -1.1297768502776073 -0.07094661143970038 1.9554420093569311 0.05675728915176031 0.8271991398672094 0.09932525601558054 -0.17671458673127732 0.3239767423406751 -0.011388273367126762 -1.072461191918041 -0.007461282550876154 0.6424556975385993 -0.3993749660126868 -2.74 -18.192 -2.348 -7.884 -0.06 0.624 -0.28
-0.5181020111082985 -1.1267088887018364 -0.07094661143970038 1.9439371534477905 0.0559902987578176 0.8329515678217797 0.09664078963678106 -0.16297011887440022 0.32594023774880043 0.028274333877004374 -1.0811005717137923 -0.03534291734625546 0.5878705251927159 -0.34675328907492864 -2.928 -18.224 -2.448 -7.824 -0.072 0.676 -0.26
-0.5207864774870979 -1.1228739367321228 -0.07056311624272903 1.933582783129564 0.055223308363874894 0.8390874909733214 0.09127185687918211 -0.17553648948640216 0.34675328907492864 0.009424777959001457 -1.0434014598777863 -0.06008295948863429 0.5709844646828384 -0.35853426152368045 -3.176 -18.348 -2.552 -7.884 -0.044 0.752 -0.26
-0.5223204582749834 -1.1182719943684667 -0.07171360183364309 1.922844917614366 0.05483981316690354 0.8448399189278917 0.088970885697354 -0.21087940683265763 0.3440043955035532 0.00510508806112579 -1.0170906214089073 -0.0730420291822613 0.5753041545807139 -0.40251655866568725 -3.116 -18.668 -2.484 -8.16 0.016 0.664 -0.26
-0.5250049246537829 -1.1159710231866384 -0.07094661143970038 1.912874042493111 0.054072822772960834 0.8521263276703473 0.08436894333369775 -0.23365595356691113 0.3451824927484284 -0.0023561944897503642 -1.0292642929392841 -0.0801106126515124 0.5941537104987169 -0.39034288713531035 -3.148 -18.7 -2.616 -8.436 0.036 0.548 -0.252
-0.5276893910325823 -1.1129030616108677 -0.07209709703061444 1.9017526817809416 0.05483981316690354 0.858262250821889 0.07938350577307016 -0.25250550948491407 0.32672563591205056 -0.01727875959150267 -1.067356103856915 -0.04358959806038174 0.6181083544778456 -0.4197953182571899 -2.928 -18.952 -2.484 -8.496 0.016 0.56 -0.28
-0.5296068670174391 -1.1094516048381255 -0.07094661143970038 1.8910148162657439 0.05445631796993219 0.8624806979885739 0.07401457301547121 -0.2509347131584138 0.336543112952677 0.005497787142750851 -1.0202322140619078 0.010995574285501701 0.5796238444785896 -0.43353978611406707 -2.992 -18.984 -2.416 -8.436 0.008 0.588 -0.268
-0.5334418189871526 -1.105616652868412 -0.07017962104575767 1.8806604459475174 0.054072822772960834 0.8682331259431442 0.06941263065181497 -0.2666426764234162 0.329474529483426 0.01727875959150267 -1.0186614177354076 0.003141592653000486 0.49794243550057704 -0.49087385203132594 -3.116 -19.272 -2.652 -8.404 0.008 0.676 -0.26
-0.5361262853659521 -1.1021651960956698 -0.07094661143970038 1.870689570826262 0.05445631796993219 0.8728350683068005 0.06366020269724466 -0.3082687790756727 0.33575771478942695 0.03220132469325498 -1.009629338858031 0.0007853981632501215 0.49519354192920156 -0.47477318968469845 -2.992 -19.428 -2.684 -8.22 0.024 0.664 -0.26
-0.5391942469417229 -1.0994807297168703 -0.07094661143970038 1.8614856860989495 0.05445631796993219 0.8785874962613707 0.05944175553055978 -0.3200497515244245 0.3224059460141749 -0.02081305132612822 -0.9770353150831511 0.015707963265002428 0.4700608007051977 -0.46731190713382226 -3.052 -19.588 -2.552 -8.252 0.008 0.692 -0.308
-0.5422622085174937 -1.0967962633380708 -0.07094661143970038 1.8522818013716371 0.054072822772960834 0.8816554578371415 0.05483981316690354 -0.3310453258099262 0.3137665662184235 -0.018064157754752792 -0.9699667316139 -0.0011780972448751821 0.4390375732568179 -0.48144907407232446 -3.116 -19.716 -2.584 -8.312 0.024 0.732 -0.268
-0.5457136652902359 -1.0941117969592713 -0.07056311624272903 1.8438449070382674 0.054072822772960834 0.8866408953977691 0.04947088040930459 -0.32672563591205056 0.3243694414223002 -0.018064157754752792 -0.9605419536548986 -0.008639379795751335 0.4755585878479486 -0.5002986299903274 -3.24 -20.0 -2.552 -8.344 0.016 0.732 -0.268
-0.5495486172599495 -1.0918108257774433 -0.06979612584878632 1.8334905367200407 0.054072822772960834 0.8912428377614254 0.045252433242619704 -0.3483240854014289 0.29177541764742015 0.023169245815878585 -0.9106691702885158 -0.006283185306000972 0.46259951815432154 -0.5167919914185799 -3.116 -20.192 -2.516 -8.404 0.016 0.676 -0.288
-0.5537670644266344 -1.088359369004701 -0.07056311624272903 1.8231361664018142 0.05445631796993219 0.8958447801250816 0.03911651009107805 -0.3938771788699359 0.27449665805591744 0.02631083846887907 -0.9224501427372677 0.005497787142750851 0.45160394386881986 -0.5089380097860787 -3.116 -20.32 -2.652 -8.436 0.036 0.664 -0.268
-0.5572185211993765 -1.0856749026259016 -0.07094661143970038 1.8150827672654157 0.05483981316690354 0.9004467224887379 0.0337475773334791 -0.3840597018293094 0.28667032958629435 -0.0047123889795007284 -0.9251990363086431 0.00039269908162506076 0.44257186499144346 -0.5285729638673318 -3.052 -20.508 -2.82 -8.464 0.016 0.664 -0.26
-0.5622039587600042 -1.0829904362471021 -0.07056311624272903 1.8074128633259887 0.05368932757598948 0.9035146840645087 0.0279951493789088 -0.4091924430533133 0.2854922323414192 -0.01767145867312773 -0.8906415171256378 -0.0007853981632501215 0.3981968687678116 -0.5548838023362108 -3.052 -20.572 -2.752 -8.496 0.024 0.732 -0.252
-0.566422405926689 -1.0799224746713312 -0.07094661143970038 1.7970584930077622 0.05445631796993219 0.9085001216251363 0.0222427214243385 -0.41861722101231474 0.26153758836229046 0.01610066234662749 -0.8230972750861273 0.014529866020127248 0.3659955440745566 -0.5478152188669597 -2.836 -20.856 -2.752 -8.556 0.008 0.724 -0.252
-0.5706408530933739 -1.077238008292532 -0.07056311624272903 1.7897720842653064 0.05445631796993219 0.9111845880039358 0.01572330307582549 -0.42136611458369017 0.24386612968916271 -0.01649336142825255 -0.8230972750861273 -0.003926990816250607 0.3711006321356824 -0.5521349087648354 -2.836 -20.92 -2.652 -8.556 0.016 0.704 -0.252
-0.5756262906540015 -1.0749370371107037 -0.07017962104575767 1.7813351899319367 0.05368932757598948 0.9154030351706206 0.01112136071216925 -0.4441426613179437 0.2179479903019087 0.00039269908162506076 -0.7975718347804983 -0.0047123889795007284 0.3569634651971802 -0.5592034922340865 -2.772 -20.984 -2.784 -8.74 0.044 0.732 -0.288
-0.5817622138055432 -1.0737865515197895 -0.07056311624272903 1.772898295598567 0.05483981316690354 0.9192379871403342 0.005752427954570301 -0.47634398601119865 0.22580197193440993 0.0019634954081253035 -0.7535895376384916 0.003141592653000486 0.34753868723817877 -0.5328926537652074 -2.896 -21.144 -2.852 -8.74 0.016 0.712 -0.28
-0.585980660972228 -1.071869075534933 -0.07133010663667173 1.767529362840968 0.055223308363874894 0.9219224535191337 -0.0011504855909140602 -0.48498336580695 0.19242254999627975 -0.014137166938502187 -0.7202101157003614 0.00039269908162506076 0.34478979366680335 -0.5124723015207042 -2.616 -21.208 -2.92 -8.712 0.036 0.656 -0.268
-0.5898156129419416 -1.0695681043531047 -0.07056311624272903 1.7613934396894264 0.05445631796993219 0.9242234247009617 -0.005368932757598948 -0.4853760648885751 0.1971349389757805 -0.01649336142825255 -0.7272786991696125 -0.003141592653000486 0.32162054785092475 -0.5423174317242089 -2.552 -21.208 -2.82 -8.772 0.036 0.704 -0.26
-0.5959515360934833 -1.0680341235652193 -0.07133010663667173 1.7529565453560565 0.05445631796993219 0.9280583766706754 -0.011504855909140603 -0.48655416213345026 0.18967365642490433 0.003141592653000486 -0.6762278185583546 -0.010995574285501701 0.28156524152516854 -0.5733406591725887 -2.428 -21.336 -2.752 -8.804 0.024 0.752 -0.268
-0.6009369736541108 -1.0672671331712766 -0.07209709703061444 1.7472041174014863 0.05483981316690354 0.9303593478525034 -0.017640779060682257 -0.510901505194204 0.14097897030339682 0.0019634954081253035 -0.6157521599880952 0.022776546734253524 0.2811725424435435 -0.5505641124383351 -2.524 -21.46 -2.852 -8.864 0.024 0.704 -0.28
-0.6070728968056525 -1.0649661619894486 -0.07171360183364309 1.740301203856002 0.054072822772960834 0.9334273094282742 -0.02339320701525256 -0.5293583620305818 0.15236724367052357 -0.024347343060753767 -0.6043638866209685 0.009424777959001457 0.28156524152516854 -0.5328926537652074 -2.428 -21.524 -2.884 -9.048 0.036 0.636 -0.24
-0.6112913439723374 -1.0641991715955057 -0.07094661143970038 1.7345487759014315 0.05445631796993219 0.935344785413131 -0.027611654181937447 -0.5289656629489569 0.1331249886708956 -0.0200276531628781 -0.5996514976414677 -0.02591813938725401 0.2580032966276649 -0.5533130060097106 -2.4 -21.62 -2.784 -9.048 0.024 0.588 -0.268
-0.616276781532965 -1.063432181201563 -0.07133010663667173 1.7287963479468613 0.05368932757598948 0.9372622613979879 -0.03413107253045045 -0.49558624101082666 0.10170906214089073 -0.006283185306000972 -0.5564545986627111 -0.01021017612225158 0.20263272611853134 -0.5348561491733327 -2.46 -21.78 -2.852 -9.076 0.052 0.732 -0.26
-0.6220292094875353 -1.0626651908076203 -0.07209709703061444 1.7238109103862338 0.054072822772960834 0.9395632325798159 -0.0395000052880494 -0.5395685381528335 0.07461282550876154 -0.01649336142825255 -0.5120796024390792 0.001570796326500243 0.16846790601715106 -0.5222897785613307 -2.524 -22.16 -3.088 -9.016 0.052 0.76 -0.288
-0.6273981422451342 -1.0622816956106491 -0.07286408742455715 1.7199759584165202 0.055223308363874894 0.9399467277767872 -0.045252433242619704 -0.5619523858054619 0.0750055245903866 -0.02670353755050413 -0.48773225937832543 0.0 0.16768250785390093 -0.5607742885605868 -2.584 -22.352 -3.02 -8.956 0.024 0.712 -0.26
-0.6327670750027332 -1.0618982004136777 -0.07171360183364309 1.7149905208558927 0.054072822772960834 0.9414807085646727 -0.051004861197190006 -0.5603815894789617 0.062439153978384655 -0.030237829285129678 -0.4873395602967004 0.006283185306000972 0.17043140142527635 -0.5607742885605868 -2.336 -22.476 -2.884 -9.168 0.016 0.684 -0.28
-0.6396699885482175 -1.0615147052167062 -0.07286408742455715 1.711155568886179 0.05483981316690354 0.9441651749434722 -0.0559902987578176 -0.5458517234588344 0.02120575040775328 -0.04555309346850705 -0.3872012944823099 0.007461282550876154 0.13744467856877127 -0.5804092426418398 -2.148 -22.668 -3.052 -9.352 0.044 0.712 -0.26
-0.6454224165027879 -1.061131210019735 -0.07363107781849985 1.708087607310408 0.05483981316690354 0.9445486701404435 -0.060975736318445196 -0.5862997288662157 0.010995574285501701 -0.029059732040254495 -0.3824889055028092 0.0035342917346255468 0.155116137241899 -0.5529203069280855 -2.18 -22.54 -2.952 -9.476 0.016 0.656 -0.252
-0.6507913492603867 -1.0615147052167062 -0.07401457301547121 1.704636150537666 0.055223308363874894 0.9460826509283289 -0.0674951546669582 -0.5780530481520894 -0.004319689897875668 -0.05537057050913356 -0.37934731284980866 0.014137166938502187 0.13980087305852162 -0.5387831399895834 -1.992 -22.508 -2.952 -9.444 0.016 0.596 -0.26
-0.656543777214957 -1.0615147052167062 -0.07401457301547121 1.7011846937649238 0.05368932757598948 0.9468496413222717 -0.07401457301547121 -0.5647012793768373 -0.023954643979128706 -0.05026548244800778 -0.3502875808095542 0.014137166938502187 0.09699667316139 -0.5537057050913357 -2.056 -22.476 -2.716 -9.412 0.024 0.656 -0.288
-0.6615292147755847 -1.0622816956106491 -0.07478156340941391 1.6988837225830957 0.05445631796993219 0.947233136519243 -0.08015049616701286 -0.5482079179485848 -0.034164820101380285 -0.07029313561088588 -0.29530970938204565 -0.02670353755050413 0.06558074663138515 -0.5851216316213405 -2.056 -22.412 -2.752 -9.352 0.052 0.692 -0.268
-0.6668981475331837 -1.0630486860045918 -0.07593204900032798 1.6954322658103536 0.05445631796993219 0.948383622110157 -0.0839854481367264 -0.5643085802952122 -0.051443579692882956 -0.0730420291822613 -0.2411172361177873 -0.0310232274483798 0.05262167693775814 -0.5552765014178359 -1.96 -22.352 -2.616 -9.352 0.052 0.704 -0.28
-0.674951546669582 -1.0638156763985345 -0.07631554419729933 1.6942817802194394 0.054072822772960834 0.9491506125040997 -0.08935438089432535 -0.5957245068252172 -0.07068583469251093 -0.08678649703913842 -0.2250165737711598 0.019242254999627974 0.07422012642713648 -0.530536459275457 -1.836 -22.224 -2.416 -9.32 0.036 0.644 -0.232
-0.679169993836267 -1.0649661619894486 -0.07708253459124204 1.6923643042345826 0.05445631796993219 0.9499176028980425 -0.09625729443980971 -0.6122178682534697 -0.07814711724338709 -0.06479534846813502 -0.19831303622065566 -0.007461282550876154 0.07775441816176203 -0.5513495106015853 -1.68 -22.256 -2.448 -9.232 0.06 0.596 -0.252
-0.6872233929726653 -1.0661166475803625 -0.0782330201821561 1.6900633330527546 0.054072822772960834 0.9495341077010712 -0.10239321759135137 -0.6004368958047178 -0.11506083091614279 -0.09817477040626518 -0.1700387023436513 -0.010995574285501701 0.04476769530525693 -0.5772676499888393 -1.712 -22.604 -2.652 -9.412 0.06 0.644 -0.24
-0.6925923257302643 -1.0676506283682479 -0.07938350577307016 1.6885293522648692 0.05445631796993219 0.9491506125040997 -0.10737865515197896 -0.5753041545807139 -0.13508848407902088 -0.06950773744763575 -0.14961835009914815 0.0 -0.009032078877376396 -0.5788384463153395 -1.34 -22.54 -2.448 -9.504 0.036 0.664 -0.252
-0.6971942680939206 -1.0695681043531047 -0.08091748656095557 1.6889128474618404 0.05445631796993219 0.9499176028980425 -0.11389807350049197 -0.5965099049884672 -0.13548118316064595 -0.08835729336563866 -0.11349003458964255 0.01649336142825255 -0.01767145867312773 -0.5615596867238368 -1.34 -22.16 -2.384 -9.2 0.036 0.676 -0.252
-0.7037136864424336 -1.0711020851409903 -0.08130098175792692 1.689296342658812 0.05368932757598948 0.9495341077010712 -0.11926700625809092 -0.5811946408050899 -0.16454091520090044 -0.14569135928289753 -0.07107853377413599 0.005890486224375911 -0.0035342917346255468 -0.5576326959075862 -1.12 -22.288 -2.28 -8.984 0.08 0.732 -0.252
-0.7094661143970039 -1.0734030563228183 -0.08360195293975504 1.6881458570678978 0.054072822772960834 0.9495341077010712 -0.12425244381871851 -0.5776603490704644 -0.18849555918002917 -0.13351768775252065 -0.03887720908088101 -0.009032078877376396 -0.01727875959150267 -0.5513495106015853 -1.088 -22.604 -2.148 -9.168 0.08 0.732 -0.224
-0.7152185423515741 -1.0745535419137324 -0.08436894333369775 1.6889128474618404 0.05368932757598948 0.9491506125040997 -0.12962137657631745 -0.5953318077435921 -0.20263272611853134 -0.09660397407976494 0.005497787142750851 -0.014922565101752308 -0.02042035224450316 -0.5442809271323342 -0.932 -22.32 -2.012 -9.14 0.088 0.78 -0.28
-0.7205874751091731 -1.0768545130955605 -0.0847524385306691 1.689296342658812 0.05445631796993219 0.9491506125040997 -0.1357572997278591 -0.582372738049965 -0.18574666560865372 -0.11231193734476737 0.013744467856877126 -0.00510508806112579 0.007853981632501214 -0.5391758390712084 -0.9 -22.288 -1.98 -9.232 0.1 0.676 -0.252
-0.7259564078667721 -1.07953897947436 -0.08590292412158317 1.6900633330527546 0.05445631796993219 0.9503010980950138 -0.1407427372884867 -0.5894413215192161 -0.21480639764890821 -0.10367255754901604 0.03180862561162992 0.014922565101752308 0.022776546734253524 -0.5537057050913357 -0.932 -22.764 -1.98 -9.628 0.108 0.624 -0.252
-0.7320923310183137 -1.0810729602622453 -0.08628641931855452 1.6900633330527546 0.054072822772960834 0.9506845932919852 -0.146495165243057 -0.6126105673350948 -0.2309070599955357 -0.11623892816101798 0.07618362183526178 -0.005497787142750851 0.022383847652628464 -0.5517422096832103 -0.56 -22.668 -2.048 -9.628 0.1 0.56 -0.232
-0.7366942733819699 -1.0837574266410448 -0.08935438089432535 1.6923643042345826 0.05445631796993219 0.9495341077010712 -0.1507136124097419 -0.6008295948863429 -0.23876104162803694 -0.1260564052016445 0.10445795571226615 0.0007853981632501215 0.02042035224450316 -0.5505641124383351 -0.62 -22.888 -1.88 -9.66 0.08 0.52 -0.24
-0.7439806821244257 -1.0868253882168157 -0.0897378760912967 1.6942817802194394 0.054072822772960834 0.9503010980950138 -0.15684953556128356 -0.5713771637644633 -0.24740042142378826 -0.15825772989489947 0.10406525663064109 0.0007853981632501215 0.0027488935713754254 -0.5321072556019573 -0.404 -23.08 -1.776 -9.596 0.088 0.576 -0.232
-0.749733110078996 -1.0898933497925865 -0.09127185687918211 1.695815761007325 0.054072822772960834 0.9491506125040997 -0.1622184683188825 -0.5764822518255892 -0.2784236488721681 -0.12173671530376882 0.1990984343839058 -0.011780972448751823 -0.03259402377488004 -0.5340707510100826 -0.28 -22.888 -1.576 -9.504 0.108 0.676 -0.232
-0.7558690332305377 -1.0921943209744145 -0.09280583766706753 1.6973497417952104 0.05368932757598948 0.9495341077010712 -0.1672039058795101 -0.5753041545807139 -0.2890265240760447 -0.14058627122177175 0.18613936469027878 -0.006675884387626033 -0.04241150081550656 -0.5215043803980807 -0.372 -23.112 -1.844 -9.628 0.144 0.704 -0.232
-0.7612379659881365 -1.094878787353214 -0.0947233136519243 1.6992672177800672 0.054072822772960834 0.9491506125040997 -0.1721893434401377 -0.5890486224375912 -0.2996293992799213 -0.15040374826239827 0.20263272611853134 0.0023561944897503642 -0.02081305132612822 -0.4967643382557018 -0.372 -23.208 -1.744 -9.596 0.124 0.636 -0.212
-0.7669903939427068 -1.0983302441259561 -0.0947233136519243 1.702335179355838 0.054072822772960834 0.9491506125040997 -0.17679128580379394 -0.582372738049965 -0.3271183349936756 -0.1280199006097698 0.19045905458815446 0.001570796326500243 0.0035342917346255468 -0.5022621253984527 -0.248 -23.08 -1.544 -9.536 0.124 0.548 -0.204
-0.7731263170942485 -1.1025486912926412 -0.09664078963678106 1.704636150537666 0.05483981316690354 0.9487671173071284 -0.18139322816745018 -0.5902267196824663 -0.3659955440745566 -0.09660397407976494 0.24661502326053814 -0.00039269908162506076 -0.0023561944897503642 -0.4712388979500729 -0.34 -23.08 -1.608 -9.504 0.124 0.5 -0.252
-0.7781117546548761 -1.1063836432623546 -0.09932525601558054 1.7096215880982937 0.05368932757598948 0.9476166317162144 -0.18561167533413506 -0.5662720757033376 -0.37463492387030795 -0.14137166938502185 0.2768528525456678 0.0023561944897503642 -0.06754424203951044 -0.4339324851956921 -0.308 -22.888 -1.712 -9.504 0.152 0.568 -0.232
-0.7861651537912745 -1.1106020904290395 -0.09894176081860918 1.7115390640831505 0.054072822772960834 0.9460826509283289 -0.18983012250081996 -0.581587339886715 -0.37699111836005833 -0.16532631336415057 0.35853426152368045 -0.008639379795751335 -0.09935286765114036 -0.42764929988969114 -0.404 -22.636 -1.644 -9.628 0.108 0.576 -0.232
-0.7900001057609881 -1.114437042398753 -0.10085923680346595 1.7142235304619498 0.05445631796993219 0.9445486701404435 -0.1928980840765908 -0.5890486224375912 -0.38131080825793395 -0.12566370612001942 0.3526437752993045 -0.005890486224375911 -0.16336281795602528 -0.3840597018293094 -0.34 -22.412 -1.376 -9.748 0.1 0.548 -0.224
-0.7965195241095011 -1.118655489565438 -0.1012427320004373 1.718825472825606 0.05253884198507542 0.9433981845495295 -0.19673303604630432 -0.594939108661967 -0.3970187715229364 -0.09896016856951531 0.3593196596869306 -0.0019634954081253035 -0.13744467856877127 -0.3392920065240525 -0.34 -22.16 -1.408 -9.66 0.144 0.528 -0.224
-0.800737971276186 -1.12210694633818 -0.10431069357620813 1.7222769295983482 0.05330583237901813 0.941864203761644 -0.19980099762207515 -0.5678428720298379 -0.38563049815580963 -0.12212941438539389 0.3832743036660593 -0.04633849163175717 -0.10445795571226615 -0.3400774046873026 0.996 -22.0 -1.44 -9.596 0.164 0.48 -0.224
-0.8064903992307563 -1.1259418983078937 -0.10661166475803625 1.7268788719620045 0.05292233718204677 0.9395632325798159 -0.20210196880390327 -0.5156138941737047 -0.41154863754306364 -0.22266037928140944 0.39348447978831086 -0.03926990816250607 -0.14686945652777272 -0.3310453258099262 1.712 -21.936 -0.972 -9.628 0.144 0.508 -0.232
-0.8114758367913839 -1.1301603454745786 -0.10776215034895031 1.7314808143256608 0.05368932757598948 0.9384127469889019 -0.2059369207736168 -0.4971570373373269 -0.41626102652256436 -0.20341812428178146 0.41194133662468874 0.03573561642788053 -0.1661117115274007 -0.2811725424435435 2.74 -21.652 -0.5 -9.78 0.152 0.54 -0.252
-0.8153107887610974 -1.1347622878382349 -0.11083011192472114 1.737233242280231 0.05330583237901813 0.9364952710040451 -0.20862138715241627 -0.4830198703988247 -0.39152098438018557 -0.20930861050615737 0.4241150081550656 0.009032078877376396 -0.1798561793842778 -0.2670353755050413 3.24 -21.396 -0.3 -9.748 0.124 0.508 -0.232
-0.8172282647459542 -1.138213744610977 -0.11543205428837738 1.740301203856002 0.054072822772960834 0.9345777950191884 -0.2109223583342444 -0.36049775693180575 -0.4170464246858145 -0.3314380248915513 0.4292200962161914 -0.0310232274483798 -0.17278759591502674 -0.2505420140767888 2.864 -21.272 -0.4 -9.66 0.152 0.46 -0.26
-0.8229806927005244 -1.1431991821716045 -0.11888351106111957 1.745670136613601 0.05330583237901813 0.9326603190343316 -0.21360682471304387 -0.3176935570346741 -0.4182245219306897 -0.3805254100946839 0.44139376774656824 -0.013744467856877126 -0.17357299407827684 -0.252112810403289 2.836 -20.888 -0.332 -9.748 0.152 0.48 -0.26
-0.8256651590793239 -1.1474176293382894 -0.12233496783386175 1.7510390693711997 0.05292233718204677 0.9311263382464462 -0.2166747862888147 -0.3337942193813016 -0.4300054943794415 -0.3581415624420554 0.48616146305182517 0.007853981632501214 -0.21637719397540847 -0.24582962509728803 2.74 -20.476 1.408 -9.84 0.152 0.52 -0.232
-0.8279661302611521 -1.151252581308003 -0.12386894862174716 1.7548740213409133 0.05062136600021865 0.928825367064618 -0.21859226227367146 -0.3730641275438077 -0.4249004063183157 -0.31965705244279946 0.5022621253984527 -0.062439153978384655 -0.21245020315915786 -0.2591813938725401 3.176 -20.128 2.012 -9.72 0.18 0.46 -0.252
-0.8325680726248084 -1.1550875332777166 -0.12540292940963257 1.7598594589015408 0.04563592843959106 0.9265243958827899 -0.22089323345549958 -0.3828816045844342 -0.420188017338815 -0.19556414264928024 0.4987278336638271 -0.24936391683191356 -0.19634954081253037 -0.21362830040403305 3.644 -19.968 2.28 -9.66 0.164 0.452 -0.268
-0.8367865197914932 -1.1593059804444015 -0.12540292940963257 1.7652283916591398 0.04180097646987752 0.9242234247009617 -0.22357769983429907 -0.3860231972374347 -0.4080143458084381 -0.12684180336489462 0.49990593090870233 -0.42764929988969114 -0.19085175366977952 -0.2576105975460398 4.144 -19.78 1.944 -9.476 0.6 0.46 -0.232
-0.8406214717612067 -1.1631409324141149 -0.1277039005914607 1.7713643148106815 0.039883500485020755 0.9215389583221623 -0.22549517581915582 -0.3848450999925595 -0.42843469805294127 -0.06754424203951044 0.5175773895818301 -0.4272566008080661 -0.21755529122028364 -0.24936391683191356 4.86 -19.872 1.24 -9.26 1.24 0.5 -0.212
-0.8433059381400062 -1.1677428747777712 -0.12962137657631745 1.775199266780395 0.04141748127290617 0.9200049775342769 -0.2281796421979553 -0.36167585417668097 -0.4315762907059417 -0.15158184550727344 0.5148284960104547 -0.19399334632278 -0.24190263428103742 -0.22855086550578535 4.924 -19.78 1.844 -9.412 1.04 0.54 -0.224
-0.846373899715777 -1.1715778267474848 -0.13077186216723152 1.781718685128908 0.045252433242619704 0.9177040063524488 -0.23009711818281206 -0.2945243112187956 -0.4174391237674396 -0.17043140142527635 0.5195408849899553 0.2120575040775328 -0.22933626366903548 -0.2230530783630345 5.14 -19.492 2.216 -9.476 0.436 0.508 -0.24
-0.8486748708976052 -1.1757962739141696 -0.13268933815208828 1.7878546082804496 0.047553404424447825 0.915786530367592 -0.23278158456161155 -0.25407630581141427 -0.3950552761148111 -0.20655971693478195 0.523860574887831 0.3860231972374347 -0.20145462887365617 -0.21166480499590773 4.672 -19.652 2.484 -9.32 0.144 0.48 -0.24
-0.8502088516854905 -1.1807817114747972 -0.1349903093339164 1.7928400458410774 0.04832039481839053 0.9131020639887926 -0.2339320701525256 -0.19988383254715592 -0.40290925774731234 -0.20773781417965714 0.5862997288662157 0.2721404635661671 -0.19556414264928024 -0.23169245815878584 4.36 -19.84 2.112 -9.232 0.228 0.54 -0.232
-0.8525098228673187 -1.1853836538384535 -0.13537380453088776 1.798975968992619 0.047553404424447825 0.9108010928069644 -0.2373835269252678 -0.19399334632278 -0.39976766509431183 -0.1299833960178951 0.6181083544778456 0.023169245815878585 -0.2560398012195396 -0.2309070599955357 4.424 -20.192 1.376 -9.168 0.472 0.56 -0.212
-0.854043803655204 -1.1888351106111956 -0.1357572997278591 1.8077963585229602 0.047553404424447825 0.909267112019079 -0.2389175077131532 -0.1888882582616542 -0.42136611458369017 -0.04437499622363186 0.6491315819262254 -0.07539822367201165 -0.2360121480566615 -0.19674223989415543 4.02 -20.604 1.108 -9.14 0.636 0.568 -0.204
-0.8555777844430895 -1.1930535577778805 -0.13690778531877318 1.8139322816745018 0.04908738521233324 0.9069661408372509 -0.24160197409195266 -0.19792033713903062 -0.41351213295118894 -0.054977871427508505 0.6412776002937242 0.005890486224375911 -0.19517144356765517 -0.20459622152665666 3.74 -20.92 0.468 -9.076 0.572 0.528 -0.232
-0.8555777844430895 -1.1980389953385082 -0.13805827090968723 1.8219856808109003 0.05062136600021865 0.9035146840645087 -0.24275245968286674 -0.13391038683414572 -0.4519966429504449 -0.11152653918151725 0.7257079028431123 0.11466813183451774 -0.22187498111815931 -0.21755529122028364 3.396 -20.984 0.536 -9.108 0.3 0.52 -0.232
-0.8563447748370322 -1.2030244328991357 -0.13882526130362993 1.83042257514427 0.052155346788104066 0.9008302176857093 -0.2454369260616662 -0.0769690199985119 -0.45356743927694515 -0.1460840583645226 0.7602654220261176 0.14922565101752308 -0.2721404635661671 -0.1822123738740282 3.148 -21.08 0.604 -9.2 0.124 0.596 -0.232
-0.8571117652309749 -1.207626375262792 -0.14112623248545805 1.838092479083697 0.05177185159113271 0.8981457513069098 -0.24658741165258025 -0.07971791356988733 -0.452782041113695 -0.08953539061051385 0.7869689595766217 0.09071348785538903 -0.278030949790543 -0.1700387023436513 2.896 -21.08 0.232 -9.352 0.152 0.596 -0.252
-0.8574952604279463 -1.2126118128234196 -0.14112623248545805 1.8461458782200955 0.05062136600021865 0.8958447801250816 -0.24773789724349432 -0.03652101459113065 -0.47634398601119865 -0.10131636305926567 0.8042477191681244 -0.0510508806112579 -0.22148228203653425 -0.15943582713977467 2.648 -21.112 0.232 -9.504 0.3 0.52 -0.24
-0.8574952604279463 -1.217597250384047 -0.14150972768242942 1.8545827725534652 0.049854375606275945 0.8939273041402248 -0.24888838283440837 0.003141592653000486 -0.47477318968469845 -0.11113384009989219 0.8093528072292502 -0.09660397407976494 -0.19477874448603014 -0.12959069693627004 2.68 -21.112 0.1 -9.476 0.356 0.432 -0.224
-0.8571117652309749 -1.221815697550732 -0.14342720366728617 1.8634031620838063 0.049854375606275945 0.890859342564454 -0.2500388684253224 0.00039269908162506076 -0.4779147823376989 -0.12095131714051871 0.8368417429430044 -0.04987278336638271 -0.21362830040403305 -0.12134401622214377 2.304 -20.984 0.268 -9.536 0.316 0.404 -0.24
-0.8567282700340035 -1.2268011351113597 -0.14419419406122888 1.8722235516141474 0.0502378708032473 0.8889418665795973 -0.25080585881926515 0.021991148571003403 -0.47438049060307336 -0.10406525663064109 0.8313439558002536 0.007853981632501214 -0.25682519938278975 -0.08050331173313745 2.46 -20.952 0.436 -9.688 0.3 0.452 -0.232
-0.8567282700340035 -1.2317865726719872 -0.14534467965214296 1.8806604459475174 0.049854375606275945 0.8866408953977691 -0.2504223636222938 0.054192473264258384 -0.47752208325607387 -0.06675884387626033 0.84037603467763 0.012173671530376884 -0.2631083846887907 -0.03063052836675474 1.9 -20.856 0.268 -9.78 0.292 0.528 -0.204
-0.8559612796400609 -1.2363885150356435 -0.14534467965214296 1.889097340280887 0.04947088040930459 0.884339924215941 -0.25080585881926515 0.039662607244131134 -0.4688827034603225 -0.045945792550132106 0.8439103264122555 -0.01610066234662749 -0.2631083846887907 -0.004319689897875668 2.088 -20.604 -0.232 -9.872 0.28 0.52 -0.232
-0.8548107940491468 -1.2409904573992998 -0.146495165243057 1.8979177298112282 0.049854375606275945 0.8812719626401702 -0.25080585881926515 0.07853981632501214 -0.510508806112579 -0.07618362183526178 0.8576547942691326 -0.02513274122400389 -0.21755529122028364 -0.018064157754752792 2.116 -20.288 -0.232 -9.872 0.188 0.444 -0.232
-0.8532768132612614 -1.2463593901568986 -0.1472621556369997 1.9048206433567125 0.049854375606275945 0.8812719626401702 -0.25080585881926515 0.11388273367126761 -0.5187554868267052 -0.06518804754976008 0.8623671832486334 -0.009032078877376396 -0.17318029499665177 -0.0027488935713754254 2.18 -19.936 -0.164 -9.78 0.164 0.356 -0.196
-0.8521263276703473 -1.2528788085054117 -0.1472621556369997 1.9147915184779678 0.04908738521233324 0.8774370106704567 -0.25080585881926515 0.0899280896921389 -0.49990593090870233 -0.03926990816250607 0.860403687840508 0.003926990816250607 -0.18496126744540362 0.0019634954081253035 2.492 -19.556 -0.232 -9.812 0.172 0.384 -0.168
-0.8502088516854905 -1.2567137604751253 -0.14879613642488512 1.9239954032052802 0.04908738521233324 0.8762865250795426 -0.2500388684253224 0.1539380399970238 -0.5077599125412036 -0.06086835765188441 0.866294174064884 -0.0310232274483798 -0.21323560132240799 0.011780972448751823 2.088 -19.272 0.132 -9.84 0.18 0.432 -0.128
-0.8490583660945765 -1.2609322076418101 -0.14879613642488512 1.9328157927356213 0.04832039481839053 0.8739855538977145 -0.2504223636222938 0.19517144356765517 -0.5246459730510812 -0.08757189520238855 0.898888197839764 -0.05576326959075863 -0.19438604540440507 0.0200276531628781 1.992 -18.888 -0.064 -9.84 0.18 0.5 -0.14
-0.8471408901097197 -1.2666846355963803 -0.14879613642488512 1.941252687068991 0.046402918833533764 0.8728350683068005 -0.2504223636222938 0.1661117115274007 -0.5050110189698281 -0.03848450999925595 0.8867145263093872 -0.10249446030414085 -0.1751437904047771 0.009032078877376396 2.244 -18.476 -0.132 -9.904 0.172 0.396 -0.128
-0.8448399189278917 -1.2720535683539793 -0.14956312681882783 1.9504565717963036 0.044485442848677 0.8716845827158863 -0.25080585881926515 0.21284290224078292 -0.5246459730510812 -0.05576326959075863 0.8655087759016339 -0.13823007673202137 -0.12919799785464497 -0.010995574285501701 2.148 -18.288 0.0 -9.964 0.18 0.328 -0.14
-0.8417719573521208 -1.2762720155206642 -0.14956312681882783 1.9588934661296733 0.04410194765170564 0.870150601928001 -0.25080585881926515 0.25564710213791453 -0.5073672134595785 -0.056941366835633805 0.8549059006977572 -0.12566370612001942 -0.12959069693627004 0.0 1.932 -18.032 -0.032 -9.904 0.172 0.308 -0.14
-0.8390874909733214 -1.281257453081292 -0.1507136124097419 1.9669468652660718 0.04295146206079158 0.870150601928001 -0.2511893540162365 0.22972896275066054 -0.48459066672532497 -0.027096236632129192 0.8545132016161322 -0.11663162724264303 -0.11427543275289267 0.02631083846887907 1.992 -17.684 -0.064 -9.84 0.172 0.316 -0.128
-0.8367865197914932 -1.2866263858388909 -0.1507136124097419 1.975767254796413 0.04180097646987752 0.8674661355492015 -0.2504223636222938 0.24308073152591259 -0.48184177315394955 -0.03337942193813016 0.8191702842698767 -0.12212941438539389 -0.11545352999776785 0.003141592653000486 1.932 -17.524 0.164 -9.596 0.188 0.336 -0.148
-0.8341020534126937 -1.290077842611633 -0.1507136124097419 1.9842041491297826 0.039883500485020755 0.8655486595643447 -0.2500388684253224 0.2697842690764167 -0.4382521750935678 -0.01531526418337737 0.7869689595766217 -0.1311614932627703 -0.12919799785464497 0.0007853981632501215 1.96 -17.524 -0.1 -9.384 0.18 0.364 -0.128
-0.8302671014429802 -1.2954467753692318 -0.15033011721277054 1.9914905578722384 0.0395000052880494 0.864781669170402 -0.25080585881926515 0.2980586029534211 -0.45867252733807096 -0.013351768775252066 0.7944302421274979 -0.13508848407902088 -0.17160949867015154 -0.008639379795751335 2.024 -17.588 0.0 -9.26 0.188 0.46 -0.14
-0.8275826350641807 -1.2992817273389454 -0.1507136124097419 2.000694442599551 0.037582529303192634 0.8620972027916025 -0.2500388684253224 0.28352873693329383 -0.43236168886919185 -0.019634954081253035 0.7755806862094949 -0.13273228958927052 -0.1920298509146547 -0.0047123889795007284 1.932 -17.556 -0.1 -9.016 0.2 0.5 -0.072
-0.8241311782914386 -1.3035001745056303 -0.1507136124097419 2.0091313369329207 0.03604854851530722 0.8609467172006885 -0.2446699356677235 0.3110176726470481 -0.42372230907344055 -0.007461282550876154 0.8069966127394999 -0.11349003458964255 -0.1610066234662749 0.2250165737711598 2.024 -17.588 0.0 -8.956 0.188 0.5 -0.072
-0.8206797215186964 -1.3069516312783724 -0.15033011721277054 2.016034250478405 0.03566505331833587 0.8597962316097744 -0.24121847889498133 0.3412555019321778 -0.41626102652256436 -0.007461282550876154 0.801498825596749 -0.10759954836526664 -0.16297011887440022 0.3801327110130588 1.776 -17.428 -0.032 -9.108 0.188 0.46 -0.072
-0.8176117599429256 -1.3111700784450575 -0.1514806028036846 2.0240876496148035 0.03528155812136451 0.8586457460188603 -0.23700003172829642 0.3828816045844342 -0.3950552761148111 0.0027488935713754254 0.7865762604949966 -0.08560839979426324 -0.15550883632352405 0.43079089254269165 1.556 -17.396 0.0 -9.292 0.172 0.432 -0.084
-0.8130098175792693 -1.3153885256117424 -0.15109710760671324 2.0317575535542307 0.0337475773334791 0.8567282700340035 -0.23239808936464018 0.368744437645932 -0.3860231972374347 -0.018456856836377853 0.7912886494744974 -0.05576326959075863 -0.1739656931599019 0.41626102652256436 1.244 -17.364 0.132 -9.444 0.18 0.404 -0.064
-0.8087913704125844 -1.3192234775814558 -0.1507136124097419 2.0398109526906287 0.0337475773334791 0.8544272988521755 -0.22856313739492665 0.4017311605024371 -0.38837939172718505 -0.009032078877376396 0.7861835614133716 -0.07147123285576105 -0.15982852622139973 0.4123340357063138 1.152 -17.144 0.132 -9.536 0.188 0.424 -0.064
-0.8041894280489281 -1.3230584295511694 -0.1507136124097419 2.047480856630056 0.0337475773334791 0.8525098228673187 -0.2247281854252131 0.41469023019606416 -0.37974001193143375 0.015707963265002428 0.7775441816176203 -0.06518804754976008 -0.1610066234662749 0.3809181091763089 0.808 -17.016 0.132 -9.504 0.18 0.364 -0.084
-0.7995874856852719 -1.3265098863239115 -0.1507136124097419 2.0555342557664544 0.03298058693953639 0.8513593372764047 -0.22127672865247094 0.4249004063183157 -0.3667809422378067 0.036913713672755706 0.7736171908013697 -0.04712388979500729 -0.1449059611196474 0.3648174468296814 0.684 -17.048 -0.232 -9.384 0.188 0.376 -0.064
-0.7961360289125298 -1.3299613430966537 -0.15033011721277054 2.06282066450891 0.0337475773334791 0.8502088516854905 -0.2174417766827574 0.4449280594811938 -0.3204424506060496 0.023169245815878585 0.7602654220261176 -0.018456856836377853 -0.1390154748952715 0.36795903948268194 0.496 -16.732 -0.232 -9.384 0.144 0.404 -0.092
-0.7903836009579595 -1.3330293046724246 -0.1499466220157992 2.069340082857423 0.032213596545593685 0.8486748708976052 -0.21360682471304387 0.459065226419696 -0.3322234230548014 0.03730641275438077 0.7445574587611151 0.012566370612001944 -0.1578650308132744 0.3420409000954279 0.464 -16.764 -0.164 -9.26 -0.152 0.396 -0.092
-0.7857816585943032 -1.3360972662481954 -0.1491796316218565 2.0773934819938216 0.030679615757708275 0.8467573949127484 -0.21015536794030168 0.46770460621544735 -0.31965705244279946 0.04084070448900632 0.7147123285576106 -0.07579092275363672 -0.16139932254789996 0.36952983580918214 0.404 -16.7 -0.3 -9.2 -0.188 0.452 -0.1
-0.7807962210336756 -1.3383982374300234 -0.14841264122791378 2.085063385933249 0.0279951493789088 0.845223414124863 -0.20708740636453085 0.4618141199910714 -0.2839214360149189 0.05811946408050899 0.6942919763131074 -0.18260507295565323 -0.15275994275214863 0.3471459881565537 0.248 -16.604 -0.368 -8.984 -0.024 0.444 -0.084
-0.7765777738669907 -1.3418496942027656 -0.1472621556369997 2.0915828042817615 0.024927187803137973 0.845223414124863 -0.20286895919784598 0.46338491631757167 -0.2768528525456678 0.07657632091688685 0.6966481708028578 -0.278030949790543 -0.13469578499739585 0.3459678909116785 0.124 -16.604 -0.368 -8.924 0.164 0.432 -0.084
-0.7715923363063631 -1.3433836749906511 -0.14534467965214296 2.09963620341816 0.021859226227367145 0.8425389477460635 -0.19903400722813244 0.44060836958331817 -0.265071880096916 0.10406525663064109 0.6817256057011054 -0.2741039589742924 -0.1189878217323934 0.3542145716258048 0.06 -16.508 -0.3 -8.924 0.188 0.46 -0.072
-0.7673738891396782 -1.3464516365664219 -0.14611167004608566 2.105772126569702 0.02147573103039579 0.8417719573521208 -0.19558255045539025 0.44453536039956876 -0.24897121775028852 0.11034844193664206 0.6942919763131074 -0.24268803244428755 -0.13744467856877127 0.368744437645932 0.152 -16.572 -0.4 -8.892 0.164 0.48 -0.072
-0.7616214611851079 -1.3491361029452213 -0.14534467965214296 2.1130585353121574 0.019941750242510378 0.839854481367264 -0.19136410328870537 0.4963716391740768 -0.22972896275066054 0.03180862561162992 0.659341758048477 -0.14922565101752308 -0.1401935721401467 0.38170350733955904 -0.124 -16.668 -0.4 -8.956 0.18 0.56 -0.092
-0.7570195188214517 -1.3514370741270496 -0.14419419406122888 2.1199614488576417 0.02032524543948173 0.8402379765642354 -0.18714565612202047 0.5136503987655795 -0.2532909076481642 0.05654866775400875 0.6534512718241011 -0.084037603467763 -0.0911061869370141 0.4052654522370627 -0.06 -16.604 -0.4 -9.076 0.136 0.5 -0.084
-0.7528010716547668 -1.352971054914935 -0.14419419406122888 2.1253303816152407 0.019558255045539024 0.8390874909733214 -0.18139322816745018 0.4841979676436999 -0.2159844948937834 0.05811946408050899 0.620464548967596 -0.01767145867312773 -0.09032078877376397 0.4402156705016931 -0.152 -16.572 -0.436 -8.984 -0.016 0.364 -0.084
-0.7470486437001965 -1.3560390164907057 -0.14342720366728617 2.131082809569811 0.018791264651596317 0.8375535101854359 -0.17717478100076528 0.4967643382557018 -0.22030418479165909 0.04437499622363186 0.61378866457997 -0.009817477040626518 -0.06479534846813502 0.46495571264407193 -0.28 -16.764 -0.436 -8.924 -0.088 0.424 -0.092
-0.7416797109425975 -1.3579564924755625 -0.14227671807637213 2.1372187327213528 0.018407769454624964 0.8367865197914932 -0.1721893434401377 0.5077599125412036 -0.21166480499590773 0.07932521448826227 0.6169302572329705 -0.06361725122325984 -0.08639379795751337 0.5010840281535776 -0.372 -16.572 -0.4 -8.956 -0.044 0.568 -0.072
-0.7366942733819699 -1.3587234828695052 -0.14189322287940076 2.1445051414638083 0.01687378866673955 0.8364030245945219 -0.16643691548556738 0.4798782777458242 -0.17592918856802722 0.12095131714051871 0.6000441967230928 -0.11034844193664206 -0.0950331777532647 0.4798782777458242 -0.372 -16.604 -0.368 -8.892 0.08 0.636 -0.064
-0.7328593214122564 -1.3617914444452761 -0.13882526130362993 2.1498740742214073 0.016106798272796843 0.8364030245945219 -0.1614514779249398 0.4614214209094464 -0.16768250785390093 0.12370021071189413 0.5800165435602147 -0.11349003458964255 -0.04358959806038174 0.5148284960104547 -0.496 -16.856 -0.468 -8.864 0.116 0.54 -0.092
-0.7290243694425429 -1.3621749396422473 -0.13767477571271589 2.154092521388092 0.014956312681882784 0.8367865197914932 -0.15608254516734085 0.4732023933581982 -0.16454091520090044 0.13508848407902088 0.5674501729482128 -0.11152653918151725 0.03259402377488004 0.523467875806206 -0.248 -16.764 -0.368 -8.712 0.06 0.46 -0.128
-0.7225049510940299 -1.36294193003619 -0.1365242901218018 2.160228444539634 0.014189322287940077 0.8367865197914932 -0.1507136124097419 0.4641703144808218 -0.13469578499739585 0.19517144356765517 0.5321072556019573 -0.0789325154066372 0.06754424203951044 0.5383904409079583 -0.308 -16.824 -0.436 -8.68 -0.024 0.432 -0.092
-0.7182865039273449 -1.3648594060210468 -0.1342233189399737 2.1659808724942042 0.013038836697026017 0.8364030245945219 -0.14457768925820025 0.4810563749906994 -0.15040374826239827 0.18142697571077807 0.5364269454998329 -0.08521570071263818 -0.005890486224375911 0.5317145565203323 -0.06 -16.952 -0.436 -8.74 -0.052 0.54 -0.084
-0.7136845615636888 -1.366009891611961 -0.13153885256117423 2.1717333004487744 0.011504855909140603 0.8360195293975505 -0.1384417661066586 0.48184177315394955 -0.14844025285427295 0.21637719397540847 0.5266094684592064 -0.12212941438539389 -0.05222897785613308 0.5474225197853346 -0.124 -16.952 -0.5 -8.712 -0.036 0.616 -0.112
-0.7094661143970039 -1.3675438723998463 -0.1292378813793461 2.176718738009402 0.010737865515197896 0.8364030245945219 -0.13307283334905964 0.4370740778486926 -0.1507964473440233 0.23954643979128706 0.543495528969084 -0.14569135928289753 -0.028274333877004374 0.5682355711114628 0.028 -16.7 -0.536 -8.712 0.08 0.576 -0.092
-0.7044806768363763 -1.3690778531877317 -0.1277039005914607 2.182087670767001 0.009203884727312482 0.8364030245945219 -0.12655341500054662 0.45749443009319574 -0.12919799785464497 0.2171625921386586 0.5073672134595785 -0.11584622907939292 0.02513274122400389 0.6059346829474688 -0.028 -16.7 -1.04 -8.648 0.116 0.508 -0.112
-0.698728248881806 -1.3706118339756173 -0.12732040539448933 2.186306117933686 0.008053399136398421 0.8367865197914932 -0.12156797743991904 0.49558624101082666 -0.17553648948640216 0.14529866020127247 0.5034402226433279 -0.11231193734476737 0.02631083846887907 0.6239988407022216 -0.372 -16.92 -0.872 -8.648 0.06 0.492 -0.092
-0.693359316124207 -1.3721458147635026 -0.1234854534247758 2.1912915554943133 0.009203884727312482 0.8364030245945219 -0.11466506389443468 0.5588107931524614 -0.13783737765039633 0.1299833960178951 0.47673668509282374 -0.05890486224375911 -0.0027488935713754254 0.6122178682534697 -0.404 -16.824 -0.468 -8.74 -0.024 0.52 -0.1
-0.6891408689575221 -1.3729128051574453 -0.12310195822780445 2.1966604882519123 0.008053399136398421 0.8360195293975505 -0.10661166475803625 0.45553093468507044 -0.09817477040626518 0.17121679958852648 0.48184177315394955 -0.015707963265002428 -0.0420188017338815 0.6338163177428481 -0.34 -16.508 -0.668 -8.648 -0.008 0.568 -0.128
-0.6841554313968945 -1.374830281142302 -0.12195147263689039 2.1997284498276835 0.006902913545484362 0.8356360342005792 -0.10085923680346595 0.47163159703169794 -0.08639379795751337 0.19792033713903062 0.44060836958331817 -0.03534291734625546 -0.029059732040254495 0.6660176424361031 -0.436 -16.764 -0.668 -8.556 0.088 0.568 -0.084
-0.6787864986392956 -1.376747757127159 -0.12003399665203363 2.2047138873883108 0.006135923151541655 0.8367865197914932 -0.09357282806101024 0.5144357969288296 -0.16179202162952502 0.135873882242271 0.4339324851956921 -0.056941366835633805 -0.014529866020127248 0.7017532588639835 -0.34 -17.144 -0.604 -8.436 0.08 0.568 -0.1
-0.673801061078668 -1.3778982427180728 -0.11811652066717686 2.2085488393580244 0.006519418348513008 0.8364030245945219 -0.08666991451552587 0.5152211950920796 -0.1370519794871462 0.15590153540514912 0.4182245219306897 -0.04476769530525693 0.0007853981632501215 0.7139269303943604 -0.436 -16.856 -0.368 -8.376 0.016 0.588 -0.14
-0.6695826139119831 -1.3794322235059584 -0.11581554948534874 2.212767286524709 0.006902913545484362 0.8375535101854359 -0.07746602978821339 0.48184177315394955 -0.1060287520387664 0.168075206935526 0.41626102652256436 -0.022776546734253524 -0.01727875959150267 0.7253152037614872 -0.34 -16.476 -0.636 -8.312 -0.052 0.596 -0.12
-0.6642136811543842 -1.3798157187029296 -0.11466506389443468 2.216602238494423 0.005368932757598948 0.8360195293975505 -0.07017962104575767 0.4614214209094464 -0.11977321989564353 0.2010619297920311 0.4080143458084381 -0.0420188017338815 -0.03220132469325498 0.7669413064137436 -0.464 -16.732 -0.368 -8.376 -0.036 0.608 -0.112
-0.6588447483967852 -1.380199213899901 -0.1112136071216925 2.221204180858079 0.004601942363656241 0.8364030245945219 -0.060975736318445196 0.49794243550057704 -0.10877764561014182 0.1990984343839058 0.39780416968618654 -0.09856746948789025 0.03652101459113065 0.7795076770257455 -0.464 -17.272 -0.5 -8.464 0.052 0.624 -0.128
-0.6546263012301003 -1.3817331946877864 -0.11006312153077843 2.2246556376308213 0.0030679615757708274 0.8379370053824072 -0.054072822772960834 0.5148284960104547 -0.1319468914260204 0.21559179581215834 0.38131080825793395 -0.09464047867163963 0.03455751918300534 0.8077820109027499 -0.404 -16.984 -0.772 -8.528 0.08 0.576 -0.128
-0.6504078540634154 -1.3825001850817291 -0.10737865515197896 2.2281070944035632 0.0030679615757708274 0.8371700149884646 -0.04563592843959106 0.48144907407232446 -0.12212941438539389 0.23247785632203596 0.37267142846218265 -0.08639379795751337 0.03848450999925595 0.8258461686575027 -0.464 -16.636 -0.5 -8.556 0.052 0.568 -0.14
-0.6450389213058165 -1.3836506706726432 -0.10431069357620813 2.2315585511763056 0.002684466378799474 0.8371700149884646 -0.036432043712278574 0.4402156705016931 -0.10249446030414085 0.24425882877078778 0.3455751918300535 -0.04358959806038174 0.028274333877004374 0.8501935117182565 -0.404 -16.984 -0.468 -8.62 0.008 0.596 -0.156
-0.6396699885482175 -1.3855681466575 -0.10316020798529407 2.235010007949048 0.0019174759848567672 0.8379370053824072 -0.027611654181937447 0.4594579255013211 -0.14097897030339682 0.2250165737711598 0.3549999697890549 -0.05851216316213405 0.03652101459113065 0.8631525814118834 -0.372 -17.364 -0.568 -8.712 0.044 0.656 -0.128
-0.6354515413815326 -1.3859516418544713 -0.10009224640952324 2.2376944743278475 0.0019174759848567672 0.83870399577635 -0.018791264651596317 0.5093307088677038 -0.13823007673202137 0.22658737009766006 0.2941316121371705 -0.0640099503048849 0.06754424203951044 0.8906415171256378 -0.496 -17.048 -0.436 -8.832 0.052 0.624 -0.12
-0.6312330942148477 -1.3874856226423566 -0.09740778003072377 2.2407624359036182 0.0011504855909140602 0.8406214717612067 -0.008820389530341128 0.446106156726069 -0.13469578499739585 0.24779312050541333 0.2803871442802934 -0.054192473264258384 0.12644910428326955 0.9491536802877718 -0.436 -16.92 -0.704 -8.712 0.052 0.52 -0.156
-0.6270146470481629 -1.3901700890211561 -0.09510680884889565 2.2434469022824177 0.0007669903939427069 0.8421554525490922 0.0007669903939427069 0.44885505029744444 -0.15275994275214863 0.2980586029534211 0.2509347131584138 -0.024740042142378828 0.12095131714051871 0.9585784582467732 -0.528 -17.144 -0.668 -8.832 0.044 0.52 -0.168
-0.6216457142905639 -1.3913205746120703 -0.09203884727312482 2.2453643782672743 0.0003834951969713534 0.8425389477460635 0.011504855909140603 0.44257186499144346 -0.16179202162952502 0.2591813938725401 0.2360121480566615 -0.009424777959001457 0.12644910428326955 0.9723229261036503 -0.436 -17.3 -0.604 -8.924 0.044 0.664 -0.168
-0.6181942575178218 -1.3924710602029844 -0.08858739050038264 2.248048844646074 0.0011504855909140602 0.8440729285339489 0.02339320701525256 0.44257186499144346 -0.15354534091539876 0.24386612968916271 0.21441369856728315 -0.00039269908162506076 0.1311614932627703 0.9970629682460292 -0.436 -17.112 -0.5 -8.924 0.036 0.76 -0.156
-0.6120583343662801 -1.393238050596927 -0.08743690490946858 2.248432339843045 0.0007669903939427069 0.8479078805036625 0.0337475773334791 0.45827982825644586 -0.12095131714051871 0.25368360672978923 0.16571901244577564 0.01060287520387664 0.1971349389757805 0.9986337645725295 -0.496 -16.984 -0.5 -9.076 0.052 0.548 -0.168
-0.6086068775935379 -1.395539021778755 -0.08360195293975504 2.250349815827902 0.0007669903939427069 0.8513593372764047 0.044485442848677 0.4453207585628189 -0.17318029499665177 0.25839599570928995 0.13744467856877127 0.0027488935713754254 0.2874557277495445 1.0508627424286625 -0.496 -17.396 -0.704 -9.232 0.036 0.412 -0.128
-0.6040049352298816 -1.397456497763612 -0.08168447695489828 2.2511168062218445 0.0011504855909140602 0.8525098228673187 0.05560680356084625 0.45631633284832057 -0.15550883632352405 0.21637719397540847 0.11349003458964255 0.006283185306000972 0.2619302874439155 1.0551824323265382 -0.436 -17.3 -0.468 -9.232 0.052 0.508 -0.168
-0.5994029928662254 -1.3989904785514973 -0.07938350577307016 2.251500301418816 0.0007669903939427069 0.8551942892461182 0.06672816427301549 0.4571017310115707 -0.14922565101752308 0.23287055540366103 0.07147123285576105 -0.0023561944897503642 0.22972896275066054 1.0579313258979137 -0.684 -16.952 -0.268 -9.32 0.044 0.676 -0.168
-0.5951845456995405 -1.39975746894544 -0.07631554419729933 2.2511168062218445 0.0007669903939427069 0.858262250821889 0.07631554419729933 0.41390483203281403 -0.13233959050764546 0.2741039589742924 0.0420188017338815 -0.011388273367126762 0.2532909076481642 1.067356103856915 -0.964 -17.24 -0.536 -9.444 0.06 0.608 -0.14
-0.5917330889267983 -1.4020584401272682 -0.07286408742455715 2.2518837966157874 0.0011504855909140602 0.8632476883825165 0.08743690490946858 0.34950218264630406 -0.16414821611927538 0.31887165427954933 0.013744467856877126 0.0023561944897503642 0.32751103407530063 1.1011282248766703 -1.088 -17.556 -0.836 -9.476 0.08 0.548 -0.12
-0.5871311465631421 -1.4032089257181821 -0.07056311624272903 2.2511168062218445 0.0003834951969713534 0.8663156499582874 0.09970875121255189 0.3981968687678116 -0.18535396652702868 0.3322234230548014 -0.0400553063257562 -0.006283185306000972 0.35539266887067994 1.1329368504883002 -1.152 -17.176 -0.872 -9.504 0.072 0.508 -0.112
-0.5844466801843426 -1.406276887293953 -0.0674951546669582 2.249199330236988 0.0003834951969713534 0.8693836115340582 0.1112136071216925 0.40290925774731234 -0.1610066234662749 0.30983957540217294 -0.07068583469251093 -0.0007853981632501215 0.3852377990741846 1.1749556522221818 -1.4 -17.176 -1.14 -9.66 0.072 0.52 -0.12
-0.5813787186085718 -1.4066603824909245 -0.06366020269724466 2.2488158350400167 0.0007669903939427069 0.8736020587007431 0.12156797743991904 0.3648174468296814 -0.181034276629153 0.29373891305554545 -0.10170906214089073 0.006283185306000972 0.3895574889720603 1.1682797678345558 -1.244 -17.428 -1.508 -9.996 0.044 0.548 -0.168
-0.5756262906540015 -1.4078108680818384 -0.06212622190935926 2.2457478734642455 0.0003834951969713534 0.8774370106704567 0.13460681413694506 0.3860231972374347 -0.20027653162878098 0.3015928946880466 -0.15550883632352405 0.02631083846887907 0.41429753111443907 1.1623892816101797 -1.524 -17.176 -1.308 -10.544 0.024 0.588 -0.212
-0.572941824275202 -1.410495334460638 -0.05829126993964572 2.2434469022824177 0.0003834951969713534 0.8835729338219983 0.1457281748491143 0.36521014591130646 -0.18181967479240313 0.2729258617294172 -0.21519909673053328 -0.0011780972448751821 0.44374996223631863 1.1105530028356718 -1.68 -17.048 -1.576 -10.576 0.024 0.444 -0.128
-0.5694903675024598 -1.4112623248545806 -0.056373793954788955 2.2403789407066466 0.0007669903939427069 0.8885583713826259 0.15416506918248407 0.3471459881565537 -0.1829977720372783 0.25407630581141427 -0.26114488928066537 -0.005890486224375911 0.49362274560270136 1.0245519039597835 -1.712 -16.92 -1.644 -10.788 0.044 0.376 -0.168
-0.5660389107297177 -1.41394679123338 -0.05445631796993219 2.2361604935399617 0.0015339807878854137 0.8931603137462821 0.16413594430373926 0.33575771478942695 -0.17632188764965226 0.23365595356691113 -0.32633293683042547 -0.0007853981632501215 0.5156138941737047 0.9279479298800185 -1.932 -16.348 -1.608 -10.972 0.044 0.384 -0.148
-0.5618204635630328 -1.4158642672182369 -0.05138835639416136 2.2315585511763056 0.0015339807878854137 0.8996797320947951 0.17103885784922362 0.36089045601343084 -0.1668971096906508 0.24425882877078778 -0.37856191468655853 -0.0011780972448751821 0.530143760193832 0.8427322291673803 -1.96 -15.84 -1.576 -10.944 0.044 0.356 -0.168
-0.559902987578176 -1.417014752809151 -0.0502378708032473 2.227340104009621 0.0011504855909140602 0.9058156552463368 0.17679128580379394 0.3227986450957999 -0.14647675744614766 0.21755529122028364 -0.4504258466239447 -0.00039269908162506076 0.5317145565203323 0.6899722864152317 -1.96 -15.144 -1.812 -10.944 0.06 0.316 -0.156
-0.5564515308054339 -1.4185487335970364 -0.04832039481839053 2.2208206856611077 0.0015339807878854137 0.9100341024130217 0.18254371375836423 0.31258846897354836 -0.12644910428326955 0.18024887846590287 -0.5187554868267052 0.010995574285501701 0.49323004652107627 0.575696853662339 -2.024 -14.668 -1.576 -10.852 0.06 0.328 -0.168
-0.5537670644266344 -1.418165238400065 -0.04601942363656241 2.2139177721156234 0.0007669903939427069 0.9146360447766779 0.18522818013716372 0.28941922315766977 -0.06518804754976008 0.1798561793842778 -0.5804092426418398 0.02042035224450316 0.4944081437659515 0.4429645640730685 -1.9 -14.284 -1.712 -10.484 0.044 0.336 -0.168
-0.5518495884417776 -1.4185487335970364 -0.04563592843959106 2.2073983537671102 0.0019174759848567672 0.9192379871403342 0.18867963690990588 0.2399391388729121 -0.060475658570259355 0.16139932254789996 -0.6459899892732249 0.003141592653000486 0.4543528374401953 0.31926435336117437 -1.868 -13.588 -1.776 -10.332 0.072 0.424 -0.196
-0.5487816268660067 -1.4185487335970364 -0.043334957257762936 2.1997284498276835 0.0015339807878854137 0.9234564343070191 0.18867963690990588 0.2340486526485362 -0.03259402377488004 0.1280199006097698 -0.6691592350891035 0.00510508806112579 0.44178646682819334 0.18731746193515397 -2.116 -13.364 -1.308 -10.056 0.08 0.508 -0.176
-0.5464806556841787 -1.4189322287940078 -0.04141748127290617 2.1924420410852274 0.0015339807878854137 0.9284418718676467 0.18906313210687725 0.22462387468953474 0.0011780972448751821 0.17278759591502674 -0.7170685230473609 0.005890486224375911 0.4551382356034454 0.07422012642713648 -1.588 -13.492 -1.576 -9.72 0.1 0.528 -0.156
-0.5437961893053792 -1.4185487335970364 -0.042184471666848876 2.1832381563579153 0.0019174759848567672 0.934194299822217 0.18867963690990588 0.21127210591428267 0.030237829285129678 0.15275994275214863 -0.7755806862094949 0.011388273367126762 0.48655416213345026 0.01727875959150267 -1.62 -13.208 -1.608 -9.476 0.124 0.452 -0.24
-0.5418787133205224 -1.418165238400065 -0.039883500485020755 2.175568252418488 0.0023009711818281204 0.9376457565949592 0.18906313210687725 0.28156524152516854 0.0510508806112579 0.05458517234588344 -0.8223118769228772 0.009817477040626518 0.47359509243982323 -0.03652101459113065 -1.992 -13.144 -1.44 -9.2 0.136 0.412 -0.196
-0.5411117229265797 -1.4162477624152083 -0.0395000052880494 2.166747862888147 0.002684466378799474 0.94071371817073 0.18906313210687725 0.19085175366977952 0.08874999244726373 0.08914269152888879 -0.833700150290004 0.03887720908088101 0.4080143458084381 -0.0019634954081253035 -1.62 -13.048 -1.376 -9.048 0.124 0.472 -0.196
-0.5388107517447516 -1.4154807720212654 -0.0395000052880494 2.15907795894872 0.002684466378799474 0.9437816797465008 0.1894466273038486 0.155116137241899 0.13351768775252065 0.11623892816101798 -0.8254534695758776 0.061653755815134534 0.3200497515244245 -0.005890486224375911 -1.496 -12.604 -1.408 -8.956 0.116 0.616 -0.184
-0.5361262853659521 -1.411645820051552 -0.038733014894106695 2.149107083827465 0.0030679615757708274 0.9480001269131857 0.18906313210687725 0.2010619297920311 0.1720021977517766 0.04084070448900632 -0.8419468310041303 0.04084070448900632 0.29334621397392036 -0.01021017612225158 -1.556 -13.048 -1.208 -8.924 0.144 0.644 -0.204
-0.5349757997750381 -1.4101118392636667 -0.037582529303192634 2.1399031991001523 0.004218447166684887 0.9506845932919852 0.1894466273038486 0.1771072858129024 0.22030418479165909 0.05340707510100826 -0.8576547942691326 0.04437499622363186 0.3043417882594221 0.00039269908162506076 -1.588 -13.556 -1.408 -8.924 0.136 0.588 -0.196
-0.5326748285932099 -1.408577858475781 -0.036432043712278574 2.1306993143728397 0.003451456772742181 0.953752554867756 0.18867963690990588 0.12566370612001942 0.22187498111815931 0.08757189520238855 -0.8929977116153881 0.007853981632501214 0.30355639009617197 0.013351768775252066 -1.4 -13.268 -1.744 -8.832 0.136 0.52 -0.212
-0.5326748285932099 -1.4035924209151536 -0.03681553890924993 2.121495429645527 0.004218447166684887 0.9556700308526128 0.18867963690990588 0.12684180336489462 0.2619302874439155 0.05576326959075863 -0.9012443923295144 0.01688606050987761 0.2697842690764167 -0.018456856836377853 -1.432 -13.492 -1.544 -8.864 0.116 0.472 -0.232
-0.5307573526083531 -1.4024419353242394 -0.03528155812136451 2.1130585353121574 0.004985437560627594 0.9568205164435268 0.18867963690990588 0.15236724367052357 0.29530970938204565 0.01727875959150267 -0.892212313452138 0.027096236632129192 0.1959568417309053 -0.011780972448751823 -1.368 -13.716 -1.408 -9.14 0.116 0.656 -0.232
-0.5296068670174391 -1.398606983354526 -0.03604854851530722 2.1046216409787877 0.005368932757598948 0.9598884780192977 0.18867963690990588 0.1130973355080175 0.3279037331569257 0.0027488935713754254 -0.8831802345747616 0.06008295948863429 0.1480475537726479 -0.01688606050987761 -1.588 -13.652 -1.408 -9.352 0.124 0.712 -0.24
-0.5284563814265251 -1.3936215457938983 -0.03681553890924993 2.0938837754635897 0.005752427954570301 0.9621894492011258 0.18906313210687725 0.08089601081476251 0.35460727070742987 -0.01531526418337737 -0.9134180638598913 0.0640099503048849 0.2191260875467839 0.014137166938502187 -1.744 -14.064 -1.44 -9.32 0.116 0.568 -0.232
-0.5292233718204677 -1.3901700890211561 -0.036432043712278574 2.083529405145363 0.006135923151541655 0.9652574107768966 0.18867963690990588 0.07422012642713648 0.4197953182571899 0.023954643979128706 -0.9558295646753978 0.03769911183600583 0.2638937828520408 -0.0070685834692510935 -1.588 -14.284 -1.376 -9.32 0.116 0.508 -0.232
-0.5273058958356109 -1.3851846514605286 -0.03719903410622128 2.074709015615022 0.006902913545484362 0.9683253723526675 0.18599517053110642 0.060475658570259355 0.3919136834618106 0.03455751918300534 -0.9452266894715212 0.006675884387626033 0.278030949790543 -0.056941366835633805 -1.308 -14.412 -1.34 -9.412 0.136 0.588 -0.26
-0.5276893910325823 -1.3809662042938438 -0.036432043712278574 2.064738140493767 0.006902913545484362 0.9698593531405528 0.18100973297047881 0.06715154295788539 0.3970187715229364 -0.02591813938725401 -0.9471901848796465 -0.0019634954081253035 0.24033183795453716 -0.2925608158106702 -1.308 -14.732 -1.408 -9.384 0.136 0.608 -0.288
-0.5273058958356109 -1.3778982427180728 -0.03566505331833587 2.0547672653725115 0.006135923151541655 0.9729273147163237 0.177941771394708 0.04476769530525693 0.4311835916243167 0.01021017612225158 -0.9546514674305226 -0.001570796326500243 0.25682519938278975 -0.3938771788699359 -1.62 -14.792 -1.508 -9.476 0.124 0.644 -0.28
-0.5273058958356109 -1.3729128051574453 -0.03681553890924993 2.0455633806451994 0.006519418348513008 0.9763787714890658 0.17333982903105175 0.011780972448751823 0.44649885580769405 0.023954643979128706 -0.9550441665121477 0.012173671530376884 0.27960174611704325 -0.4084070448900632 -1.588 -14.856 -1.44 -9.444 0.244 0.588 -0.288
-0.5257719150477256 -1.367160377202875 -0.036432043712278574 2.0352090103269727 0.007669903939427069 0.9794467330648366 0.1695048770613382 0.009032078877376396 0.4971570373373269 0.005497787142750851 -0.9848892967156523 0.060475658570259355 0.32829643223855076 -0.3875939935639349 -1.524 -15.144 -1.408 -9.352 0.392 0.588 -0.28
-0.5276893910325823 -1.3621749396422473 -0.036432043712278574 2.025621630402689 0.009587379924283835 0.9821311994436361 0.16605342028859604 -0.001570796326500243 0.5014767272352025 -0.0200276531628781 -0.9648616435527743 0.15236724367052357 0.30473448734104713 -0.3801327110130588 -1.464 -15.268 -1.44 -9.384 0.364 0.608 -0.268
-0.5269224006386396 -1.3564225116876771 -0.03604854851530722 2.016034250478405 0.01227184630308331 0.985199161019407 0.1622184683188825 0.0011780972448751821 0.5266094684592064 -0.029059732040254495 -0.9487609812061467 0.18260507295565323 0.30041479744317146 -0.36560284499293155 -1.34 -15.46 -1.14 -9.444 0.272 0.616 -0.28
-0.5269224006386396 -1.3506700837331067 -0.036432043712278574 2.0056798801601783 0.014189322287940077 0.9894176081860918 0.1580000211521976 -0.006675884387626033 0.54938601519346 -0.005497787142750851 -0.9947067737562788 0.20930861050615737 0.3271183349936756 -0.3872012944823099 -1.496 -15.904 -1.34 -9.536 0.144 0.624 -0.28
-0.5284563814265251 -1.3464516365664219 -0.036432043712278574 1.996475995432866 0.014956312681882784 0.9928690649588341 0.15416506918248407 -0.039662607244131134 0.569020969274713 0.006283185306000972 -1.008058542531531 0.17671458673127732 0.3530364743809296 -0.3777765165233084 -1.588 -16.192 -1.576 -9.72 0.116 0.664 -0.268
-0.5276893910325823 -1.3387817326269948 -0.036432043712278574 1.9849711395237253 0.016490293469768196 0.9970875121255189 0.15109710760671324 -0.05183627877450802 0.569020969274713 0.009032078877376396 -0.9911724820216533 0.16061392438464983 0.36992253489080723 -0.3781692156049335 -1.712 -16.38 -1.676 -9.748 0.136 0.588 -0.288
-0.5284563814265251 -1.3334127998693959 -0.03681553890924993 1.9753837595994415 0.018791264651596317 1.0013059592922038 0.14611167004608566 -0.028667032958629435 0.5474225197853346 -0.012566370612001944 -0.9876381902870277 0.14372786387477224 0.3801327110130588 -0.3899501880536853 -1.588 -16.636 -1.98 -9.78 0.136 0.528 -0.28
-0.5288398766234964 -1.3272768767178542 -0.036432043712278574 1.9657963796751576 0.019941750242510378 1.0043739208679747 0.14189322287940076 -0.05851216316213405 0.581587339886715 -0.0420188017338815 -1.0068804452866558 0.13862277581364643 0.3754203220335581 -0.400945762339187 -2.244 -16.668 -1.912 -9.964 0.124 0.588 -0.26
-0.5292233718204677 -1.321524448763284 -0.03681553890924993 1.9546750189629885 0.021092235833424438 1.007825377640717 0.13805827090968723 -0.0730420291822613 0.5980807013149675 -0.010995574285501701 -0.995492171919529 0.13430308591577078 0.3824889055028092 -0.43275438795081694 -2.304 -16.764 -2.012 -10.056 0.116 0.548 -0.268
-0.5307573526083531 -1.3173060015965992 -0.03796602450016399 1.9447041438417332 0.02147573103039579 1.0116603296104303 0.13307283334905964 -0.1189878217323934 0.6133959654983449 0.0035342917346255468 -1.0127709315110316 0.09778207132464012 0.3601050578501807 -0.4790928795825741 -2.368 -16.984 -2.18 -10.208 0.124 0.608 -0.296
-0.5322913333962386 -1.3100195928541434 -0.03834951969713534 1.9347332687204781 0.0222427214243385 1.0158787767771154 0.12616991980357528 -0.08914269152888879 0.5961172059068423 -0.0659734457130102 -1.0229811076332833 0.07186393193738612 0.3911282852985605 -0.5132576996839544 -2.616 -17.08 -2.348 -10.484 0.136 0.528 -0.26
-0.5330583237901813 -1.3035001745056303 -0.037582529303192634 1.922844917614366 0.0222427214243385 1.0200972239438002 0.12156797743991904 -0.09071348785538903 0.6039711875393434 -0.045945792550132106 -1.034762080082035 0.045160394386881984 0.42097341550206513 -0.5266094684592064 -2.772 -17.332 -2.616 -10.728 0.116 0.452 -0.268
-0.5357427901689807 -1.2958302705662033 -0.037582529303192634 1.9121070520991683 0.023776702212223912 1.0246991663074563 0.11351457830352062 -0.1531526418337737 0.6322455214163478 0.024740042142378828 -1.0756027845710414 0.0640099503048849 0.39584067427806124 -0.5438882280507091 -3.052 -17.524 -2.552 -10.788 0.116 0.364 -0.288
-0.5361262853659521 -1.2893108522176902 -0.038733014894106695 1.900985691386999 0.023776702212223912 1.0273836326862558 0.10776215034895031 -0.16414821611927538 0.6302820260082225 -0.0011780972448751821 -1.074031988244541 0.08089601081476251 0.39034288713531035 -0.6239988407022216 -3.052 -17.652 -2.652 -10.696 0.116 0.364 -0.288
-0.5380437613508089 -1.2843254146570626 -0.03911651009107805 1.889097340280887 0.024927187803137973 1.0304515942620267 0.10162622719740866 -0.14569135928289753 0.6565928644771015 -0.061653755815134534 -1.0928815441625441 0.04084070448900632 0.3341869184629267 -0.6251769379470967 -3.396 -17.936 -2.616 -10.544 0.136 0.48 -0.252
-0.5407282277296084 -1.2774225011115783 -0.0395000052880494 1.8787429699626605 0.024160197409195266 1.0339030510347689 0.09510680884889565 -0.1700387023436513 0.6554147672322264 -0.03809181091763089 -1.1105530028356718 0.06754424203951044 0.33025992764667605 -0.6518804754976009 -3.428 -18.348 -2.988 -10.392 0.116 0.588 -0.288
-0.5430291989114364 -1.2709030827630652 -0.0395000052880494 1.8664711236595772 0.025310683000109326 1.0385049933984252 0.0897378760912967 -0.22855086550578535 0.6636614479463526 -0.011388273367126762 -1.1325441514066752 0.043982297142006806 0.31180307081029823 -0.6518804754976009 -3.612 -18.636 -3.12 -10.148 0.124 0.636 -0.28
-0.5449466748962932 -1.262849683626667 -0.03911651009107805 1.8545827725534652 0.02569417819708068 1.0408059645802532 0.08283496254581234 -0.23679754621991161 0.6538439709057261 -0.02513274122400389 -1.1125164982437972 0.012959069693627005 0.3110176726470481 -0.6133959654983449 -3.612 -19.016 -3.088 -9.748 0.136 0.588 -0.28
-0.5483981316690354 -1.2559467700811826 -0.04065049087896346 1.843461411841296 0.027228158984966094 1.0434904309590527 0.07439806821244256 -0.24268803244428755 0.6742643231502293 -0.03337942193813016 -1.1199777807946731 0.06911503836601068 0.2784236488721681 -0.6326382204979728 -3.644 -19.332 -3.22 -9.568 0.164 0.608 -0.288
-0.5506991028508635 -1.2505778373235836 -0.04026699568199211 1.8331070415230695 0.028762139772851508 1.0457914021408807 0.06941263065181497 -0.2693915699947917 0.6577709617219767 -0.04437499622363186 -1.0771735808975416 0.10485065479389122 0.26114488928066537 -0.6750497213134794 -3.552 -19.556 -3.088 -9.384 0.172 0.712 -0.268
-0.554534054820577 -1.2432914285811278 -0.041033986075934815 1.8208351952199862 0.029912625363765568 1.0477088781257375 0.0625097171063306 -0.28195794060679363 0.6224280443757213 -0.0530143760193832 -1.0567532286530383 0.12762720152814475 0.19045905458815446 -0.6020076921312181 -3.396 -19.78 -3.088 -9.352 0.136 0.772 -0.288
-0.5576020163963479 -1.2367720102326147 -0.04180097646987752 1.8108643200987309 0.03106311095467963 1.048092373322709 0.057524279545703015 -0.30277099193292184 0.6302820260082225 -0.07343472826388636 -1.0300496911025343 0.14254976662989705 0.16375551703765032 -0.575696853662339 -3.332 -20.0 -3.356 -9.352 0.124 0.752 -0.268
-0.5602864827751474 -1.230636087081073 -0.04256796686382023 1.8005099497805044 0.033364082136507746 1.0511603348984797 0.05062136600021865 -0.3180862561162992 0.6330309195795979 -0.05379977418263332 -1.014734426919157 0.1739656931599019 0.1531526418337737 -0.575696853662339 -3.488 -20.128 -3.188 -9.444 0.116 0.692 -0.28
-0.5648884251388037 -1.2245001639295314 -0.04256796686382023 1.7909225698562206 0.03489806292439316 1.0515438300954512 0.044485442848677 -0.3526437752993045 0.6251769379470967 -0.028274333877004374 -0.963290847226274 0.20145462887365617 0.1441205629563973 -0.5647012793768373 -3.428 -20.288 -3.324 -9.476 0.136 0.624 -0.26
-0.5683398819115458 -1.2183642407779898 -0.04410194765170564 1.7824856755228509 0.03796602450016399 1.0523108204893938 0.039883500485020755 -0.3718860302989325 0.58198003896834 -0.04987278336638271 -0.9271625317167684 0.20852321234290724 0.09346238142676445 -0.5517422096832103 -3.272 -20.7 -3.188 -9.688 0.136 0.596 -0.252
-0.5725583290782307 -1.2137622984143337 -0.04410194765170564 1.7732817907955383 0.04026699568199211 1.0523108204893938 0.03413107253045045 -0.3577488633604303 0.5796238444785896 -0.06518804754976008 -0.8552985997793823 0.24857851866866346 0.027488935713754253 -0.5403539363160835 -3.116 -20.828 -3.288 -9.904 0.136 0.752 -0.26
-0.5767767762449155 -1.2091603560506774 -0.046402918833533764 1.7659953820530825 0.04295146206079158 1.0515438300954512 0.028378644575880154 -0.3828816045844342 0.5599888903973366 -0.08482300163101313 -0.8678649703913842 0.2528982085665391 -0.01021017612225158 -0.5764822518255892 -3.24 -21.016 -3.156 -10.024 0.116 0.732 -0.28
-0.5802282330176578 -1.2018739473082216 -0.046402918833533764 1.7567914973257701 0.044485442848677 1.0526943156863653 0.0222427214243385 -0.38170350733955904 0.5548838023362108 -0.12173671530376882 -0.8395906365143798 0.2627156856071656 -0.0035342917346255468 -0.5843362334580904 -3.084 -21.176 -2.752 -9.996 0.036 0.656 -0.24
-0.584830175381314 -1.1965050145506226 -0.04601942363656241 1.7487380981893716 0.046402918833533764 1.053461306080308 0.016106798272796843 -0.40958514213493835 0.5529203069280855 -0.08953539061051385 -0.8360563447797543 0.22776546734253522 0.02120575040775328 -0.5827654371315901 -3.02 -21.272 -2.784 -9.964 -0.252 0.656 -0.24
-0.5890486225479988 -1.191519576989995 -0.04678641403050512 1.7410681942499446 0.04678641403050512 1.0523108204893938 0.010737865515197896 -0.44846235121581934 0.5281802647857067 -0.08246680714126275 -0.7740098898829947 0.11623892816101798 0.03180862561162992 -0.5611669876422118 -2.864 -21.492 -2.852 -9.872 -0.18 0.808 -0.288
-0.5932670697146838 -1.1869176346263388 -0.047553404424447825 1.7333982903105176 0.04486893804564835 1.0530778108833365 0.004985437560627594 -0.452782041113695 0.504618319888203 -0.06283185306000971 -0.7469136532508656 -0.04712388979500729 0.03259402377488004 -0.5548838023362108 -2.928 -21.716 -3.288 -9.904 0.06 0.808 -0.268
-0.59786901207834 -1.1815487018687398 -0.04947088040930459 1.7257283863710904 0.044485442848677 1.0546117916712219 -0.0011504855909140602 -0.4476769530525692 0.47241699519494806 -0.08835729336563866 -0.7186393193738612 -0.0950331777532647 0.06872233928438563 -0.5694136683563381 -2.928 -21.844 -3.456 -9.932 0.108 0.724 -0.24
-0.6024709544419963 -1.1780972450959977 -0.049854375606275945 1.7184419776286348 0.045252433242619704 1.055762277262136 -0.006902913545484362 -0.4500331475423196 0.45827982825644586 -0.10131636305926567 -0.705287550598609 -0.029452431121879556 0.08521570071263818 -0.5564545986627111 -2.928 -21.748 -2.82 -9.904 0.044 0.692 -0.288
-0.6082233823965666 -1.1734953027323416 -0.05177185159113271 1.7130730448710358 0.045252433242619704 1.0553787820651646 -0.01342233189399737 -0.4551382356034454 0.4712388979500729 -0.13430308591577078 -0.673086225905354 0.03220132469325498 0.08285950622288782 -0.594546409580342 -2.96 -21.748 -2.652 -9.932 0.016 0.644 -0.252
-0.6116748391693088 -1.1685098651717138 -0.05292233718204677 1.7069371217194942 0.04486893804564835 1.055762277262136 -0.01917475984856767 -0.46456301356244684 0.4272566008080661 -0.12723450244651968 -0.5961172059068423 -0.0019634954081253035 0.0329867228565051 -0.5764822518255892 -3.176 -21.844 -2.752 -9.996 0.072 0.644 -0.252
-0.6174272671238791 -1.1639079228080578 -0.055223308363874894 1.7011846937649238 0.044485442848677 1.0553787820651646 -0.02454369260616662 -0.45867252733807096 0.38877209080881014 -0.10406525663064109 -0.5988660994782177 -0.03730641275438077 -0.007461282550876154 -0.5733406591725887 -3.052 -22.096 -2.884 -10.024 0.144 0.712 -0.296
-0.6220292094875353 -1.1604564660353156 -0.055223308363874894 1.6965827514012677 0.04486893804564835 1.0553787820651646 -0.030679615757708275 -0.4971570373373269 0.41469023019606416 -0.10131636305926567 -0.5572399968259611 -0.019242254999627974 -0.01531526418337737 -0.5961172059068423 -3.084 -22.16 -2.884 -10.024 0.088 0.76 -0.268
-0.6273981422451342 -1.1581554948534873 -0.05560680356084625 1.69159731384064 0.045252433242619704 1.0553787820651646 -0.036432043712278574 -0.5438882280507091 0.42254421182856533 -0.1130973355080175 -0.47438049060307336 0.01610066234662749 -0.004319689897875668 -0.6098616737637194 -2.836 -22.352 -2.784 -9.996 0.06 0.724 -0.26
-0.6331505701997046 -1.1539370476868025 -0.05675728915176031 1.687378866673955 0.04486893804564835 1.0553787820651646 -0.043334957257762936 -0.5556692004994609 0.36756634040105685 -0.09346238142676445 -0.48851765754157556 0.01021017612225158 -0.0007853981632501215 -0.6051492847842186 -2.552 -22.572 -2.92 -10.116 0.052 0.656 -0.252
-0.6385195029573034 -1.1504855909140603 -0.05790777474267437 1.6820099339163561 0.044485442848677 1.0549952868681933 -0.04947088040930459 -0.5324999546835824 0.33340152029967657 -0.10720684928364158 -0.4987278336638271 -0.01531526418337737 -0.012566370612001944 -0.6110397710085945 -2.4 -22.764 -3.22 -10.148 0.072 0.676 -0.232
-0.6427379501239884 -1.1470341341413182 -0.059825250727531136 1.6781749819466427 0.04486893804564835 1.0546117916712219 -0.05483981316690354 -0.530143760193832 0.32633293683042547 -0.12684180336489462 -0.45160394386881986 -0.01531526418337737 -0.043982297142006806 -0.6346017159060982 -2.524 -22.732 -2.952 -10.148 0.052 0.704 -0.26
-0.64887387327553 -1.1451166581564614 -0.060975736318445196 1.6751070203708718 0.04486893804564835 1.0538448012772792 -0.06020874592450249 -0.5356415473365829 0.3066979827491724 -0.1260564052016445 -0.3840597018293094 0.018456856836377853 -0.049480084284757656 -0.588263224274341 -2.116 -22.7 -2.552 -10.088 0.024 0.732 -0.268
-0.6557767868210144 -1.1428156869746333 -0.0617427267123879 1.670888573204187 0.04486893804564835 1.053461306080308 -0.06711165946998685 -0.5701990665195882 0.278030949790543 -0.11859512265076834 -0.3341869184629267 -0.00510508806112579 -0.061653755815134534 -0.6094689746820943 -2.056 -22.828 -2.484 -10.056 0.1 0.74 -0.296
-0.6599952339876992 -1.1408982109897765 -0.06289321230330196 1.668587602022359 0.04486893804564835 1.0526943156863653 -0.0724805922275858 -0.5800165435602147 0.26075219019904033 -0.13351768775252065 -0.3247621405039252 -0.01727875959150267 -0.049480084284757656 -0.5866924279478407 -2.148 -22.984 -2.516 -10.056 0.124 0.732 -0.26
-0.6657476619422695 -1.1385972398079482 -0.06519418348513008 1.6659031356435594 0.04563592843959106 1.0526943156863653 -0.07861651537912745 -0.5258240702959563 0.22580197193440993 -0.1790707812210277 -0.28195794060679363 0.006675884387626033 -0.04830198703988247 -0.5658793766217125 -1.96 -23.048 -2.316 -10.088 0.088 0.724 -0.26
-0.6715000898968398 -1.1362962686261202 -0.06596117387907278 1.6643691548556738 0.04486893804564835 1.0523108204893938 -0.08436894333369775 -0.5470298207037096 0.19870573530228072 -0.1602212253030248 -0.22226768019978438 0.011780972448751823 -0.048694686121507534 -0.5745187564174639 -1.96 -23.08 -1.944 -10.148 0.072 0.724 -0.268
-0.6772525178514102 -1.1343787926412634 -0.06864564025787226 1.6609176980829317 0.044485442848677 1.0515438300954512 -0.08935438089432535 -0.5996514976414677 0.19477874448603014 -0.14058627122177175 -0.19634954081253037 -0.018456856836377853 -0.05340707510100826 -0.5529203069280855 -1.776 -23.24 -2.248 -10.148 0.136 0.676 -0.26
-0.6818544602150665 -1.1324613166564066 -0.06941263065181497 1.661301193279903 0.044485442848677 1.0496263541105944 -0.09625729443980971 -0.5768749509072142 0.13940817397689656 -0.15629423448677418 -0.1649336142825255 -0.027096236632129192 -0.07853981632501214 -0.5505641124383351 -1.992 -23.492 -2.18 -10.148 0.136 0.656 -0.232
-0.6883738785635795 -1.132844811853378 -0.07133010663667173 1.6605342028859604 0.04486893804564835 1.048092373322709 -0.1012427320004373 -0.5588107931524614 0.12212941438539389 -0.1798561793842778 -0.11034844193664206 -0.0047123889795007284 -0.11270463642639243 -0.5682355711114628 -1.62 -23.62 -2.08 -10.24 0.124 0.656 -0.252
-0.6948932969120925 -1.131694326262464 -0.07286408742455715 1.660150707688989 0.04486893804564835 1.0469418877317949 -0.10661166475803625 -0.6192864517227208 0.08796459428401361 -0.1610066234662749 -0.07068583469251093 0.01727875959150267 -0.16297011887440022 -0.5937610114170918 -1.524 -23.588 -1.912 -10.24 0.108 0.624 -0.268
-0.6994952392757486 -1.1313108310654927 -0.07401457301547121 1.659000222098075 0.044485442848677 1.0442574213529954 -0.11274758790957791 -0.5835508352948403 0.08050331173313745 -0.1319468914260204 -0.024740042142378828 0.012173671530376884 -0.19949113346553085 -0.5513495106015853 -1.464 -23.556 -2.112 -10.24 0.124 0.656 -0.252
-0.7060146576242616 -1.1309273358685212 -0.07631554419729933 1.661301193279903 0.044485442848677 1.0411894597772247 -0.11850001586414821 -0.5580253949892113 0.054977871427508505 -0.15550883632352405 -0.003141592653000486 -0.009032078877376396 -0.24857851866866346 -0.5647012793768373 -1.308 -23.716 -2.216 -10.576 0.136 0.74 -0.224
-0.7110000951848893 -1.1309273358685212 -0.0782330201821561 1.6616846884768743 0.045252433242619704 1.0388884885953964 -0.12463593901568987 -0.5595961913157116 0.024347343060753767 -0.17553648948640216 0.05222897785613308 0.012173671530376884 -0.2741039589742924 -0.562737783968712 -1.028 -23.748 -1.912 -10.728 0.124 0.644 -0.232
-0.7190534943212877 -1.13054384067155 -0.0790000105760988 1.6620681836738458 0.04486893804564835 1.0358205270196257 -0.1292378813793461 -0.594546409580342 0.014922565101752308 -0.1720021977517766 0.06911503836601068 -0.0035342917346255468 -0.23876104162803694 -0.5572399968259611 -1.088 -23.844 -1.776 -10.912 0.136 0.588 -0.252
-0.7240389318819153 -1.1301603454745786 -0.08130098175792692 1.6636021644617311 0.044485442848677 1.0335195558377974 -0.13614079492483047 -0.6243915397838465 -0.0023561944897503642 -0.1590431280581496 0.07225663101901117 -0.021991148571003403 -0.2210895829549092 -0.5682355711114628 -0.932 -23.844 -1.944 -10.88 0.124 0.508 -0.252
-0.7294078646395142 -1.13054384067155 -0.08283496254581234 1.6643691548556738 0.045252433242619704 1.0312185846559694 -0.14150972768242942 -0.5784457472337144 -0.04280419989713162 -0.18653206377190384 0.09189158510026421 -0.009817477040626518 -0.22855086550578535 -0.5482079179485848 -0.684 -23.492 -1.644 -10.788 0.144 0.5 -0.26
-0.7355437877910559 -1.132844811853378 -0.08590292412158317 1.6659031356435594 0.04486893804564835 1.0277671278832272 -0.146495165243057 -0.6130032664167198 -0.06754424203951044 -0.16454091520090044 0.12959069693627004 0.003141592653000486 -0.29177541764742015 -0.5568472977443362 -0.404 -23.396 -1.812 -10.516 0.172 0.528 -0.24
-0.7405292253516835 -1.1324613166564066 -0.08666991451552587 1.6674371164314448 0.04563592843959106 1.0235486807165424 -0.15186409800065595 -0.5489933161118349 -0.09935286765114036 -0.1668971096906508 0.1798561793842778 0.03180862561162992 -0.33457961754455173 -0.5222897785613307 -0.308 -23.396 -1.608 -10.604 0.336 0.588 -0.24
-0.7470486437001965 -1.1347622878382349 -0.08858739050038264 1.6693545924163016 0.046402918833533764 1.021247709534714 -0.15684953556128356 -0.5474225197853346 -0.09896016856951531 -0.23169245815878584 0.19360064724115494 0.06872233928438563 -0.3597123587685556 -0.5120796024390792 -0.28 -23.016 -1.508 -10.728 0.428 0.644 -0.268
-0.7524175764577954 -1.1347622878382349 -0.09088836168221076 1.6724225539920723 0.047553404424447825 1.0181797479589434 -0.16183497312191114 -0.6024003912128432 -0.1240929097935192 -0.22266037928140944 0.15982852622139973 0.0950331777532647 -0.3200497515244245 -0.5054037180514531 -0.34 -23.048 -1.208 -10.3 0.38 0.508 -0.232
-0.7593204900032798 -1.138213744610977 -0.09242234247009617 1.674340029976929 0.04947088040930459 1.0139613007922585 -0.16643691548556738 -0.5969026040700923 -0.14961835009914815 -0.1971349389757805 0.2171625921386586 0.15040374826239827 -0.3086614781572977 -0.48341256948044975 -0.496 -22.952 -1.004 -10.268 0.308 0.5 -0.224
-0.7650729179578502 -1.1389807350049197 -0.0947233136519243 1.6774079915527 0.051004861197190006 1.0097428536255737 -0.17180584824316633 -0.6122178682534697 -0.17435839224152697 -0.18378317020052842 0.26585727826016614 0.1331249886708956 -0.3671736413194318 -0.4732023933581982 -0.372 -22.508 -1.208 -10.332 0.272 0.548 -0.212
-0.7712088411093918 -1.1401312205958338 -0.09664078963678106 1.6804759531284708 0.05177185159113271 1.00590790165586 -0.17525730501590853 -0.5741260573358388 -0.1539380399970238 -0.14961835009914815 0.27528205621916757 0.10759954836526664 -0.40683624856356293 -0.44689155488931914 -0.28 -22.256 -1.376 -10.148 0.272 0.56 -0.204
-0.7777282594579048 -1.1428156869746333 -0.09740778003072377 1.6823934291133276 0.05177185159113271 1.0009224640952326 -0.1802427425765361 -0.6294966278449724 -0.1739656931599019 -0.11466813183451774 0.252112810403289 0.07736171908013696 -0.4343251842773172 -0.42254421182856533 -0.372 -22.16 -1.508 -10.056 0.264 0.608 -0.212
-0.7834806874124751 -1.1443496677625187 -0.09970875121255189 1.687378866673955 0.052155346788104066 0.9970875121255189 -0.18407769454624964 -0.6314601232530976 -0.20577431877153182 -0.11663162724264303 0.31062497356542307 0.03455751918300534 -0.43785947601194275 -0.4099778412165634 -0.372 -22.16 -1.776 -9.78 0.252 0.596 -0.24
-0.7892331153670453 -1.1474176293382894 -0.1004757416064946 1.6889128474618404 0.052155346788104066 0.9928690649588341 -0.18752915131899184 -0.5544911032545857 -0.19360064724115494 -0.15629423448677418 0.34753868723817877 0.00039269908162506076 -0.4040873549921875 -0.39584067427806124 0.932 -21.904 -1.376 -9.66 0.216 0.56 -0.24
-0.794218552927673 -1.1485681149292035 -0.10354370318226543 1.6946652754164109 0.05253884198507542 0.9882671225951778 -0.19213109368264808 -0.5156138941737047 -0.1888882582616542 -0.23640484713828655 0.36560284499293155 0.027881634795379313 -0.42175881366531526 -0.3506802798911792 1.836 -21.748 -0.736 -9.628 0.136 0.588 -0.224
-0.7980535048973865 -1.1508690861110316 -0.1062281695610649 1.6988837225830957 0.05292233718204677 0.9832816850345502 -0.19481556006144754 -0.5006913290719525 -0.21323560132240799 -0.22933626366903548 0.42136611458369017 -0.00039269908162506076 -0.45867252733807096 -0.36363934958480626 2.584 -21.62 -0.5 -9.872 0.208 0.644 -0.224
-0.8026554472610428 -1.153553552489831 -0.10967962633380708 1.7027186745528093 0.05138835639416136 0.9790632378678653 -0.19865051203116108 -0.47752208325607387 -0.252112810403289 -0.28627763050466926 0.3919136834618106 0.0023561944897503642 -0.46456301356244684 -0.32594023774880043 2.804 -21.364 -0.4 -10.056 0.228 0.596 -0.204
-0.8068738944277276 -1.1554710284746879 -0.11313108310654926 1.7069371217194942 0.05253884198507542 0.9752282858981518 -0.20133497840996056 -0.3891647898904352 -0.21402099948565811 -0.3663882431561817 0.42804199897131623 -0.009817477040626518 -0.4150829292776892 -0.32122784876929966 2.4 -21.24 -0.436 -10.088 0.252 0.5 -0.212
-0.8095583608065271 -1.1573885044595447 -0.11734953027323415 1.7119225592801217 0.05177185159113271 0.971009838731467 -0.20478643518270273 -0.34950218264630406 -0.24465152785241284 -0.39073558621693544 0.46652650897057213 -0.018456856836377853 -0.4060508504003128 -0.31258846897354836 2.304 -21.112 0.064 -10.088 0.244 0.472 -0.24
-0.8141603031701834 -1.1612234564292583 -0.12041749184900498 1.7157575112498353 0.05177185159113271 0.9660244011708393 -0.20747090156150222 -0.34439709458517825 -0.2340486526485362 -0.3663882431561817 0.49165925019457607 -0.0007853981632501215 -0.41665372560418945 -0.30277099193292184 2.368 -20.668 1.276 -10.088 0.208 0.5 -0.26
-0.8191457407308109 -1.1631409324141149 -0.1227184630308331 1.7226604247953197 0.049854375606275945 0.9621894492011258 -0.21015536794030168 -0.38563049815580963 -0.2379756434647868 -0.2788163479537931 0.48459066672532497 -0.06440264938650996 -0.41861722101231474 -0.2902046213209199 2.96 -20.444 1.944 -9.904 0.456 0.5 -0.252
-0.8222137023065818 -1.1658253987929144 -0.12386894862174716 1.7287963479468613 0.047553404424447825 0.9575875068374695 -0.21399031991001521 -0.394269877951561 -0.27528205621916757 -0.1841758692821535 0.536819644581458 -0.16846790601715106 -0.4300054943794415 -0.3090541772389228 3.428 -20.32 1.844 -9.872 0.692 0.576 -0.24
-0.8264321494732667 -1.1692768555656565 -0.1250194342126612 1.7330147951135462 0.04793689962141918 0.953752554867756 -0.21705828148578604 -0.3970187715229364 -0.28667032958629435 -0.16179202162952502 0.5458517234588344 -0.1280199006097698 -0.39152098438018557 -0.3224059460141749 3.924 -20.224 1.676 -9.84 0.776 0.588 -0.212
-0.8298836062460089 -1.1715778267474848 -0.12616991980357528 1.7387672230681164 0.04908738521233324 0.9510680884889565 -0.22012624306155687 -0.39152098438018557 -0.26075219019904033 -0.13940817397689656 0.5364269454998329 -0.0035342917346255468 -0.3659955440745566 -0.29099001948417 4.332 -20.192 1.744 -9.688 0.612 0.508 -0.224
-0.8348690438066364 -1.175029283520227 -0.12808739578843203 1.744903146219658 0.0502378708032473 0.9468496413222717 -0.22281070944035636 -0.3919136834618106 -0.25878869479091504 -0.09778207132464012 0.5399612372344585 0.09385508050838952 -0.3432189973403031 -0.271747764484542 4.548 -20.128 1.712 -9.596 0.428 0.46 -0.252
-0.8383205005793786 -1.1769467595050838 -0.12962137657631745 1.7514225645681711 0.051004861197190006 0.943014689352558 -0.22549517581915582 -0.37227872938055756 -0.2874557277495445 -0.13548118316064595 0.5776603490704644 0.09896016856951531 -0.3577488633604303 -0.26546457917854105 4.516 -20.348 1.172 -9.504 0.356 0.52 -0.252
-0.839854481367264 -1.1796312258838832 -0.13230584295511694 1.7590924685075982 0.051004861197190006 0.9380292517919305 -0.2281796421979553 -0.29570240846367074 -0.25643250030116466 -0.16414821611927538 0.6063273820290938 0.05537057050913356 -0.4127267347879388 -0.25878869479091504 4.204 -20.476 1.34 -9.412 0.328 0.656 -0.24
-0.8429224429430349 -1.182699187459654 -0.13192234775814557 1.7656118868561113 0.0502378708032473 0.934194299822217 -0.23009711818281206 -0.24543692601566297 -0.2799944451986683 -0.13351768775252065 0.6624833507014775 0.01610066234662749 -0.41351213295118894 -0.2340486526485362 4.112 -20.444 1.276 -9.384 0.42 0.664 -0.24
-0.8448399189278917 -1.1850001586414822 -0.13383982374300235 1.7725148004015956 0.049854375606275945 0.9307428430494747 -0.23239808936464018 -0.23954643979128706 -0.27017696815804176 -0.11584622907939292 0.7099999395781098 -0.05772676499888393 -0.3601050578501807 -0.25172011132166394 3.864 -20.54 1.172 -9.352 0.464 0.548 -0.204
-0.846373899715777 -1.190369091399081 -0.1349903093339164 1.77941771394708 0.0502378708032473 0.9276748814737039 -0.23508255574343967 -0.19045905458815446 -0.2831360378516688 -0.17318029499665177 0.7225663101901117 -0.03534291734625546 -0.3483240854014289 -0.25250550948491407 3.148 -20.764 0.972 -9.504 0.436 0.412 -0.212
-0.8486748708976052 -1.1919030721869666 -0.1349903093339164 1.7878546082804496 0.051004861197190006 0.9230729391100477 -0.2381505173192105 -0.2018473279552812 -0.31258846897354836 -0.1060287520387664 0.7319910881491132 0.023954643979128706 -0.3758130211151831 -0.2501493149951637 3.148 -20.7 0.772 -9.688 0.392 0.424 -0.24
-0.8502088516854905 -1.1949710337627373 -0.13690778531877318 1.7955245122198769 0.05062136600021865 0.9188544919433629 -0.24045148850103862 -0.1920298509146547 -0.29177541764742015 -0.06675884387626033 0.7567311302914921 0.02552544030562895 -0.41390483203281403 -0.2481858195870384 2.96 -20.668 0.668 -9.72 0.372 0.404 -0.224
-0.8513593372764047 -1.1980389953385082 -0.13767477571271589 1.8035779113562753 0.051004861197190006 0.9142525495797066 -0.24275245968286674 -0.17357299407827684 -0.29177541764742015 -0.10327985846739098 0.7869689595766217 0.006283185306000972 -0.45788712917482083 -0.2340486526485362 2.772 -20.856 0.436 -9.812 0.356 0.48 -0.232
-0.8532768132612614 -1.201106956914279 -0.1384417661066586 1.8112478152957023 0.049854375606275945 0.9088836168221076 -0.2446699356677235 -0.13351768775252065 -0.32672563591205056 -0.05929756132538417 0.821526478759627 -0.01610066234662749 -0.47477318968469845 -0.22855086550578535 2.928 -20.888 0.0 -9.812 0.344 0.472 -0.232
-0.854043803655204 -1.2057088992779352 -0.1392087565006013 1.8219856808109003 0.05138835639416136 0.9035146840645087 -0.24735440204652295 -0.15354534091539876 -0.34675328907492864 -0.09228428418188928 0.847051919065256 0.012959069693627005 -0.5132576996839544 -0.24425882877078778 2.616 -20.952 0.132 -9.78 0.308 0.404 -0.224
-0.8544272988521755 -1.2068593848688494 -0.14035924209151535 1.8296555847503273 0.051004861197190006 0.8973787609129671 -0.24927187803137973 -0.10759954836526664 -0.32829643223855076 -0.09149888601863915 0.8560839979426325 0.022776546734253524 -0.49048115294970085 -0.19399334632278 2.4 -21.048 0.268 -9.72 0.3 0.424 -0.224
-0.8548107940491468 -1.2114613272325054 -0.14150972768242942 1.838092479083697 0.0502378708032473 0.8935438089432535 -0.2504223636222938 -0.04555309346850705 -0.3271183349936756 -0.12841259969139487 0.9032078877376397 -0.02552544030562895 -0.5152211950920796 -0.15668693356839924 2.368 -21.048 0.368 -9.66 0.344 0.444 -0.252
-0.8551942892461182 -1.2137622984143337 -0.14266021327334347 1.8480633542049523 0.04947088040930459 0.8877913809886832 -0.2511893540162365 -0.014529866020127248 -0.31219576989192327 -0.09189158510026421 0.8835729336563867 -0.011388273367126762 -0.562345084887087 -0.1390154748952715 2.056 -21.112 0.232 -9.596 0.38 0.492 -0.232
-0.8548107940491468 -1.217597250384047 -0.14381069886425754 1.8584177245231788 0.05062136600021865 0.8797379818522848 -0.2527233348041219 -0.013351768775252066 -0.3318307239731763 -0.10288715938576591 0.9024224895743895 -0.01649336142825255 -0.5957245068252172 -0.1009236639776406 1.68 -21.016 0.3 -9.628 0.364 0.528 -0.224
-0.8555777844430895 -1.2202817167628466 -0.14457768925820025 1.86723811405352 0.0502378708032473 0.8743690490946858 -0.25310683000109324 -0.009424777959001457 -0.36167585417668097 -0.08443030254938806 0.9361946105941448 0.031415926530004856 -0.6059346829474688 -0.08285950622288782 1.96 -20.984 0.332 -9.66 0.344 0.54 -0.24
-0.8548107940491468 -1.2256506495204456 -0.1449611844551716 1.8779759795687179 0.05062136600021865 0.8693836115340582 -0.25310683000109324 -0.005890486224375911 -0.3738495257070578 -0.06832964020276057 0.9499390784510219 0.01727875959150267 -0.5509568115199602 -0.04908738520313259 1.868 -20.828 0.2 -9.628 0.392 0.492 -0.232
-0.8551942892461182 -1.2287186110962165 -0.14534467965214296 1.887946854689973 0.049854375606275945 0.8640146787764593 -0.2527233348041219 0.022776546734253524 -0.3671736413194318 -0.01727875959150267 0.9499390784510219 -0.019242254999627974 -0.49558624101082666 -0.023561944897503646 1.9 -20.732 -0.332 -9.628 0.364 0.412 -0.224
-0.8544272988521755 -1.233704048656844 -0.14534467965214296 1.8983012250081994 0.05062136600021865 0.858262250821889 -0.25349032519806464 0.009817477040626518 -0.3852377990741846 -0.02081305132612822 0.976249916919901 0.008639379795751335 -0.5207189822348305 -0.0027488935713754254 1.744 -20.38 -0.164 -9.66 0.308 0.356 -0.24
-0.8551942892461182 -1.2363885150356435 -0.14534467965214296 1.907505109735512 0.051004861197190006 0.8525098228673187 -0.25349032519806464 0.024347343060753767 -0.38798669264556 -0.019634954081253035 0.9970629682460292 0.01688606050987761 -0.5643085802952122 0.009424777959001457 1.652 -20.128 -0.2 -9.748 0.252 0.356 -0.224
-0.8532768132612614 -1.2421409429902137 -0.14381069886425754 1.9186264704476812 0.0502378708032473 0.8471408901097197 -0.25310683000109324 0.06126105673350948 -0.41390483203281403 -0.009032078877376396 0.9856746948789025 0.012566370612001944 -0.582372738049965 0.0007853981632501215 1.62 -19.748 -0.332 -9.78 0.252 0.396 -0.168
-0.8525098228673187 -1.2452089045659847 -0.14457768925820025 1.9297478311598506 0.0502378708032473 0.8406214717612067 -0.25310683000109324 0.07579092275363672 -0.394269877951561 -0.006675884387626033 1.0037388526336553 -0.010995574285501701 -0.5674501729482128 -0.005497787142750851 1.804 -19.428 -0.268 -9.78 0.252 0.404 -0.176
-0.8513593372764047 -1.2494273517326695 -0.1449611844551716 1.9397187062811057 0.049854375606275945 0.8341020534126937 -0.25349032519806464 0.07539822367201165 -0.3777765165233084 -0.018456856836377853 1.0139490287559068 -0.01688606050987761 -0.5611669876422118 0.010995574285501701 1.712 -19.208 -0.2 -9.748 0.228 0.344 -0.14
-0.8502088516854905 -1.2528788085054117 -0.14534467965214296 1.9489225910084182 0.049854375606275945 0.8302671014429802 -0.2527233348041219 0.11074114101826713 -0.3993749660126868 0.012566370612001944 0.9931359774297787 -0.018849555918002914 -0.5603815894789617 0.02042035224450316 1.96 -19.08 -0.2 -9.812 0.18 0.356 -0.128
-0.8494418612915479 -1.2570972556720965 -0.14611167004608566 1.9592769613266448 0.049854375606275945 0.8241311782914386 -0.25310683000109324 0.15433073907864886 -0.3895574889720603 -0.018456856836377853 0.9703594306955251 -0.023561944897503646 -0.5262167693775814 0.0035342917346255468 1.96 -18.952 -0.3 -9.748 0.152 0.396 -0.148
-0.847524385306691 -1.2593982268539248 -0.1457281748491143 1.9692478364478998 0.04947088040930459 0.8195292359277823 -0.25349032519806464 0.12919799785464497 -0.36363934958480626 -0.05537057050913356 0.976642616001526 -0.019242254999627974 -0.5006913290719525 0.012566370612001944 1.62 -18.856 -0.268 -9.596 0.172 0.344 -0.128
-0.845223414124863 -1.2636166740206096 -0.14534467965214296 1.9788352163721836 0.04832039481839053 0.8141603031701834 -0.25310683000109324 0.1500110491807732 -0.34753868723817877 0.009032078877376396 0.943655893145021 -0.05262167693775814 -0.48380526856207484 -0.01767145867312773 1.776 -18.732 -0.332 -9.292 0.164 0.356 -0.14
-0.8433059381400062 -1.267451625990323 -0.146495165243057 1.9884225962964677 0.047553404424447825 0.8087913704125844 -0.25310683000109324 0.168075206935526 -0.3451824927484284 -0.0011780972448751821 0.9499390784510219 -0.03848450999925595 -0.4987278336638271 0.0070685834692510935 1.744 -18.796 -0.268 -9.2 0.18 0.424 -0.148
-0.8410049669581781 -1.2712865779600366 -0.1457281748491143 1.9980099762207515 0.04716990922747647 0.8041894280489281 -0.25310683000109324 0.20930861050615737 -0.35185837713605445 -0.010995574285501701 0.9668251389608995 -0.04908738520313259 -0.5026548244800777 0.001570796326500243 1.496 -18.732 -0.2 -9.232 0.164 0.472 -0.14
-0.8390874909733214 -1.2739710443388361 -0.146495165243057 2.0075973561450353 0.046402918833533764 0.7995874856852719 -0.2527233348041219 0.21402099948565811 -0.36089045601343084 -0.009424777959001457 0.9519025738591472 -0.07539822367201165 -0.4841979676436999 -0.005890486224375911 1.556 -18.476 -0.4 -9.2 0.164 0.46 -0.12
-0.8371700149884646 -1.2778059963085497 -0.146495165243057 2.017184736069319 0.046402918833533764 0.7961360289125298 -0.2504223636222938 0.22776546734253522 -0.34910948356467897 -0.0420188017338815 0.9613273518181487 -0.04476769530525693 -0.4091924430533133 0.028274333877004374 1.588 -18.256 -0.232 -9.14 0.172 0.396 -0.056
-0.8337185582157224 -1.2808739578843205 -0.1472621556369997 2.026772115993603 0.04601942363656241 0.7923010769428162 -0.24735440204652295 0.24857851866866346 -0.34950218264630406 -0.05262167693775814 0.9428704949817708 -0.051443579692882956 -0.38798669264556 0.23365595356691113 1.244 -18.032 -0.332 -9.232 0.18 0.344 -0.072
-0.8314175870338942 -1.284708909854034 -0.14687866044002837 2.0348255151300014 0.04486893804564835 0.7880826297761313 -0.24275245968286674 0.27056966723966686 -0.34675328907492864 -0.003141592653000486 0.9361946105941448 -0.07579092275363672 -0.3895574889720603 0.3923063825434357 1.152 -17.808 -0.268 -9.2 0.172 0.356 -0.056
-0.8291166158520661 -1.2870098810358621 -0.14611167004608566 2.0447963902512565 0.044485442848677 0.7846311730033891 -0.23853401251618184 0.27646015346404273 -0.33340152029967657 0.006675884387626033 0.9161669574312667 -0.05379977418263332 -0.41154863754306364 0.42843469805294127 1.184 -17.652 -0.164 -9.108 0.172 0.356 -0.064
-0.8256651590793239 -1.291228328202547 -0.14611167004608566 2.0543837701755403 0.04371845245473429 0.781179716230647 -0.23508255574343967 0.329474529483426 -0.3137665662184235 -0.013744467856877126 0.9358019115125198 -0.07186393193738612 -0.39858956784943667 0.40448005407381254 0.996 -17.524 -0.268 -8.892 0.172 0.384 -0.072
-0.8214467119126391 -1.2954467753692318 -0.14687866044002837 2.063971150099824 0.04410194765170564 0.7765777738669907 -0.23086410857675477 0.31415926530004856 -0.3078760799940476 -0.005890486224375911 0.924413638145393 -0.07029313561088588 -0.35382187254417974 0.4131194338695639 0.776 -17.492 -0.268 -8.956 0.172 0.412 -0.028
-0.8183787503368682 -1.2973642513540886 -0.14687866044002837 2.0727915396301655 0.04371845245473429 0.7719758315033345 -0.2266456614100699 0.329474529483426 -0.3012001956064216 -0.014529866020127248 0.9185231519210171 -0.03926990816250607 -0.3848450999925595 0.39858956784943667 0.9 -17.396 -0.332 -8.892 0.18 0.424 -0.064
-0.8160777791550401 -1.3004322129298596 -0.1472621556369997 2.0819954243574776 0.04410194765170564 0.7689078699275637 -0.22204371904641365 0.31690815887142404 -0.3043417882594221 0.008639379795751335 0.924413638145393 -0.022383847652628464 -0.3824889055028092 0.39858956784943667 0.748 -17.3 -0.3 -8.74 0.172 0.396 -0.092
-0.8114758367913839 -1.3023496889147164 -0.14687866044002837 2.0923497946757044 0.04371845245473429 0.7654564131548215 -0.21782527187972875 0.31926435336117437 -0.2839214360149189 -0.001570796326500243 0.8874999244726373 0.008639379795751335 -0.3451824927484284 0.4131194338695639 0.62 -17.112 -0.4 -8.832 0.152 0.364 -0.072
-0.807257389624699 -1.3050341552935159 -0.146495165243057 2.1011701842060453 0.04295146206079158 0.7620049563820793 -0.2132233295160725 0.3663882431561817 -0.2631083846887907 0.013744467856877126 0.9043859849825149 0.0047123889795007284 -0.36089045601343084 0.41665372560418945 0.62 -16.984 -0.268 -8.832 -0.08 0.376 -0.084
-0.8041894280489281 -1.3081021168692866 -0.14611167004608566 2.1099905737363867 0.042184471666848876 0.7577865092153944 -0.20862138715241627 0.3758130211151831 -0.2599667920357902 0.006283185306000972 0.8886780217175124 -0.07579092275363672 -0.33732851111592715 0.4154756283593143 0.496 -16.984 -0.368 -8.864 -0.1 0.336 -0.092
-0.7995874856852719 -1.3119370688390002 -0.14687866044002837 2.1188109632667276 0.039883500485020755 0.7547185476396235 -0.20478643518270273 0.3762057201968082 -0.2411172361177873 0.006283185306000972 0.8721846602892599 -0.1472621556093978 -0.3730641275438077 0.41154863754306364 0.652 -16.888 -0.268 -8.984 0.016 0.364 -0.092
-0.7969030193064724 -1.313087554429914 -0.14611167004608566 2.126480867206155 0.03796602450016399 0.7505001004729387 -0.2009514832129892 0.37856191468655853 -0.26821347274991647 0.04123340357063138 0.8388052383511297 -0.20263272611853134 -0.35539266887067994 0.4103705402981885 0.496 -16.764 -0.5 -8.864 0.164 0.344 -0.064
-0.7923010769428162 -1.315005030414771 -0.1457281748491143 2.1337672759486104 0.03566505331833587 0.7481991292911105 -0.19596604565236161 0.40722894764518797 -0.1900663555065294 0.03063052836675474 0.8333074512083789 -0.19949113346553085 -0.3086614781572977 0.4107632393798135 0.372 -16.636 -0.332 -8.648 0.18 0.316 -0.084
-0.7880826297761313 -1.3173060015965992 -0.1457281748491143 2.143354655872894 0.03413107253045045 0.7447476725183684 -0.19059711289476267 0.43746677693031766 -0.19870573530228072 0.02631083846887907 0.8309512567186286 -0.1610066234662749 -0.3502875808095542 0.4539601383585702 0.404 -16.856 -0.4 -8.556 0.172 0.328 -0.092
-0.7830971922155037 -1.318456487187513 -0.1457281748491143 2.1514080550092927 0.0337475773334791 0.7401457301547121 -0.18599517053110642 0.4351105824405673 -0.21755529122028364 0.0070685834692510935 0.8391979374327548 -0.09149888601863915 -0.3734568266254328 0.4869468612150753 0.248 -16.856 -0.132 -8.588 0.164 0.356 -0.084
-0.7792622402457902 -1.3207574583693413 -0.1449611844551716 2.1598449493426624 0.03413107253045045 0.7351602925940846 -0.18139322816745018 0.41351213295118894 -0.20459622152665666 0.02552544030562895 0.8026769228416242 -0.03652101459113065 -0.42136611458369017 0.4959789400924517 0.152 -16.856 0.164 -8.528 0.088 0.412 -0.1
-0.7738933074881912 -1.322674934354198 -0.14342720366728617 2.1686653388730037 0.033364082136507746 0.7317088358213424 -0.17487380981893716 0.3962333733596863 -0.21087940683265763 0.0730420291822613 0.7755806862094949 -0.043982297142006806 -0.4249004063183157 0.5277875657040816 0.34 -16.92 0.0 -8.436 0.044 0.452 -0.084
-0.7708253459124204 -1.3249759055360262 -0.14304370847031483 2.1759517476154593 0.03144660615165098 0.7274903886546574 -0.1687378866673955 0.4402156705016931 -0.16768250785390093 0.06283185306000971 0.7912886494744974 -0.07736171908013696 -0.40251655866568725 0.5482079179485848 0.404 -16.888 -0.1 -8.312 0.108 0.384 -0.084
-0.7654564131548215 -1.32612639112694 -0.14150972768242942 2.1840051467518578 0.03183010134862233 0.7228884462910012 -0.1622184683188825 0.4241150081550656 -0.15982852622139973 0.11270463642639243 0.7653705100872433 -0.09149888601863915 -0.3781692156049335 0.6161448590697203 0.308 -16.952 -0.3 -8.128 0.164 0.356 -0.1
-0.762771946776022 -1.3276603719148257 -0.14112623248545805 2.1912915554943133 0.03144660615165098 0.7190534943212877 -0.15493205957642678 0.3938771788699359 -0.1700387023436513 0.12370021071189413 0.7579092275363672 -0.06754424203951044 -0.4150829292776892 0.6573782626403517 0.248 -17.112 -0.436 -8.16 0.116 0.424 -0.092
-0.758553499609337 -1.3307283334905964 -0.1407427372884867 2.199344954630712 0.03106311095467963 0.7144515519576314 -0.14879613642488512 0.41154863754306364 -0.19242254999627975 0.10956304377339195 0.7555530330466168 -0.043196898978756684 -0.42804199897131623 0.6813329066194804 0.464 -17.144 -0.164 -8.252 0.108 0.46 -0.084
-0.7535680620487095 -1.331495323884539 -0.13882526130362993 2.205864372979225 0.03106311095467963 0.7098496095939753 -0.1407427372884867 0.4343251842773172 -0.16532631336415057 0.08914269152888879 0.7480917504957407 -0.003926990816250607 -0.4362886796854425 0.704502152435359 0.28 -17.016 -0.468 -8.1 0.1 0.452 -0.092
-0.7493496148820246 -1.3326458094754532 -0.13729128051574452 2.213150781721681 0.03144660615165098 0.7067816480182044 -0.13345632854603098 0.45827982825644586 -0.155116137241899 0.1119192382631423 0.7312056899858631 0.007461282550876154 -0.39780416968618654 0.743772060597865 0.092 -16.888 -0.3 -8.1 0.06 0.444 -0.1
-0.7447476725183684 -1.3337962950663673 -0.1365242901218018 2.2204371904641365 0.03144660615165098 0.7029466960484908 -0.1250194342126612 0.47359509243982323 -0.168075206935526 0.13980087305852162 0.7221736111084867 -0.008639379795751335 -0.394269877951561 0.7936448439642477 0.06 -17.048 -0.568 -8.036 0.052 0.376 -0.12
-0.7397622349577407 -1.3360972662481954 -0.1342233189399737 2.227340104009621 0.03029612056073692 0.6983447536848346 -0.11581554948534874 0.4684900043786975 -0.1771072858129024 0.1390154748952715 0.7182466202922361 -0.027488935713754253 -0.4099778412165634 0.8242753723310025 0.06 -16.888 -0.332 -8.008 0.044 0.396 -0.112
-0.7351602925940846 -1.3376312470360807 -0.13307283334905964 2.234243017555105 0.03029612056073692 0.6941263065181498 -0.10776215034895031 0.46495571264407193 -0.18731746193515397 0.14137166938502185 0.7162831248841108 -0.028667032958629435 -0.4300054943794415 0.8305585576370035 0.152 -16.604 -0.436 -7.916 0.072 0.48 -0.128
-0.7309418454273996 -1.3395487230209375 -0.13192234775814557 2.2415294262975607 0.029912625363765568 0.6902913545484362 -0.09779127522769512 0.44178646682819334 -0.16297011887440022 0.17632188764965226 0.7119634349862352 -0.02552544030562895 -0.426863901726441 0.892605012533763 -0.092 -16.668 -0.436 -7.976 0.036 0.444 -0.084
-0.7267233982607147 -1.3410827038088229 -0.12962137657631745 2.248432339843045 0.029529130166794215 0.6853059169878086 -0.088970885697354 0.44060836958331817 -0.16768250785390093 0.15707963265002428 0.6974335689661079 -0.04123340357063138 -0.3789546137681836 0.9519025738591472 0.0 -16.856 -0.368 -7.976 0.008 0.412 -0.092
-0.7213544655031158 -1.3433836749906511 -0.1284708909854034 2.254951758191558 0.028762139772851508 0.6818544602150665 -0.07861651537912745 0.4618141199910714 -0.1590431280581496 0.1429424657115221 0.6408849012120992 -0.0510508806112579 -0.39584067427806124 0.9699667316139 -0.06 -16.7 -0.368 -8.036 0.036 0.376 -0.12
-0.7163690279424882 -1.3437671701876224 -0.12732040539448933 2.2607041861461283 0.0279951493789088 0.6784030034423242 -0.0682621450609009 0.46495571264407193 -0.16964600326202625 0.15590153540514912 0.665624943354478 -0.06675884387626033 -0.34164820101380283 0.9958848710011541 -0.06 -16.572 -0.5 -7.916 0.016 0.364 -0.12
-0.7125340759727747 -1.345301150975508 -0.1250194342126612 2.2676070996916127 0.027228158984966094 0.6753350418665534 -0.057524279545703015 0.4920519492762011 -0.15158184550727344 0.16336281795602528 0.6047565857025935 -0.08560839979426324 -0.38445240091093447 1.0288715938576591 -0.092 -16.764 -0.4 -8.008 0.088 0.412 -0.112
-0.7075486384121471 -1.3472186269603645 -0.1234854534247758 2.2733595276461833 0.02684466378799474 0.6718835850938112 -0.04563592843959106 0.49794243550057704 -0.1390154748952715 0.155116137241899 0.607898178355594 -0.07422012642713648 -0.37659841927843324 1.0928815441625441 -0.124 -16.92 -0.368 -8.008 0.152 0.412 -0.12
-0.7014127152606054 -1.349903093339164 -0.12195147263689039 2.2794954507977248 0.02684466378799474 0.667281642730155 -0.03183010134862233 0.504618319888203 -0.17475109132315203 0.1449059611196474 0.6259623361103468 -0.013744467856877126 -0.3573561642788053 1.1588549898755542 -0.248 -16.7 -0.436 -8.036 0.144 0.336 -0.128
-0.6964272776999778 -1.3514370741270496 -0.11965050145506227 2.285247878752295 0.02684466378799474 0.6626797003664987 -0.01917475984856767 0.4967643382557018 -0.17592918856802722 0.1771072858129024 0.5851216316213405 -0.021598449489378342 -0.35578536795230503 1.2727377235468218 -0.34 -16.7 -0.5 -8.22 0.088 0.328 -0.156
-0.6918253353363216 -1.3525875597179635 -0.11888351106111957 2.2902333163129227 0.02684466378799474 0.6603787291846707 -0.004985437560627594 0.5124723015207042 -0.17318029499665177 0.15040374826239827 0.5870851270294658 0.0019634954081253035 -0.3601050578501807 1.3662001049735863 -0.436 -16.764 -0.4 -8.436 0.116 0.316 -0.168
-0.6864564025787226 -1.3537380453088776 -0.11734953027323415 2.295985744267493 0.027228158984966094 0.6569272724119284 0.009203884727312482 0.4830198703988247 -0.16650441060902577 0.18535396652702868 0.5552765014178359 -0.0023561944897503642 -0.37738381744168337 1.3744467856877125 -0.404 -16.7 -0.368 -8.648 0.116 0.296 -0.14
-0.6822379554120378 -1.3548885308997918 -0.11428156869746332 2.3009711818281207 0.026461168591023387 0.6527088252452435 0.026077673394052033 0.49048115294970085 -0.17592918856802722 0.17318029499665177 0.49519354192920156 -0.003141592653000486 -0.3381139092791773 1.5138549596646091 -0.184 -16.764 -0.5 -8.984 0.136 0.296 -0.14
-0.6768690226544388 -1.3579564924755625 -0.11274758790957791 2.3051896289948055 0.02684466378799474 0.6515583396543295 0.04256796686382023 0.510508806112579 -0.16768250785390093 0.2018473279552812 0.4386448741751928 0.012566370612001944 -0.2831360378516688 1.6575828235393815 -0.152 -16.604 -0.4 -9.384 0.108 0.316 -0.156
-0.6722670802907825 -1.3594904732634479 -0.1112136071216925 2.307874095373605 0.027228158984966094 0.6507913492603867 0.0559902987578176 0.5061891162147033 -0.1790707812210277 0.1990984343839058 0.38366700274768434 0.01531526418337737 -0.17160949867015154 1.5688328310921176 0.0 -15.872 -0.468 -9.384 0.108 0.296 -0.168
-0.6676651379271263 -1.3610244540513334 -0.10891263593986437 2.3109420569493757 0.026461168591023387 0.6515583396543295 0.0682621450609009 0.5148284960104547 -0.1390154748952715 0.1912444527514046 0.33575771478942695 -0.006675884387626033 -0.039662607244131134 1.408611605789093 0.06 -15.208 -0.5 -9.26 0.1 0.296 -0.168
-0.6611457195786133 -1.3614079492483047 -0.10699515995500761 2.312476037737261 0.02684466378799474 0.6530923204422149 0.08130098175792692 0.5419247326425838 -0.13076879418114523 0.18260507295565323 0.23129975907716077 -0.0047123889795007284 0.08128870989638758 1.2315043199761904 -0.06 -14.316 -0.4 -9.076 0.124 0.048 -0.212
-0.6561602820179857 -1.3617914444452761 -0.10661166475803625 2.3140100185251464 0.02684466378799474 0.6527088252452435 0.09012137128826805 0.5709844646828384 -0.09542587683488976 0.12134401622214377 0.17082410050690142 0.0 0.11466813183451774 1.079529775387292 -0.28 -13.364 -0.468 -8.892 0.108 -0.404 -0.168
-0.6496408636694727 -1.3625584348392188 -0.10584467436409355 2.314393513722118 0.026461168591023387 0.6484903780785587 0.09740778003072377 0.536034246418208 -0.0679369411211355 0.12134401622214377 0.1441205629563973 -0.004319689897875668 -0.06832964020276057 0.9008516932478894 -0.308 -12.856 -0.5 -9.076 0.108 -0.248 -0.14
-0.6446554261088451 -1.3633254252331615 -0.10354370318226543 2.3159274945100035 0.02684466378799474 0.6435049405179311 0.1054611791671222 0.5505641124383351 -0.056155968672383684 0.13351768775252065 0.12644910428326955 0.010995574285501701 -0.34478979366680335 0.7461282550876154 -0.28 -12.572 -0.4 -9.476 0.124 0.296 -0.168
-0.6385195029573034 -1.3621749396422473 -0.10239321759135137 2.3159274945100035 0.027228158984966094 0.6412039693361029 0.11083011192472114 0.5309291583570821 -0.01021017612225158 0.14647675744614766 0.08521570071263818 0.012959069693627005 -0.42804199897131623 0.6585563598852269 -0.404 -12.128 -0.368 -9.628 0.152 0.296 -0.176
-0.6320000846087904 -1.3625584348392188 -0.10085923680346595 2.3147770089190893 0.02684466378799474 0.6396699885482175 0.11619904468232009 0.5862997288662157 0.054977871427508505 0.12566370612001942 -0.02513274122400389 -0.0023561944897503642 -0.29177541764742015 0.510901505194204 -0.56 -11.936 -0.368 -9.108 0.164 0.316 -0.176
-0.6273981422451342 -1.3614079492483047 -0.09855826562163783 2.312476037737261 0.02684466378799474 0.6408204741391316 0.11926700625809092 0.5336780519284575 0.08128870989638758 0.14883295193589802 -0.12566370612001942 0.005497787142750851 -0.07775441816176203 0.4433572631546936 -0.436 -11.62 -0.436 -8.376 0.164 0.296 -0.168
-0.6220292094875353 -1.3587234828695052 -0.09664078963678106 2.3109420569493757 0.02684466378799474 0.6412039693361029 0.1234854534247758 0.510508806112579 0.11349003458964255 0.17435839224152697 -0.1881028600984041 -0.011388273367126762 0.06950773744763575 0.36795903948268194 -0.404 -11.364 -0.4 -7.488 0.152 0.248 -0.156
-0.6170437719269076 -1.358339987672534 -0.095490304045867 2.3094080761614904 0.027228158984966094 0.6400534837451889 0.12616991980357528 0.49323004652107627 0.13744467856877127 0.15943582713977467 -0.2089159114245323 0.0023561944897503642 0.0640099503048849 0.3153373625449238 -0.528 -11.62 -0.332 -7.18 0.164 0.2 -0.156
-0.6124418295632514 -1.3564225116876771 -0.09395632325798159 2.306723609782691 0.027228158984966094 0.6396699885482175 0.12962137657631745 0.5242532739694561 0.16964600326202625 0.14058627122177175 -0.2042035224450316 -0.008639379795751335 -0.0400553063257562 0.28156524152516854 -0.528 -11.492 -0.5 -7.456 0.152 0.308 -0.168
-0.6059224112147384 -1.3525875597179635 -0.09280583766706753 2.3044226386008626 0.027228158984966094 0.6381360077603321 0.13153885256117423 0.5372123436630831 0.20852321234290724 0.14883295193589802 -0.20734511509803208 -0.0019634954081253035 -0.11977321989564353 0.28941922315766977 -0.496 -11.3 -0.5 -7.64 0.164 0.288 -0.14
-0.6005534784571395 -1.3506700837331067 -0.09203884727312482 2.301738172222063 0.027228158984966094 0.6366020269724467 0.1342233189399737 0.5218970794797058 0.2811725424435435 0.13626658132389607 -0.26114488928066537 0.0035342917346255468 -0.14686945652777272 0.26585727826016614 -0.404 -11.492 -0.468 -7.764 0.164 0.308 -0.156
-0.5959515360934833 -1.3460681413694506 -0.08935438089432535 2.2986702106462924 0.027611654181937447 0.6350680461845613 0.1365242901218018 0.5144357969288296 0.31926435336117437 0.13273228958927052 -0.2874557277495445 0.006675884387626033 -0.17357299407827684 0.2807798433619184 -0.528 -11.62 -0.332 -8.036 0.152 0.288 -0.176
-0.5917330889267983 -1.3430001797936797 -0.08858739050038264 2.2944517634796076 0.02684466378799474 0.6335340653966759 0.139975746894544 0.5144357969288296 0.34675328907492864 0.16297011887440022 -0.34871678448305393 -0.011780972448751823 -0.13430308591577078 0.23954643979128706 -0.34 -12.064 -0.536 -8.1 0.144 0.296 -0.14
-0.5867476513661708 -1.3387817326269948 -0.08705340971249723 2.28946632591898 0.027228158984966094 0.6331505701997046 0.14227671807637213 0.49990593090870233 0.4080143458084381 0.15668693356839924 -0.3820962064211841 0.011780972448751823 -0.09935286765114036 0.23444135173016126 -0.404 -12.38 -0.568 -8.1 0.152 0.308 -0.14
-0.5817622138055432 -1.3337962950663673 -0.0847524385306691 2.2844808883583525 0.027611654181937447 0.6339175605936472 0.14381069886425754 0.4708461988684478 0.426863901726441 0.18849555918002917 -0.4457134576444439 0.028667032958629435 -0.03534291734625546 0.1888882582616542 -0.464 -12.444 -0.736 -8.068 0.152 0.336 -0.168
-0.5779272618358297 -1.328043867111797 -0.0839854481367264 2.2794954507977248 0.027228158984966094 0.6343010557906186 0.1449611844551716 0.4421791659098184 0.4853760648885751 0.19320794815952988 -0.5089380097860787 0.0019634954081253035 0.03377212101975522 0.19242254999627975 -0.464 -12.792 -1.24 -7.856 0.2 0.54 -0.148
-0.5714078434873167 -1.322674934354198 -0.08321845774278369 2.2737430228431545 0.02914563496982286 0.6377525125633607 0.14687866044002837 0.5014767272352025 0.4869468612150753 0.10877764561014182 -0.5383904409079583 0.036128315509505585 0.135873882242271 0.14215706754827198 -0.528 -13.144 -1.44 -7.64 0.364 0.52 -0.128
-0.5660389107297177 -1.3180729919905418 -0.08321845774278369 2.2679905948885843 0.032213596545593685 0.6400534837451889 0.1472621556369997 0.5057964171330782 0.536819644581458 0.029452431121879556 -0.5780530481520894 0.1700387023436513 0.22855086550578535 0.12055861805889365 -0.34 -13.048 -1.072 -7.58 0.28 0.356 -0.168
-0.5606699779721187 -1.3123205640359714 -0.08245146734884098 2.2610876813431 0.03528155812136451 0.6442719309118737 0.14956312681882783 0.5054037180514531 0.5572399968259611 -0.001570796326500243 -0.5988660994782177 0.28235063968841867 0.31062497356542307 0.16768250785390093 -0.436 -13.112 -0.804 -7.548 0.124 0.308 -0.156
-0.5564515308054339 -1.3061846408844298 -0.08283496254581234 2.254951758191558 0.03796602450016399 0.6461894068967305 0.15033011721277054 0.4853760648885751 0.5969026040700923 0.011388273367126762 -0.6514877764159758 0.3381139092791773 0.3220132469325498 0.12487830795676931 -0.436 -13.176 -0.604 -7.7 0.136 0.356 -0.148
-0.5518495884417776 -1.3008157081268308 -0.08245146734884098 2.248048844646074 0.0395000052880494 0.6492573684725014 0.15109710760671324 0.4940154446843264 0.6067200811107188 -0.01021017612225158 -0.6377433085590987 0.27488935713754253 0.2792090470354182 0.09542587683488976 -1.524 -13.112 -0.468 -7.764 0.124 0.384 -0.156
-0.5483981316690354 -1.2939127945813464 -0.08053399136398422 2.2411459311005895 0.0395000052880494 0.6527088252452435 0.1507136124097419 0.4190099200939398 0.5827654371315901 0.07971791356988733 -0.6558074663138515 0.14569135928289753 0.2850995332597941 0.07225663101901117 -1.836 -13.08 -1.004 -7.824 0.152 0.364 -0.156
-0.5449466748962932 -1.2862428906419194 -0.0790000105760988 2.233859522358134 0.041033986075934815 0.6550097964270717 0.15109710760671324 0.3549999697890549 0.6338163177428481 0.16846790601715106 -0.6942919763131074 0.05340707510100826 0.2996293992799213 0.03573561642788053 -1.96 -13.3 -1.476 -7.7 0.364 0.328 -0.14
-0.5426457037144651 -1.2808739578843205 -0.07669903939427068 2.2269566088126496 0.042184471666848876 0.6580777580028425 0.1514806028036846 0.3400774046873026 0.665624943354478 0.1531526418337737 -0.7280640973328626 0.0801106126515124 0.3204424506060496 0.01531526418337737 -2.244 -13.492 -1.644 -7.884 0.4 0.328 -0.128
-0.5388107517447516 -1.2732040539448934 -0.07631554419729933 2.2185197144792794 0.04410194765170564 0.660762224381642 0.15186409800065595 0.3173008579530491 0.705287550598609 0.19163715183302965 -0.7594800238628675 0.1539380399970238 0.2760674543824177 0.02120575040775328 -2.18 -13.84 -2.148 -7.856 0.228 0.296 -0.156
-0.5349757997750381 -1.2643836644145523 -0.07516505860638527 2.2096993249489385 0.047553404424447825 0.6638301859574128 0.15186409800065595 0.2898119222392948 0.7206028147819864 0.1519745445888985 -0.8085674090660001 0.22658737009766006 0.252112810403289 0.0027488935713754254 -2.244 -14.064 -2.348 -7.824 0.124 0.364 -0.168
-0.5326748285932099 -1.2578642460660392 -0.07478156340941391 2.20164592581254 0.051004861197190006 0.6665146523362123 0.15186409800065595 0.31651545978979895 0.7528041394752414 0.04633849163175717 -0.8183848861066266 0.2925608158106702 0.24740042142378826 0.0011780972448751821 -2.4 -14.316 -2.448 -7.824 0.108 0.396 -0.148
-0.5299903622144104 -1.249810846929641 -0.0732475826215285 2.1924420410852274 0.05483981316690354 0.6699661091089545 0.15186409800065595 0.3012001956064216 0.7586946256996173 0.06008295948863429 -0.8556912988610074 0.3400774046873026 0.2591813938725401 0.028274333877004374 -2.492 -14.572 -2.08 -7.764 0.124 0.424 -0.128
-0.5265389054416683 -1.2429079333841564 -0.0732475826215285 2.1840051467518578 0.05714078434873166 0.6718835850938112 0.15263108839459866 0.2799944451986683 0.7846127650868714 0.07853981632501214 -0.8482300163101312 0.34675328907492864 0.2831360378516688 -0.01727875959150267 -2.4 -14.668 -1.508 -7.732 0.136 0.364 -0.176
-0.5250049246537829 -1.2348545342477582 -0.07209709703061444 2.175568252418488 0.05829126993964572 0.6745680514726107 0.1514806028036846 0.2560398012195396 0.7999280292702488 0.10327985846739098 -0.8804313410033862 0.2941316121371705 0.25839599570928995 -0.0023561944897503642 -2.4 -14.636 -1.308 -7.764 -0.1 0.364 -0.204
-0.5234709438658974 -1.2268011351113597 -0.07017962104575767 2.1659808724942042 0.05829126993964572 0.6768690226544388 0.1514806028036846 0.17592918856802722 0.789325154066372 0.11584622907939292 -0.9102764712068908 0.09621127499813988 0.25368360672978923 0.003926990816250607 -1.96 -15.016 -1.576 -7.7 -0.072 0.452 -0.184
-0.5219369630780121 -1.2191312311719327 -0.06864564025787226 2.1567769877668916 0.05714078434873166 0.6799369842302097 0.1514806028036846 0.17789268397615252 0.8160286916168762 0.1401935721401467 -0.9028151886560146 -0.06558074663138515 0.26075219019904033 -0.0035342917346255468 -1.836 -15.3 -2.248 -7.52 0.144 0.492 -0.212
-0.5207864774870979 -1.2110778320355342 -0.06634466907604414 2.147189607842608 0.05714078434873166 0.6833884410029518 0.15109710760671324 0.15236724367052357 0.8117090017190005 0.1390154748952715 -0.9314822216146441 -0.10995574285501701 0.29766590387179603 -0.04830198703988247 -1.992 -15.332 -2.616 -7.58 0.136 0.48 -0.224
-0.5188690015022412 -1.202257442505193 -0.06672816427301549 2.1372187327213528 0.05829126993964572 0.6860729073817513 0.1499466220157992 0.14215706754827198 0.8152432934536261 0.10170906214089073 -0.9585784582467732 -0.005890486224375911 0.32751103407530063 -0.049480084284757656 -2.088 -15.588 -2.584 -7.488 0.116 0.404 -0.24
-0.5177185159113271 -1.1938205481718231 -0.06596117387907278 2.127631352797069 0.05829126993964572 0.6887573737605508 0.15109710760671324 0.12252211346701895 0.8352709466165041 0.07225663101901117 -0.9656470417160243 0.07814711724338709 0.31455196438167365 -0.056155968672383684 -2.304 -15.588 -1.944 -7.364 -0.008 0.444 -0.24
-0.5173350207143558 -1.185767149035425 -0.06672816427301549 2.116893487281871 0.05790777474267437 0.6929758209272356 0.15033011721277054 0.10720684928364158 0.8113163026373755 0.0047123889795007284 -0.9970629682460292 0.07539822367201165 0.30748338091242255 0.011388273367126762 -2.336 -15.62 -1.812 -7.364 -0.024 0.472 -0.232
-0.5158010399264704 -1.1757962739141696 -0.06557767868210143 2.1053886313727306 0.05790777474267437 0.6956602873060351 0.1472621556369997 0.11466813183451774 0.8529424052896319 0.04437499622363186 -1.0068804452866558 -0.01649336142825255 0.278030949790543 -0.05772676499888393 -2.46 -15.904 -1.776 -7.456 0.108 0.508 -0.24
-0.515417544729499 -1.1681263699747426 -0.06442719309118737 2.095034261054504 0.05675728915176031 0.69987873447272 0.14227671807637213 0.09817477040626518 0.8741481556973852 0.04790928795825741 -1.0398671681431608 -0.07225663101901117 0.2949170103004206 -0.3137665662184235 -2.524 -16.224 -1.98 -7.456 0.144 0.528 -0.28
-0.5150340495325276 -1.156621514065602 -0.06442719309118737 2.0839129003423347 0.05675728915176031 0.7025632008515195 0.1392087565006013 0.054192473264258384 0.9177377537577669 0.050658181529632834 -1.0496846451837873 -0.05733406591725887 0.3227986450957999 -0.42136611458369017 -2.492 -16.476 -2.048 -7.304 0.116 0.472 -0.268
-0.5158010399264704 -1.1485681149292035 -0.06289321230330196 2.0720245492362226 0.05714078434873166 0.705247667230319 0.13345632854603098 0.014922565101752308 0.9036005868192648 0.05379977418263332 -1.054004335081663 0.004319689897875668 0.28470683417816905 -0.43079089254269165 -2.524 -16.856 -2.248 -7.272 0.136 0.48 -0.288
-0.5146505543355563 -1.1393642302018911 -0.06366020269724466 2.0612866837210246 0.05829126993964572 0.7067816480182044 0.12962137657631745 -0.012566370612001944 0.879253243758511 0.03534291734625546 -1.0508627424286625 0.07029313561088588 0.24975661591353862 -0.41626102652256436 -2.772 -16.984 -2.216 -7.428 0.072 0.576 -0.268
-0.515417544729499 -1.13054384067155 -0.06327670750027331 2.0509323134027984 0.05790777474267437 0.7110000951848893 0.1257864246066039 0.009424777959001457 0.8686503685546344 0.034950218264630406 -1.0551824323265382 0.04280419989713162 0.24033183795453716 -0.4017311605024371 -2.4 -17.176 -2.148 -7.364 0.08 0.616 -0.28
-0.5158010399264704 -1.1213399559442374 -0.06404369789421602 2.0401944478876004 0.05829126993964572 0.7125340759727747 0.12118448224294769 -0.022383847652628464 0.8882853226358874 0.0310232274483798 -1.0571459277346635 -0.02081305132612822 0.2721404635661671 -0.3950552761148111 -2.708 -17.3 -2.048 -7.304 0.1 0.528 -0.288
-0.5158010399264704 -1.1125195664138963 -0.0625097171063306 2.0286895919784595 0.057524279545703015 0.7152185423515741 0.1177330254702055 -0.01531526418337737 0.8765043501871356 0.009817477040626518 -1.0834567662035426 -0.005890486224375911 0.2803871442802934 -0.3938771788699359 -2.584 -17.428 -1.98 -7.364 0.088 0.52 -0.288
-0.5158010399264704 -1.1040826720805266 -0.0625097171063306 2.0191022120541757 0.05714078434873166 0.7179030087303736 0.11351457830352062 -0.0310232274483798 0.8651160768200088 0.003926990816250607 -1.06696340477529 -0.027488935713754253 0.24622232417891307 -0.342826298258678 -2.68 -17.396 -2.012 -7.336 0.116 0.54 -0.296
-0.5161845351234418 -1.0952622825501854 -0.06366020269724466 2.0079808513420065 0.05790777474267437 0.7205874751091731 0.11044661672774979 -0.03769911183600583 0.8623671832486334 -0.0011780972448751821 -1.0598948213060388 0.005497787142750851 0.22462387468953474 -0.37267142846218265 -2.864 -17.556 -2.048 -7.212 0.108 0.636 -0.288
-0.5173350207143558 -1.0868253882168157 -0.06289321230330196 1.9960925002358947 0.05829126993964572 0.7232719414879726 0.1062281695610649 -0.06283185306000971 0.8431249282490054 0.013351768775252066 -1.0598948213060388 0.02670353755050413 0.2100940086694075 -0.37934731284980866 -3.052 -17.716 -1.98 -7.244 0.116 0.624 -0.288
-0.5188690015022412 -1.0776215034895031 -0.0625097171063306 1.9849711395237253 0.057524279545703015 0.7259564078667721 0.10277671278832272 -0.11231193734476737 0.8450884236571307 0.024347343060753767 -1.054004335081663 0.005497787142750851 0.25839599570928995 -0.3758130211151831 -3.176 -17.808 -2.28 -7.272 0.108 0.508 -0.28
-0.5200194870931553 -1.068801113959162 -0.0625097171063306 1.973849778811556 0.05790777474267437 0.7282573790486002 0.09932525601558054 -0.1472621556093978 0.8435176273306305 0.028667032958629435 -1.0457576543675366 0.00510508806112579 0.25564710213791453 -0.36246125233993104 -3.364 -18.128 -2.448 -7.152 0.116 0.568 -0.28
-0.5219369630780121 -1.0603642196257923 -0.06289321230330196 1.9623449229024155 0.05790777474267437 0.7305583502304283 0.0947233136519243 -0.13469578499739585 0.8474446181468811 0.024740042142378828 -1.0579313258979137 -0.01767145867312773 0.25407630581141427 -0.37856191468655853 -3.084 -18.38 -2.348 -7.092 0.116 0.624 -0.268
-0.5234709438658974 -1.0507768397015085 -0.0617427267123879 1.9516070573872177 0.057524279545703015 0.7328593214122564 0.09127185687918211 -0.16886060509877612 0.8568693961058825 0.012566370612001944 -1.0595021222244139 0.018456856836377853 0.21284290224078292 -0.34439709458517825 -3.176 -18.572 -2.484 -6.968 0.108 0.624 -0.28
-0.5250049246537829 -1.0434904309590527 -0.060975736318445196 1.942019677462934 0.057524279545703015 0.7343933022001419 0.08705340971249723 -0.1661117115274007 0.8513716089631317 0.03063052836675474 -1.0547897332449132 0.0027488935713754254 0.18339047111890336 -0.4107632393798135 -3.208 -18.764 -2.416 -6.908 0.088 0.676 -0.28
-0.5280728862295537 -1.0342865462317403 -0.06135923151541655 1.9316653071447072 0.05829126993964572 0.7366942733819699 0.08245146734884098 -0.20224002703690627 0.8238826732493775 0.00039269908162506076 -1.008058542531531 0.011388273367126762 0.19831303622065566 -0.4343251842773172 -3.116 -18.796 -2.316 -7.092 0.116 0.76 -0.28
-0.5303738574113818 -1.0262331470953419 -0.06135923151541655 1.9220779272204234 0.05714078434873166 0.7389952445637981 0.07784952498518474 -0.2210895829549092 0.8121017008006256 -0.008639379795751335 -0.9856746948789025 -0.0011780972448751821 0.2320851572404109 -0.45121124478719477 -3.396 -19.016 -2.28 -7.364 0.124 0.644 -0.24
-0.5326748285932099 -1.0193302335498575 -0.0625097171063306 1.9117235569021969 0.05714078434873166 0.7409127205486549 0.0732475826215285 -0.23640484713828655 0.8121017008006256 0.0007853981632501215 -1.0112001351845314 -0.01688606050987761 0.2576105975460398 -0.4382521750935678 -3.304 -18.984 -2.348 -7.608 0.124 0.5 -0.26
-0.5357427901689807 -1.0120438248074017 -0.06212622190935926 1.902136176977913 0.05829126993964572 0.7432136917304829 0.0674951546669582 -0.2481858195870384 0.7928594458009977 -0.006283185306000972 -1.0229811076332833 0.0 0.22972896275066054 -0.45121124478719477 -3.396 -19.048 -2.316 -7.7 0.116 0.452 -0.268
-0.5380437613508089 -1.0032234352770606 -0.06135923151541655 1.8921653018566578 0.05714078434873166 0.7451311677153397 0.06289321230330196 -0.24190263428103742 0.789325154066372 0.02042035224450316 -0.9805696068177766 0.014529866020127248 0.18928095734327927 -0.4853760648885751 -3.644 -19.112 -2.316 -7.52 0.136 0.596 -0.268
-0.5414952181235511 -0.9959370265346049 -0.0617427267123879 1.88142743634146 0.057524279545703015 0.7470486437001965 0.058674765136617076 -0.2721404635661671 0.7806857742706207 0.034950218264630406 -0.9746791205934008 -0.01649336142825255 0.14961835009914815 -0.48773225937832543 -3.428 -19.24 -2.516 -7.428 0.116 0.636 -0.268
-0.5441796845023505 -0.9882671225951778 -0.06135923151541655 1.8722235516141474 0.05829126993964572 0.7474321388971679 0.05292233718204677 -0.2898119222392948 0.7457355560059903 0.010995574285501701 -0.9797842086545265 0.0035342917346255468 0.1429424657115221 -0.4712388979500729 -3.74 -19.396 -2.584 -7.304 0.124 0.636 -0.26
-0.5483981316690354 -0.9805972186557508 -0.060975736318445196 1.861869181295921 0.05829126993964572 0.7485826244880819 0.048703890015361885 -0.32829643223855076 0.74337936151624 0.014922565101752308 -0.9589711573283983 0.018064157754752792 0.11152653918151725 -0.48144907407232446 -3.488 -19.524 -2.584 -7.212 0.088 0.624 -0.268
-0.5514660932448062 -0.973310809913295 -0.06020874592450249 1.8526652965686083 0.057524279545703015 0.749733110078996 0.043334957257762936 -0.33732851111592715 0.7319910881491132 0.04712388979500729 -0.9361946105941448 0.0329867228565051 0.08835729336563866 -0.5061891162147033 -3.52 -19.62 -2.584 -7.18 0.1 0.636 -0.28
-0.554534054820577 -0.9664078963678107 -0.05944175553055978 1.8426944214473533 0.057524279545703015 0.749733110078996 0.03834951969713534 -0.36756634040105685 0.7312056899858631 0.054977871427508505 -0.9220574436556426 -0.014922565101752308 0.05537057050913356 -0.48184177315394955 -3.456 -19.684 -2.752 -7.18 0.124 0.664 -0.252
-0.5583690067902906 -0.959121487625355 -0.06059224112147384 1.8334905367200407 0.05829126993964572 0.7512670908668814 0.03298058693953639 -0.3648174468296814 0.6962554717212327 0.01021017612225158 -0.8949612070235134 0.0023561944897503642 0.07422012642713648 -0.5073672134595785 -3.456 -19.872 -2.82 -7.212 0.136 0.712 -0.252
-0.5622039587600042 -0.9510680884889565 -0.05944175553055978 1.8246701471896996 0.05829126993964572 0.7512670908668814 0.027611654181937447 -0.39269908162506073 0.6942919763131074 0.013744467856877126 -0.8890707207991375 0.007853981632501214 0.040448005407381256 -0.503832921724953 -3.488 -19.872 -2.92 -7.18 0.108 0.704 -0.26
-0.566422405926689 -0.9445486701404435 -0.06020874592450249 1.8162332528563299 0.05905826033358843 0.7516505860638527 0.021859226227367145 -0.40644354948193784 0.6860452955989811 -0.006675884387626033 -0.8953539061051384 0.045945792550132106 0.04162610265225644 -0.5407466353977086 -3.612 -19.936 -2.584 -7.092 0.116 0.676 -0.24
-0.5710243482903453 -0.9380292517919305 -0.059825250727531136 1.8085633489169028 0.05905826033358843 0.752034081260824 0.016106798272796843 -0.42058071642044004 0.6585563598852269 0.0023561944897503642 -0.8647233777383837 0.013744467856877126 0.018456856836377853 -0.523860574887831 -3.488 -20.064 -2.416 -7.12 0.124 0.664 -0.252
-0.5760097858509728 -0.9315098334434175 -0.059825250727531136 1.798975968992619 0.058674765136617076 0.7512670908668814 0.01112136071216925 -0.45121124478719477 0.6448118920283498 0.03769911183600583 -0.8439103264122555 0.03455751918300534 -0.04162610265225644 -0.503832921724953 -3.428 -20.192 -2.516 -7.152 0.124 0.76 -0.28
-0.5802282330176578 -0.9253739102918759 -0.05944175553055978 1.7916895602501632 0.058674765136617076 0.7512670908668814 0.006135923151541655 -0.4661338098889471 0.6424556975385993 0.018456856836377853 -0.7865762604949966 0.01060287520387664 -0.022776546734253524 -0.49087385203132594 -3.208 -20.224 -2.552 -7.092 0.124 0.772 -0.252
-0.585980660972228 -0.9196214823373056 -0.05905826033358843 1.7851701419016504 0.05905826033358843 0.7505001004729387 0.0011504855909140602 -0.4771293841744488 0.627140433355222 0.023954643979128706 -0.7535895376384916 0.0047123889795007284 0.023561944897503646 -0.5242532739694561 -3.304 -20.38 -2.584 -7.152 0.108 0.684 -0.26
-0.590199108138913 -0.9127185687918212 -0.05905826033358843 1.7763497523713092 0.05905826033358843 0.75088359566991 -0.0038349519697135344 -0.4802709768274493 0.6251769379470967 -0.0019634954081253035 -0.7567311302914921 0.008639379795751335 0.04673119071338223 -0.5010840281535776 -3.208 -20.38 -2.852 -7.304 0.116 0.656 -0.252
-0.5959515360934833 -0.9061991504433081 -0.059825250727531136 1.7690633436288534 0.05944175553055978 0.7516505860638527 -0.009970875121255189 -0.4779147823376989 0.6114324700902196 -0.01531526418337737 -0.6970408698844828 0.01021017612225158 0.0 -0.5313218574387072 -3.364 -20.572 -2.652 -7.244 0.1 0.684 -0.252
-0.6009369736541108 -0.9015972080796519 -0.05905826033358843 1.763310915674283 0.058674765136617076 0.7512670908668814 -0.014956312681882784 -0.48616146305182517 0.5776603490704644 0.003926990816250607 -0.6777986148848548 0.00039269908162506076 -0.03848450999925595 -0.5556692004994609 -3.02 -20.668 -2.448 -7.336 0.124 0.724 -0.26
-0.6055389160177671 -0.8966117705190243 -0.05905826033358843 1.7571749925227413 0.058674765136617076 0.7512670908668814 -0.01917475984856767 -0.5277875657040816 0.5505641124383351 0.0 -0.64638268835485 -0.018849555918002914 -0.031415926530004856 -0.5160065932553298 -3.332 -20.7 -2.484 -7.336 0.116 0.676 -0.252
-0.6116748391693088 -0.890859342564454 -0.059825250727531136 1.7510390693711997 0.058674765136617076 0.752034081260824 -0.026077673394052033 -0.5262167693775814 0.5364269454998329 0.0070685834692510935 -0.6495242810078504 -0.0035342917346255468 -0.006283185306000972 -0.5540984041729607 -3.208 -20.888 -2.348 -7.364 0.116 0.676 -0.26
-0.6158932863359936 -0.8858739050038265 -0.058674765136617076 1.7445196510226868 0.058674765136617076 0.7505001004729387 -0.03029612056073692 -0.5324999546835824 0.5183627877450802 0.008639379795751335 -0.61457406274322 0.007853981632501214 -0.0035342917346255468 -0.5175773895818301 -3.24 -20.888 -2.448 -7.396 0.136 0.676 -0.252
-0.6224127046845066 -0.8805049722462275 -0.05944175553055978 1.7387672230681164 0.05944175553055978 0.7505001004729387 -0.036432043712278574 -0.5478152188669597 0.49951323182707724 0.01610066234662749 -0.588263224274341 0.012959069693627005 -0.015707963265002428 -0.5705917656012133 -3.24 -20.856 -2.516 -7.336 0.136 0.664 -0.26
-0.6285486278360483 -0.8762865250795426 -0.058674765136617076 1.7326312999165747 0.05905826033358843 0.7512670908668814 -0.04256796686382023 -0.582372738049965 0.46495571264407193 0.018849555918002914 -0.5760895527439641 0.0070685834692510935 -0.027488935713754253 -0.5666647747849627 -3.208 -20.856 -2.516 -7.304 0.124 0.692 -0.252
-0.6339175605936472 -0.8720680779128577 -0.058674765136617076 1.7284128527498899 0.05944175553055978 0.7512670908668814 -0.047553404424447825 -0.5870851270294658 0.4637776153991967 -0.011388273367126762 -0.5403539363160835 0.0047123889795007284 0.011780972448751823 -0.556061899581086 -3.052 -20.7 -2.552 -7.272 0.116 0.692 -0.252
-0.6400534837451889 -0.8674661355492015 -0.058674765136617076 1.723043919992291 0.05944175553055978 0.7505001004729387 -0.054072822772960834 -0.5862997288662157 0.4500331475423196 0.003926990816250607 -0.5128650006023293 -0.012566370612001944 0.012173671530376884 -0.5379977418263332 -3.02 -20.636 -2.216 -7.18 0.116 0.636 -0.268
-0.6469563972906732 -0.8640146787764593 -0.05944175553055978 1.7180584824316634 0.05944175553055978 0.7505001004729387 -0.05714078434873166 -0.5937610114170918 0.40565815131868777 0.008639379795751335 -0.4967643382557018 -0.014922565101752308 0.00039269908162506076 -0.5721625619277135 -2.648 -20.508 -2.28 -7.12 0.152 0.588 -0.28
-0.6527088252452435 -0.8597962316097744 -0.05829126993964572 1.7138400352649785 0.059825250727531136 0.7485826244880819 -0.06442719309118737 -0.6216426462124711 0.3828816045844342 0.0023561944897503642 -0.43943027233844295 0.008246680714126275 -0.10406525663064109 -0.5450663252955843 -2.584 -20.54 -2.28 -7.272 0.264 0.644 -0.24
-0.6596117387907279 -0.8574952604279463 -0.05829126993964572 1.7103885784922364 0.05944175553055978 0.7474321388971679 -0.06979612584878632 -0.6330309195795979 0.3758130211151831 0.01021017612225158 -0.37738381744168337 0.043982297142006806 -0.12723450244651968 -0.5466371216220846 -2.492 -20.54 -2.28 -7.364 0.264 0.656 -0.26
-0.6645971763513555 -0.8536603084582327 -0.058674765136617076 1.7065536265225227 0.06135923151541655 0.7451311677153397 -0.07593204900032798 -0.6200718498859709 0.36363934958480626 0.004319689897875668 -0.3872012944823099 0.06832964020276057 -0.1771072858129024 -0.5643085802952122 -2.336 -20.348 -2.384 -7.488 0.216 0.588 -0.26
-0.6715000898968398 -0.8490583660945765 -0.058674765136617076 1.703485664946752 0.0625097171063306 0.7435971869274544 -0.08206797215186963 -0.6236061416205965 0.3549999697890549 0.003926990816250607 -0.35853426152368045 0.09896016856951531 -0.181034276629153 -0.5446736262139592 -2.46 -20.412 -2.216 -7.456 0.188 0.56 -0.26
-0.6772525178514102 -0.8467573949127484 -0.058674765136617076 1.7008011985679525 0.0625097171063306 0.7397622349577407 -0.08743690490946858 -0.626747734273597 0.29766590387179603 -0.02513274122400389 -0.31887165427954933 0.10367255754901604 -0.20341812428178146 -0.5191481859083303 -1.992 -20.444 -2.28 -7.456 0.18 0.576 -0.26
-0.6841554313968945 -0.8448399189278917 -0.05790777474267437 1.6985002273861243 0.06212622190935926 0.7374612637759127 -0.09280583766706753 -0.6569855635587266 0.3015928946880466 -0.01727875959150267 -0.2572178984644148 0.03887720908088101 -0.265071880096916 -0.5407466353977086 -2.088 -20.32 -2.28 -7.456 0.136 0.54 -0.252
-0.6914418401393503 -0.8410049669581781 -0.05790777474267437 1.6961992562042962 0.0625097171063306 0.7328593214122564 -0.09817477042466648 -0.6907576845784819 0.30277099193292184 0.027881634795379313 -0.22148228203653425 -0.012173671530376884 -0.3341869184629267 -0.5529203069280855 -2.18 -20.348 -2.148 -7.428 0.152 0.596 -0.26
-0.6983447536848346 -0.8379370053824072 -0.058674765136617076 1.6938982850224682 0.0625097171063306 0.7297913598364856 -0.10392719837923678 -0.665624943354478 0.2929535148922953 0.0035342917346255468 -0.19556414264928024 0.012173671530376884 -0.36952983580918214 -0.5564545986627111 -1.776 -20.288 -2.384 -7.396 0.144 0.644 -0.26
-0.7048641720333476 -0.8356360342005792 -0.05790777474267437 1.6919808090376114 0.06327670750027331 0.7259564078667721 -0.11006312153077843 -0.6499169800894755 0.25250550948491407 -0.029452431121879556 -0.21480639764890821 0.008246680714126275 -0.4103705402981885 -0.569020969274713 -1.776 -20.32 -2.08 -7.212 0.136 0.548 -0.288
-0.7113835903818606 -0.833335063018751 -0.05905826033358843 1.6912138186436687 0.06212622190935926 0.7205874751091731 -0.11466506389443468 -0.6507023782527256 0.24936391683191356 0.006675884387626033 -0.181034276629153 -0.0019634954081253035 -0.4103705402981885 -0.5242532739694561 -1.62 -20.348 -1.98 -7.0 0.172 0.624 -0.26
-0.7182865039273449 -0.8314175870338942 -0.05790777474267437 1.690446828249726 0.06212622190935926 0.7156020375485456 -0.11926700625809092 -0.6770132167216047 0.22815816642416029 -0.009424777959001457 -0.10170906214089073 -0.03769911183600583 -0.43668137876706753 -0.47673668509282374 -1.68 -20.32 -1.912 -6.968 0.172 0.724 -0.24
-0.7255729126698007 -0.8287331206550947 -0.05829126993964572 1.6896798378557834 0.06289321230330196 0.7110000951848893 -0.12463593901568987 -0.7029313561088587 0.2250165737711598 -0.027881634795379313 -0.08835729336563866 0.0007853981632501215 -0.49754973641895195 -0.4944081437659515 -1.556 -20.224 -1.776 -7.06 0.152 0.792 -0.26
-0.7324758262152851 -0.8271991398672094 -0.05829126993964572 1.6896798378557834 0.0625097171063306 0.7048641720333476 -0.13000487177328882 -0.6558074663138515 0.19752763805740556 0.00039269908162506076 -0.06636614479463526 -0.009424777959001457 -0.5002986299903274 -0.48773225937832543 -1.4 -20.224 -1.88 -6.908 0.144 0.644 -0.252
-0.7382282541698554 -0.8256651590793239 -0.05944175553055978 1.6889128474618404 0.06212622190935926 0.7014127152606054 -0.13460681413694506 -0.6675884387626032 0.15550883632352405 0.012566370612001944 -0.03730641275438077 -0.004319689897875668 -0.4551382356034454 -0.5097234079493288 -1.276 -20.288 -1.98 -6.844 0.152 0.588 -0.224
-0.745514662912311 -0.8245146734884099 -0.058674765136617076 1.689296342658812 0.0625097171063306 0.6956602873060351 -0.1392087565006013 -0.698611666210983 0.14686945652777272 -0.010995574285501701 0.019634954081253035 -0.00039269908162506076 -0.48184177315394955 -0.47241699519494806 -1.056 -20.128 -1.744 -7.092 0.136 0.576 -0.28
-0.7531845668517382 -0.8233641878974959 -0.058674765136617076 1.69159731384064 0.0625097171063306 0.6906748497454075 -0.14457768925820025 -0.6946846753947324 0.14176436846664692 -0.02631083846887907 0.07147123285576105 0.014137166938502187 -0.5266094684592064 -0.5085453107044536 -1.152 -20.064 -1.88 -7.304 0.172 0.624 -0.252
-0.7600874803972225 -0.8214467119126391 -0.05944175553055978 1.690446828249726 0.0625097171063306 0.6841554313968945 -0.15033011721277054 -0.6832964020276057 0.12055861805889365 0.0007853981632501215 0.07853981632501214 -0.010995574285501701 -0.5309291583570821 -0.5195408849899553 -1.088 -19.904 -1.776 -7.244 0.172 0.596 -0.224
-0.768140879533621 -0.820296226321725 -0.05905826033358843 1.692747799431554 0.0625097171063306 0.6795534890332383 -0.15531555477339815 -0.6997897634558582 0.12252211346701895 0.003926990816250607 0.07579092275363672 0.02081305132612822 -0.49165925019457607 -0.5018694263168276 -0.872 -18.824 -1.576 -7.244 0.164 0.528 -0.252
-0.7738933074881912 -0.8187622455338396 -0.05944175553055978 1.6931312946285255 0.0625097171063306 0.6741845562756393 -0.1606844875309971 -0.678584013048105 0.15707963265002428 0.0011780972448751821 0.0911061869370141 0.011388273367126762 -0.4751658887663235 -0.48616146305182517 -0.84 -18.192 -1.44 -6.664 0.152 0.412 -0.232
-0.7819467066245896 -0.8187622455338396 -0.05905826033358843 1.6965827514012677 0.0617427267123879 0.6688156235180404 -0.16643691548556738 -0.6950773744763575 0.09071348785538903 0.0011780972448751821 0.1288052987730199 -0.022383847652628464 -0.4873395602967004 -0.49754973641895195 -0.808 -18.256 -1.376 -6.54 0.172 0.492 -0.232
-0.788849620170074 -0.8172282647459542 -0.059825250727531136 1.6973497417952104 0.0625097171063306 0.6615292147755847 -0.17103885784922362 -0.6848671983541059 0.09621127499813988 -0.018456856836377853 0.17357299407827684 -0.03337942193813016 -0.6165375581513454 -0.49244464835782614 -0.28 -18.604 -1.44 -6.784 0.172 0.724 -0.224
-0.7961360289125298 -0.8153107887610974 -0.059825250727531136 1.6988837225830957 0.0617427267123879 0.656543777214957 -0.17564080021287987 -0.6840818001908558 0.1060287520387664 -0.02631083846887907 0.19045905458815446 0.01531526418337737 -0.6185010535594707 -0.46024332366457116 -0.464 -19.24 -1.376 -6.448 0.172 0.608 -0.204
-0.8018884568671001 -0.8153107887610974 -0.05944175553055978 1.7011846937649238 0.06212622190935926 0.6492573684725014 -0.17985924737956477 -0.6742643231502293 0.08717919612076348 -0.005497787142750851 0.16728980877227587 0.011388273367126762 -0.6306747250898476 -0.47870018050094904 -0.34 -19.332 -1.308 -6.324 0.18 0.56 -0.224
-0.8084078752156131 -0.8141603031701834 -0.059825250727531136 1.7042526553406947 0.06212622190935926 0.6419709597300457 -0.184461189743221 -0.6805475084562302 0.06754424203951044 0.01060287520387664 0.22462387468953474 -0.0027488935713754254 -0.6510950773343507 -0.4249004063183157 -0.372 -19.716 -1.172 -6.356 0.152 0.624 -0.252
-0.8160777791550401 -0.8145437983671547 -0.059825250727531136 1.7084711025073795 0.0625097171063306 0.635835036578504 -0.18829614171293454 -0.6777986148848548 0.036128315509505585 0.0200276531628781 0.3243694414223002 -0.0011780972448751821 -0.6518804754976009 -0.4111559384614386 -0.308 -19.62 -1.072 -6.296 0.144 0.684 -0.232
-0.8218302071096104 -0.8149272935641261 -0.05905826033358843 1.7107720736892076 0.0617427267123879 0.6289321230330196 -0.19213109368264808 -0.6746570222318543 0.01531526418337737 0.008639379795751335 0.3502875808095542 -0.001570796326500243 -0.6514877764159758 -0.39269908162506073 -0.404 -19.872 -1.24 -6.448 0.164 0.624 -0.224
-0.8287331206550947 -0.8149272935641261 -0.05944175553055978 1.7149905208558927 0.06212622190935926 0.6227961998814779 -0.19558255045539025 -0.6734789249869791 0.0007853981632501215 -0.029452431121879556 0.37934731284980866 -0.0070685834692510935 -0.6974335689661079 -0.3875939935639349 -0.56 -19.872 -1.208 -6.508 0.152 0.588 -0.24
-0.8348690438066364 -0.8149272935641261 -0.05944175553055978 1.7192089680225775 0.0617427267123879 0.616276781532965 -0.19865051203116108 -0.666410341517728 -0.001570796326500243 -0.001570796326500243 0.4197953182571899 -0.001570796326500243 -0.6550220681506013 -0.375027622951933 -0.404 -19.78 -1.072 -6.48 0.164 0.46 -0.232
-0.8417719573521208 -0.8149272935641261 -0.05905826033358843 1.723043919992291 0.06212622190935926 0.6086068775935379 -0.20210196880390327 -0.6942919763131074 -0.007461282550876154 -0.007853981632501214 0.44649885580769405 0.01021017612225158 -0.6507023782527256 -0.3420409000954279 -0.436 -19.84 -1.24 -6.632 0.152 0.46 -0.196
-0.8479078805036625 -0.8160777791550401 -0.05944175553055978 1.7287963479468613 0.06212622190935926 0.6009369736541108 -0.20632041597058814 -0.6942919763131074 -0.0011780972448751821 0.0027488935713754254 0.46338491631757167 -0.0047123889795007284 -0.7323837872307383 -0.36167585417668097 -0.436 -19.716 -0.904 -6.692 0.152 0.472 -0.232
-0.8548107940491468 -0.8149272935641261 -0.058674765136617076 1.7345487759014315 0.06212622190935926 0.5940340601086265 -0.20900488234938763 -0.685259897435731 -0.04555309346850705 -0.003141592653000486 0.4798782777458242 -0.00510508806112579 -0.7622289174342429 -0.34636058999330355 -0.496 -19.62 -1.004 -6.54 0.152 0.508 -0.252
-0.8624806979885739 -0.8160777791550401 -0.058674765136617076 1.7383837278711451 0.0625097171063306 0.5855971657752567 -0.2124563391221298 -0.6942919763131074 -0.029845130203504617 0.012173671530376884 0.49323004652107627 0.0023561944897503642 -0.769690199985119 -0.31887165427954933 -0.404 -19.492 -0.804 -6.416 0.136 0.5 -0.24
-0.8693836115340582 -0.8168447695489828 -0.058674765136617076 1.7441361558257154 0.06135923151541655 0.5775437666388583 -0.215907795894872 -0.7041094533537339 -0.03455751918300534 0.011388273367126762 0.5293583620305818 -0.009424777959001457 -0.7834346678419962 -0.30355639009617197 -0.436 -19.492 -0.736 -6.388 0.144 0.48 -0.224
-0.8751360394886285 -0.8168447695489828 -0.05944175553055978 1.7506555741742285 0.06212622190935926 0.5694903675024598 -0.21859226227367146 -0.6750497213134794 -0.03848450999925595 -0.0007853981632501215 0.5674501729482128 -0.005497787142750851 -0.808174709984375 -0.30041479744317146 -0.248 -19.428 -0.568 -6.324 0.152 0.54 -0.252
-0.882038953034113 -0.8183787503368682 -0.058674765136617076 1.7567914973257701 0.0625097171063306 0.5622039587600042 -0.22050973825852824 -0.6377433085590987 -0.045160394386881984 0.006283185306000972 0.6004368958047178 -0.0019634954081253035 -0.781863871515496 -0.27960174611704325 0.808 -19.332 -0.604 -6.264 0.152 0.5 -0.24
-0.8881748761856546 -0.8179952551398969 -0.058674765136617076 1.7652283916591398 0.06212622190935926 0.553383569229663 -0.22357769983429907 -0.64638268835485 -0.08521570071263818 0.005890486224375911 0.6357798131509733 0.005890486224375911 -0.7799003761073706 -0.24386612968916271 1.34 -19.112 -0.536 -6.264 0.124 0.528 -0.24
-0.8950777897311389 -0.820296226321725 -0.05944175553055978 1.7705973244167388 0.0625097171063306 0.5449466748962932 -0.22587867101612719 -0.6762278185583546 -0.10563605295714133 -0.0035342917346255468 0.6412776002937242 0.008246680714126275 -0.7999280292702488 -0.2269800691792851 2.024 -18.952 -0.5 -6.388 0.136 0.432 -0.252
-0.9008302176857093 -0.8206797215186964 -0.06059224112147384 1.7767332475682804 0.0617427267123879 0.5372767709568662 -0.2274126518040126 -0.6369579103958485 -0.08639379795751337 -0.056941366835633805 0.6825110038643556 -0.009424777959001457 -0.7924667467193726 -0.21637719397540847 2.148 -18.796 -0.568 -6.296 0.136 0.412 -0.232
-0.9054321600493654 -0.8218302071096104 -0.060975736318445196 1.7844031515077075 0.0617427267123879 0.5288398766234964 -0.228946632591898 -0.5784457472337144 -0.09621127499813988 -0.05929756132538417 0.685259897435731 -0.006675884387626033 -0.8238826732493775 -0.18339047111890336 2.272 -18.572 -0.536 -6.052 0.136 0.356 -0.224
-0.9119515783978784 -0.8229806927005244 -0.060975736318445196 1.7928400458410774 0.06212622190935926 0.5192524966992126 -0.23048061337978343 -0.5548838023362108 -0.11663162724264303 -0.0750055245903866 0.7264933010063623 -0.008639379795751335 -0.8710065630443847 -0.16375551703765032 2.244 -18.444 -0.4 -5.96 0.152 0.46 -0.252
-0.9180875015494201 -0.8229806927005244 -0.06212622190935926 1.7997429593865617 0.0617427267123879 0.5096651167749288 -0.23239808936464018 -0.5658793766217125 -0.09032078877376397 -0.10995574285501701 0.7422012642713648 -0.007461282550876154 -0.892605012533763 -0.15118914642564837 1.96 -18.348 0.2 -6.052 0.124 0.5 -0.232
-0.9230729391100477 -0.8245146734884099 -0.06327670750027331 1.8081798537199314 0.06135923151541655 0.5016117176385303 -0.23278158456161155 -0.5156138941737047 -0.11977321989564353 -0.10288715938576591 0.7182466202922361 -0.019242254999627974 -0.8886780217175124 -0.15747233173164935 2.056 -18.38 0.804 -5.96 0.144 0.424 -0.212
-0.9280583766706754 -0.8252816638823526 -0.06327670750027331 1.8154662624623872 0.05944175553055978 0.4924078329112178 -0.23431556534949696 -0.5442809271323342 -0.10288715938576591 -0.0530143760193832 0.7590873247812424 -0.08325220530451288 -0.8509789098815066 -0.12330751163026907 2.18 -18.288 1.644 -5.776 0.144 0.432 -0.224
-0.9338108046252456 -0.8264321494732667 -0.06327670750027331 1.822752671204843 0.05675728915176031 0.48397093857784806 -0.23508255574343967 -0.530143760193832 -0.10642145112039146 -0.006283185306000972 0.7995353301886237 -0.19320794815952988 -0.8592255905956329 -0.07853981632501214 2.336 -18.348 1.608 -5.624 0.164 0.412 -0.232
-0.9403302229737587 -0.8283496254581234 -0.06289321230330196 1.8323400511291268 0.05253884198507542 0.47323307306265017 -0.235466050940411 -0.5729479600909636 -0.11074114101826713 0.021991148571003403 0.8195629833515018 -0.3220132469325498 -0.9263771335535183 -0.06990043652926081 2.708 -18.38 1.408 -5.624 0.172 0.508 -0.224
-0.9437816797465008 -0.8287331206550947 -0.06212622190935926 1.840393450265525 0.04908738521233324 0.4640291883353377 -0.23700003172829642 -0.5517422096832103 -0.13940817397689656 0.04908738520313259 0.8242753723310025 -0.40016036417593687 -0.9487609812061467 -0.07225663101901117 3.148 -18.128 1.276 -5.592 0.172 0.508 -0.24
-0.9499176028980425 -0.8302671014429802 -0.06135923151541655 1.8480633542049523 0.04563592843959106 0.4563592843959106 -0.23700003172829642 -0.5120796024390792 -0.11663162724264303 0.08796459428401361 0.8219191778412521 -0.37974001193143375 -0.8949612070235134 -0.04987278336638271 3.488 -17.936 1.476 -5.592 0.3 0.472 -0.212
-0.95490304045867 -0.8314175870338942 -0.06020874592450249 1.8572672389322646 0.04410194765170564 0.44753889486556947 -0.23700003172829642 -0.5607742885605868 -0.08757189520238855 0.08089601081476251 0.8399833355960049 -0.29334621397392036 -0.8639379795751336 -0.01688606050987761 3.584 -18.0 1.476 -5.44 0.336 0.356 -0.204
-0.9595049828223263 -0.8325680726248084 -0.06059224112147384 1.8660876284626058 0.044485442848677 0.43795151494128565 -0.23700003172829642 -0.49519354192920156 -0.11623892816101798 0.054977871427508505 0.860403687840508 -0.14215706754827198 -0.8568693961058825 -0.0027488935713754254 3.612 -18.16 1.576 -5.472 0.188 0.412 -0.24
-0.9641069251859825 -0.8341020534126937 -0.06059224112147384 1.8768254939778037 0.04410194765170564 0.42836413501700177 -0.23700003172829642 -0.4873395602967004 -0.11545352999776785 0.00510508806112579 0.8768970492687607 -0.019242254999627974 -0.9004589941662643 -0.01688606050987761 3.768 -17.78 1.376 -5.684 0.172 0.424 -0.224
-0.9675583819587247 -0.8344855486096651 -0.059825250727531136 1.8848788931142022 0.04371845245473429 0.42031073588060336 -0.23661653653132508 -0.4052654522370627 -0.1311614932627703 0.023169245815878585 0.9220574436556426 -0.003141592653000486 -0.9169523555945168 0.00510508806112579 3.644 -17.3 1.608 -5.592 0.18 0.364 -0.176
-0.972160324322381 -0.8356360342005792 -0.05944175553055978 1.8936992826445433 0.04371845245473429 0.4111068511532909 -0.23661653653132508 -0.37463492387030795 -0.08757189520238855 0.043196898978756684 0.9071348785538903 0.01060287520387664 -0.8552985997793823 0.011388273367126762 3.676 -17.144 1.912 -5.592 0.172 0.328 -0.148
-0.9752282858981518 -0.8375535101854359 -0.058674765136617076 1.9029031673718557 0.04371845245473429 0.4019029664259784 -0.23623304133435372 -0.40016036417593687 -0.14215706754827198 0.03809181091763089 0.9232355409005178 0.0035342917346255468 -0.8619744841670083 0.0070685834692510935 3.644 -17.364 2.18 -5.472 0.188 0.316 -0.14
-0.9794467330648366 -0.83870399577635 -0.05790777474267437 1.9132575376900822 0.04295146206079158 0.39231558650169457 -0.23584954613738238 -0.35617806703393007 -0.14097897030339682 0.05576326959075863 0.9346238142676445 -0.04476769530525693 -0.9134180638598913 0.001570796326500243 3.364 -17.144 2.08 -5.224 0.152 0.336 -0.128
-0.9828981898375788 -0.8390874909733214 -0.057524279545703015 1.922844917614366 0.042184471666848876 0.3831117017743821 -0.23623304133435372 -0.37856191468655853 -0.12173671530376882 0.0679369411211355 0.9385508050838952 -0.07068583469251093 -0.9519025738591472 0.0019634954081253035 3.332 -16.856 1.812 -5.044 0.18 0.328 -0.128
-0.9871166370042638 -0.8406214717612067 -0.056373793954788955 1.9328157927356213 0.042184471666848876 0.37314082665312687 -0.23623304133435372 -0.37659841927843324 -0.11270463642639243 0.09778207132464012 0.9668251389608995 -0.056941366835633805 -0.9695740325322749 -0.0007853981632501215 3.428 -16.636 1.208 -4.92 0.18 0.308 -0.14
-0.9882671225951778 -0.8417719573521208 -0.05560680356084625 1.9424031726599051 0.04256796686382023 0.36201946594095763 -0.23623304133435372 -0.29059732040254493 -0.10053096489601555 0.09189158510026421 0.9793915095729014 -0.013351768775252066 -0.9668251389608995 -0.003141592653000486 3.584 -16.668 1.376 -4.92 0.164 0.316 -0.128
-0.9913350841709486 -0.8429224429430349 -0.05445631796993219 1.9523740477811604 0.04180097646987752 0.35128160042575973 -0.23623304133435372 -0.297273204790171 -0.12291481254864402 0.07068583469251093 0.9656470417160243 0.011388273367126762 -1.0308350892657845 0.0023561944897503642 3.208 -16.764 1.544 -5.072 0.164 0.376 -0.112
-0.9940195505497481 -0.8436894333369775 -0.054072822772960834 1.9615779325084728 0.04141748127290617 0.34207771569844725 -0.23431556534949696 -0.2580032966276649 -0.08521570071263818 0.10445795571226615 0.9927432783481536 -0.014922565101752308 -1.0394744690615358 0.02081305132612822 3.428 -16.764 1.776 -5.072 0.18 0.404 -0.064
-0.9955535313376335 -0.8444564237309202 -0.05330583237901813 1.9707818172357854 0.041033986075934815 0.33402431656204884 -0.22933012778886935 -0.19988383254715592 -0.07029313561088588 0.07343472826388636 0.9672178380425246 -0.04084070448900632 -0.9452266894715212 0.26075219019904033 3.428 -16.508 1.644 -5.104 0.136 0.336 -0.084
-0.998237997716433 -0.8448399189278917 -0.05253884198507542 1.9807526923570404 0.0395000052880494 0.3252039270317077 -0.2247281854252131 -0.2010619297920311 -0.07343472826388636 0.08364490438613793 0.9601492545732735 -0.07539822367201165 -0.8717919612076348 0.44453536039956876 3.304 -16.256 1.44 -4.92 -0.008 0.336 -0.064
-0.9993884833073471 -0.8448399189278917 -0.051004861197190006 1.9895730818873816 0.037582529303192634 0.3171505278953093 -0.22089323345549958 -0.2018473279552812 -0.06950773744763575 0.09149888601863915 0.9350165133492696 -0.1602212253030248 -0.8313439558002536 0.45631633284832057 3.396 -15.936 1.376 -4.796 0.008 0.336 -0.084
-1.000538968898261 -0.8456069093218344 -0.049854375606275945 2.000694442599551 0.034514567727421806 0.3090971287589109 -0.21629129109184334 -0.16886060509877612 -0.0789325154066372 0.11506083091614279 0.944441291308271 -0.2269800691792851 -0.7897178531479971 0.44257186499144346 3.584 -15.684 1.712 -4.584 0.172 0.296 -0.072
[truncated: 4,443 more rows]
