# Supplementary material for: Bidirectional recurrent learning of inverse dynamic models for robots with elastic joints: a real-time real-world implementation
Source: Front Neurorobot. 2023 Jun 16;17:1166911. doi: 10.3389/fnbot.2023.1166911 (PMC10311998; doi:10.3389/fnbot.2023.1166911)
Supplement: Supplementary file 2 [file Data_Sheet_1.ZIP › Dataset/Training/sin_XYZ_15s_T2_5_Tz_6T_r15_ang_vel_torq.csv]

ang_left_s0 ang_left_s1 ang_left_e0 ang_left_e1 ang_left_w0 ang_left_w1 ang_left_w2 vel_left_s0 vel_left_s1 vel_left_e0 vel_left_e1 vel_left_w0 vel_left_w1 vel_left_w2 torq_left_s0 torq_left_s1 torq_left_e0 torq_left_e1 torq_left_w0 torq_left_w1 torq_left_w2
-0.8061069040337849 -0.1679708962734528 -0.042184471666848876 1.118655489565438 0.06135923151541655 0.6063059064117098 -0.14764565083397108 -0.7469136532508656 -0.15040374826239827 -0.027881634795379313 0.2528982085665391 -0.07264933010063623 -0.45631633284832057 -0.536819644581458 -0.248 -13.684 -1.308 -6.112 -0.008 0.528 -0.232
-0.8133933127762406 -0.17027186745528092 -0.04141748127290617 1.1217234511412089 0.058674765136617076 0.6013204688510821 -0.15301458359157002 -0.7657632091688684 -0.1771072858129024 -0.018456856836377853 0.2850995332597941 -0.09817477040626518 -0.4519966429504449 -0.5631304830503371 -0.464 -13.716 -1.576 -6.172 0.044 0.548 -0.24
-0.8210632167156677 -0.1721893434401377 -0.04256796686382023 1.125174907913951 0.05829126993964572 0.5963350312904546 -0.15838351634916897 -0.7516260422303662 -0.19556414264928024 -0.018849555918002914 0.3432189973403031 -0.13469578499739585 -0.4889103566232006 -0.5647012793768373 -0.464 -13.556 -1.508 -6.264 0.088 0.596 -0.212
-0.8302671014429802 -0.17487380981893716 -0.042184471666848876 1.1290098598836644 0.057524279545703015 0.5909660985328556 -0.16413594430373926 -0.7594800238628675 -0.23012166183228558 -0.01531526418337737 0.37463492387030795 -0.14844025285427295 -0.5226824776429558 -0.5411393344793337 -0.464 -13.652 -1.04 -6.264 0.044 0.528 -0.252
-0.8375535101854359 -0.17755827619773665 -0.04295146206079158 1.1336118022473207 0.0559902987578176 0.5840631849873713 -0.16988837225830958 -0.7806857742706207 -0.22030418479165909 -0.014922565101752308 0.3840597018293094 -0.13273228958927052 -0.5513495106015853 -0.5674501729482128 -0.496 -13.684 -1.172 -6.236 0.06 0.528 -0.204
-0.845223414124863 -0.1794757521825934 -0.042184471666848876 1.1374467542170343 0.05445631796993219 0.5786942522297723 -0.17525730501590853 -0.7724390935564944 -0.23365595356691113 -0.0007853981632501215 0.4150829292776892 -0.16336281795602528 -0.5635231821319622 -0.5399612372344585 -0.56 -13.716 -1.508 -6.204 0.088 0.56 -0.224
-0.854043803655204 -0.1821602185613929 -0.042184471666848876 1.1431991821716045 0.05330583237901813 0.5725583290782307 -0.18100973297047881 -0.7802930751889957 -0.26153758836229046 -0.01610066234662749 0.4476769530525692 -0.13862277581364643 -0.5980807013149675 -0.5270021675408315 -0.496 -13.716 -1.376 -6.052 0.08 0.548 -0.24
-0.8617137075946312 -0.184461189743221 -0.042184471666848876 1.1478011245352608 0.052155346788104066 0.5660389107297177 -0.18599517053110642 -0.7673340054953687 -0.26114488928066537 -0.008639379795751335 0.47045349978682277 -0.09267698326351434 -0.5870851270294658 -0.5097234079493288 -0.528 -13.808 -1.108 -5.928 0.024 0.588 -0.252
-0.8693836115340582 -0.18829614171293454 -0.04256796686382023 1.1539370476868025 0.051004861197190006 0.559902987578176 -0.19136410328870537 -0.7920740476377475 -0.28352873693329383 -0.009817477040626518 0.5218970794797058 -0.07618362183526178 -0.5862997288662157 -0.4987278336638271 -0.404 -13.716 -1.14 -5.868 0.0 0.596 -0.26
-0.8770535154734853 -0.19136410328870537 -0.042184471666848876 1.1600729708383442 0.049854375606275945 0.5541505596236057 -0.19634954084933295 -0.7842200660052463 -0.30551988550429726 0.03220132469325498 0.5599888903973366 -0.09346238142676445 -0.6157521599880952 -0.49165925019457607 -0.308 -13.716 -1.172 -5.9 0.024 0.624 -0.268
-0.8847234194129123 -0.19481556006144754 -0.042184471666848876 1.1662088939898858 0.04832039481839053 0.5472476460781214 -0.2001844928190465 -0.7453428569243653 -0.3322234230548014 -0.003926990816250607 0.6031857893760932 -0.11113384009989219 -0.614181363661595 -0.45631633284832057 -0.404 -13.588 -1.14 -5.836 0.024 0.48 -0.232
-0.8912428377614254 -0.19826701683418974 -0.04180097646987752 1.1723448171414275 0.047553404424447825 0.5411117229265797 -0.2044029399857314 -0.7547676348833667 -0.3337942193813016 0.024740042142378828 0.6365652113142235 -0.1130973355080175 -0.6349944149877232 -0.4732023933581982 -0.528 -13.46 -1.208 -5.9 0.016 0.46 -0.232
-0.8992962368978238 -0.20210196880390327 -0.042184471666848876 1.1800147210808545 0.046402918833533764 0.5338253141841239 -0.20938837754635897 -0.7516260422303662 -0.3581415624420554 0.011780972448751823 0.6620906516198524 -0.11152653918151725 -0.6632687488647275 -0.446106156726069 -0.308 -13.396 -0.836 -5.96 0.016 0.46 -0.252
-0.9061991504433081 -0.20555342557664544 -0.04180097646987752 1.1873011298233103 0.044485442848677 0.5269224006386396 -0.21360682471304387 -0.7445574587611151 -0.35853426152368045 -0.018456856836377853 0.7143196294759855 -0.11820242356914328 -0.6821183047827305 -0.4472842539709442 -0.372 -13.3 -0.704 -5.868 0.008 0.5 -0.24
-0.9150195399736493 -0.20977187274333034 -0.042184471666848876 1.1949710337627373 0.04371845245473429 0.5192524966992126 -0.21859226227367146 -0.7622289174342429 -0.34636058999330355 0.029452431121879556 0.7229590092717368 -0.14529866020127247 -0.7296348936593628 -0.45081854570556973 -0.404 -13.332 -0.836 -5.716 0.016 0.492 -0.232
-0.922305948716105 -0.21283983431910117 -0.04141748127290617 1.2030244328991357 0.04180097646987752 0.5115825927597855 -0.222427214243385 -0.7681194036586187 -0.37699111836005833 0.012959069693627005 0.7653705100872433 -0.17082410050690142 -0.7261006019247374 -0.4351105824405673 -0.152 -13.396 -0.872 -5.38 0.072 0.492 -0.252
-0.9295923574585607 -0.21705828148578604 -0.04065049087896346 1.2110778320355342 0.04065049087896346 0.5035291936233871 -0.22702915660704123 -0.7598727229444925 -0.3648174468296814 0.027488935713754253 0.7708682972299943 -0.1590431280581496 -0.7524114403936164 -0.4131194338695639 0.436 -13.364 -0.736 -5.348 0.052 0.576 -0.26
-0.9376457565949592 -0.22204371904641365 -0.04180097646987752 1.219514726368904 0.03911651009107805 0.49585928968396 -0.23048061337978343 -0.7339545835572385 -0.38798669264556 0.011388273367126762 0.7999280292702488 -0.12919799785464497 -0.782649269678746 -0.38680859540068485 1.056 -13.524 -0.604 -5.104 -0.044 0.528 -0.24
-0.9441651749434722 -0.22511168062218448 -0.04141748127290617 1.228335115899245 0.037582529303192634 0.48780589054756157 -0.2339320701525256 -0.7390596716183643 -0.39741147060456145 -0.012173671530376884 0.8266315668207529 -0.1319468914260204 -0.7960010384539982 -0.3392920065240525 1.556 -13.588 -0.636 -4.86 -0.016 0.528 -0.232
-0.9518350788828992 -0.22971362298584072 -0.04180097646987752 1.2379224958235289 0.034514567727421806 0.4789855010172204 -0.23776702212223913 -0.6848671983541059 -0.39034288713531035 -0.03259402377488004 0.8847510309012618 -0.19517144356765517 -0.7995353301886237 -0.3569634651971802 1.932 -13.556 -0.736 -4.92 0.06 0.608 -0.212
-0.9575875068374695 -0.23431556534949696 -0.042184471666848876 1.2471263805508415 0.03259709174256504 0.47131559707779336 -0.24083498369800996 -0.7084291432516095 -0.42254421182856533 -0.009424777959001457 0.9267698326351433 -0.24661502326053814 -0.8305585576370035 -0.36049775693180575 2.056 -13.556 -0.536 -4.952 0.1 0.624 -0.224
-0.9652574107768966 -0.23776702212223913 -0.043334957257762936 1.257480750869068 0.03106311095467963 0.46326219794139495 -0.24428644047075213 -0.7135342313127354 -0.42372230907344055 -0.054977871427508505 0.9542587683488976 -0.22344577744465957 -0.8003207283518737 -0.32672563591205056 2.056 -13.588 -0.568 -4.952 0.1 0.52 -0.252
-0.9713933339284383 -0.24160197409195266 -0.04256796686382023 1.2678351211872945 0.02914563496982286 0.45520879880499654 -0.24658741165258025 -0.6931138790682322 -0.42529310539994075 -0.03337942193813016 0.9931359774297787 -0.18653206377190384 -0.7736171908013697 -0.33340152029967657 2.056 -13.588 -0.568 -5.072 0.052 0.508 -0.232
-0.9790632378678653 -0.24658741165258025 -0.043334957257762936 1.2770390059146068 0.027228158984966094 0.44715539966859813 -0.2504223636222938 -0.673086225905354 -0.4402156705016931 -0.034164820101380285 1.001382658143905 -0.1888882582616542 -0.789325154066372 -0.27724555162729286 2.024 -13.46 -0.568 -5.104 0.0 0.492 -0.212
-0.9859661514133496 -0.2515728492132078 -0.044485442848677 1.2877768714298048 0.024927187803137973 0.4387185053352283 -0.2527233348041219 -0.6742643231502293 -0.45631633284832057 -0.019242254999627974 1.0418306635512862 -0.19320794815952988 -0.8050331173313745 -0.2850995332597941 1.992 -13.46 -0.468 -5.408 0.06 0.424 -0.232
-0.9913350841709486 -0.25579129637989273 -0.043334957257762936 1.2981312417480313 0.0222427214243385 0.431815591789744 -0.25579129637989273 -0.6538439709057261 -0.4700608007051977 -0.040448005407381256 1.041437964469661 -0.23247785632203596 -0.7881470568214969 -0.2827433387700437 1.96 -13.428 0.1 -5.44 0.072 0.336 -0.232
-0.9967040169285476 -0.26000974354657763 -0.04371845245473429 1.3092526024602007 0.019941750242510378 0.4237621926533455 -0.25732527716777814 -0.6518804754976009 -0.4311835916243167 -0.03259402377488004 1.0626437148774144 -0.24582962509728803 -0.7963937375356231 -0.2803871442802934 1.744 -13.364 0.604 -5.288 0.108 0.308 -0.224
-1.0039904256710033 -0.2649951811072052 -0.04295146206079158 1.3199904679753984 0.016490293469768196 0.41455830792603304 -0.26039323874354897 -0.6565928644771015 -0.4402156705016931 -0.009032078877376396 1.079529775387292 -0.30080749652479655 -0.821526478759627 -0.23954643979128706 1.652 -13.364 0.94 -5.316 0.152 0.328 -0.212
-1.010126348822545 -0.2692136282738901 -0.04295146206079158 1.3307283334905964 0.013805827090968724 0.4061214135926633 -0.2623107147284057 -0.6173229563145954 -0.44139376774656824 0.03652101459113065 1.0873837570197933 -0.29648780662692087 -0.8655087759016339 -0.21284290224078292 1.804 -13.46 0.972 -5.104 0.164 0.356 -0.232
-1.0158787767771154 -0.273432075440575 -0.043334957257762936 1.3410827038088229 0.011504855909140603 0.3969175288653508 -0.26422819071326253 -0.6342090168244731 -0.4641703144808218 0.04162610265225644 1.0897399515095436 -0.2882411259127946 -0.9224501427372677 -0.20224002703690627 1.932 -13.46 0.836 -4.98 0.152 0.384 -0.224
-1.0223981951256282 -0.2784175130012026 -0.04256796686382023 1.3533545501119062 0.009203884727312482 0.38656315854712425 -0.26537867630417655 -0.6616979525382274 -0.4390375732568179 0.03887720908088101 1.1133018964070471 -0.27056966723966686 -0.9574003610018981 -0.1790707812210277 2.056 -13.588 0.772 -4.676 0.152 0.412 -0.204
-1.0293011086711126 -0.2834029505618302 -0.04141748127290617 1.3652429012180183 0.007286408742455715 0.37697577862284043 -0.2676796474860047 -0.6526658736608509 -0.44178646682819334 0.0789325154066372 1.137649239467801 -0.20224002703690627 -0.9424777959001458 -0.1401935721401467 2.148 -13.62 0.904 -4.584 0.152 0.432 -0.232
-1.0358205270196257 -0.28723790253154374 -0.04065049087896346 1.3778982427180728 0.005368932757598948 0.3658544179106712 -0.26806314268297604 -0.6404922021304741 -0.44924774937906947 0.06008295948863429 1.1914490136504343 -0.17592918856802722 -0.9538660692672726 -0.11859512265076834 2.244 -13.652 1.108 -4.368 0.0 0.432 -0.224
-1.04272344056511 -0.29375732088005674 -0.039883500485020755 1.3901700890211561 0.002684466378799474 0.35626703798638737 -0.2688301330769188 -0.6306747250898476 -0.4822344722355746 0.09189158510026421 1.1985175971196853 -0.23012166183228558 -0.976642616001526 -0.10563605295714133 2.492 -13.588 0.668 -4.188 0.052 0.492 -0.204
-1.049242858913623 -0.29797576804674164 -0.03911651009107805 1.4043594113090963 -0.0007669903939427069 0.3451456772742181 -0.2688301330769188 -0.620857248049221 -0.4971570373373269 0.10367255754901604 1.227184630078315 -0.27449665805591744 -0.963290847226274 -0.08089601081476251 2.524 -13.46 0.368 -4.004 0.136 0.46 -0.24
-1.0553787820651646 -0.30334470080434056 -0.03834951969713534 1.418165238400065 -0.003451456772742181 0.3344078117590202 -0.2703641138648042 -0.6043638866209685 -0.47477318968469845 0.08953539061051385 1.2444633896698174 -0.27763825070891796 -0.9872454912054027 -0.04555309346850705 2.68 -13.396 0.468 -3.848 0.052 0.492 -0.224
-1.0599807244288209 -0.3079466431679968 -0.03681553890924993 1.4304370847031482 -0.006519418348513008 0.3252039270317077 -0.2699806186678328 -0.5878705251927159 -0.46259951815432154 0.08757189520238855 1.2825552005874483 -0.2666426764234162 -1.002953454470405 -0.028274333877004374 2.772 -13.176 0.736 -3.82 -0.08 0.508 -0.212
-1.0661166475803625 -0.3121650903346817 -0.03566505331833587 1.4427089310062315 -0.009587379924283835 0.3163835375013666 -0.2703641138648042 -0.5540984041729607 -0.4641703144808218 0.10327985846739098 1.2962996684443255 -0.2850995332597941 -0.9640762453895241 -0.014922565101752308 2.96 -13.016 0.736 -3.88 0.044 0.492 -0.232
-1.0714855803379615 -0.3171505278953093 -0.03489806292439316 1.4576652436881143 -0.012655341500054663 0.30679615757708273 -0.2699806186678328 -0.5564545986627111 -0.4771293841744488 0.09621127499813988 1.3214324096683294 -0.34047010376892767 -0.8973174015132638 0.009424777959001457 2.836 -12.92 0.636 -3.76 0.136 0.384 -0.176
-1.076471017898589 -0.3229029558498796 -0.03489806292439316 1.4710875755821118 -0.016106798272796843 0.2972087776527989 -0.26959712347086146 -0.5211116813164556 -0.47045349978682277 0.06361725122325984 1.3422454609944576 -0.3349723166261768 -0.9130253647782662 -0.012173671530376884 2.896 -12.76 0.772 -3.94 0.1 0.328 -0.204
-1.0822234458531594 -0.32750489821353584 -0.0337475773334791 1.4856603930670231 -0.018407769454624964 0.28723790253154374 -0.2699806186678328 -0.5195408849899553 -0.4798782777458242 0.06675884387626033 1.3669855031368365 -0.2902046213209199 -0.9346238142676445 -0.003926990816250607 2.896 -12.54 0.872 -4.124 0.024 0.356 -0.24
-1.087208883413787 -0.3324903357741634 -0.03413107253045045 1.5002332105519347 -0.02147573103039579 0.27765052260725986 -0.26959712347086146 -0.5120796024390792 -0.4551382356034454 0.06715154295788539 1.344994354565833 -0.28470683417816905 -0.9487609812061467 -0.013744467856877126 2.928 -12.54 1.34 -4.4 0.036 0.336 -0.168
-1.0918108257774433 -0.33709227813781967 -0.03298058693953639 1.5132720472489607 -0.02569417819708068 0.2688301330769188 -0.2703641138648042 -0.4728096942765731 -0.4382521750935678 0.06479534846813502 1.3218251087499544 -0.323191344177425 -0.8981027996765139 0.005497787142750851 3.148 -12.792 1.172 -4.368 0.124 0.308 -0.176
-1.0967962633380708 -0.34131072530450457 -0.032213596545593685 1.527844864733872 -0.02914563496982286 0.2607767339405203 -0.2699806186678328 -0.48616146305182517 -0.43668137876706753 0.07461282550876154 1.3171127197704537 -0.35657076611555516 -0.7971791356988733 -0.003926990816250607 2.864 -12.824 1.108 -4.004 0.152 0.336 -0.148
-1.101398205701727 -0.34552917247118947 -0.03106311095467963 1.5412671966278695 -0.032213596545593685 0.25349032519806464 -0.2703641138648042 -0.4610287218278213 -0.4260785035631909 0.06558074663138515 1.3171127197704537 -0.3200497515244245 -0.7590873247812424 0.018456856836377853 2.96 -12.952 0.972 -3.604 0.024 0.336 -0.12
-1.1060001480653834 -0.3501311148348457 -0.030679615757708275 1.5558400141127808 -0.03566505331833587 0.24505343086469483 -0.2699806186678328 -0.41429753111443907 -0.43785947601194275 0.05262167693775814 1.3139711271174532 -0.2839214360149189 -0.7461282550876154 0.009032078877376396 3.052 -12.952 1.172 -3.208 0.044 0.316 -0.148
-1.1083011192472114 -0.35473305719850196 -0.029912625363765568 1.5692623460067783 -0.03911651009107805 0.23623304133435372 -0.2703641138648042 -0.42804199897131623 -0.4300054943794415 0.05379977418263332 1.3587388224227102 -0.2980586029534211 -0.781863871515496 0.010995574285501701 3.208 -12.792 1.408 -3.176 0.088 -0.056 -0.128
-1.113286556807839 -0.35856800916821546 -0.03029612056073692 1.5853691442795752 -0.04180097646987752 0.222427214243385 -0.2699806186678328 -0.39780416968618654 -0.4402156705016931 0.07186393193738612 1.448666912114849 -0.3271183349936756 -0.9966702691644042 -0.003141592653000486 3.24 -12.7 1.544 -3.36 0.108 0.192 -0.128
-1.1167380135805811 -0.36355344672884304 -0.02914563496982286 1.6003254569614578 -0.04486893804564835 0.20900488234938763 -0.2703641138648042 -0.39544797519643615 -0.4429645640730685 0.05811946408050899 1.4514158056862245 -0.3200497515244245 -1.253888167628819 -0.0035342917346255468 3.208 -12.636 1.34 -3.576 0.108 0.328 -0.148
-1.1201894703533233 -0.3685388842894706 -0.028762139772851508 1.615665264840312 -0.047553404424447825 0.19634954084933295 -0.2692136282738901 -0.34753868723817877 -0.4382521750935678 0.03377212101975522 1.4596624864003507 -0.25839599570928995 -1.2982631638524509 -0.013744467856877126 3.272 -12.444 1.376 -3.332 0.036 0.336 -0.128
-1.1244079175200083 -0.3727573314561555 -0.0279951493789088 1.631772063113109 -0.05062136600021865 0.1836941993492783 -0.2665291618950906 -0.31926435336117437 -0.4013384614208121 0.04633849163175717 1.454557398339225 -0.2693915699947917 -1.2189379493641885 0.05576326959075863 3.332 -12.316 1.276 -3.148 0.052 0.308 -0.092
-1.126325393504865 -0.37735927381981177 -0.02684466378799474 1.6455778902040776 -0.05330583237901813 0.1721893434401377 -0.2619272195314344 -0.32672563591205056 -0.40644354948193784 0.07814711724338709 1.410182402115593 -0.29845130203504616 -1.1274390633455493 0.29530970938204565 3.176 -12.284 1.376 -3.116 0.144 0.308 -0.056
-1.1301603454745786 -0.3804272353955826 -0.02684466378799474 1.6586167269011036 -0.0559902987578176 0.16298545871282522 -0.2584757627586922 -0.2870630286679194 -0.40055306325756196 0.0801106126515124 1.4007576241565916 -0.30277099193292184 -1.074031988244541 0.42332960999181546 3.272 -12.22 1.508 -2.992 0.116 0.308 -0.016
-1.131694326262464 -0.38502917775923884 -0.026077673394052033 1.674340029976929 -0.05790777474267437 0.15263108839459866 -0.2527233348041219 -0.27488935713754253 -0.37463492387030795 0.06990043652926081 1.3630585123205858 -0.23719024530153668 -1.0194468158986576 0.4822344722355746 3.428 -12.252 1.508 -2.78 0.036 0.336 -0.016
-1.135145783035206 -0.3888641297289524 -0.024927187803137973 1.6877623618709265 -0.059825250727531136 0.14419419406122888 -0.24812139244046566 -0.2737112598926673 -0.3840597018293094 0.04908738520313259 1.3626658132389609 -0.20027653162878098 -0.9373727078390199 0.4940154446843264 3.488 -12.252 1.508 -2.564 -0.016 0.328 -0.064
-1.1366797638230917 -0.3911651009107805 -0.02454369260616662 1.6988837225830957 -0.0617427267123879 0.1357572997278591 -0.24428644047075213 -0.2509347131584138 -0.36756634040105685 0.0730420291822613 1.3748394847693377 -0.2269800691792851 -0.8808240400850113 0.4728096942765731 3.644 -12.192 1.644 -2.504 0.06 0.132 -0.064
-1.1385972398079482 -0.3953835480774654 -0.02339320701525256 1.7153740160528639 -0.06519418348513008 0.12425244381871851 -0.23930100291012454 -0.2320851572404109 -0.362068553258306 0.08874999244726373 1.332427983953831 -0.22815816642416029 -0.9110618693701409 0.4370740778486926 3.988 -12.128 1.944 -2.536 0.136 0.076 -0.064
-1.140514715792805 -0.3996019952441503 -0.02339320701525256 1.7276458623559472 -0.06634466907604414 0.11428156869746332 -0.235466050940411 -0.21087940683265763 -0.3510729789728043 0.08717919612076348 1.4011503232382168 -0.21951878662840896 -1.0371182745717855 0.40487275315543764 4.204 -12.032 1.744 -2.72 0.108 0.248 -0.036
-1.1416652013837192 -0.40228646162294973 -0.0222427214243385 1.7418351846438873 -0.06711165946998685 0.10277671278832272 -0.23124760377372613 -0.17082410050690142 -0.3451824927484284 0.07068583469251093 1.390940147115965 -0.13430308591577078 -1.1168361881416728 0.44139376774656824 4.144 -11.936 1.844 -2.688 -0.024 0.328 -0.072
-1.1431991821716045 -0.4061214135926633 -0.0222427214243385 1.7571749925227413 -0.06941263065181497 0.09203884727312482 -0.22626216621309853 -0.16768250785390093 -0.34675328907492864 0.04830198703988247 1.3885839526262147 -0.1370519794871462 -1.0481138488572872 0.4315762907059417 4.176 -12.0 1.172 -2.596 -0.024 0.24 -0.1
-1.1443496677625187 -0.4091893751684341 -0.020708740636453084 1.769830334022796 -0.07133010663667173 0.08321845774278369 -0.22204371904641365 -0.12330751163026907 -0.3239767423406751 0.05576326959075863 1.3567753270145848 -0.1649336142825255 -0.9613273518181487 0.41626102652256436 4.456 -11.84 1.408 -2.536 0.1 0.084 -0.072
-1.14473316295949 -0.41225733674420495 -0.021092235833424438 1.7844031515077075 -0.07133010663667173 0.07401457301547121 -0.21820876707670012 -0.07382742734551141 -0.3349723166261768 0.06518804754976008 1.337533072014957 -0.16375551703765032 -0.9079202767171404 0.42568580448156584 4.644 -11.808 1.072 -2.292 0.116 0.028 -0.084
-1.14473316295949 -0.41609228871391846 -0.02032524543948173 1.7970584930077622 -0.07209709703061444 0.06327670750027331 -0.2132233295160725 -0.027488935713754253 -0.2850995332597941 0.03337942193813016 1.3555972297697096 -0.10524335387551628 -0.9923505792665285 0.42372230907344055 4.548 -11.652 1.14 -2.352 0.024 0.18 -0.072
-1.14473316295949 -0.41800976469877527 -0.020708740636453084 1.8093303393108455 -0.07286408742455715 0.05292233718204677 -0.20977187274333034 0.004319689897875668 -0.2870630286679194 -0.003141592653000486 1.3391038683414571 -0.04476769530525693 -1.065785307530415 0.4241150081550656 4.548 -11.684 1.276 -2.292 -0.024 0.22 -0.084
-1.1431991821716045 -0.4206942310775747 -0.020708740636453084 1.8242866519927283 -0.07401457301547121 0.04371845245473429 -0.2051699303796741 0.051443579692882956 -0.297273204790171 -0.01688606050987761 1.3438162573209578 -0.0620464548967596 -1.041437964469661 0.4229369109101904 4.052 -11.556 1.476 -2.168 0.052 0.2 -0.12
-1.1428156869746333 -0.4226117070624315 -0.020708740636453084 1.8377089838867258 -0.07478156340941391 0.03413107253045045 -0.2009514832129892 0.0789325154066372 -0.2599667920357902 -0.019242254999627974 1.325752099566205 -0.08953539061051385 -0.9149888601863915 0.4150829292776892 3.896 -11.428 1.776 -1.924 0.116 0.064 -0.056
-1.1420486965806906 -0.42683015422911635 -0.020708740636453084 1.849980830189809 -0.07439806821244256 0.024160197409195266 -0.19673303604630432 0.08168140897801264 -0.25446900489303936 -0.004319689897875668 1.3112222335460777 -0.0659734457130102 -0.8851437299828869 0.4260785035631909 3.988 -11.492 1.676 -1.8 0.124 0.008 -0.092
-1.1408982109897765 -0.42836413501700177 -0.020708740636453084 1.8626361716898636 -0.07439806821244256 0.01457281748491143 -0.19213109368264808 0.10838494652851677 -0.25839599570928995 0.01531526418337737 1.2986558629340759 -0.0027488935713754254 -0.9778207132464012 0.4150829292776892 3.768 -11.492 1.608 -1.832 0.124 0.144 -0.092
-1.1393642302018911 -0.4306651061988299 -0.02032524543948173 1.8752915131899184 -0.07478156340941391 0.004218447166684887 -0.18752915131899184 0.11545352999776785 -0.24072453703616223 0.009032078877376396 1.2566370612001942 0.004319689897875668 -1.001382658143905 0.43746677693031766 4.112 -11.428 1.544 -1.8 0.1 0.248 -0.084
-1.1374467542170343 -0.43219908698671533 -0.02032524543948173 1.8871798642960302 -0.07516505860638527 -0.0030679615757708274 -0.18331070415230694 0.15865042897652454 -0.21048670775103256 0.029059732040254495 1.2248284355885644 0.007461282550876154 -0.924413638145393 0.46731190713382226 4.3 -11.492 1.408 -1.588 0.06 0.152 -0.064
-1.1355292782321775 -0.43526704856248616 -0.02032524543948173 1.8994517105991136 -0.07478156340941391 -0.013038836697026017 -0.1787087617886507 0.15590153540514912 -0.22933626366903548 0.01531526418337737 1.2071569769154367 -0.0007853981632501215 -0.8592255905956329 0.46652650897057213 4.08 -11.364 1.376 -1.22 0.108 0.104 -0.092
-1.1343787926412634 -0.4371845245473429 -0.019941750242510378 1.9101895761143115 -0.07478156340941391 -0.021092235833424438 -0.17410681942499445 0.2061670178531569 -0.2250165737711598 0.009032078877376396 1.202051888854311 0.003926990816250607 -0.8564766970242574 0.4669192080521972 4.02 -11.3 1.108 -0.916 0.116 0.124 -0.092
-1.1313108310654927 -0.43948549572917106 -0.02032524543948173 1.923611908008309 -0.07439806821244256 -0.03144660615165098 -0.1687378866673955 0.23012166183228558 -0.21676989305703354 0.007853981632501214 1.1780972448751823 0.03730641275438077 -0.9118472675333911 0.4841979676436999 4.204 -11.3 1.172 -0.792 0.108 0.212 -0.072
-1.1270923838988078 -0.4410194765170565 -0.019558255045539024 1.9347332687204781 -0.07478156340941391 -0.038733014894106695 -0.16375244910676792 0.2803871442802934 -0.19870573530228072 0.009817477040626518 1.1859512265076835 -0.01021017612225158 -0.9145961611047665 0.4889103566232006 4.144 -11.144 0.972 -0.824 0.124 0.268 -0.092
-1.1244079175200083 -0.44293695250191323 -0.019558255045539024 1.9470051150235614 -0.07439806821244256 -0.047553404424447825 -0.15915050674311168 0.31926435336117437 -0.19556414264928024 0.006283185306000972 1.171028661405931 -0.00510508806112579 -0.853335104371257 0.47634398601119865 4.112 -11.016 1.308 -0.884 0.144 0.124 -0.092
-1.1209564607472662 -0.4440874380928273 -0.02032524543948173 1.9581264757357306 -0.07401457301547121 -0.05560680356084625 -0.15454856437945544 0.3589269606053055 -0.18260507295565323 -0.0019634954081253035 1.1604257862020544 0.02081305132612822 -0.8124943998822507 0.47163159703169794 4.02 -10.952 1.172 -0.792 0.152 0.064 -0.072
-1.1171215087775526 -0.4463884092746554 -0.019558255045539024 1.9692478364478998 -0.07439806821244256 -0.06366020269724466 -0.1499466220157992 0.3734568266254328 -0.1822123738740282 -0.007461282550876154 1.1541426008960536 0.01610066234662749 -0.808174709984375 0.4684900043786975 3.832 -10.952 1.508 -0.732 0.144 0.112 -0.084
-1.1129030616108677 -0.44830588525951215 -0.020708740636453084 1.9803691971600692 -0.07478156340941391 -0.07171360183364309 -0.14457768925820025 0.4103705402981885 -0.18260507295565323 0.01610066234662749 1.1349003458964255 0.0047123889795007284 -0.8105309044741253 0.46456301356244684 3.864 -10.952 1.34 -0.764 0.164 0.164 -0.1
-1.10791762405024 -0.45022336124436896 -0.019558255045539024 1.9903400722813243 -0.07439806821244256 -0.07784952498518474 -0.1407427372884867 0.44649885580769405 -0.16650441060902577 0.018064157754752792 1.092096145999294 -0.0035342917346255468 -0.7971791356988733 0.49048115294970085 3.956 -10.76 1.544 -0.7 0.152 0.18 -0.092
-1.1029321864896124 -0.45175734203225437 -0.019941750242510378 2.0022284233874363 -0.0732475826215285 -0.08590292412158317 -0.1349903093339164 0.4429645640730685 -0.1692533041804012 0.015707963265002428 1.0665707056936649 0.00039269908162506076 -0.7386669725367393 0.49990593090870233 4.02 -10.76 1.308 -0.548 0.152 0.096 -0.1
-1.0987137393229276 -0.4532913228201398 -0.019941750242510378 2.0129662889026343 -0.07133010663667173 -0.09242234247009617 -0.13000487177328882 0.5085453107044536 -0.17278759591502674 0.0027488935713754254 1.061072918550914 0.056155968672383684 -0.6907576845784819 0.4881249584599505 3.864 -10.668 1.208 -0.396 0.572 0.104 -0.092
-1.092577816171386 -0.45520879880499654 -0.018407769454624964 2.0233206592208606 -0.06481068828815872 -0.09855826562163783 -0.12463593901568987 0.5222897785613307 -0.1829977720372783 0.05026548244800778 1.0335839828371598 0.29099001948417 -0.6573782626403517 0.4873395602967004 3.924 -10.572 1.072 -0.304 0.408 0.132 -0.072
-1.0868253882168157 -0.4563592843959106 -0.01917475984856767 2.0329080391451444 -0.0559902987578176 -0.1054611791671222 -0.12118448224294769 0.5517422096832103 -0.15590153540514912 0.036128315509505585 1.0060950471234056 0.6766205176399797 -0.6035784884577183 0.4684900043786975 4.08 -10.444 1.004 -0.152 0.144 0.084 -0.084
-1.0803059698683026 -0.457893265183796 -0.01802427425765361 2.0413449334785145 -0.04832039481839053 -0.11044661672774979 -0.11504855909140603 0.5780530481520894 -0.14451326203802234 0.01610066234662749 0.9601492545732735 0.8556912988610074 -0.5847289325397155 0.46966810162357264 3.956 -10.412 1.172 0.0 0.136 0.164 -0.128
-1.0737865515197895 -0.45827676038076737 -0.01802427425765361 2.051699303796741 -0.039883500485020755 -0.11658253987929144 -0.1112136071216925 0.6263550351919719 -0.12919799785464497 0.02513274122400389 0.9628981481446489 0.8698284657995096 -0.5658793766217125 0.4669192080521972 3.8 -10.412 1.172 0.0 0.116 0.152 -0.12
-1.0668836379743052 -0.4601942363656241 -0.017640779060682257 2.060519693327082 -0.033364082136507746 -0.12080098704597633 -0.1054611791671222 0.6699446332523536 -0.11388273367126761 0.022776546734253524 0.9224501427372677 0.7912886494744974 -0.5203262831532055 0.46574111080732206 3.644 -10.508 1.108 0.028 0.136 0.132 -0.112
-1.0607477148227635 -0.4621117123504809 -0.017640779060682257 2.069340082857423 -0.027228158984966094 -0.12616991980357528 -0.10162622719740866 0.6746570222318543 -0.13273228958927052 0.01060287520387664 0.9083129757987655 0.6825110038643556 -0.491266551112951 0.45356743927694515 3.612 -10.38 1.072 0.0 0.06 0.084 -0.112
-1.0515438300954512 -0.4628787027444236 -0.017640779060682257 2.078927462781707 -0.023009711818281205 -0.13000487177328882 -0.09664078963678106 0.7131415322311103 -0.12330751163026907 0.018849555918002914 0.8800386419217611 0.5411393344793337 -0.4751658887663235 0.4889103566232006 3.488 -10.38 1.14 0.0 0.052 0.056 -0.1
-1.0454079069439095 -0.4636456931383663 -0.016490293469768196 2.086597366721134 -0.021092235833424438 -0.13460681413694506 -0.09165535207615347 0.7598727229444925 -0.11113384009989219 0.04280419989713162 0.8568693961058825 0.37738381744168337 -0.44374996223631863 0.46024332366457116 3.456 -10.444 1.172 0.028 0.116 0.144 -0.092
-1.0369710126105396 -0.4640291883353377 -0.016490293469768196 2.0946507658575326 -0.018791264651596317 -0.13882526130362993 -0.08820389530341129 0.7846127650868714 -0.11388273367126761 0.06990043652926081 0.8175994879433764 0.24897121775028852 -0.42097341550206513 0.44846235121581934 3.396 -10.54 0.972 0.028 0.136 0.124 -0.112
-1.02853411827717 -0.4667136547141371 -0.016490293469768196 2.1030876601909023 -0.018791264651596317 -0.14150972768242942 -0.08321845774278369 0.8069966127394999 -0.10917034469176688 0.02081305132612822 0.8046404182497494 0.09581857591651483 -0.3742422247886829 0.45121124478719477 3.148 -10.54 0.94 0.028 0.124 0.056 -0.12
-1.0204807191407714 -0.4678641403050512 -0.014956312681882784 2.1099905737363867 -0.018407769454624964 -0.14342720366728617 -0.0782330201821561 0.8042477191681244 -0.11780972448751822 0.045945792550132106 0.7583019266179923 0.0310232274483798 -0.27960174611704325 0.433147087032442 2.772 -10.476 1.04 0.06 0.328 0.008 -0.1
-1.0116603296104303 -0.4686311306989939 -0.015339807878854137 2.1153595064939856 -0.014189322287940077 -0.14687866044002837 -0.07516505860638527 0.8749335538606353 -0.09464047867163963 0.0750055245903866 0.7249225046798621 0.1009236639776406 -0.2741039589742924 0.46063602274619625 2.552 -10.476 1.004 0.088 0.756 0.056 -0.072
-1.003606930474032 -0.4693981210929366 -0.014189322287940077 2.1230294104334124 -0.005368932757598948 -0.14956312681882783 -0.06941263065181497 0.8761116511055105 -0.1288052987730199 0.0750055245903866 0.6455972901915998 0.4798782777458242 -0.2666426764234162 0.45356743927694515 2.492 -10.508 0.972 0.0 0.336 0.096 -0.112
-0.9932525601558054 -0.46978161628990794 -0.01342233189399737 2.1283983431910114 0.005752427954570301 -0.1507136124097419 -0.06481068828815872 0.9008516932478894 -0.11506083091614279 0.06518804754976008 0.6027930902944683 0.892605012533763 -0.2100940086694075 0.472024296113323 2.428 -10.54 0.772 0.672 0.108 0.048 -0.112
-0.9844321706254643 -0.4705486066838507 -0.011888351106111956 2.1349177615395245 0.015339807878854137 -0.15378157398551273 -0.06020874592450249 0.8914269152888878 -0.11663162724264303 0.08089601081476251 0.5902267196824663 1.0225884085516581 -0.1900663555065294 0.4547455365218203 2.024 -10.38 0.436 1.984 0.136 0.164 -0.112
-0.9736943051102663 -0.47400006345659285 -0.012655341500054663 2.1422041702819805 0.02339320701525256 -0.15684953556128356 -0.05483981316690354 0.9585784582467732 -0.1299833960178951 0.08246680714126275 0.6185010535594707 0.9452266894715212 -0.26153758836229046 0.4358959806038174 1.932 -10.38 0.468 2.78 0.136 0.336 -0.128
-0.9641069251859825 -0.4751505490475069 -0.009587379924283835 2.148340093433522 0.03029612056073692 -0.1614514779249398 -0.0502378708032473 0.9416923977368956 -0.14961835009914815 0.10563605295714133 0.6153594609064702 0.7559457321282419 -0.3451824927484284 0.446106156726069 1.868 -10.444 0.536 2.748 0.144 0.328 -0.128
-0.9533690596707847 -0.47668452983539233 -0.009203884727312482 2.1533255309941497 0.03528155812136451 -0.16643691548556738 -0.04563592843959106 0.9899943847767781 -0.13823007673202137 0.14844025285427295 0.6259623361103468 0.6298893269265974 -0.42332960999181546 0.4539601383585702 1.62 -10.252 0.536 2.596 0.144 0.328 -0.112
-0.9445486701404435 -0.4789855010172204 -0.007669903939427069 2.1598449493426624 0.038733014894106695 -0.17103885784922362 -0.041033986075934815 0.9943140746746538 -0.15943582713977467 0.14961835009914815 0.6263550351919719 0.5128650006023293 -0.47634398601119865 0.4841979676436999 1.588 -10.096 0.032 2.228 0.136 0.356 -0.148
-0.9345777950191884 -0.47975249141116316 -0.007286408742455715 2.1663643676911755 0.04256796686382023 -0.1729563338340804 -0.037582529303192634 1.0190541168170326 -0.14451326203802234 0.10053096489601555 0.6196791508043459 0.38680859540068485 -0.41861722101231474 0.42332960999181546 1.588 -10.16 -0.2 1.8 0.124 0.828 -0.12
-0.9242234247009617 -0.4816699673960199 -0.006135923151541655 2.171349805251803 0.04410194765170564 -0.17027186745528092 -0.03298058693953639 1.015912524164032 -0.15825772989489947 0.10956304377339195 0.569020969274713 0.2803871442802934 -0.14529866020127247 0.4382521750935678 1.68 -10.22 -0.064 1.772 0.136 0.52 -0.12
-0.9142525495797066 -0.4843544337748194 -0.004601942363656241 2.175184757221517 0.046402918833533764 -0.16605342028859604 -0.028762139772851508 1.060680219469289 -0.18260507295565323 0.10249446030414085 0.5065818152963284 0.22933626366903548 0.23444135173016126 0.40683624856356293 1.776 -10.0 0.436 1.864 0.628 0.308 -0.112
-0.902747693670566 -0.4851214241687621 -0.0019174759848567672 2.179786699585173 0.055223308363874894 -0.16106798272796843 -0.024160197409195266 1.0528262378367879 -0.1990984343839058 0.12173671530376882 0.45121124478719477 0.3962333733596863 0.43550328152219236 0.42804199897131623 1.588 -9.776 0.2 1.956 0.584 0.328 -0.092
-0.8920098281553681 -0.48742239535059023 -0.002684466378799474 2.1840051467518578 0.06557767868210143 -0.15684953556128356 -0.020708740636453084 1.1046625166112958 -0.18849555918002917 0.0899280896921389 0.4174391237674396 0.7736171908013697 0.4641703144808218 0.43471788335894224 1.152 -9.904 0.164 1.984 0.124 0.308 -0.148
-0.882038953034113 -0.48895637613847565 -0.0011504855909140602 2.1878400987215714 0.07478156340941391 -0.15301458359157002 -0.016106798272796843 1.1136945954886723 -0.2042035224450316 0.07029313561088588 0.42372230907344055 1.015127126000782 0.45356743927694515 0.4292200962161914 0.748 -9.776 0.2 2.016 0.136 0.316 -0.128
-0.870150601928001 -0.49125734732030374 0.0 2.1924420410852274 0.08321845774278369 -0.14956312681882783 -0.011504855909140603 1.124690169774174 -0.19634954081253037 0.09738937224301507 0.41351213295118894 1.015912524164032 0.42529310539994075 0.4245077072366907 0.372 -9.492 0.368 1.864 0.136 0.22 -0.148
-0.8590292412158317 -0.49279132810818915 0.0003834951969713534 2.196276993054941 0.09050486648523941 -0.14611167004608566 -0.007286408742455715 1.1309733550801748 -0.19517144356765517 0.12330751163026907 0.38837939172718505 0.820741080596377 0.368351738564307 0.42058071642044004 0.308 -9.776 0.2 1.62 0.136 0.212 -0.128
-0.8471408901097197 -0.49585928968396 0.0011504855909140602 2.1997284498276835 0.0947233136519243 -0.14342720366728617 -0.003451456772742181 1.1270463642639243 -0.21951878662840896 0.12095131714051871 0.39073558621693544 0.6389214058039738 0.2803871442802934 0.4178318228490646 0.092 -9.808 0.032 1.252 0.144 0.288 -0.12
-0.8356360342005792 -0.49777676566881673 0.0030679615757708274 2.2031799066004254 0.09894176081860918 -0.14112623248545805 0.0011504855909140602 1.1242974706925488 -0.1959568417309053 0.1130973355080175 0.3530364743809296 0.4881249584599505 0.26153758836229046 0.41154863754306364 0.06 -9.68 -0.132 1.1 0.124 0.288 -0.14
-0.8245146734884099 -0.49931074645670215 0.004601942363656241 2.2054808777822537 0.1012427320004373 -0.13614079492483047 0.005368932757598948 1.1313660541618 -0.23051436091391064 0.13155419234439536 0.3110176726470481 0.33772121019755225 0.32868913132017585 0.38170350733955904 0.06 -10.0 -0.2 1.128 0.144 0.316 -0.128
-0.8153107887610974 -0.501228222441559 0.006135923151541655 2.2073983537671102 0.10239321759135137 -0.13153885256117423 0.007669903939427069 1.151393707324678 -0.23287055540366103 0.12762720152814475 0.23758294438316174 0.19517144356765517 0.4433572631546936 0.3848450999925595 -0.28 -10.0 -0.1 1.22 0.536 0.288 -0.092
-0.8022719520640714 -0.5042961840173298 0.006519418348513008 2.2089323345549956 0.11006312153077843 -0.1250194342126612 0.01227184630308331 1.1392200357943012 -0.21323560132240799 0.12487830795676931 0.21127210591428267 0.29099001948417 0.5163992923369549 0.3789546137681836 -0.308 -9.968 -0.468 1.464 0.656 0.288 -0.12
-0.7911505913519021 -0.5058301648052151 0.007669903939427069 2.2100828201459097 0.11811652066717686 -0.11888351106111957 0.01572330307582549 1.1745629531405566 -0.21873338846515883 0.1119192382631423 0.1460840583645226 0.6605198552933521 0.5937610114170918 0.39584067427806124 -0.528 -10.252 -0.4 1.62 0.188 0.288 -0.156
-0.7788787450488188 -0.508898126380986 0.008436894333369775 2.2120002961307668 0.12732040539448933 -0.11236409271260656 0.01917475984856767 1.1780972448751823 -0.22266037928140944 0.08717919612076348 0.12173671530376882 0.9216647445740176 0.627533132436847 0.3872012944823099 -0.436 -10.252 -0.568 1.772 0.136 0.26 -0.14
-0.768140879533621 -0.5100486119719001 0.009970875121255189 2.211616800933795 0.13537380453088776 -0.10852914074289302 0.024160197409195266 1.1741702540589316 -0.19163715183302965 0.11034844193664206 0.09464047867163963 0.9393362032471453 0.5753041545807139 0.37227872938055756 -0.496 -10.252 -0.268 1.74 0.124 0.328 -0.156
-0.7551020428365949 -0.5131165735476709 0.01112136071216925 2.2120002961307668 0.14189322287940076 -0.10277671278832272 0.027611654181937447 1.1674943696713056 -0.22148228203653425 0.12252211346701895 0.056941366835633805 0.7323837872307383 0.5069745143779534 0.368744437645932 -0.496 -10.38 0.2 1.588 0.136 0.308 -0.128
-0.7432136917304829 -0.5150340495325276 0.01112136071216925 2.212767286524709 0.1449611844551716 -0.09855826562163783 0.03183010134862233 1.1737775549773066 -0.25878869479091504 0.09032078877376397 0.05222897785613308 0.5572399968259611 0.4822344722355746 0.41861722101231474 -0.34 -10.508 -0.3 1.496 0.136 0.288 -0.148
-0.7309418454273996 -0.5184855063052698 0.013038836697026017 2.2120002961307668 0.14802914603094242 -0.09280583766706753 0.036432043712278574 1.1682797678345558 -0.24386612968916271 0.05262167693775814 0.02513274122400389 0.3412555019321778 0.4700608007051977 0.3549999697890549 -0.496 -10.412 -0.232 1.312 0.136 0.296 -0.148
-0.7186699991243164 -0.5204029822901266 0.012655341500054663 2.212383791327738 0.14841264122791378 -0.08743690490946858 0.039883500485020755 1.1729921568140564 -0.23169245815878584 0.0769690199985119 -0.009032078877376396 0.15825772989489947 0.4798782777458242 0.3502875808095542 -0.464 -10.38 -0.568 1.708 0.164 0.78 -0.148
-0.7063981528212331 -0.5238544390628688 0.01342233189399737 2.2108498105398526 0.15109710760671324 -0.07593204900032798 0.04256796686382023 1.182416934773058 -0.26035949111741524 0.031415926530004856 -0.04830198703988247 0.06126105673350948 0.6742643231502293 0.33732851111592715 -0.496 -10.38 -0.5 2.048 0.712 0.856 -0.12
-0.6948932969120925 -0.5257719150477256 0.013038836697026017 2.2089323345549956 0.15608254516734085 -0.06481068828815872 0.046402918833533764 1.1910563145688091 -0.271355065402917 0.0200276531628781 -0.1429424657115221 0.2960951075452958 0.9923505792665285 0.3502875808095542 -0.528 -10.316 -0.468 2.292 0.444 0.46 -0.12
-0.6826214506090091 -0.5284563814265251 0.013038836697026017 2.207014858570139 0.16451943950071063 -0.05368932757598948 0.0502378708032473 1.202444587935936 -0.2768528525456678 0.04555309346850705 -0.17671458673127732 0.6247842388654716 1.144325123855427 0.40016036417593687 -0.528 -10.16 -0.468 2.292 0.136 0.356 -0.156
-0.6703496043059258 -0.5326748285932099 0.01342233189399737 2.206247868176196 0.1721893434401377 -0.04486893804564835 0.05368932757598948 1.1930198099769345 -0.29138271856579506 -0.012566370612001944 -0.15236724367052357 0.7528041394752414 1.0312277883474095 0.36756634040105685 -1.4 -10.128 -0.568 1.956 0.144 0.5 -0.168
-0.6573107676088998 -0.5353592949720094 0.01342233189399737 2.2039468969943683 0.17602429540985123 -0.03489806292439316 0.058674765136617076 1.1887001200790588 -0.271355065402917 0.0 -0.1480475537726479 0.5980807013149675 0.9177377537577669 0.3573561642788053 -2.148 -10.096 -0.636 1.556 0.136 0.684 -0.156
-0.6458059116997592 -0.5380437613508089 0.013038836697026017 2.201262430615569 0.177941771394708 -0.02454369260616662 0.06135923151541655 1.1502156100798029 -0.28667032958629435 -0.005890486224375911 -0.19242254999627975 0.39034288713531035 0.9299114252881439 0.362068553258306 -2.896 -10.0 -0.468 1.404 0.136 0.56 -0.14
-0.6339175605936472 -0.5407282277296084 0.013805827090968724 2.2001119450246547 0.17832526659167935 -0.012655341500054663 0.06596117387907278 1.1356857440596757 -0.2811725424435435 0.034164820101380285 -0.22815816642416029 0.17357299407827684 1.0418306635512862 0.342826298258678 -3.116 -10.0 -0.468 1.22 0.152 0.424 -0.14
-0.6224127046845066 -0.5437961893053792 0.015339807878854137 2.196276993054941 0.17755827619773665 -0.0019174759848567672 0.06941263065181497 1.0909180487544188 -0.27763825070891796 0.05183627877450802 -0.24465152785241284 -0.012566370612001944 1.0818859698770424 0.3659955440745566 -3.52 -10.032 -0.536 1.068 0.244 0.404 -0.14
-0.6120583343662801 -0.5460971604872072 0.014956312681882784 2.1932090314791703 0.17832526659167935 0.008436894333369775 0.0732475826215285 1.065785307530415 -0.25643250030116466 0.08757189520238855 -0.28627763050466926 -0.001570796326500243 1.041045265388036 0.36246125233993104 -3.364 -10.16 -0.568 0.764 0.464 0.5 -0.12
-0.6017039640480536 -0.5499321124569209 0.016490293469768196 2.189757574706428 0.18177672336442152 0.019558255045539024 0.07669903939427068 1.0390817699799106 -0.2646791810152909 0.06283185306000971 -0.3251548395855503 0.13626658132389607 1.0194468158986576 0.37031523397243227 -3.456 -10.38 -0.5 0.672 0.4 0.528 -0.14
-0.5925000793207411 -0.5514660932448062 0.017257283863710903 2.185922622736715 0.18561167533413506 0.02914563496982286 0.08091748656095557 1.040652566306411 -0.2689988709131666 0.09071348785538903 -0.35342917346255465 0.2839214360149189 1.008058542531531 0.36167585417668097 -3.332 -10.38 -0.604 0.516 0.164 0.508 -0.148
-0.5836796897904 -0.5541505596236057 0.018407769454624964 2.1817041755700295 0.18599517053110642 0.039883500485020755 0.08436894333369775 0.9923505792665285 -0.2411172361177873 0.08717919612076348 -0.4103705402981885 0.27960174611704325 1.0492919461021624 0.34243359917705296 -3.456 -10.572 -1.24 0.516 0.144 0.48 -0.148
-0.5744758050630875 -0.5564515308054339 0.019558255045539024 2.176335242812431 0.18676216092504913 0.05062136600021865 0.08705340971249723 0.9515098747775221 -0.252112810403289 0.08757189520238855 -0.4178318228490646 0.18260507295565323 1.0944523404890443 0.35342917346255465 -3.52 -10.728 -2.216 0.548 0.28 0.432 -0.128
-0.565271920335775 -0.558752501987262 0.019558255045539024 2.1717333004487744 0.18714565612202047 0.0625097171063306 0.09127185687918211 0.9471901848796465 -0.25172011132166394 0.06479534846813502 -0.45749443009319574 0.084037603467763 1.1156580908967975 0.35657076611555516 -3.552 -10.792 -3.22 0.424 0.336 0.432 -0.128
-0.5541505596236057 -0.5618204635630328 0.01917475984856767 2.1663643676911755 0.18983012250081996 0.07516505860638527 0.09587379924283836 0.9358019115125198 -0.23287055540366103 0.015707963265002428 -0.4896957547864507 0.07068583469251093 1.0999501276317951 0.3597123587685556 -3.612 -10.888 -3.624 0.396 0.228 0.5 -0.128
-0.54686415088115 -0.5641214347448609 0.01802427425765361 2.161378930130548 0.1902136176977913 0.08513593372764046 0.09817477042466648 0.9220574436556426 -0.24661502326053814 -0.006283185306000972 -0.530536459275457 0.13508848407902088 1.1494302119165527 0.36089045601343084 -3.8 -10.952 -3.592 0.364 0.136 0.424 -0.14
-0.5368932757598948 -0.5656554155327463 0.018407769454624964 2.1556265021759775 0.1902136176977913 0.09702428483375242 0.10239321759135137 0.9098837721252657 -0.24465152785241284 -0.08050331173313745 -0.5497787142750851 0.12330751163026907 1.1203704798762983 0.3734568266254328 -3.708 -10.856 -3.324 0.304 0.164 0.444 -0.156
-0.5273058958356109 -0.5691068723054885 0.01687378866673955 2.149490579024436 0.1902136176977913 0.10737865515197896 0.1062281695610649 0.9157742583496417 -0.22658737009766006 -0.09660397407976494 -0.5631304830503371 0.01688606050987761 1.086598358856543 0.37031523397243227 -4.02 -10.888 -3.256 0.336 0.152 0.5 -0.14
-0.5196359918961839 -0.5702573578964025 0.01457281748491143 2.143354655872894 0.19059711289476267 0.11811652066717686 0.11006312153077843 0.9043859849825149 -0.21048670775103256 -0.1240929097935192 -0.5862997288662157 -0.021598449489378342 1.0752100854894162 0.3542145716258048 -3.956 -10.92 -2.952 0.304 0.144 0.56 -0.14
-0.5111990975628141 -0.5721748338812593 0.013038836697026017 2.1368352375243815 0.18983012250081996 0.13000487177328882 0.11236409271260656 0.847051919065256 -0.2030254252001564 -0.1539380399970238 -0.6071127801923439 -0.022383847652628464 1.0744246873261663 0.3510729789728043 -4.204 -10.92 -2.684 0.272 0.152 0.616 -0.168
-0.5027622032294443 -0.5744758050630875 0.010737865515197896 2.129932323978897 0.190980608091734 0.14150972768242942 0.1169660350762628 0.8085674090660001 -0.18731746193515397 -0.14529866020127247 -0.6357798131509733 0.004319689897875668 1.0712830946731657 0.35539266887067994 -4.3 -11.176 -2.216 0.272 0.164 0.596 -0.156
-0.4939418136991032 -0.5767767762449155 0.010737865515197896 2.1230294104334124 0.190980608091734 0.15339807878854136 0.12080098704597633 0.7551603339649918 -0.19477874448603014 -0.1621847207111501 -0.6522731745792258 0.009424777959001457 1.105447914774546 0.31141037172867314 -4.176 -11.144 -2.08 0.272 0.144 0.636 -0.148
-0.4881893857445329 -0.578310757032801 0.009203884727312482 2.116126496887928 0.1902136176977913 0.16336895390979655 0.12310195822780445 0.7429866624346149 -0.20263272611853134 -0.14844025285427295 -0.7041094533537339 -0.008639379795751335 1.079529775387292 0.3133738671367985 -4.204 -11.176 -2.112 0.272 0.152 0.704 -0.168
-0.48090297700207724 -0.5798447378206864 0.007286408742455715 2.1092235833424438 0.19059711289476267 0.17525730501590853 0.12732040539448933 0.7213882129452366 -0.19085175366977952 -0.13430308591577078 -0.691150383660107 -0.013744467856877126 1.0748173864077912 0.2988440011166712 -4.052 -11.332 -2.18 0.272 0.152 0.704 -0.128
-0.47400006345659285 -0.5821457090025145 0.005752427954570301 2.102704164993931 0.190980608091734 0.18561167533413506 0.13077186216723152 0.6734789249869791 -0.17043140142527635 -0.15158184550727344 -0.6903649854968568 -0.003926990816250607 1.0940596414074193 0.3247621405039252 -3.864 -11.428 -2.348 0.272 0.152 0.704 -0.14
-0.4678641403050512 -0.5832961945934286 0.004601942363656241 2.094267270660561 0.18983012250081996 0.19711653124327566 0.13345632854603098 0.6420629984569743 -0.17121679958852648 -0.17082410050690142 -0.7001824625374833 0.009817477040626518 1.073639289162916 0.3204424506060496 -4.02 -11.3 -2.384 0.272 0.136 0.76 -0.148
-0.4621117123504809 -0.5852136705782853 0.0038349519697135344 2.0862138715241625 0.18983012250081996 0.20900488234938763 0.1349903093339164 0.6373506094774736 -0.15550883632352405 -0.15865042897652454 -0.7410231670264896 0.0035342917346255468 1.1078041092642963 0.27056966723966686 -4.02 -11.46 -2.616 -0.608 0.136 0.724 -0.148
-0.4559757891989392 -0.5863641561691995 0.0023009711818281204 2.0781604723877645 0.1902136176977913 0.22127672865247094 0.1384417661066586 0.5800165435602147 -0.1260564052016445 -0.1280199006097698 -0.7410231670264896 -0.021991148571003403 1.143147026610552 0.23365595356691113 -4.176 -11.652 -2.752 -1.8 0.144 0.508 -0.148
-0.45022336124436896 -0.5878981369570848 0.0 2.068956587660452 0.19059711289476267 0.2331650797585829 0.14035924209151535 0.5647012793768373 -0.12016591897726858 -0.135873882242271 -0.7983572329437485 0.0070685834692510935 1.1792753421200575 0.2693915699947917 -4.052 -11.712 -2.82 -2.504 0.152 0.356 -0.168
-0.4452379236837413 -0.5882816321540562 -0.0019174759848567672 2.0612866837210246 0.1902136176977913 0.2454369260616662 0.14266021327334347 0.5387831399895834 -0.09464047867163963 -0.1610066234662749 -0.8808240400850113 0.007461282550876154 1.228755426404815 0.24622232417891307 -4.332 -11.936 -2.852 -2.78 0.072 0.328 -0.14
-0.44025248612311374 -0.5886651273510275 -0.0030679615757708274 2.0513158085997696 0.18906313210687725 0.2584757627586922 0.14457768925820025 0.5167919914185799 -0.08050331173313745 -0.1668971096906508 -0.8961393042683886 -0.06440264938650996 1.233860514465941 0.21519909673053328 -4.204 -12.38 -2.784 -2.812 -0.236 0.328 -0.148
-0.4356505437594575 -0.5886651273510275 -0.005368932757598948 2.0413449334785145 0.18407769454624964 0.27074760906177553 0.14802914603094242 0.4810563749906994 -0.06440264938650996 -0.10759954836526664 -0.950331777532647 -0.22266037928140944 1.222079542017189 0.23954643979128706 -4.144 -12.792 -2.784 -2.504 -0.116 0.308 -0.148
-0.43219908698671533 -0.5898156129419416 -0.005752427954570301 2.0306070679633166 0.1794757521825934 0.2814854745769734 0.14956312681882783 0.4107632393798135 -0.04084070448900632 -0.13273228958927052 -0.9617200508997737 -0.41154863754306364 1.1407908321208013 0.21480639764890821 -4.052 -13.208 -3.324 -2.26 0.188 0.328 -0.12
-0.42836413501700177 -0.5905826033358843 -0.007286408742455715 2.02025269764509 0.17525730501590853 0.2918398448952 0.15186409800065595 0.37856191468655853 -0.0510508806112579 -0.14451326203802234 -0.9868527921237776 -0.48459066672532497 1.0088439406947811 0.16257741979277515 -3.8 -13.08 -3.288 -2.168 0.164 0.48 -0.12
-0.42452918304728826 -0.590199108138913 -0.008436894333369775 2.010665317720806 0.17333982903105175 0.29912625363765566 0.15301458359157002 0.33732851111592715 -0.04084070448900632 -0.11506083091614279 -0.9931359774297787 -0.3738495257070578 0.9067421794722652 0.16297011887440022 -3.924 -13.048 -3.256 -2.168 0.016 0.74 -0.156
-0.42146122147151743 -0.591349593729827 -0.009587379924283835 2.000694442599551 0.17065536265225228 0.30986411915285356 0.15454856437945544 0.3400774046873026 -0.01610066234662749 -0.14372786387477224 -1.060287520387664 -0.2470077223421632 0.9153815592680166 0.15040374826239827 -3.768 -12.92 -2.952 -1.956 -0.164 0.76 -0.156
-0.41877675509271794 -0.5909660985328556 -0.011888351106111956 1.988806091493439 0.1672039058795101 0.32098547986502285 0.15454856437945544 0.33772121019755225 -0.009032078877376396 -0.16375551703765032 -1.0964158358971696 -0.2693915699947917 1.0386890708982857 0.1189878217323934 -3.768 -13.048 -3.324 -1.648 -0.08 0.656 -0.148
-0.41609228871391846 -0.5905826033358843 -0.01342233189399737 1.9773012355842983 0.16413594430373926 0.33133985018324935 0.15608254516734085 0.3204424506060496 -0.01688606050987761 -0.15590153540514912 -1.1023063221215454 -0.35578536795230503 1.105840613856171 0.12448560887514426 -4.112 -13.332 -3.156 -1.404 0.044 0.528 -0.148
-0.41379131753209036 -0.5909660985328556 -0.01457281748491143 1.9677138556600144 0.15915050674311168 0.34092723010753323 0.1564660403643122 0.25368360672978923 0.009032078877376396 -0.1480475537726479 -1.1046625166112958 -0.35617806703393007 1.0100220379396563 0.0750055245903866 -4.3 -13.268 -2.684 -1.528 0.136 0.732 -0.14
-0.4114903463502622 -0.5898156129419416 -0.016106798272796843 1.9565924949478453 0.15684953556128356 0.3497476196378743 0.1572330307582549 0.2309070599955357 0.01727875959150267 -0.1441205629563973 -1.0889545533462934 -0.33300882121805153 0.9130253647782662 0.07579092275363672 -4.36 -13.46 -2.82 -1.648 0.06 0.888 -0.14
-0.4103398607593482 -0.590199108138913 -0.017257283863710903 1.9447041438417332 0.15416506918248407 0.3604854851530722 0.15838351634916897 0.20066923071040604 0.018456856836377853 -0.16297011887440022 -1.098379331305295 -0.2623229865255406 0.931089522533019 0.07029313561088588 -4.58 -13.332 -3.12 -1.864 -0.024 0.856 -0.168
-0.4076553943805487 -0.5894321177449703 -0.018791264651596317 1.9339662783265354 0.15186409800065595 0.3712233506682701 0.1580000211521976 0.16297011887440022 0.01767145867312773 -0.1531526418337737 -1.1136945954886723 -0.265071880096916 1.0049169498785304 0.07422012642713648 -4.3 -13.652 -2.952 -1.8 -0.024 0.676 -0.156
-0.40650490878963463 -0.5898156129419416 -0.019941750242510378 1.9216944320234521 0.14956312681882783 0.38119422578952533 0.15838351634916897 0.13744467856877127 0.034164820101380285 -0.13233959050764546 -1.1352930449780505 -0.2788163479537931 1.0394744690615358 0.03180862561162992 -4.392 -13.904 -2.884 -2.108 0.052 0.676 -0.128
-0.4061214135926633 -0.5886651273510275 -0.02147573103039579 1.90980608091734 0.146495165243057 0.39154859610775183 0.1587670115461403 0.09699667316139 0.03220132469325498 -0.13980087305852162 -1.1231193734476737 -0.2890265240760447 0.982925801307527 0.04751658887663235 -4.456 -13.936 -3.288 -2.504 0.136 0.792 -0.148
-0.406888403986606 -0.5878981369570848 -0.022626216621309852 1.8990682154021423 0.1449611844551716 0.4011359760320357 0.15953400194008302 0.06322455214163478 0.04241150081550656 -0.11623892816101798 -1.1286171605904245 -0.2528982085665391 0.9695740325322749 0.022383847652628464 -4.424 -14.096 -3.356 -2.78 0.016 0.724 -0.148
-0.40535442319872056 -0.5882816321540562 -0.02339320701525256 1.886796369099059 0.14304370847031483 0.4111068511532909 0.15953400194008302 0.05890486224375911 0.05262167693775814 -0.09935286765114036 -1.1329368504883002 -0.1720021977517766 1.0037388526336553 -0.0035342917346255468 -4.392 -14.128 -3.256 -2.964 -0.1 0.636 -0.128
-0.40573791839569195 -0.5875146417601135 -0.024160197409195266 1.874908017992947 0.14035924209151535 0.4218447166684888 0.1599174971370544 0.034164820101380285 0.0510508806112579 -0.0899280896921389 -1.1337222486515504 -0.1971349389757805 0.9880308893686528 -0.01610066234662749 -4.548 -14.0 -3.256 -3.176 -0.06 0.636 -0.168
-0.40727189918357737 -0.5867476513661708 -0.02569417819708068 1.8645536476747204 0.13690778531877318 0.4306651061988299 0.1587670115461403 -0.01649336142825255 0.05183627877450802 -0.06950773744763575 -1.1612111843653046 -0.23640484713828655 0.9789988104912765 0.01021017612225158 -4.516 -14.064 -3.556 -3.084 0.088 0.656 -0.128
-0.406888403986606 -0.5867476513661708 -0.026077673394052033 1.8515148109776944 0.13537380453088776 0.44025248612311374 0.1599174971370544 -0.0860010988758883 0.06754424203951044 -0.061653755815134534 -1.1415762302840515 -0.27724555162729286 0.9664324398792745 0.0023561944897503642 -4.02 -14.032 -3.892 -3.176 0.044 0.676 -0.168
-0.406888403986606 -0.5855971657752567 -0.027228158984966094 1.8392429646746111 0.1342233189399737 0.45099035163831164 0.1587670115461403 -0.04830198703988247 0.07971791356988733 -0.10720684928364158 -1.169457865079431 -0.1539380399970238 0.936980008757395 0.0019634954081253035 -3.768 -13.936 -3.556 -3.42 -0.172 0.692 -0.168
-0.4084223847744914 -0.584830175381314 -0.0279951493789088 1.8277381087654705 0.13115535736420286 0.4601942363656241 0.15915050674311168 -0.049480084284757656 0.07264933010063623 -0.11780972448751822 -1.183202332936308 -0.14254976662989705 0.9699667316139 -0.0027488935713754254 -3.8 -14.032 -3.828 -3.484 -0.208 0.676 -0.212
-0.40957287036540546 -0.5840631849873713 -0.028762139772851508 1.8162332528563299 0.1292378813793461 0.46901462589596526 0.1599174971370544 -0.11977321989564353 0.07107853377413599 -0.10681415020201653 -1.1737775549773066 -0.21991148571003402 0.9683959352873998 0.00510508806112579 -3.896 -14.064 -3.828 -3.36 -0.044 0.636 -0.176
-0.41072335595631954 -0.5832961945934286 -0.03183010134862233 1.8058788825381034 0.12655341500054662 0.477451520229335 0.1587670115461403 -0.12252211346701895 0.08128870989638758 -0.1288052987730199 -1.2185452502825636 -0.2827433387700437 0.944441291308271 0.027096236632129192 -3.896 -13.968 -4.028 -3.42 0.052 0.676 -0.184
-0.41225733674420495 -0.5817622138055432 -0.032213596545593685 1.7928400458410774 0.12540292940963257 0.48780589054756157 0.15915050674311168 -0.11466813183451774 0.08757189520238855 -0.17789268397615252 -1.2279700282415649 -0.2481858195870384 0.9063494803906402 -0.027881634795379313 -4.052 -13.872 -3.524 -3.42 -0.052 0.724 -0.24
-0.4126408319411763 -0.5813787186085718 -0.03413107253045045 1.7821021803258794 0.12310195822780445 0.4962427848809313 0.15761652595522627 -0.13391038683414572 0.12212941438539389 -0.1531526418337737 -1.2036226851808112 -0.17789268397615252 0.898888197839764 -0.04908738520313259 -4.236 -13.872 -3.088 -3.392 -0.136 0.724 -0.232
-0.4153252983199758 -0.5802282330176578 -0.03566505331833587 1.7690633436288534 0.12118448224294769 0.5046796792143011 0.1587670115461403 -0.13430308591577078 0.11113384009989219 -0.16336281795602528 -1.1686724669161808 -0.19556414264928024 0.8749335538606353 -0.024347343060753767 -4.392 -14.064 -2.884 -3.576 -0.024 0.74 -0.212
-0.41724277430483253 -0.5779272618358297 -0.03681553890924993 1.7567914973257701 0.1177330254702055 0.5131165735476709 0.15761652595522627 -0.1912444527514046 0.12566370612001942 -0.12095131714051871 -1.1706359623243061 -0.30512718642267217 0.8305585576370035 0.0035342917346255468 -4.548 -14.192 -3.12 -3.576 0.136 0.808 -0.26
-0.42031073588060336 -0.5767767762449155 -0.03796602450016399 1.744903146219658 0.11504855909140603 0.5215534678810406 0.15493205957642678 -0.2100940086694075 0.1507964473440233 -0.11584622907939292 -1.1949833053850598 -0.303949089177797 0.7971791356988733 -0.06008295948863429 -4.488 -14.224 -3.22 -3.576 0.088 0.8 -0.252
-0.4222282118654601 -0.5756262906540015 -0.03911651009107805 1.7314808143256608 0.11389807350049197 0.5299903622144104 0.15109710760671324 -0.25682519938278975 0.17278759591502674 -0.11663162724264303 -1.1996956943645605 -0.18456856836377855 0.8022842237599991 -0.3239767423406751 -4.456 -14.348 -3.356 -3.668 -0.072 0.76 -0.308
-0.4249126782442596 -0.5744758050630875 -0.0395000052880494 1.7211264440074343 0.11236409271260656 0.5372767709568662 0.14611167004608566 -0.2238384765262846 0.15275994275214863 -0.09424777959001458 -1.1745629531405566 -0.16454091520090044 0.8042477191681244 -0.4688827034603225 -4.332 -14.76 -3.524 -3.88 -0.172 0.752 -0.308
-0.42798063982003043 -0.571791338684288 -0.039883500485020755 1.708854597704351 0.10891263593986437 0.5464806556841787 0.14150972768242942 -0.29845130203504616 0.14176436846664692 -0.07264933010063623 -1.164352777018305 -0.20930861050615737 0.8219191778412521 -0.4669192080521972 -4.548 -15.112 -3.22 -3.912 -0.024 0.78 -0.28
-0.43104860139580126 -0.5698738626994312 -0.04065049087896346 1.6985002273861243 0.10661166475803625 0.5537670644266344 0.1365242901218018 -0.303949089177797 0.15550883632352405 -0.051443579692882956 -1.157676892630679 -0.22187498111815931 0.7975718347804983 -0.43079089254269165 -4.268 -14.952 -3.324 -4.216 0.108 0.8 -0.26
-0.4345000581685434 -0.5691068723054885 -0.041033986075934815 1.6866118762800124 0.10507768397015084 0.5622039587600042 0.13230584295511694 -0.3526437752993045 0.14137166938502185 -0.08128870989638758 -1.0909180487544188 -0.23169245815878584 0.7960010384539982 -0.44689155488931914 -4.36 -14.856 -3.22 -4.308 0.108 0.712 -0.288
-0.438335010138257 -0.5671893963206317 -0.04141748127290617 1.676257505961786 0.10431069357620813 0.5691068723054885 0.1277039005914607 -0.3408628028505527 0.1869247628535289 -0.051443579692882956 -1.1403981330391764 -0.16532631336415057 0.789325154066372 -0.43079089254269165 -3.924 -15.268 -3.288 -4.584 -0.06 0.704 -0.316
-0.4425534573049419 -0.5656554155327463 -0.04256796686382023 1.6639856596587026 0.10239321759135137 0.5775437666388583 0.1234854534247758 -0.3950552761148111 0.1429424657115221 -0.022776546734253524 -1.125082868855799 -0.13469578499739585 0.7590873247812424 -0.4174391237674396 -4.112 -15.588 -3.456 -4.796 -0.124 0.74 -0.288
-0.44753889486556947 -0.5641214347448609 -0.04141748127290617 1.652480803749562 0.10009224640952324 0.5852136705782853 0.12041749184900498 -0.3923063825434357 0.14451326203802234 0.0047123889795007284 -1.1278317624271745 -0.1841758692821535 0.7618362183526178 -0.3891647898904352 -3.988 -15.492 -3.724 -4.736 -0.052 0.676 -0.288
-0.451373846835283 -0.5622039587600042 -0.04141748127290617 1.6413594430373928 0.09894176081860918 0.5928835745177125 0.11658253987929144 -0.4150829292776892 0.16454091520090044 -0.018456856836377853 -1.1262609661006742 -0.17553648948640216 0.7394523706999894 -0.37659841927843324 -3.8 -15.46 -3.76 -4.644 0.044 0.664 -0.288
-0.4571262747898533 -0.5606699779721187 -0.042184471666848876 1.6290875967343095 0.09817477042466648 0.5986360024722828 0.11159710231866385 -0.459065226419696 0.17082410050690142 -0.022383847652628464 -1.1195850817130482 -0.12762720152814475 0.7068583469251093 -0.35539266887067994 -3.832 -16.0 -3.592 -4.676 -0.024 0.772 -0.308
-0.46057773156259546 -0.559902987578176 -0.04295146206079158 1.6187332264160827 0.09855826562163783 0.6059224112147384 0.10967962633380708 -0.4759512869295736 0.16257741979277515 -0.031415926530004856 -1.0759954836526664 -0.08482300163101313 0.6424556975385993 -0.3950552761148111 -3.676 -16.224 -3.76 -4.86 -0.124 0.828 -0.308
-0.4663301595171658 -0.5572185211993765 -0.04180097646987752 1.6072283705069423 0.09702428483375242 0.6120583343662801 0.10392719837923678 -0.4641703144808218 0.17475109132315203 -0.02552544030562895 -1.0881691551830432 -0.04712388979500729 0.6389214058039738 -0.37934731284980866 -3.708 -16.0 -3.524 -4.796 -0.188 0.732 -0.316
-0.47169909227476475 -0.5564515308054339 -0.043334957257762936 1.597257495385687 0.09510680884889565 0.6178107623208504 0.10162622719740866 -0.48144907407232446 0.1829977720372783 -0.02042035224450316 -1.086598358856543 -0.10053096489601555 0.6404922021304741 -0.3872012944823099 -3.612 -16.128 -3.592 -4.676 -0.088 0.732 -0.288
-0.4759175394414496 -0.554534054820577 -0.04295146206079158 1.5872866202644318 0.09318933286403888 0.6235631902754207 0.09817477042466648 -0.5324999546835824 0.1578650308132744 -0.024347343060753767 -1.0430087607961613 -0.17357299407827684 0.5980807013149675 -0.35342917346255465 -3.552 -16.572 -3.388 -4.704 0.0 0.82 -0.26
-0.48243695778996265 -0.5526165788357204 -0.04371845245473429 1.5773157451431767 0.09165535207615347 0.6289321230330196 0.09318933286403888 -0.49048115294970085 0.1449059611196474 -0.0027488935713754254 -0.9782134123280263 -0.18456856836377855 0.5411393344793337 -0.4091924430533133 -3.272 -16.572 -3.424 -4.86 -0.016 0.896 -0.28
-0.48703890015361884 -0.5506991028508635 -0.04371845245473429 1.5681118604158641 0.09127185687918211 0.6350680461845613 0.08858739050038264 -0.5348561491733327 0.1429424657115221 -0.031415926530004856 -0.9660397407976494 -0.13508848407902088 0.5544911032545857 -0.39544797519643615 -3.552 -16.348 -3.556 -4.828 -0.016 0.848 -0.268
-0.4920243377142465 -0.5491651220629781 -0.04371845245473429 1.5577574900976376 0.09012137128826805 0.6415874645330742 0.0839854481367264 -0.5548838023362108 0.14215706754827198 -0.036128315509505585 -0.9676105371241497 -0.09464047867163963 0.5906194187640913 -0.4343251842773172 -3.584 -16.412 -3.524 -4.98 -0.072 0.828 -0.26
-0.49700977527487405 -0.5483981316690354 -0.044485442848677 1.5489371005672965 0.09012137128826805 0.6465729020937019 0.08015049616701286 -0.5277875657040816 0.13351768775252065 -0.03180862561162992 -0.9601492545732735 -0.056941366835633805 0.5835508352948403 -0.4680973052970724 -3.52 -16.604 -3.324 -5.104 -0.124 0.752 -0.28
-0.5035291936233871 -0.5472476460781214 -0.04486893804564835 1.5401167110369554 0.08782040010643993 0.6511748444573582 0.07516505860638527 -0.5603815894789617 0.11623892816101798 -0.027881634795379313 -0.9232355409005178 -0.10406525663064109 0.536819644581458 -0.4948008428475765 -3.52 -16.7 -3.324 -5.224 -0.124 0.8 -0.308
-0.5081311359870433 -0.5457136652902359 -0.044485442848677 1.532063311900557 0.08628641931855452 0.6557767868210144 0.06979612584878632 -0.5788384463153395 0.12723450244651968 -0.02670353755050413 -0.8690430676362594 -0.1441205629563973 0.48655416213345026 -0.5195408849899553 -3.612 -16.636 -3.324 -5.196 -0.016 0.8 -0.26
-0.5150340495325276 -0.5445631796993219 -0.045252433242619704 1.5243934079611299 0.08513593372764046 0.6611457195786133 0.06557767868210143 -0.5529203069280855 0.1441205629563973 -0.01060287520387664 -0.8329147521267538 -0.14569135928289753 0.4991205327454522 -0.49558624101082666 -3.364 -16.636 -3.492 -5.472 0.036 0.84 -0.252
-0.5200194870931553 -0.5437961893053792 -0.04486893804564835 1.5151895232338175 0.08436894333369775 0.6665146523362123 0.06059224112147384 -0.5839435343764653 0.10249446030414085 -0.018456856836377853 -0.8344855484532541 -0.13351768775252065 0.49558624101082666 -0.48616146305182517 -3.552 -16.792 -3.22 -5.744 -0.036 0.752 -0.268
-0.5257719150477256 -0.5426457037144651 -0.045252433242619704 1.507136124097419 0.08321845774278369 0.6707330995028972 0.05445631796993219 -0.5808019417234648 0.10563605295714133 -0.007853981632501214 -0.8069966127394999 -0.1189878217323934 0.5124723015207042 -0.5034402226433279 -3.456 -16.984 -3.256 -5.808 -0.072 0.712 -0.252
-0.5326748285932099 -0.5418787133205224 -0.04410194765170564 1.5002332105519347 0.08206797215186963 0.6764855274574675 0.049854375606275945 -0.6314601232530976 0.11663162724264303 -0.011388273367126762 -0.7806857742706207 -0.0950331777532647 0.4948008428475765 -0.4900884538680758 -3.74 -16.888 -3.256 -5.868 -0.036 0.684 -0.252
-0.5395777421386942 -0.5411117229265797 -0.045252433242619704 1.4921798114155362 0.08206797215186963 0.6810874698211237 0.043334957257762936 -0.6071127801923439 0.09149888601863915 0.0023561944897503642 -0.7551603339649918 -0.09267698326351434 0.472024296113323 -0.5383904409079583 -3.428 -16.764 -3.388 -6.052 0.0 0.732 -0.28
-0.5453301700932646 -0.540344732532637 -0.04563592843959106 1.4848934026730805 0.08130098175792692 0.6853059169878086 0.03834951969713534 -0.6691592350891035 0.1009236639776406 -0.01688606050987761 -0.7406304679448645 -0.0640099503048849 0.4339324851956921 -0.5588107931524614 -3.456 -16.952 -3.624 -6.172 -0.016 0.712 -0.252
-0.5526165788357204 -0.5395777421386942 -0.045252433242619704 1.477606993930625 0.08091748656095557 0.6895243641544935 0.033364082136507746 -0.6903649854968568 0.0860010988758883 -0.009817477040626518 -0.7213882129452366 -0.07225663101901117 0.42058071642044004 -0.5556692004994609 -3.116 -17.272 -3.424 -6.236 -0.052 0.692 -0.26
-0.5583690067902906 -0.5376602661538376 -0.04563592843959106 1.4714710707790832 0.08015049616701286 0.693359316124207 0.027228158984966094 -0.6793694112113551 0.08835729336563866 -0.011388273367126762 -0.704502152435359 -0.024740042142378828 0.4190099200939398 -0.5376050427447081 -2.96 -17.492 -3.388 -6.416 -0.108 0.712 -0.268
-0.5648884251388037 -0.5361262853659521 -0.045252433242619704 1.4649516524305701 0.07976700097004151 0.6968107728969491 0.021859226227367145 -0.6408849012120992 0.09385508050838952 -0.03848450999925595 -0.6829037029459806 -0.02081305132612822 0.3950552761148111 -0.5804092426418398 -2.96 -17.24 -3.256 -6.296 -0.1 0.676 -0.288
-0.572941824275202 -0.5365097805629234 -0.046402918833533764 1.4576652436881143 0.07938350577307016 0.7006457248666628 0.016106798272796843 -0.6836891011092308 0.08639379795751337 -0.021598449489378342 -0.6569855635587266 -0.031415926530004856 0.38680859540068485 -0.5548838023362108 -2.74 -16.764 -3.088 -6.204 -0.024 0.636 -0.268
-0.579461242623715 -0.5353592949720094 -0.04678641403050512 1.4526798061274868 0.07976700097004151 0.7033301912454623 0.01112136071216925 -0.6950773744763575 0.07068583469251093 -0.04633849163175717 -0.6393141048855989 -0.03652101459113065 0.3526437752993045 -0.5517422096832103 -2.524 -17.396 -2.988 -6.296 -0.008 0.712 -0.26
-0.5852136705782853 -0.5361262853659521 -0.04678641403050512 1.4465438829759452 0.07784952498518474 0.7048641720333476 0.005368932757598948 -0.6711227304972288 0.054977871427508505 -0.0329867228565051 -0.614181363661595 -0.06479534846813502 0.29530970938204565 -0.5419247326425838 -2.616 -17.46 -3.02 -6.416 -0.108 0.74 -0.268
-0.5928835745177125 -0.5345923045780667 -0.04678641403050512 1.4411749502183462 0.07708253459124204 0.7086991240030611 -0.0003834951969713534 -0.6675884387626032 0.051443579692882956 -0.0400553063257562 -0.5906194187640913 -0.08953539061051385 0.2666426764234162 -0.5356415473365829 -2.524 -17.62 -2.92 -6.448 -0.1 0.74 -0.296
-0.5994029928662254 -0.5342088093810954 -0.04678641403050512 1.435422522263776 0.07593204900032798 0.7110000951848893 -0.004985437560627594 -0.6962554717212327 0.05890486224375911 -0.02670353755050413 -0.5666647747849627 -0.10681415020201653 0.25957409295416517 -0.562345084887087 -2.524 -17.936 -2.988 -6.296 -0.008 0.676 -0.252
-0.6070728968056525 -0.5338253141841239 -0.047553404424447825 1.4304370847031482 0.07439806821244256 0.7129175711697461 -0.010737865515197896 -0.711178036822985 0.03848450999925595 -0.04084070448900632 -0.5156138941737047 -0.1119192382631423 0.2120575040775328 -0.5258240702959563 -2.492 -18.032 -2.884 -6.388 0.052 0.74 -0.268
-0.6143593055481082 -0.5334418189871526 -0.04716990922747647 1.4254516471425207 0.07478156340941391 0.7144515519576314 -0.016490293469768196 -0.7390596716183643 0.014922565101752308 -0.010995574285501701 -0.4802709768274493 -0.1009236639776406 0.15550883632352405 -0.5619523858054619 -2.616 -18.38 -2.752 -6.54 0.008 0.848 -0.26
-0.6224127046845066 -0.5345923045780667 -0.048703890015361885 1.4212331999758359 0.07363107781849985 0.7159855327455169 -0.023776702212223912 -0.7414158661081147 0.01531526418337737 -0.05537057050913356 -0.4700608007051977 -0.043196898978756684 0.1881028600984041 -0.5650939784584624 -2.4 -18.316 -2.752 -6.54 -0.044 0.712 -0.26
-0.6293156182299909 -0.5342088093810954 -0.04947088040930459 1.4173982480061222 0.07363107781849985 0.7179030087303736 -0.02914563496982286 -0.7524114403936164 -0.03220132469325498 -0.05222897785613308 -0.4087997439716882 -0.04162610265225644 0.17946348030265274 -0.5603815894789617 -2.336 -18.444 -2.852 -6.6 -0.036 0.624 -0.268
-0.6369855221694181 -0.5342088093810954 -0.04832039481839053 1.4131798008394374 0.0724805922275858 0.7198204847152304 -0.03528155812136451 -0.7359180789653639 -0.012959069693627005 -0.0200276531628781 -0.38170350733955904 -0.04908738520313259 0.1480475537726479 -0.5580253949892113 -2.272 -18.412 -2.716 -6.784 -0.016 0.676 -0.24
-0.6435049405179311 -0.5342088093810954 -0.04832039481839053 1.410495334460638 0.07209709703061444 0.7198204847152304 -0.041033986075934815 -0.7170685230473609 -0.007853981632501214 -0.0027488935713754254 -0.336543112952677 -0.02631083846887907 0.09896016856951531 -0.5631304830503371 -2.18 -18.636 -2.716 -6.844 0.008 0.724 -0.252
-0.6515583396543295 -0.5353592949720094 -0.049854375606275945 1.4078108680818384 0.07286408742455715 0.7213544655031158 -0.046402918833533764 -0.7473063523324905 -0.027488935713754253 -0.014137166938502187 -0.310232274483798 -0.021598449489378342 0.07657632091688685 -0.5878705251927159 -1.836 -18.984 -2.716 -6.968 -0.008 0.74 -0.28
-0.6588447483967852 -0.5353592949720094 -0.049854375606275945 1.4047429065060677 0.07209709703061444 0.7217379607000872 -0.05177185159113271 -0.7641924128423682 -0.056941366835633805 -0.04123340357063138 -0.29648780662692087 -0.018849555918002914 0.12723450244651968 -0.6047565857025935 -1.868 -19.332 -2.884 -7.06 -0.044 0.712 -0.268
-0.6668981475331837 -0.5368932757598948 -0.04947088040930459 1.4024419353242394 0.07171360183364309 0.7225049510940299 -0.05829126993964572 -0.7476990514141156 -0.1079922474468917 -0.02120575040775328 -0.2741039589742924 -0.006283185306000972 0.10013826581439049 -0.5929756132538417 -1.744 -19.46 -2.716 -6.968 -0.072 0.588 -0.252
-0.6745680514726107 -0.5388107517447516 -0.05062136600021865 1.4005244593393829 0.07171360183364309 0.7232719414879726 -0.06557767868210143 -0.7414158661081147 -0.08953539061051385 -0.03848450999925595 -0.22226768019978438 -0.056941366835633805 0.050658181529632834 -0.5764822518255892 -1.62 -19.24 -2.516 -7.092 -0.008 0.608 -0.268
-0.6826214506090091 -0.5391942469417229 -0.049854375606275945 1.3989904785514973 0.07171360183364309 0.7228884462910012 -0.07094661143970038 -0.7528041394752414 -0.09738937224301507 -0.0400553063257562 -0.1881028600984041 -0.043982297142006806 0.01688606050987761 -0.6122178682534697 -1.652 -19.46 -2.552 -7.244 0.044 0.724 -0.28
-0.6910583449423789 -0.5407282277296084 -0.05062136600021865 1.397456497763612 0.07171360183364309 0.7236554366849439 -0.07784952498518474 -0.7806857742706207 -0.10995574285501701 -0.024347343060753767 -0.1539380399970238 -0.012959069693627005 0.014529866020127248 -0.5953318077435921 -1.496 -20.032 -2.348 -7.18 -0.044 0.704 -0.26
-0.6968107728969491 -0.5430291989114364 -0.05138835639416136 1.3970730025666405 0.07094661143970038 0.7236554366849439 -0.08360195293975504 -0.7889324549847471 -0.15040374826239827 -0.04358959806038174 -0.12212941438539389 -0.03652101459113065 0.0 -0.6071127801923439 -1.496 -19.84 -2.18 -7.092 -0.052 0.676 -0.26
-0.705247667230319 -0.5437961893053792 -0.05138835639416136 1.395539021778755 0.06941263065181497 0.7228884462910012 -0.088970885697354 -0.7449501578427402 -0.16532631336415057 -0.022383847652628464 -0.08874999244726373 -0.04123340357063138 -0.001570796326500243 -0.6071127801923439 -1.368 -19.716 -2.248 -7.06 0.044 0.712 -0.308
-0.7133010663667174 -0.5460971604872072 -0.05138835639416136 1.3963060121726978 0.06941263065181497 0.7225049510940299 -0.09510680884889565 -0.7905032513112472 -0.17043140142527635 -0.02670353755050413 -0.06479534846813502 -0.07775441816176203 0.027881634795379313 -0.5859070297845906 -1.056 -20.032 -2.216 -7.212 0.044 0.684 -0.232
-0.7198204847152304 -0.5476311412750927 -0.05253884198507542 1.3951555265817839 0.06902913545484361 0.7225049510940299 -0.10009224640952324 -0.7685121027402438 -0.16886060509877612 -0.03534291734625546 -0.029845130203504617 -0.06558074663138515 0.009424777959001457 -0.5670574738665877 -0.932 -20.032 -2.18 -7.244 0.0 0.704 -0.232
-0.7286408742455716 -0.5499321124569209 -0.052155346788104066 1.3959225169757266 0.06864564025787226 0.7236554366849439 -0.10661166475803625 -0.7598727229444925 -0.22069688387328412 -0.014137166938502187 -0.0027488935713754254 -0.03337942193813016 -0.022776546734253524 -0.5906194187640913 -0.748 -19.812 -2.348 -7.244 -0.072 0.692 -0.252
-0.7351602925940846 -0.5526165788357204 -0.05253884198507542 1.395539021778755 0.0674951546669582 0.7240389318819153 -0.11389807350049197 -0.7685121027402438 -0.22776546734253522 -0.027096236632129192 0.021991148571003403 -0.022776546734253524 -0.010995574285501701 -0.5862997288662157 -0.808 -20.096 -2.08 -7.304 -0.008 0.636 -0.252
-0.744364177321397 -0.5556845404114912 -0.05330583237901813 1.3963060121726978 0.0674951546669582 0.7236554366849439 -0.11926700625809092 -0.7645851119239933 -0.21519909673053328 -0.03534291734625546 0.03534291734625546 -0.0769690199985119 0.012959069693627005 -0.5961172059068423 -0.652 -20.128 -2.18 -7.364 0.06 0.596 -0.24
-0.752034081260824 -0.5579855115933192 -0.054072822772960834 1.3982234881575546 0.06711165946998685 0.7221214558970586 -0.12425244381871851 -0.7673340054953687 -0.2662499773417912 -0.07814711724338709 0.08796459428401361 -0.04476769530525693 0.022776546734253524 -0.5701990665195882 -0.62 -20.032 -2.012 -7.488 0.052 0.56 -0.232
-0.7593204900032798 -0.5602864827751474 -0.05368932757598948 1.3993739737484687 0.06672816427301549 0.7236554366849439 -0.13000487177328882 -0.7586946256996173 -0.26114488928066537 -0.04751658887663235 0.12684180336489462 -0.03180862561162992 -0.011388273367126762 -0.5533130060097106 -0.592 -20.256 -1.944 -7.52 0.0 0.54 -0.252
-0.7662234035487642 -0.5633544443509182 -0.054072822772960834 1.4005244593393829 0.0674951546669582 0.7225049510940299 -0.1357572997278591 -0.7649778110056183 -0.2784236488721681 -0.05537057050913356 0.1500110491807732 -0.0035342917346255468 -0.05340707510100826 -0.5658793766217125 -0.62 -20.224 -1.608 -7.336 0.016 0.52 -0.26
-0.7735098122912198 -0.5668059011236604 -0.05483981316690354 1.402825430521211 0.06596117387907278 0.7209709703061444 -0.14112623248545805 -0.7936448439642477 -0.3063052836675474 -0.03455751918300534 0.16886060509877612 -0.028667032958629435 -0.11663162724264303 -0.5670574738665877 -0.496 -20.128 -1.676 -7.548 0.072 0.608 -0.232
-0.781179716230647 -0.5691068723054885 -0.05445631796993219 1.4055098969000104 0.06634466907604414 0.7190534943212877 -0.14764565083397108 -0.7865762604949966 -0.30041479744317146 0.003141592653000486 0.20538161968990676 -0.021991148571003403 -0.13783737765039633 -0.5929756132538417 -0.404 -20.192 -1.676 -7.548 0.136 0.548 -0.232
-0.7896166105640168 -0.5721748338812593 -0.05445631796993219 1.4074273728848672 0.06596117387907278 0.7182865039273449 -0.15263108839459866 -0.7524114403936164 -0.3153373625449238 -0.011780972448751823 0.24072453703616223 -0.00510508806112579 -0.1441205629563973 -0.6283185306000971 -0.372 -20.32 -1.912 -7.272 0.06 0.528 -0.232
-0.7969030193064724 -0.5760097858509728 -0.055223308363874894 1.4112623248545806 0.06634466907604414 0.7152185423515741 -0.15915050674311168 -0.7763660843727451 -0.3251548395855503 -0.023954643979128706 0.2580032966276649 0.00039269908162506076 -0.18967365642490433 -0.58198003896834 -0.372 -20.192 -1.776 -7.428 0.0 0.452 -0.252
-0.8053399136398423 -0.5809952234116005 -0.05560680356084625 1.4158642672182369 0.06634466907604414 0.7121505807758033 -0.16490293469768197 -0.7779368806992453 -0.3989822669310617 -0.019634954081253035 0.3078760799940476 -0.012959069693627005 -0.2768528525456678 -0.5701990665195882 -0.464 -20.224 -1.812 -7.396 -0.008 0.576 -0.232
-0.8118593319883552 -0.5844466801843426 -0.05560680356084625 1.418165238400065 0.06481068828815872 0.7075486384121471 -0.17027186745528092 -0.7720463944748694 -0.40055306325756196 -0.01727875959150267 0.33300882121805153 -0.03337942193813016 -0.3161227607081739 -0.5678428720298379 -0.372 -20.288 -1.776 -7.364 0.0 0.616 -0.252
-0.8206797215186964 -0.5890486225479988 -0.05445631796993219 1.4212331999758359 0.06557767868210143 0.705247667230319 -0.17640779060682257 -0.7673340054953687 -0.3872012944823099 -0.01649336142825255 0.3569634651971802 -0.07343472826388636 -0.3031636910145469 -0.5556692004994609 -0.464 -20.412 -1.812 -7.304 0.024 0.52 -0.212
-0.8279661302611521 -0.5932670697146838 -0.055223308363874894 1.4266021327334348 0.06366020269724466 0.7017962104575768 -0.1821602185613929 -0.7763660843727451 -0.3860231972374347 -0.012959069693627005 0.35146567805442935 -0.06990043652926081 -0.3012001956064216 -0.5470298207037096 -0.308 -20.476 -1.644 -7.12 0.06 0.492 -0.252
-0.8364030245945219 -0.5959515360934833 -0.0559902987578176 1.4304370847031482 0.06289321230330196 0.6968107728969491 -0.18714565612202047 -0.7626216165158679 -0.4080143458084381 0.001570796326500243 0.42136611458369017 -0.0730420291822613 -0.3589269606053055 -0.5438882280507091 -0.308 -20.572 -1.744 -7.028 0.088 0.576 -0.224
-0.8448399189278917 -0.6001699832601681 -0.05560680356084625 1.4350390270668045 0.06327670750027331 0.6937428113211783 -0.1928980840765908 -0.7763660843727451 -0.4021238595840622 -0.012566370612001944 0.44060836958331817 -0.05222897785613308 -0.3930917807066858 -0.55017141335671 -0.592 -20.732 -1.44 -7.0 0.036 0.608 -0.232
-0.8513593372764047 -0.6055389160177671 -0.0559902987578176 1.4404079598244035 0.06212622190935926 0.6887573737605508 -0.19826701683418974 -0.7744025889646198 -0.4154756283593143 -0.0200276531628781 0.472024296113323 -0.03926990816250607 -0.40251655866568725 -0.5383904409079583 -0.372 -20.856 -1.912 -6.936 -0.016 0.692 -0.24
-0.8601797268067457 -0.6101408583814233 -0.0559902987578176 1.4461603877789737 0.06212622190935926 0.6849224217908373 -0.20478643518270273 -0.7767587834543701 -0.44649885580769405 0.00039269908162506076 0.5207189822348305 -0.043982297142006806 -0.42961279529781643 -0.5340707510100826 -0.464 -20.984 -1.576 -6.908 0.044 0.636 -0.224
-0.8682331259431442 -0.6158932863359936 -0.055223308363874894 1.4515293205365727 0.0617427267123879 0.6818544602150665 -0.20938837754635897 -0.781863871515496 -0.46770460621544735 0.00510508806112579 0.5497787142750851 -0.05772676499888393 -0.40448005407381254 -0.542710130805834 -0.528 -20.952 -1.776 -6.936 0.072 0.56 -0.232
-0.8751360394886285 -0.6193447431087358 -0.05675728915176031 1.4572817484911431 0.06135923151541655 0.6768690226544388 -0.21399031991001521 -0.7838273669236212 -0.4771293841744488 -0.010995574285501701 0.5988660994782177 -0.03337942193813016 -0.4036946559105624 -0.5081526116228285 0.06 -20.856 -1.744 -6.908 0.008 0.54 -0.252
-0.8824224482310843 -0.6239466854723921 -0.0559902987578176 1.463801166839656 0.06059224112147384 0.672650575487754 -0.21935925266761416 -0.7551603339649918 -0.46534841172569696 -0.0023561944897503642 0.6098616737637194 -0.0200276531628781 -0.40762164672681306 -0.5167919914185799 0.716 -20.856 -1.712 -6.908 -0.044 0.568 -0.232
-0.8900923521705113 -0.6289321230330196 -0.05560680356084625 1.4710875755821118 0.06020874592450249 0.668432128321069 -0.22434469022824177 -0.7669413064137436 -0.4790928795825741 -0.009032078877376396 0.6538439709057261 -0.021991148571003403 -0.4598506245829461 -0.49244464835782614 1.276 -20.888 -1.476 -7.06 -0.036 0.608 -0.24
-0.8973787609129671 -0.6346845509875899 -0.05714078434873166 1.4783739843245676 0.05944175553055978 0.6642136811543842 -0.228946632591898 -0.7217809120268617 -0.48184177315394955 -0.03652101459113065 0.6821183047827305 -0.06558074663138515 -0.4480696521341943 -0.48576876397020013 1.524 -20.952 -1.172 -7.028 0.044 0.568 -0.26
-0.9035146840645087 -0.6389029981542749 -0.05714078434873166 1.4856603930670231 0.05905826033358843 0.6592282435937565 -0.23431556534949696 -0.7064656478434843 -0.5073672134595785 -0.051443579692882956 0.7080364441699845 -0.07971791356988733 -0.42568580448156584 -0.4826271713171996 1.62 -20.952 -0.836 -7.092 0.06 0.444 -0.232
-0.9104175976099931 -0.6446554261088451 -0.05829126993964572 1.4925633066125075 0.05790777474267437 0.6546263012301003 -0.2389175077131532 -0.7115707359046101 -0.536819644581458 -0.04987278336638271 0.7257079028431123 -0.10720684928364158 -0.47673668509282374 -0.5026548244800777 1.68 -20.92 -0.772 -7.212 0.1 0.48 -0.224
-0.9169370159585061 -0.6496408636694727 -0.058674765136617076 1.4998497153549633 0.05714078434873166 0.6492573684725014 -0.24351945007680942 -0.6935065781498573 -0.5364269454998329 -0.05537057050913356 0.750055245903866 -0.09581857591651483 -0.49519354192920156 -0.5034402226433279 1.496 -20.888 -0.5 -7.212 0.044 0.528 -0.212
-0.9249904150949045 -0.6557767868210144 -0.057524279545703015 1.5086701048853044 0.05483981316690354 0.6450389213058165 -0.24927187803137973 -0.7194247175371112 -0.5309291583570821 -0.03337942193813016 0.7708682972299943 -0.13351768775252065 -0.4983351345822021 -0.5030475235617028 1.34 -20.984 -0.468 -7.364 0.136 0.508 -0.212
-0.9318933286403889 -0.6615292147755847 -0.059825250727531136 1.5155730184307887 0.05445631796993219 0.6392864933512462 -0.2527233348041219 -0.7005751616191084 -0.562345084887087 -0.028274333877004374 0.7979645338621234 -0.14529866020127247 -0.46534841172569696 -0.478307481419324 1.588 -20.984 -0.468 -7.12 0.152 0.452 -0.212
-0.9380292517919305 -0.6676651379271263 -0.058674765136617076 1.5243934079611299 0.05253884198507542 0.6350680461845613 -0.2569417819708068 -0.6915430827417319 -0.5917975160089666 -0.061653755815134534 0.833700150290004 -0.13744467856877127 -0.47241699519494806 -0.45631633284832057 1.68 -20.952 -0.268 -7.0 0.172 0.432 -0.212
-0.9437816797465008 -0.6722670802907825 -0.05905826033358843 1.5339807878854137 0.05253884198507542 0.6277816374421056 -0.26154372433446305 -0.7033240551904838 -0.5851216316213405 -0.01688606050987761 0.853335104371257 -0.12723450244651968 -0.54938601519346 -0.4272566008080661 1.836 -20.92 -0.468 -6.968 0.152 0.5 -0.252
-0.9518350788828992 -0.6784030034423242 -0.05944175553055978 1.5420341870218122 0.05138835639416136 0.6231796950784493 -0.2661456666981193 -0.6958627726396076 -0.5784457472337144 -0.008639379795751335 0.87297005845251 -0.054977871427508505 -0.5658793766217125 -0.42175881366531526 1.992 -20.888 -0.536 -6.936 0.18 0.548 -0.204
-0.9575875068374695 -0.6849224217908373 -0.06020874592450249 1.5520050621430674 0.05253884198507542 0.6174272671238791 -0.2703641138648042 -0.6754424203951045 -0.5969026040700923 -0.02552544030562895 0.9059567813090151 -0.023169245815878585 -0.5870851270294658 -0.4190099200939398 2.244 -20.856 -0.436 -6.936 0.06 0.508 -0.224
-0.9644904203829539 -0.6899078593514648 -0.060975736318445196 1.5615924420673513 0.05177185159113271 0.6120583343662801 -0.2741990658345177 -0.6844744992724808 -0.5957245068252172 -0.04987278336638271 0.9475828839612715 0.001570796326500243 -0.5584180940708364 -0.40762164672681306 2.524 -20.828 -0.5 -6.816 0.044 0.5 -0.212
-0.9702428483375242 -0.6968107728969491 -0.06135923151541655 1.5719468123855778 0.05062136600021865 0.6070728968056525 -0.2772670274102885 -0.6605198552933521 -0.6212499471308461 -0.05733406591725887 0.9738937224301506 -0.03063052836675474 -0.5348561491733327 -0.3899501880536853 2.524 -20.856 -0.5 -6.784 0.1 0.472 -0.232
-0.9763787714890658 -0.7033301912454623 -0.0617427267123879 1.5826846779007757 0.051004861197190006 0.6001699832601681 -0.2814854745769734 -0.6279258315184721 -0.6259623361103468 -0.05340707510100826 1.0225884085516581 -0.05772676499888393 -0.5808019417234648 -0.336150413871052 2.552 -20.796 -0.5 -6.876 0.152 0.424 -0.224
-0.9825146946406075 -0.7098496095939753 -0.0625097171063306 1.5945730290068876 0.05062136600021865 0.5932670697146838 -0.28532042654668693 -0.5933683123354667 -0.6255696370287217 -0.05811946408050899 1.0422233626329112 -0.021598449489378342 -0.6291039287633473 -0.3542145716258048 2.428 -20.796 -0.5 -6.844 0.116 0.444 -0.232
-0.9882671225951778 -0.7167525231394596 -0.06289321230330196 1.6041604089311714 0.05062136600021865 0.5871311465631421 -0.2891553785164005 -0.5839435343764653 -0.6287112296817222 -0.06518804754976008 1.0555751314081632 0.009817477040626518 -0.6228207434573463 -0.36167585417668097 2.18 -20.796 -0.4 -6.816 0.06 0.46 -0.26
-0.9947865409436908 -0.7228884462910012 -0.06404369789421602 1.6152817696433406 0.0502378708032473 0.5813787186085718 -0.2922233400921713 -0.5800165435602147 -0.6526658736608509 -0.08168140897801264 1.0712830946731657 -0.01727875959150267 -0.6114324700902196 -0.3526437752993045 2.116 -20.668 -0.4 -6.572 0.036 0.508 -0.232
-0.9993884833073471 -0.7301748550334569 -0.06481068828815872 1.6260196351585385 0.04947088040930459 0.5748593002600588 -0.29529130166794215 -0.5647012793768373 -0.6797621102929802 -0.07971791356988733 1.0960231368155444 -0.07657632091688685 -0.6102543728453443 -0.36952983580918214 1.868 -20.476 -0.5 -6.448 0.072 0.472 -0.224
-1.00590790165586 -0.7374612637759127 -0.06481068828815872 1.6382914814616218 0.04716990922747647 0.5679563867145745 -0.298359263243713 -0.5666647747849627 -0.6915430827417319 -0.07814711724338709 1.1097676046724216 -0.1021017612225158 -0.6188937526410957 -0.3157300616265488 1.588 -20.508 -0.268 -6.388 0.152 0.48 -0.212
-1.0105098440195164 -0.7439806821244257 -0.06557767868210143 1.6497963373707625 0.04678641403050512 0.5614369683660614 -0.30181072001645515 -0.5666647747849627 -0.6997897634558582 -0.027881634795379313 1.156891494467429 -0.09817477040626518 -0.6177156553962205 -0.31690815887142404 1.744 -20.476 0.064 -6.6 0.144 0.492 -0.204
-1.016645767171058 -0.75088359566991 -0.06557767868210143 1.6620681836738458 0.04601942363656241 0.5564515308054339 -0.30449518639525464 -0.5458517234588344 -0.7064656478434843 -0.02591813938725401 1.1592476889571792 -0.09149888601863915 -0.6200718498859709 -0.2850995332597941 2.024 -20.412 0.232 -6.844 0.136 0.472 -0.204
-1.0227816903225997 -0.7577865092153944 -0.06519418348513008 1.674340029976929 0.04486893804564835 0.5506991028508635 -0.3079466431679968 -0.5603815894789617 -0.7025386570272336 0.007461282550876154 1.1592476889571792 -0.08560839979426324 -0.5890486224375912 -0.2807798433619184 2.024 -20.38 0.5 -6.908 0.152 0.328 -0.204
-1.0277671278832272 -0.7662234035487642 -0.06481068828815872 1.6869953714769839 0.04371845245473429 0.5441796845023505 -0.30986411915285356 -0.5650939784584624 -0.6891868882519816 0.015707963265002428 1.189485518242309 -0.10288715938576591 -0.5537057050913357 -0.28470683417816905 2.368 -20.348 0.4 -6.844 0.164 0.328 -0.196
-1.0331360606408262 -0.7735098122912198 -0.06404369789421602 1.6988837225830957 0.04410194765170564 0.5376602661538376 -0.31254858553165304 -0.5533130060097106 -0.7033240551904838 0.01610066234662749 1.2181525512009383 -0.08050331173313745 -0.6024003912128432 -0.23640484713828655 2.46 -20.38 0.536 -6.784 0.144 0.328 -0.224
-1.039655478989339 -0.7815632114276183 -0.06519418348513008 1.7126895496740644 0.04410194765170564 0.5311408478053246 -0.3144660615165098 -0.5336780519284575 -0.7119634349862352 0.03926990816250607 1.202051888854311 -0.031415926530004856 -0.6251769379470967 -0.226194671016035 2.368 -20.16 0.636 -6.816 0.052 0.356 -0.232
-1.0446409165499668 -0.7884661249731026 -0.06366020269724466 1.7249613959771477 0.04295146206079158 0.5246214294568115 -0.3156165471074239 -0.5132576996839544 -0.704502152435359 0.02081305132612822 1.1906636154871841 -0.03534291734625546 -0.6306747250898476 -0.19320794815952988 2.4 -19.968 0.604 -7.028 0.052 0.412 -0.224
-1.0496263541105944 -0.795369038518587 -0.06404369789421602 1.7368497470832598 0.042184471666848876 0.5192524966992126 -0.3175340230922806 -0.5069745143779534 -0.7037167542721089 0.034164820101380285 1.2307189218129404 -0.07657632091688685 -0.5847289325397155 -0.18574666560865372 2.524 -19.716 0.604 -7.0 0.1 0.356 -0.212
-1.0538448012772792 -0.8026554472610428 -0.06481068828815872 1.7495050885833143 0.04065049087896346 0.514267059138585 -0.31906800388016604 -0.5093307088677038 -0.711178036822985 0.005497787142750851 1.2130474631398127 -0.0911061869370141 -0.504225620806578 -0.15158184550727344 2.68 -19.364 0.5 -6.908 0.164 0.308 -0.224
-1.058830238837907 -0.8091748656095558 -0.06404369789421602 1.7617769348863976 0.041033986075934815 0.5096651167749288 -0.32060198466805145 -0.5022621253984527 -0.6958627726396076 -0.012173671530376884 1.2102985695684372 -0.084037603467763 -0.4692754025419476 -0.12330751163026907 2.616 -19.176 0.536 -6.784 0.124 0.328 -0.212
-1.063432181201563 -0.8168447695489828 -0.06327670750027331 1.7732817907955383 0.04065049087896346 0.5054466696082438 -0.3213689750619942 -0.4594579255013211 -0.6884014900887315 -0.009424777959001457 1.1914490136504343 -0.03455751918300534 -0.44846235121581934 -0.13548118316064595 2.616 -18.888 1.072 -6.664 0.08 0.316 -0.232
-1.0680341235652193 -0.8237476830944672 -0.06327670750027331 1.787087617886507 0.0395000052880494 0.501228222441559 -0.32213596545593687 -0.42961279529781643 -0.697826268047733 0.0070685834692510935 1.2099058704868122 -0.05026548244800778 -0.40055306325756196 -0.10917034469176688 2.928 -18.572 1.408 -6.508 0.1 0.308 -0.24
-1.0711020851409903 -0.8302671014429802 -0.06289321230330196 1.7982089785986763 0.03796602450016399 0.49777676566881673 -0.32251946065290826 -0.4476769530525692 -0.6903649854968568 0.03259402377488004 1.2130474631398127 -0.08953539061051385 -0.40762164672681306 -0.084037603467763 2.896 -18.316 1.276 -6.54 0.164 0.308 -0.224
-1.076471017898589 -0.8375535101854359 -0.06366020269724466 1.8104808249017597 0.03719903410622128 0.49279132810818915 -0.32328645104685094 -0.4221515127469403 -0.7009678607007335 0.03926990816250607 1.1918417127320593 -0.12566370612001942 -0.4154756283593143 -0.054192473264258384 3.084 -18.256 1.108 -6.632 0.172 0.316 -0.204
-1.0787719890804173 -0.8444564237309202 -0.0617427267123879 1.8219856808109003 0.03719903410622128 0.4897233665324183 -0.3240534414407937 -0.40565815131868777 -0.6990043652926081 0.048694686121507534 1.2118693658949375 -0.10406525663064109 -0.4017311605024371 -0.06008295948863429 3.084 -18.064 1.004 -6.664 0.164 0.328 -0.24
-1.0841409218380162 -0.8509758420794333 -0.06212622190935926 1.8350245175079263 0.036432043712278574 0.4858884145627048 -0.3240534414407937 -0.3895574889720603 -0.67897671212973 0.03887720908088101 1.1977321989564353 -0.05222897785613308 -0.336543112952677 -0.034164820101380285 3.116 -17.904 1.108 -6.6 0.172 0.308 -0.232
-1.087208883413787 -0.8571117652309749 -0.0617427267123879 1.8465293734170667 0.036432043712278574 0.48358744338087667 -0.324436936637765 -0.3718860302989325 -0.6177156553962205 0.03377212101975522 1.176526448548682 -0.009817477040626518 -0.2839214360149189 -0.03848450999925595 3.084 -18.0 1.34 -6.448 0.144 0.268 -0.224
-1.090276844989558 -0.8632476883825165 -0.060975736318445196 1.85880121972015 0.03604854851530722 0.47975249141116316 -0.3255874222286791 -0.33065262672830115 -0.627140433355222 0.02591813938725401 1.1282244615087995 0.0035342917346255468 -0.30080749652479655 -0.03377212101975522 3.052 -17.968 1.34 -6.448 0.1 -0.048 -0.252
-1.0937283017623 -0.8697671067310296 -0.06135923151541655 1.869539085235348 0.03528155812136451 0.47323307306265017 -0.3252039270317077 -0.31455196438167365 -0.6177156553962205 0.021598449489378342 1.1341149477331753 -0.029059732040254495 -0.41626102652256436 -0.028274333877004374 3.332 -17.936 1.544 -6.632 0.072 0.084 -0.224
-1.096029272944128 -0.8755195346855998 -0.06059224112147384 1.8821944267354027 0.0337475773334791 0.4678641403050512 -0.3252039270317077 -0.29099001948417 -0.607898178355594 0.061653755815134534 1.151001008243053 -0.06558074663138515 -0.5674501729482128 -0.003926990816250607 3.24 -17.968 1.576 -6.936 0.108 0.296 -0.212
-1.0987137393229276 -0.8812719626401702 -0.06059224112147384 1.893315787447572 0.03259709174256504 0.46249520754745227 -0.32597091742565043 -0.28863382499441964 -0.594939108661967 0.056941366835633805 1.1623892816101797 -0.12095131714051871 -0.5843362334580904 0.0011780972448751821 3.364 -18.032 1.544 -6.876 0.164 0.288 -0.252
-1.1017817008986983 -0.8874078857917118 -0.05944175553055978 1.9040536529627698 0.03183010134862233 0.45827676038076737 -0.32597091742565043 -0.26114488928066537 -0.5933683123354667 0.05890486224375911 1.1294025587536747 -0.13744467856877127 -0.5313218574387072 -0.02513274122400389 3.332 -18.032 1.608 -6.724 0.164 0.18 -0.252
-1.1036991768835551 -0.8927768185493108 -0.058674765136617076 1.915175013674939 0.03106311095467963 0.4532913228201398 -0.3255874222286791 -0.23679754621991161 -0.5898340206008412 0.04162610265225644 1.093666942325794 -0.11034844193664206 -0.4684900043786975 -0.01610066234662749 3.428 -18.0 1.608 -6.448 0.172 0.096 -0.224
-1.105616652868412 -0.8981457513069098 -0.05829126993964572 1.9274468599780223 0.03106311095467963 0.44677190447162674 -0.32635441262262177 -0.21873338846515883 -0.5438882280507091 0.04241150081550656 1.105840613856171 -0.0679369411211355 -0.4959789400924517 0.001570796326500243 3.428 -17.904 1.576 -6.264 0.144 0.2 -0.224
-1.1083011192472114 -0.9054321600493654 -0.05675728915176031 1.9385682206901915 0.030679615757708275 0.44025248612311374 -0.3255874222286791 -0.1739656931599019 -0.5580253949892113 0.09228428418188928 1.118406984468173 -0.01610066234662749 -0.5902267196824663 -0.00039269908162506076 3.396 -17.936 1.744 -6.296 0.164 0.328 -0.212
-1.1083011192472114 -0.9096506072160504 -0.057524279545703015 1.9493060862053895 0.030679615757708275 0.4341165629715721 -0.32597091742565043 -0.18181967479240313 -0.582372738049965 0.09385508050838952 1.1109457019172968 -0.012959069693627005 -0.6133959654983449 -0.012173671530376884 3.364 -17.872 1.644 -6.264 0.152 0.296 -0.196
-1.109068109641154 -0.9150195399736493 -0.0559902987578176 1.959660456523616 0.03106311095467963 0.4298981158048872 -0.32597091742565043 -0.1531526418337737 -0.5619523858054619 0.045160394386881984 1.085420261611668 -0.011388273367126762 -0.594939108661967 -0.007461282550876154 3.272 -17.748 1.408 -6.236 0.152 0.296 -0.196
-1.1106020904290395 -0.9203884727312482 -0.055223308363874894 1.970398322038814 0.030679615757708275 0.42452918304728826 -0.32482043183473636 -0.11034844193664206 -0.510901505194204 0.06440264938650996 1.0701049974282906 -0.006675884387626033 -0.510508806112579 0.003926990816250607 3.176 -17.652 1.44 -6.02 0.116 0.248 -0.168
-1.1117525760199536 -0.9265243958827899 -0.05330583237901813 1.982286673144926 0.029529130166794215 0.4191602502896893 -0.3255874222286791 -0.08050331173313745 -0.5010840281535776 0.10563605295714133 1.0520408396735377 -0.019634954081253035 -0.47634398601119865 0.0023561944897503642 3.116 -17.904 1.544 -5.624 0.06 0.144 -0.112
-1.1129030616108677 -0.9311263382464462 -0.05330583237901813 1.9926410434631525 0.028762139772851508 0.41379131753209036 -0.32482043183473636 -0.0750055245903866 -0.5187554868267052 0.11113384009989219 1.060287520387664 -0.040448005407381256 -0.5187554868267052 0.014137166938502187 2.96 -18.032 1.576 -5.44 0.06 0.228 -0.128
-1.113286556807839 -0.9364952710040451 -0.052155346788104066 2.004145899372293 0.0279951493789088 0.4061214135926633 -0.3255874222286791 -0.06086835765188441 -0.530536459275457 0.1060287520387664 1.0701049974282906 -0.09660397407976494 -0.6094689746820943 -0.005890486224375911 2.864 -18.096 1.172 -5.348 0.136 0.316 -0.128
-1.1129030616108677 -0.9410972133677014 -0.05177185159113271 2.0145002696905197 0.026461168591023387 0.3992185000471789 -0.3255874222286791 -0.0047123889795007284 -0.5112942042758291 0.05851216316213405 1.1046625166112958 -0.12644910428326955 -0.6793694112113551 -0.0070685834692510935 2.552 -18.064 0.972 -5.472 0.124 0.308 -0.112
-1.1129030616108677 -0.9468496413222717 -0.051004861197190006 2.02600512559966 0.026461168591023387 0.39231558650169457 -0.3252039270317077 0.01688606050987761 -0.5069745143779534 0.08168140897801264 1.1034844193664206 -0.07657632091688685 -0.7107853377413599 -0.0027488935713754254 2.648 -17.872 1.172 -5.624 0.1 0.336 -0.112
-1.1117525760199536 -0.9522185740798705 -0.048703890015361885 2.037893476705772 0.026077673394052033 0.3854126729562102 -0.32597091742565043 0.024740042142378828 -0.517184690500205 0.135873882242271 1.1015209239582953 -0.018064157754752792 -0.691935781823357 0.010995574285501701 2.368 -17.872 1.376 -5.776 0.06 0.296 -0.112
-1.1113690808229824 -0.9572040116404982 -0.04793689962141918 2.0490148374179413 0.026077673394052033 0.3792767498046685 -0.3255874222286791 0.043196898978756684 -0.5183627877450802 0.13469578499739585 1.0622510157957894 -0.04830198703988247 -0.6239988407022216 -0.009817477040626518 2.212 -17.904 0.872 -5.5 0.136 0.316 -0.112
-1.1102185952320682 -0.9621894492011258 -0.04678641403050512 2.058218722145254 0.02569417819708068 0.3750583026379837 -0.32482043183473636 0.09228428418188928 -0.49519354192920156 0.09974556673276543 1.0775662799791668 -0.06715154295788539 -0.5631304830503371 0.01060287520387664 2.024 -17.872 0.536 -5.38 0.136 0.328 -0.036
-1.1094516048381255 -0.9679418771556961 -0.04563592843959106 2.0708740636453085 0.024927187803137973 0.3696893698803847 -0.3198349942741088 0.06126105673350948 -0.5309291583570821 0.11741702540589316 1.0712830946731657 -0.04162610265225644 -0.4900884538680758 0.20695241601640701 1.836 -17.78 0.468 -5.288 0.052 0.316 -0.072
-1.10791762405024 -0.9744612955042091 -0.04410194765170564 2.07969445317565 0.024927187803137973 0.3647039323197571 -0.3163835375013666 0.07107853377413599 -0.5156138941737047 0.15629423448677418 1.0783516781424167 -0.034950218264630406 -0.46063602274619625 0.33457961754455173 1.992 -17.524 0.736 -5.288 0.052 0.328 -0.072
-1.106767138459326 -0.9779127522769513 -0.04371845245473429 2.0911993090847902 0.024927187803137973 0.3608689803500436 -0.3121650903346817 0.11623892816101798 -0.5391758390712084 0.12959069693627004 1.079529775387292 -0.01688606050987761 -0.4402156705016931 0.4131194338695639 1.9 -17.492 0.636 -5.256 0.08 0.296 -0.072
-1.1060001480653834 -0.9828981898375788 -0.04256796686382023 2.1023206697969594 0.023776702212223912 0.35626703798638737 -0.3094806239558822 0.16414821611927538 -0.5085453107044536 0.1060287520387664 1.099164729468545 -0.015707963265002428 -0.426863901726441 0.3919136834618106 1.744 -17.208 0.1 -5.224 0.136 0.316 -0.064
-1.1029321864896124 -0.9886506177921491 -0.041033986075934815 2.1134420305091286 0.024927187803137973 0.35281558121364515 -0.304878681592226 0.155116137241899 -0.49087385203132594 0.11034844193664206 1.0850275625300427 -0.009424777959001457 -0.39348447978831086 0.3738495257070578 1.588 -17.08 0.268 -5.288 0.08 0.336 -0.044
-1.1010147105047556 -0.9940195505497481 -0.039883500485020755 2.1245633912212982 0.02454369260616662 0.35128160042575973 -0.3014272248194838 0.19320794815952988 -0.4963716391740768 0.10563605295714133 1.0390817699799106 0.02591813938725401 -0.2827433387700437 0.3542145716258048 1.868 -16.856 0.536 -5.196 0.108 0.336 -0.036
-1.0987137393229276 -0.9974710073224903 -0.039883500485020755 2.133383780751639 0.02339320701525256 0.349364124440903 -0.298359263243713 0.22658737009766006 -0.48498336580695 0.11938052081401847 1.001382658143905 -0.018849555918002914 -0.20852321234290724 0.3400774046873026 1.588 -16.792 0.436 -5.196 0.164 0.316 -0.028
-1.096029272944128 -1.0028399400800891 -0.03719903410622128 2.143738151069866 0.023776702212223912 0.34783014365301756 -0.29529130166794215 0.24308073152591259 -0.4790928795825741 0.06832964020276057 1.014734426919157 -0.050658181529632834 -0.1822123738740282 0.31415926530004856 1.028 -16.764 0.232 -5.104 0.164 0.144 -0.036
-1.0944952921562427 -1.007825377640717 -0.03719903410622128 2.1533255309941497 0.024927187803137973 0.3443786868802754 -0.2918398448952 0.252112810403289 -0.4641703144808218 0.0950331777532647 1.0139490287559068 0.018849555918002914 -0.18849555918002917 0.30551988550429726 1.4 -16.604 0.3 -5.256 0.108 -0.228 -0.056
-1.0910438353835006 -1.012427320004373 -0.03566505331833587 2.1640633965093476 0.024160197409195266 0.3393932493196478 -0.28877188331942916 0.2689988709131666 -0.47948557866419916 0.10917034469176688 0.9813550049810268 0.019242254999627974 -0.3483240854014289 0.3063052836675474 1.212 -16.54 0.568 -5.652 0.136 0.008 -0.056
-1.0879758738077296 -1.016645767171058 -0.03413107253045045 2.174417766827574 0.024160197409195266 0.33325732616810616 -0.28608741694062967 0.2697842690764167 -0.45081854570556973 0.10681415020201653 1.0170906214089073 -0.009424777959001457 -0.5682355711114628 0.3200497515244245 1.34 -16.508 -0.032 -5.808 0.164 0.296 -0.044
-1.0852914074289302 -1.0200972239438002 -0.034514567727421806 2.1836216515548865 0.02454369260616662 0.3282718886074785 -0.28301945536485884 0.303949089177797 -0.4504258466239447 0.09778207132464012 0.9903870838584031 -0.009032078877376396 -0.5886559233559661 0.3176935570346741 1.244 -16.508 0.064 -5.652 0.124 0.296 -0.044
-1.0814564554592168 -1.0246991663074563 -0.03298058693953639 2.1924420410852274 0.024927187803137973 0.324436936637765 -0.2791845033951453 0.33340152029967657 -0.4433572631546936 0.10288715938576591 0.9789988104912765 0.03809181091763089 -0.45749443009319574 0.32672563591205056 1.212 -16.572 -0.032 -5.44 0.06 0.144 -0.064
-1.0780049986864746 -1.0293011086711126 -0.03183010134862233 2.20164592581254 0.02454369260616662 0.3202184894710801 -0.27458256103148904 0.34047010376892767 -0.42647120264481597 0.10759954836526664 0.9173450546761419 -0.005890486224375911 -0.3612831550950559 0.36521014591130646 1.244 -16.732 0.132 -4.86 0.108 0.028 -0.056
-1.0730195611258468 -1.0331360606408262 -0.032213596545593685 2.2104663153428814 0.02454369260616662 0.31523305191045253 -0.27113110425874687 0.368744437645932 -0.43982297142006804 0.0750055245903866 0.9267698326351433 -0.011388273367126762 -0.40644354948193784 0.3730641275438077 1.184 -16.764 0.0 -4.616 0.116 0.22 -0.044
-1.0691846091561334 -1.0381214982014537 -0.03183010134862233 2.2204371904641365 0.024927187803137973 0.3090971287589109 -0.2661456666981193 0.4052654522370627 -0.42372230907344055 0.043196898978756684 0.943655893145021 -0.005890486224375911 -0.5395685381528335 0.4087997439716882 1.244 -16.764 0.032 -4.368 0.124 0.296 -0.044
-1.0649661619894486 -1.0419564501711673 -0.03106311095467963 2.2315585511763056 0.024927187803137973 0.30334470080434056 -0.2619272195314344 0.4543528374401953 -0.44846235121581934 0.02670353755050413 0.9240209390637679 0.024347343060753767 -0.5870851270294658 0.44374996223631863 1.056 -16.764 0.032 -4.216 0.124 0.328 -0.064
-1.0599807244288209 -1.0473253829287663 -0.03029612056073692 2.2403789407066466 0.02454369260616662 0.29682528245582757 -0.25655828677383546 0.44964044846069456 -0.42097341550206513 0.03337942193813016 0.9314822216146441 0.01021017612225158 -0.5505641124383351 0.5061891162147033 0.84 -16.668 0.2 -4.124 0.152 0.316 -0.064
-1.0542282964742506 -1.0523108204893938 -0.030679615757708275 2.249199330236988 0.024927187803137973 0.2922233400921713 -0.2504223636222938 0.47634398601119865 -0.42647120264481597 0.02042035224450316 0.9271625317167684 -0.0047123889795007284 -0.5701990665195882 0.5242532739694561 0.808 -16.732 0.436 -4.124 0.152 0.336 -0.064
-1.0488593637166517 -1.055762277262136 -0.030679615757708275 2.2584032149643005 0.024927187803137973 0.28608741694062967 -0.2446699356677235 0.5226824776429558 -0.4480696521341943 -0.009032078877376396 0.9145961611047665 -0.009424777959001457 -0.5674501729482128 0.5611669876422118 0.996 -16.824 0.368 -4.004 0.144 0.316 -0.064
-1.0431069357620812 -1.0607477148227635 -0.030679615757708275 2.2683740900855556 0.02454369260616662 0.2807184841830307 -0.23776702212223913 0.5313218574387072 -0.43746677693031766 0.012566370612001944 0.9059567813090151 -0.006283185306000972 -0.5352488482549578 0.6047565857025935 1.12 -16.984 0.3 -3.912 0.144 0.336 -0.056
-1.0377380030044825 -1.0645826667924772 -0.029912625363765568 2.2779614700098394 0.025310683000109326 0.27496605622846043 -0.23163109897069747 0.5548838023362108 -0.4571017310115707 0.009817477040626518 0.9487609812061467 0.01021017612225158 -0.5293583620305818 0.6298893269265974 1.184 -17.048 0.232 -3.848 0.136 0.328 -0.072
-1.0323690702468835 -1.0691846091561334 -0.030679615757708275 2.286014869146238 0.023776702212223912 0.27074760906177553 -0.2247281854252131 0.5768749509072142 -0.4618141199910714 0.007853981632501214 0.9487609812061467 0.001570796326500243 -0.5391758390712084 0.6840818001908558 1.588 -16.984 0.2 -3.912 0.144 0.636 -0.112
-1.0262331470953419 -1.075320532307675 -0.029912625363765568 2.2963692394644646 0.024160197409195266 0.26806314268297604 -0.2174417766827574 0.6016149930495931 -0.4739877915214483 0.0047123889795007284 0.9397289023287704 -0.010995574285501701 -0.4060508504003128 0.691935781823357 1.496 -17.144 0.2 -3.728 0.136 0.624 -0.092
-1.0193302335498575 -1.07953897947436 -0.03106311095467963 2.3055731241917767 0.025310683000109326 0.2684466378799474 -0.20938837754635897 0.6220353452940962 -0.47634398601119865 0.019634954081253035 0.8894634198807626 0.008639379795751335 -0.16139932254789996 0.7453428569243653 1.588 -16.984 0.332 -3.484 0.164 0.344 -0.084
-1.012427320004373 -1.084907912231959 -0.030679615757708275 2.313626523328175 0.02569417819708068 0.2684466378799474 -0.2009514832129892 0.6542366699873512 -0.4700608007051977 -0.0047123889795007284 0.8549059006977572 0.012566370612001944 -0.006283185306000972 0.7520187413119913 1.68 -17.048 0.032 -3.604 0.472 0.328 -0.092
-1.00590790165586 -1.0898933497925865 -0.03029612056073692 2.322830408055488 0.029529130166794215 0.2684466378799474 -0.1936650744705335 0.685259897435731 -0.49323004652107627 -0.011388273367126762 0.8655087759016339 0.1331249886708956 0.0023561944897503642 0.7559457321282419 1.68 -16.92 0.1 -3.636 0.584 0.316 -0.084
-0.998237997716433 -1.094878787353214 -0.03106311095467963 2.3320342927828004 0.03413107253045045 0.26806314268297604 -0.18522818013716372 0.7202101157003614 -0.5277875657040816 -0.051443579692882956 0.8843583318196367 0.36560284499293155 -0.03534291734625546 0.7838273669236212 1.524 -16.732 0.436 -3.82 0.316 0.316 -0.112
-0.9901845985800346 -1.100247720110813 -0.03259709174256504 2.3412381775101125 0.0395000052880494 0.2684466378799474 -0.17755827619773665 0.7315983890674882 -0.5344634500917077 -0.054977871427508505 0.8965320033500137 0.5050110189698281 -0.039662607244131134 0.7857908623317466 1.744 -16.284 0.3 -4.004 0.144 0.316 -0.1
-0.9832816850345502 -1.1060001480653834 -0.032213596545593685 2.349291576646511 0.04371845245473429 0.2676796474860047 -0.17065536265225228 0.7551603339649918 -0.5446736262139592 -0.043196898978756684 0.8521570071263818 0.48380526856207484 -0.006283185306000972 0.7406304679448645 1.276 -16.032 0.164 -4.156 0.124 0.316 -0.072
-0.9752282858981518 -1.112136071216925 -0.030679615757708275 2.3573449757829095 0.04486893804564835 0.26959712347086146 -0.16298545871282522 0.7991426311069986 -0.5580253949892113 -0.023954643979128706 0.8529424052896319 0.3542145716258048 0.06322455214163478 0.7292421945777378 1.276 -15.84 -0.064 -4.276 0.124 0.296 -0.1
-0.9660244011708393 -1.1163545183836099 -0.03183010134862233 2.3650148797223367 0.04716990922747647 0.27074760906177553 -0.15608254516734085 0.8156359925352511 -0.5415320335609588 -0.0027488935713754254 0.8348782475348792 0.22069688387328412 0.1280199006097698 0.7025386570272336 1.028 -15.428 -0.436 -4.276 0.28 0.316 -0.092
-0.9572040116404982 -1.1224904415351515 -0.03183010134862233 2.3742187644496493 0.049854375606275945 0.27381557063754636 -0.14956312681882783 0.8627598823302585 -0.543102829887459 0.036128315509505585 0.7924667467193726 0.22462387468953474 0.1888882582616542 0.6746570222318543 0.592 -15.176 -0.5 -4.124 0.356 0.296 -0.064
-0.9491506125040997 -1.1282428694897217 -0.032213596545593685 2.3803546876011907 0.05253884198507542 0.2768835322133172 -0.14304370847031483 0.8647233777383837 -0.5521349087648354 -0.009032078877376396 0.7732244917197446 0.24740042142378826 0.2576105975460398 0.6518804754976009 0.34 -14.792 -0.468 -4.156 0.252 0.296 -0.044
-0.9399467277767872 -1.1332283070503495 -0.03106311095467963 2.387257601146675 0.0559902987578176 0.2791845033951453 -0.1357572997278591 0.8619744841670083 -0.5595961913157116 -0.006283185306000972 0.7339545835572385 0.2874557277495445 0.2968805057085459 0.6805475084562302 0.092 -14.38 -0.536 -4.188 0.136 -0.016 -0.092
-0.9315098334434175 -1.1385972398079482 -0.03144660615165098 2.394544009889131 0.057524279545703015 0.279951493789088 -0.12962137657631745 0.8992808969213891 -0.5458517234588344 -0.008246680714126275 0.705287550598609 0.26585727826016614 0.23326325448528606 0.6927211799866071 -0.152 -14.128 -0.468 -4.34 0.144 -0.172 -0.112
-0.9203884727312482 -1.1443496677625187 -0.03183010134862233 2.402213913828558 0.05790777474267437 0.2784175130012026 -0.1227184630308331 0.9236282399821428 -0.5328926537652074 0.011780972448751823 0.7131415322311103 0.13823007673202137 0.01060287520387664 0.6495242810078504 0.124 -13.84 -0.436 -4.644 0.216 0.228 -0.1
-0.9111845880039358 -1.1493351053231462 -0.03183010134862233 2.4095003225710134 0.05829126993964572 0.2768835322133172 -0.11619904468232009 0.9471901848796465 -0.5163992923369549 0.012173671530376884 0.6832964020276057 0.08560839979426324 -0.15158184550727344 0.6302820260082225 0.184 -13.744 -0.5 -4.704 0.272 0.316 -0.112
-0.9012137128826806 -1.1531700572928598 -0.03183010134862233 2.4148692553286124 0.059825250727531136 0.27765052260725986 -0.11006312153077843 0.9420850968185207 -0.48851765754157556 0.018849555918002914 0.6475607855997252 0.07107853377413599 -0.049480084284757656 0.6192864517227208 -0.028 -13.588 -0.604 -4.616 0.228 0.288 -0.092
-0.8904758473674826 -1.15892248524743 -0.03144660615165098 2.4202381880862114 0.059825250727531136 0.27803401780423126 -0.10277671278832272 0.9774280141647762 -0.4708461988684478 -0.00510508806112579 0.5729479600909636 0.06361725122325984 0.07618362183526178 0.6228207434573463 -0.28 -13.556 -1.172 -4.4 0.172 0.104 -0.12
-0.8812719626401702 -1.1631409324141149 -0.03144660615165098 2.425990616040782 0.06020874592450249 0.279951493789088 -0.09702428483375242 1.0245519039597835 -0.4622068190726965 -0.04987278336638271 0.5395685381528335 0.054192473264258384 0.07736171908013696 0.6459899892732249 -0.592 -13.588 -1.44 -4.276 0.164 0.076 -0.128
-0.870150601928001 -1.1681263699747426 -0.03298058693953639 2.431359548798381 0.060975736318445196 0.2784175130012026 -0.09012137128826805 1.0296569920209093 -0.45081854570556973 -0.06872233928438563 0.5050110189698281 0.03063052836675474 -0.0023561944897503642 0.6188937526410957 -0.34 -13.556 -1.744 -4.276 0.208 0.22 -0.12
-0.859412736412803 -1.1715778267474848 -0.034514567727421806 2.435961491162037 0.06059224112147384 0.27765052260725986 -0.08436894333369775 1.0661780066120399 -0.4429645640730685 -0.0801106126515124 0.48498336580695 0.03455751918300534 -0.043196898978756684 0.6554147672322264 -0.496 -13.428 -1.576 -4.248 0.172 0.328 -0.12
-0.8498253564885192 -1.1765632643081123 -0.03528155812136451 2.439412947934779 0.06059224112147384 0.2784175130012026 -0.07554855380335662 1.0771735808975416 -0.42332960999181546 -0.12959069693627004 0.4641703144808218 0.0019634954081253035 -0.01649336142825255 0.6844744992724808 -0.436 -13.46 -1.44 -4.124 0.188 0.296 -0.1
-0.8390874909733214 -1.180398216277826 -0.03719903410622128 2.4440148902984355 0.06059224112147384 0.2791845033951453 -0.06979612584878632 1.092488845080919 -0.44689155488931914 -0.14058627122177175 0.44374996223631863 -0.022776546734253524 0.04712388979500729 0.658949058966852 -0.496 -13.396 -1.308 -3.94 0.236 0.296 -0.084
-0.8275826350641807 -1.183849673050568 -0.0395000052880494 2.447849842268149 0.06135923151541655 0.2807184841830307 -0.06289321230330196 1.1262609661006742 -0.39544797519643615 -0.17592918856802722 0.39269908162506073 0.02591813938725401 0.08050331173313745 0.7257079028431123 -0.464 -13.3 -0.94 -3.76 0.292 0.316 -0.112
-0.8153107887610974 -1.188068120217253 -0.04065049087896346 2.4505343086469487 0.060975736318445196 0.2814854745769734 -0.054072822772960834 1.1203704798762983 -0.34439709458517825 -0.17592918856802722 0.34675328907492864 0.04555309346850705 0.12330751163026907 0.7469136532508656 -0.748 -13.364 -0.904 -3.728 0.316 0.316 -0.14
-0.8049564184428709 -1.1899855962021098 -0.04180097646987752 2.4536022702227194 0.06212622190935926 0.28301945536485884 -0.04486893804564835 1.0771735808975416 -0.33968470560567754 -0.15236724367052357 0.31455196438167365 0.0047123889795007284 0.12212941438539389 0.7614435192709927 -1.588 -13.524 -1.308 -3.668 0.316 0.308 -0.14
-0.795369038518587 -1.194587538565766 -0.043334957257762936 2.45667023179849 0.0625097171063306 0.2837864457588015 -0.03834951969713534 1.080707872632167 -0.336543112952677 -0.10524335387551628 0.31062497356542307 0.0530143760193832 0.10249446030414085 0.7991426311069986 -2.088 -13.684 -1.34 -3.788 0.3 0.316 -0.112
-0.7834806874124751 -1.1976555001415368 -0.04371845245473429 2.4589712029803183 0.06366020269724466 0.2837864457588015 -0.028762139772851508 1.0104147370212813 -0.32868913132017585 -0.1009236639776406 0.271355065402917 0.07579092275363672 0.06675884387626033 0.8191702842698767 -2.18 -13.808 -1.844 -3.972 0.28 0.316 -0.12
-0.7738933074881912 -1.201106956914279 -0.04371845245473429 2.462039164556089 0.06481068828815872 0.28570392174365833 -0.020708740636453084 1.0304423901841593 -0.3180862561162992 -0.04437499622363186 0.26860617183154156 0.10131636305926567 0.05772676499888393 0.8388052383511297 -2.304 -13.872 -2.348 -3.94 0.252 0.74 -0.112
-0.7635389371699647 -1.2037914232930784 -0.045252433242619704 2.463189650147003 0.06711165946998685 0.29260683528914266 -0.010737865515197896 1.0119855333477816 -0.2902046213209199 -0.07422012642713648 0.21991148571003402 0.1480475537726479 0.3015928946880466 0.8973174015132638 -1.836 -14.064 -2.784 -3.788 0.144 0.856 -0.14
-0.752034081260824 -1.2057088992779352 -0.04563592843959106 2.4639566405409457 0.06787864986392955 0.3014272248194838 -0.0011504855909140602 1.00177535722553 -0.2921681167290452 -0.12291481254864402 0.12252211346701895 0.1331249886708956 0.626747734273597 0.892212313452138 -1.804 -14.064 -2.484 -3.636 0.116 0.356 -0.148
-0.7412962157456262 -1.2091603560506774 -0.04793689962141918 2.4654906213288315 0.06941263065181497 0.30986411915285356 0.009203884727312482 1.002953454470405 -0.29373891305554545 -0.1009236639776406 0.03848450999925595 0.15118914642564837 0.8435176273306305 0.8992808969213891 -1.68 -13.904 -2.216 -3.484 0.136 0.328 -0.092
-0.7324758262152851 -1.2118448224294769 -0.04947088040930459 2.46510712613186 0.06902913545484361 0.3175340230922806 0.017640779060682257 1.0402598672247858 -0.2689988709131666 -0.17867808213940264 0.0640099503048849 0.11466813183451774 0.8376271411062546 0.9295187262065188 -1.68 -13.808 -2.08 -3.392 0.124 0.316 -0.128
-0.7209709703061444 -1.2145292888082764 -0.05177185159113271 2.4658741165258027 0.07056311624272903 0.324436936637765 0.028762139772851508 1.0104147370212813 -0.2925608158106702 -0.2049889206082817 0.0769690199985119 0.04908738520313259 0.7378815743734891 0.9538660692672726 -1.712 -13.808 -1.912 -3.82 0.136 0.308 -0.176
-0.7125340759727747 -1.2172137551870759 -0.05253884198507542 2.467024602116717 0.06941263065181497 0.33018936459233533 0.03681553890924993 0.995492171919529 -0.2693915699947917 -0.19399334632278 0.07422012642713648 -0.008639379795751335 0.6538439709057261 0.9515098747775221 -1.524 -13.716 -1.576 -4.124 0.144 0.316 -0.168
-0.7014127152606054 -1.219514726368904 -0.05483981316690354 2.467408097313688 0.0682621450609009 0.3359417925469056 0.04716990922747647 1.0186614177354076 -0.27960174611704325 -0.17671458673127732 0.04987278336638271 -0.05262167693775814 0.5980807013149675 0.9306968234513939 -1.276 -13.716 -1.308 -4.4 0.136 0.308 -0.148
-0.6914418401393503 -1.2225826879446748 -0.05714078434873166 2.467024602116717 0.06787864986392955 0.34246121089541864 0.05675728915176031 1.002168056307155 -0.24740042142378826 -0.14137166938502185 0.04280419989713162 -0.06636614479463526 0.5851216316213405 0.9805696068177766 -0.716 -13.744 -1.508 -4.828 0.152 0.404 -0.156
-0.681470965018095 -1.2245001639295314 -0.058674765136617076 2.4658741165258027 0.06787864986392955 0.35051461003181705 0.06711165946998685 0.9801769077361516 -0.24582962509728803 -0.1841758692821535 -0.018456856836377853 -0.04241150081550656 0.6613052534566023 0.9919578801849034 -0.84 -13.808 -1.476 -4.86 0.144 0.5 -0.176
-0.6730340706847253 -1.2268011351113597 -0.059825250727531136 2.46510712613186 0.06864564025787226 0.35856800916821546 0.0790000105760988 0.9558295646753978 -0.2230530783630345 -0.19752763805740556 -0.06950773744763575 0.021991148571003403 0.7681194036586187 1.0304423901841593 -0.496 -13.716 -1.14 -4.92 0.144 0.412 -0.168
-0.6638301859574128 -1.2291021062931877 -0.06135923151541655 2.4643401357379173 0.06864564025787226 0.3681553890924993 0.08858739050038264 0.9432631940633959 -0.22972896275066054 -0.1119192382631423 -0.13508848407902088 -0.00039269908162506076 0.892212313452138 1.0532189369184128 -0.436 -13.684 -1.34 -5.072 0.144 0.328 -0.092
-0.6550097964270717 -1.231403077475016 -0.06327670750027331 2.461272174162146 0.0674951546669582 0.37850975941072584 0.09970875121255189 0.9330530179411443 -0.2379756434647868 -0.11074114101826713 -0.1822123738740282 -0.012173671530376884 0.9683959352873998 1.0952377386522945 -0.592 -13.808 -1.308 -5.288 0.152 0.316 -0.128
-0.6458059116997592 -1.2321700678689587 -0.06404369789421602 2.459738193374261 0.06902913545484361 0.388480634531981 0.1119805975156352 0.950331777532647 -0.2061670178531569 -0.1692533041804012 -0.20813051326128218 -0.03848450999925595 1.0312277883474095 1.1011282248766703 -0.404 -13.744 -1.24 -5.38 0.144 0.316 -0.128
-0.6362185317754754 -1.2333205534598726 -0.06481068828815872 2.45667023179849 0.0682621450609009 0.3996019952441503 0.1227184630308331 0.9338384161043944 -0.1661117115274007 -0.14844025285427295 -0.24897121775028852 0.0023561944897503642 1.0292642929392841 1.1549279990593035 -0.592 -13.46 -1.04 -5.624 0.152 0.316 -0.12
-0.6262476566542201 -1.2363885150356435 -0.06672816427301549 2.4524517846318052 0.06787864986392955 0.4111068511532909 0.13537380453088776 0.9142034620231414 -0.1661117115274007 -0.11074114101826713 -0.3110176726470481 -0.00039269908162506076 1.054397034163288 1.164352777018305 -0.56 -13.62 -1.172 -5.776 0.164 0.316 -0.112
-0.6166602767299363 -1.2371555054295862 -0.0674951546669582 2.4486168326620916 0.06787864986392955 0.4226117070624315 0.14534467965214296 0.9322676197778942 -0.17632188764965226 -0.12016591897726858 -0.35578536795230503 -0.027881634795379313 1.0838494652851676 1.1773118467119321 -0.06 -13.62 -1.14 -5.928 0.18 0.308 -0.12
-0.6086068775935379 -1.2379224958235289 -0.06979612584878632 2.444781880692378 0.0674951546669582 0.4333495725776294 0.1564660403643122 0.9110618693701409 -0.14529866020127247 -0.1507964473440233 -0.40251655866568725 -0.023561944897503646 1.1101603037540466 1.0708903955915405 0.436 -13.176 -0.772 -6.052 0.152 0.308 -0.148
-0.5986360024722828 -1.2409904573992998 -0.07133010663667173 2.439412947934779 0.06787864986392955 0.4440874380928273 0.16643691548556738 0.9405143004920204 -0.11270463642639243 -0.14569135928289753 -0.4449280594811938 0.027488935713754253 1.1294025587536747 1.0563605295714134 1.184 -13.08 -0.536 -6.08 0.144 0.308 -0.184
-0.5886651273510275 -1.2394564766114142 -0.0724805922275858 2.43404401517718 0.06787864986392955 0.4563592843959106 0.17487380981893716 1.016305223245657 -0.0801106126515124 -0.16257741979277515 -0.5156138941737047 -0.011780972448751823 1.1521791054879282 1.008451241613156 1.588 -13.268 -0.568 -6.052 0.144 0.288 -0.184
-0.5779272618358297 -1.2409904573992998 -0.07554855380335662 2.4275245968286674 0.0674951546669582 0.46901462589596526 0.18407769454624964 0.9978483664092793 -0.08325220530451288 -0.2049889206082817 -0.5804092426418398 -0.0011780972448751821 1.1525718045695532 0.8796459428401361 0.9 -13.364 -0.4 -6.02 0.164 0.308 -0.176
-0.567572891517603 -1.2421409429902137 -0.07746602978821339 2.420621683283183 0.06711165946998685 0.48090297700207724 0.1917475984856767 1.027300797531159 -0.05262167693775814 -0.21755529122028364 -0.6173229563145954 -0.029059732040254495 1.1400054339575514 0.7799003761073706 0.372 -13.208 -0.4 -5.928 0.136 0.308 -0.196
-0.5583690067902906 -1.2417574477932425 -0.07784952498518474 2.414485760131641 0.06672816427301549 0.4916408425172751 0.19865051203116108 0.9970629682460292 -0.02631083846887907 -0.17357299407827684 -0.6483461837629753 -0.007461282550876154 1.1396127348759262 0.7139269303943604 -0.124 -13.176 -0.468 -5.9 0.172 0.296 -0.176
-0.5483981316690354 -1.241373952596271 -0.07938350577307016 2.4068158561922144 0.06672816427301549 0.5016117176385303 0.20478643518270273 0.9467974857980215 -0.05183627877450802 -0.1189878217323934 -0.6825110038643556 -0.005890486224375911 1.0842421643667928 0.6679811378442283 -0.496 -13.08 -0.4 -5.868 0.136 0.296 -0.168
-0.5399612373356656 -1.2417574477932425 -0.07938350577307016 2.3995294474497584 0.06711165946998685 0.5104321071688714 0.20977187274333034 0.9373727078390199 -0.004319689897875668 -0.08914269152888879 -0.7005751616191084 -0.03769911183600583 0.9927432783481536 0.5917975160089666 -0.404 -13.268 -0.436 -5.868 0.152 0.296 -0.168
-0.5311408478053246 -1.2409904573992998 -0.07938350577307016 2.3910925531163887 0.06596117387907278 0.5184855063052698 0.21399031991001521 0.8651160768200088 0.00510508806112579 -0.0011780972448751821 -0.763014315597493 -0.045945792550132106 0.8898561189623876 0.5054037180514531 -0.496 -13.144 -0.468 -5.928 0.172 0.344 -0.168
-0.5223204582749834 -1.240223467005357 -0.07784952498518474 2.383806144373933 0.06557767868210143 0.5280728862295537 0.21974274786458553 0.8364490438613794 0.07107853377413599 0.05379977418263332 -0.7614435192709927 -0.04633849163175717 0.7979645338621234 0.45788712917482083 -0.404 -13.236 -0.4 -6.144 0.164 0.656 -0.148
-0.5150340495325276 -1.240223467005357 -0.07708253459124204 2.375369250040563 0.06596117387907278 0.5368932757598948 0.2247281854252131 0.8458738218203808 0.07853981632501214 0.08796459428401361 -0.7810784733522458 -0.028274333877004374 0.8356636456981292 0.44964044846069456 -0.404 -13.3 -0.636 -6.448 0.152 0.724 -0.184
-0.5081311359870433 -1.2394564766114142 -0.07631554419729933 2.365781870116279 0.06519418348513008 0.5483981316690354 0.2281796421979553 0.743772060597865 0.11506083091614279 0.11780972448751822 -0.866294174064884 0.012959069693627005 0.9660397407976494 0.46299221723594663 -0.436 -13.112 -0.604 -6.664 0.164 0.5 -0.184
-0.5004612320476163 -1.2375390006265576 -0.07631554419729933 2.3561944901919953 0.06557767868210143 0.5595194923812047 0.23201459416766884 0.7732244917197446 0.12959069693627004 0.07579092275363672 -0.9719302270220254 -0.011388273367126762 1.156891494467429 0.400945762339187 -0.464 -12.952 -1.508 -6.844 0.164 0.296 -0.156
-0.4916408425172751 -1.2344710390507867 -0.07669903939427068 2.345840119873769 0.06634466907604414 0.5721748338812593 0.23623304133435372 0.8501935117182565 0.16846790601715106 0.003926990816250607 -1.009236639776406 -0.003141592653000486 1.2079423750786868 0.39976766509431183 -0.592 -13.208 -1.712 -7.06 0.08 0.296 -0.184
-0.48205346259299126 -1.23255356306593 -0.07708253459124204 2.3347187591616 0.06557767868210143 0.5852136705782853 0.2396844981070959 0.8191702842698767 0.19242254999627975 -0.04555309346850705 -1.0575386268162885 0.0011780972448751821 1.1938052081401846 0.37267142846218265 -0.436 -13.332 -1.608 -7.244 -0.236 0.308 -0.176
-0.47400006345659285 -1.2298690966871304 -0.07746602978821339 2.323213903252459 0.06327670750027331 0.5948010505025692 0.24236896448589537 0.8270242659023779 0.2320851572404109 -0.0329867228565051 -1.1062333129377961 -0.09621127499813988 1.16474547609993 0.3479313863198038 -0.496 -13.3 -1.376 -7.364 -0.172 0.308 -0.148
-0.4667136547141371 -1.2279516207022736 -0.07669903939427068 2.3109420569493757 0.058674765136617076 0.6078398871995953 0.2446699356677235 0.8179921870250015 0.24268803244428755 -0.014137166938502187 -1.1525718045695532 -0.24425882877078778 1.0885618542646684 0.28431413509654396 -2.244 -13.716 -1.276 -7.364 0.1 0.344 -0.156
-0.4601942363656241 -1.2245001639295314 -0.07593204900032798 2.2986702106462924 0.055223308363874894 0.6178107623208504 0.2469709068495516 0.7292421945777378 0.24897121775028852 0.03377212101975522 -1.19655410171156 -0.3738495257070578 1.1109457019172968 0.23247785632203596 -3.208 -13.652 -1.98 -7.396 0.152 0.492 -0.168
-0.4532913228201398 -1.2210487071567893 -0.07554855380335662 2.2848643835553237 0.052155346788104066 0.6316165894118191 0.24735440204652295 0.672300827742104 0.27488935713754253 0.05851216316213405 -1.2644910428326956 -0.37227872938055756 1.1553206981409287 0.1590431280581496 -4.204 -13.716 -2.384 -7.548 0.18 0.52 -0.156
-0.44868938045648354 -1.2191312311719327 -0.07401457301547121 2.272209042055269 0.0502378708032473 0.6438884357149024 0.24812139244046566 0.6306747250898476 0.32868913132017585 0.10877764561014182 -1.3500994426269588 -0.278030949790543 1.2511392740574434 0.08246680714126275 -4.392 -13.904 -2.784 -7.58 0.164 0.432 -0.156
-0.44293695250191323 -1.214145793611305 -0.0732475826215285 2.255718748585501 0.049854375606275945 0.6592282435937565 0.24812139244046566 0.5034402226433279 0.33065262672830115 0.13783737765039633 -1.4113604993604683 -0.19438604540440507 1.3469578499739583 0.03534291734625546 -4.516 -13.872 -3.424 -7.488 0.18 0.344 -0.156
-0.43910200053219967 -1.2122283176264481 -0.07171360183364309 2.239611950312704 0.05062136600021865 0.6722670802907825 0.24888838283440837 0.4798782777458242 0.38680859540068485 0.1252710070383944 -1.5024666862974825 -0.036913713672755706 1.3685562994633367 0.019242254999627974 -4.644 -14.096 -3.592 -7.244 0.18 0.328 -0.168
-0.4348835533655148 -1.2068593848688494 -0.07056311624272903 2.2258061232217354 0.05368932757598948 0.6845389265938658 0.24812139244046566 0.43275438795081694 0.39152098438018557 0.09660397407976494 -1.513069561501359 0.11034844193664206 1.2923726776280748 0.02513274122400389 -4.144 -14.348 -3.692 -6.908 0.124 0.364 -0.196
-0.43104860139580126 -1.202257442505193 -0.07133010663667173 2.211616800933795 0.055223308363874894 0.6937428113211783 0.24812139244046566 0.3824889055028092 0.4476769530525692 0.1060287520387664 -1.5248505339501108 0.2340486526485362 1.1753483513038068 -0.007461282550876154 -4.268 -14.508 -3.456 -6.784 -0.188 0.644 -0.232
-0.4275971446230591 -1.1976555001415368 -0.07056311624272903 2.1947430122670557 0.055223308363874894 0.7063981528212331 0.24773789724349432 0.3899501880536853 0.4547455365218203 0.023169245815878585 -1.5095352697667335 0.1822123738740282 1.0850275625300427 -0.03769911183600583 -3.924 -14.888 -3.156 -6.388 -0.328 0.704 -0.24
-0.42452918304728826 -1.1926700625809092 -0.06941263065181497 2.179786699585173 0.05483981316690354 0.7171360183364309 0.24850488763743703 0.3408628028505527 0.48380526856207484 0.03220132469325498 -1.5464489834394892 0.049480084284757656 1.0842421643667928 -0.02042035224450316 -4.02 -15.24 -3.156 -6.112 -0.164 0.644 -0.232
-0.4222282118654601 -1.1865341394293676 -0.06902913545484361 2.1632964061154047 0.05330583237901813 0.7274903886546574 0.24735440204652295 0.2929535148922953 0.4457134576444439 0.05458517234588344 -1.5539102659903654 -0.09542587683488976 1.0712830946731657 -0.022383847652628464 -3.8 -15.492 -2.952 -5.96 0.108 0.588 -0.252
-0.4206942310775747 -1.182699187459654 -0.06864564025787226 2.1498740742214073 0.05292233718204677 0.7347767973971132 0.2469709068495516 0.2591813938725401 0.5112942042758291 0.0400553063257562 -1.5236724367052357 -0.10327985846739098 0.9581857591651483 -0.03809181091763089 -3.644 -15.62 -3.02 -5.96 0.152 0.664 -0.252
-0.41800976469877527 -1.177330254702055 -0.06902913545484361 2.133383780751639 0.05292233718204677 0.7439806821244257 0.24735440204652295 0.22462387468953474 0.48498336580695 0.009032078877376396 -1.5028593853791075 -0.04830198703988247 0.8753262529422604 -0.015707963265002428 -3.832 -15.936 -3.052 -6.172 0.052 0.808 -0.224
-0.41647578391088985 -1.172728312338399 -0.06902913545484361 2.1191944584636992 0.054072822772960834 0.752034081260824 0.24582042125863754 0.19399334632278 0.5002986299903274 0.009424777959001457 -1.4914711120119806 0.01767145867312773 0.7873616586582468 -0.009424777959001457 -3.708 -16.096 -2.92 -6.416 -0.008 0.876 -0.352
-0.4153252983199758 -1.1669758843838285 -0.0674951546669582 2.1034711553878735 0.054072822772960834 0.7608544707911652 0.24083498369800996 0.12566370612001942 0.5230751767245809 0.04751658887663235 -1.4895076166038554 0.03377212101975522 0.8203483815147519 -0.23719024530153668 -3.52 -16.316 -2.884 -6.844 -0.036 0.752 -0.288
-0.41455830792603304 -1.1600729708383442 -0.06787864986392955 2.0869808619181054 0.05368932757598948 0.7700583555184777 0.23700003172829642 0.07264933010063623 0.543102829887459 0.07971791356988733 -1.5185673486441098 -0.0200276531628781 0.8784678455952609 -0.3824889055028092 -3.52 -16.604 -2.92 -7.12 0.052 0.548 -0.268
-0.4153252983199758 -1.156621514065602 -0.06711165946998685 2.0727915396301655 0.05368932757598948 0.7777282594579048 0.2331650797585829 0.027488935713754253 0.5497787142750851 0.08835729336563866 -1.5146403578278593 -0.014137166938502187 0.8706138639627596 -0.43943027233844295 -3.272 -16.636 -3.156 -7.304 0.052 0.46 -0.288
-0.41494180312300444 -1.1516360765049745 -0.06672816427301549 2.058602217342225 0.05368932757598948 0.7827136970185323 0.22856313739492665 0.011388273367126762 0.5313218574387072 0.0620464548967596 -1.4965762000731064 0.01531526418337737 0.7689048018218689 -0.42764929988969114 -3.612 -16.856 -3.088 -7.64 -0.008 0.528 -0.28
-0.4153252983199758 -1.1466506389443467 -0.06596117387907278 2.0428789142664 0.05368932757598948 0.7892331153670453 0.2247281854252131 -0.01688606050987761 0.517184690500205 0.04476769530525693 -1.4840098294611046 0.028667032958629435 0.6075054792739689 -0.4260785035631909 -3.208 -17.08 -3.088 -7.548 -0.024 0.676 -0.288
-0.4153252983199758 -1.140514715792805 -0.06557767868210143 2.027155611190574 0.054072822772960834 0.7969030193064724 0.22089323345549958 -0.003141592653000486 0.523467875806206 -0.012959069693627005 -1.513069561501359 0.012173671530376884 0.5737333582542138 -0.3966260724413113 -3.272 -17.08 -3.02 -7.52 -0.016 0.8 -0.288
-0.41647578391088985 -1.1347622878382349 -0.06519418348513008 2.0110488129177773 0.05368932757598948 0.8038059328519568 0.215907795894872 -0.03534291734625546 0.5395685381528335 0.009817477040626518 -1.5228870385419855 0.00039269908162506076 0.5941537104987169 -0.40683624856356293 -3.304 -17.176 -2.652 -7.244 -0.024 0.808 -0.28
-0.41609228871391846 -1.1293933550806359 -0.06634466907604414 1.9968594906298374 0.05368932757598948 0.8095583608065271 0.21207284392515846 -0.045945792550132106 0.5556692004994609 0.005890486224375911 -1.532704515582612 -0.04358959806038174 0.6711227304972288 -0.41351213295118894 -3.084 -17.332 -2.448 -7.0 0.016 0.78 -0.268
-0.41724277430483253 -1.1236409271260657 -0.06519418348513008 1.9815196827509831 0.05330583237901813 0.8172282647459542 0.20862138715241627 -0.08521570071263818 0.5552765014178359 -0.009032078877376396 -1.48754412119573 -0.034164820101380285 0.6982189671293579 -0.3506802798911792 -3.148 -17.396 -2.552 -7.06 0.06 0.772 -0.288
-0.4195437454866607 -1.118655489565438 -0.06557767868210143 1.9669468652660718 0.05330583237901813 0.8225971975035531 0.2051699303796741 -0.09699667316139 0.5556692004994609 -0.011780972448751823 -1.4722288570123527 -0.01767145867312773 0.6907576845784819 -0.342826298258678 -3.084 -17.652 -2.448 -7.06 0.08 0.792 -0.28
-0.42031073588060336 -1.1129030616108677 -0.06557767868210143 1.9512235621902463 0.05292233718204677 0.8295001110490375 0.20210196880390327 -0.1299833960178951 0.5552765014178359 0.01531526418337737 -1.467516468032852 0.0019634954081253035 0.6510950773343507 -0.34047010376892767 -3.084 -17.808 -2.28 -7.092 0.06 0.84 -0.296
-0.4222282118654601 -1.10791762405024 -0.06481068828815872 1.9385682206901915 0.05292233718204677 0.8367865197914932 0.19788352163721837 -0.13351768775252065 0.517184690500205 0.04241150081550656 -1.4502377084413494 0.036128315509505585 0.6715154295788539 -0.3506802798911792 -3.116 -17.904 -2.316 -7.18 0.052 0.84 -0.296
-0.42299520225940285 -1.1029321864896124 -0.06442719309118737 1.9239954032052802 0.05330583237901813 0.8440729285339489 0.1944320648644762 -0.1739656931599019 0.5277875657040816 0.018456856836377853 -1.428246559870346 0.01688606050987761 0.6793694112113551 -0.3777765165233084 -3.116 -18.096 -2.484 -7.58 0.024 0.808 -0.308
-0.42529617344123094 -1.0964127681410996 -0.06481068828815872 1.90980608091734 0.05292233718204677 0.851742832473376 0.18983012250081996 -0.17867808213940264 0.542710130805834 0.036128315509505585 -1.4384567359925975 -0.02513274122400389 0.7127488331494852 -0.4182245219306897 -3.208 -18.288 -2.616 -7.916 0.044 0.74 -0.268
-0.4275971446230591 -1.0918108257774433 -0.06557767868210143 1.8952332634324287 0.05368932757598948 0.8590292412158317 0.18522818013716372 -0.20655971693478195 0.562345084887087 0.027881634795379313 -1.4368859396660973 -0.01021017612225158 0.7594800238628675 -0.426863901726441 -3.428 -18.508 -2.716 -8.008 0.052 0.676 -0.26
-0.4306651061988299 -1.0864418930198443 -0.06442719309118737 1.8818109315384313 0.05292233718204677 0.865932154761316 0.1821602185613929 -0.2320851572404109 0.5611669876422118 0.019634954081253035 -1.4580916900738505 0.007853981632501214 0.7869689595766217 -0.4197953182571899 -3.364 -18.824 -2.784 -7.916 0.044 0.684 -0.288
-0.43219908698671533 -1.080689465065274 -0.06442719309118737 1.8687720948414053 0.05330583237901813 0.8720680779128577 0.17717478100076528 -0.21951878662840896 0.5595961913157116 0.012566370612001944 -1.4345297451763468 0.0019634954081253035 0.7480917504957407 -0.42097341550206513 -3.52 -19.08 -2.752 -7.7 0.036 0.636 -0.288
-0.4345000581685434 -1.0760875227016178 -0.06442719309118737 1.8553497629474078 0.05330583237901813 0.8785874962613707 0.1737233242280231 -0.24975661591353862 0.5537057050913357 0.03220132469325498 -1.3819080682385887 -0.007853981632501214 0.6636614479463526 -0.4351105824405673 -3.612 -19.24 -2.92 -7.732 0.024 0.772 -0.288
-0.438335010138257 -1.0707185899440188 -0.06327670750027331 1.8400099550685538 0.05292233718204677 0.8858739050038265 0.16835439147042416 -0.25839599570928995 0.530143760193832 0.04751658887663235 -1.3830861654834639 -0.0007853981632501215 0.5804092426418398 -0.45631633284832057 -3.428 -19.428 -2.852 -7.792 0.024 0.888 -0.28
-0.4410194765170565 -1.0645826667924772 -0.06442719309118737 1.8265876231745564 0.05292233718204677 0.890859342564454 0.16336895390979655 -0.3110176726470481 0.556061899581086 0.015707963265002428 -1.350884840790209 -0.011388273367126762 0.6004368958047178 -0.4669192080521972 -3.552 -19.62 -2.92 -7.792 0.036 0.896 -0.316
-0.44447093328979864 -1.0599807244288209 -0.06366020269724466 1.8146992720684445 0.054072822772960834 0.8989127417008524 0.15838351634916897 -0.3110176726470481 0.5317145565203323 0.003926990816250607 -1.3485286463004587 0.019242254999627974 0.6397068039672239 -0.4896957547864507 -3.552 -19.78 -2.852 -7.7 0.016 0.772 -0.308
-0.44830588525951215 -1.0553787820651646 -0.06404369789421602 1.8031944161593039 0.05368932757598948 0.9042816744584514 0.15378157398551273 -0.34243359917705296 0.5152211950920796 0.027488935713754253 -1.3155419234439534 0.019242254999627974 0.6821183047827305 -0.5328926537652074 -3.456 -19.748 -2.852 -7.764 -0.008 0.74 -0.28
-0.45175734203225437 -1.050393344504537 -0.0625097171063306 1.7890050938713637 0.05292233718204677 0.9104175976099931 0.14841264122791378 -0.35146567805442935 0.5026548244800777 0.04241150081550656 -1.2723450244651968 0.003141592653000486 0.6287112296817222 -0.5144357969288296 -3.396 -19.78 -2.952 -7.856 0.024 0.76 -0.296
-0.4555922940019679 -1.0446409165499668 -0.06327670750027331 1.7763497523713092 0.05292233718204677 0.915786530367592 0.14304370847031483 -0.3597123587685556 0.5128650006023293 0.01767145867312773 -1.2240430374253144 -0.010995574285501701 0.5768749509072142 -0.4700608007051977 -3.552 -19.812 -3.02 -8.192 0.016 0.828 -0.28
-0.45904375077471005 -1.039655478989339 -0.0625097171063306 1.7648448964621686 0.05330583237901813 0.922305948716105 0.13882526130362993 -0.3789546137681836 0.49754973641895195 0.0035342917346255468 -1.2173671530376884 -0.011388273367126762 0.5870851270294658 -0.5411393344793337 -3.456 -19.936 -2.716 -8.284 0.008 0.848 -0.268
-0.46326219794139495 -1.035053536625683 -0.06289321230330196 1.7529565453560565 0.05330583237901813 0.928825367064618 0.13230584295511694 -0.38837939172718505 0.48616146305182517 -0.018064157754752792 -1.1733848558956814 0.0070685834692510935 0.6346017159060982 -0.5022621253984527 -3.708 -20.096 -2.584 -8.284 0.0 0.724 -0.296
-0.46824763550202253 -1.0304515942620267 -0.0625097171063306 1.740301203856002 0.05292233718204677 0.9349612902161597 0.126936910197518 -0.4103705402981885 0.4853760648885751 0.006283185306000972 -1.1616038834469296 -0.005497787142750851 0.6369579103958485 -0.5340707510100826 -3.52 -20.224 -2.484 -8.404 0.044 0.624 -0.28
-0.47169909227476475 -1.0250826615044277 -0.0617427267123879 1.729563338340804 0.05292233718204677 0.9399467277767872 0.12118448224294769 -0.42961279529781643 0.4826271713171996 0.023561944897503646 -1.1521791054879282 -0.02591813938725401 0.5811946408050899 -0.5446736262139592 -3.612 -20.38 -2.584 -8.62 0.06 0.664 -0.268
-0.47668452983539233 -1.0197137287468288 -0.06135923151541655 1.7176749872346921 0.05330583237901813 0.9460826509283289 0.11504855909140603 -0.4476769530525692 0.49048115294970085 0.03730641275438077 -1.1286171605904245 0.0023561944897503642 0.5187554868267052 -0.5438882280507091 -3.552 -20.508 -2.82 -8.62 0.036 0.792 -0.28
-0.48243695778996265 -1.015495281580144 -0.0617427267123879 1.7061701313255515 0.054072822772960834 0.9518350788828992 0.10891263593986437 -0.4712388979500729 0.459065226419696 0.04673119071338223 -1.1321514523250502 -0.0007853981632501215 0.5167919914185799 -0.5407466353977086 -3.456 -20.732 -3.052 -8.68 -0.024 0.808 -0.288
-0.48780589054756157 -1.0105098440195164 -0.060975736318445196 1.6946652754164109 0.05292233718204677 0.9575875068374695 0.10316020798529407 -0.5022621253984527 0.4751658887663235 0.01021017612225158 -1.085420261611668 0.024347343060753767 0.5446736262139592 -0.5509568115199602 -3.456 -20.856 -3.02 -8.62 -0.036 0.724 -0.316
-0.4924078329112178 -1.0066748920498028 -0.060975736318445196 1.685077895492127 0.05330583237901813 0.9618059540041545 0.09779127522769512 -0.504618319888203 0.4598506245829461 0.018849555918002914 -1.014341727837532 0.003926990816250607 0.5336780519284575 -0.5921902150905916 -3.364 -20.952 -3.052 -8.804 -0.016 0.692 -0.308
-0.4973932704718454 -1.0020729496861465 -0.06059224112147384 1.6747235251739006 0.05292233718204677 0.966791391564782 0.09318933286403888 -0.4971570373373269 0.4410010686649432 0.029845130203504617 -1.0453649552859117 -0.014529866020127248 0.48144907407232446 -0.5497787142750851 -3.208 -21.08 -3.02 -8.984 -0.008 0.752 -0.28
-0.5027622032294443 -0.9974710073224903 -0.06059224112147384 1.6651361452496167 0.05292233718204677 0.9713933339284383 0.08743690490946858 -0.4712388979500729 0.4288273971345663 -0.007853981632501214 -0.9695740325322749 -0.01649336142825255 0.47673668509282374 -0.5442809271323342 -3.428 -21.112 -2.952 -9.108 -0.008 0.732 -0.268
-0.5081311359870433 -0.9944030457467194 -0.060975736318445196 1.653631289340476 0.05330583237901813 0.9767622666860372 0.08206797215186963 -0.5215043803980807 0.40958514213493835 -0.001570796326500243 -0.9833185003891521 -0.007461282550876154 0.45356743927694515 -0.543102829887459 -3.272 -21.176 -2.988 -9.292 0.008 0.752 -0.28
-0.5131165735476709 -0.9894176081860918 -0.060975736318445196 1.6459613854010489 0.05368932757598948 0.9805972186557508 0.07631554419729933 -0.5462444225404595 0.40290925774731234 -0.005890486224375911 -0.9664324398792745 -0.01727875959150267 0.4826271713171996 -0.5356415473365829 -3.456 -21.304 -2.952 -9.2 0.016 0.676 -0.268
-0.5177185159113271 -0.986349646610321 -0.060975736318445196 1.6356070150828224 0.05292233718204677 0.985199161019407 0.07017962104575767 -0.5588107931524614 0.40487275315543764 0.004319689897875668 -0.9589711573283983 0.005497787142750851 0.478307481419324 -0.5379977418263332 -3.208 -21.524 -2.884 -9.232 0.016 0.616 -0.26
-0.5250049246537829 -0.9825146946406075 -0.0617427267123879 1.6271701207494527 0.05368932757598948 0.9898011033830633 0.06481068828815872 -0.5670574738665877 0.38366700274768434 0.005497787142750851 -0.9326603188595193 0.01688606050987761 0.44374996223631863 -0.5721625619277135 -3.24 -21.748 -2.952 -9.32 0.016 0.676 -0.28
-0.5299903622144104 -0.9782962474739226 -0.06135923151541655 1.61796623602214 0.05368932757598948 0.9932525601558054 0.05829126993964572 -0.5847289325397155 0.40016036417593687 -0.003141592653000486 -0.924806337227018 0.01531526418337737 0.39780416968618654 -0.5611669876422118 -3.176 -22.032 -3.088 -9.26 0.0 0.752 -0.288
-0.5361262853659521 -0.9748447907011805 -0.060975736318445196 1.6095293416887704 0.05292233718204677 0.9974710073224903 0.052155346788104066 -0.6035784884577183 0.37699111836005833 -0.011780972448751823 -0.8969247024316387 0.0023561944897503642 0.3970187715229364 -0.6385287067223487 -3.332 -22.224 -3.088 -9.168 -0.016 0.772 -0.28
-0.5430291989114364 -0.9717768291254096 -0.06059224112147384 1.5999419617644866 0.05368932757598948 1.000538968898261 0.04601942363656241 -0.5969026040700923 0.36521014591130646 -0.015707963265002428 -0.8415541319225052 -0.006675884387626033 0.375027622951933 -0.5917975160089666 -3.084 -22.288 -2.884 -9.076 0.008 0.8 -0.288
-0.548014636472064 -0.9675583819587247 -0.060975736318445196 1.5934225434159734 0.05330583237901813 1.0032234352770606 0.039883500485020755 -0.6133959654983449 0.3644247477480564 -0.0023561944897503642 -0.8285950622288781 -0.0011780972448751821 0.3349723166261768 -0.5800165435602147 -2.992 -22.352 -2.752 -9.048 0.016 0.78 -0.296
-0.554534054820577 -0.9652574107768966 -0.060975736318445196 1.5849856490826038 0.05368932757598948 1.0070583872467742 0.03489806292439316 -0.5984734003965926 0.329474529483426 -0.0047123889795007284 -0.781863871515496 -0.022776546734253524 0.3239767423406751 -0.5961172059068423 -2.96 -22.54 -3.02 -9.2 0.036 0.848 -0.288
-0.5606699779721187 -0.961422458807183 -0.06135923151541655 1.5773157451431767 0.05330583237901813 1.0108933392164876 0.027611654181937447 -0.6086835765188442 0.3031636910145469 -0.00510508806112579 -0.7626216165158679 -0.0011780972448751821 0.32122784876929966 -0.6200718498859709 -2.992 -22.604 -2.92 -9.384 0.0 0.752 -0.28
-0.567572891517603 -0.9595049828223263 -0.06212622190935926 1.5692623460067783 0.05292233718204677 1.0139613007922585 0.02147573103039579 -0.6381360076407236 0.28431413509654396 -0.034950218264630406 -0.7359180789653639 -0.0019634954081253035 0.32122784876929966 -0.6601271562117271 -2.708 -22.732 -2.852 -9.568 0.008 0.712 -0.28
-0.5737088146691447 -0.9560535260495842 -0.06212622190935926 1.5631264228552366 0.05330583237901813 1.0162622719740866 0.014189322287940077 -0.6420629984569743 0.27056966723966686 -0.02670353755050413 -0.705287550598609 0.00510508806112579 0.31455196438167365 -0.6161448590697203 -2.616 -22.732 -2.784 -9.748 0.036 0.712 -0.252
-0.5806117282146291 -0.9541360500647273 -0.06135923151541655 1.5558400141127808 0.05292233718204677 1.0197137287468288 0.008053399136398421 -0.6228207434573463 0.25132741224003885 -0.019634954081253035 -0.6624833507014775 -0.0070685834692510935 0.3137665662184235 -0.6357798131509733 -2.336 -22.732 -2.752 -9.78 0.008 0.676 -0.26
-0.5871311465631421 -0.9510680884889565 -0.0625097171063306 1.5497040909612392 0.05292233718204677 1.0223981951256282 0.0023009711818281204 -0.6495242810078504 0.23522674989341139 -0.018849555918002914 -0.665624943354478 -0.011388273367126762 0.2792090470354182 -0.6130032664167198 -2.492 -22.764 -2.716 -9.84 0.088 0.644 -0.28
-0.5940340601086265 -0.948383622110157 -0.06289321230330196 1.5435681678096975 0.05292233718204677 1.0254661567013992 -0.0038349519697135344 -0.633423618661223 0.23365595356691113 -0.03573561642788053 -0.6216426462124711 0.019242254999627974 0.24897121775028852 -0.5957245068252172 -2.272 -22.828 -2.448 -9.78 0.044 0.664 -0.268
-0.6009369736541108 -0.9476166317162144 -0.06404369789421602 1.5378157398551273 0.052155346788104066 1.0262331470953419 -0.010737865515197896 -0.6809402075378553 0.22737276826091016 -0.01767145867312773 -0.6000441967230928 -0.004319689897875668 0.21441369856728315 -0.6063273820290938 -2.148 -22.796 -2.448 -9.84 0.052 0.732 -0.28
-0.6086068775935379 -0.9445486701404435 -0.06327670750027331 1.532063311900557 0.05253884198507542 1.02853411827717 -0.01687378866673955 -0.7005751616191084 0.2159844948937834 -0.015707963265002428 -0.5639158812135873 -0.005497787142750851 0.19831303622065566 -0.6110397710085945 -2.116 -22.888 -2.484 -9.812 0.052 0.76 -0.28
-0.6151262959420509 -0.9433981845495295 -0.0625097171063306 1.5270778743399294 0.05253884198507542 1.0304515942620267 -0.02339320701525256 -0.6931138790682322 0.21127210591428267 0.014922565101752308 -0.5372123436630831 -0.009032078877376396 0.19045905458815446 -0.6082908774372191 -2.024 -23.112 -2.584 -9.78 0.072 0.692 -0.288
-0.6224127046845066 -0.941864203761644 -0.06366020269724466 1.5220924367793018 0.05292233718204677 1.031985575049912 -0.029912625363765568 -0.7225663101901117 0.16179202162952502 -0.013351768775252066 -0.5030475235617028 -0.009032078877376396 0.19085175366977952 -0.614181363661595 -1.992 -23.336 -2.716 -9.872 0.052 0.624 -0.26
-0.6300826086239337 -0.9403302229737587 -0.06327670750027331 1.5163400088247314 0.05292233718204677 1.0339030510347689 -0.03604854851530722 -0.6813329066194804 0.1460840583645226 -0.04123340357063138 -0.4826271713171996 0.023561944897503646 0.14922565101752308 -0.607898178355594 -2.056 -23.396 -2.716 -9.904 0.008 0.792 -0.268
-0.635835036578504 -0.9384127469889019 -0.06327670750027331 1.5128885520519892 0.05368932757598948 1.035053536625683 -0.04371845245473429 -0.6895795873336067 0.1299833960178951 -0.03848450999925595 -0.43943027233844295 0.01531526418337737 0.12487830795676931 -0.614181363661595 -1.868 -23.396 -2.384 -9.996 0.036 0.752 -0.26
-0.6427379501239884 -0.9372622613979879 -0.06442719309118737 1.5086701048853044 0.05292233718204677 1.036204022216597 -0.048703890015361885 -0.6479534846813502 0.1189878217323934 -0.05654866775400875 -0.3950552761148111 -0.007853981632501214 0.10838494652851677 -0.6314601232530976 -1.992 -23.652 -2.552 -10.088 0.08 0.656 -0.268
-0.6504078540634154 -0.9376457565949592 -0.06596117387907278 1.5044516577186196 0.05253884198507542 1.037354507807511 -0.05445631796993219 -0.6715154295788539 0.07853981632501214 -0.0899280896921389 -0.3899501880536853 -0.015707963265002428 0.1079922474468917 -0.6232134425389714 -2.056 -24.0 -2.448 -10.208 0.072 0.636 -0.296
-0.6573107676088998 -0.9380292517919305 -0.06519418348513008 1.5029176769307342 0.05292233718204677 1.037354507807511 -0.06212622190935926 -0.7068583469251093 0.05222897785613308 -0.07932521448826227 -0.33025992764667605 0.006283185306000972 0.07147123285576105 -0.6436337947834746 -2.116 -24.128 -2.416 -10.332 0.052 0.676 -0.252
-0.6653641667452982 -0.9364952710040451 -0.0674951546669582 1.4990827249610206 0.052155346788104066 1.0369710126105396 -0.06979612584878632 -0.6907576845784819 0.05340707510100826 -0.05262167693775814 -0.3070906818307975 -0.01767145867312773 0.014529866020127248 -0.626747734273597 -1.776 -24.444 -2.248 -10.452 0.06 0.732 -0.288
-0.6707330995028972 -0.9364952710040451 -0.06864564025787226 1.4967817537791925 0.05292233718204677 1.0381214982014537 -0.07478156340941391 -0.6813329066194804 0.03534291734625546 -0.04358959806038174 -0.28431413509654396 0.005890486224375911 0.01767145867312773 -0.6314601232530976 -1.96 -24.572 -2.384 -10.452 0.08 0.712 -0.26
-0.679169993836267 -0.9380292517919305 -0.06787864986392955 1.4944807825973643 0.05253884198507542 1.0381214982014537 -0.08206797215186963 -0.6990043652926081 -0.00510508806112579 -0.07225663101901117 -0.2501493149951637 0.009817477040626518 0.04673119071338223 -0.607898178355594 -1.68 -24.352 -2.484 -10.392 0.088 0.684 -0.252
-0.6864564025787226 -0.9372622613979879 -0.06941263065181497 1.4917963162185648 0.05253884198507542 1.0385049933984252 -0.08858739050038264 -0.7249225046798621 -0.03337942193813016 -0.07971791356988733 -0.2171625921386586 -0.0070685834692510935 0.03259402377488004 -0.6173229563145954 -1.588 -24.54 -2.616 -10.36 0.06 0.676 -0.288
-0.6941263065181498 -0.9368787662010164 -0.06902913545484361 1.4898788402337082 0.05253884198507542 1.0388884885953964 -0.09510680884889565 -0.7162831248841108 -0.022776546734253524 -0.0789325154066372 -0.19752763805740556 0.01727875959150267 0.014922565101752308 -0.6110397710085945 -1.524 -24.192 -2.18 -10.24 0.052 0.74 -0.26
-0.7010292200636341 -0.9376457565949592 -0.07056311624272903 1.488728354642794 0.05253884198507542 1.0392719837923678 -0.10009224640952324 -0.7331691853939883 -0.029845130203504617 -0.0659734457130102 -0.18535396652702868 -0.010995574285501701 0.009817477040626518 -0.6436337947834746 -1.212 -24.192 -2.28 -10.116 0.08 0.752 -0.268
-0.7067816480182044 -0.9395632325798159 -0.07133010663667173 1.4871943738549087 0.05292233718204677 1.0388884885953964 -0.10699515995500761 -0.7068583469251093 -0.07225663101901117 -0.06518804754976008 -0.1602212253030248 -0.013744467856877126 0.006283185306000972 -0.6510950773343507 -1.244 -24.412 -2.316 -10.056 0.116 0.732 -0.252
-0.7140680567606601 -0.94071371817073 -0.07286408742455715 1.4871943738549087 0.05253884198507542 1.0388884885953964 -0.11351457830352062 -0.6876160919254813 -0.10681415020201653 -0.0950331777532647 -0.12644910428326955 -0.019634954081253035 0.02513274122400389 -0.6133959654983449 -0.964 -24.476 -2.484 -9.964 0.08 0.74 -0.26
-0.7209709703061444 -0.9414807085646727 -0.07363107781849985 1.4868108786579373 0.05292233718204677 1.0392719837923678 -0.12003399665203363 -0.6868306937622313 -0.11034844193664206 -0.12566370612001942 -0.05537057050913356 0.023169245815878585 0.023561944897503646 -0.6357798131509733 -1.028 -24.7 -2.012 -9.904 0.044 0.712 -0.24
-0.7282573790486002 -0.9441651749434722 -0.07401457301547121 1.48757786905188 0.05253884198507542 1.0385049933984252 -0.12616991980357528 -0.7422012642713648 -0.13744467856877127 -0.10249446030414085 -0.012959069693627005 0.006675884387626033 -0.014137166938502187 -0.6098616737637194 -0.808 -24.604 -2.012 -10.056 0.06 0.76 -0.24
-0.7355437877910559 -0.9449321653374149 -0.07554855380335662 1.4868108786579373 0.05253884198507542 1.0392719837923678 -0.13153885256117423 -0.7170685230473609 -0.17789268397615252 -0.08089601081476251 0.034164820101380285 -0.01688606050987761 -0.03573561642788053 -0.6357798131509733 -0.776 -24.32 -1.912 -10.392 0.152 0.808 -0.268
-0.7416797109425975 -0.9476166317162144 -0.07631554419729933 1.4868108786579373 0.052155346788104066 1.0388884885953964 -0.1384417661066586 -0.7005751616191084 -0.19085175366977952 -0.08325220530451288 0.018849555918002914 -0.0329867228565051 0.001570796326500243 -0.6216426462124711 -0.652 -24.412 -1.844 -10.332 0.144 0.676 -0.252
-0.7489661196850532 -0.9491506125040997 -0.07746602978821339 1.4883448594458226 0.05292233718204677 1.039655478989339 -0.14419419406122888 -0.6832964020276057 -0.2309070599955357 -0.09896016856951531 0.059690260407009234 -0.008246680714126275 0.03809181091763089 -0.6397068039672239 -0.776 -24.508 -1.912 -10.516 0.136 0.596 -0.24
-0.7554855380335662 -0.9510680884889565 -0.0790000105760988 1.488728354642794 0.05292233718204677 1.0400389741863105 -0.1507136124097419 -0.7029313561088587 -0.2230530783630345 -0.11663162724264303 0.10013826581439049 0.0047123889795007284 0.04751658887663235 -0.6055419838658437 -0.776 -24.288 -2.048 -10.76 0.124 0.54 -0.224
-0.7631554419729933 -0.9533690596707847 -0.07938350577307016 1.4898788402337082 0.05292233718204677 1.040422469383282 -0.1572330307582549 -0.6962554717212327 -0.21362830040403305 -0.14176436846664692 0.07618362183526178 0.02081305132612822 0.04555309346850705 -0.6106470719269694 -0.404 -24.54 -1.644 -10.576 0.116 0.5 -0.224
-0.7708253459124204 -0.9572040116404982 -0.08130098175792692 1.4914128210215936 0.052155346788104066 1.0388884885953964 -0.16298545871282522 -0.7245298055982371 -0.23522674989341139 -0.11584622907939292 0.12370021071189413 -0.0035342917346255468 -0.013351768775252066 -0.6126105673350948 -0.372 -24.476 -1.544 -10.3 0.172 0.596 -0.224
-0.776961269063962 -0.9595049828223263 -0.08130098175792692 1.4933302970064504 0.05138835639416136 1.0388884885953964 -0.16912138186436687 -0.7139269303943604 -0.2560398012195396 -0.06479534846813502 0.15472343816027392 -0.043196898978756684 -0.07186393193738612 -0.6310674241714727 -0.248 -24.412 -1.744 -10.3 0.152 0.692 -0.212
-0.7846311730033891 -0.9621894492011258 -0.08245146734884098 1.4956312681882784 0.05253884198507542 1.037354507807511 -0.17564080021287987 -0.6970408698844828 -0.28156524152516854 -0.08285950622288782 0.16886060509877612 -0.027488935713754253 -0.09660397407976494 -0.6016149930495931 -0.592 -24.92 -2.08 -10.268 0.164 0.608 -0.224
-0.7926845721397876 -0.965640905973868 -0.08360195293975504 1.4979322393701064 0.052155346788104066 1.036204022216597 -0.1821602185613929 -0.6832964020276057 -0.30041479744317146 -0.09778207132464012 0.1990984343839058 0.02120575040775328 -0.10367255754901604 -0.6165375581513454 -0.496 -24.732 -1.912 -10.3 0.136 0.636 -0.232
-0.7992039904883006 -0.9698593531405528 -0.0839854481367264 1.5002332105519347 0.05253884198507542 1.0342865462317403 -0.18791264651596318 -0.7005751616191084 -0.3432189973403031 -0.09149888601863915 0.239153740709662 0.054192473264258384 -0.13548118316064595 -0.6024003912128432 -0.436 -24.668 -1.812 -10.3 0.124 0.56 -0.224
-0.8053399136398423 -0.9717768291254096 -0.08513593372764046 1.5033011721277054 0.05138835639416136 1.0327525654438547 -0.19328157927356213 -0.7103926386597349 -0.3388993074424274 -0.1130973355080175 0.26546457917854105 0.009032078877376396 -0.155116137241899 -0.5870851270294658 -0.28 -24.764 -1.776 -10.208 0.172 0.596 -0.252
-0.8107088463974411 -0.9759952762920945 -0.08705340971249723 1.5067526289004476 0.052155346788104066 1.0300680990650553 -0.19903400722813244 -0.6809402075378553 -0.37227872938055756 -0.11780972448751822 0.3086614781572977 -0.030237829285129678 -0.20813051326128218 -0.5980807013149675 -0.436 -24.508 -2.216 -10.332 0.152 0.644 -0.224
-0.8187622455338396 -0.9794467330648366 -0.088970885697354 1.509437095279247 0.05253884198507542 1.0277671278832272 -0.20478643518270273 -0.6644468461096028 -0.3691371367275571 -0.10995574285501701 0.3381139092791773 -0.008246680714126275 -0.22580197193440993 -0.5827654371315901 -0.404 -24.32 -1.912 -10.484 0.144 0.616 -0.212
-0.8248981686853812 -0.984048675428493 -0.088970885697354 1.513655542445932 0.052155346788104066 1.0258496518983704 -0.21015536794030168 -0.6668030405993531 -0.38641589631905976 -0.10524335387551628 0.3569634651971802 0.028274333877004374 -0.20734511509803208 -0.5450663252955843 -0.436 -24.192 -1.608 -10.392 0.136 0.48 -0.26
-0.8321845774278369 -0.9878836273982065 -0.09088836168221076 1.517106999218674 0.05177185159113271 1.0235486807165424 -0.21629129109184334 -0.6887941891703565 -0.3919136834618106 -0.09267698326351434 0.36285395142155613 -0.003926990816250607 -0.21873338846515883 -0.5489933161118349 -0.404 -24.032 -1.676 -10.332 0.136 0.492 -0.24
-0.839854481367264 -0.9924855697618626 -0.09127185687918211 1.522475931976273 0.05138835639416136 1.0204807191407714 -0.22204371904641365 -0.7013605597823585 -0.4311835916243167 -0.13076879418114523 0.38131080825793395 -0.03220132469325498 -0.2627156856071656 -0.5379977418263332 0.248 -24.224 -2.012 -10.268 0.164 0.56 -0.224
-0.845223414124863 -0.9963205217315763 -0.09433981845495294 1.525543893552044 0.052155346788104066 1.017796252761972 -0.22587867101612719 -0.6558074663138515 -0.4158683274409393 -0.16061392438464983 0.4150829292776892 -0.014137166938502187 -0.25839599570928995 -0.4967643382557018 1.152 -24.16 -1.508 -10.268 0.164 0.588 -0.26
-0.8521263276703473 -1.0009224640952326 -0.0947233136519243 1.530912826309643 0.052155346788104066 1.0147282911862012 -0.23124760377372613 -0.6381360076407236 -0.4091924430533133 -0.17867808213940264 0.42372230907344055 0.03455751918300534 -0.2827433387700437 -0.47163159703169794 2.116 -23.904 -0.668 -10.268 0.144 0.616 -0.24
-0.8574952604279463 -1.004757416064946 -0.09664078963678106 1.5351312734763278 0.05177185159113271 1.0116603296104303 -0.2346990605464683 -0.6349944149877232 -0.4091924430533133 -0.18378317020052842 0.44257186499144346 -0.0007853981632501215 -0.27646015346404273 -0.4539601383585702 2.492 -23.78 -0.568 -10.056 0.152 0.624 -0.224
-0.8624806979885739 -1.0097428536255737 -0.10085923680346595 1.5401167110369554 0.052155346788104066 1.0085923680346596 -0.2396844981070959 -0.5741260573358388 -0.4453207585628189 -0.20263272611853134 0.46534841172569696 -0.023954643979128706 -0.2882411259127946 -0.42254421182856533 2.616 -23.78 -0.468 -9.964 0.344 0.588 -0.212
-0.8686166211401155 -1.0143447959892298 -0.10200972239438001 1.5458691389915258 0.05253884198507542 1.0066748920498028 -0.24313595487983808 -0.5489933161118349 -0.47948557866419916 -0.24897121775028852 0.4739877915214483 -0.0070685834692510935 -0.2788163479537931 -0.4292200962161914 2.96 -23.492 -0.4 -10.116 0.536 0.588 -0.212
-0.8732185635037718 -1.018946738352886 -0.10584467436409355 1.5504710813551819 0.05445631796993219 1.0032234352770606 -0.24735440204652295 -0.5277875657040816 -0.48066367590907433 -0.29177541764742015 0.5270021675408315 0.10917034469176688 -0.2697842690764167 -0.4288273971345663 2.616 -23.24 -0.436 -10.148 0.464 0.548 -0.212
-0.8770535154734853 -1.023165185519571 -0.11006312153077843 1.5562235093097523 0.05714078434873166 1.000538968898261 -0.2511893540162365 -0.4826271713171996 -0.48851765754157556 -0.3318307239731763 0.5340707510100826 0.19752763805740556 -0.2882411259127946 -0.39152098438018557 2.428 -23.08 -0.064 -10.268 0.308 0.492 -0.212
-0.8828059434280556 -1.0289176134741413 -0.1112136071216925 1.563509918052208 0.058674765136617076 0.9970875121255189 -0.25502430598595005 -0.4830198703988247 -0.4896957547864507 -0.3271183349936756 0.5965099049884672 0.23129975907716077 -0.31141037172867314 -0.375027622951933 2.804 -22.7 1.108 -10.3 0.164 0.472 -0.252
-0.8889418665795973 -1.0335195558377974 -0.11274758790957791 1.5684953556128356 0.05829126993964572 0.9936360553527768 -0.2592427531526349 -0.5140430978472045 -0.48341256948044975 -0.20970130958778244 0.6020076921312181 0.11545352999776785 -0.3180862561162992 -0.3777765165233084 3.02 -22.412 1.208 -10.332 0.372 0.492 -0.196
-0.8935438089432535 -1.0388884885953964 -0.11389807350049197 1.5757817643552914 0.05714078434873166 0.9905680937770059 -0.26307770512234846 -0.5387831399895834 -0.4790928795825741 -0.12919799785464497 0.5890486224375912 -0.06283185306000971 -0.2968805057085459 -0.39858956784943667 3.52 -22.38 1.476 -10.332 0.628 0.5 -0.232
-0.8989127417008524 -1.0446409165499668 -0.11504855909140603 1.5811506971128901 0.05714078434873166 0.9882671225951778 -0.26806314268297604 -0.5352488482549578 -0.4991205327454522 -0.11074114101826713 0.5921902150905916 -0.07736171908013696 -0.28470683417816905 -0.40722894764518797 4.08 -22.288 0.904 -10.148 0.656 0.472 -0.204
-0.902747693670566 -1.0496263541105944 -0.1169660350762628 1.5872866202644318 0.058674765136617076 0.985199161019407 -0.2715145994557182 -0.5140430978472045 -0.5089380097860787 -0.1401935721401467 0.5961172059068423 0.03926990816250607 -0.2988440011166712 -0.39780416968618654 4.424 -22.096 0.836 -10.116 0.472 0.46 -0.212
-0.9088836168221076 -1.0546117916712219 -0.11811652066717686 1.593806038612945 0.059825250727531136 0.9813642090496935 -0.2757330466224031 -0.47163159703169794 -0.5030475235617028 -0.14333516479314717 0.6239988407022216 0.1331249886708956 -0.3078760799940476 -0.3930917807066858 4.332 -22.16 0.736 -9.812 0.264 0.5 -0.232
-0.9127185687918212 -1.058830238837907 -0.11926700625809092 1.6003254569614578 0.06020874592450249 0.978679742670894 -0.2791845033951453 -0.45592363376669554 -0.49558624101082666 -0.11152653918151725 0.627140433355222 0.14058627122177175 -0.33536501570780186 -0.36324665050318117 4.3 -21.904 0.772 -9.66 0.236 0.608 -0.24
-0.9150195399736493 -1.0645826667924772 -0.12118448224294769 1.607995360900885 0.059825250727531136 0.9748447907011805 -0.2837864457588015 -0.4080143458084381 -0.47634398601119865 -0.13626658132389607 0.6711227304972288 0.023561944897503646 -0.33575771478942695 -0.36363934958480626 4.176 -21.748 0.772 -9.476 0.28 0.644 -0.232
-0.9200049775342769 -1.0699515995500761 -0.12233496783386175 1.6160487600372835 0.05905826033358843 0.972160324322381 -0.28685440733457235 -0.33968470560567754 -0.5207189822348305 -0.1668971096906508 0.691150383660107 -0.06558074663138515 -0.3271183349936756 -0.3860231972374347 4.02 -21.684 0.636 -9.352 0.42 0.624 -0.232
-0.9234564343070191 -1.0757040275046463 -0.12425244381871851 1.623335168779739 0.05905826033358843 0.9690923627466101 -0.2906893593042859 -0.3279037331569257 -0.536819644581458 -0.15275994275214863 0.7614435192709927 -0.05379977418263332 -0.28470683417816905 -0.38366700274768434 3.708 -21.428 0.836 -9.536 0.428 0.548 -0.224
-0.9265243958827899 -1.080689465065274 -0.1257864246066039 1.631772063113109 0.06020874592450249 0.9664078963678107 -0.2949078064709708 -0.3161227607081739 -0.5262167693775814 -0.13469578499739585 0.7512333431487412 0.009032078877376396 -0.26585727826016614 -0.39073558621693544 3.676 -21.208 0.872 -9.904 0.392 0.432 -0.224
-0.9292088622615894 -1.0856749026259016 -0.12616991980357528 1.639441967052536 0.05905826033358843 0.9633399347920398 -0.2987427584406843 -0.32829643223855076 -0.5112942042758291 -0.11741702540589316 0.7551603339649918 0.0310232274483798 -0.28627763050466926 -0.38366700274768434 3.552 -21.208 0.872 -9.996 0.392 0.376 -0.232
-0.9315098334434175 -1.090276844989558 -0.12732040539448933 1.6463448805980203 0.05905826033358843 0.960271973216269 -0.30334470080434056 -0.28431413509654396 -0.5191481859083303 -0.10877764561014182 0.7881470568214969 -0.009424777959001457 -0.27724555162729286 -0.38445240091093447 3.612 -21.016 0.604 -10.088 0.428 0.412 -0.212
-0.934194299822217 -1.0956457777471567 -0.1292378813793461 1.6551652701283615 0.05944175553055978 0.9572040116404982 -0.3064126623801114 -0.2839214360149189 -0.5218970794797058 -0.11466813183451774 0.7975718347804983 0.009817477040626518 -0.31965705244279946 -0.3718860302989325 3.768 -20.92 0.5 -10.268 0.4 0.452 -0.224
-0.9368787662010164 -1.1010147105047556 -0.13077186216723152 1.6636021644617311 0.059825250727531136 0.953752554867756 -0.31024761434982495 -0.25250550948491407 -0.5148284960104547 -0.13351768775252065 0.8030696219232492 0.028274333877004374 -0.3082687790756727 -0.3930917807066858 3.676 -21.208 0.636 -10.268 0.372 0.444 -0.232
-0.9391797373828445 -1.105616652868412 -0.13153885256117423 1.6716555635981296 0.06020874592450249 0.9514515836859279 -0.31408256631953846 -0.21873338846515883 -0.5144357969288296 -0.14058627122177175 0.8191702842698767 0.005497787142750851 -0.2737112598926673 -0.36324665050318117 3.8 -21.336 0.468 -9.996 0.392 0.444 -0.232
-0.9403302229737587 -1.1117525760199536 -0.1342233189399737 1.6800924579314993 0.059825250727531136 0.9487671173071284 -0.3171505278953093 -0.1578650308132744 -0.4900884538680758 -0.13940817397689656 0.8191702842698767 0.0011780972448751821 -0.2729258617294172 -0.3506802798911792 3.552 -21.428 0.704 -9.812 0.364 0.46 -0.232
-0.941864203761644 -1.1163545183836099 -0.1349903093339164 1.6896798378557834 0.05944175553055978 0.9460826509283289 -0.3213689750619942 -0.12291481254864402 -0.4893030557048257 -0.15668693356839924 0.8317366548818786 -0.018064157754752792 -0.27528205621916757 -0.3471459881565537 3.364 -21.46 0.836 -9.66 0.408 0.52 -0.232
-0.941864203761644 -1.12210694633818 -0.13614079492483047 1.6985002273861243 0.05905826033358843 0.941864203761644 -0.32482043183473636 -0.13076879418114523 -0.5132576996839544 -0.13233959050764546 0.879253243758511 -0.028667032958629435 -0.31141037172867314 -0.3601050578501807 3.332 -21.524 0.804 -9.66 0.38 0.54 -0.232
-0.9437816797465008 -1.1267088887018364 -0.13805827090968723 1.708087607310408 0.05944175553055978 0.9391797373828445 -0.3282718886074785 -0.08246680714126275 -0.5297510611122069 -0.14097897030339682 0.8588328915140079 -0.008639379795751335 -0.29845130203504616 -0.336150413871052 2.928 -21.492 0.804 -9.748 0.42 0.5 -0.232
-0.9437816797465008 -1.132844811853378 -0.1384417661066586 1.7172914920377207 0.058674765136617076 0.9357282806101024 -0.3305728597893067 -0.0750055245903866 -0.5258240702959563 -0.1441205629563973 0.8969247024316387 0.011780972448751823 -0.29177541764742015 -0.3176935570346741 3.052 -21.46 0.604 -9.66 0.4 0.48 -0.252
-0.9449321653374149 -1.1378302494140056 -0.139975746894544 1.7268788719620045 0.059825250727531136 0.9322768238373602 -0.3344078117590202 -0.029059732040254495 -0.5289656629489569 -0.0899280896921389 0.9220574436556426 -0.0023561944897503642 -0.3420409000954279 -0.30944687632054785 3.084 -21.208 0.704 -9.748 0.392 0.5 -0.24
-0.9445486701404435 -1.1431991821716045 -0.1392087565006013 1.7353157662953742 0.059825250727531136 0.928825367064618 -0.33670878294084833 -0.05890486224375911 -0.5364269454998329 -0.08521570071263818 0.9522952729407723 0.012566370612001944 -0.3341869184629267 -0.2925608158106702 3.02 -21.144 0.4 -9.964 0.392 0.5 -0.24
-0.9449321653374149 -1.1485681149292035 -0.14150972768242942 1.7468206222045148 0.05944175553055978 0.9261409006858186 -0.3393932493196478 -0.00039269908162506076 -0.5293583620305818 -0.07422012642713648 0.9621127499813988 -0.00510508806112579 -0.3063052836675474 -0.28431413509654396 3.176 -21.048 -0.064 -9.932 0.392 0.424 -0.24
-0.9441651749434722 -1.1539370476868025 -0.14189322287940076 1.7552575165378848 0.05944175553055978 0.9230729391100477 -0.3416942205014759 0.02042035224450316 -0.5537057050913357 -0.11349003458964255 0.9927432783481536 0.0070685834692510935 -0.2996293992799213 -0.2646791810152909 2.68 -20.856 -0.164 -10.056 0.344 0.412 -0.232
-0.9441651749434722 -1.15892248524743 -0.14342720366728617 1.7656118868561113 0.06020874592450249 0.9207719679282196 -0.3443786868802754 0.023561944897503646 -0.530143760193832 -0.09778207132464012 0.988816287531903 0.014137166938502187 -0.2858849314230442 -0.23326325448528606 2.648 -20.668 0.064 -10.056 0.3 0.404 -0.24
-0.9433981845495295 -1.1635244276110863 -0.14457768925820025 1.7748157715834236 0.06020874592450249 0.9177040063524488 -0.34629616286513215 0.02513274122400389 -0.5179700886634551 -0.07932521448826227 1.0100220379396563 0.02081305132612822 -0.30080749652479655 -0.21323560132240799 2.368 -20.636 0.064 -10.056 0.316 0.376 -0.224
-0.941864203761644 -1.1688933603686853 -0.14457768925820025 1.784786646704679 0.059825250727531136 0.9146360447766779 -0.3485971340469603 0.061653755815134534 -0.556061899581086 -0.08325220530451288 0.9719302270220254 -0.0035342917346255468 -0.33457961754455173 -0.21362830040403305 2.304 -20.348 -0.132 -10.116 0.364 0.424 -0.232
-0.9414807085646727 -1.1742622931262843 -0.1457281748491143 1.7951410170229054 0.059825250727531136 0.9111845880039358 -0.349364124440903 0.09974556673276543 -0.562345084887087 -0.0789325154066372 0.9939213755930287 -0.006283185306000972 -0.336543112952677 -0.19752763805740556 2.46 -20.128 -0.4 -10.024 0.364 0.384 -0.224
-0.9403302229737587 -1.1792477306869118 -0.14611167004608566 1.805495387341132 0.06059224112147384 0.9077331312311936 -0.35128160042575973 0.11859512265076834 -0.5321072556019573 -0.09856746948789025 0.989208986613528 0.006283185306000972 -0.31887165427954933 -0.13940817397689656 2.088 -20.0 -0.368 -10.056 0.28 0.336 -0.224
-0.9387962421858732 -1.1850001586414822 -0.146495165243057 1.8166167480533013 0.06059224112147384 0.9046651696554228 -0.35281558121364515 0.08678649703913842 -0.5014767272352025 -0.06479534846813502 1.0045242507969054 0.01688606050987761 -0.310232274483798 -0.1621847207111501 2.272 -19.684 -0.368 -9.996 0.28 0.384 -0.252
-0.9368787662010164 -1.190369091399081 -0.14802914603094242 1.8254371375836425 0.06020874592450249 0.9019807032766233 -0.35434956200153056 0.10367255754901604 -0.4971570373373269 -0.05772676499888393 1.0182687186537824 0.0035342917346255468 -0.29373891305554545 -0.13430308591577078 2.4 -19.716 -0.3 -9.932 0.292 0.384 -0.232
-0.935344785413131 -1.19573802415668 -0.14841264122791378 1.8365584982958116 0.059825250727531136 0.8992962368978238 -0.35434956200153056 0.16139932254789996 -0.5101161070309539 -0.08953539061051385 0.9915651811032784 -0.0200276531628781 -0.30551988550429726 -0.09660397407976494 2.088 -19.524 -0.3 -9.872 0.28 0.424 -0.224
-0.9345777950191884 -1.1995729761263936 -0.1491796316218565 1.845762383023124 0.059825250727531136 0.8954612849281103 -0.35550004759244463 0.15472343816027392 -0.47163159703169794 -0.08874999244726373 0.9927432783481536 -0.01060287520387664 -0.29570240846367074 -0.07853981632501214 2.212 -19.24 -0.268 -9.904 0.228 0.424 -0.24
-0.9318933286403889 -1.2037914232930784 -0.1507136124097419 1.856500248538322 0.05944175553055978 0.8916263329583968 -0.355883542789416 0.2010619297920311 -0.491266551112951 -0.08050331173313745 0.9970629682460292 -0.004319689897875668 -0.31455196438167365 -0.05340707510100826 2.088 -19.016 -0.232 -9.812 0.164 0.396 -0.252
-0.9280583766706754 -1.2095438512476488 -0.15186409800065595 1.8664711236595772 0.05905826033358843 0.8900923521705113 -0.355883542789416 0.2481858195870384 -0.47163159703169794 -0.13665928040552114 0.9801769077361516 -0.04712388979500729 -0.29099001948417 -0.045160394386881984 1.712 -18.952 -0.268 -9.812 0.172 0.396 -0.24
-0.9272913862767326 -1.2137622984143337 -0.15263108839459866 1.876058503583861 0.05829126993964572 0.8862574002007978 -0.35703402838033005 0.24543692601566297 -0.4543528374401953 -0.10956304377339195 0.9715375279404003 -0.05222897785613308 -0.2827433387700437 -0.06086835765188441 1.804 -18.764 -0.368 -9.78 0.2 0.424 -0.252
-0.9230729391100477 -1.217597250384047 -0.15339807878854136 1.8856458835081449 0.05790777474267437 0.8839564290189696 -0.3574175235773014 0.2737112598926673 -0.4402156705016931 -0.07029313561088588 0.9628981481446489 -0.07147123285576105 -0.30983957540217294 -0.045160394386881984 1.804 -18.7 -0.368 -9.84 0.2 0.424 -0.224
-0.9196214823373056 -1.2237331735355887 -0.15493205957642678 1.8956167586294 0.05714078434873166 0.8816554578371415 -0.3578010187742728 0.31415926530004856 -0.4351105824405673 -0.11741702540589316 0.944441291308271 -0.084037603467763 -0.21676989305703354 -0.04123340357063138 1.464 -18.824 -0.332 -9.66 0.172 0.396 -0.204
-0.9169370159585061 -1.2264176399143882 -0.15493205957642678 1.905204138553684 0.056373793954788955 0.8789709914583421 -0.35703402838033005 0.3012001956064216 -0.45121124478719477 -0.08050331173313745 0.9420850968185207 -0.06950773744763575 -0.2340486526485362 -0.006675884387626033 1.496 -18.668 -0.3 -9.476 0.172 0.356 -0.204
-0.9138690543827352 -1.2310195822780445 -0.15569904997036949 1.9144080232809964 0.05483981316690354 0.8770535154734853 -0.3574175235773014 0.2803871442802934 -0.40722894764518797 -0.029452431121879556 0.9385508050838952 -0.09778207132464012 -0.23326325448528606 -0.0019634954081253035 1.776 -18.476 -0.268 -9.444 0.172 0.404 -0.204
-0.9104175976099931 -1.2348545342477582 -0.15569904997036949 1.9243788984022516 0.05368932757598948 0.8743690490946858 -0.3574175235773014 0.3224059460141749 -0.3872012944823099 -0.040448005407381256 0.9169523555945168 -0.11034844193664206 -0.252112810403289 0.01727875959150267 1.556 -18.444 -0.368 -9.352 0.172 0.48 -0.168
-0.9069661408372509 -1.2386894862174715 -0.15531555477339815 1.9351167639174494 0.05292233718204677 0.871301087518915 -0.3566505331833587 0.31219576989192327 -0.3860231972374347 -0.03887720908088101 0.9291260271248937 -0.12487830795676931 -0.2591813938725401 0.0019634954081253035 1.836 -18.38 -0.232 -9.352 0.172 0.508 -0.196
-0.9046651696554228 -1.2417574477932425 -0.15608254516734085 1.9431701630538478 0.052155346788104066 0.8693836115340582 -0.35703402838033005 0.3200497515244245 -0.39976766509431183 -0.023561944897503646 0.9303041243697688 -0.09738937224301507 -0.2548617039746644 -0.014529866020127248 1.9 -18.316 -0.332 -9.384 0.188 0.5 -0.156
-0.9000632272917665 -1.2455923997629559 -0.15608254516734085 1.9527575429781316 0.0502378708032473 0.8666991451552588 -0.35703402838033005 0.3754203220335581 -0.3577488633604303 -0.008246680714126275 0.912239966615016 -0.10563605295714133 -0.19831303622065566 -0.0035342917346255468 1.776 -18.256 -0.332 -9.412 0.172 0.396 -0.184
-0.8950777897311389 -1.2494273517326695 -0.15608254516734085 1.9623449229024155 0.04947088040930459 0.8651651643673733 -0.35703402838033005 0.3730641275438077 -0.33065262672830115 -0.012959069693627005 0.9012443923295144 -0.11152653918151725 -0.20341812428178146 -0.0070685834692510935 1.62 -18.096 -0.772 -9.596 0.188 0.396 -0.176
-0.8912428377614254 -1.2517283229144975 -0.15684953556128356 1.9696313316448713 0.04947088040930459 0.8632476883825165 -0.3574175235773014 0.4197953182571899 -0.3502875808095542 -0.019242254999627974 0.8961393042683886 -0.09385508050838952 -0.23012166183228558 -0.006283185306000972 1.212 -18.192 -0.736 -9.628 0.18 0.396 -0.14
-0.8874078857917118 -1.2563302652781538 -0.1572330307582549 1.979218711569155 0.04793689962141918 0.8609467172006885 -0.35703402838033005 0.4260785035631909 -0.34439709458517825 -0.07579092275363672 0.8576547942691326 -0.04908738520313259 -0.19399334632278 0.03063052836675474 1.184 -18.192 -0.772 -9.504 0.18 0.432 -0.112
-0.8824224482310843 -1.259781722050896 -0.1572330307582549 1.9880391010994962 0.04947088040930459 0.8578787556249177 -0.3574175235773014 0.42529310539994075 -0.2980586029534211 -0.03887720908088101 0.866294174064884 -0.009817477040626518 -0.22815816642416029 0.0047123889795007284 0.808 -17.968 -0.772 -9.476 0.18 0.452 -0.112
-0.8774370106704567 -1.2613157028387814 -0.1580000211521976 1.9960925002358947 0.04908738521233324 0.8574952604279463 -0.3574175235773014 0.44689155488931914 -0.303949089177797 -0.006283185306000972 0.853335104371257 0.004319689897875668 -0.21951878662840896 -0.005890486224375911 0.808 -18.16 -0.904 -9.32 0.172 0.444 -0.112
-0.8728350683068005 -1.265150654808495 -0.1587670115461403 2.005296384963207 0.047553404424447825 0.8536603084582327 -0.3574175235773014 0.4637776153991967 -0.2988440011166712 -0.023169245815878585 0.8258461686575027 -0.01610066234662749 -0.20459622152665666 -0.006675884387626033 0.496 -18.096 -1.172 -9.232 -0.1 0.452 -0.1
-0.8686166211401155 -1.2678351211872945 -0.15838351634916897 2.0145002696905197 0.045252433242619704 0.85289331806429 -0.35703402838033005 0.45867252733807096 -0.27646015346404273 -0.027881634795379313 0.8270242659023779 -0.11349003458964255 -0.19988383254715592 0.014529866020127248 0.372 -18.16 -1.44 -9.26 -0.244 0.472 -0.092
-0.8640146787764593 -1.2701360923691225 -0.1572330307582549 2.022553668826918 0.043334957257762936 0.8502088516854905 -0.35626703798638737 0.4944081437659515 -0.29177541764742015 -0.004319689897875668 0.8117090017190005 -0.19831303622065566 -0.1920298509146547 0.003141592653000486 0.06 -18.128 -1.408 -9.232 -0.116 0.46 -0.12
-0.8590292412158317 -1.2739710443388361 -0.15838351634916897 2.030223572766345 0.039883500485020755 0.8486748708976052 -0.3535825716075879 0.47948557866419916 -0.2599667920357902 0.005890486224375911 0.8022842237599991 -0.2992367001982963 -0.17121679958852648 0.10445795571226615 -0.092 -18.032 -1.508 -9.076 0.144 0.424 -0.092
-0.8532768132612614 -1.2747380347327788 -0.15838351634916897 2.037509981508801 0.037582529303192634 0.8471408901097197 -0.3497476196378743 0.5163992923369549 -0.24857851866866346 -0.01021017612225158 0.789325154066372 -0.32122784876929966 -0.17789268397615252 0.2784236488721681 -0.124 -18.096 -1.676 -8.984 0.172 0.444 -0.056
-0.8494418612915479 -1.2774225011115783 -0.1587670115461403 2.0447963902512565 0.03528155812136451 0.8448399189278917 -0.3459126676681608 0.5187554868267052 -0.22344577744465957 -0.01531526418337737 0.7531968385568665 -0.2697842690764167 -0.19320794815952988 0.3820962064211841 -0.308 -18.064 -1.508 -8.924 0.18 0.508 -0.044
-0.8436894333369775 -1.2797234722934063 -0.15915050674311168 2.0524662941906837 0.0337475773334791 0.8425389477460635 -0.34246121089541864 0.5218970794797058 -0.2450442269340379 -0.008246680714126275 0.7736171908013697 -0.20930861050615737 -0.18181967479240313 0.37699111836005833 -0.404 -18.128 -1.544 -8.68 0.152 0.56 -0.028
-0.8379370053824072 -1.281257453081292 -0.1580000211521976 2.0609031885240534 0.03259709174256504 0.8413884621551494 -0.3390097541226764 0.5415320335609588 -0.22030418479165909 -0.01531526418337737 0.7850054641684964 -0.13940817397689656 -0.17867808213940264 0.3691371367275571 -0.496 -18.224 -1.508 -8.62 0.136 0.568 -0.028
-0.8337185582157224 -1.28355842426312 -0.15915050674311168 2.068956587660452 0.03144660615165098 0.8402379765642354 -0.33402431656204884 0.5140430978472045 -0.19831303622065566 -0.007853981632501214 0.7575165284547422 -0.11388273367126761 -0.1822123738740282 0.3573561642788053 -0.372 -18.288 -1.576 -8.62 -0.016 0.576 -0.064
-0.8271991398672094 -1.2870098810358621 -0.15915050674311168 2.0770099867968503 0.030679615757708275 0.8375535101854359 -0.33133985018324935 0.5050110189698281 -0.22737276826091016 -0.011780972448751823 0.7484844495773658 -0.09228428418188928 -0.15236724367052357 0.36285395142155613 -0.404 -18.256 -1.44 -8.556 -0.1 0.528 -0.036
-0.8225971975035531 -1.288927357020719 -0.15838351634916897 2.083529405145363 0.029529130166794215 0.8360195293975505 -0.3278883934105072 0.49951323182707724 -0.23719024530153668 0.008639379795751335 0.7653705100872433 -0.12055861805889365 -0.16336281795602528 0.34871678448305393 -0.436 -18.288 -1.544 -8.556 -0.116 0.508 -0.028
-0.8164612743520114 -1.2904613378086043 -0.1587670115461403 2.0927332898726756 0.027228158984966094 0.833335063018751 -0.324436936637765 0.5077599125412036 -0.22972896275066054 -0.003926990816250607 0.7492698477406159 -0.13037609509952017 -0.16336281795602528 0.3392920065240525 -0.528 -18.096 -1.676 -8.648 -0.008 0.548 -0.044
-0.8107088463974411 -1.2927623089904325 -0.15915050674311168 2.100786689009074 0.02684466378799474 0.8321845774278369 -0.32060198466805145 0.5352488482549578 -0.2010619297920311 -0.005890486224375911 0.7559457321282419 -0.15118914642564837 -0.17160949867015154 0.3314380248915513 -0.528 -18.064 -1.44 -8.804 0.072 0.548 -0.016
-0.8057234088368136 -1.2954467753692318 -0.15915050674311168 2.107306107357587 0.024927187803137973 0.8306505966399516 -0.317917518289252 0.5552765014178359 -0.2120575040775328 0.01727875959150267 0.7634070146791181 -0.12016591897726858 -0.1661117115274007 0.3498948817279291 -0.436 -18.16 -1.24 -8.832 0.06 0.54 -0.016
-0.8003544760792146 -1.296597260960146 -0.1580000211521976 2.1145925161000427 0.02339320701525256 0.8287331206550947 -0.3136990711225671 0.536034246418208 -0.21951878662840896 -0.01767145867312773 0.7280640973328626 -0.11152653918151725 -0.14097897030339682 0.34047010376892767 -0.436 -18.0 -1.376 -8.984 -0.044 0.508 -0.044
-0.7949855433216156 -1.2985147369450027 -0.15915050674311168 2.12226242003947 0.0222427214243385 0.8271991398672094 -0.31024761434982495 0.5411393344793337 -0.20538161968990676 -0.014137166938502187 0.6958627726396076 -0.13980087305852162 -0.12762720152814475 0.36363934958480626 -0.56 -17.936 -1.276 -8.956 -0.016 0.46 -0.036
-0.7900001057609881 -1.3008157081268308 -0.15838351634916897 2.1283983431910114 0.021092235833424438 0.826815644670238 -0.30602916718314005 0.5525276078464605 -0.1888882582616542 0.012566370612001944 0.672300827742104 -0.15275994275214863 -0.11388273367126761 0.3597123587685556 -0.464 -18.032 -1.14 -8.772 0.016 0.54 -0.008
-0.7842476778064178 -1.3038836697026017 -0.15761652595522627 2.1353012567364957 0.019558255045539024 0.8264321494732667 -0.3025777104103979 0.536034246418208 -0.18928095734327927 0.014137166938502187 0.6573782626403517 -0.13508848407902088 -0.09542587683488976 0.3981968687678116 -0.464 -17.968 -1.276 -8.556 0.0 0.624 -0.044
-0.7788787450488188 -1.3061846408844298 -0.1580000211521976 2.1422041702819805 0.017640779060682257 0.8252816638823526 -0.2972087776527989 0.54938601519346 -0.19988383254715592 0.045945792550132106 0.6499169800894755 -0.1449059611196474 -0.1021017612225158 0.4052654522370627 -0.496 -17.904 -1.308 -8.376 -0.024 0.664 -0.036
-0.7731263170942485 -1.307335126475344 -0.15838351634916897 2.148723588630493 0.017257283863710903 0.8248981686853812 -0.29375732088005674 0.5572399968259611 -0.20695241601640701 0.0 0.6499169800894755 -0.1311614932627703 -0.08874999244726373 0.42529310539994075 -0.464 -17.936 -1.004 -8.252 -0.024 0.588 -0.016
-0.7673738891396782 -1.3088691072632292 -0.15761652595522627 2.154859511782035 0.015339807878854137 0.8237476830944672 -0.28877188331942916 0.5344634500917077 -0.21480639764890821 0.018456856836377853 0.6373506094774736 -0.1060287520387664 -0.06008295948863429 0.43471788335894224 -0.404 -17.716 -0.736 -8.284 0.008 0.54 -0.044
-0.7631554419729933 -1.3119370688390002 -0.15684953556128356 2.1609954349335765 0.014189322287940077 0.8233641878974959 -0.28301945536485884 0.5348561491733327 -0.21087940683265763 0.05458517234588344 0.6149667618248451 -0.10917034469176688 -0.06911503836601068 0.47477318968469845 -0.496 -17.748 -1.004 -8.192 0.0 0.56 -0.056
-0.757403014018423 -1.3134710496268855 -0.1564660403643122 2.1659808724942042 0.01227184630308331 0.8225971975035531 -0.27880100819817394 0.5262167693775814 -0.20734511509803208 0.04830198703988247 0.6067200811107188 -0.1331249886708956 -0.06911503836601068 0.5124723015207042 -0.496 -17.84 -0.872 -8.192 -0.008 0.624 -0.036
-0.7524175764577954 -1.315005030414771 -0.15608254516734085 2.1728837860396886 0.011504855909140603 0.8210632167156677 -0.2730485802436036 0.5513495106015853 -0.1959568417309053 0.030237829285129678 0.6118251691718446 -0.15275994275214863 -0.1021017612225158 0.5073672134595785 -0.496 -17.652 -0.836 -8.068 0.06 0.664 -0.044
-0.7470486437001965 -1.3180729919905418 -0.15493205957642678 2.1786362139942588 0.010737865515197896 0.8210632167156677 -0.26729615228903336 0.5081526116228285 -0.20459622152665666 0.07382742734551141 0.6090762756004692 -0.10524335387551628 -0.08953539061051385 0.5332853528468324 -0.308 -17.716 -0.972 -8.008 0.0 0.676 -0.056
-0.7405292253516835 -1.3207574583693413 -0.15493205957642678 2.184388641948829 0.009970875121255189 0.8195292359277823 -0.2607767339405203 0.5215043803980807 -0.22266037928140944 0.08678649703913842 0.6051492847842186 -0.0860010988758883 -0.05811946408050899 0.5572399968259611 -0.932 -17.78 -0.904 -7.856 -0.008 0.624 -0.056
-0.7370777685789413 -1.321524448763284 -0.15301458359157002 2.190524565100371 0.009203884727312482 0.8195292359277823 -0.25579129637989273 0.49165925019457607 -0.25564710213791453 0.08639379795751337 0.5961172059068423 -0.10524335387551628 -0.04987278336638271 0.5694136683563381 -1.028 -17.524 -0.972 -7.884 -0.06 0.644 -0.056
-0.7320923310183137 -1.3249759055360262 -0.1514806028036846 2.196276993054941 0.007286408742455715 0.8191457407308109 -0.24888838283440837 0.4712388979500729 -0.21284290224078292 0.14254976662989705 0.5925829141722166 -0.11938052081401847 -0.050658181529632834 0.6122178682534697 -1.088 -17.428 -1.14 -7.856 -0.016 0.624 -0.084
-0.7271068934576861 -1.3265098863239115 -0.1499466220157992 2.2020294210095113 0.006135923151541655 0.8191457407308109 -0.24236896448589537 0.4669192080521972 -0.2061670178531569 0.17632188764965226 0.574911455499089 -0.1299833960178951 -0.05654866775400875 0.6263550351919719 -0.84 -17.492 -1.308 -7.792 0.044 0.588 -0.056
-0.7236554366849439 -1.329194352702711 -0.1491796316218565 2.207781848964082 0.005368932757598948 0.8176117599429256 -0.23584954613738238 0.48616146305182517 -0.25839599570928995 0.14883295193589802 0.5662720757033376 -0.12487830795676931 -0.08914269152888879 0.6562001653954765 -0.964 -17.46 -1.408 -7.732 0.016 0.636 -0.084
-0.7186699991243164 -1.3311118286875678 -0.1472621556369997 2.2143012673125946 0.004218447166684887 0.8160777791550401 -0.228946632591898 0.48184177315394955 -0.22933626366903548 0.13037609509952017 0.5717698628460884 -0.09896016856951531 -0.12055861805889365 0.6601271562117271 -0.996 -17.3 -1.24 -7.7 -0.08 0.724 -0.092
-0.7140680567606601 -1.3326458094754532 -0.14457768925820025 2.2196702000701936 0.0038349519697135344 0.8153107887610974 -0.22089323345549958 0.44139376774656824 -0.2238384765262846 0.15982852622139973 0.5914048169273415 -0.056155968672383684 -0.10995574285501701 0.698611666210983 -0.932 -17.208 -1.172 -7.764 -0.108 0.74 -0.072
-0.7086991240030611 -1.336864256642138 -0.14419419406122888 2.2261896184187067 0.0030679615757708274 0.8160777791550401 -0.2132233295160725 0.4712388979500729 -0.27567475530079266 0.17160949867015154 0.5592034922340865 -0.06872233928438563 -0.05340707510100826 0.711178036822985 -0.84 -17.272 -1.172 -7.824 0.036 0.664 -0.064
-0.7044806768363763 -1.3383982374300234 -0.14304370847031483 2.2311750559793344 0.0030679615757708274 0.8160777791550401 -0.20632041597058814 0.49165925019457607 -0.24150993519941236 0.1311614932627703 0.5548838023362108 -0.08521570071263818 -0.009424777959001457 0.7261006019247374 -0.808 -17.048 -0.872 -7.64 0.108 0.608 -0.072
-0.7002622296696914 -1.3426166845967085 -0.14035924209151535 2.2369274839339046 0.0030679615757708274 0.8141603031701834 -0.19903400722813244 0.4476769530525692 -0.26035949111741524 0.1370519794871462 0.5607742885605868 -0.03180862561162992 -0.02591813938725401 0.7476990514141156 -0.528 -16.92 -0.704 -7.732 0.016 0.624 -0.064
-0.6960437825030065 -1.345301150975508 -0.1384417661066586 2.243063407085446 0.0023009711818281204 0.8141603031701834 -0.19136410328870537 0.4170464246858145 -0.252112810403289 0.19438604540440507 0.5423174317242089 -0.014922565101752308 -0.05183627877450802 0.7410231670264896 -0.464 -16.856 -0.772 -7.824 0.0 0.692 -0.092
-0.6902913545484362 -1.3483691125512787 -0.13729128051574452 2.248048844646074 0.0015339807878854137 0.813776807973212 -0.18177672336442152 0.4504258466239447 -0.2788163479537931 0.1959568417309053 0.5328926537652074 -0.03180862561162992 -0.030237829285129678 0.7846127650868714 -0.464 -16.792 -0.636 -7.732 0.008 0.724 -0.084
-0.6864564025787226 -1.3502865885361355 -0.13460681413694506 2.25265078700973 0.0019174759848567672 0.8149272935641261 -0.1737233242280231 0.4637776153991967 -0.2709623663212919 0.1621847207111501 0.49990593090870233 -0.01688606050987761 -0.005890486224375911 0.8219191778412521 -0.56 -16.668 -0.604 -7.608 0.016 0.664 -0.112
-0.6826214506090091 -1.3533545501119062 -0.13153885256117423 2.2576362245703576 0.0019174759848567672 0.8149272935641261 -0.16451943950071063 0.41154863754306364 -0.29177541764742015 0.24661502326053814 0.49048115294970085 0.010995574285501701 0.014922565101752308 0.8380198401878796 -0.528 -16.444 -0.736 -7.456 0.016 0.616 -0.1
-0.6787864986392956 -1.355272026096763 -0.1292378813793461 2.2637721477218995 0.0007669903939427069 0.8141603031701834 -0.15569904997036949 0.39269908162506073 -0.28235063968841867 0.27960174611704325 0.49283734743945123 -0.03887720908088101 0.0047123889795007284 0.8733627575341351 -0.496 -16.412 -0.804 -7.336 -0.06 0.676 -0.1
-0.673801061078668 -1.3598739684604193 -0.1277039005914607 2.268757585282527 0.0011504855909140602 0.813776807973212 -0.14687866044002837 0.42961279529781643 -0.2831360378516688 0.23247785632203596 0.478307481419324 -0.03377212101975522 -0.04123340357063138 0.9036005868192648 -0.436 -16.348 -0.536 -7.428 -0.044 0.772 -0.084
-0.6711165946998685 -1.3617914444452761 -0.12463593901568987 2.2725925372522404 0.0 0.8133933127762406 -0.13767477571271589 0.4182245219306897 -0.2689988709131666 0.2171625921386586 0.5002986299903274 -0.060475658570259355 -0.01767145867312773 0.9185231519210171 -0.464 -16.096 -0.772 -7.428 -0.024 0.78 -0.12
-0.6661311571392409 -1.3640924156271041 -0.12080098704597633 2.277577974812868 -0.0007669903939427069 0.8133933127762406 -0.12732040539448933 0.37856191468655853 -0.27056966723966686 0.2709623663212919 0.4810563749906994 -0.08285950622288782 -0.02631083846887907 0.9625054490630238 -0.404 -16.16 -0.536 -7.364 -0.016 0.704 -0.12
-0.6622962051695274 -1.3667768820059036 -0.11926700625809092 2.28102943158561 -0.0015339807878854137 0.8145437983671547 -0.1169660350762628 0.42254421182856533 -0.29177541764742015 0.24347343060753765 0.45749443009319574 -0.07736171908013696 0.015707963265002428 0.9738937224301506 -0.56 -16.064 -0.536 -7.428 0.1 0.704 -0.112
-0.6580777580028425 -1.3702283387786458 -0.11734953027323415 2.2867818595401808 -0.0011504855909140602 0.813776807973212 -0.1062281695610649 0.42529310539994075 -0.3031636910145469 0.25368360672978923 0.472024296113323 -0.06518804754976008 0.04790928795825741 0.975857217838276 -0.496 -16.032 -0.568 -7.364 0.088 0.676 -0.14
-0.654242806033129 -1.3732963003544167 -0.11313108310654926 2.291383801903837 -0.0023009711818281204 0.8141603031701834 -0.09510680884889565 0.3828816045844342 -0.2854922323414192 0.26153758836229046 0.46063602274619625 -0.023169245815878585 0.01021017612225158 1.0371182745717855 -0.436 -15.904 -0.436 -7.488 0.008 0.724 -0.1
-0.650024358866444 -1.376747757127159 -0.11159710231866385 2.296752734661436 -0.002684466378799474 0.8145437983671547 -0.08436894333369775 0.3895574889720603 -0.2870630286679194 0.30080749652479655 0.47948557866419916 -0.02591813938725401 0.009424777959001457 1.0763881827342914 0.28 -15.808 -0.568 -7.58 -0.024 0.752 -0.14
-0.6454224165027879 -1.379048728308987 -0.11083011192472114 2.2998206962372065 -0.002684466378799474 0.8145437983671547 -0.07478156340941391 0.45121124478719477 -0.30473448734104713 0.24582962509728803 0.45827982825644586 -0.021598449489378342 0.00510508806112579 1.0811005717137923 0.592 -15.808 -0.636 -7.64 -0.052 0.724 -0.14
-0.6389029981542749 -1.3821166898847579 -0.10852914074289302 2.3051896289948055 -0.0030679615757708274 0.8145437983671547 -0.06327670750027331 0.5061891162147033 -0.2960951075452958 0.1370519794871462 0.4197953182571899 -0.03063052836675474 0.014922565101752308 1.092096145999294 0.372 -15.748 -0.704 -7.64 -0.036 0.636 -0.14
-0.6346845509875899 -1.3832671754756718 -0.10852914074289302 2.308641085767548 -0.0038349519697135344 0.8156942839580688 -0.05177185159113271 0.543102829887459 -0.2737112598926673 0.12487830795676931 0.39584067427806124 -0.03730641275438077 0.012173671530376884 1.1270463642639243 0.436 -15.716 -0.3 -7.7 -0.08 0.644 -0.128
-0.6300826086239337 -1.3874856226423566 -0.1054611791671222 2.311325552146347 -0.0038349519697135344 0.8149272935641261 -0.039883500485020755 0.5254313712143313 -0.28627763050466926 0.13351768775252065 0.3805254100946839 -0.029059732040254495 0.005497787142750851 1.1804534393649326 0.184 -15.556 0.668 -7.824 -0.024 0.724 -0.128
-0.6247136758663347 -1.3901700890211561 -0.10239321759135137 2.3151605041160606 -0.005752427954570301 0.8149272935641261 -0.026461168591023387 0.4826271713171996 -0.2662499773417912 0.23247785632203596 0.35853426152368045 -0.06440264938650996 0.014922565101752308 1.2307189218129404 0.496 -15.492 1.172 -7.792 0.144 0.732 -0.148
-0.6204952286996499 -1.3940050409908697 -0.09932525601558054 2.318995456085774 -0.008436894333369775 0.8160777791550401 -0.013805827090968724 0.4390375732568179 -0.3015928946880466 0.30355639009617197 0.34636058999330355 -0.16650441060902577 0.043982297142006806 1.2491757786493183 0.684 -15.556 1.276 -7.764 0.164 0.724 -0.148
-0.6170437719269076 -1.3966895073696692 -0.09280583766706753 2.3216799224645737 -0.01227184630308331 0.8176117599429256 0.0007669903939427069 0.43471788335894224 -0.3220132469325498 0.4033019568289374 0.31690815887142404 -0.2968805057085459 0.11938052081401847 1.2911945803831997 1.244 -15.62 1.004 -7.7 0.152 0.644 -0.156
-0.6116748391693088 -1.39975746894544 -0.08820389530341129 2.3247478840403444 -0.015339807878854137 0.8191457407308109 0.014189322287940077 0.43236168886919185 -0.29648780662692087 0.48144907407232446 0.31415926530004856 -0.34439709458517825 0.14922565101752308 1.32614479864783 1.652 -15.524 0.268 -7.732 0.164 0.692 -0.14
-0.6070728968056525 -1.4024419353242394 -0.08436894333369775 2.327432350419144 -0.016106798272796843 0.8210632167156677 0.029912625363765568 0.4441426613179437 -0.2960951075452958 0.45631633284832057 0.2807798433619184 -0.27724555162729286 0.13823007673202137 1.3862277581364644 1.556 -15.588 -0.032 -7.824 0.328 0.692 -0.156
-0.6017039640480536 -1.406276887293953 -0.08053399136398422 2.3301168167979434 -0.016106798272796843 0.8214467119126391 0.043334957257762936 0.478307481419324 -0.3204424506060496 0.3840597018293094 0.2560398012195396 -0.1060287520387664 0.1319468914260204 1.4321735506865965 1.12 -15.492 0.0 -7.856 0.38 0.704 -0.168
-0.5963350312904546 -1.408577858475781 -0.07708253459124204 2.3320342927828004 -0.015339807878854137 0.8241311782914386 0.058674765136617076 0.5328926537652074 -0.2949170103004206 0.3455751918300535 0.24308073152591259 0.045160394386881984 0.1319468914260204 1.435707842421222 0.872 -15.332 0.568 -7.976 0.208 0.74 -0.176
-0.5905826033358843 -1.4112623248545806 -0.07516505860638527 2.334335263964628 -0.01457281748491143 0.8264321494732667 0.07286408742455715 0.5619523858054619 -0.27253316264779215 0.31062497356542307 0.19517144356765517 0.10131636305926567 0.1720021977517766 1.4215706754827198 0.06 -15.268 0.836 -8.128 0.144 0.676 -0.168
-0.584830175381314 -1.4147137816273228 -0.07017962104575767 2.3347187591616 -0.01457281748491143 0.8291166158520661 0.08666991451552587 0.574911455499089 -0.31141037172867314 0.32122784876929966 0.16650441060902577 0.06715154295788539 0.22423117560790967 1.3795518737488384 0.124 -15.048 0.704 -8.16 0.3 0.636 -0.14
-0.579461242623715 -1.417014752809151 -0.06519418348513008 2.3362527399494852 -0.013805827090968724 0.8314175870338942 0.10162622719740866 0.5116869033574541 -0.28941922315766977 0.4382521750935678 0.12644910428326955 0.014529866020127248 0.2638937828520408 1.3697343967082118 0.124 -14.792 0.064 -8.036 0.436 0.56 -0.128
-0.5748593002600588 -1.4200827143849217 -0.060975736318445196 2.3362527399494852 -0.014189322287940077 0.8329515678217797 0.11504855909140603 0.491266551112951 -0.2941316121371705 0.503832921724953 0.10406525663064109 -0.00039269908162506076 0.25368360672978923 1.344601655484208 0.216 -14.732 -0.368 -8.312 0.38 0.608 -0.148
-0.5687233771085172 -1.4231506759606927 -0.055223308363874894 2.3374032255403994 -0.01227184630308331 0.8364030245945219 0.12962137657631745 0.5018694263168276 -0.28667032958629435 0.47634398601119865 0.05222897785613308 0.08835729336563866 0.21951878662840896 1.377588378340713 -0.06 -14.572 -0.5 -8.556 0.144 0.692 -0.156
-0.5648884251388037 -1.4254516471425207 -0.0502378708032473 2.3366362351464565 -0.009203884727312482 0.839854481367264 0.14381069886425754 0.49558624101082666 -0.2898119222392948 0.4798782777458242 0.0007853981632501215 0.1971349389757805 0.28470683417816905 1.3764102810958379 0.0 -14.316 -0.604 -8.284 0.116 0.568 -0.176
-0.5579855115933192 -1.4285196087182916 -0.04678641403050512 2.3362527399494852 -0.006135923151541655 0.8425389477460635 0.15569904997036949 0.5026548244800777 -0.25957409295416517 0.44060836958331817 -0.030237829285129678 0.2689988709131666 0.2870630286679194 1.326537497729455 -0.184 -14.224 -0.332 -8.252 0.124 0.56 -0.156
-0.5522330836387489 -1.430053589506177 -0.04295146206079158 2.3358692447525136 -0.004601942363656241 0.8448399189278917 0.16988837225830958 0.5772676499888393 -0.2450442269340379 0.37149333121730743 -0.05654866775400875 0.23287055540366103 0.25132741224003885 1.2574224593634444 -0.34 -13.936 -0.4 -8.496 0.124 0.712 -0.196
-0.5457136652902359 -1.4331215510819477 -0.04026699568199211 2.333951768767657 -0.0038349519697135344 0.8482913757006338 0.18139322816745018 0.6448118920283498 -0.2309070599955357 0.34871678448305393 -0.10288715938576591 0.13980087305852162 0.2591813938725401 1.2699888299754465 -0.592 -13.904 -0.332 -8.284 0.116 0.704 -0.176
-0.5391942469417229 -1.4346555318698333 -0.03796602450016399 2.3324177879797716 -0.0038349519697135344 0.8502088516854905 0.19251458887961942 0.6412776002937242 -0.20930861050615737 0.2807798433619184 -0.10327985846739098 0.08639379795751337 0.27528205621916757 1.2083350741603118 -0.308 -13.936 -0.1 -8.404 0.124 0.676 -0.148
-0.5345923045780667 -1.4361895126577187 -0.0337475773334791 2.3301168167979434 -0.0030679615757708274 0.8544272988521755 0.2044029399857314 0.5796238444785896 -0.19320794815952988 0.3337942193813016 -0.1578650308132744 0.05772676499888393 0.3271183349936756 1.1651381751815553 -0.464 -13.428 -0.332 -8.804 0.124 0.644 -0.168
-0.5284563814265251 -1.437723493445604 -0.029529130166794215 2.3281993408130868 -0.0038349519697135344 0.8586457460188603 0.21629129109184334 0.5474225197853346 -0.16139932254789996 0.4052654522370627 -0.23169245815878584 -0.006675884387626033 0.3730641275438077 1.0818859698770424 -0.496 -13.016 -0.568 -8.712 0.136 0.5 -0.168
-0.5219369630780121 -1.4388739790365181 -0.02684466378799474 2.324364388843373 -0.0038349519697135344 0.8620972027916025 0.2266456614100699 0.6071127801923439 -0.1539380399970238 0.36756634040105685 -0.27488935713754253 -0.024347343060753767 0.36246125233993104 1.0284788947760342 -0.496 -12.824 -0.468 -8.832 0.124 0.54 -0.176
-0.5161845351234418 -1.4404079598244035 -0.023009711818281205 2.3212964272676024 -0.0038349519697135344 0.864781669170402 0.23508255574343967 0.5929756132538417 -0.12330751163026907 0.32594023774880043 -0.29138271856579506 -0.021991148571003403 0.3420409000954279 0.9636835463078991 -0.496 -12.824 -0.436 -8.984 0.136 0.624 -0.184
-0.5111990975628141 -1.440791455021375 -0.019558255045539024 2.3170779801009176 -0.003451456772742181 0.8690001163370868 0.24236896448589537 0.5753041545807139 -0.05340707510100826 0.33340152029967657 -0.3440043955035532 0.02081305132612822 0.3432189973403031 0.8674722713097591 -1.276 -12.572 -0.468 -8.864 0.124 0.588 -0.184
-0.5065971551991579 -1.440791455021375 -0.013805827090968724 2.313243028131204 -0.004218447166684887 0.8728350683068005 0.2504223636222938 0.5054037180514531 -0.04241150081550656 0.3919136834618106 -0.3734568266254328 0.023954643979128706 0.3502875808095542 0.7916813485561225 -1.432 -12.252 -0.368 -8.804 0.108 0.596 -0.176
-0.5031456984264157 -1.440024464627432 -0.008436894333369775 2.309024580964519 -0.003451456772742181 0.876670020276514 0.25655828677383546 0.4539601383585702 -0.013351768775252066 0.5061891162147033 -0.41351213295118894 -0.009032078877376396 0.38366700274768434 0.7064656478434843 -1.556 -12.22 -0.604 -8.804 0.144 0.508 -0.168
-0.49777676566881673 -1.4396409694304608 -0.0030679615757708274 2.3040391434038914 -0.004601942363656241 0.8797379818522848 0.2619272195314344 0.40644354948193784 0.012959069693627005 0.5611669876422118 -0.4771293841744488 -0.04437499622363186 0.3860231972374347 0.6031857893760932 -1.464 -12.316 -1.14 -8.864 0.152 0.576 -0.204
-0.4935583185021319 -1.4384904838395467 0.0007669903939427069 2.298286715449321 -0.004985437560627594 0.883189438625027 0.26729615228903336 0.42332960999181546 0.04830198703988247 0.4826271713171996 -0.49519354192920156 -0.08560839979426324 0.33065262672830115 0.5246459730510812 -1.836 -12.316 -2.752 -8.924 0.124 0.588 -0.156
-0.48742239535059023 -1.437723493445604 0.003451456772742181 2.291767297100808 -0.0030679615757708274 0.8889418665795973 0.2715145994557182 0.4739877915214483 0.09149888601863915 0.32868913132017585 -0.5521349087648354 -0.004319689897875668 0.34164820101380283 0.44453536039956876 -2.708 -12.54 -3.052 -8.924 0.136 0.548 -0.148
-0.48320394818390533 -1.4365730078546899 0.004601942363656241 2.2856313739492666 0.0007669903939427069 0.8912428377614254 0.27534955142543177 0.5340707510100826 0.11938052081401847 0.21755529122028364 -0.5855143307029655 0.20930861050615737 0.3522510762176795 0.40565815131868777 -2.74 -12.412 -2.988 -8.924 0.0 0.548 -0.168
-0.4789855010172204 -1.4342720366728618 0.006135923151541655 2.2791119556007535 0.0023009711818281204 0.8935438089432535 0.2784175130012026 0.4421791659098184 0.15590153540514912 0.21245020315915786 -0.627533132436847 0.3180862561162992 0.3542145716258048 0.34950218264630406 -2.992 -12.284 -2.82 -8.832 -0.428 0.596 -0.184
-0.47323307306265017 -1.4331215510819477 0.006902913545484362 2.272209042055269 0.002684466378799474 0.8969952657159956 0.28033498898605935 0.4614214209094464 0.1841758692821535 0.08285950622288782 -0.6628760497831025 0.21166480499590773 0.32633293683042547 0.27763825070891796 -3.956 -12.668 -2.112 -8.68 -0.484 0.616 -0.176
-0.47131559707779336 -1.4308205799001197 0.009587379924283835 2.2660731189037273 0.0011504855909140602 0.9008302176857093 0.2814854745769734 0.4920519492762011 0.21166480499590773 0.07186393193738612 -0.6942919763131074 0.029845130203504617 0.31651545978979895 0.21951878662840896 -3.8 -12.76 -1.944 -8.528 -0.252 0.636 -0.168
-0.4678641403050512 -1.4289031039152629 0.011504855909140603 2.2587867101612717 -0.0011504855909140602 0.9038981792614801 0.2834029505618302 0.33536501570780186 0.22815816642416029 0.23679754621991161 -0.7029313561088587 -0.18181967479240313 0.3019855937696717 0.16532631336415057 -2.992 -12.7 -2.884 -8.436 0.152 0.636 -0.148
-0.46479617872928036 -1.4254516471425207 0.012655341500054663 2.250349815827902 -0.003451456772742181 0.9065826456402796 0.2849369313497156 0.3043417882594221 0.24857851866866346 0.24229533336266248 -0.7245298055982371 -0.27960174611704325 0.3066979827491724 0.15354534091539876 -2.896 -13.144 -2.952 -8.376 0.152 0.692 -0.148
-0.4613447219565382 -1.421616695172807 0.015339807878854137 2.2422964166915036 -0.0030679615757708274 0.909267112019079 0.28532042654668693 0.34047010376892767 0.31415926530004856 0.1021017612225158 -0.7531968385568665 -0.16375551703765032 0.2925608158106702 0.11938052081401847 -2.804 -13.208 -2.416 -8.528 0.152 0.704 -0.168
-0.45827676038076737 -1.4177817432030937 0.015339807878854137 2.234243017555105 -0.0015339807878854137 0.9127185687918212 0.28608741694062967 0.2854922323414192 0.36992253489080723 0.11270463642639243 -0.7661559082504935 0.04123340357063138 0.3086614781572977 0.05222897785613308 -2.304 -13.364 -2.484 -8.464 0.116 0.712 -0.148
-0.4544418084110538 -1.4135632960364088 0.015339807878854137 2.2269566088126496 0.0 0.9161700255645634 0.286470912137601 0.27017696815804176 0.3663882431561817 0.07382742734551141 -0.782256570597121 0.16414821611927538 0.3153373625449238 0.03769911183600583 -2.4 -13.744 -2.08 -8.772 0.0 0.76 -0.168
-0.45252433242619705 -1.4112623248545806 0.01457281748491143 2.2185197144792794 0.0003834951969713534 0.9196214823373056 0.28608741694062967 0.30277099193292184 0.3860231972374347 -0.027096236632129192 -0.8054258164129996 0.16257741979277515 0.3290818304018009 0.0400553063257562 -2.492 -13.872 -1.508 -8.984 -0.088 0.704 -0.184
-0.4506068564413403 -1.4066603824909245 0.016106798272796843 2.2096993249489385 -0.0003834951969713534 0.9242234247009617 0.28608741694062967 0.2509347131584138 0.38641589631905976 -0.013351768775252066 -0.8164213906985013 0.018064157754752792 0.375027622951933 0.014137166938502187 -2.304 -14.224 -1.744 -8.984 0.0 0.636 -0.176
-0.44830588525951215 -1.4012914497333255 0.015339807878854137 2.199344954630712 -0.0007669903939427069 0.928825367064618 0.28685440733457235 0.2171625921386586 0.3832743036660593 0.03573561642788053 -0.8556912988610074 -0.04555309346850705 0.4292200962161914 -0.0023561944897503642 -2.272 -14.38 -1.912 -9.2 0.116 0.588 -0.176
-0.44677190447162674 -1.3978399929605834 0.016490293469768196 2.190908060297342 -0.0011504855909140602 0.9330438142313029 0.28608741694062967 0.1822123738740282 0.40683624856356293 0.03259402377488004 -0.8800386419217611 -0.039662607244131134 0.4099778412165634 -0.0047123889795007284 -1.96 -14.444 -1.844 -9.292 0.088 0.588 -0.184
-0.4452379236837413 -1.3928545553999556 0.01572330307582549 2.180937185176087 0.0003834951969713534 0.9364952710040451 0.286470912137601 0.155116137241899 0.42961279529781643 0.0047123889795007284 -0.8906415171256378 0.045160394386881984 0.40958514213493835 0.004319689897875668 -1.9 -14.604 -2.048 -9.352 -0.008 0.656 -0.212
-0.44447093328979864 -1.389786593824185 0.014956312681882784 2.1728837860396886 0.0011504855909140602 0.9410972133677014 0.28570392174365833 0.1507964473440233 0.43550328152219236 -0.015707963265002428 -0.9385508050838952 0.05733406591725887 0.39544797519643615 -0.014137166938502187 -1.68 -14.508 -1.812 -9.384 -0.052 0.624 -0.252
-0.44293695250191323 -1.3840341658696145 0.014956312681882784 2.1632964061154047 -0.0003834951969713534 0.9460826509283289 0.28570392174365833 0.14686945652777272 0.47359509243982323 -0.03652101459113065 -0.924806337227018 0.006283185306000972 0.4249004063183157 -0.019634954081253035 -1.68 -14.54 -1.98 -9.26 0.008 0.656 -0.26
-0.4414029717140278 -1.3798157187029296 0.01572330307582549 2.1533255309941497 -0.0011504855909140602 0.9503010980950138 0.28570392174365833 0.13744467856877127 0.478307481419324 -0.015707963265002428 -0.9475828839612715 -0.04280419989713162 0.4543528374401953 -0.0200276531628781 -1.62 -14.76 -1.44 -9.232 0.088 0.624 -0.26
-0.4406359813200851 -1.3755972715362448 0.014189322287940077 2.142971160675923 -0.0007669903939427069 0.9533690596707847 0.28570392174365833 0.08364490438613793 0.472024296113323 0.01060287520387664 -0.9711448288587752 -0.07971791356988733 0.43039819346106656 -0.012173671530376884 -1.556 -14.824 -1.98 -9.232 0.124 0.608 -0.24
-0.43910200053219967 -1.3698448435816746 0.014189322287940077 2.1337672759486104 -0.0007669903939427069 0.9579710020344409 0.28570392174365833 0.07932521448826227 0.4822344722355746 -0.027488935713754253 -1.0072731443682807 -0.04084070448900632 0.4021238595840622 -0.001570796326500243 -1.524 -14.824 -1.676 -9.168 0.144 0.636 -0.24
-0.4398689909261424 -1.3644759108240756 0.013038836697026017 2.1230294104334124 -0.0003834951969713534 0.9625729443980972 0.28532042654668693 0.06008295948863429 0.5101161070309539 -0.013351768775252066 -1.027693496612784 0.02120575040775328 0.4107632393798135 -0.003926990816250607 -1.276 -14.952 -1.676 -9.016 0.116 0.644 -0.26
-0.43910200053219967 -1.3591069780664766 0.012655341500054663 2.112675040115186 0.0 0.9660244011708393 0.28570392174365833 0.02081305132612822 0.5356415473365829 -0.04280419989713162 -1.0233738067149083 0.029059732040254495 0.39780416968618654 -0.0047123889795007284 -1.244 -15.112 -1.844 -9.14 0.124 0.676 -0.252
-0.4387185053352283 -1.352971054914935 0.012655341500054663 2.101553679403017 -0.0007669903939427069 0.9702428483375242 0.2849369313497156 0.05183627877450802 0.5458517234588344 -0.06754424203951044 -1.0500773442654123 0.008246680714126275 0.4040873549921875 0.009424777959001457 -1.588 -15.3 -1.544 -9.168 0.088 0.636 -0.308
-0.4387185053352283 -1.3483691125512787 0.012655341500054663 2.0911993090847902 0.0 0.9740778003072377 0.2811019793800021 0.029452431121879556 0.5588107931524614 -0.05262167693775814 -1.0689269001834154 0.024740042142378828 0.36521014591130646 -0.1912444527514046 -1.556 -15.652 -1.644 -9.14 0.116 0.636 -0.28
-0.438335010138257 -1.342233189399737 0.01112136071216925 2.079310957978678 -0.0003834951969713534 0.97752925707998 0.2772670274102885 0.028274333877004374 0.5682355711114628 -0.0530143760193832 -1.0693195992650404 0.014922565101752308 0.3589269606053055 -0.3440043955035532 -1.464 -15.808 -1.88 -9.14 0.116 0.692 -0.26
-0.4387185053352283 -1.3353302758542527 0.010354370318226542 2.067039111675595 -0.0003834951969713534 0.9813642090496935 0.273432075440575 0.049480084284757656 0.5281802647857067 -0.08796459428401361 -1.0681415020201652 -0.001570796326500243 0.3510729789728043 -0.3742422247886829 -1.9 -15.904 -1.644 -9.2 0.116 0.712 -0.28
-0.438335010138257 -1.3318788190815105 0.010354370318226542 2.05706823655434 0.0 0.9848156658224356 0.2692136282738901 0.030237829285129678 0.5458517234588344 -0.08482300163101313 -1.0555751314081632 0.009817477040626518 0.34950218264630406 -0.37031523397243227 -1.712 -16.064 -1.912 -9.108 0.108 0.76 -0.28
-0.43756801974431425 -1.3245924103390547 0.008436894333369775 2.0467138662361135 0.0 0.9878836273982065 0.2661456666981193 0.00039269908162506076 0.5878705251927159 -0.07422012642713648 -1.0783516781424167 0.03063052836675474 0.3522510762176795 -0.3644247477480564 -1.776 -16.224 -1.376 -9.076 0.124 0.704 -0.268
-0.438335010138257 -1.3188399823844845 0.009203884727312482 2.0348255151300014 0.0 0.99171857936792 0.2634612003193198 -0.027881634795379313 0.562737783968712 -0.05772676499888393 -1.0909180487544188 -0.011388273367126762 0.34636058999330355 -0.31258846897354836 -1.712 -16.508 -1.608 -9.016 0.124 0.74 -0.28
-0.43756801974431425 -1.3134710496268855 0.007286408742455715 2.0244711448117747 0.0003834951969713534 0.9947865409436908 0.26000974354657763 -0.029452431121879556 0.6000441967230928 -0.0899280896921389 -1.098379331305295 -0.036128315509505585 0.34047010376892767 -0.31415926530004856 -1.836 -16.888 -1.812 -8.984 0.136 0.712 -0.316
-0.43910200053219967 -1.307335126475344 0.006519418348513008 2.0125827937056626 0.0 0.9990049881103757 0.2569417819708068 0.00039269908162506076 0.5921902150905916 -0.0950331777532647 -1.0752100854894162 -0.001570796326500243 0.368744437645932 -0.32594023774880043 -1.868 -17.208 -1.776 -9.048 0.1 0.732 -0.288
-0.43948549572917106 -1.301966193717745 0.005752427954570301 2.0014614329934934 0.0007669903939427069 1.0016894544891752 0.253873820395036 -0.03063052836675474 0.543495528969084 -0.09817477040626518 -1.0877764561014183 0.04084070448900632 0.33732851111592715 -0.2898119222392948 -2.024 -17.428 -1.644 -9.26 0.228 0.724 -0.296
-0.4410194765170565 -1.2969807561571174 0.004218447166684887 1.991107062675267 0.0019174759848567672 1.00590790165586 0.2500388684253224 -0.05890486224375911 0.5788384463153395 -0.07932521448826227 -1.072068492836416 0.07382742734551141 0.3247621405039252 -0.297273204790171 -1.68 -17.684 -1.476 -9.384 0.428 0.724 -0.288
-0.44025248612311374 -1.2904613378086043 0.0030679615757708274 1.9796022067661265 0.003451456772742181 1.0085923680346596 0.24735440204652295 -0.054192473264258384 0.5851216316213405 -0.11938052081401847 -1.0704976965099156 0.12370021071189413 0.3337942193813016 -0.30473448734104713 -1.96 -17.872 -1.644 -9.536 0.456 0.704 -0.28
-0.4406359813200851 -1.2827914338691773 0.0015339807878854137 1.9684808460539571 0.006902913545484362 1.012427320004373 0.24428644047075213 -0.05458517234588344 0.5890486224375912 -0.11349003458964255 -1.0783516781424167 0.21284290224078292 0.32751103407530063 -0.30277099193292184 -2.056 -18.128 -1.776 -9.628 0.264 0.656 -0.28
-0.4414029717140278 -1.2785729867024924 0.0007669903939427069 1.9581264757357306 0.010354370318226542 1.0158787767771154 0.24083498369800996 -0.09738937224301507 0.601222293967968 -0.1621847207111501 -1.072068492836416 0.30355639009617197 0.3200497515244245 -0.30355639009617197 -2.088 -18.348 -1.476 -9.78 0.116 0.676 -0.288
-0.4440874380928273 -1.272820558747922 -0.0007669903939427069 1.94662161982659 0.013805827090968724 1.018946738352886 0.2373835269252678 -0.11977321989564353 0.574911455499089 -0.11859512265076834 -1.0767808818159166 0.34910948356467897 0.32554753866717534 -0.3388993074424274 -1.9 -18.54 -1.408 -9.84 0.1 0.74 -0.288
-0.4456214188807127 -1.2670681307933518 -0.0007669903939427069 1.9362672495083635 0.015339807878854137 1.0227816903225997 0.23354857495555426 -0.1280199006097698 0.5556692004994609 -0.07422012642713648 -1.0830640671219176 0.27528205621916757 0.3279037331569257 -0.35617806703393007 -1.992 -18.732 -1.912 -9.932 0.108 0.732 -0.308
-0.44677190447162674 -1.2601652172478675 -0.002684466378799474 1.9255293839931655 0.017257283863710903 1.0270001374892845 0.22971362298584072 -0.1441205629563973 0.5705917656012133 -0.07343472826388636 -1.0756027845710414 0.2089159114245323 0.36285395142155613 -0.37070793305405736 -2.116 -18.856 -2.08 -10.208 0.116 0.676 -0.288
-0.4479223900625408 -1.2551797796872397 -0.0030679615757708274 1.914024528084025 0.018791264651596317 1.0304515942620267 0.22587867101612719 -0.16061392438464983 0.6004368958047178 -0.10485065479389122 -1.0928815441625441 0.1700387023436513 0.39544797519643615 -0.3950552761148111 -1.9 -18.856 -2.248 -10.424 0.108 0.588 -0.288
-0.4494563708504262 -1.2501943421266122 -0.0038349519697135344 1.9013691865839704 0.021092235833424438 1.0342865462317403 0.222427214243385 -0.13469578499739585 0.5438882280507091 -0.11113384009989219 -1.145110522018677 0.1790707812210277 0.38837939172718505 -0.4091924430533133 -2.088 -18.888 -2.048 -10.452 0.116 0.588 -0.288
-0.45099035163831164 -1.2448254093690132 -0.004601942363656241 1.8910148162657439 0.021859226227367145 1.0377380030044825 0.21820876707670012 -0.14529866020127247 0.5603815894789617 -0.07736171908013696 -1.1455032211003022 0.16336281795602528 0.3970187715229364 -0.4127267347879388 -2.368 -18.824 -1.912 -10.332 0.108 0.54 -0.296
-0.4529078276231684 -1.239072981414443 -0.006519418348513008 1.8795099603566032 0.0222427214243385 1.0415729549741959 0.21283983431910117 -0.14961835009914815 0.574911455499089 -0.10917034469176688 -1.1333295495699254 0.1009236639776406 0.3593196596869306 -0.4292200962161914 -2.524 -18.952 -2.348 -10.176 0.108 0.644 -0.288
-0.4532913228201398 -1.2340875438538152 -0.007669903939427069 1.8691555900383767 0.0222427214243385 1.0446409165499668 0.20900488234938763 -0.16061392438464983 0.5576326959075862 -0.1441205629563973 -1.1659235733448052 0.0510508806112579 0.34675328907492864 -0.42254421182856533 -2.772 -19.016 -2.28 -10.024 0.116 0.692 -0.28
-0.4559757891989392 -1.2279516207022736 -0.007286408742455715 1.8572672389322646 0.022626216621309852 1.048092373322709 0.20478643518270273 -0.14922565101752308 0.5588107931524614 -0.09660397407976494 -1.1482521146716775 0.03848450999925595 0.33065262672830115 -0.42843469805294127 -2.896 -19.016 -2.18 -9.872 0.124 0.724 -0.28
-0.45827676038076737 -1.221815697550732 -0.008436894333369775 1.84461189743221 0.023009711818281205 1.0519273252924224 0.2001844928190465 -0.24033183795453716 0.5870851270294658 -0.021598449489378342 -1.1423616284473017 0.015707963265002428 0.3498948817279291 -0.4170464246858145 -2.648 -19.176 -2.448 -9.78 0.124 0.74 -0.296
-0.46057773156259546 -1.2160632695961617 -0.010354370318226542 1.8334905367200407 0.022626216621309852 1.0561457724591075 0.19481556006144754 -0.21323560132240799 0.5760895527439641 -0.08482300163101313 -1.1584622907939293 -0.011388273367126762 0.36560284499293155 -0.4441426613179437 -2.708 -19.364 -2.516 -9.78 0.116 0.676 -0.28
-0.4628787027444236 -1.2118448224294769 -0.01112136071216925 1.8208351952199862 0.02339320701525256 1.0592137340348782 0.19059711289476267 -0.23444135173016126 0.5552765014178359 -0.11663162724264303 -1.1674943696713056 0.007853981632501214 0.3601050578501807 -0.4618141199910714 -2.896 -19.46 -2.884 -9.78 0.116 0.624 -0.288
-0.4663301595171658 -1.2041749184900499 -0.011504855909140603 1.8085633489169028 0.02454369260616662 1.0618982004136777 0.18407769454624964 -0.2399391388729121 0.5788384463153395 -0.11977321989564353 -1.1596403880388044 0.06322455214163478 0.31847895519792424 -0.5277875657040816 -2.96 -19.332 -2.516 -10.056 0.1 0.752 -0.288
-0.4678641403050512 -1.1980389953385082 -0.012655341500054663 1.7966749978107908 0.024927187803137973 1.066500142777334 0.17717478100076528 -0.24347343060753765 0.5588107931524614 -0.10406525663064109 -1.170243263242681 0.0510508806112579 0.31847895519792424 -0.5992587985598427 -3.208 -18.984 -2.416 -10.484 0.108 0.848 -0.288
-0.47169909227476475 -1.193437052974852 -0.014189322287940077 1.7855536370986216 0.025310683000109326 1.0707185899440188 0.16988837225830958 -0.27646015346404273 0.575696853662339 -0.10720684928364158 -1.1682797678345558 0.06558074663138515 0.3891647898904352 -0.6832964020276057 -3.552 -18.764 -2.852 -11.004 0.108 0.692 -0.288
-0.4747670538505356 -1.188068120217253 -0.015339807878854137 1.7732817907955383 0.026461168591023387 1.0768545130955605 0.16030099233402573 -0.29334621397392036 0.5965099049884672 -0.14372786387477224 -1.202051888854311 0.05026548244800778 0.5081526116228285 -0.7865762604949966 -4.08 -18.54 -2.952 -11.372 0.116 0.528 -0.288
-0.4786020058202491 -1.1811652066717686 -0.01572330307582549 1.7602429540985123 0.026077673394052033 1.0833739314440736 0.15186409800065595 -0.32633293683042547 0.6408849012120992 -0.10877764561014182 -1.2719523253835718 0.019242254999627974 0.6047565857025935 -0.8984954987581389 -4.052 -18.256 -3.02 -11.524 0.116 0.356 -0.268
-0.48205346259299126 -1.172728312338399 -0.016490293469768196 1.7468206222045148 0.026077673394052033 1.0906603401865291 0.14150972768242942 -0.3993749660126868 0.6459899892732249 -0.0530143760193832 -1.3300717894640808 0.014922565101752308 0.6829037029459806 -0.9491536802877718 -4.456 -18.0 -3.288 -11.492 0.108 0.328 -0.296
-0.48627190975967616 -1.1654419035959431 -0.01687378866673955 1.7310973191286894 0.02684466378799474 1.0967962633380708 0.1284708909854034 -0.38445240091093447 0.6946846753947324 -0.04162610265225644 -1.3540264334432095 0.02042035224450316 0.673086225905354 -1.0575386268162885 -4.8 -18.128 -3.828 -11.4 0.124 0.404 -0.288
-0.49049035692636106 -1.1593059804444015 -0.017640779060682257 1.7176749872346921 0.027611654181937447 1.1029321864896124 0.1177330254702055 -0.39976766509431183 0.7025386570272336 -0.05851216316213405 -1.3815153691569637 0.06872233928438563 0.6212499471308461 -1.1655308742631802 -5.172 -18.16 -4.264 -11.28 0.108 0.548 -0.26
-0.49547579448698864 -1.1516360765049745 -0.01802427425765361 1.702335179355838 0.030679615757708275 1.1098351000350968 0.10277671278832272 -0.4429645640730685 0.7480917504957407 -0.08285950622288782 -1.429031958033596 0.15825772989489947 0.6291039287633473 -1.2829478996690735 -5.828 -18.032 -4.06 -11.124 0.116 0.56 -0.268
-0.5000777368506448 -1.14473316295949 -0.019558255045539024 1.6881458570678978 0.033364082136507746 1.1163545183836099 0.08935438089432535 -0.4688827034603225 0.7524114403936164 -0.08050331173313745 -1.4569135928289754 0.24033183795453716 0.6616979525382274 -1.3634512114022108 -6.264 -17.968 -4.196 -10.76 0.116 0.528 -0.252
-0.5050631744112725 -1.1374467542170343 -0.01917475984856767 1.674340029976929 0.03604854851530722 1.1236409271260657 0.07554855380335662 -0.5144357969288296 0.7445574587611151 -0.051443579692882956 -1.4891149175222302 0.29845130203504616 0.7084291432516095 -1.410182402115593 -6.948 -18.032 -4.632 -10.332 0.124 0.444 -0.26
-0.5111990975628141 -1.1293933550806359 -0.020708740636453084 1.6574662413101895 0.04065049087896346 1.13054384067155 0.06135923151541655 -0.5650939784584624 0.7673340054953687 -0.08207410805963769 -1.5240651357868606 0.336150413871052 0.7029313561088587 -1.4294246571152212 -6.948 -18.476 -4.936 -9.628 0.08 0.508 -0.224
-0.5169515255173844 -1.1213399559442374 -0.021859226227367145 1.6428934238252781 0.044485442848677 1.135912773429149 0.048703890015361885 -0.5933683123354667 0.7940375430458728 -0.07264933010063623 -1.5114987651748588 0.39269908162506073 0.626747734273597 -1.3387111692598321 -6.916 -19.048 -5.0 -8.832 -0.216 0.608 -0.26
-0.5242379342598401 -1.1140535472017816 -0.0222427214243385 1.6279371111433953 0.047553404424447825 1.1389807350049197 0.03719903410622128 -0.6444191929467247 0.7665486073321186 -0.07971791356988733 -1.4855806257876047 0.4060508504003128 0.46534841172569696 -1.2110839677316874 -6.42 -19.78 -4.968 -8.312 -0.464 0.76 -0.232
-0.5303738574113818 -1.1060001480653834 -0.02147573103039579 1.6152817696433406 0.049854375606275945 1.1401312205958338 0.027228158984966094 -0.6522731745792258 0.7559457321282419 -0.04633849163175717 -1.428246559870346 0.2988440011166712 0.33065262672830115 -1.0917034469176687 -6.14 -20.38 -4.8 -7.948 -0.436 0.924 -0.26
-0.5380437613508089 -1.0987137393229276 -0.0222427214243385 1.601475942552372 0.04947088040930459 1.1424321917776619 0.018791264651596317 -0.6797621102929802 0.7512333431487412 -0.018064157754752792 -1.3230032059948296 0.15236724367052357 0.2061670178531569 -0.9841038985524022 -5.548 -21.016 -5.272 -7.7 -0.244 1.04 -0.28
-0.5441796845023505 -1.0921943209744145 -0.02454369260616662 1.5892040962492886 0.0502378708032473 1.1431991821716045 0.008820389530341128 -0.6585563598852269 0.7257079028431123 -0.07579092275363672 -1.247604982322818 0.006283185306000972 0.12684180336489462 -0.8517643080447568 -5.516 -21.684 -5.372 -7.608 -0.116 1.032 -0.252
-0.5514660932448062 -1.0852914074289302 -0.025310683000109326 1.578849725931062 0.0502378708032473 1.1420486965806906 0.0038349519697135344 -0.6330309195795979 0.7131415322311103 -0.13862277581364643 -1.1835950320179331 0.031415926530004856 0.054977871427508505 -0.7551603339649918 -5.36 -22.128 -4.832 -7.764 -0.2 1.012 -0.268
-0.5576020163963479 -1.0776215034895031 -0.027611654181937447 1.567728365218893 0.05062136600021865 1.1416652013837192 -0.0023009711818281204 -0.6864379946806062 0.6958627726396076 -0.168075206935526 -1.0893472524279184 0.04162610265225644 -0.03180862561162992 -0.6507023782527256 -5.42 -22.572 -4.296 -8.16 -0.188 1.088 -0.28
-0.5645049299418322 -1.0707185899440188 -0.028762139772851508 1.5585244804915803 0.04947088040930459 1.1412817061867477 -0.008436894333369775 -0.6687665360074785 0.6895795873336067 -0.19281524907790482 -1.001382658143905 0.005497787142750851 -0.06440264938650996 -0.6004368958047178 -5.048 -22.984 -3.624 -8.68 -0.136 1.108 -0.28
-0.572941824275202 -1.0645826667924772 -0.030679615757708275 1.5485536053703253 0.04947088040930459 1.1416652013837192 -0.015339807878854137 -0.6923284809049821 0.6436337947834746 -0.16650441060902577 -0.9346238142676445 -0.06361725122325984 -0.06126105673350948 -0.6251769379470967 -5.016 -23.556 -3.724 -9.14 0.008 1.032 -0.232
-0.5809952234116005 -1.058063248443964 -0.03298058693953639 1.5389662254460414 0.047553404424447825 1.1408982109897765 -0.0222427214243385 -0.7343472826388636 0.6200718498859709 -0.15275994275214863 -0.8690430676362594 -0.10131636305926567 -0.0310232274483798 -0.6031857893760932 -4.548 -23.968 -3.828 -9.66 0.1 0.936 -0.268
-0.5890486225479988 -1.0519273252924224 -0.03413107253045045 1.5324468070975283 0.04793689962141918 1.1408982109897765 -0.02684466378799474 -0.7681194036586187 0.6031857893760932 -0.1590431280581496 -0.7810784733522458 -0.03220132469325498 0.001570796326500243 -0.5309291583570821 -4.052 -24.32 -3.256 -10.148 0.036 0.908 -0.232
-0.596718526487426 -1.0461748973378522 -0.036432043712278574 1.5251603983550726 0.04908738521233324 1.140514715792805 -0.03259709174256504 -0.808174709984375 0.5603815894789617 -0.14961835009914815 -0.7253152037614872 0.01649336142825255 0.008639379795751335 -0.5599888903973366 -3.428 -24.572 -3.324 -10.484 -0.008 0.868 -0.288
-0.6040049352298816 -1.0411894597772247 -0.03796602450016399 1.5186409800065597 0.04908738521233324 1.1412817061867477 -0.03911651009107805 -0.7850054641684964 0.5474225197853346 -0.18181967479240313 -0.6966481708028578 0.02552544030562895 0.009032078877376396 -0.6008295948863429 -3.272 -24.764 -3.388 -10.696 -0.016 0.78 -0.28
-0.6116748391693088 -1.0365875174135684 -0.0395000052880494 1.512505056855018 0.04908738521233324 1.1408982109897765 -0.044485442848677 -0.7720463944748694 0.5254313712143313 -0.1798561793842778 -0.6660176424361031 0.01767145867312773 -0.0007853981632501215 -0.6518804754976009 -3.02 -24.796 -3.188 -10.668 0.0 0.76 -0.296
-0.6201117335026785 -1.031985575049912 -0.04141748127290617 1.5063691337034764 0.04908738521233324 1.1401312205958338 -0.05138835639416136 -0.8219191778412521 0.4853760648885751 -0.18967365642490433 -0.6185010535594707 0.011780972448751823 -0.01649336142825255 -0.6475607855997252 -3.052 -24.92 -2.784 -10.604 0.036 0.82 -0.26
-0.6273981422451342 -1.0281506230801987 -0.043334957257762936 1.50176719133982 0.04832039481839053 1.140514715792805 -0.05790777474267437 -0.8164213906985013 0.4390375732568179 -0.1990984343839058 -0.5729479600909636 -0.019242254999627974 -0.03887720908088101 -0.6373506094774736 -2.928 -24.952 -2.716 -10.576 0.06 0.888 -0.232
-0.6362185317754754 -1.024315671110485 -0.04601942363656241 1.496398258582221 0.047553404424447825 1.1408982109897765 -0.06557767868210143 -0.8077820109027499 0.41390483203281403 -0.19399334632278 -0.5387831399895834 -0.02120575040775328 -0.0510508806112579 -0.6420629984569743 -2.772 -24.92 -2.584 -10.484 0.072 0.916 -0.252
-0.6435049405179311 -1.0200972239438002 -0.04716990922747647 1.4914128210215936 0.04832039481839053 1.1393642302018911 -0.07133010663667173 -0.8003207283518737 0.40290925774731234 -0.21519909673053328 -0.49990593090870233 -0.03337942193813016 -0.006283185306000972 -0.626747734273597 -2.428 -24.952 -2.316 -10.392 0.072 0.916 -0.268
-0.6519418348513009 -1.0170292623680293 -0.04793689962141918 1.4868108786579373 0.04793689962141918 1.140514715792805 -0.07746602978821339 -0.827416964984003 0.3781692156049335 -0.20852321234290724 -0.4680973052970724 0.001570796326500243 0.009424777959001457 -0.6577709617219767 -2.212 -25.048 -2.348 -10.268 0.08 0.856 -0.252
-0.660762224381642 -1.0143447959892298 -0.05177185159113271 1.483359421885195 0.04793689962141918 1.1401312205958338 -0.0839854481367264 -0.8262388677391278 0.336150413871052 -0.20734511509803208 -0.43746677693031766 0.0047123889795007284 0.029059732040254495 -0.6562001653954765 -1.96 -25.272 -2.384 -10.176 0.08 0.808 -0.26
-0.668432128321069 -1.0108933392164876 -0.05368932757598948 1.479907965112453 0.04832039481839053 1.1393642302018911 -0.09050486648523941 -0.8242753723310025 0.31651545978979895 -0.2360121480566615 -0.3789546137681836 0.0023561944897503642 -0.02552544030562895 -0.6397068039672239 -1.744 -25.336 -2.216 -10.208 0.088 0.772 -0.252
-0.6768690226544388 -1.007825377640717 -0.0559902987578176 1.4772234987336534 0.04793689962141918 1.1370632590200629 -0.09740778003072377 -0.8313439558002536 0.29177541764742015 -0.2089159114245323 -0.3200497515244245 0.009424777959001457 -0.09817477040626518 -0.6510950773343507 -1.276 -25.556 -2.18 -10.3 0.088 0.908 -0.24
-0.6849224217908373 -1.00590790165586 -0.05790777474267437 1.4753060227487966 0.04832039481839053 1.1362962686261202 -0.10469418877317949 -0.8356636456981292 0.2631083846887907 -0.20813051326128218 -0.25172011132166394 0.003141592653000486 -0.1700387023436513 -0.6781913139664799 -1.244 -25.908 -2.216 -10.332 0.108 0.908 -0.252
-0.6925923257302643 -1.003606930474032 -0.05905826033358843 1.4737720419609113 0.04832039481839053 1.1339952974442922 -0.11006312153077843 -0.8348782475348792 0.21087940683265763 -0.20970130958778244 -0.18653206377190384 0.0019634954081253035 -0.18849555918002917 -0.6746570222318543 -1.152 -26.032 -2.216 -10.544 0.108 0.888 -0.28
-0.7017962104575768 -1.0028399400800891 -0.06212622190935926 1.4726215563699971 0.04908738521233324 1.131694326262464 -0.1169660350762628 -0.8285950622288781 0.18064157754752794 -0.1888882582616542 -0.16297011887440022 0.0023561944897503642 -0.2061670178531569 -0.6585563598852269 -0.932 -26.256 -1.844 -10.82 0.124 0.82 -0.268
-0.7098496095939753 -1.0016894544891752 -0.06366020269724466 1.4718545659760545 0.04832039481839053 1.1301603454745786 -0.1234854534247758 -0.8242753723310025 0.13665928040552114 -0.24268803244428755 -0.0950331777532647 0.0011780972448751821 -0.18928095734327927 -0.6397068039672239 -0.62 -26.636 -1.88 -10.788 0.108 0.724 -0.224
-0.7175195135334023 -1.0013059592922038 -0.0674951546669582 1.4714710707790832 0.047553404424447825 1.1267088887018364 -0.12885438618237474 -0.8560839979426325 0.07971791356988733 -0.24425882877078778 -0.03848450999925595 -0.011780972448751823 -0.23012166183228558 -0.61457406274322 -0.404 -26.604 -1.776 -10.944 0.136 0.752 -0.26
-0.7263399030637434 -1.0009224640952326 -0.0682621450609009 1.4718545659760545 0.04793689962141918 1.1224904415351515 -0.13460681413694506 -0.8109236035557504 0.054192473264258384 -0.25643250030116466 -0.0027488935713754254 -0.02552544030562895 -0.3180862561162992 -0.5976880022333424 -0.404 -26.476 -1.34 -11.188 0.136 0.828 -0.26
-0.7332428166092277 -1.0009224640952326 -0.07094661143970038 1.4737720419609113 0.04793689962141918 1.1201894703533233 -0.14035924209151535 -0.8301658585553784 0.04437499622363186 -0.21519909673053328 0.03180862561162992 -0.015707963265002428 -0.33772121019755225 -0.5694136683563381 -0.436 -26.352 -1.376 -11.552 0.136 0.82 -0.24
-0.7412962157456262 -1.0009224640952326 -0.0724805922275858 1.4741555371578825 0.047553404424447825 1.1178884991714952 -0.14687866044002837 -0.814065196208751 0.023561944897503646 -0.19674223989415543 0.06872233928438563 -0.019242254999627974 -0.3208351496876746 -0.5698063674379631 -0.404 -26.384 -1.476 -11.768 0.144 0.704 -0.232
-0.7485826244880819 -1.0009224640952326 -0.07439806821244256 1.474539032354854 0.04678641403050512 1.1152040327926958 -0.15109710760671324 -0.8179921870250015 -0.022383847652628464 -0.19163715183302965 0.08325220530451288 -0.024347343060753767 -0.2902046213209199 -0.5737333582542138 -0.436 -26.192 -1.376 -11.708 0.124 0.528 -0.224
-0.7581700044123657 -1.0013059592922038 -0.07669903939427068 1.4760730131427393 0.046402918833533764 1.112136071216925 -0.15684953556128356 -0.8407687337592551 -0.03730641275438077 -0.17789268397615252 0.08285950622288782 -0.003926990816250607 -0.2689988709131666 -0.5411393344793337 -0.184 -25.968 -1.44 -11.888 0.136 0.444 -0.232
-0.7677573843366495 -1.002456444883118 -0.07861651537912745 1.476840003536682 0.04716990922747647 1.10791762405024 -0.16260196351585385 -0.8490154144733814 -0.040448005407381256 -0.19281524907790482 0.09935286765114036 -0.01767145867312773 -0.3173008579530491 -0.5470298207037096 -0.464 -25.908 -1.376 -11.736 0.136 0.548 -0.26
-0.7754272882760767 -1.002456444883118 -0.08091748656095557 1.4779904891275961 0.04716990922747647 1.1044661672774978 -0.1679708962734528 -0.8576547942691326 -0.07029313561088588 -0.16454091520090044 0.1021017612225158 -0.011388273367126762 -0.3549999697890549 -0.5317145565203323 -0.216 -25.748 -1.476 -11.372 0.144 0.684 -0.26
-0.7819467066245896 -1.004757416064946 -0.08130098175792692 1.4791409747185102 0.04716990922747647 1.1010147105047556 -0.17257283863710904 -0.8128870989638757 -0.11545352999776785 -0.17749998489452745 0.10995574285501701 -0.018064157754752792 -0.40722894764518797 -0.5006913290719525 0.996 -25.492 -1.508 -11.156 0.136 0.78 -0.232
-0.7892331153670453 -1.004757416064946 -0.08436894333369775 1.4806749555063956 0.04716990922747647 1.0975632537320135 -0.17640779060682257 -0.7449501578427402 -0.11663162724264303 -0.20655971693478195 0.1280199006097698 0.0007853981632501215 -0.368744437645932 -0.48773225937832543 2.212 -25.4 -0.736 -10.944 0.124 0.76 -0.232
-0.7969030193064724 -1.0066748920498028 -0.08666991451552587 1.482208936294281 0.04678641403050512 1.094878787353214 -0.18177672336442152 -0.7853981632501215 -0.09896016856951531 -0.23561944897503645 0.155116137241899 0.013744467856877126 -0.30512718642267217 -0.4598506245829461 3.084 -25.016 -0.468 -10.668 0.336 0.636 -0.26
-0.8038059328519568 -1.0093593584286022 -0.09050486648523941 1.4848934026730805 0.04947088040930459 1.0910438353835006 -0.18637866572807776 -0.7060729487618592 -0.13744467856877127 -0.28195794060679363 0.18849555918002917 0.04908738520313259 -0.32594023774880043 -0.4429645640730685 3.304 -24.828 -0.4 -10.544 0.564 0.676 -0.224
-0.8091748656095558 -1.011276834413459 -0.0947233136519243 1.4864273834609658 0.051004861197190006 1.087208883413787 -0.1902136176977913 -0.6770132167216047 -0.16650441060902577 -0.3400774046873026 0.21637719397540847 0.13391038683414572 -0.36246125233993104 -0.446106156726069 3.364 -24.604 -0.4 -10.636 0.528 0.76 -0.232
-0.8160777791550401 -1.0128108152013444 -0.09932525601558054 1.4902623354306794 0.054072822772960834 1.0841409218380162 -0.19481556006144754 -0.6039711875393434 -0.1841758692821535 -0.4311835916243167 0.24308073152591259 0.24897121775028852 -0.3671736413194318 -0.4221515127469403 3.208 -24.16 -0.436 -10.604 0.344 0.76 -0.26
-0.8218302071096104 -1.0147282911862012 -0.10316020798529407 1.4925633066125075 0.05714078434873166 1.0810729602622453 -0.19826701683418974 -0.5984734003965926 -0.22030418479165909 -0.45670903192994566 0.27449665805591744 0.3110176726470481 -0.3310453258099262 -0.4241150081550656 2.992 -23.748 1.108 -10.668 0.18 0.656 -0.252
-0.8291166158520661 -1.016645767171058 -0.10507768397015084 1.4956312681882784 0.057524279545703015 1.0780049986864746 -0.20286895919784598 -0.6255696370287217 -0.22266037928140944 -0.34753868723817877 0.2792090470354182 0.2120575040775328 -0.2882411259127946 -0.38170350733955904 3.612 -23.588 1.812 -10.696 0.3 0.56 -0.232
-0.8356360342005792 -1.0204807191407714 -0.10699515995500761 1.4986992297640491 0.0559902987578176 1.0745535419137324 -0.20632041597058814 -0.7068583469251093 -0.22933626366903548 -0.23169245815878584 0.31062497356542307 0.01531526418337737 -0.3078760799940476 -0.43785947601194275 3.8 -23.492 2.248 -10.696 0.664 0.588 -0.252
-0.8417719573521208 -1.022014699928657 -0.10814564554592167 1.5021506865367915 0.055223308363874894 1.071869075534933 -0.2109223583342444 -0.6864379946806062 -0.26585727826016614 -0.14961835009914815 0.33261612213642644 -0.10367255754901604 -0.3251548395855503 -0.42175881366531526 4.58 -23.368 1.88 -10.576 0.932 0.644 -0.224
-0.8494418612915479 -1.0246991663074563 -0.11006312153077843 1.505985638506505 0.056373793954788955 1.0684176187621908 -0.21629129109184334 -0.7107853377413599 -0.2580032966276649 -0.11545352999776785 0.342826298258678 -0.0679369411211355 -0.30080749652479655 -0.44060836958331817 5.236 -23.396 1.376 -10.544 0.804 0.636 -0.252
-0.8555777844430895 -1.0281506230801987 -0.11083011192472114 1.5090536000822758 0.05905826033358843 1.0657331523833913 -0.22050973825852824 -0.6471680865181001 -0.25957409295416517 -0.13783737765039633 0.34439709458517825 0.11270463642639243 -0.29059732040254493 -0.4249004063183157 5.576 -23.46 1.376 -10.604 0.42 0.616 -0.232
-0.8617137075946312 -1.0304515942620267 -0.11236409271260656 1.513655542445932 0.059825250727531136 1.0622816956106491 -0.2247281854252131 -0.6577709617219767 -0.2737112598926673 -0.12566370612001942 0.3789546137681836 0.19674223989415543 -0.2878484268311695 -0.41626102652256436 5.704 -23.272 1.376 -10.636 0.164 0.576 -0.268
-0.8666991451552588 -1.0331360606408262 -0.11389807350049197 1.519024475203531 0.059825250727531136 1.0595972292318496 -0.22856313739492665 -0.5811946408050899 -0.2784236488721681 -0.14961835009914815 0.40016036417593687 0.10995574285501701 -0.2960951075452958 -0.43668137876706753 5.264 -23.208 1.276 -10.576 0.228 0.596 -0.212
-0.8728350683068005 -1.0369710126105396 -0.11543205428837738 1.5236264175671872 0.05829126993964572 1.055762277262136 -0.23431556534949696 -0.5026548244800777 -0.2921681167290452 -0.1869247628535289 0.46731190713382226 -0.021991148571003403 -0.31455196438167365 -0.4315762907059417 5.264 -23.016 1.14 -10.636 0.4 0.636 -0.224
-0.877820505867428 -1.0400389741863105 -0.11658253987929144 1.5289953503247862 0.05829126993964572 1.0538448012772792 -0.23776702212223913 -0.47948557866419916 -0.33261612213642644 -0.14215706754827198 0.48616146305182517 -0.08914269152888879 -0.30551988550429726 -0.43550328152219236 5.016 -22.828 1.34 -10.76 0.536 0.568 -0.224
-0.8816554578371415 -1.0434904309590527 -0.11850001586414821 1.5343642830823851 0.05829126993964572 1.0500098493075658 -0.24236896448589537 -0.4755585878479486 -0.32672563591205056 -0.1401935721401467 0.5077599125412036 -0.05890486224375911 -0.30080749652479655 -0.41154863754306364 4.58 -22.764 1.44 -10.76 0.536 0.472 -0.24
-0.8854904098068551 -1.0469418877317949 -0.11965050145506227 1.5393497206430127 0.05829126993964572 1.0473253829287663 -0.2462039164556089 -0.4402156705016931 -0.34439709458517825 -0.1621847207111501 0.5289656629489569 -0.006283185306000972 -0.27056966723966686 -0.4441426613179437 4.36 -22.604 1.108 -10.696 0.492 0.432 -0.204
-0.890859342564454 -1.0507768397015085 -0.12118448224294769 1.5447186534006117 0.05944175553055978 1.0442574213529954 -0.2511893540162365 -0.4221515127469403 -0.35617806703393007 -0.13940817397689656 0.5332853528468324 0.03180862561162992 -0.27960174611704325 -0.42097341550206513 4.36 -22.444 1.04 -10.696 0.436 0.452 -0.232
-0.8939273041402248 -1.053461306080308 -0.12156797743991904 1.5500875861582106 0.058674765136617076 1.0408059645802532 -0.25502430598595005 -0.40644354948193784 -0.36167585417668097 -0.07932521448826227 0.5588107931524614 0.03063052836675474 -0.31847895519792424 -0.42097341550206513 4.332 -22.476 0.972 -10.544 0.464 0.444 -0.224
-0.8977622561099384 -1.0576797532469928 -0.12195147263689039 1.556990499703695 0.058674765136617076 1.0369710126105396 -0.25885925795566356 -0.42175881366531526 -0.3542145716258048 -0.045945792550132106 0.5505641124383351 0.00510508806112579 -0.35578536795230503 -0.4272566008080661 4.3 -22.352 0.836 -10.332 0.492 0.452 -0.196
-0.9012137128826806 -1.0615147052167062 -0.12310195822780445 1.5631264228552366 0.05905826033358843 1.0323690702468835 -0.2649951811072052 -0.3663882431561817 -0.3549999697890549 -0.11113384009989219 0.6000441967230928 0.004319689897875668 -0.4040873549921875 -0.4480696521341943 3.988 -22.38 0.4 -10.056 0.464 0.472 -0.232
-0.9042816744584514 -1.0653496571864198 -0.12463593901568987 1.570029336400721 0.05944175553055978 1.0273836326862558 -0.2688301330769188 -0.3530364743809296 -0.368744437645932 -0.09189158510026421 0.6825110038643556 0.01649336142825255 -0.4551382356034454 -0.46966810162357264 3.832 -22.38 0.268 -9.872 0.38 0.54 -0.224
-0.9069661408372509 -1.068801113959162 -0.12616991980357528 1.5769322499462053 0.059825250727531136 1.022014699928657 -0.2741990658345177 -0.3310453258099262 -0.3754203220335581 -0.10563605295714133 0.7013605597823585 0.049480084284757656 -0.48498336580695 -0.48380526856207484 3.52 -22.444 0.604 -9.872 0.356 0.588 -0.212
-0.9096506072160504 -1.0722525707319042 -0.12732040539448933 1.584218658688661 0.05944175553055978 1.016645767171058 -0.2791845033951453 -0.28941922315766977 -0.394662577033186 -0.12252211346701895 0.711178036822985 0.014137166938502187 -0.5250386721327062 -0.4963716391740768 3.272 -22.508 0.636 -9.872 0.392 0.608 -0.232
-0.9119515783978784 -1.076471017898589 -0.12808739578843203 1.5926555530220308 0.059825250727531136 1.0120438248074017 -0.2837864457588015 -0.2548617039746644 -0.3828816045844342 -0.09149888601863915 0.7288494954961128 -0.014529866020127248 -0.5332853528468324 -0.4963716391740768 2.836 -22.444 0.368 -9.904 0.484 0.54 -0.212
-0.9142525495797066 -1.0799224746713312 -0.12885438618237474 1.599558466567515 0.05944175553055978 1.00590790165586 -0.28838838812245776 -0.23679754621991161 -0.39584067427806124 -0.1189878217323934 0.7586946256996173 0.00039269908162506076 -0.5415320335609588 -0.4790928795825741 2.584 -22.508 0.4 -9.872 0.456 0.492 -0.212
-0.9169370159585061 -1.0841409218380162 -0.12962137657631745 1.609145846491799 0.05944175553055978 0.9993884833073471 -0.2945243112739994 -0.2360121480566615 -0.3966260724413113 -0.09306968234513939 0.808174709984375 0.0 -0.5859070297845906 -0.5006913290719525 2.46 -22.412 0.132 -9.904 0.372 0.508 -0.224
-0.9184709967463914 -1.0895098545956152 -0.13077186216723152 1.6187332264160827 0.059825250727531136 0.9932525601558054 -0.2987427584406843 -0.21127210591428267 -0.40565815131868777 -0.07618362183526178 0.860010988758883 0.019634954081253035 -0.6283185306000971 -0.5124723015207042 2.148 -22.444 0.132 -9.904 0.38 0.568 -0.224
-0.9203884727312482 -1.0933448065653286 -0.13153885256117423 1.6267866255524812 0.05944175553055978 0.9867331418072924 -0.30449518639525464 -0.1959568417309053 -0.46534841172569696 -0.08050331173313745 0.9149888601863915 0.0011780972448751821 -0.6518804754976009 -0.5218970794797058 2.18 -22.38 -0.3 -9.904 0.408 0.588 -0.184
-0.9219224535191337 -1.0987137393229276 -0.13153885256117423 1.6379079862646506 0.059825250727531136 0.979830228261808 -0.3094806239558822 -0.18731746193515397 -0.44885505029744444 -0.07971791356988733 0.9275552307983934 -0.003926990816250607 -0.6499169800894755 -0.5034402226433279 2.088 -22.476 -0.232 -10.024 0.38 0.52 -0.224
-0.9242234247009617 -1.1021651960956698 -0.13230584295511694 1.6459613854010489 0.060975736318445196 0.9736943051102663 -0.3148495567134812 -0.19438604540440507 -0.4692754025419476 -0.06086835765188441 0.9676105371241497 0.03220132469325498 -0.6216426462124711 -0.5061891162147033 1.776 -22.636 -0.5 -9.996 0.356 0.452 -0.224
-0.9261409006858186 -1.1075341288532687 -0.13345632854603098 1.6574662413101895 0.05944175553055978 0.9671748867617533 -0.31906800388016604 -0.1531526418337737 -0.46338491631757167 -0.0620464548967596 0.9754645187566509 0.014137166938502187 -0.6291039287633473 -0.48498336580695 2.024 -22.636 -0.232 -10.24 0.364 0.424 -0.196
-0.9272913862767326 -1.112136071216925 -0.13307283334905964 1.666670126037502 0.05944175553055978 0.9606554684132403 -0.3240534414407937 -0.15236724367052357 -0.478307481419324 -0.04712388979500729 0.9978483664092793 -0.023169245815878585 -0.6668030405993531 -0.4732023933581982 1.712 -22.764 -0.232 -10.392 0.372 0.48 -0.184
-0.9280583766706754 -1.1167380135805811 -0.13307283334905964 1.6770244963557286 0.06020874592450249 0.953752554867756 -0.32750489821353584 -0.14254976662989705 -0.49244464835782614 -0.02670353755050413 1.0379036727350355 -0.018456856836377853 -0.6958627726396076 -0.43039819346106656 1.836 -22.7 -0.164 -10.3 0.372 0.472 -0.232
-0.9295923574585607 -1.12210694633818 -0.13307283334905964 1.6881458570678978 0.059825250727531136 0.9468496413222717 -0.33133985018324935 -0.10995574285501701 -0.48498336580695 -0.012959069693627005 1.0371182745717855 0.021991148571003403 -0.7017532588639835 -0.39976766509431183 1.9 -22.732 -0.332 -10.148 0.372 0.472 -0.212
-0.9299758526555321 -1.127475879095779 -0.13383982374300235 1.6985002273861243 0.06059224112147384 0.9391797373828445 -0.3351748021529629 -0.1130973355080175 -0.504225620806578 -0.01688606050987761 1.0716757937547907 0.005497787142750851 -0.6942919763131074 -0.3824889055028092 1.868 -22.732 -0.872 -9.872 0.344 0.472 -0.232
-0.9303593478525034 -1.132844811853378 -0.13537380453088776 1.710005083295265 0.06020874592450249 0.9311263382464462 -0.33824276372873374 -0.05026548244800778 -0.5273948666224566 -0.07657632091688685 1.0363328764085353 -0.007853981632501214 -0.7041094533537339 -0.35853426152368045 1.68 -22.7 -1.108 -9.748 0.316 0.5 -0.24
-0.9303593478525034 -1.1385972398079482 -0.1365242901218018 1.7203594536134914 0.06020874592450249 0.9246069198979331 -0.3416942205014759 -0.02591813938725401 -0.5242532739694561 -0.11113384009989219 1.0995574285501701 0.04280419989713162 -0.7539822367201167 -0.3593196596869306 1.212 -22.444 -1.24 -9.536 0.252 0.548 -0.196
-0.9299758526555321 -1.1431991821716045 -0.13805827090968723 1.7322478047196035 0.06059224112147384 0.9173205111554774 -0.3443786868802754 -0.034164820101380285 -0.5195408849899553 -0.11231193734476737 1.1294025587536747 0.045160394386881984 -0.7449501578427402 -0.33772121019755225 0.872 -22.224 -1.208 -9.596 0.2 0.528 -0.212
-0.9299758526555321 -1.1481846197322323 -0.1392087565006013 1.7445196510226868 0.06059224112147384 0.9108010928069644 -0.3474466484560462 -0.014922565101752308 -0.55017141335671 -0.11427543275289267 1.1678870687529306 0.01610066234662749 -0.7331691853939883 -0.2968805057085459 1.184 -21.968 -1.04 -9.568 0.236 0.568 -0.204
-0.9311263382464462 -1.1539370476868025 -0.14035924209151535 1.7552575165378848 0.06059224112147384 0.9031311888675373 -0.3501311148348457 0.008246680714126275 -0.5580253949892113 -0.12173671530376882 1.2181525512009383 -0.02042035224450316 -0.7677267045769938 -0.27724555162729286 0.964 -21.46 -1.072 -9.748 0.264 0.588 -0.212
-0.9299758526555321 -1.1593059804444015 -0.14227671807637213 1.7690633436288534 0.06059224112147384 0.896228275322053 -0.35281558121364515 0.03180862561162992 -0.5270021675408315 -0.10956304377339195 1.2326824172210658 -0.009817477040626518 -0.658949058966852 -0.24190263428103742 1.184 -21.112 -0.972 -9.932 0.272 0.528 -0.204
-0.9299758526555321 -1.1654419035959431 -0.14189322287940076 1.7801847043410226 0.060975736318445196 0.8916263329583968 -0.3539660668045592 0.04123340357063138 -0.556061899581086 -0.1280199006097698 1.209120472323562 0.0200276531628781 -0.5800165435602147 -0.22894356458741041 1.088 -20.7 -0.836 -10.116 0.264 0.412 -0.212
-0.9292088622615894 -1.1700438459595994 -0.14381069886425754 1.7928400458410774 0.060975736318445196 0.8866408953977691 -0.355883542789416 0.036913713672755706 -0.575696853662339 -0.1079922474468917 1.2004810925278107 0.018456856836377853 -0.4991205327454522 -0.18653206377190384 1.088 -20.192 -0.668 -10.208 0.264 0.336 -0.232
-0.9292088622615894 -1.176179769111141 -0.14457768925820025 1.8047283969471892 0.060975736318445196 0.8808884674431988 -0.3578010187742728 0.06126105673350948 -0.5772676499888393 -0.09385508050838952 1.1945906063034348 -0.021991148571003403 -0.4971570373373269 -0.1739656931599019 1.184 -19.716 -0.836 -10.3 0.264 0.308 -0.212
-0.9280583766706754 -1.1811652066717686 -0.1457281748491143 1.8158497576593586 0.06020874592450249 0.8770535154734853 -0.3593349995621582 0.040448005407381256 -0.5540984041729607 -0.11270463642639243 1.1659235733448052 -0.0200276531628781 -0.4896957547864507 -0.1280199006097698 1.308 -19.332 -0.668 -10.424 0.252 0.328 -0.212
-0.9261409006858186 -1.1861506442323961 -0.146495165243057 1.8292720895533559 0.06020874592450249 0.8728350683068005 -0.3608689803500436 0.0679369411211355 -0.4991205327454522 -0.09699667316139 1.1985175971196853 0.00039269908162506076 -0.4362886796854425 -0.13980087305852162 1.868 -18.92 -0.5 -10.332 0.244 0.344 -0.24
-0.9261409006858186 -1.1911360817930239 -0.14802914603094242 1.840393450265525 0.06059224112147384 0.8709175923219437 -0.3604854851530722 0.1130973355080175 -0.48616146305182517 -0.12448560887514426 1.1757410503854318 0.0007853981632501215 -0.40016036417593687 -0.08639379795751337 2.116 -18.7 -0.5 -10.176 0.252 0.328 -0.24
-0.9249904150949045 -1.1942040433687946 -0.1491796316218565 1.851131315780723 0.06135923151541655 0.8670826403522301 -0.3608689803500436 0.11427543275289267 -0.45081854570556973 -0.10838494652851677 1.143147026610552 -0.00510508806112579 -0.3479313863198038 -0.05576326959075863 1.744 -18.476 -0.604 -9.996 0.252 0.296 -0.212
-0.9238399295039904 -1.2007234617173077 -0.14956312681882783 1.863019666886835 0.06020874592450249 0.8632476883825165 -0.3616359707439863 0.0911061869370141 -0.47359509243982323 -0.09424777959001458 1.1078041092642963 -0.013744467856877126 -0.3569634651971802 -0.05262167693775814 1.62 -18.224 -0.568 -9.904 0.244 0.308 -0.232
-0.9219224535191337 -1.2041749184900499 -0.15109710760671324 1.8733740372050616 0.059825250727531136 0.859412736412803 -0.36201946594095763 0.13980087305852162 -0.45160394386881986 -0.09189158510026421 1.0885618542646684 -0.013351768775252066 -0.31847895519792424 -0.028667032958629435 2.18 -17.968 -0.4 -9.812 0.228 0.364 -0.224
-0.9203884727312482 -1.2083933656567347 -0.15186409800065595 1.8841119027202595 0.05944175553055978 0.8574952604279463 -0.36201946594095763 0.17082410050690142 -0.40644354948193784 -0.1189878217323934 1.0649999093671647 -0.0027488935713754254 -0.3078760799940476 -0.0027488935713754254 2.116 -17.78 -0.436 -9.812 0.216 0.364 -0.224
-0.9177040063524488 -1.212995308020391 -0.15301458359157002 1.894466273038486 0.06059224112147384 0.8536603084582327 -0.36201946594095763 0.15668693356839924 -0.42254421182856533 -0.12291481254864402 1.0516481405919127 -0.006675884387626033 -0.3153373625449238 -0.005497787142750851 1.776 -17.62 -0.604 -9.628 0.18 0.308 -0.252
-0.915786530367592 -1.2160632695961617 -0.15339807878854136 1.9063546241445979 0.05944175553055978 0.851742832473376 -0.36201946594095763 0.16297011887440022 -0.39858956784943667 -0.09856746948789025 1.0591094231427889 -0.014529866020127248 -0.29373891305554545 -0.005497787142750851 2.272 -17.556 -0.332 -9.476 0.172 0.328 -0.232
-0.9131020639887926 -1.2214322023537607 -0.15569904997036949 1.9163254992658532 0.05944175553055978 0.8467573949127484 -0.36201946594095763 0.23836834254641187 -0.38445240091093447 -0.14647675744614766 1.0492919461021624 -0.04162610265225644 -0.2811725424435435 0.005890486224375911 1.96 -17.652 -0.332 -9.26 0.164 0.328 -0.212
-0.9119515783978784 -1.2241166687325602 -0.1564660403643122 1.9278303551749938 0.058674765136617076 0.8417719573521208 -0.3616359707439863 0.2532909076481642 -0.3549999697890549 -0.1280199006097698 1.0394744690615358 -0.03848450999925595 -0.3542145716258048 0.001570796326500243 1.804 -17.524 -0.268 -9.26 0.164 0.328 -0.252
-0.9088836168221076 -1.2264176399143882 -0.1572330307582549 1.938951715887163 0.05829126993964572 0.8379370053824072 -0.362402961137929 0.20813051326128218 -0.3290818304018009 -0.07422012642713648 1.0449722562042867 -0.0420188017338815 -0.41665372560418945 -0.021598449489378342 2.212 -17.492 -0.232 -9.32 0.144 0.376 -0.24
-0.9050486648523941 -1.2294856014901592 -0.15915050674311168 1.949689581402361 0.05790777474267437 0.833335063018751 -0.3616359707439863 0.26585727826016614 -0.2980586029534211 -0.11270463642639243 1.0363328764085353 -0.08325220530451288 -0.4127267347879388 -0.005890486224375911 1.464 -17.684 -0.268 -9.444 0.208 0.432 -0.212
-0.9019807032766233 -1.23255356306593 -0.1599174971370544 1.9588934661296733 0.056373793954788955 0.8302671014429802 -0.36201946594095763 0.2968805057085459 -0.2827433387700437 -0.14529866020127247 1.0112001351845314 -0.09071348785538903 -0.4449280594811938 0.01531526418337737 1.496 -17.808 -0.332 -9.476 0.144 0.384 -0.212
-0.8992962368978238 -1.2352380294447294 -0.1599174971370544 1.968097350856986 0.056373793954788955 0.8256651590793239 -0.3616359707439863 0.26742807458666634 -0.26821347274991647 -0.06479534846813502 0.9817477040626519 -0.10406525663064109 -0.38445240091093447 -0.003926990816250607 1.68 -17.84 -0.332 -9.476 0.172 0.356 -0.168
-0.8958447801250816 -1.2363885150356435 -0.1614514779249398 1.9776847307812697 0.05445631796993219 0.8225971975035531 -0.3616359707439863 0.29845130203504616 -0.25682519938278975 -0.07343472826388636 0.9530806711040224 -0.10642145112039146 -0.368744437645932 0.01021017612225158 1.432 -18.128 -0.3 -9.232 0.172 0.356 -0.156
-0.8931603137462821 -1.240223467005357 -0.16183497312191114 1.9884225962964677 0.05330583237901813 0.8187622455338396 -0.36125247554701495 0.30237829285129675 -0.24268803244428755 -0.04830198703988247 0.9860673939605276 -0.12291481254864402 -0.36324665050318117 -0.00039269908162506076 1.432 -18.224 -0.268 -9.108 0.18 0.412 -0.128
-0.8900923521705113 -1.2421409429902137 -0.16183497312191114 1.9987769666146942 0.05177185159113271 0.813776807973212 -0.3616359707439863 0.3031636910145469 -0.24386612968916271 -0.02670353755050413 0.956614962838648 -0.14333516479314717 -0.37934731284980866 0.009424777959001457 1.524 -18.16 -0.268 -9.076 0.208 0.46 -0.12
-0.8866408953977691 -1.2448254093690132 -0.16030099233402573 2.0075973561450353 0.0502378708032473 0.8095583608065271 -0.36201946594095763 0.3031636910145469 -0.21441369856728315 -0.012959069693627005 0.944441291308271 -0.12919799785464497 -0.4099778412165634 0.005890486224375911 1.524 -18.224 -0.332 -8.984 0.208 0.46 -0.112
-0.8835729338219983 -1.2471263805508415 -0.1614514779249398 2.016801240872348 0.0502378708032473 0.8053399136398423 -0.36125247554701495 0.3381139092791773 -0.2089159114245323 0.02081305132612822 0.9601492545732735 -0.09896016856951531 -0.40251655866568725 0.009424777959001457 1.432 -18.16 -0.3 -9.108 0.18 0.424 -0.128
-0.8801214770492561 -1.2482768661417554 -0.1622184683188825 2.027155611190574 0.04947088040930459 0.8015049616701286 -0.36201946594095763 0.37149333121730743 -0.23129975907716077 -0.007461282550876154 0.943655893145021 -0.06911503836601068 -0.4036946559105624 0.0047123889795007284 1.368 -18.192 -0.268 -9.076 0.188 0.424 -0.1
-0.876670020276514 -1.2509613325205549 -0.16106798272796843 2.036742991114858 0.04908738521233324 0.7976700097004151 -0.3616359707439863 0.3860231972374347 -0.1959568417309053 -0.006675884387626033 0.9267698326351433 -0.06322455214163478 -0.40958514213493835 -0.007853981632501214 1.244 -18.128 -0.368 -9.016 0.164 0.396 -0.112
-0.8728350683068005 -1.252111818111469 -0.16183497312191114 2.0459468758421706 0.04908738521233324 0.7938350577307016 -0.36201946594095763 0.3820962064211841 -0.20538161968990676 0.006283185306000972 0.9365873096757699 -0.02042035224450316 -0.3801327110130588 0.009032078877376396 0.932 -18.288 -0.368 -8.924 0.188 0.412 -0.14
-0.8670826403522301 -1.2536457988993543 -0.1614514779249398 2.0555342557664544 0.04908738521233324 0.7896166105640168 -0.35703402838033005 0.3848450999925595 -0.21676989305703354 0.01021017612225158 0.9240209390637679 -0.014137166938502187 -0.3899501880536853 0.14883295193589802 0.964 -18.348 -0.468 -8.804 0.172 0.48 -0.072
-0.8643981739734307 -1.257480750869068 -0.1614514779249398 2.0643546452967954 0.04908738521233324 0.7853981633973318 -0.3535825716075879 0.394662577033186 -0.16650441060902577 -0.014137166938502187 0.8847510309012618 0.012173671530376884 -0.38877209080881014 0.3133738671367985 0.748 -18.16 -0.4 -8.648 0.164 0.5 -0.056
-0.8601797268067457 -1.2582477412630106 -0.1606844875309971 2.072408044433194 0.04908738521233324 0.7830971922155037 -0.3501311148348457 0.4131194338695639 -0.16964600326202625 0.015707963265002428 0.8749335538606353 0.019242254999627974 -0.36324665050318117 0.3659955440745566 0.776 -18.348 -0.332 -8.404 0.172 0.48 -0.056
-0.8555777844430895 -1.2605487124448387 -0.1606844875309971 2.0816119291605064 0.04947088040930459 0.7796457354427615 -0.3466796580621035 0.42843469805294127 -0.14844025285427295 0.0400553063257562 0.8831802345747616 0.0047123889795007284 -0.3247621405039252 0.3777765165233084 0.652 -18.54 -0.4 -8.312 0.164 0.46 -0.056
-0.8513593372764047 -1.2601652172478675 -0.1599174971370544 2.0915828042817615 0.04832039481839053 0.7754272882760767 -0.34131072530450457 0.41351213295118894 -0.15354534091539876 0.04987278336638271 0.892605012533763 -0.011780972448751823 -0.37070793305405736 0.38798669264556 0.62 -18.412 -0.468 -8.404 0.036 0.5 -0.036
-0.8479078805036625 -1.2613157028387814 -0.1599174971370544 2.09963620341816 0.04793689962141918 0.7715923363063631 -0.3386262589257051 0.4402156705016931 -0.15236724367052357 0.06990043652926081 0.8957466051867635 -0.0310232274483798 -0.39034288713531035 0.3754203220335581 0.496 -18.444 -0.5 -8.528 -0.164 0.54 -0.016
-0.8425389477460635 -1.265150654808495 -0.1580000211521976 2.1088400881454725 0.04486893804564835 0.7673738891396782 -0.3351748021529629 0.4504258466239447 -0.18771016101677904 0.054977871427508505 0.8886780217175124 -0.12959069693627004 -0.3891647898904352 0.3349723166261768 0.372 -18.604 -1.14 -8.712 -0.116 0.56 -0.056
-0.8367865197914932 -1.266301140399409 -0.15838351634916897 2.118043972872785 0.04295146206079158 0.7643059275639074 -0.330956354986278 0.4457134576444439 -0.18574666560865372 0.03769911183600583 0.860010988758883 -0.23444135173016126 -0.3601050578501807 0.36324665050318117 -0.06 -18.316 -1.34 -8.804 0.044 0.444 -0.016
-0.8325680726248084 -1.2666846355963803 -0.1587670115461403 2.125713876812212 0.04141748127290617 0.7604709755941939 -0.3278883934105072 0.5482079179485848 -0.1288052987730199 -0.011388273367126762 0.814065196208751 -0.20930861050615737 -0.3086614781572977 0.3506802798911792 -0.28 -18.192 -1.308 -8.68 0.072 0.336 -0.036
-0.8264321494732667 -1.2697525971721513 -0.1587670115461403 2.1345342663425533 0.0395000052880494 0.757403014018423 -0.3240534414407937 0.5195408849899553 -0.1480475537726479 0.02631083846887907 0.8089601081476251 -0.18731746193515397 -0.31887165427954933 0.3593196596869306 -0.404 -18.316 -0.94 -8.556 0.024 0.356 -0.056
-0.8210632167156677 -1.270519587566094 -0.1580000211521976 2.142971160675923 0.03796602450016399 0.7531845668517382 -0.3202184894710801 0.5097234079493288 -0.16532631336415057 -0.0047123889795007284 0.8289877613105032 -0.18456856836377855 -0.40055306325756196 0.34871678448305393 -0.436 -18.316 -1.072 -8.556 0.016 0.452 -0.036
-0.8153107887610974 -1.2724370635509508 -0.15953400194008302 2.1502575694183785 0.03528155812136451 0.7489661196850532 -0.3163835375013666 0.5419247326425838 -0.1829977720372783 -0.0019634954081253035 0.8168140897801264 -0.1790707812210277 -0.41626102652256436 0.37659841927843324 -0.436 -18.0 -1.004 -8.464 0.124 0.528 -0.016
-0.8103253512004698 -1.2739710443388361 -0.1580000211521976 2.1586944637517487 0.03298058693953639 0.7447476725183684 -0.3121650903346817 0.5085453107044536 -0.17121679958852648 -0.028274333877004374 0.7787222788624955 -0.19438604540440507 -0.4103705402981885 0.39073558621693544 -0.404 -17.936 -1.004 -8.192 0.18 0.508 -0.044
-0.8053399136398423 -1.2766555107176356 -0.15761652595522627 2.166747862888147 0.03298058693953639 0.7412962157456262 -0.30756314797102546 0.49754973641895195 -0.19281524907790482 0.03259402377488004 0.7704755981483692 -0.1539380399970238 -0.35657076611555516 0.4249004063183157 -0.56 -18.16 -1.004 -8.036 0.108 0.472 -0.016
-0.7995874856852719 -1.2778059963085497 -0.15761652595522627 2.1740342716306027 0.03298058693953639 0.7366942733819699 -0.3021942152134265 0.5281802647857067 -0.1661117115274007 0.06832964020276057 0.749662546822241 -0.06086835765188441 -0.3432189973403031 0.4751658887663235 -0.56 -18.032 -0.94 -7.916 -0.016 0.432 -0.044
-0.795369038518587 -1.2797234722934063 -0.1580000211521976 2.180553689979116 0.03259709174256504 0.7340098070031704 -0.2972087776527989 0.49323004652107627 -0.15707963265002428 0.05929756132538417 0.7331691853939883 -0.043196898978756684 -0.39034288713531035 0.5187554868267052 -0.372 -17.872 -1.276 -7.672 -0.036 0.528 -0.056
-0.7900001057609881 -1.2816409482782631 -0.15684953556128356 2.1882235939185426 0.03183010134862233 0.7297913598364856 -0.29107285450125725 0.5446736262139592 -0.1649336142825255 0.023561944897503646 0.7414158661081147 -0.034950218264630406 -0.4311835916243167 0.5505641124383351 -0.464 -18.128 -1.004 -7.456 -0.052 0.568 -0.064
-0.7850146682003605 -1.2831749290661485 -0.1564660403643122 2.19589349785797 0.03029612056073692 0.724805922275858 -0.28532042654668693 0.517184690500205 -0.20852321234290724 0.036913713672755706 0.7590873247812424 -0.08639379795751337 -0.4123340357063138 0.581587339886715 -0.404 -18.128 -1.24 -7.304 -0.008 0.644 -0.056
-0.7796457354427615 -1.284708909854034 -0.15569904997036949 2.202412916206483 0.02914563496982286 0.7209709703061444 -0.27880100819817394 0.5376050427447081 -0.17632188764965226 0.045160394386881984 0.7453428569243653 -0.12173671530376882 -0.4221515127469403 0.6291039287633473 -0.496 -17.84 -1.004 -7.092 -0.016 0.636 -0.084
-0.7738933074881912 -1.2866263858388909 -0.15493205957642678 2.2104663153428814 0.027228158984966094 0.7156020375485456 -0.2718980946526896 0.5525276078464605 -0.17671458673127732 0.031415926530004856 0.7386669725367393 -0.13626658132389607 -0.40644354948193784 0.6522731745792258 -0.56 -18.0 -0.94 -6.968 0.016 0.596 -0.064
-0.7689078699275637 -1.290077842611633 -0.15493205957642678 2.218903209676251 0.026077673394052033 0.7133010663667174 -0.26384469551629114 0.5207189822348305 -0.22148228203653425 0.05929756132538417 0.7547676348833667 -0.1460840583645226 -0.4194026191755649 0.6644468461096028 -0.684 -17.968 -0.904 -6.968 0.044 0.608 -0.056
-0.7631554419729933 -1.2916118233995184 -0.15301458359157002 2.2258061232217354 0.025310683000109326 0.7083156288060898 -0.2554078011829214 0.4661338098889471 -0.226194671016035 0.09699667316139 0.7559457321282419 -0.11545352999776785 -0.36521014591130646 0.7076437450883595 -0.808 -17.652 -0.836 -7.06 0.052 0.588 -0.072
-0.7593204900032798 -1.2954467753692318 -0.15263108839459866 2.2334760271611622 0.023776702212223912 0.7044806768363763 -0.24888838283440837 0.4739877915214483 -0.2360121480566615 0.14529866020127247 0.7441647596794901 -0.11663162724264303 -0.38366700274768434 0.7531968385568665 -1.028 -17.78 -1.004 -6.968 0.024 0.56 -0.056
-0.7554855380335662 -1.2969807561571174 -0.1507136124097419 2.2411459311005895 0.023009711818281205 0.7014127152606054 -0.24121847889498133 0.4614214209094464 -0.25957409295416517 0.135873882242271 0.7473063523324905 -0.1311614932627703 -0.3824889055028092 0.7689048018218689 -1.152 -17.62 -1.44 -7.12 0.0 0.596 -0.044
-0.75088359566991 -1.2988982321419742 -0.1491796316218565 2.2488158350400167 0.021859226227367145 0.6964272776999778 -0.23278158456161155 0.49951323182707724 -0.25839599570928995 0.12448560887514426 0.7524114403936164 -0.1021017612225158 -0.4170464246858145 0.7747952880462449 -0.9 -17.332 -1.576 -7.092 0.008 0.588 -0.056
-0.745514662912311 -1.301966193717745 -0.14802914603094242 2.2564857389794435 0.021859226227367145 0.6925923257302643 -0.22357769983429907 0.47752208325607387 -0.21362830040403305 0.12370021071189413 0.737488875291864 -0.04751658887663235 -0.38798669264556 0.8227045760045022 -1.028 -17.332 -1.376 -6.968 -0.072 0.54 -0.084
-0.7397622349577407 -1.305417650490487 -0.14687866044002837 2.2641556429188707 0.021092235833424438 0.6879903833666081 -0.21360682471304387 0.4539601383585702 -0.2898119222392948 0.13940817397689656 0.7508406440671161 -0.051443579692882956 -0.36952983580918214 0.8765043501871356 -0.748 -17.112 -1.208 -6.968 -0.088 0.56 -0.072
-0.7351602925940846 -1.3065681360814012 -0.1457281748491143 2.272209042055269 0.019941750242510378 0.6845389265938658 -0.20555342557664544 0.49558624101082666 -0.2532909076481642 0.10288715938576591 0.7304202918226129 -0.08678649703913842 -0.3852377990741846 0.9236282399821428 -0.748 -16.92 -1.04 -6.968 -0.016 0.56 -0.092
-0.7305583502304283 -1.3100195928541434 -0.14534467965214296 2.2787284604037823 0.018791264651596317 0.6810874698211237 -0.19558255045539025 0.5144357969288296 -0.2666426764234162 0.0950331777532647 0.7335618844756134 -0.11074114101826713 -0.3832743036660593 0.9267698326351433 -0.996 -16.984 -0.904 -6.844 0.052 0.576 -0.092
-0.7259564078667721 -1.3134710496268855 -0.14381069886425754 2.286398364343209 0.01802427425765361 0.6772525178514102 -0.18407769454624964 0.4881249584599505 -0.29373891305554545 0.1311614932627703 0.7355253798837388 -0.08639379795751337 -0.3828816045844342 0.9652543426343992 -0.62 -16.732 -0.804 -6.936 0.06 0.56 -0.084
-0.7217379607000872 -1.3165390112026563 -0.14227671807637213 2.2940682682826363 0.016490293469768196 0.6734175658816967 -0.17449031462196582 0.44060836958331817 -0.2929535148922953 0.1649336142825255 0.756338431209867 -0.09346238142676445 -0.3738495257070578 1.0363328764085353 -0.464 -16.54 -0.772 -6.844 0.08 0.46 -0.056
-0.7159855327455169 -1.3192234775814558 -0.13959225169757264 2.301354677025092 0.017257283863710903 0.668432128321069 -0.16260196351585385 0.47948557866419916 -0.2929535148922953 0.12095131714051871 0.743772060597865 -0.0640099503048849 -0.39034288713531035 1.074031988244541 -0.652 -16.54 -0.736 -6.844 0.108 0.52 -0.072
-0.7121505807758033 -1.3219079439602552 -0.1392087565006013 2.3082575905705762 0.017640779060682257 0.6657476619422695 -0.15263108839459866 0.4732023933581982 -0.3066979827491724 0.15825772989489947 0.7229590092717368 -0.0047123889795007284 -0.43785947601194275 1.1458959201819272 -0.436 -16.284 -0.5 -6.936 0.044 0.56 -0.084
-0.7075486384121471 -1.3245924103390547 -0.1357572997278591 2.3151605041160606 0.017257283863710903 0.6596117387907279 -0.139975746894544 0.4221515127469403 -0.3239767423406751 0.21873338846515883 0.7186393193738612 0.0027488935713754254 -0.446106156726069 1.1439324247738019 -0.436 -16.096 -0.772 -7.092 -0.052 0.56 -0.064
-0.7037136864424336 -1.3288108575057396 -0.1342233189399737 2.3224469128585166 0.01572330307582549 0.656543777214957 -0.12616991980357528 0.43550328152219236 -0.3157300616265488 0.2089159114245323 0.6966481708028578 -0.04673119071338223 -0.4080143458084381 1.2110839677316874 -0.496 -16.16 -0.836 -7.0 -0.016 0.452 -0.128
-0.698728248881806 -1.3322623142784817 -0.13192234775814557 2.329733321600972 0.014956312681882784 0.6519418348513009 -0.11236409271260656 0.48498336580695 -0.3110176726470481 0.19163715183302965 0.6817256057011054 -0.0899280896921389 -0.4221515127469403 1.2586005566083196 -0.528 -16.0 -0.536 -6.876 -0.008 0.424 -0.14
-0.6941263065181498 -1.3349467806572812 -0.12885438618237474 2.3374032255403994 0.014189322287940077 0.6465729020937019 -0.09817477042466648 0.4084070448900632 -0.32162054785092475 0.2470077223421632 0.6797621102929802 -0.1079922474468917 -0.4351105824405673 1.3147565252807034 -0.404 -15.872 -1.04 -6.692 0.044 0.46 -0.148
-0.6891408689575221 -1.3391652278239663 -0.12732040539448933 2.343539148691941 0.013038836697026017 0.642354454927017 -0.08283496254581234 0.4107632393798135 -0.32751103407530063 0.21362830040403305 0.6884014900887315 -0.10642145112039146 -0.4614214209094464 1.4062554112993424 -0.436 -15.936 -0.972 -6.664 0.072 0.56 -0.168
-0.6845389265938658 -1.342233189399737 -0.12540292940963257 2.3496750718434827 0.013038836697026017 0.6362185317754754 -0.06711165946998685 0.47948557866419916 -0.3220132469325498 0.1841758692821535 0.6777986148848548 -0.03769911183600583 -0.4822344722355746 1.4529866020127247 -0.34 -15.84 -0.636 -6.664 0.036 0.596 -0.12
-0.680320479427181 -1.3456846461724792 -0.12386894862174716 2.355427499798053 0.012655341500054663 0.6331505701997046 -0.05253884198507542 0.46259951815432154 -0.3239767423406751 0.1900663555065294 0.6510950773343507 -0.04241150081550656 -0.4480696521341943 1.5005031908893571 -0.248 -15.872 -0.568 -6.54 0.044 0.56 -0.112
-0.674951546669582 -1.3479856173543072 -0.12233496783386175 2.3630974037374797 0.01227184630308331 0.6289321230330196 -0.03298058693953639 0.44924774937906947 -0.35342917346255465 0.2379756434647868 0.6251769379470967 -0.03259402377488004 -0.40055306325756196 1.6159567208871248 0.684 -15.84 -0.436 -6.448 0.052 0.472 -0.112
-0.6699661091089545 -1.3514370741270496 -0.12156797743991904 2.3688498316920503 0.011888351106111956 0.6247136758663347 -0.016490293469768196 0.5513495106015853 -0.33340152029967657 0.12016591897726858 0.6365652113142235 -0.05222897785613308 -0.400945762339187 1.7149168894566402 0.84 -15.776 -0.436 -6.572 0.072 0.48 -0.072
-0.6622962051695274 -1.3548885308997918 -0.12118448224294769 2.375369250040563 0.011504855909140603 0.6201117335026785 0.003451456772742181 0.6165375581513454 -0.3412555019321778 0.023954643979128706 0.6420629984569743 -0.02591813938725401 -0.426863901726441 1.84293679006641 0.932 -15.776 -0.604 -6.784 0.016 0.492 -0.128
-0.6561602820179857 -1.3587234828695052 -0.12003399665203363 2.3811216779951336 0.011504855909140603 0.6158932863359936 0.023776702212223912 0.6703373323339786 -0.34439709458517825 0.034164820101380285 0.620464548967596 0.003141592653000486 -0.4033019568289374 1.8833847954737912 1.028 -15.46 0.836 -7.12 -0.008 0.444 -0.112
-0.6496408636694727 -1.3621749396422473 -0.1177330254702055 2.3876410963436463 0.01112136071216925 0.6116748391693088 0.046402918833533764 0.6188937526410957 -0.3451824927484284 0.12055861805889365 0.5741260573358388 -0.008246680714126275 -0.3840597018293094 2.023185668532313 1.4 -15.364 1.508 -7.396 0.152 0.364 -0.12
-0.6438884357149024 -1.3663933868089322 -0.11543205428837738 2.392626533904274 0.007286408742455715 0.6086068775935379 0.0682621450609009 0.5780530481520894 -0.3832743036660593 0.19792033713903062 0.5486006170302099 -0.16532631336415057 -0.3824889055028092 2.1146845545509523 1.712 -15.364 1.88 -7.732 0.172 0.316 -0.14
-0.6389029981542749 -1.3702283387786458 -0.11313108310654926 2.397611971464902 0.003451456772742181 0.6055389160177671 0.0897378760912967 0.5741260573358388 -0.36246125233993104 0.2646791810152909 0.4920519492762011 -0.32554753866717534 -0.37463492387030795 2.1445296847544566 1.992 -15.112 1.644 -8.036 0.18 0.288 -0.156
-0.6327670750027332 -1.3744467859453307 -0.10929613113683573 2.4010634282376437 -0.0011504855909140602 0.6024709544419963 0.11274758790957791 0.5729479600909636 -0.3667809422378067 0.32829643223855076 0.4598506245829461 -0.42961279529781643 -0.34439709458517825 2.236813968936346 2.18 -15.08 0.904 -8.344 0.244 0.308 -0.196
-0.6250971710633061 -1.376747757127159 -0.1062281695610649 2.4048983802073574 -0.0023009711818281204 0.6001699832601681 0.13690778531877318 0.5811946408050899 -0.36363934958480626 0.36324665050318117 0.4174391237674396 -0.3691371367275571 -0.26153758836229046 2.3031801137309813 2.584 -14.888 0.4 -8.712 0.712 0.308 -0.14
-0.6181942575178218 -1.380199213899901 -0.10354370318226543 2.4071993513891856 -0.0003834951969713534 0.5994029928662254 0.1580000211521976 0.691150383660107 -0.35460727070742987 0.271355065402917 0.3392920065240525 -0.12291481254864402 -0.17239489683340167 2.274120381690727 2.212 -14.444 0.568 -9.14 0.572 0.296 -0.128
-0.6116748391693088 -1.3828836802787006 -0.10354370318226543 2.408733332177071 0.003451456772742181 0.6013204688510821 0.17755827619773665 0.7622289174342429 -0.3208351496876746 0.16336281795602528 0.24229533336266248 0.17435839224152697 -0.0310232274483798 2.181050699345587 1.804 -13.556 0.804 -9.412 0.208 0.288 -0.176
-0.6047719256238244 -1.3855681466575 -0.10162622719740866 2.4083498369800997 0.006902913545484362 0.6036214400329103 0.1936650744705335 0.7445574587611151 -0.2902046213209199 0.17082410050690142 0.13626658132389607 0.4107632393798135 0.1602212253030248 1.9505363384316767 1.12 -12.38 0.972 -9.384 0.116 -0.036 -0.204
-0.5951845456995405 -1.387869117839328 -0.09894176081860918 2.4083498369800997 0.009587379924283835 0.6055389160177671 0.20900488234938763 0.7645851119239933 -0.24975661591353862 0.17278759591502674 0.014529866020127248 0.37267142846218265 0.23876104162803694 1.6776104767022595 0.372 -11.3 1.004 -9.232 0.116 -0.54 -0.196
-0.5871311465631421 -1.3890196034302422 -0.09510680884889565 2.409116827374042 0.008820389530341128 0.6036214400329103 0.222427214243385 0.8242753723310025 -0.23954643979128706 0.2501493149951637 -0.019242254999627974 0.18260507295565323 0.08521570071263818 1.3952598370138407 0.092 -10.348 0.568 -8.924 0.108 -0.24 -0.168
-0.579461242623715 -1.3909370794150988 -0.09203884727312482 2.4071993513891856 0.007669903939427069 0.5997864880631968 0.23239808936464018 0.7940375430458728 -0.18024887846590287 0.3224059460141749 -0.07068583469251093 -0.006283185306000972 -0.21323560132240799 1.1604257862020544 0.06 -9.652 -0.568 -8.464 0.136 0.296 -0.196
-0.5721748338812593 -1.3928545553999556 -0.08820389530341129 2.4056653706013003 0.009203884727312482 0.596718526487426 0.23930100291012454 0.7579092275363672 -0.12370021071189413 0.3542145716258048 -0.10524335387551628 -0.06715154295788539 -0.30944687632054785 0.9185231519210171 -0.216 -9.172 -0.3 -7.58 0.264 0.308 -0.168
-0.5648884251388037 -1.3924710602029844 -0.08513593372764046 2.4037478946164432 0.010354370318226542 0.5944175553055978 0.24390294527378079 0.7217809120268617 -0.07579092275363672 0.3149446634632987 -0.1790707812210277 0.0679369411211355 -0.28352873693329383 0.6554147672322264 -0.184 -8.856 -0.536 -7.364 0.356 0.296 -0.156
-0.5572185211993765 -1.3924710602029844 -0.08206797215186963 2.4006799330406725 0.01342233189399737 0.5921165841237697 0.24735440204652295 0.7001824625374833 -0.0023561944897503642 0.33772121019755225 -0.2340486526485362 0.16336281795602528 -0.24347343060753765 0.4476769530525692 -0.404 -8.92 -0.604 -7.12 0.292 0.296 -0.176
-0.5499321124569209 -1.3917040698090417 -0.08015049616701286 2.397995466661873 0.014956312681882784 0.5905826033358843 0.24812139244046566 0.7449501578427402 0.03730641275438077 0.29373891305554545 -0.28431413509654396 0.20577431877153182 -0.22266037928140944 0.25957409295416517 -0.464 -9.236 -0.536 -6.968 0.228 0.56 -0.184
-0.540344732532637 -1.3905535842181276 -0.0790000105760988 2.3941605146921594 0.01687378866673955 0.590199108138913 0.24927187803137973 0.7924667467193726 0.08089601081476251 0.16061392438464983 -0.3086614781572977 0.21834068938353376 -0.16650441060902577 0.09935286765114036 -0.56 -9.492 -0.736 -6.54 0.188 0.888 -0.168
-0.5319078381992672 -1.3871021274453854 -0.07708253459124204 2.389175077131532 0.01917475984856767 0.5928835745177125 0.24927187803137973 0.8584401924323828 0.1668971096906508 0.12095131714051871 -0.3734568266254328 0.20538161968990676 0.039662607244131134 0.02513274122400389 -0.436 -10.064 -0.836 -6.112 0.124 0.704 -0.168
-0.5246214294568115 -1.3859516418544713 -0.07631554419729933 2.384956629964847 0.020708740636453084 0.5959515360934833 0.2500388684253224 0.8219191778412521 0.23247785632203596 0.12919799785464497 -0.44885505029744444 0.1798561793842778 0.25132741224003885 0.02081305132612822 -0.464 -10.412 -0.636 -5.716 0.124 0.46 -0.196
-0.5169515255173844 -1.3821166898847579 -0.07439806821244256 2.3803546876011907 0.02147573103039579 0.5982525072753113 0.24927187803137973 0.8156359925352511 0.23954643979128706 0.1649336142825255 -0.44885505029744444 0.16336281795602528 0.2992367001982963 0.0200276531628781 -0.528 -10.508 -0.568 -5.624 0.124 0.412 -0.168
-0.5092816215779573 -1.380199213899901 -0.07363107781849985 2.376903230828449 0.02147573103039579 0.5990194976692541 0.2500388684253224 0.8372344420246295 0.2854922323414192 0.11466813183451774 -0.4504258466239447 0.08796459428401361 0.23522674989341139 0.011388273367126762 -1.088 -11.204 -0.568 -5.836 0.228 0.608 -0.156
-0.5016117176385303 -1.3759807667332162 -0.07171360183364309 2.371917793267821 0.0222427214243385 0.6005534784571395 0.25080585881926515 0.8128870989638757 0.3161227607081739 0.13273228958927052 -0.4343251842773172 0.04280419989713162 0.13980087305852162 0.04555309346850705 -2.244 -11.588 -1.172 -6.144 0.308 0.712 -0.176
-0.49585928968396 -1.3717623195665312 -0.06902913545484361 2.367315850904165 0.02339320701525256 0.6040049352298816 0.2519563444101792 0.7119634349862352 0.34675328907492864 0.21441369856728315 -0.4751658887663235 0.05340707510100826 0.2030254252001564 0.10053096489601555 -2.68 -11.776 -2.048 -6.356 0.3 0.568 -0.168
-0.489339871335447 -1.3679273675968178 -0.06711165946998685 2.362330413343537 0.02454369260616662 0.6082233823965666 0.2542573155920073 0.6326382204979728 0.426863901726441 0.23522674989341139 -0.4841979676436999 0.09778207132464012 0.31180307081029823 0.1472621556093978 -3.084 -12.348 -2.112 -6.572 0.144 0.444 -0.168
-0.48397093857784806 -1.3644759108240756 -0.06442719309118737 2.3569614805859382 0.02569417819708068 0.610907848775366 0.25617479157686407 0.6027930902944683 0.42097341550206513 0.23483405081178632 -0.530536459275457 0.1280199006097698 0.3589269606053055 0.20263272611853134 -3.176 -12.792 -2.484 -6.844 0.116 0.376 -0.168
-0.4789855010172204 -1.3591069780664766 -0.06366020269724466 2.3508255574343964 0.027611654181937447 0.6139758103511368 0.2577087723647495 0.5544911032545857 0.4547455365218203 0.2320851572404109 -0.5344634500917077 0.16728980877227587 0.33261612213642644 0.19634954081253037 -3.02 -12.888 -3.556 -7.06 0.124 0.396 -0.176
-0.4736165682596215 -1.3548885308997918 -0.06212622190935926 2.345840119873769 0.03106311095467963 0.6170437719269076 0.25885925795566356 0.5599888903973366 0.46652650897057213 0.1280199006097698 -0.543102829887459 0.1900663555065294 0.2921681167290452 0.1401935721401467 -3.456 -13.3 -3.156 -7.304 0.124 0.432 -0.168
-0.4686311306989939 -1.3495195981421928 -0.0617427267123879 2.34047118711617 0.03489806292439316 0.6193447431087358 0.2607767339405203 0.5478152188669597 0.4944081437659515 0.08953539061051385 -0.601222293967968 0.336543112952677 0.28470683417816905 0.14137166938502185 -3.364 -13.236 -2.684 -7.58 0.136 0.384 -0.168
-0.4640291883353377 -1.3437671701876224 -0.06059224112147384 2.3335682735706857 0.037582529303192634 0.6235631902754207 0.26154372433446305 0.5085453107044536 0.517184690500205 0.09856746948789025 -0.6086835765188442 0.3872012944823099 0.3400774046873026 0.1692533041804012 -2.836 -13.112 -2.416 -7.824 -0.244 0.364 -0.204
-0.4571262747898533 -1.3383982374300234 -0.060975736318445196 2.327432350419144 0.037582529303192634 0.6277816374421056 0.2626942099253771 0.5160065932553298 0.5505641124383351 0.028667032958629435 -0.6389214058039738 0.22580197193440993 0.368744437645932 0.10406525663064109 -2.992 -13.208 -2.216 -7.948 -0.3 0.28 -0.184
-0.4529078276231684 -1.3326458094754532 -0.05944175553055978 2.318611960888803 0.036432043712278574 0.6304661038209051 0.2634612003193198 0.5034402226433279 0.5717698628460884 0.05379977418263332 -0.6581636608036018 -0.001570796326500243 0.3522510762176795 0.05929756132538417 -2.992 -13.208 -2.112 -8.008 0.0 0.296 -0.168
-0.4494563708504262 -1.32612639112694 -0.05829126993964572 2.3109420569493757 0.034514567727421806 0.6354515413815326 0.2634612003193198 0.4472842539709442 0.5580253949892113 0.09660397407976494 -0.7068583469251093 -0.155116137241899 0.36049775693180575 0.03769911183600583 -2.336 -13.112 -2.348 -8.008 0.144 0.296 -0.176
-0.44485442848677 -1.3203739631723699 -0.057524279545703015 2.3048061337978343 0.03413107253045045 0.6389029981542749 0.2634612003193198 0.3981968687678116 0.588263224274341 0.09306968234513939 -0.7272786991696125 -0.15040374826239827 0.3671736413194318 0.012173671530376884 -2.304 -13.176 -2.012 -7.976 0.164 0.308 -0.176
-0.4406359813200851 -1.3142380400208282 -0.05790777474267437 2.295985744267493 0.034514567727421806 0.642354454927017 0.26384469551629114 0.3640320486664313 0.58198003896834 0.04987278336638271 -0.7712609963116193 -0.0400553063257562 0.35853426152368045 -0.0027488935713754254 -2.024 -13.08 -1.912 -8.22 0.152 0.308 -0.168
-0.4368010293503716 -1.308485612066258 -0.05829126993964572 2.2879323451310944 0.03528155812136451 0.6458059116997592 0.2634612003193198 0.37974001193143375 0.6236061416205965 0.01688606050987761 -0.827416964984003 0.008639379795751335 0.3781692156049335 -0.009424777959001457 -1.9 -12.984 -1.944 -8.464 0.1 0.296 -0.204
-0.4341165629715721 -1.3015826985207735 -0.05790777474267437 2.2771944796158965 0.03528155812136451 0.6511748444573582 0.2634612003193198 0.3526437752993045 0.6872233928438563 -0.005497787142750851 -0.8847510309012618 0.06518804754976008 0.43236168886919185 -0.018064157754752792 -1.96 -13.016 -1.776 -8.436 0.136 0.308 -0.224
-0.4314320965927726 -1.2946797849752891 -0.05675728915176031 2.2683740900855556 0.036432043712278574 0.6561602820179857 0.26307770512234846 0.3078760799940476 0.6809402075378553 0.0023561944897503642 -0.9460120876347713 0.06675884387626033 0.446106156726069 -0.0023561944897503642 -1.744 -12.856 -1.44 -8.528 0.136 0.296 -0.224
-0.4291311254109445 -1.2854759002479768 -0.057524279545703015 2.2564857389794435 0.03604854851530722 0.6622962051695274 0.2626942099253771 0.28156524152516854 0.749662546822241 0.0047123889795007284 -1.0033461535520303 0.021598449489378342 0.5112942042758291 -0.018456856836377853 -1.556 -12.856 -1.408 -8.556 0.144 0.308 -0.26
-0.42529617344123094 -1.278189491505521 -0.05714078434873166 2.244980883070303 0.03604854851530722 0.668432128321069 0.2623107147284057 0.2733185608110423 0.7610508201893678 0.018456856836377853 -1.0685342011017902 -0.004319689897875668 0.5662720757033376 -0.01727875959150267 -1.524 -12.76 -1.476 -8.528 0.144 0.308 -0.252
-0.4241456878503169 -1.2697525971721513 -0.05790777474267437 2.233859522358134 0.03604854851530722 0.673801061078668 0.2619272195314344 0.24582962509728803 0.7614435192709927 0.013744467856877126 -1.1164434890600476 -0.011780972448751823 0.5831581362132152 -0.029059732040254495 -1.464 -12.792 -1.276 -8.464 0.136 0.288 -0.24
-0.4226117070624315 -1.2620826932327243 -0.05790777474267437 2.221971171252022 0.036432043712278574 0.681470965018095 0.26154372433446305 0.21519909673053328 0.8105309044741253 0.009032078877376396 -1.1623892816101797 0.009817477040626518 0.6212499471308461 -0.036128315509505585 -1.432 -12.636 -1.644 -8.436 0.144 0.296 -0.28
-0.419927240683632 -1.2532623037023831 -0.05790777474267437 2.207781848964082 0.036432043712278574 0.686839897775694 0.2623107147284057 0.18378317020052842 0.8344855484532541 -0.02081305132612822 -1.2209014447723139 0.0027488935713754254 0.6349944149877232 -0.006283185306000972 -1.712 -12.668 -1.476 -8.464 0.136 0.296 -0.232
-0.4183932598957466 -1.2432914285811278 -0.05675728915176031 2.1947430122670557 0.03604854851530722 0.6945098017151211 0.2619272195314344 0.15825772989489947 0.8706138639627596 0.0027488935713754254 -1.2711669272203217 -0.007461282550876154 0.6424556975385993 0.005890486224375911 -1.68 -12.636 -1.44 -8.556 0.172 0.296 -0.28
-0.4168592791078612 -1.233704048656844 -0.05714078434873166 2.180170194782144 0.03719903410622128 0.7025632008515195 0.25655828677383546 0.1319468914260204 0.8890707207991375 0.00510508806112579 -1.3092587381379526 0.03848450999925595 0.6876160919254813 -0.2089159114245323 -1.712 -12.76 -1.476 -8.404 0.472 0.18 -0.26
-0.41647578391088985 -1.2248836591265029 -0.05675728915176031 2.1671313580851184 0.039883500485020755 0.7067816480182044 0.25233983960715056 0.13469578499739585 0.9255917353902682 0.01688606050987761 -1.3528483361983343 0.1331249886708956 0.6726935268237291 -0.3820962064211841 -1.868 -12.952 -1.308 -8.192 0.484 0.064 -0.252
-0.41494180312300444 -1.214145793611305 -0.05714078434873166 2.152558540600207 0.04256796686382023 0.7113835903818606 0.24812139244046566 0.10642145112039146 0.9589711573283983 0.019242254999627974 -1.376802980177463 0.2399391388729121 0.5509568115199602 -0.43943027233844295 -2.116 -13.268 -1.508 -7.948 0.364 0.26 -0.252
-0.4141748127290617 -1.2053254040809638 -0.05675728915176031 2.138752713509238 0.046402918833533764 0.7148350471546028 0.24428644047075213 0.09581857591651483 1.015912524164032 -0.009424777959001457 -1.3940817397689655 0.31926435336117437 0.39034288713531035 -0.43982297142006804 -2.212 -13.936 -1.544 -7.672 0.144 0.316 -0.288
-0.41494180312300444 -1.1942040433687946 -0.056373793954788955 2.1245633912212982 0.04908738521233324 0.7167525231394596 0.23930100291012454 0.051443579692882956 0.9899943847767781 0.018456856836377853 -1.4463107176250987 0.3173008579530491 0.2831360378516688 -0.4150829292776892 -2.244 -14.444 -1.408 -7.272 0.144 0.288 -0.268
-0.41455830792603304 -1.1850001586414822 -0.05483981316690354 2.1096070785394154 0.05138835639416136 0.7167525231394596 0.23584954613738238 0.031415926530004856 1.0178760195721575 0.05851216316213405 -1.4121458975237184 0.2960951075452958 0.15472343816027392 -0.4158683274409393 -2.272 -14.856 -2.048 -7.212 0.136 0.296 -0.296
-0.41455830792603304 -1.172728312338399 -0.056373793954788955 2.0935002802666185 0.05330583237901813 0.7171360183364309 0.23163109897069747 0.012959069693627005 1.0178760195721575 0.04437499622363186 -1.4380640369109725 0.22069688387328412 0.005497787142750851 -0.38131080825793395 -2.18 -15.62 -2.416 -7.336 0.116 1.136 -0.288
-0.4153252983199758 -1.1616069516262295 -0.05483981316690354 2.0773934819938216 0.056373793954788955 0.7213544655031158 0.2281796421979553 -0.012173671530376884 1.1038771184480458 0.04241150081550656 -1.4639821762982264 0.20145462887365617 0.12566370612001942 -0.3691371367275571 -2.4 -16.224 -2.448 -6.908 0.116 1.264 -0.288
-0.4141748127290617 -1.1497186005201177 -0.05483981316690354 2.0612866837210246 0.05829126993964572 0.731325340624371 0.22357769983429907 -0.005890486224375911 1.0975939331420448 0.01767145867312773 -1.506393677113733 0.20970130958778244 0.5266094684592064 -0.35146567805442935 -2.272 -16.7 -2.28 -6.388 0.116 0.624 -0.296
-0.41494180312300444 -1.1393642302018911 -0.05483981316690354 2.0467138662361135 0.06059224112147384 0.7366942733819699 0.22089323345549958 -0.01649336142825255 1.0775662799791668 -0.03377212101975522 -1.5527321687454902 0.24308073152591259 0.743772060597865 -0.3640320486664313 -2.648 -17.144 -2.416 -5.988 0.116 0.344 -0.268
-0.4157087935169471 -1.1297768502776073 -0.05483981316690354 2.032141048751202 0.06212622190935926 0.7401457301547121 0.2166747862888147 -0.01531526418337737 1.0775662799791668 0.005890486224375911 -1.5330972146642372 0.22855086550578535 0.6679811378442283 -0.3589269606053055 -2.552 -17.332 -1.944 -5.96 0.136 0.46 -0.268
-0.41647578391088985 -1.118655489565438 -0.055223308363874894 2.0175682312662904 0.06327670750027331 0.7435971869274544 0.21283983431910117 -0.0659734457130102 1.0756027845710414 0.011388273367126762 -1.4765485469102284 0.16532631336415057 0.4033019568289374 -0.3648174468296814 -2.492 -17.524 -1.744 -6.264 0.116 0.908 -0.28
-0.4183932598957466 -1.1086846144441829 -0.055223308363874894 2.0037624041753217 0.06212622190935926 0.7466651485032252 0.21015536794030168 -0.09935286765114036 1.0504700433470375 -0.0019634954081253035 -1.4474888148699738 0.07657632091688685 0.26860617183154156 -0.34243359917705296 -2.336 -17.78 -1.676 -6.448 0.06 1.06 -0.316
-0.4195437454866607 -1.097946748928985 -0.05445631796993219 1.9880391010994962 0.06289321230330196 0.7535680620487095 0.20555342557664544 -0.1299833960178951 1.0437941589594115 0.040448005407381256 -1.4180363837480943 -0.0011780972448751821 0.3923063825434357 -0.34047010376892767 -2.616 -17.904 -2.048 -6.664 0.016 0.84 -0.288
-0.419927240683632 -1.087208883413787 -0.05368932757598948 1.9750002644024702 0.0617427267123879 0.7589369948063085 0.20286895919784598 -0.13233959050764546 1.0520408396735377 0.04280419989713162 -1.4180363837480943 -0.03180862561162992 0.5529203069280855 -0.37227872938055756 -2.552 -18.16 -2.148 -6.664 0.044 0.588 -0.28
-0.42146122147151743 -1.077238008292532 -0.054072822772960834 1.9604274469175587 0.06135923151541655 0.7635389371699647 0.19903400722813244 -0.13783737765039633 1.0422233626329112 0.023561944897503646 -1.4231414718092201 -0.04751658887663235 0.5709844646828384 -0.3648174468296814 -2.492 -18.38 -2.216 -6.784 0.044 0.528 -0.296
-0.42299520225940285 -1.0668836379743052 -0.05445631796993219 1.9473886102205327 0.06212622190935926 0.7677573843366495 0.19481556006144754 -0.13744467856877127 1.0166979223272823 -0.013744467856877126 -1.3932963416057156 -0.029845130203504617 0.45867252733807096 -0.3754203220335581 -2.928 -18.636 -2.248 -6.968 0.044 0.712 -0.308
-0.4241456878503169 -1.0572962580500214 -0.05445631796993219 1.9339662783265354 0.0617427267123879 0.7712088411093918 0.19059711289476267 -0.135873882242271 1.0241592048781585 -0.001570796326500243 -1.3650220077287112 0.0023561944897503642 0.42254421182856533 -0.41626102652256436 -2.992 -18.764 -2.18 -7.18 0.06 0.8 -0.28
-0.42529617344123094 -1.0469418877317949 -0.05368932757598948 1.9201604512355666 0.06212622190935926 0.775810783473048 0.18676216092504913 -0.14137166938502185 1.016305223245657 -0.01021017612225158 -1.337925771096582 0.012566370612001944 0.39348447978831086 -0.41626102652256436 -3.332 -19.016 -2.148 -7.764 0.06 0.76 -0.28
-0.42721364942608775 -1.0369710126105396 -0.054072822772960834 1.9059711289476267 0.06135923151541655 0.7815632114276183 0.18254371375836423 -0.15040374826239827 1.028086195694409 0.030237829285129678 -1.35795342425946 0.00510508806112579 0.46966810162357264 -0.43039819346106656 -3.304 -19.364 -2.248 -8.036 0.1 0.56 -0.296
-0.4298981158048872 -1.0281506230801987 -0.05445631796993219 1.8936992826445433 0.06135923151541655 0.7853981633973318 0.17832526659167935 -0.19320794815952988 0.9931359774297787 0.005890486224375911 -1.3925109434424654 -0.008246680714126275 0.5050110189698281 -0.4272566008080661 -3.584 -19.492 -2.448 -8.036 0.08 0.404 -0.288
-0.43219908698671533 -1.017796252761972 -0.05368932757598948 1.878359474765689 0.06212622190935926 0.7907670961549308 0.17180584824316633 -0.252112810403289 0.9821404031442769 0.01649336142825255 -1.39054744803434 0.0047123889795007284 0.46338491631757167 -0.43982297142006804 -3.612 -19.556 -2.448 -7.884 0.06 0.508 -0.26
-0.4356505437594575 -1.007825377640717 -0.05330583237901813 1.8645536476747204 0.06212622190935926 0.7934515625337303 0.1679708962734528 -0.2741039589742924 0.963290847226274 0.028667032958629435 -1.3665928040552113 0.007461282550876154 0.368351738564307 -0.47477318968469845 -3.708 -19.62 -2.784 -7.732 0.072 0.676 -0.296
-0.4387185053352283 -0.9986214929134043 -0.05330583237901813 1.8507478205837518 0.06212622190935926 0.7969030193064724 0.16260196351585385 -0.27528205621916757 0.9628981481446489 0.04987278336638271 -1.32614479864783 0.014137166938502187 0.3176935570346741 -0.47948557866419916 -3.456 -19.652 -2.784 -7.7 0.052 0.82 -0.28
-0.4414029717140278 -0.9882671225951778 -0.05253884198507542 1.8373254886897543 0.06212622190935926 0.8018884568671001 0.1572330307582549 -0.27567475530079266 0.9350165133492696 0.0510508806112579 -1.3171127197704537 0.0023561944897503642 0.38837939172718505 -0.49558624101082666 -3.676 -19.78 -3.088 -7.52 0.044 0.78 -0.268
-0.4440874380928273 -0.9802137234587793 -0.05177185159113271 1.8239031567957569 0.06212622190935926 0.8057234088368136 0.15263108839459866 -0.3000220983615464 0.9255917353902682 0.012959069693627005 -1.3285009931375804 -0.014137166938502187 0.4433572631546936 -0.5089380097860787 -3.74 -19.936 -2.952 -7.396 0.036 0.636 -0.268
-0.44715539966859813 -0.9702428483375242 -0.052155346788104066 1.8085633489169028 0.06212622190935926 0.8103253512004698 0.14764565083397108 -0.3012001956064216 0.9161669574312667 0.007461282550876154 -1.3387111692598321 0.0019634954081253035 0.42961279529781643 -0.4889103566232006 -3.8 -20.032 -2.82 -7.336 0.036 0.616 -0.296
-0.45175734203225437 -0.9610389636102117 -0.05177185159113271 1.7966749978107908 0.06135923151541655 0.8122428271853266 0.14227671807637213 -0.34636058999330355 0.8816094382482613 0.00510508806112579 -1.3269301968110803 0.00039269908162506076 0.3522510762176795 -0.4751658887663235 -3.832 -20.256 -2.652 -7.244 0.052 0.752 -0.288
-0.4544418084110538 -0.9533690596707847 -0.052155346788104066 1.784786646704679 0.0617427267123879 0.8145437983671547 0.13805827090968723 -0.3593196596869306 0.8710065630443847 -0.005497787142750851 -1.2754866171181973 -0.0007853981632501215 0.24661502326053814 -0.48144907407232446 -3.8 -20.256 -2.82 -7.212 0.052 0.876 -0.308
-0.45904375077471005 -0.9433981845495295 -0.052155346788104066 1.7713643148106815 0.06289321230330196 0.8199127311247536 0.13230584295511694 -0.34871678448305393 0.8615817850853833 0.008639379795751335 -1.222079542017189 0.011780972448751823 0.28156524152516854 -0.503832921724953 -3.8 -20.348 -2.784 -7.428 0.08 0.868 -0.288
-0.4621117123504809 -0.9357282806101024 -0.052155346788104066 1.7602429540985123 0.0625097171063306 0.8229806927005244 0.1277039005914607 -0.394269877951561 0.8674722713097591 -0.013351768775252066 -1.2334678153843157 -0.007461282550876154 0.31258846897354836 -0.4692754025419476 -3.708 -20.508 -2.952 -7.428 0.044 0.692 -0.288
-0.4667136547141371 -0.9272913862767326 -0.05177185159113271 1.747971107795429 0.06289321230330196 0.8245146734884099 0.12118448224294769 -0.3777765165233084 0.853335104371257 -0.015707963265002428 -1.1887001200790588 0.006675884387626033 0.3479313863198038 -0.5144357969288296 -3.896 -20.636 -2.784 -7.52 0.036 0.692 -0.288
-0.47131559707779336 -0.9180875015494201 -0.05253884198507542 1.7356992614923457 0.06212622190935926 0.826815644670238 0.11543205428837738 -0.4103705402981885 0.8348782475348792 0.015707963265002428 -1.1455032211003022 0.0035342917346255468 0.29177541764742015 -0.5733406591725887 -3.8 -20.764 -2.752 -7.732 0.052 0.792 -0.288
-0.47553404424447826 -0.9100341024130217 -0.05177185159113271 1.723043919992291 0.0617427267123879 0.8310340918369229 0.10929613113683573 -0.42764929988969114 0.8285950622288781 0.03730641275438077 -1.1517864064063033 0.0200276531628781 0.2737112598926673 -0.5482079179485848 -3.924 -20.856 -2.852 -7.856 0.052 0.724 -0.28
-0.4801359866081345 -0.9015972080796519 -0.05177185159113271 1.7126895496740644 0.0617427267123879 0.8325680726248084 0.1054611791671222 -0.44178646682819334 0.8391979374327548 0.008246680714126275 -1.1466813183451774 -0.03730641275438077 0.27017696815804176 -0.5643085802952122 -3.864 -21.08 -2.92 -7.884 0.052 0.74 -0.296
-0.4843544337748194 -0.8943107993371963 -0.05138835639416136 1.7015681889618952 0.06212622190935926 0.8375535101854359 0.09894176081860918 -0.459065226419696 0.7901105522296222 -0.024740042142378828 -1.086598358856543 -0.005497787142750851 0.2960951075452958 -0.5482079179485848 -3.8 -21.208 -2.752 -7.976 0.036 0.76 -0.288
-0.4897233665324183 -0.8862574002007978 -0.052155346788104066 1.6908303234466973 0.06212622190935926 0.8402379765642354 0.09395632325798159 -0.46652650897057213 0.7583019266179923 -0.011780972448751823 -1.0634291130406646 0.007461282550876154 0.3031636910145469 -0.5242532739694561 -3.864 -21.272 -2.752 -7.916 0.052 0.724 -0.26
-0.49432530889607457 -0.8793544866553135 -0.05177185159113271 1.6812429435224134 0.06289321230330196 0.8417719573521208 0.08820389530341129 -0.48066367590907433 0.7300275927409879 0.0007853981632501215 -1.0434014598777863 -0.0027488935713754254 0.29845130203504616 -0.5199335840715804 -3.864 -21.304 -2.652 -7.976 0.06 0.664 -0.26
-0.5004612320476163 -0.8720680779128577 -0.05177185159113271 1.6693545924163016 0.0625097171063306 0.8444564237309202 0.08283496254581234 -0.5057964171330782 0.705287550598609 0.012959069693627005 -1.027693496612784 0.003141592653000486 0.2309070599955357 -0.5254313712143313 -3.956 -21.176 -2.716 -8.128 0.052 0.712 -0.288
-0.5054466696082438 -0.8651651643673733 -0.05177185159113271 1.6605342028859604 0.06212622190935926 0.8471408901097197 0.07784952498518474 -0.5179700886634551 0.7025386570272336 0.0047123889795007284 -1.0135563296742818 0.005497787142750851 0.21441369856728315 -0.5458517234588344 -3.896 -21.336 -2.92 -8.1 0.052 0.724 -0.268
-0.5123495831537281 -0.8586457460188603 -0.052155346788104066 1.6497963373707625 0.06212622190935926 0.8490583660945765 0.06979612584878632 -0.55017141335671 0.6880087910071064 0.012959069693627005 -1.0045242507969054 -0.005890486224375911 0.2340486526485362 -0.5709844646828384 -3.924 -21.304 -2.988 -8.008 0.052 0.704 -0.28
-0.5158010399264704 -0.8513593372764047 -0.05177185159113271 1.639441967052536 0.06327670750027331 0.8505923468824619 0.06519418348513008 -0.574911455499089 0.6573782626403517 0.02042035224450316 -0.9844965976340273 -0.01021017612225158 0.19988383254715592 -0.5784457472337144 -3.74 -21.336 -2.82 -8.008 0.044 0.676 -0.26
-0.5234709438658974 -0.845223414124863 -0.05138835639416136 1.6298545871282522 0.06212622190935926 0.851742832473376 0.05905826033358843 -0.5776603490704644 0.6491315819262254 0.024347343060753767 -0.9291260271248937 0.023169245815878585 0.14254976662989705 -0.5643085802952122 -3.612 -21.428 -2.988 -8.1 0.06 0.704 -0.26
-0.5296068670174391 -0.8379370053824072 -0.052155346788104066 1.6195002168100257 0.0617427267123879 0.851742832473376 0.05368932757598948 -0.6126105673350948 0.6283185306000971 -0.003141592653000486 -0.9279479298800185 -0.0035342917346255468 0.09228428418188928 -0.54938601519346 -3.644 -21.428 -3.088 -8.252 0.06 0.78 -0.288
-0.5361262853659521 -0.8318010822308656 -0.05138835639416136 1.610296332082713 0.0617427267123879 0.8536603084582327 0.04716990922747647 -0.5972953031517174 0.601222293967968 0.0019634954081253035 -0.9083129757987655 -0.005497787142750851 0.07422012642713648 -0.536034246418208 -3.612 -21.364 -2.784 -8.192 0.044 0.76 -0.296
-0.5434126941084079 -0.826815644670238 -0.052155346788104066 1.6018594377493434 0.06212622190935926 0.8563447748370322 0.04141748127290617 -0.5996514976414677 0.5886559233559661 -0.009424777959001457 -0.8808240400850113 -0.006675884387626033 0.13744467856877127 -0.5870851270294658 -3.52 -21.428 -2.82 -8.1 0.06 0.664 -0.26
-0.5483981316690354 -0.8206797215186964 -0.05138835639416136 1.593806038612945 0.06212622190935926 0.8559612796400609 0.03604854851530722 -0.6133959654983449 0.5937610114170918 -0.0047123889795007284 -0.8427322291673803 -0.01021017612225158 0.1280199006097698 -0.5906194187640913 -3.52 -21.492 -2.82 -7.948 0.052 0.712 -0.288
-0.5549175500175484 -0.8160777791550401 -0.05138835639416136 1.5861361346735179 0.0617427267123879 0.8563447748370322 0.03029612056073692 -0.6330309195795979 0.5462444225404595 -0.0007853981632501215 -0.8042477191681244 -0.0011780972448751821 0.043196898978756684 -0.5792311453969646 -3.208 -21.46 -2.92 -7.948 0.072 0.876 -0.252
-0.5614369683660614 -0.8103253512004698 -0.052155346788104066 1.5784662307340906 0.0617427267123879 0.8567282700340035 0.02339320701525256 -0.6397068039672239 0.5446736262139592 -0.01688606050987761 -0.7775441816176203 -0.0007853981632501215 0.05811946408050899 -0.6126105673350948 -3.304 -21.428 -2.784 -8.008 0.036 0.868 -0.288
-0.5679563867145745 -0.8041894280489281 -0.051004861197190006 1.5704128315976924 0.06212622190935926 0.8574952604279463 0.016106798272796843 -0.6389214058039738 0.5387831399895834 -0.018064157754752792 -0.7512333431487412 0.009817477040626518 0.07068583469251093 -0.6232134425389714 -3.148 -21.364 -2.684 -8.008 0.052 0.664 -0.288
-0.5744758050630875 -0.8003544760792146 -0.05138835639416136 1.5642769084461507 0.060975736318445196 0.8578787556249177 0.010354370318226542 -0.6475607855997252 0.49048115294970085 0.009032078877376396 -0.717853921210611 -0.0047123889795007284 0.0659734457130102 -0.5992587985598427 -3.02 -21.336 -2.752 -8.068 0.06 0.676 -0.28
-0.5813787186085718 -0.7965195241095011 -0.052155346788104066 1.5573739949006664 0.0617427267123879 0.8578787556249177 0.006135923151541655 -0.6766205176399797 0.48144907407232446 0.022776546734253524 -0.7025386570272336 0.004319689897875668 0.023954643979128706 -0.5792311453969646 -2.896 -21.336 -2.82 -8.252 0.06 0.74 -0.28
-0.5878981369570848 -0.7907670961549308 -0.052155346788104066 1.5508545765521533 0.06212622190935926 0.8571117652309749 0.0 -0.6660176424361031 0.47948557866419916 -0.030237829285129678 -0.6825110038643556 -0.018456856836377853 -0.024347343060753767 -0.5753041545807139 -2.928 -21.272 -2.752 -8.22 0.052 0.76 -0.288
-0.5948010505025692 -0.7853981633973318 -0.05177185159113271 1.543951663006669 0.06212622190935926 0.8586457460188603 -0.005368932757598948 -0.6966481708028578 0.48655416213345026 0.0027488935713754254 -0.6479534846813502 0.006283185306000972 -0.006675884387626033 -0.5847289325397155 -2.74 -21.364 -2.616 -8.22 0.06 0.704 -0.268
-0.6028544496389676 -0.7807962210336756 -0.05177185159113271 1.5378157398551273 0.06212622190935926 0.8586457460188603 -0.013038836697026017 -0.7084291432516095 0.49951323182707724 0.011780972448751823 -0.6106470719269694 0.008246680714126275 0.0400553063257562 -0.6263550351919719 -2.648 -21.524 -2.784 -8.16 0.052 0.712 -0.252
-0.609757363184452 -0.7765777738669907 -0.05062136600021865 1.5328303022944998 0.06212622190935926 0.8578787556249177 -0.019941750242510378 -0.7037167542721089 0.40644354948193784 0.010995574285501701 -0.5780530481520894 0.012173671530376884 -0.014137166938502187 -0.6357798131509733 -2.648 -21.684 -2.784 -8.22 0.072 0.732 -0.28
-0.6158932863359936 -0.7731263170942485 -0.05138835639416136 1.5270778743399294 0.0625097171063306 0.8574952604279463 -0.02569417819708068 -0.7099999395781098 0.3828816045844342 -0.013744467856877126 -0.5509568115199602 0.00510508806112579 -0.04633849163175717 -0.5988660994782177 -2.524 -21.62 -2.784 -8.404 0.072 0.76 -0.26
-0.6239466854723921 -0.7696748603215063 -0.052155346788104066 1.5217089415823304 0.0617427267123879 0.8567282700340035 -0.03183010134862233 -0.7092145414148597 0.3930917807066858 -0.0200276531628781 -0.5258240702959563 -0.022383847652628464 -0.04555309346850705 -0.5796238444785896 -2.552 -21.652 -2.716 -8.312 0.072 0.76 -0.26
-0.6304661038209051 -0.7666068987457355 -0.052155346788104066 1.517106999218674 0.0617427267123879 0.8563447748370322 -0.038733014894106695 -0.7099999395781098 0.37070793305405736 -0.0011780972448751821 -0.48773225937832543 -0.012173671530376884 0.007461282550876154 -0.6243915397838465 -2.584 -21.652 -2.584 -8.376 0.052 0.732 -0.252
-0.6377525125633607 -0.7620049563820793 -0.052155346788104066 1.5128885520519892 0.0617427267123879 0.8567282700340035 -0.044485442848677 -0.7261006019247374 0.3385066083608024 0.0 -0.46574111080732206 0.0007853981632501215 -0.007853981632501214 -0.6581636608036018 -2.428 -21.46 -2.652 -8.344 0.052 0.704 -0.24
-0.6450389213058165 -0.7597039852002512 -0.052155346788104066 1.5090536000822758 0.06212622190935926 0.8563447748370322 -0.0502378708032473 -0.7312056899858631 0.3153373625449238 -0.01531526418337737 -0.4182245219306897 -0.00039269908162506076 -0.027881634795379313 -0.6475607855997252 -2.336 -21.46 -2.684 -8.344 0.06 0.724 -0.252
-0.6523253300482722 -0.7566360236244803 -0.05253884198507542 1.5048351529155908 0.0617427267123879 0.8559612796400609 -0.055223308363874894 -0.7453428569243653 0.3015928946880466 -0.005497787142750851 -0.4040873549921875 0.015707963265002428 -0.011388273367126762 -0.5961172059068423 -2.148 -21.428 -2.448 -8.464 0.06 0.732 -0.26
-0.6599952339876992 -0.7528010716547668 -0.05292233718204677 1.5013836961428486 0.06289321230330196 0.8567282700340035 -0.0625097171063306 -0.7571238293731171 0.29177541764742015 -0.014529866020127248 -0.3801327110130588 -0.01021017612225158 0.015707963265002428 -0.6224280443757213 -1.992 -21.46 -2.448 -8.436 0.08 0.676 -0.268
-0.667281642730155 -0.75088359566991 -0.05253884198507542 1.4986992297640491 0.06135923151541655 0.8567282700340035 -0.06864564025787226 -0.7531968385568665 0.2988440011166712 -0.027096236632129192 -0.375027622951933 0.009032078877376396 0.01021017612225158 -0.5835508352948403 -2.056 -21.46 -2.348 -8.404 0.06 0.588 -0.268
-0.6734175658816967 -0.7489661196850532 -0.05368932757598948 1.4960147633852499 0.0617427267123879 0.8555777844430895 -0.07439806821244256 -0.7602654220261176 0.2627156856071656 -0.019634954081253035 -0.31258846897354836 0.009817477040626518 -0.022383847652628464 -0.620464548967596 -1.9 -21.46 -2.216 -8.464 0.06 0.588 -0.26
-0.6818544602150665 -0.7462816533062537 -0.05368932757598948 1.4933302970064504 0.06212622190935926 0.854043803655204 -0.08091748656095557 -0.77597338529112 0.24661502326053814 -0.03377212101975522 -0.27763825070891796 -0.011388273367126762 -0.10917034469176688 -0.6094689746820943 -1.804 -21.364 -2.08 -8.556 0.1 0.664 -0.26
-0.6906748497454075 -0.7435971869274544 -0.05330583237901813 1.4902623354306794 0.0617427267123879 0.85289331806429 -0.08705340971249723 -0.7838273669236212 0.24190263428103742 -0.013744467856877126 -0.2505420140767888 0.0019634954081253035 -0.17318029499665177 -0.5980807013149675 -1.744 -21.364 -2.048 -8.528 0.088 0.636 -0.268
-0.6975777632908919 -0.7424467013365402 -0.05368932757598948 1.4879613642488514 0.06135923151541655 0.8498253564885192 -0.09203884727312482 -0.7806857742706207 0.20655971693478195 -0.005890486224375911 -0.24425882877078778 -0.009032078877376396 -0.18574666560865372 -0.5855143307029655 -1.464 -21.396 -2.28 -8.464 0.108 0.636 -0.24
-0.705247667230319 -0.7405292253516835 -0.05368932757598948 1.4864273834609658 0.0617427267123879 0.8486748708976052 -0.10009224640952324 -0.7343472826388636 0.1869247628535289 -0.03848450999925595 -0.19477874448603014 -0.009032078877376396 -0.24072453703616223 -0.5957245068252172 -1.4 -21.24 -2.048 -8.436 0.06 0.616 -0.224
-0.7129175711697461 -0.7382282541698554 -0.054072822772960834 1.485276897870052 0.06135923151541655 0.8433059381400062 -0.10507768397015084 -0.7414158661081147 0.17239489683340167 -0.01649336142825255 -0.15040374826239827 0.006283185306000972 -0.2882411259127946 -0.6346017159060982 -1.524 -21.144 -1.944 -8.436 0.1 0.596 -0.252
-0.7205874751091731 -0.7363107781849986 -0.054072822772960834 1.4848934026730805 0.06135923151541655 0.8402379765642354 -0.11236409271260656 -0.7928594458009977 0.16650441060902577 -0.04084070448900632 -0.11584622907939292 -0.01767145867312773 -0.3483240854014289 -0.61457406274322 -1.088 -21.08 -1.844 -8.496 0.116 0.664 -0.252
-0.7282573790486002 -0.7355437877910559 -0.05560680356084625 1.483359421885195 0.06212622190935926 0.8364030245945219 -0.11734953027323415 -0.7551603339649918 0.155116137241899 -0.03573561642788053 -0.09189158510026421 -0.009424777959001457 -0.3436116964219281 -0.6149667618248451 -1.088 -21.048 -2.012 -8.496 0.108 0.664 -0.252
-0.7343933022001419 -0.7343933022001419 -0.05560680356084625 1.4829759266882236 0.06135923151541655 0.8325680726248084 -0.12425244381871851 -0.7531968385568665 0.13076879418114523 -0.029452431121879556 -0.08128870989638758 0.006675884387626033 -0.3581415624420554 -0.5980807013149675 -0.84 -20.952 -1.844 -8.284 0.1 0.588 -0.26
-0.7435971869274544 -0.7336263118061991 -0.055223308363874894 1.4829759266882236 0.0617427267123879 0.8283496254581234 -0.12962137657631745 -0.7461282550876154 0.11741702540589316 -0.029845130203504617 -0.02552544030562895 0.006675884387626033 -0.4040873549921875 -0.61378866457997 -0.808 -20.796 -1.712 -8.22 0.1 0.644 -0.252
-0.75088359566991 -0.7320923310183137 -0.056373793954788955 1.483359421885195 0.0617427267123879 0.8225971975035531 -0.1365242901218018 -0.7641924128423682 0.07618362183526178 -0.04987278336638271 0.0035342917346255468 -0.0070685834692510935 -0.45121124478719477 -0.6035784884577183 -0.808 -20.888 -1.712 -8.376 0.116 0.704 -0.252
-0.758553499609337 -0.731325340624371 -0.05675728915176031 1.4837429170821665 0.0617427267123879 0.8187622455338396 -0.14304370847031483 -0.7394523706999894 0.08757189520238855 -0.029845130203504617 0.03809181091763089 -0.0007853981632501215 -0.4260785035631909 -0.5921902150905916 -0.716 -21.144 -1.744 -8.528 0.116 0.656 -0.26
-0.7658399083517928 -0.7309418454273996 -0.05675728915176031 1.4848934026730805 0.0617427267123879 0.8145437983671547 -0.14841264122791378 -0.7414158661081147 0.08443030254938806 -0.03887720908088101 0.049480084284757656 -0.0027488935713754254 -0.3989822669310617 -0.6318528223347227 -0.808 -21.24 -1.744 -8.712 0.144 0.568 -0.232
-0.7738933074881912 -0.7297913598364856 -0.05790777474267437 1.485276897870052 0.0617427267123879 0.8103253512004698 -0.15454856437945544 -0.789325154066372 0.06675884387626033 -0.03534291734625546 0.05929756132538417 0.0011780972448751821 -0.4158683274409393 -0.6188937526410957 -0.62 -21.24 -1.644 -8.436 0.136 0.54 -0.224
-0.7819467066245896 -0.7301748550334569 -0.056373793954788955 1.4868108786579373 0.0617427267123879 0.8064903992307563 -0.1614514779249398 -0.77597338529112 0.04987278336638271 0.0019634954081253035 0.1021017612225158 -0.02670353755050413 -0.420188017338815 -0.5929756132538417 -0.592 -21.24 -1.408 -8.284 0.116 0.588 -0.26
-0.7903836009579595 -0.7294078646395142 -0.05714078434873166 1.488728354642794 0.0617427267123879 0.7999709808822433 -0.1679708962734528 -0.7590873247812424 0.03337942193813016 -0.04084070448900632 0.12919799785464497 -0.019242254999627974 -0.4755585878479486 -0.607898178355594 -0.56 -21.304 -1.508 -8.128 0.144 0.616 -0.232
-0.7969030193064724 -0.7297913598364856 -0.05829126993964572 1.4906458306276509 0.0617427267123879 0.795369038518587 -0.1737233242280231 -0.7579092275363672 0.024740042142378828 -0.04673119071338223 0.1621847207111501 0.005890486224375911 -0.5167919914185799 -0.614181363661595 -0.436 -21.428 -1.408 -8.1 0.136 0.656 -0.24
-0.8045729232458995 -0.7301748550334569 -0.05829126993964572 1.492946801809479 0.06135923151541655 0.7900001057609881 -0.1794757521825934 -0.7504479449854911 -0.006675884387626033 -0.023561944897503646 0.19634954081253037 0.010995574285501701 -0.5262167693775814 -0.5686282701930879 -0.28 -21.336 -1.44 -8.252 0.136 0.644 -0.24
-0.8110923415944126 -0.7297913598364856 -0.058674765136617076 1.4948642777943357 0.060975736318445196 0.7850146682003605 -0.184461189743221 -0.7398450697816145 0.009424777959001457 -0.02042035224450316 0.22069688387328412 -0.009424777959001457 -0.5101161070309539 -0.5611669876422118 -0.372 -21.272 -1.308 -8.16 0.136 0.56 -0.224
-0.8191457407308109 -0.731325340624371 -0.05829126993964572 1.4975487441731352 0.06135923151541655 0.7804127258367043 -0.1902136176977913 -0.7268860000879874 -0.03180862561162992 -0.018456856836377853 0.22344577744465957 -0.009032078877376396 -0.4900884538680758 -0.5513495106015853 -0.404 -21.208 -1.072 -8.008 0.136 0.548 -0.232
-0.8256651590793239 -0.7305583502304283 -0.058674765136617076 1.5010002009458774 0.06135923151541655 0.7754272882760767 -0.19558255045539025 -0.7418085651897397 -0.07264933010063623 -0.011388273367126762 0.28941922315766977 -0.014922565101752308 -0.48576876397020013 -0.5321072556019573 -0.464 -20.856 -1.172 -7.976 0.116 0.492 -0.26
-0.8337185582157224 -0.7320923310183137 -0.058674765136617076 1.5052186481125622 0.06135923151541655 0.7673738891396782 -0.2009514832129892 -0.743772060597865 -0.05458517234588344 0.0035342917346255468 0.3279037331569257 -0.013351768775252066 -0.5666647747849627 -0.5533130060097106 -0.34 -20.668 -1.14 -7.884 0.124 0.528 -0.224
-0.8413884621551494 -0.7328593214122564 -0.05790777474267437 1.5079031144913617 0.06135923151541655 0.7612379659881365 -0.2059369207736168 -0.7528041394752414 -0.06675884387626033 -0.008246680714126275 0.34871678448305393 0.005497787142750851 -0.6444191929467247 -0.5470298207037096 -0.464 -20.888 -1.408 -8.008 0.136 0.624 -0.24
-0.8494418612915479 -0.7340098070031704 -0.05905826033358843 1.512505056855018 0.06059224112147384 0.7543350524426522 -0.21207284392515846 -0.8026769228416242 -0.08796459428401361 0.019634954081253035 0.3451824927484284 0.023561944897503646 -0.6679811378442283 -0.530143760193832 -0.34 -20.92 -1.844 -8.008 0.124 0.568 -0.232
-0.8571117652309749 -0.7347767973971132 -0.05944175553055978 1.5151895232338175 0.06135923151541655 0.7493496148820246 -0.21782527187972875 -0.7567311302914921 -0.11270463642639243 -0.01727875959150267 0.4033019568289374 0.006675884387626033 -0.653058572742476 -0.5407466353977086 -0.496 -21.112 -1.576 -7.824 0.136 0.5 -0.24
-0.8640146787764593 -0.7359272829880272 -0.05944175553055978 1.5209419511883877 0.06059224112147384 0.7412962157456262 -0.22281070944035636 -0.7708682972299943 -0.10131636305926567 -0.008639379795751335 0.40644354948193784 0.0011780972448751821 -0.6636614479463526 -0.5619523858054619 -0.592 -21.272 -1.376 -7.764 0.136 0.528 -0.252
-0.8728350683068005 -0.7370777685789413 -0.05944175553055978 1.525543893552044 0.060975736318445196 0.7336263118061991 -0.2281796421979553 -0.7092145414148597 -0.11388273367126761 -0.0070685834692510935 0.46574111080732206 -0.018849555918002914 -0.7170685230473609 -0.5285729638673318 -0.436 -21.08 -1.712 -7.824 0.124 0.608 -0.252
-0.8793544866553135 -0.7393787397607694 -0.05905826033358843 1.5312963215066142 0.06135923151541655 0.7263399030637434 -0.23354857495555426 -0.7547676348833667 -0.12212941438539389 -0.001570796326500243 0.4948008428475765 0.01060287520387664 -0.7072510460067344 -0.48498336580695 -0.308 -21.144 -1.44 -7.7 0.124 0.568 -0.224
-0.8870243905947405 -0.7397622349577407 -0.06020874592450249 1.5366652542642132 0.06135923151541655 0.7194369895182591 -0.23776702212223913 -0.7480917504957407 -0.13823007673202137 -0.03220132469325498 0.5093307088677038 0.028667032958629435 -0.705287550598609 -0.48459066672532497 -0.528 -21.46 -1.208 -7.608 0.136 0.576 -0.212
-0.8939273041402248 -0.7412962157456262 -0.05944175553055978 1.5424176822187836 0.06059224112147384 0.7110000951848893 -0.24275245968286674 -0.7233517083533619 -0.15354534091539876 -0.009424777959001457 0.5482079179485848 -0.011780972448751823 -0.7245298055982371 -0.4944081437659515 -0.34 -21.364 -1.172 -7.672 0.124 0.56 -0.224
-0.9004467224887379 -0.7435971869274544 -0.05905826033358843 1.5485536053703253 0.060975736318445196 0.7040971816394049 -0.24812139244046566 -0.7319910881491132 -0.16375551703765032 -0.001570796326500243 0.5941537104987169 -0.04123340357063138 -0.7182466202922361 -0.49362274560270136 -0.248 -21.272 -1.24 -7.58 0.136 0.52 -0.224
-0.9081166264281649 -0.745514662912311 -0.05905826033358843 1.554689528521867 0.060975736318445196 0.6983447536848346 -0.25233983960715056 -0.7441647596794901 -0.1798561793842778 -0.013744467856877126 0.5972953031517174 -0.024740042142378828 -0.7280640973328626 -0.49990593090870233 0.092 -21.46 -0.94 -7.58 0.144 0.52 -0.224
-0.9161700255645634 -0.7470486437001965 -0.06020874592450249 1.562359432461294 0.06059224112147384 0.6902913545484362 -0.2569417819708068 -0.7410231670264896 -0.19752763805740556 0.003141592653000486 0.6349944149877232 0.006675884387626033 -0.7162831248841108 -0.47241699519494806 0.684 -21.304 -1.072 -7.608 0.152 0.54 -0.204
-0.9226894439130764 -0.749733110078996 -0.06020874592450249 1.567728365218893 0.060975736318445196 0.6822379554120378 -0.2623107147284057 -0.7257079028431123 -0.20852321234290724 -0.0019634954081253035 0.7068583469251093 0.014922565101752308 -0.7598727229444925 -0.47752208325607387 1.308 -21.08 -1.14 -7.608 0.152 0.508 -0.224
-0.9295923574585607 -0.7516505860638527 -0.059825250727531136 1.576548754749234 0.06135923151541655 0.674951546669582 -0.2665291618950906 -0.7300275927409879 -0.21559179581215834 -0.036128315509505585 0.7206028147819864 -0.012959069693627005 -0.7418085651897397 -0.46652650897057213 1.556 -21.144 -0.836 -7.456 0.144 0.492 -0.212
-0.9361117758070737 -0.7535680620487095 -0.06059224112147384 1.5846021538856323 0.06059224112147384 0.667281642730155 -0.27074760906177553 -0.7119634349862352 -0.22933626366903548 -0.03652101459113065 0.7453428569243653 -0.005497787142750851 -0.7779368806992453 -0.4339324851956921 1.9 -20.828 -0.568 -7.52 0.144 0.528 -0.204
-0.941864203761644 -0.7566360236244803 -0.06135923151541655 1.5922720578250595 0.06020874592450249 0.6596117387907279 -0.27496605622846043 -0.6805475084562302 -0.2320851572404109 -0.043982297142006806 0.7504479449854911 -0.010995574285501701 -0.7861835614133716 -0.4433572631546936 1.9 -20.7 -0.5 -7.336 0.136 0.48 -0.224
-0.9503010980950138 -0.7589369948063085 -0.06212622190935926 1.5999419617644866 0.06020874592450249 0.6511748444573582 -0.2795679985921167 -0.6546293690689763 -0.24229533336266248 -0.05026548244800778 0.7516260422303662 -0.013744467856877126 -0.7897178531479971 -0.39584067427806124 1.9 -20.764 -0.268 -7.304 0.152 0.452 -0.224
-0.9568205164435268 -0.7612379659881365 -0.06212622190935926 1.6083788560978562 0.060975736318445196 0.6419709597300457 -0.28301945536485884 -0.6726935268237291 -0.26153758836229046 -0.07775441816176203 0.8105309044741253 -0.01021017612225158 -0.8089601081476251 -0.38877209080881014 1.992 -20.32 -0.436 -7.212 0.144 0.52 -0.212
-0.9625729443980972 -0.7646894227608787 -0.06327670750027331 1.6171992456281974 0.06059224112147384 0.6320000846087904 -0.28723790253154374 -0.6754424203951045 -0.2560398012195396 -0.06715154295788539 0.8411614328408801 -0.013744467856877126 -0.8505862107998815 -0.3852377990741846 1.96 -20.288 -0.268 -7.028 0.136 0.492 -0.24
-0.9698593531405528 -0.768140879533621 -0.06366020269724466 1.6267866255524812 0.06059224112147384 0.6239466854723921 -0.2906893593042859 -0.6404922021304741 -0.271355065402917 -0.06636614479463526 0.8717919612076348 0.006283185306000972 -0.8462665209020059 -0.3601050578501807 2.024 -20.32 -0.4 -6.936 0.124 0.52 -0.204
-0.9763787714890658 -0.7715923363063631 -0.06519418348513008 1.6367575006737365 0.059825250727531136 0.6151262959420509 -0.2945243112739994 -0.6216426462124711 -0.2992367001982963 -0.08717919612076348 0.8957466051867635 -0.01727875959150267 -0.8619744841670083 -0.3498948817279291 1.804 -19.936 -0.368 -7.06 0.052 0.5 -0.196
-0.9813642090496935 -0.7742768026851626 -0.06557767868210143 1.6444274046131635 0.05905826033358843 0.6078398871995953 -0.2972087776527989 -0.6381360076407236 -0.30512718642267217 -0.09189158510026421 0.9306968234513939 -0.04476769530525693 -0.853335104371257 -0.32829643223855076 1.744 -19.872 -0.4 -7.092 0.06 0.452 -0.212
-0.9878836273982065 -0.776961269063962 -0.06634466907604414 1.65478177493139 0.05829126993964572 0.59786901207834 -0.30104372962251247 -0.601222293967968 -0.28235063968841867 -0.07422012642713648 0.9193085500842672 -0.09621127499813988 -0.8325220530451287 -0.32594023774880043 1.62 -19.78 0.132 -7.212 0.08 0.384 -0.212
-0.9944030457467194 -0.7800292306397328 -0.06672816427301549 1.6643691548556738 0.0559902987578176 0.5890486225479988 -0.3037281960013119 -0.5992587985598427 -0.27763825070891796 -0.028274333877004374 0.9405143004920204 -0.1390154748952715 -0.8458738218203808 -0.29099001948417 1.652 -19.652 0.5 -7.152 0.164 0.356 -0.204
-0.9997719785043184 -0.782330201821561 -0.06634466907604414 1.6739565347799577 0.05330583237901813 0.5802282330176578 -0.30679615757708273 -0.6157521599880952 -0.2741039589742924 -0.023561944897503646 0.9452266894715212 -0.2238384765262846 -0.8364490438613794 -0.2921681167290452 1.68 -19.652 0.604 -6.936 0.172 0.376 -0.232
-1.0066748920498028 -0.7850146682003605 -0.06711165946998685 1.6858448858860697 0.049854375606275945 0.5691068723054885 -0.3094806239558822 -0.5878705251927159 -0.2960951075452958 -0.008246680714126275 0.9844965976340273 -0.2792090470354182 -0.8949612070235134 -0.2768528525456678 1.868 -19.748 0.704 -6.816 0.172 0.404 -0.204
-1.0128108152013444 -0.7884661249731026 -0.06672816427301549 1.6965827514012677 0.04601942363656241 0.5602864827751474 -0.31139809994073897 -0.5992587985598427 -0.29648780662692087 -0.007461282550876154 1.0045242507969054 -0.3341869184629267 -0.9361946105941448 -0.25368360672978923 1.868 -19.684 0.804 -6.752 0.164 0.452 -0.232
-1.018946738352886 -0.7926845721397876 -0.06481068828815872 1.70578663612858 0.043334957257762936 0.5506991028508635 -0.31408256631953846 -0.5906194187640913 -0.3573561642788053 0.04241150081550656 0.9738937224301506 -0.30080749652479655 -0.9228428418188928 -0.21245020315915786 2.148 -19.652 0.972 -6.632 0.188 0.452 -0.232
-1.0239321759135136 -0.7957525337155584 -0.06481068828815872 1.7157575112498353 0.04065049087896346 0.5426457037144651 -0.31523305191045253 -0.5564545986627111 -0.3239767423406751 0.07932521448826227 0.9782134123280263 -0.2996293992799213 -0.8749335538606353 -0.21362830040403305 2.336 -19.396 0.972 -6.448 0.172 0.472 -0.212
-1.0293011086711126 -0.7992039904883006 -0.06327670750027331 1.7253448911741192 0.03796602450016399 0.5345923045780667 -0.31676703269833795 -0.5678428720298379 -0.2988440011166712 0.062439153978384655 1.0002045608990298 -0.2784236488721681 -0.8446957245755057 -0.15629423448677418 2.368 -19.272 0.736 -6.572 0.188 0.424 -0.224
-1.0354370318226542 -0.8015049616701286 -0.06366020269724466 1.7368497470832598 0.03681553890924993 0.5265389054416683 -0.31830101348622336 -0.5745187564174639 -0.2929535148922953 0.05262167693775814 1.0441868580410365 -0.25132741224003885 -0.8242753723310025 -0.1480475537726479 2.428 -19.304 0.636 -6.664 0.4 0.364 -0.224
-1.0408059645802532 -0.8041894280489281 -0.0625097171063306 1.7472041174014863 0.03681553890924993 0.5184855063052698 -0.31906800388016604 -0.5670574738665877 -0.29099001948417 0.07814711724338709 1.0461503534491619 -0.12841259969139487 -0.8007134274334988 -0.15158184550727344 2.4 -19.112 0.636 -6.692 0.336 0.308 -0.212
-1.0469418877317949 -0.807257389624699 -0.0625097171063306 1.7590924685075982 0.03719903410622128 0.5100486119719001 -0.3202184894710801 -0.5595961913157116 -0.2737112598926673 0.05458517234588344 1.047721149775662 -0.0011780972448751821 -0.8250607704942526 -0.08364490438613793 2.616 -18.984 1.208 -6.752 0.2 0.328 -0.224
-1.0519273252924224 -0.8091748656095558 -0.0617427267123879 1.768679848431882 0.03681553890924993 0.502378708032473 -0.32098547986502285 -0.5497787142750851 -0.26114488928066537 0.06479534846813502 1.0693195992650404 0.043196898978756684 -0.7983572329437485 -0.06715154295788539 2.524 -19.016 1.172 -6.632 0.18 0.316 -0.24
-1.0569127628530501 -0.8133933127762406 -0.06020874592450249 1.7790342187501087 0.036432043712278574 0.4931748233051605 -0.32175247025896553 -0.5266094684592064 -0.2741039589742924 0.07029313561088588 1.0555751314081632 -0.014922565101752308 -0.8121017008006256 -0.0530143760193832 2.708 -19.112 0.904 -6.6 0.228 0.336 -0.24
-1.0618982004136777 -0.8153107887610974 -0.06059224112147384 1.7920730554471347 0.03604854851530722 0.48473792897179074 -0.32175247025896553 -0.5175773895818301 -0.26782077366829143 0.0530143760193832 1.0822786689586674 -0.048694686121507534 -0.8089601081476251 -0.03337942193813016 2.992 -19.016 1.004 -6.54 0.188 0.328 -0.212
-1.0657331523833913 -0.8168447695489828 -0.06020874592450249 1.801276940174447 0.036432043712278574 0.4770680250323637 -0.3213689750619942 -0.5018694263168276 -0.24975661591353862 0.04673119071338223 1.054004335081663 -0.014922565101752308 -0.8011061265151239 -0.014137166938502187 2.804 -18.984 1.108 -6.54 0.164 0.328 -0.232
-1.0703350947470474 -0.8199127311247536 -0.05905826033358843 1.8131652912805591 0.03604854851530722 0.4693981210929366 -0.32098547986502285 -0.4684900043786975 -0.24582962509728803 0.06126105673350948 1.0524335387551629 -0.008639379795751335 -0.7971791356988733 -0.018064157754752792 2.992 -19.112 1.308 -6.54 0.172 0.296 -0.224
-1.0757040275046463 -0.8229806927005244 -0.05790777474267437 1.8239031567957569 0.03604854851530722 0.4613447219565382 -0.3213689750619942 -0.4472842539709442 -0.23287055540366103 0.06322455214163478 1.079529775387292 -0.013744467856877126 -0.7602654220261176 -0.00510508806112579 2.896 -18.984 1.376 -6.54 0.18 0.308 -0.212
-1.0787719890804173 -0.8248981686853812 -0.05714078434873166 1.8342575271139834 0.03566505331833587 0.4548253036080252 -0.32175247025896553 -0.4241150081550656 -0.2528982085665391 0.05851216316213405 1.0783516781424167 -0.01531526418337737 -0.7257079028431123 -0.00039269908162506076 2.804 -18.952 1.308 -6.48 0.188 0.316 -0.252
-1.0837574266410448 -0.8275826350641807 -0.05675728915176031 1.845762383023124 0.03528155812136451 0.44715539966859813 -0.32213596545593687 -0.4021238595840622 -0.21951878662840896 0.06990043652926081 1.047328450694037 -0.012959069693627005 -0.7119634349862352 -0.009032078877376396 2.68 -18.888 1.408 -6.264 0.172 0.296 -0.224
-1.0879758738077296 -0.8298836062460089 -0.0559902987578176 1.8572672389322646 0.03528155812136451 0.44025248612311374 -0.32213596545593687 -0.3970187715229364 -0.21245020315915786 0.05654866775400875 1.0367255754901603 -0.011388273367126762 -0.6695519341707286 -0.0035342917346255468 2.772 -18.824 1.544 -6.144 0.18 0.308 -0.168
-1.0918108257774433 -0.8318010822308656 -0.05483981316690354 1.8664711236595772 0.03566505331833587 0.43373306777460074 -0.32175247025896553 -0.37856191468655853 -0.22266037928140944 0.08757189520238855 1.0555751314081632 -0.009032078877376396 -0.6648395451912278 -0.0019634954081253035 2.74 -18.636 1.608 -6.144 0.172 0.316 -0.176
-1.094878787353214 -0.833335063018751 -0.054072822772960834 1.8764419987808323 0.03528155812136451 0.42683015422911635 -0.32098547986502285 -0.36324665050318117 -0.21480639764890821 0.12566370612001942 1.0320131865106597 -0.004319689897875668 -0.6750497213134794 0.0070685834692510935 2.74 -18.508 1.508 -6.144 0.052 0.308 -0.168
-1.097946748928985 -0.8356360342005792 -0.05330583237901813 1.8883303498869444 0.03298058693953639 0.42031073588060336 -0.32175247025896553 -0.3530364743809296 -0.226194671016035 0.09778207132464012 1.0351547791636602 -0.0911061869370141 -0.64638268835485 0.00510508806112579 2.804 -18.348 1.14 -5.988 -0.136 0.316 -0.148
-1.1021651960956698 -0.8379370053824072 -0.05062136600021865 1.899835205796085 0.02914563496982286 0.413407822335119 -0.32175247025896553 -0.32162054785092475 -0.2171625921386586 0.11663162724264303 1.0520408396735377 -0.25132741224003885 -0.6051492847842186 -0.011780972448751823 2.896 -18.256 0.94 -5.624 0.0 0.296 -0.156
-1.1052331576714407 -0.839854481367264 -0.04947088040930459 1.9109565665082542 0.024160197409195266 0.40727189918357737 -0.32175247025896553 -0.33300882121805153 -0.19831303622065566 0.15629423448677418 1.0551824323265382 -0.375027622951933 -0.6031857893760932 0.0023561944897503642 2.836 -18.16 1.208 -5.348 0.164 0.328 -0.168
-1.106767138459326 -0.8433059381400062 -0.04832039481839053 1.9209274416295095 0.02147573103039579 0.4011359760320357 -0.3213689750619942 -0.2968805057085459 -0.19438604540440507 0.1692533041804012 1.0500773442654123 -0.41154863754306364 -0.6444191929467247 -0.001570796326500243 2.864 -18.064 0.836 -5.072 0.172 0.144 -0.156
-1.109068109641154 -0.8444564237309202 -0.04832039481839053 1.9328157927356213 0.01802427425765361 0.3903981105168378 -0.32175247025896553 -0.25564710213791453 -0.20852321234290724 0.10759954836526664 1.080315173550542 -0.36049775693180575 -0.7732244917197446 0.013744467856877126 2.46 -17.968 0.736 -5.196 0.164 0.164 -0.12
-1.110985585626011 -0.8459904045188057 -0.04601942363656241 1.944320648644762 0.016106798272796843 0.38081073059255394 -0.32175247025896553 -0.2309070599955357 -0.19438604540440507 0.08678649703913842 1.1199777807946731 -0.2693915699947917 -0.9106691702885158 -0.004319689897875668 2.272 -17.968 0.872 -5.624 0.164 0.308 -0.128
-1.1140535472017816 -0.8486748708976052 -0.04563592843959106 1.9554420093569311 0.014956312681882784 0.37160684586524145 -0.32098547986502285 -0.22187498111815931 -0.1829977720372783 0.10249446030414085 1.1199777807946731 -0.17239489683340167 -0.9546514674305226 0.0035342917346255468 2.212 -17.872 1.744 -5.9 0.152 0.296 -0.112
-1.1155875279896672 -0.8502088516854905 -0.04410194765170564 1.965029389281215 0.013805827090968724 0.36355344672884304 -0.32175247025896553 -0.20341812428178146 -0.1841758692821535 0.13430308591577078 1.09877203038692 -0.11545352999776785 -0.9220574436556426 -0.0011780972448751821 2.148 -17.84 1.576 -6.112 0.144 0.192 -0.112
-1.1167380135805811 -0.8509758420794333 -0.04295146206079158 1.9761507499933844 0.011888351106111956 0.3551165523954733 -0.32098547986502285 -0.18378317020052842 -0.17435839224152697 0.10445795571226615 1.0697122983466654 -0.1441205629563973 -0.8384125392695047 0.00510508806112579 2.212 -17.968 1.44 -6.02 0.044 0.064 -0.056
-1.1190389847624094 -0.8532768132612614 -0.041033986075934815 1.9857381299176682 0.009203884727312482 0.34629616286513215 -0.3163835375013666 -0.1507964473440233 -0.1401935721401467 0.1390154748952715 1.0434014598777863 -0.19792033713903062 -0.8498008126366314 0.18574666560865372 2.244 -17.872 1.34 -5.836 0.088 0.028 -0.092
-1.1194224799593806 -0.8544272988521755 -0.04026699568199211 1.99762648102378 0.006519418348513008 0.336325287743877 -0.31178159513771037 -0.17318029499665177 -0.1519745445888985 0.17082410050690142 1.0382963718166607 -0.2572178984644148 -0.9126326656966411 0.3762057201968082 2.428 -17.84 1.34 -5.652 0.164 0.144 -0.072
-1.12210694633818 -0.8559612796400609 -0.03834951969713534 2.0075973561450353 0.004218447166684887 0.3267379078195931 -0.30756314797102546 -0.1692533041804012 -0.1539380399970238 0.1539380399970238 1.0500773442654123 -0.25407630581141427 -0.9530806711040224 0.43943027233844295 2.616 -17.904 1.276 -5.592 0.152 0.24 -0.072
-1.1224904415351515 -0.8563447748370322 -0.036432043712278574 2.0175682312662904 0.0030679615757708274 0.3160000423043952 -0.3021942152134265 -0.10759954836526664 -0.13940817397689656 0.15550883632352405 1.0186614177354076 -0.1971349389757805 -1.0002045608990298 0.4708461988684478 2.648 -17.62 0.904 -5.472 0.136 0.18 -0.056
-1.1236409271260657 -0.8586457460188603 -0.03566505331833587 2.027155611190574 0.0023009711818281204 0.3071796527740541 -0.29797576804674164 -0.09581857591651483 -0.15236724367052357 0.14961835009914815 1.009629338858031 -0.14215706754827198 -0.957007661920273 0.4614214209094464 2.18 -17.46 1.14 -5.104 0.036 0.172 -0.044
-1.1232574319290942 -0.8597962316097744 -0.0337475773334791 2.038660467099715 0.0003834951969713534 0.2964417872588562 -0.29260683528914266 -0.05340707510100826 -0.15629423448677418 0.1531526418337737 0.9994191627357796 -0.09424777959001458 -0.9471901848796465 0.4751658887663235 2.428 -17.428 1.24 -4.796 -0.008 0.132 -0.064
-1.124024422323037 -0.8620972027916025 -0.03298058693953639 2.04863134222097 -0.0011504855909140602 0.28532042654668693 -0.28877188331942916 -0.05929756132538417 -0.14372786387477224 0.09778207132464012 1.008451241613156 -0.15865042897652454 -1.0064877462050306 0.48066367590907433 2.272 -17.144 1.072 -4.368 0.088 0.28 -0.064
-1.1236409271260657 -0.8624806979885739 -0.03029612056073692 2.059369207736168 -0.0038349519697135344 0.2741990658345177 -0.28301945536485884 -0.011780972448751823 -0.14372786387477224 0.11741702540589316 1.0221957094700331 -0.20341812428178146 -1.0767808818159166 0.478307481419324 2.304 -16.604 1.04 -4.004 0.136 0.328 -0.072
-1.124024422323037 -0.8640146787764593 -0.030679615757708275 2.0708740636453085 -0.004218447166684887 0.2626942099253771 -0.27765052260725986 0.03848450999925595 -0.12684180336489462 0.1590431280581496 1.0139490287559068 -0.1480475537726479 -1.0763881827342914 0.4889103566232006 2.272 -16.128 1.208 -3.576 0.088 0.316 -0.064
-1.1232574319290942 -0.865932154761316 -0.0279951493789088 2.0819954243574776 -0.005752427954570301 0.2504223636222938 -0.27228158984966094 0.008246680714126275 -0.14254976662989705 0.1590431280581496 1.0363328764085353 -0.135873882242271 -1.09877203038692 0.4987278336638271 2.148 -15.936 1.004 -3.36 -0.016 0.308 -0.056
-1.1228739367321228 -0.8666991451552588 -0.02684466378799474 2.0931167850696473 -0.008436894333369775 0.2381505173192105 -0.2661456666981193 0.03534291734625546 -0.1401935721401467 0.17318029499665177 1.0752100854894162 -0.18731746193515397 -1.118799683549798 0.5317145565203323 1.96 -15.62 0.604 -3.176 0.052 0.328 -0.064
-1.1224904415351515 -0.8674661355492015 -0.024160197409195266 2.1046216409787877 -0.010737865515197896 0.22511168062218448 -0.26039323874354897 0.07029313561088588 -0.09149888601863915 0.15668693356839924 1.0779589790607917 -0.20066923071040604 -1.1729921568140564 0.5474225197853346 1.992 -15.208 0.5 -3.148 0.108 0.316 -0.064
-1.1209564607472662 -0.8682331259431442 -0.023009711818281205 2.1153595064939856 -0.01227184630308331 0.21475731030395792 -0.2542573155920073 0.08443030254938806 -0.0801106126515124 0.17318029499665177 1.079922474468917 -0.18731746193515397 -1.1930198099769345 0.5851216316213405 2.024 -14.7 0.5 -3.24 0.072 0.336 -0.044
-1.1190389847624094 -0.8693836115340582 -0.021859226227367145 2.126480867206155 -0.01342233189399737 0.2017184736069319 -0.24735440204652295 0.1189878217323934 -0.0911061869370141 0.13862277581364643 1.0693195992650404 -0.12566370612001942 -1.2040153842624362 0.6161448590697203 2.18 -14.668 0.568 -3.116 -0.008 0.336 -0.072
-1.1171215087775526 -0.8693836115340582 -0.02147573103039579 2.1379857231152952 -0.01457281748491143 0.1894466273038486 -0.24121847889498133 0.12370021071189413 -0.05222897785613308 0.11427543275289267 1.046935751612412 -0.12212941438539389 -1.1953760044666848 0.6165375581513454 2.272 -14.54 0.436 -3.056 0.024 0.316 -0.044
-1.1155875279896672 -0.870150601928001 -0.018791264651596317 2.1479565982365507 -0.016490293469768196 0.17832526659167935 -0.235466050940411 0.15236724367052357 -0.05537057050913356 0.09189158510026421 1.0630364139590394 -0.15354534091539876 -1.1623892816101797 0.6573782626403517 2.212 -14.192 0.636 -3.056 0.072 0.336 -0.036
-1.113286556807839 -0.8705340971249723 -0.018407769454624964 2.1586944637517487 -0.017257283863710903 0.1672039058795101 -0.2274126518040126 0.19792033713903062 -0.034950218264630406 0.12644910428326955 1.061072918550914 -0.16728980877227587 -1.1101603037540466 0.6931138790682322 2.4 -14.032 0.94 -2.932 0.08 0.328 -0.072
-1.1113690808229824 -0.8693836115340582 -0.017640779060682257 2.1682818436760325 -0.017257283863710903 0.1564660403643122 -0.21859226227367146 0.21441369856728315 -0.022776546734253524 0.08364490438613793 1.0300496911025343 -0.11270463642639243 -1.0665707056936649 0.7669413064137436 2.552 -13.904 1.208 -2.536 0.08 0.26 -0.1
-1.1102185952320682 -0.8697671067310296 -0.017257283863710903 2.1782527187972875 -0.01802427425765361 0.1449611844551716 -0.20823789195544493 0.22187498111815931 0.022776546734253524 0.09149888601863915 1.0457576543675366 -0.06322455214163478 -1.0999501276317951 0.8635452804935085 3.148 -13.46 1.712 -2.136 0.044 -0.104 -0.084
-1.1063836432623546 -0.8697671067310296 -0.014956312681882784 2.189757574706428 -0.01917475984856767 0.1284708909854034 -0.19865051203116108 0.25839599570928995 0.03573561642788053 0.12959069693627004 1.072068492836416 -0.06283185306000971 -1.3080806408930774 0.9801769077361516 4.052 -13.016 2.216 -1.956 0.06 0.028 -0.072
-1.1025486912926412 -0.8682331259431442 -0.01457281748491143 2.2020294210095113 -0.019941750242510378 0.11044661672774979 -0.18676216092504913 0.3569634651971802 0.05811946408050899 0.11074114101826713 1.1616038834469296 -0.08678649703913842 -1.6277376933358767 1.1109457019172968 4.768 -12.604 2.148 -1.924 0.18 0.328 -0.1
-1.0983302441259561 -0.8682331259431442 -0.01457281748491143 2.213150781721681 -0.01917475984856767 0.09318933286403888 -0.17602429540985123 0.35382187254417974 0.06950773744763575 0.07382742734551141 1.177704545793557 -0.036128315509505585 -1.8075938727201546 1.1435397256921769 5.172 -12.316 1.744 -2.228 0.152 0.328 -0.072
-1.0944952921562427 -0.8674661355492015 -0.014189322287940077 2.225422628024764 -0.018407769454624964 0.07363107781849985 -0.16336895390979655 0.4539601383585702 0.08128870989638758 0.05340707510100826 1.1682797678345558 0.04712388979500729 -1.8201602433321564 1.1164434890600476 5.672 -12.284 1.776 -2.564 0.136 0.316 -0.064
-1.0875923786107584 -0.8663156499582874 -0.013805827090968724 2.2369274839339046 -0.018791264651596317 0.05790777474267437 -0.15378157398551273 0.45592363376669554 0.09660397407976494 0.03926990816250607 1.1360784431413007 0.07814711724338709 -1.7172730839463906 1.0783516781424167 5.236 -12.348 1.644 -3.084 0.124 0.328 -0.1
-1.0822234458531594 -0.8632476883825165 -0.013805827090968724 2.2472818542521313 -0.018407769454624964 0.04486893804564835 -0.14419419406122888 0.5470298207037096 0.16336281795602528 0.0023561944897503642 1.0579313258979137 0.034950218264630406 -1.4624113799717262 0.9314822216146441 5.08 -12.22 1.812 -3.056 0.136 0.328 -0.072
-1.076471017898589 -0.8617137075946312 -0.013805827090968724 2.2553352533885294 -0.01802427425765361 0.036432043712278574 -0.1357572997278591 0.6196791508043459 0.2120575040775328 0.009817477040626518 0.9754645187566509 0.008639379795751335 -1.1883074209974338 0.8733627575341351 4.768 -12.38 2.012 -2.78 0.136 0.328 -0.084
-1.068801113959162 -0.8597962316097744 -0.013805827090968724 2.2630051573279566 -0.01802427425765361 0.029529130166794215 -0.1292378813793461 0.6122178682534697 0.2061670178531569 0.001570796326500243 0.8851437299828869 -0.011780972448751823 -0.9102764712068908 0.8026769228416242 4.488 -12.7 2.316 -2.352 0.136 0.336 -0.092
-1.0622816956106491 -0.8578787556249177 -0.013038836697026017 2.2729760324492116 -0.01687378866673955 0.024160197409195266 -0.12233496783386175 0.6640541470279777 0.19792033713903062 0.009032078877376396 0.8407687337592551 0.029845130203504617 -0.6860452955989811 0.7422012642713648 4.36 -12.636 1.944 -1.648 0.556 0.336 -0.072
-1.0549952868681933 -0.8555777844430895 -0.012655341500054663 2.279878945994696 -0.010737865515197896 0.019558255045539024 -0.11543205428837738 0.6950773744763575 0.2042035224450316 0.022776546734253524 0.821526478759627 0.25839599570928995 -0.46731190713382226 0.6585563598852269 4.236 -12.54 1.912 -1.1 0.548 0.248 -0.072
-1.048092373322709 -0.8532768132612614 -0.012655341500054663 2.2886993355250373 -0.0030679615757708274 0.014189322287940077 -0.10967962633380708 0.7343472826388636 0.2360121480566615 0.027881634795379313 0.7889324549847471 0.5894413215192161 -0.4433572631546936 0.6569855635587266 3.988 -12.54 1.812 -0.916 0.124 -0.2 -0.12
-1.0392719837923678 -0.8505923468824619 -0.012655341500054663 2.296752734661436 0.005368932757598948 0.005368932757598948 -0.10354370318226543 0.7708682972299943 0.22580197193440993 0.0011780972448751821 0.8419468310041303 0.8132797980455008 -0.6522731745792258 0.6177156553962205 3.956 -12.316 1.744 -1.128 0.108 0.124 -0.12
-1.030835089458998 -0.8471408901097197 -0.011888351106111956 2.3063401145857196 0.012655341500054663 -0.005368932757598948 -0.09740778003072377 0.8285950622288781 0.2572178984644148 0.06518804754976008 0.860403687840508 0.8395906365143798 -0.8827875354931365 0.6283185306000971 3.488 -12.316 1.712 -1.74 0.124 0.336 -0.112
-1.022014699928657 -0.8448399189278917 -0.010737865515197896 2.3128595329342327 0.018407769454624964 -0.01112136071216925 -0.09050486648523941 0.8423395300857552 0.2874557277495445 0.07971791356988733 0.8117090017190005 0.7292421945777378 -0.8391979374327548 0.5957245068252172 3.396 -12.412 1.776 -2.076 0.124 0.328 -0.1
-1.0131943103983159 -0.8429224429430349 -0.010737865515197896 2.3205294368736595 0.0222427214243385 -0.014189322287940077 -0.08628641931855452 0.8894634198807626 0.2599667920357902 0.04162610265225644 0.7531968385568665 0.5489933161118349 -0.6330309195795979 0.5721625619277135 2.96 -12.284 1.508 -2.108 0.124 0.336 -0.14
-1.0043739208679747 -0.839854481367264 -0.008436894333369775 2.3262818648282297 0.025310683000109326 -0.014956312681882784 -0.08091748656095557 0.9130253647782662 0.28667032958629435 0.10327985846739098 0.6962554717212327 0.3923063825434357 -0.3392920065240525 0.5533130060097106 2.74 -12.316 1.276 -1.708 0.124 0.28 -0.12
-0.9936360553527768 -0.8367865197914932 -0.007286408742455715 2.3316507975858287 0.0279951493789088 -0.01572330307582549 -0.07554855380335662 0.9625054490630238 0.3180862561162992 0.12291481254864402 0.5906194187640913 0.2854922323414192 -0.07264933010063623 0.5415320335609588 2.428 -12.38 0.972 -1.192 0.5 -0.22 -0.084
-0.9844321706254643 -0.8321845774278369 -0.006135923151541655 2.3374032255403994 0.03413107253045045 -0.019558255045539024 -0.06864564025787226 0.9699667316139 0.31887165427954933 0.1311614932627703 0.5521349087648354 0.35382187254417974 -0.08560839979426324 0.5160065932553298 2.244 -12.316 0.436 -1.036 0.548 -0.26 -0.112
-0.9736943051102663 -0.8287331206550947 -0.004985437560627594 2.343539148691941 0.043334957257762936 -0.025310683000109326 -0.06404369789421602 1.016305223245657 0.3200497515244245 0.13430308591577078 0.5701990665195882 0.6365652113142235 -0.3663882431561817 0.5760895527439641 1.868 -12.412 0.568 -1.16 0.144 0.316 -0.1
-0.9637234299890112 -0.8260486542762953 -0.003451456772742181 2.348141091055597 0.05138835639416136 -0.028762139772851508 -0.05829126993964572 1.0359401773269101 0.3436116964219281 0.1189878217323934 0.5525276078464605 0.8262388677391278 -0.49794243550057704 0.5635231821319622 1.62 -12.348 0.164 -1.192 0.116 0.328 -0.128
-0.9533690596707847 -0.8222137023065818 -0.0015339807878854137 2.3527430334192534 0.058674765136617076 -0.03106311095467963 -0.052155346788104066 1.0622510157957894 0.342826298258678 0.15433073907864886 0.5085453107044536 0.8289877613105032 -0.36324665050318117 0.5576326959075862 1.4 -12.284 0.132 -1.036 0.124 0.316 -0.14
-0.9414807085646727 -0.8199127311247536 -0.0011504855909140602 2.3569614805859382 0.06404369789421602 -0.03029612056073692 -0.046402918833533764 1.0689269001834154 0.3243694414223002 0.15865042897652454 0.4708461988684478 0.6766205176399797 -0.12370021071189413 0.5478152188669597 1.028 -12.22 0.032 -0.824 0.136 0.336 -0.14
-0.9322768238373602 -0.8153107887610974 0.0007669903939427069 2.36041293735868 0.0674951546669582 -0.028378644575880154 -0.04141748127290617 1.0583240249795387 0.34478979366680335 0.15040374826239827 0.3801327110130588 0.5199335840715804 0.051443579692882956 0.5328926537652074 1.368 -11.968 -0.132 -0.608 0.124 0.076 -0.12
-0.9203884727312482 -0.8126263223822979 0.0019174759848567672 2.3634808989344513 0.07056311624272903 -0.028762139772851508 -0.03604854851530722 1.0838494652851676 0.32868913132017585 0.12252211346701895 0.33968470560567754 0.37463492387030795 0.10877764561014182 0.510508806112579 1.712 -11.968 -0.164 -0.456 0.108 -0.104 -0.1
-0.9088836168221076 -0.8091748656095558 0.003451456772742181 2.367315850904165 0.0724805922275858 -0.030679615757708275 -0.03106311095467963 1.1294025587536747 0.33575771478942695 0.09778207132464012 0.34243359917705296 0.27056966723966686 -0.03377212101975522 0.5376050427447081 1.9 -11.808 -0.2 -0.516 0.42 0.26 -0.092
-0.8973787609129671 -0.8061069040337849 0.004985437560627594 2.370767307676907 0.0782330201821561 -0.03106311095467963 -0.025310683000109326 1.1584622907939293 0.34950218264630406 0.15118914642564837 0.3243694414223002 0.2697842690764167 -0.1331249886708956 0.5383904409079583 1.62 -11.776 -0.032 -0.608 0.52 0.316 -0.092
-0.8858739050038265 -0.8022719520640714 0.005368932757598948 2.3726847836617635 0.08360195293975504 -0.03029612056073692 -0.020708740636453084 1.176133749467057 0.3455751918300535 0.12330751163026907 0.2992367001982963 0.47634398601119865 -0.06715154295788539 0.5332853528468324 1.308 -11.62 0.2 -0.7 0.264 0.288 -0.14
-0.8755195346855998 -0.7992039904883006 0.006902913545484362 2.3734517740557064 0.0897378760912967 -0.028378644575880154 -0.016106798272796843 1.2051934815073113 0.34243359917705296 0.08325220530451288 0.20734511509803208 0.6279258315184721 0.0750055245903866 0.5297510611122069 0.62 -11.492 0.4 -0.64 0.124 0.028 -0.156
-0.8632476883825165 -0.7961360289125298 0.005752427954570301 2.3746022596466205 0.095490304045867 -0.028378644575880154 -0.010354370318226542 1.2134401622214377 0.33025992764667605 0.056155968672383684 0.15668693356839924 0.6436337947834746 0.12095131714051871 0.5156138941737047 0.528 -11.492 0.232 -0.548 0.136 0.016 -0.148
-0.8502088516854905 -0.7926845721397876 0.007286408742455715 2.376136240434506 0.09894176081860918 -0.028762139772851508 -0.006135923151541655 1.2079423750786868 0.32868913132017585 0.05851216316213405 0.1429424657115221 0.5399612372344585 0.029845130203504617 0.47359509243982323 -0.092 -11.428 0.0 -0.488 0.292 0.24 -0.128
-0.8383205005793786 -0.788849620170074 0.008436894333369775 2.376903230828449 0.10431069357620813 -0.028762139772851508 -0.0003834951969713534 1.2267919309966897 0.37934731284980866 0.05654866775400875 0.10956304377339195 0.4017311605024371 -0.03809181091763089 0.48459066672532497 -0.152 -11.46 -0.164 -0.516 0.408 0.308 -0.148
-0.8245146734884099 -0.7850146682003605 0.008820389530341128 2.37728672602542 0.1112136071216925 -0.026461168591023387 0.004601942363656241 1.2307189218129404 0.394269877951561 0.08246680714126275 0.056941366835633805 0.5061891162147033 0.06911503836601068 0.47673668509282374 -0.496 -11.46 -0.164 -0.548 0.272 0.164 -0.128
-0.8141603031701834 -0.7819467066245896 0.009587379924283835 2.376903230828449 0.11619904468232009 -0.026077673394052033 0.007669903939427069 1.2303262227313152 0.36952983580918214 0.0899280896921389 -0.009032078877376396 0.5839435343764653 0.15865042897652454 0.44885505029744444 -0.372 -11.364 -0.132 -0.272 0.188 0.152 -0.12
-0.8015049616701286 -0.7784952498518475 0.010737865515197896 2.375369250040563 0.12156797743991904 -0.024927187803137973 0.012655341500054663 1.2055861805889365 0.31887165427954933 0.08521570071263818 -0.03377212101975522 0.5733406591725887 0.12173671530376882 0.4182245219306897 -0.56 -11.46 -0.436 -0.336 0.2 0.308 -0.128
-0.7903836009579595 -0.774660297882134 0.011888351106111956 2.3749857548435918 0.12463593901568987 -0.02339320701525256 0.01687378866673955 1.2197233475274387 0.3153373625449238 0.10288715938576591 -0.0769690199985119 0.49754973641895195 0.12330751163026907 0.4421791659098184 -0.496 -11.268 -0.604 0.028 0.252 0.308 -0.128
-0.7784952498518475 -0.7715923363063631 0.012655341500054663 2.3734517740557064 0.12885438618237474 -0.021859226227367145 0.020708740636453084 1.2130474631398127 0.32358404325905005 0.11034844193664206 -0.1119192382631423 0.4358959806038174 0.1500110491807732 0.4221515127469403 -0.404 -11.112 -0.536 0.12 0.356 0.328 -0.092
-0.7650729179578502 -0.769291365124535 0.013038836697026017 2.3734517740557064 0.13345632854603098 -0.019941750242510378 0.026077673394052033 1.2315043199761904 0.27449665805591744 0.06911503836601068 -0.1429424657115221 0.4476769530525692 0.17239489683340167 0.42136611458369017 -0.372 -10.856 -0.436 0.152 0.3 0.296 -0.128
-0.7535680620487095 -0.7658399083517928 0.01457281748491143 2.3700003172829645 0.13959225169757264 -0.018407769454624964 0.029529130166794215 1.2318970190578156 0.3031636910145469 0.03377212101975522 -0.15825772989489947 0.5112942042758291 0.168075206935526 0.4449280594811938 -0.372 -10.636 -0.468 0.028 0.252 0.316 -0.148
-0.7424467013365402 -0.762771946776022 0.014189322287940077 2.367315850904165 0.14419419406122888 -0.01572330307582549 0.03298058693953639 1.2279700282415649 0.3129811680551734 0.04241150081550656 -0.20538161968990676 0.5270021675408315 0.2030254252001564 0.4571017310115707 -0.496 -10.54 -0.536 -0.028 0.188 0.508 -0.128
-0.7290243694425429 -0.7600874803972225 0.01457281748491143 2.3638643941314226 0.14764565083397108 -0.011888351106111956 0.03834951969713534 1.2452487878330676 0.3180862561162992 0.04162610265225644 -0.2784236488721681 0.4543528374401953 0.25643250030116466 0.43039819346106656 -0.56 -10.444 -0.368 0.088 0.216 0.76 -0.128
-0.7171360183364309 -0.7566360236244803 0.01457281748491143 2.360796432555652 0.15224759319762732 -0.002684466378799474 0.04256796686382023 1.208727773241937 0.30080749652479655 0.024740042142378828 -0.336150413871052 0.3573561642788053 0.5191481859083303 0.4229369109101904 -0.528 -10.348 -0.436 0.152 0.3 0.52 -0.128
-0.7040971816394049 -0.7531845668517382 0.01342233189399737 2.355427499798053 0.15531555477339815 0.006902913545484362 0.04716990922747647 1.2479976814044431 0.31258846897354836 -0.010995574285501701 -0.4040873549921875 0.3589269606053055 0.8258461686575027 0.43982297142006804 -0.34 -10.316 -0.5 0.12 0.28 0.316 -0.148
-0.6918253353363216 -0.7489661196850532 0.013805827090968724 2.350058567040454 0.15838351634916897 0.01457281748491143 0.05062136600021865 1.2413217970168169 0.3314380248915513 -0.005497787142750851 -0.45749443009319574 0.3781692156049335 0.9063494803906402 0.4158683274409393 -0.248 -10.412 -0.468 0.12 0.264 0.316 -0.12
-0.6784030034423242 -0.7462816533062537 0.01342233189399737 2.345456624676798 0.16183497312191114 0.023776702212223912 0.05560680356084625 1.2114766668133123 0.3459678909116785 0.005497787142750851 -0.4759512869295736 0.35460727070742987 0.8572620951875076 0.40683624856356293 -1.276 -10.38 -0.5 0.12 0.252 0.316 -0.168
-0.668432128321069 -0.7439806821244257 0.014956312681882784 2.341621672707084 0.16451943950071063 0.0279951493789088 0.059825250727531136 1.1985175971196853 0.3063052836675474 -0.005497787142750851 -0.5050110189698281 0.3337942193813016 0.7681194036586187 0.41626102652256436 -1.96 -10.476 -0.368 0.12 0.272 0.308 -0.148
-0.6576942628058712 -0.7397622349577407 0.014956312681882784 2.3362527399494852 0.1679708962734528 0.03604854851530722 0.06289321230330196 1.1753483513038068 0.28941922315766977 0.02120575040775328 -0.5030475235617028 0.28470683417816905 0.672300827742104 0.38445240091093447 -2.336 -10.412 -0.468 0.12 0.3 0.328 -0.128
-0.6454224165027879 -0.7374612637759127 0.01457281748491143 2.330500311994915 0.17065536265225228 0.04180097646987752 0.06787864986392955 1.164352777018305 0.310232274483798 0.04476769530525693 -0.5175773895818301 0.2760674543824177 0.5910121178457164 0.4197953182571899 -2.46 -10.316 -0.704 0.152 0.292 0.52 -0.156
-0.6346845509875899 -0.7336263118061991 0.01457281748491143 2.324364388843373 0.1729563338340804 0.04832039481839053 0.07056311624272903 1.1223339752844237 0.30512718642267217 0.029452431121879556 -0.5383904409079583 0.2642864819336659 0.5564545986627111 0.3848450999925595 -2.804 -10.348 -1.44 0.152 0.272 0.752 -0.148
-0.6235631902754207 -0.7317088358213424 0.014189322287940077 2.3170779801009176 0.17525730501590853 0.05714078434873166 0.07478156340941391 1.086598358856543 0.31415926530004856 0.012566370612001944 -0.5839435343764653 0.2560398012195396 0.6864379946806062 0.40958514213493835 -2.804 -10.348 -1.576 0.152 0.244 0.56 -0.148
-0.610907848775366 -0.7274903886546574 0.01572330307582549 2.3109420569493757 0.17717478100076528 0.06672816427301549 0.07938350577307016 1.0826713680402924 0.31965705244279946 0.018849555918002914 -0.6318528223347227 0.20930861050615737 0.8674722713097591 0.35617806703393007 -2.492 -10.128 -1.844 0.152 0.244 0.336 -0.168
-0.6005534784571395 -0.7244224270788866 0.016106798272796843 2.3040391434038914 0.1794757521825934 0.07478156340941391 0.08360195293975504 1.067356103856915 0.3157300616265488 0.0035342917346255468 -0.673086225905354 0.16886060509877612 0.866294174064884 0.36795903948268194 -2.616 -10.188 -2.448 0.152 0.28 0.336 -0.128
-0.5909660985328556 -0.7217379607000872 0.01457281748491143 2.2975197250553783 0.1802427425765361 0.08168447695489828 0.08705340971249723 1.0379036727350355 0.3059125845859223 -0.027096236632129192 -0.685652596517356 0.14883295193589802 0.7850054641684964 0.3522510762176795 -3.116 -10.22 -2.82 0.18 0.316 0.46 -0.12
-0.5809952234116005 -0.7175195135334023 0.01342233189399737 2.2898498211159515 0.18177672336442152 0.08820389530341129 0.08935438089432535 1.0520408396735377 0.3451824927484284 -0.08128870989638758 -0.685652596517356 0.15433073907864886 0.7119634349862352 0.375027622951933 -3.084 -10.188 -2.652 0.18 0.228 0.588 -0.156
-0.5706408530933739 -0.7152185423515741 0.012655341500054663 2.2821799171765242 0.1836941993492783 0.09625729443980971 0.09357282806101024 1.0265153993679088 0.32594023774880043 -0.06675884387626033 -0.7170685230473609 0.16532631336415057 0.704502152435359 0.3471459881565537 -3.364 -10.252 -2.384 0.152 0.208 0.636 -0.148
-0.5606699779721187 -0.7110000951848893 0.011504855909140603 2.2745100132370974 0.18331070415230694 0.10584467436409355 0.09702428483375242 1.0009899590622797 0.33457961754455173 -0.09896016856951531 -0.7861835614133716 0.07422012642713648 0.7924667467193726 0.37463492387030795 -3.488 -10.284 -2.416 0.18 0.308 0.54 -0.14
-0.5503156076538922 -0.7079321336091184 0.010737865515197896 2.265689623706756 0.1836941993492783 0.11389807350049197 0.10200972239438001 0.9499390784510219 0.32751103407530063 -0.09385508050838952 -0.7810784733522458 0.010995574285501701 0.8490154144733814 0.3510729789728043 -3.456 -10.252 -2.416 0.152 0.316 0.568 -0.148
-0.5418787133205224 -0.7040971816394049 0.009203884727312482 2.2576362245703576 0.18484468494019235 0.12233496783386175 0.10661166475803625 0.9063494803906402 0.3208351496876746 -0.11780972448751822 -0.8003207283518737 0.019242254999627974 0.814850594372001 0.39269908162506073 -3.52 -10.188 -2.216 0.152 0.292 0.568 -0.168
-0.5330583237901813 -0.7010292200636341 0.008053399136398421 2.249582825433959 0.18407769454624964 0.13000487177328882 0.10852914074289302 0.8808240400850113 0.32594023774880043 -0.12095131714051871 -0.8101382053925003 0.05537057050913356 0.7846127650868714 0.36089045601343084 -3.272 -10.064 -2.08 0.152 0.264 0.712 -0.148
-0.5246214294568115 -0.6979612584878633 0.007286408742455715 2.2411459311005895 0.18407769454624964 0.13959225169757264 0.1119805975156352 0.8415541319225052 0.3738495257070578 -0.10642145112039146 -0.8097455063108753 0.0070685834692510935 0.8164213906985013 0.3243694414223002 -2.928 -10.064 -2.148 0.152 0.252 0.684 -0.14
-0.5169515255173844 -0.693359316124207 0.006135923151541655 2.2327090367672198 0.18407769454624964 0.14841264122791378 0.11619904468232009 0.8356636456981292 0.3471459881565537 -0.12566370612001942 -0.8419468310041303 0.01060287520387664 0.8588328915140079 0.3420409000954279 -3.208 -10.128 -2.316 0.088 0.252 0.616 -0.168
-0.508898126380986 -0.6902913545484362 0.004985437560627594 2.223505152039907 0.18331070415230694 0.15761652595522627 0.11926700625809092 0.8054258164129996 0.34243359917705296 -0.1299833960178951 -0.8478373172285061 -0.019242254999627974 0.8949612070235134 0.3671736413194318 -2.96 -10.0 -2.384 -0.976 0.244 0.54 -0.128
-0.502378708032473 -0.6860729073817513 0.003451456772742181 2.2143012673125946 0.18407769454624964 0.16758740107648146 0.12233496783386175 0.7755806862094949 0.36285395142155613 -0.10367255754901604 -0.8835729336563867 -0.0011780972448751821 0.9593638564100234 0.3220132469325498 -2.928 -10.032 -2.048 -1.74 0.264 0.384 -0.12
-0.49432530889607457 -0.6826214506090091 0.0019174759848567672 2.2035634017973966 0.18407769454624964 0.1794757521825934 0.1257864246066039 0.7449501578427402 0.3718860302989325 -0.1441205629563973 -0.9397289023287704 0.006283185306000972 1.0390817699799106 0.2929535148922953 -2.928 -10.16 -2.08 -2.168 0.228 0.316 -0.14
-0.4858884145627048 -0.6787864986392956 -0.0003834951969713534 2.1935925266761416 0.1836941993492783 0.1894466273038486 0.12962137657631745 0.736703477128614 0.3789546137681836 -0.14529866020127247 -1.014341727837532 0.007461282550876154 1.0622510157957894 0.29530970938204565 -3.084 -10.284 -2.216 -2.292 0.236 0.316 -0.128
-0.4801359866081345 -0.674951546669582 -0.0007669903939427069 2.1824711659639724 0.18407769454624964 0.2009514832129892 0.13192234775814557 0.7080364441699845 0.3840597018293094 -0.14333516479314717 -1.0595021222244139 0.0023561944897503642 1.0850275625300427 0.29177541764742015 -3.148 -10.38 -2.08 -2.136 0.236 0.328 -0.14
-0.47400006345659285 -0.6703496043059258 -0.0030679615757708274 2.171349805251803 0.18407769454624964 0.21053886313727305 0.13383982374300235 0.6813329066194804 0.4178318228490646 -0.13469578499739585 -1.0999501276317951 -0.003141592653000486 1.0944523404890443 0.2870630286679194 -3.396 -10.604 -2.048 -1.8 0.228 0.328 -0.14
-0.46824763550202253 -0.6665146523362123 -0.0030679615757708274 2.1606119397366053 0.1836941993492783 0.21935925266761416 0.1365242901218018 0.6444191929467247 0.43353978611406707 -0.15236724367052357 -1.1313660541618 0.008246680714126275 1.0583240249795387 0.24308073152591259 -3.52 -10.696 -2.08 -1.68 0.18 0.316 -0.14
-0.46172821715350953 -0.6615292147755847 -0.004985437560627594 2.148723588630493 0.18331070415230694 0.22779614700098394 0.13882526130362993 0.6106470719269694 0.4339324851956921 -0.13273228958927052 -1.1517864064063033 0.013351768775252066 0.9079202767171404 0.2171625921386586 -3.52 -10.792 -2.384 -1.436 0.164 0.336 -0.14
-0.4559757891989392 -0.6573107676088998 -0.006135923151541655 2.1368352375243815 0.1836941993492783 0.23354857495555426 0.14189322287940076 0.5917975160089666 0.40055306325756196 -0.11780972448751822 -1.1506083091614279 -0.0035342917346255468 0.7033240551904838 0.23365595356691113 -3.612 -10.792 -2.384 -1.496 0.152 0.316 -0.128
-0.4506068564413403 -0.6523253300482722 -0.007286408742455715 2.1241798960243266 0.18407769454624964 0.2389175077131532 0.14342720366728617 0.5324999546835824 0.4402156705016931 -0.1079922474468917 -1.1494302119165527 0.01021017612225158 0.5423174317242089 0.23836834254641187 -3.552 -10.824 -2.92 -1.74 0.164 0.896 -0.14
-0.44677190447162674 -0.6477233876846159 -0.008820389530341128 2.112291544918215 0.18407769454624964 0.24812139244046566 0.1449611844551716 0.504618319888203 0.45238934203207 -0.10485065479389122 -1.1773118467119321 -0.012959069693627005 0.5705917656012133 0.21087940683265763 -3.708 -10.92 -2.852 -1.588 0.152 1.032 -0.168
-0.4414029717140278 -0.6438884357149024 -0.009203884727312482 2.1000196986151316 0.18331070415230694 0.2584757627586922 0.14764565083397108 0.4881249584599505 0.45867252733807096 -0.12330751163026907 -1.2546735657920691 -0.013351768775252066 0.8450884236571307 0.17632188764965226 -3.644 -10.984 -2.884 -1.436 0.164 0.616 -0.148
-0.4371845245473429 -0.6385195029573034 -0.011504855909140603 2.085063385933249 0.18331070415230694 0.2699806186678328 0.14764565083397108 0.46652650897057213 0.47673668509282374 -0.1390154748952715 -1.3410673637495825 -0.0200276531628781 1.0677488029385402 0.19870573530228072 -3.612 -11.048 -2.684 -1.16 0.172 0.316 -0.148
-0.43258258218368667 -0.6350680461845613 -0.012655341500054663 2.072408044433194 0.1836941993492783 0.27611654181937445 0.15033011721277054 0.4292200962161914 0.46770460621544735 -0.17043140142527635 -1.325752099566205 -0.004319689897875668 1.0045242507969054 0.14097897030339682 -3.708 -11.176 -2.752 -1.128 -0.116 0.452 -0.168
-0.42874763021397316 -0.6293156182299909 -0.014956312681882784 2.058985712539197 0.18062623777350748 0.2841699409557729 0.15109710760671324 0.37738381744168337 0.4755585878479486 -0.15747233173164935 -1.3006193583422012 -0.11741702540589316 0.769297500903494 0.15825772989489947 -3.52 -11.268 -2.752 -1.192 -0.272 0.828 -0.148
-0.42567966863820234 -0.6243301806693634 -0.015339807878854137 2.0451798854482277 0.17640779060682257 0.2922233400921713 0.15339807878854136 0.368744437645932 0.45749443009319574 -0.12095131714051871 -1.29355077487295 -0.3133738671367985 0.7202101157003614 0.1539380399970238 -3.552 -11.364 -2.884 -1.252 0.036 0.964 -0.156
-0.42299520225940285 -0.6201117335026785 -0.016106798272796843 2.032524543948173 0.17103885784922362 0.30104372962251247 0.15416506918248407 0.329474529483426 0.4751658887663235 -0.07539822367201165 -1.3469578499739583 -0.45749443009319574 0.8038550200864993 0.11152653918151725 -3.644 -11.268 -2.716 -1.16 0.164 0.74 -0.14
-0.4195437454866607 -0.6139758103511368 -0.017640779060682257 2.0179517264632616 0.1687378866673955 0.31101460474376763 0.15531555477339815 0.3059125845859223 0.48459066672532497 -0.11780972448751822 -1.383871563646714 -0.4272566008080661 0.9220574436556426 0.10642145112039146 -3.644 -11.3 -2.92 -1.192 0.164 0.596 -0.128
-0.41647578391088985 -0.609757363184452 -0.018791264651596317 2.002995413781379 0.16643691548556738 0.31945149907713744 0.1564660403643122 0.26546457917854105 0.47752208325607387 -0.1311614932627703 -1.3681636003817117 -0.2580032966276649 0.9295187262065188 0.0750055245903866 -3.708 -11.268 -2.852 -1.312 -0.088 0.624 -0.156
-0.41494180312300444 -0.6040049352298816 -0.02032524543948173 1.989956577084353 0.16375244910676792 0.32635441262262177 0.15761652595522627 0.24582962509728803 0.48459066672532497 -0.1079922474468917 -1.3563826279329598 -0.1990984343839058 0.8085674090660001 0.06911503836601068 -3.864 -11.268 -2.652 -1.62 -0.164 0.8 -0.14
-0.413407822335119 -0.6001699832601681 -0.021092235833424438 1.9773012355842983 0.16030099233402573 0.3344078117590202 0.15761652595522627 0.23679754621991161 0.49048115294970085 -0.10838494652851677 -1.3422454609944576 -0.2878484268311695 0.769297500903494 0.07657632091688685 -3.924 -11.204 -2.652 -1.832 -0.024 0.896 -0.128
-0.4118738415472336 -0.5948010505025692 -0.0222427214243385 1.963878903690301 0.15608254516734085 0.34399519168330406 0.1572330307582549 0.19517144356765517 0.5014767272352025 -0.0899280896921389 -1.3398892665047073 -0.35460727070742987 0.8164213906985013 0.04358959806038174 -3.988 -11.144 -2.988 -1.924 0.164 0.74 -0.148
-0.41072335595631954 -0.5898156129419416 -0.02339320701525256 1.9512235621902463 0.15378157398551273 0.3535825716075879 0.15761652595522627 0.15236724367052357 0.5124723015207042 -0.1189878217323934 -1.364236609565461 -0.3824889055028092 0.8965320033500137 0.02513274122400389 -4.02 -11.268 -3.088 -1.984 0.172 0.596 -0.128
-0.40957287036540546 -0.5852136705782853 -0.024160197409195266 1.9370342399023062 0.15186409800065595 0.36201946594095763 0.1572330307582549 0.13626658132389607 0.48576876397020013 -0.09424777959001458 -1.3693416976265869 -0.2481858195870384 0.9373727078390199 0.022776546734253524 -4.08 -11.332 -2.92 -2.108 -0.044 0.576 -0.14
-0.40803888957752005 -0.5806117282146291 -0.02454369260616662 1.9239954032052802 0.14956312681882783 0.37045636027432743 0.15684953556128356 0.10249446030414085 0.5030475235617028 -0.08521570071263818 -1.3870131562997146 -0.16886060509877612 0.8981027996765139 -0.01021017612225158 -3.988 -11.396 -2.716 -2.412 -0.136 0.704 -0.156
-0.40803888957752005 -0.5744758050630875 -0.025310683000109326 1.9078886049324832 0.1472621556369997 0.3792767498046685 0.1580000211521976 0.09385508050838952 0.5489933161118349 -0.07107853377413599 -1.384264262728339 -0.19438604540440507 0.8391979374327548 -0.008246680714126275 -3.8 -11.556 -2.952 -2.748 0.008 0.692 -0.156
-0.406888403986606 -0.5694903675024598 -0.02569417819708068 1.8940827778415146 0.14534467965214296 0.388480634531981 0.1572330307582549 0.04162610265225644 0.55017141335671 -0.05026548244800778 -1.4278538607887208 -0.26585727826016614 0.8670795722281341 0.011780972448751823 -3.924 -11.588 -3.424 -2.812 0.172 0.616 -0.128
-0.406888403986606 -0.5633544443509182 -0.026461168591023387 1.8806604459475174 0.14342720366728617 0.39653403366837947 0.15761652595522627 0.01531526418337737 0.5285729638673318 -0.05929756132538417 -1.4565208937473502 -0.2501493149951637 0.9020297904927645 -0.02042035224450316 -4.08 -11.712 -3.724 -2.78 0.08 0.548 -0.14
-0.406888403986606 -0.5579855115933192 -0.027228158984966094 1.865320638068663 0.14419419406122888 0.40573791839569195 0.15761652595522627 0.014529866020127248 0.5203262831532055 -0.0659734457130102 -1.4573062919106003 -0.1260564052016445 0.9016370914111395 -0.01060287520387664 -4.204 -12.064 -3.828 -2.504 -0.124 0.548 -0.212
-0.40803888957752005 -0.5530000740326917 -0.0279951493789088 1.8503643253867803 0.14266021327334347 0.4126408319411763 0.15684953556128356 -0.029059732040254495 0.562737783968712 -0.09896016856951531 -1.4412056295639728 -0.059690260407009234 0.8250607704942526 0.003926990816250607 -4.3 -12.22 -3.96 -2.26 -0.264 0.692 -0.212
-0.4084223847744914 -0.548014636472064 -0.028378644575880154 1.8388594694776397 0.14035924209151535 0.419927240683632 0.1572330307582549 -0.05222897785613308 0.5584180940708364 -0.10681415020201653 -1.4392421341558477 -0.1311614932627703 0.7068583469251093 -0.029059732040254495 -4.052 -12.476 -3.928 -2.136 -0.136 0.876 -0.184
-0.40957287036540546 -0.5414952181235511 -0.029529130166794215 1.8219856808109003 0.13882526130362993 0.426446659032145 0.15608254516734085 -0.05340707510100826 0.5537057050913357 -0.09738937224301507 -1.4211779764010948 -0.19320794815952988 0.685259897435731 -0.005497787142750851 -3.832 -12.54 -3.388 -2.412 0.016 0.992 -0.212
-0.40957287036540546 -0.5361262853659521 -0.03183010134862233 1.8070293681290175 0.1349903093339164 0.43641753415340023 0.15608254516734085 -0.06322455214163478 0.5521349087648354 -0.11820242356914328 -1.4624113799717262 -0.21951878662840896 0.7775441816176203 0.0023561944897503642 -4.144 -12.38 -3.12 -2.72 0.0 0.752 -0.196
-0.41072335595631954 -0.5299903622144104 -0.0337475773334791 1.79360703623502 0.13460681413694506 0.4452379236837413 0.1564660403643122 -0.0730420291822613 0.5540984041729607 -0.12370021071189413 -1.4686945652777272 -0.19556414264928024 0.8784678455952609 -0.014137166938502187 -4.08 -12.38 -2.852 -2.872 -0.06 0.548 -0.212
-0.4118738415472336 -0.5250049246537829 -0.033364082136507746 1.7778837331591946 0.13153885256117423 0.4529078276231684 0.15569904997036949 -0.09071348785538903 0.5482079179485848 -0.11388273367126761 -1.4364932405844721 -0.20655971693478195 0.8227045760045022 -0.049480084284757656 -4.392 -12.22 -2.884 -3.148 -0.016 0.676 -0.232
-0.41379131753209036 -0.5192524966992126 -0.03489806292439316 1.764077906068226 0.12962137657631745 0.45904375077471005 0.1564660403643122 -0.1370519794871462 0.5725552610093385 -0.11938052081401847 -1.4176436846664693 -0.2548617039746644 0.737488875291864 0.003141592653000486 -4.332 -12.284 -3.156 -3.268 0.052 0.76 -0.252
-0.4157087935169471 -0.5135000687446423 -0.03604854851530722 1.7510390693711997 0.12732040539448933 0.4667136547141371 0.15569904997036949 -0.15590153540514912 0.5603815894789617 -0.11113384009989219 -1.4125385966053434 -0.22540927285278486 0.7135342313127354 -0.003926990816250607 -4.204 -12.316 -3.22 -3.208 0.0 0.78 -0.224
-0.41762626950180387 -0.507747640790072 -0.03566505331833587 1.7364662518862883 0.1250194342126612 0.4736165682596215 0.15569904997036949 -0.1920298509146547 0.5631304830503371 -0.060475658570259355 -1.441991027727223 -0.24425882877078778 0.74337936151624 -0.024740042142378828 -4.144 -12.252 -3.324 -3.084 -0.08 0.684 -0.24
-0.4195437454866607 -0.5019952128355016 -0.037582529303192634 1.721893434401377 0.1227184630308331 0.4812864721990486 0.15378157398551273 -0.21127210591428267 0.5678428720298379 -0.06950773744763575 -1.4364932405844721 -0.20930861050615737 0.6942919763131074 -0.043982297142006806 -4.268 -12.284 -3.22 -3.024 -0.072 0.8 -0.268
-0.4222282118654601 -0.4962427848809313 -0.03719903410622128 1.7065536265225227 0.12003399665203363 0.48857288094150425 0.14802914603094242 -0.23247785632203596 0.5894413215192161 -0.06950773744763575 -1.448274213033224 -0.2191260875467839 0.6958627726396076 -0.28235063968841867 -3.8 -12.316 -2.92 -2.78 0.016 0.82 -0.268
-0.42529617344123094 -0.49125734732030374 -0.03681553890924993 1.6942817802194394 0.11850001586414821 0.4950922992900173 0.14534467965214296 -0.25132741224003885 0.5886559233559661 -0.01060287520387664 -1.4054700131360924 -0.22226768019978438 0.7186393193738612 -0.4084070448900632 -4.112 -12.348 -3.052 -2.812 0.06 0.876 -0.308
-0.42836413501700177 -0.48473792897179074 -0.03796602450016399 1.6808594483254422 0.1169660350762628 0.501228222441559 0.14189322287940076 -0.2960951075452958 0.55017141335671 -0.034950218264630406 -1.332820683035456 -0.2018473279552812 0.6774059158032297 -0.42764929988969114 -4.3 -12.284 -3.288 -2.964 0.052 0.896 -0.28
-0.4314320965927726 -0.47975249141116316 -0.03911651009107805 1.665519640446588 0.11543205428837738 0.508898126380986 0.13729128051574452 -0.297273204790171 0.5505641124383351 -0.04908738520313259 -1.3610950169124605 -0.1771072858129024 0.6679811378442283 -0.41429753111443907 -4.02 -12.444 -3.556 -3.24 -0.088 0.808 -0.288
-0.43373306777460074 -0.47400006345659285 -0.03911651009107805 1.652480803749562 0.11428156869746332 0.5150340495325276 0.13230584295511694 -0.329867228565051 0.5764822518255892 -0.03887720908088101 -1.3846569618099642 -0.11349003458964255 0.6840818001908558 -0.3923063825434357 -4.204 -12.476 -3.524 -3.36 -0.1 0.78 -0.288
-0.43795151494128565 -0.46824763550202253 -0.0395000052880494 1.6375244910676792 0.11159710231866385 0.5223204582749834 0.1284708909854034 -0.34950218264630406 0.5713771637644633 -0.023954643979128706 -1.3618804150757107 -0.14333516479314717 0.6711227304972288 -0.4107632393798135 -4.08 -12.604 -3.356 -3.512 -0.116 0.772 -0.288
-0.4421699621079705 -0.4613447219565382 -0.03911651009107805 1.6244856543706532 0.10891263593986437 0.5288398766234964 0.12425244381871851 -0.3549999697890549 0.5666647747849627 -0.02552544030562895 -1.3281082940559554 -0.24229533336266248 0.6562001653954765 -0.3891647898904352 -4.36 -12.792 -3.388 -3.76 0.016 0.8 -0.268
-0.4463884092746554 -0.4555922940019679 -0.0395000052880494 1.610296332082713 0.10776215034895031 0.5361262853659521 0.12041749184900498 -0.35539266887067994 0.5588107931524614 0.0007853981632501215 -1.3520629380350841 -0.2100940086694075 0.6609125543749772 -0.3820962064211841 -3.988 -12.952 -3.324 -3.848 0.06 0.752 -0.28
-0.4506068564413403 -0.4494563708504262 -0.039883500485020755 1.5964905049917444 0.10584467436409355 0.5426457037144651 0.1169660350762628 -0.39780416968618654 0.5902267196824663 -0.029452431121879556 -1.3465651508923333 -0.16257741979277515 0.6459899892732249 -0.32829643223855076 -4.112 -13.144 -3.456 -3.972 -0.036 0.74 -0.296
-0.4544418084110538 -0.44332044769888457 -0.03911651009107805 1.584218658688661 0.10507768397015084 0.548014636472064 0.11351457830352062 -0.42843469805294127 0.61457406274322 -0.013744467856877126 -1.318290817015329 -0.1319468914260204 0.6126105673350948 -0.3498948817279291 -4.204 -13.332 -3.288 -3.912 -0.1 0.78 -0.308
-0.45904375077471005 -0.4387185053352283 -0.038733014894106695 1.5707963267946636 0.10316020798529407 0.5537670644266344 0.10967962633380708 -0.4531747401953201 0.5537057050913357 -0.007461282550876154 -1.3006193583422012 -0.13233959050764546 0.5870851270294658 -0.37974001193143375 -4.112 -13.428 -3.424 -3.696 -0.108 0.8 -0.28
-0.46326219794139495 -0.432966077380658 -0.03911651009107805 1.5573739949006664 0.10200972239438001 0.5591359971842333 0.10584467436409355 -0.45238934203207 0.5399612372344585 0.0 -1.3072952427298272 -0.17435839224152697 0.543495528969084 -0.35460727070742987 -4.02 -13.524 -3.556 -3.668 -0.016 0.916 -0.296
-0.4693981210929366 -0.42798063982003043 -0.03834951969713534 1.5454856437945543 0.10085923680346595 0.5637379395478895 0.10239321759135137 -0.4841979676436999 0.5654866775400874 -0.0023561944897503642 -1.2876602886485742 -0.17867808213940264 0.5250386721327062 -0.3612831550950559 -4.112 -13.524 -3.456 -3.696 0.0 0.916 -0.28
-0.47400006345659285 -0.4226117070624315 -0.039883500485020755 1.533213797491471 0.09894176081860918 0.5702573578964025 0.09817477042466648 -0.4841979676436999 0.543102829887459 0.01688606050987761 -1.2499611768125682 -0.12212941438539389 0.5321072556019573 -0.37659841927843324 -3.832 -13.46 -3.456 -3.82 -0.06 0.888 -0.28
-0.47975249141116316 -0.41609228871391846 -0.0395000052880494 1.5209419511883877 0.09894176081860918 0.5756262906540015 0.095490304045867 -0.49362274560270136 0.5332853528468324 -0.0027488935713754254 -1.202444587935936 -0.08914269152888879 0.5450663252955843 -0.36521014591130646 -3.956 -13.428 -3.556 -3.94 -0.108 0.808 -0.268
-0.4851214241687621 -0.41072335595631954 -0.03911651009107805 1.5098205904762185 0.09702428483375242 0.5806117282146291 0.09127185687918211 -0.49951323182707724 0.5324999546835824 -0.0023561944897503642 -1.1690651659978057 -0.07736171908013696 0.5273948666224566 -0.36324665050318117 -3.956 -13.208 -3.288 -4.124 -0.136 0.78 -0.268
-0.4897233665324183 -0.40573791839569195 -0.0395000052880494 1.4986992297640491 0.09587379924283836 0.584830175381314 0.08666991451552587 -0.5411393344793337 0.5144357969288296 -0.014137166938502187 -1.1403981330391764 -0.09896016856951531 0.48851765754157556 -0.40683624856356293 -3.956 -13.268 -3.492 -4.368 -0.1 0.8 -0.252
-0.4966262800779027 -0.40151947122900705 -0.0395000052880494 1.4871943738549087 0.09510680884889565 0.5898156129419416 0.08168447695489828 -0.5489933161118349 0.5128650006023293 -0.009032078877376396 -1.1164434890600476 -0.1578650308132744 0.46574111080732206 -0.42175881366531526 -3.896 -13.46 -3.424 -4.676 -0.036 0.828 -0.268
-0.5019952128355016 -0.3953835480774654 -0.039883500485020755 1.4760730131427393 0.09357282806101024 0.5951845456995405 0.07669903939427068 -0.5317145565203323 0.5167919914185799 -0.005890486224375911 -1.1042698175296708 -0.19870573530228072 0.48773225937832543 -0.46338491631757167 -3.864 -13.524 -3.388 -4.952 0.0 0.74 -0.28
-0.5065971551991579 -0.3900146153198664 -0.04026699568199211 1.463801166839656 0.09165535207615347 0.6001699832601681 0.07286408742455715 -0.5768749509072142 0.5144357969288296 -0.021598449489378342 -1.1156580908967975 -0.15354534091539876 0.5085453107044536 -0.4967643382557018 -4.112 -13.652 -3.324 -5.224 0.008 0.616 -0.252
-0.5119660879567568 -0.3854126729562102 -0.04026699568199211 1.4542137869153722 0.09088836168221076 0.6051554208207958 0.06864564025787226 -0.5717698628460884 0.5203262831532055 -0.02120575040775328 -1.144717822937052 -0.10013826581439049 0.5222897785613307 -0.46534841172569696 -3.924 -13.744 -3.188 -5.196 -0.044 0.636 -0.26
-0.5169515255173844 -0.3804272353955826 -0.039883500485020755 1.4427089310062315 0.09127185687918211 0.6093738679874806 0.06289321230330196 -0.607898178355594 0.5054037180514531 0.01060287520387664 -1.0842421643667928 -0.059690260407009234 0.4728096942765731 -0.47241699519494806 -3.896 -13.808 -3.256 -5.316 -0.072 0.676 -0.252
-0.5246214294568115 -0.375441797834955 -0.039883500485020755 1.4319710654910338 0.08935438089432535 0.6132088199571941 0.05790777474267437 -0.6173229563145954 0.5101161070309539 0.005497787142750851 -1.0814932707954172 -0.07422012642713648 0.44964044846069456 -0.5254313712143313 -3.896 -13.872 -3.324 -5.196 -0.088 0.732 -0.28
-0.5307573526083531 -0.37045636027432743 -0.04026699568199211 1.4204662095818932 0.08782040010643993 0.6170437719269076 0.05253884198507542 -0.6318528223347227 0.4755585878479486 0.009032078877376396 -1.0948450395706693 -0.10170906214089073 0.41154863754306364 -0.504618319888203 -3.832 -13.968 -3.424 -4.98 -0.1 0.76 -0.252
-0.5368932757598948 -0.36662140830461387 -0.04026699568199211 1.4097283440666952 0.08590292412158317 0.6212622190935926 0.047553404424447825 -0.6220353452940962 0.47870018050094904 -0.0047123889795007284 -1.047328450694037 -0.15982852622139973 0.36285395142155613 -0.48851765754157556 -3.644 -13.872 -3.492 -4.704 -0.072 0.828 -0.268
-0.5437961893053792 -0.3608689803500436 -0.04065049087896346 1.4001409641424114 0.0847524385306691 0.6247136758663347 0.043334957257762936 -0.6373506094774736 0.49087385203132594 0.008639379795751335 -1.0351547791636602 -0.13783737765039633 0.35382187254417974 -0.47634398601119865 -3.644 -13.716 -3.424 -4.676 -0.016 0.848 -0.26
-0.5503156076538922 -0.355883542789416 -0.04026699568199211 1.389786593824185 0.08436894333369775 0.6277816374421056 0.037582529303192634 -0.659734457130102 0.4618141199910714 -0.006283185306000972 -0.9848892967156523 -0.09738937224301507 0.3251548395855503 -0.5152211950920796 -3.52 -13.808 -3.388 -4.796 -0.1 0.82 -0.26
-0.5576020163963479 -0.35128160042575973 -0.04065049087896346 1.3805827090968723 0.0839854481367264 0.6308495990178764 0.03259709174256504 -0.6707300314156037 0.44924774937906947 -0.03063052836675474 -0.9538660692672726 -0.08678649703913842 0.28627763050466926 -0.5050110189698281 -3.456 -13.808 -3.324 -4.98 -0.08 0.808 -0.288
-0.565271920335775 -0.3474466484560462 -0.04065049087896346 1.3717623195665312 0.08283496254581234 0.6327670750027332 0.026077673394052033 -0.6746570222318543 0.42058071642044004 -0.02120575040775328 -0.9016370914111395 -0.08560839979426324 0.26035949111741524 -0.5328926537652074 -3.332 -13.808 -3.02 -5.196 -0.08 0.752 -0.288
-0.5714078434873167 -0.34284470609239 -0.04065049087896346 1.3625584348392188 0.08091748656095557 0.6346845509875899 0.020708740636453084 -0.6903649854968568 0.4229369109101904 0.0 -0.9004589941662643 -0.0950331777532647 0.25250550948491407 -0.5140430978472045 -3.148 -13.84 -2.852 -5.348 0.016 0.704 -0.268
-0.5790777474267437 -0.3390097541226764 -0.041033986075934815 1.3533545501119062 0.08130098175792692 0.6369855221694181 0.01572330307582549 -0.6974335689661079 0.41194133662468874 -0.0023561944897503642 -0.8466592199836309 -0.10563605295714133 0.20066923071040604 -0.5525276078464605 -2.836 -13.872 -3.052 -5.316 0.024 0.76 -0.26
-0.5852136705782853 -0.3351748021529629 -0.04065049087896346 1.3449176557785365 0.08091748656095557 0.6381360077603321 0.010737865515197896 -0.6860452955989811 0.40016036417593687 -0.04437499622363186 -0.8552985997793823 -0.05811946408050899 0.15668693356839924 -0.5336780519284575 -2.896 -13.904 -2.92 -5.44 -0.052 0.752 -0.268
-0.5936505649116551 -0.3305728597893067 -0.04141748127290617 1.3380147422330522 0.07976700097004151 0.6396699885482175 0.005368932757598948 -0.7202101157003614 0.3966260724413113 -0.03926990816250607 -0.8168140897801264 -0.028667032958629435 0.15865042897652454 -0.536819644581458 -2.708 -13.808 -2.752 -5.532 -0.124 0.732 -0.268
-0.6009369736541108 -0.3267379078195931 -0.04065049087896346 1.329194352702711 0.0790000105760988 0.6408204741391316 -0.0023009711818281204 -0.7202101157003614 0.3860231972374347 -0.010995574285501701 -0.7842200660052463 -0.07147123285576105 0.13155419234439536 -0.5324999546835824 -2.616 -13.84 -2.784 -5.532 -0.016 0.76 -0.26
-0.6086068775935379 -0.3229029558498796 -0.04141748127290617 1.3211409535663126 0.0782330201821561 0.6415874645330742 -0.006519418348513008 -0.7088218423332346 0.3895574889720603 -0.024740042142378828 -0.7677267045769938 -0.06675884387626033 0.09149888601863915 -0.5533130060097106 -2.648 -13.808 -2.584 -5.592 0.052 0.76 -0.26
-0.6143593055481082 -0.31945149907713744 -0.04256796686382023 1.3146215352177997 0.07784952498518474 0.642354454927017 -0.013038836697026017 -0.736703477128614 0.34478979366680335 -0.019242254999627974 -0.7441647596794901 -0.060475658570259355 0.06440264938650996 -0.569020969274713 -2.428 -13.872 -2.552 -5.624 -0.036 0.792 -0.24
-0.6227961998814779 -0.31676703269833795 -0.04141748127290617 1.3061846408844298 0.07669903939427068 0.6431214453209597 -0.018791264651596317 -0.7571238293731171 0.3369358120343021 0.0047123889795007284 -0.7072510460067344 -0.07736171908013696 0.059690260407009234 -0.5654866775400874 -2.68 -14.064 -2.652 -5.684 -0.052 0.78 -0.288
-0.6316165894118191 -0.3133155759255958 -0.04141748127290617 1.3004322129298596 0.07593204900032798 0.6442719309118737 -0.024160197409195266 -0.7594800238628675 0.31455196438167365 0.0023561944897503642 -0.6899722864152317 -0.06479534846813502 0.0730420291822613 -0.5588107931524614 -2.616 -13.968 -2.552 -5.684 -0.024 0.676 -0.288
-0.6377525125633607 -0.3106311095467963 -0.041033986075934815 1.2946797849752891 0.07516505860638527 0.6431214453209597 -0.030679615757708275 -0.7583019266179923 0.3247621405039252 0.0200276531628781 -0.6412776002937242 -0.10367255754901604 0.05890486224375911 -0.5670574738665877 -2.336 -14.032 -2.784 -5.808 0.0 0.664 -0.24
-0.6461894068967305 -0.3079466431679968 -0.04180097646987752 1.2893108522176902 0.07516505860638527 0.6431214453209597 -0.03604854851530722 -0.7740098898829947 0.2803871442802934 -0.003926990816250607 -0.6173229563145954 -0.07932521448826227 -0.0027488935713754254 -0.5902267196824663 -2.148 -13.904 -2.552 -5.96 -0.036 0.724 -0.24
-0.6534758156391862 -0.3056456719861687 -0.04141748127290617 1.2827914338691773 0.07363107781849985 0.6431214453209597 -0.04180097646987752 -0.7673340054953687 0.2737112598926673 -0.003926990816250607 -0.5898340206008412 -0.07107853377413599 -0.03809181091763089 -0.5713771637644633 -2.212 -13.84 -2.584 -5.9 -0.088 0.752 -0.268
-0.6603787291846707 -0.3021942152134265 -0.04180097646987752 1.2774225011115783 0.07363107781849985 0.6427379501239884 -0.04716990922747647 -0.7626216165158679 0.2642864819336659 0.013744467856877126 -0.5607742885605868 -0.0510508806112579 -0.02042035224450316 -0.562737783968712 -1.992 -13.744 -2.584 -5.868 -0.024 0.8 -0.28
-0.6688156235180404 -0.29950974883462705 -0.042184471666848876 1.2732040539448934 0.07363107781849985 0.6438884357149024 -0.05292233718204677 -0.7889324549847471 0.2623229865255406 -0.023954643979128706 -0.543102829887459 -0.0620464548967596 0.022383847652628464 -0.5364269454998329 -1.836 -13.684 -2.28 -5.808 0.0 0.676 -0.288
-0.6761020322604961 -0.2972087776527989 -0.04295146206079158 1.267451625990323 0.07286408742455715 0.6435049405179311 -0.05790777474267437 -0.7846127650868714 0.24661502326053814 -0.024740042142378828 -0.5222897785613307 -0.05654866775400875 0.04712388979500729 -0.5540984041729607 -1.776 -13.716 -2.384 -5.808 0.008 0.644 -0.28
-0.6837719361999232 -0.29529130166794215 -0.04295146206079158 1.2632331788236382 0.07171360183364309 0.6435049405179311 -0.06442719309118737 -0.7810784733522458 0.23561944897503645 -0.02670353755050413 -0.47948557866419916 -0.04476769530525693 0.0070685834692510935 -0.5552765014178359 -1.9 -13.588 -2.216 -5.96 -0.008 0.724 -0.26
-0.6925923257302643 -0.292990330486114 -0.042184471666848876 1.2590147316569533 0.07133010663667173 0.6427379501239884 -0.07056311624272903 -0.7869689595766217 0.23051436091391064 -0.019634954081253035 -0.4571017310115707 -0.03220132469325498 -0.04280419989713162 -0.5894413215192161 -1.496 -13.716 -2.08 -5.928 -0.024 0.78 -0.252
-0.7002622296696914 -0.29107285450125725 -0.04256796686382023 1.2547962844902685 0.07056311624272903 0.6427379501239884 -0.07669903939427068 -0.7814711724338709 0.20655971693478195 -0.023954643979128706 -0.44374996223631863 -0.07147123285576105 -0.04437499622363186 -0.5764822518255892 -1.368 -13.62 -2.18 -5.868 -0.08 0.74 -0.24
-0.7079321336091184 -0.2891553785164005 -0.04256796686382023 1.2513448277175263 0.07017962104575767 0.6427379501239884 -0.08053399136398422 -0.7551603339649918 0.22148228203653425 0.005890486224375911 -0.4182245219306897 -0.0789325154066372 -0.0329867228565051 -0.5273948666224566 -1.368 -13.556 -1.944 -5.808 -0.024 0.712 -0.252
-0.7156020375485456 -0.286470912137601 -0.04256796686382023 1.2478933709447841 0.06864564025787226 0.6408204741391316 -0.08705340971249723 -0.8121017008006256 0.22187498111815931 -0.0007853981632501215 -0.36952983580918214 -0.11584622907939292 -0.0730420291822613 -0.543495528969084 -1.088 -13.652 -2.216 -5.744 0.008 0.732 -0.252
-0.7236554366849439 -0.28570392174365833 -0.043334957257762936 1.2429079333841564 0.06711165946998685 0.6408204741391316 -0.09280583766706753 -0.7944302421274979 0.16179202162952502 -0.018064157754752792 -0.2996293992799213 -0.10995574285501701 -0.07618362183526178 -0.5466371216220846 -1.184 -13.684 -2.148 -5.684 0.036 0.752 -0.252
-0.731325340624371 -0.2837864457588015 -0.04256796686382023 1.2417574477932425 0.06672816427301549 0.6400534837451889 -0.09702428483375242 -0.7771514825359952 0.13626658132389607 0.0007853981632501215 -0.26546457917854105 -0.0679369411211355 -0.07971791356988733 -0.54938601519346 -0.932 -13.268 -1.844 -5.808 0.008 0.74 -0.24
-0.7389952445637981 -0.2826359601678875 -0.04295146206079158 1.2398399718083857 0.0674951546669582 0.6385195029573034 -0.10507768397015084 -0.8069966127394999 0.12919799785464497 -0.003926990816250607 -0.21559179581215834 -0.054192473264258384 -0.09896016856951531 -0.6298893269265974 -1.056 -13.332 -1.844 -5.868 0.024 0.684 -0.232
-0.7470486437001965 -0.28186896977394477 -0.04256796686382023 1.2386894862174715 0.06672816427301549 0.6362185317754754 -0.11044661672774979 -0.7795076770257455 0.10170906214089073 -0.02042035224450316 -0.20027653162878098 -0.005497787142750851 -0.1240929097935192 -0.6031857893760932 -0.996 -13.428 -1.98 -6.02 0.024 0.5 -0.24
-0.7551020428365949 -0.28186896977394477 -0.04371845245473429 1.2375390006265576 0.06634466907604414 0.6331505701997046 -0.11581554948534874 -0.7732244917197446 0.08364490438613793 -0.014137166938502187 -0.12919799785464497 -0.01060287520387664 -0.21951878662840896 -0.5917975160089666 -0.996 -13.144 -1.712 -6.236 -0.016 0.528 -0.268
-0.7620049563820793 -0.2807184841830307 -0.044485442848677 1.2363885150356435 0.06672816427301549 0.6312330942148477 -0.12195147263689039 -0.77597338529112 0.06832964020276057 -0.029845130203504617 -0.10485065479389122 -0.03455751918300534 -0.27960174611704325 -0.5698063674379631 -0.9 -12.888 -1.912 -6.144 0.044 0.676 -0.232
-0.7712088411093918 -0.28033498898605935 -0.044485442848677 1.2352380294447294 0.06557767868210143 0.6262476566542201 -0.1277039005914607 -0.7983572329437485 0.07775441816176203 -0.04790928795825741 -0.09032078877376397 -0.02120575040775328 -0.31847895519792424 -0.5595961913157116 -0.964 -12.22 -1.776 -5.9 0.008 0.588 -0.252
-0.7792622402457902 -0.2784175130012026 -0.044485442848677 1.2352380294447294 0.06481068828815872 0.6243301806693634 -0.13383982374300235 -0.7700828990667441 0.08560839979426324 -0.024347343060753767 -0.062439153978384655 -0.03730641275438077 -0.3322234230548014 -0.5540984041729607 -0.84 -12.284 -1.376 -5.652 -0.072 0.576 -0.26
-0.7869321441852173 -0.2791845033951453 -0.044485442848677 1.2352380294447294 0.06289321230330196 0.6193447431087358 -0.13959225169757264 -0.7618362183526178 0.06126105673350948 0.013351768775252066 -0.029452431121879556 -0.09385508050838952 -0.3777765165233084 -0.5595961913157116 -0.652 -12.508 -1.408 -5.836 -0.088 0.636 -0.26
-0.7949855433216156 -0.27803401780423126 -0.04410194765170564 1.2356215246417008 0.060975736318445196 0.6135923151541655 -0.14419419406122888 -0.808174709984375 0.045945792550132106 -0.008639379795751335 0.00510508806112579 -0.1829977720372783 -0.43353978611406707 -0.5556692004994609 -0.652 -12.572 -1.276 -5.808 0.036 0.656 -0.24
-0.8015049616701286 -0.27803401780423126 -0.043334957257762936 1.2367720102326147 0.06020874592450249 0.6093738679874806 -0.1499466220157992 -0.7857908623317466 0.048694686121507534 0.018849555918002914 0.043196898978756684 -0.20341812428178146 -0.4531747401953201 -0.5753041545807139 -0.56 -13.048 -1.376 -6.02 0.088 0.664 -0.224
-0.8091748656095558 -0.2772670274102885 -0.043334957257762936 1.2379224958235289 0.05944175553055978 0.6059224112147384 -0.15493205957642678 -0.7802930751889957 0.05890486224375911 0.02513274122400389 0.07736171908013696 -0.15354534091539876 -0.4441426613179437 -0.5309291583570821 -0.372 -12.856 -1.676 -6.204 0.072 0.52 -0.224
-0.8172282647459542 -0.2768835322133172 -0.04410194765170564 1.2383059910205003 0.05829126993964572 0.6005534784571395 -0.1606844875309971 -0.7594800238628675 0.005890486224375911 0.009032078877376396 0.10013826581439049 -0.0679369411211355 -0.46652650897057213 -0.5525276078464605 -0.496 -13.176 -1.644 -6.144 -0.052 0.472 -0.24
-0.8256651590793239 -0.27765052260725986 -0.04371845245473429 1.2409904573992998 0.057524279545703015 0.5936505649116551 -0.16682041068253875 -0.7744025889646198 0.022776546734253524 -0.02552544030562895 0.12055861805889365 -0.08325220530451288 -0.5156138941737047 -0.5419247326425838 -0.34 -13.332 -1.508 -6.08 -0.016 0.528 -0.24
-0.833335063018751 -0.2772670274102885 -0.04410194765170564 1.2425244381871852 0.0559902987578176 0.5875146417601135 -0.17257283863710904 -0.7406304679448645 -0.009817477040626518 -0.028667032958629435 0.16650441060902577 -0.10838494652851677 -0.5753041545807139 -0.5462444225404595 -0.464 -13.236 -1.408 -5.9 0.1 0.636 -0.212
-0.8413884621551494 -0.27765052260725986 -0.04371845245473429 1.244441914172042 0.05445631796993219 0.5825292041994858 -0.17755827619773665 -0.7905032513112472 -0.003926990816250607 -0.018456856836377853 0.2042035224450316 -0.1311614932627703 -0.5768749509072142 -0.5230751767245809 -0.28 -13.46 -1.276 -5.868 0.124 0.656 -0.212
-0.8494418612915479 -0.27803401780423126 -0.044485442848677 1.2471263805508415 0.05445631796993219 0.5775437666388583 -0.1829272089553356 -0.7881470568214969 -0.027881634795379313 -0.0027488935713754254 0.21284290224078292 -0.08874999244726373 -0.5576326959075862 -0.4987278336638271 -0.528 -13.3 -1.04 -5.744 0.044 0.56 -0.24
-0.8567282700340035 -0.27803401780423126 -0.04371845245473429 1.2494273517326695 0.054072822772960834 0.571791338684288 -0.18752915131899184 -0.7956083393723731 -0.028274333877004374 0.012959069693627005 0.22540927285278486 -0.07618362183526178 -0.5454590243772094 -0.49244464835782614 -0.436 -13.236 -0.872 -5.5 -0.024 0.528 -0.24
-0.8651651643673733 -0.27880100819817394 -0.04486893804564835 1.2524953133084402 0.052155346788104066 0.5645049299418322 -0.1917475984856767 -0.8003207283518737 -0.03652101459113065 0.006283185306000972 0.2662499773417912 -0.11152653918151725 -0.5859070297845906 -0.478307481419324 -0.496 -13.396 -1.14 -5.408 0.036 0.568 -0.224
-0.8716845827158863 -0.2791845033951453 -0.044485442848677 1.2559467700811826 0.05062136600021865 0.5583690067902906 -0.19711653124327566 -0.7610508201893678 -0.0510508806112579 -0.007461282550876154 0.31887165427954933 -0.12487830795676931 -0.6349944149877232 -0.4669192080521972 -0.404 -13.588 -1.072 -5.348 0.06 0.676 -0.232
-0.8805049722462275 -0.279951493789088 -0.04371845245473429 1.259781722050896 0.049854375606275945 0.5514660932448062 -0.20133497840996056 -0.7626216165158679 -0.06361725122325984 0.008639379795751335 0.3530364743809296 -0.14333516479314717 -0.6648395451912278 -0.4571017310115707 -0.56 -13.716 -1.108 -5.38 0.016 0.644 -0.24
-0.8881748761856546 -0.2807184841830307 -0.04410194765170564 1.2643836644145523 0.04947088040930459 0.5441796845023505 -0.20708740636453085 -0.7865762604949966 -0.06950773744763575 0.011388273367126762 0.38641589631905976 -0.09935286765114036 -0.6616979525382274 -0.4830198703988247 -0.56 -13.716 -0.736 -5.348 -0.016 0.588 -0.224
-0.8950777897311389 -0.2822524649709161 -0.04410194765170564 1.2686021115812371 0.046402918833533764 0.5376602661538376 -0.2109223583342444 -0.7390596716183643 -0.0769690199985119 0.023561944897503646 0.41194133662468874 -0.11074114101826713 -0.6404922021304741 -0.45867252733807096 -0.34 -13.84 -0.668 -5.38 -0.008 0.56 -0.252
-0.9038981792614801 -0.2834029505618302 -0.04295146206079158 1.2743545395358076 0.045252433242619704 0.5303738574113818 -0.21629129109184334 -0.7940375430458728 -0.08835729336563866 0.02081305132612822 0.45356743927694515 -0.1299833960178951 -0.6668030405993531 -0.46299221723594663 -0.436 -14.064 -0.772 -5.38 0.088 0.596 -0.252
-0.9108010928069644 -0.2837864457588015 -0.042184471666848876 1.2789564818994636 0.044485442848677 0.5227039534719548 -0.22050973825852824 -0.7402377688632394 -0.11820242356914328 0.04790928795825741 0.4944081437659515 -0.1519745445888985 -0.7096072404964847 -0.44257186499144346 -0.464 -14.0 -0.872 -5.5 0.06 0.528 -0.224
-0.9196214823373056 -0.28532042654668693 -0.04256796686382023 1.2854759002479768 0.04371845245473429 0.5150340495325276 -0.2247281854252131 -0.7677267045769938 -0.10367255754901604 0.034164820101380285 0.5258240702959563 -0.10956304377339195 -0.7386669725367393 -0.4241150081550656 -0.28 -13.84 -0.872 -5.624 -0.008 0.5 -0.252
-0.9265243958827899 -0.286470912137601 -0.04256796686382023 1.2908448330055757 0.04180097646987752 0.5081311359870433 -0.2281796421979553 -0.7689048018218689 -0.11741702540589316 0.021598449489378342 0.5466371216220846 -0.11034844193664206 -0.7386669725367393 -0.39976766509431183 -0.436 -14.128 -0.704 -5.624 -0.016 0.46 -0.26
-0.9349612902161597 -0.28838838812245776 -0.04065049087896346 1.29774774655106 0.04026699568199211 0.49969424165367354 -0.23239808936464018 -0.7838273669236212 -0.1460840583645226 0.03377212101975522 0.5980807013149675 -0.1519745445888985 -0.7476990514141156 -0.37463492387030795 0.28 -14.284 -0.636 -5.744 0.044 0.5 -0.24
-0.9422476989586154 -0.2891553785164005 -0.04180097646987752 1.303116679308659 0.038733014894106695 0.49125734732030374 -0.23584954613738238 -0.7873616586582468 -0.16375551703765032 0.03534291734625546 0.6169302572329705 -0.1912444527514046 -0.7665486073321186 -0.36363934958480626 1.152 -14.192 -0.536 -5.624 0.044 0.444 -0.24
-0.9499176028980425 -0.2922233400921713 -0.04141748127290617 1.3100195928541434 0.03681553890924993 0.48397093857784806 -0.23853401251618184 -0.7398450697816145 -0.1649336142825255 0.006675884387626033 0.6306747250898476 -0.17318029499665177 -0.7520187413119913 -0.3597123587685556 1.744 -14.252 -0.568 -5.5 -0.036 0.412 -0.232
-0.9568205164435268 -0.292990330486114 -0.04180097646987752 1.3176894967935704 0.03413107253045045 0.4759175394414496 -0.24275245968286674 -0.7343472826388636 -0.16257741979277515 -0.012173671530376884 0.666410341517728 -0.16179202162952502 -0.8050331173313745 -0.3408628028505527 2.116 -14.316 -0.468 -5.472 -0.016 0.452 -0.212
-0.9637234299890112 -0.2945243112739994 -0.042184471666848876 1.3245924103390547 0.03259709174256504 0.46748064510807985 -0.2454369260616662 -0.7190320184554863 -0.17592918856802722 -0.0007853981632501215 0.6742643231502293 -0.19831303622065566 -0.8301658585553784 -0.323191344177425 2.244 -14.096 -0.536 -5.44 0.024 0.5 -0.24
-0.9706263435344955 -0.29605829206188483 -0.042184471666848876 1.3318788190815105 0.03029612056073692 0.4586602555777387 -0.24888838283440837 -0.7139269303943604 -0.18181967479240313 -0.011388273367126762 0.6942919763131074 -0.22815816642416029 -0.8329147521267538 -0.3173008579530491 2.272 -14.0 -0.436 -5.164 0.1 0.472 -0.224
-0.97752925707998 -0.2987427584406843 -0.04295146206079158 1.3383982374300234 0.0279951493789088 0.45022336124436896 -0.25233983960715056 -0.6887941891703565 -0.17043140142527635 -0.06715154295788539 0.7253152037614872 -0.22187498111815931 -0.8443030254938806 -0.31415926530004856 2.272 -14.128 -0.4 -5.104 0.008 0.444 -0.224
-0.9836651802315216 -0.2998932440315984 -0.04410194765170564 1.3472186269603645 0.024927187803137973 0.43948549572917106 -0.25502430598595005 -0.6534512718241011 -0.19517144356765517 -0.08482300163101313 0.7476990514141156 -0.22148228203653425 -0.8929977116153881 -0.2811725424435435 2.116 -13.872 -0.368 -4.98 0.044 0.528 -0.24
-0.9898011033830633 -0.30181072001645515 -0.04295146206079158 1.3537380453088776 0.02339320701525256 0.43219908698671533 -0.25732527716777814 -0.6479534846813502 -0.1881028600984041 -0.021991148571003403 0.7618362183526178 -0.24425882877078778 -0.9173450546761419 -0.27567475530079266 1.62 -13.684 0.436 -4.92 0.088 0.56 -0.24
-0.9967040169285476 -0.30449518639525464 -0.04410194765170564 1.3633254252331615 0.019941750242510378 0.4222282118654601 -0.2592427531526349 -0.6487388828446004 -0.2230530783630345 0.003926990816250607 0.8144578952903759 -0.2737112598926673 -0.8635452804935085 -0.25132741224003885 1.776 -13.588 1.04 -4.86 0.164 0.472 -0.212
-1.0032234352770606 -0.30679615757708273 -0.043334957257762936 1.3721458147635026 0.01572330307582549 0.41379131753209036 -0.26154372433446305 -0.6624833507014775 -0.20695241601640701 0.014922565101752308 0.8368417429430044 -0.3337942193813016 -0.866686873146509 -0.2238384765262846 1.712 -13.492 1.276 -4.86 0.164 0.444 -0.224
-1.0116603296104303 -0.3094806239558822 -0.04371845245473429 1.3821166898847579 0.012655341500054663 0.40382044241083515 -0.2634612003193198 -0.6577709617219767 -0.22266037928140944 0.030237829285129678 0.8674722713097591 -0.3483240854014289 -0.8804313410033862 -0.22030418479165909 1.744 -13.208 1.072 -4.828 0.164 0.424 -0.224
-1.0170292623680293 -0.31139809994073897 -0.04256796686382023 1.3905535842181276 0.009587379924283835 0.3942330624865513 -0.26537867630417655 -0.6931138790682322 -0.239153740709662 0.048694686121507534 0.8772897483503856 -0.32358404325905005 -0.9259844344718933 -0.19281524907790482 2.056 -13.208 1.04 -4.768 0.152 0.396 -0.204
-1.024315671110485 -0.31408256631953846 -0.04180097646987752 1.39975746894544 0.007286408742455715 0.38426218736529616 -0.26691265709206197 -0.6510950773343507 -0.22815816642416029 0.07775441816176203 0.9079202767171404 -0.3082687790756727 -0.9746791205934008 -0.14569135928289753 2.18 -12.984 0.972 -4.676 0.164 0.472 -0.224
[truncated: 4,446 more rows]
