# Supplementary material for: Bidirectional recurrent learning of inverse dynamic models for robots with elastic joints: a real-time real-world implementation
Source: Front Neurorobot. 2023 Jun 16;17:1166911. doi: 10.3389/fnbot.2023.1166911 (PMC10311998; doi:10.3389/fnbot.2023.1166911)
Supplement: Supplementary file 2 [file Data_Sheet_1.ZIP › Dataset/Training/sin_XYZ_15s_T2_5_Tz_6T_r18_ang_vel_torq.csv]

ang_left_s0 ang_left_s1 ang_left_e0 ang_left_e1 ang_left_w0 ang_left_w1 ang_left_w2 vel_left_s0 vel_left_s1 vel_left_e0 vel_left_e1 vel_left_w0 vel_left_w1 vel_left_w2 torq_left_s0 torq_left_s1 torq_left_e0 torq_left_e1 torq_left_w0 torq_left_w1 torq_left_w2
-1.1815487018687398 -0.36662140830461387 -0.02569417819708068 1.6030099233402573 -0.07669903939427068 0.18752915131899184 -0.3041116911982833 -0.41154863754306364 -0.5085453107044536 0.09778207132464012 1.647765346498755 -0.4315762907059417 -1.0064877462050306 0.4751658887663235 3.708 -12.476 1.108 -2.78 0.116 0.192 -0.064
-1.1846166634445108 -0.3712233506682701 -0.02569417819708068 1.6198837120069969 -0.08015049616701286 0.17564080021287987 -0.2987427584406843 -0.3828816045844342 -0.49990593090870233 0.06715154295788539 1.6516923373150054 -0.3848450999925595 -1.085812960693293 0.536034246418208 3.644 -12.192 1.004 -2.84 0.024 0.028 -0.084
-1.1884516154142244 -0.37697577862284043 -0.02454369260616662 1.6367575006737365 -0.0847524385306691 0.16106798272796843 -0.292990330486114 -0.36246125233993104 -0.5085453107044536 0.05379977418263332 1.687820652824511 -0.3385066083608024 -1.273523121710072 0.5525276078464605 3.708 -11.84 1.208 -3.268 0.024 0.248 -0.072
-1.1907525865960524 -0.38157772098649667 -0.024160197409195266 1.653631289340476 -0.08666991451552587 0.14802914603094242 -0.2880048929254864 -0.34950218264630406 -0.48616146305182517 0.05222897785613308 1.6819301666001352 -0.3648174468296814 -1.3634512114022108 0.5313218574387072 3.52 -11.808 1.576 -3.728 0.06 0.288 -0.036
-1.1942040433687946 -0.3854126729562102 -0.02339320701525256 1.667820611628416 -0.09088836168221076 0.1384417661066586 -0.28301945536485884 -0.3227986450957999 -0.4684900043786975 0.06832964020276057 1.6320573832337524 -0.37031523397243227 -1.2849113950771986 0.530143760193832 3.612 -11.712 1.776 -3.788 0.1 0.112 -0.044
-1.1972720049445655 -0.3900146153198664 -0.02339320701525256 1.6843109050981844 -0.09433981845495294 0.1257864246066039 -0.27765052260725986 -0.31219576989192327 -0.4476769530525692 0.036128315509505585 1.610066234662749 -0.3742422247886829 -1.156891494467429 0.5486006170302099 3.644 -11.684 1.776 -3.576 0.116 -0.064 -0.064
-1.201106956914279 -0.3942330624865513 -0.022626216621309852 1.700417703370981 -0.09664078963678106 0.11313108310654926 -0.27228158984966094 -0.28352873693329383 -0.41626102652256436 0.014529866020127248 1.6081027392546237 -0.31651545978979895 -1.1466813183451774 0.5277875657040816 3.896 -11.776 1.912 -3.3 0.052 -0.036 -0.064
-1.201106956914279 -0.39730102406232215 -0.02339320701525256 1.7161410064468066 -0.09970875121255189 0.09970875121255189 -0.2665291618950906 -0.24386612968916271 -0.3970187715229364 0.02513274122400389 1.5397730990518632 -0.265071880096916 -1.2546735657920691 0.5309291583570821 4.052 -11.84 1.408 -3.084 0.016 0.132 -0.056
-1.2034079280961072 -0.4011359760320357 -0.022626216621309852 1.7314808143256608 -0.10162622719740866 0.08743690490946858 -0.2611602291374917 -0.1959568417309053 -0.3691371367275571 0.014529866020127248 1.5433073907864887 -0.24622232417891307 -1.331249886708956 0.5081526116228285 4.36 -11.904 1.544 -2.812 0.016 0.18 -0.056
-1.2057088992779352 -0.4049709280017492 -0.023009711818281205 1.747971107795429 -0.10469418877317949 0.07401457301547121 -0.2569417819708068 -0.19517144356765517 -0.3593196596869306 0.014922565101752308 1.5244578348684859 -0.2760674543824177 -1.2966923675259505 0.5030475235617028 4.672 -11.936 1.576 -2.384 0.08 0.152 -0.056
-1.2060923944749065 -0.40803888957752005 -0.023009711818281205 1.7636944108712544 -0.10814564554592167 0.06020874592450249 -0.25080585881926515 -0.15275994275214863 -0.34910948356467897 0.007461282550876154 1.4965762000731064 -0.26821347274991647 -1.26095675109807 0.491266551112951 4.704 -11.84 1.712 -2.076 0.108 0.132 -0.036
-1.2072428800658206 -0.4126408319411763 -0.022626216621309852 1.7798012091440514 -0.10967962633380708 0.046402918833533764 -0.2454369260616662 -0.10917034469176688 -0.3455751918300535 0.011388273367126762 1.512284163338109 -0.23326325448528606 -1.2955142702810754 0.5175773895818301 4.892 -11.808 1.744 -1.772 0.0 0.248 -0.064
-1.208776860853706 -0.41609228871391846 -0.0222427214243385 1.7947575218259342 -0.1112136071216925 0.03413107253045045 -0.24045148850103862 -0.08325220530451288 -0.3322234230548014 -0.015707963265002428 1.5444854880313639 -0.20341812428178146 -1.2955142702810754 0.5321072556019573 5.204 -11.588 1.776 -1.8 0.024 0.248 -0.064
-1.2083933656567347 -0.4191602502896893 -0.023009711818281205 1.8104808249017597 -0.11274758790957791 0.021859226227367145 -0.2346990605464683 -0.05929756132538417 -0.3322234230548014 -0.022383847652628464 1.545270886194614 -0.18613936469027878 -1.2637056446694455 0.5387831399895834 5.42 -11.364 1.844 -1.832 0.06 0.212 -0.044
-1.2080098704597633 -0.4226117070624315 -0.023776702212223912 1.827354613568499 -0.11504855909140603 0.008820389530341128 -0.2281796421979553 -0.018064157754752792 -0.33575771478942695 -0.009032078877376396 1.5217089412971103 -0.1649336142825255 -1.2044080833440614 0.5639158812135873 5.452 -11.112 1.776 -1.892 0.072 0.084 -0.044
-1.2080098704597633 -0.42529617344123094 -0.02339320701525256 1.8415439358564392 -0.11504855909140603 -0.0015339807878854137 -0.22357769983429907 0.01021017612225158 -0.31062497356542307 -0.013351768775252066 1.5601934512963662 -0.135873882242271 -1.1470740174268024 0.5737333582542138 5.392 -10.92 1.712 -1.864 0.036 0.056 -0.092
-1.207626375262792 -0.42836413501700177 -0.023009711818281205 1.857650734129236 -0.11543205428837738 -0.013805827090968724 -0.21705828148578604 0.03337942193813016 -0.30473448734104713 0.003926990816250607 1.5111060660932336 -0.07264933010063623 -1.158069591712304 0.5525276078464605 5.08 -10.76 1.944 -1.924 0.044 0.036 -0.084
-1.2057088992779352 -0.4306651061988299 -0.02339320701525256 1.8714565612202048 -0.11734953027323415 -0.02454369260616662 -0.2109223583342444 0.08678649703913842 -0.2670353755050413 -0.0027488935713754254 1.4655529726247267 -0.11584622907939292 -1.1297952578352997 0.5529203069280855 5.236 -10.728 1.744 -1.8 0.052 0.036 -0.072
-1.204558413687021 -0.4333495725776294 -0.022626216621309852 1.886029378705116 -0.11811652066717686 -0.03681553890924993 -0.20478643518270273 0.12684180336489462 -0.25446900489303936 -0.005497787142750851 1.4392421341558477 -0.12173671530376882 -1.151393707324678 0.5529203069280855 5.08 -10.728 1.644 -1.588 0.06 0.076 -0.064
-1.2030244328991357 -0.43526704856248616 -0.022626216621309852 1.900985691386999 -0.11850001586414821 -0.048703890015361885 -0.2001844928190465 0.1319468914260204 -0.22815816642416029 0.006283185306000972 1.4337443470130968 -0.0620464548967596 -1.151001008243053 0.5733406591725887 5.42 -10.792 1.44 -1.344 0.052 0.056 -0.084
-1.2007234617173077 -0.43795151494128565 -0.023009711818281205 1.9147915184779678 -0.1177330254702055 -0.06059224112147384 -0.1936650744705335 0.17632188764965226 -0.23483405081178632 -0.0027488935713754254 1.3991868278300914 -0.02120575040775328 -1.1686724669161808 0.5729479600909636 5.548 -10.76 1.208 -0.976 0.088 0.124 -0.072
-1.1984224905354794 -0.4387185053352283 -0.023776702212223912 1.9293643359628792 -0.1177330254702055 -0.0724805922275858 -0.18791264651596318 0.24308073152591259 -0.23640484713828655 -0.012173671530376884 1.364629308647086 0.0200276531628781 -1.1329368504883002 0.5800165435602147 5.888 -10.636 1.172 -0.672 0.136 0.144 -0.092
-1.1949710337627373 -0.4414029717140278 -0.02339320701525256 1.9431701630538478 -0.11811652066717686 -0.08436894333369775 -0.18100973297047881 0.26782077366829143 -0.19477874448603014 -0.005890486224375911 1.3720905911979622 0.04280419989713162 -1.1313660541618 0.6035784884577183 5.672 -10.412 1.208 -0.64 0.144 0.18 -0.12
-1.1919030721869666 -0.44332044769888457 -0.02339320701525256 1.9562089997508738 -0.11811652066717686 -0.09395632325798159 -0.17602429540985123 0.30944687632054785 -0.17749998489452745 -0.014922565101752308 1.3622731141573357 0.014922565101752308 -1.1349003458964255 0.5980807013149675 5.796 -10.444 1.172 -0.608 0.124 0.132 -0.084
-1.188068120217253 -0.44485442848677 -0.023009711818281205 1.9696313316448713 -0.11734953027323415 -0.10354370318226543 -0.17065536265225228 0.3734568266254328 -0.1578650308132744 0.014137166938502187 1.3544191325248345 0.005890486224375911 -1.0917034469176687 0.5941537104987169 5.704 -10.444 1.308 -0.548 0.136 0.124 -0.064
-1.1846166634445108 -0.44715539966859813 -0.02339320701525256 1.9826701683418972 -0.11811652066717686 -0.11428156869746332 -0.16375244910676792 0.3805254100946839 -0.17278759591502674 -0.0019634954081253035 1.344601655484208 0.003141592653000486 -0.9923505792665285 0.5851216316213405 5.672 -10.064 1.24 -0.608 0.136 0.028 -0.084
-1.1784807402929691 -0.44830588525951215 -0.022626216621309852 1.9960925002358947 -0.1169660350762628 -0.12386894862174716 -0.15838351634916897 0.43079089254269165 -0.14922565101752308 -0.03455751918300534 1.3025828537503266 0.0 -0.989208986613528 0.607898178355594 5.548 -9.872 1.24 -0.396 0.152 -0.016 -0.064
-1.1742622931262843 -0.4494563708504262 -0.024160197409195266 2.009514832129892 -0.11734953027323415 -0.13383982374300235 -0.15224759319762732 0.4755585878479486 -0.14883295193589802 -0.012566370612001944 1.2825552005874483 -0.012173671530376884 -0.9644689444711492 0.5647012793768373 5.672 -10.0 1.14 -0.396 0.144 0.048 -0.092
-1.1681263699747426 -0.4506068564413403 -0.023776702212223912 2.022553668826918 -0.11543205428837738 -0.14419419406122888 -0.146495165243057 0.5163992923369549 -0.14451326203802234 -0.013744467856877126 1.2774501125263227 0.08521570071263818 -0.9727156251852754 0.5309291583570821 5.576 -10.032 1.34 -0.364 0.628 0.104 -0.064
-1.161990446823201 -0.451373846835283 -0.023776702212223912 2.0348255151300014 -0.10737865515197896 -0.15339807878854136 -0.1407427372884867 0.574911455499089 -0.10053096489601555 -0.01021017612225158 1.2519246722206936 0.37463492387030795 -0.9373727078390199 0.5340707510100826 5.392 -9.776 1.34 -0.152 0.336 0.056 -0.064
-1.1550875332777166 -0.4521408372292257 -0.024160197409195266 2.047480856630056 -0.09779127522769512 -0.16298545871282522 -0.13537380453088776 0.6090762756004692 -0.10170906214089073 -0.008639379795751335 1.189878217323934 0.7476990514141156 -0.8965320033500137 0.5595961913157116 5.42 -9.652 1.308 -0.088 0.136 -0.016 -0.092
-1.1478011245352608 -0.45405831321408247 -0.02339320701525256 2.059369207736168 -0.088970885697354 -0.1721893434401377 -0.12962137657631745 0.6648395451912278 -0.09817477040626518 -0.00510508806112579 1.1651381751815553 0.9138107629415163 -0.8564766970242574 0.5258240702959563 4.924 -9.712 1.34 0.0 0.116 0.124 -0.092
-1.140514715792805 -0.4548253036080252 -0.024160197409195266 2.0697235780543943 -0.08091748656095557 -0.17909225698562206 -0.1257864246066039 0.698611666210983 -0.08285950622288782 0.009817477040626518 1.1294025587536747 0.8776824474320107 -0.834092849371629 0.5254313712143313 4.704 -9.904 1.108 0.0 0.124 0.096 -0.12
-1.1343787926412634 -0.4544418084110538 -0.02339320701525256 2.0804614435695923 -0.0732475826215285 -0.18561167533413506 -0.12118448224294769 0.6974335689661079 -0.07264933010063623 0.0200276531628781 1.0877764561014183 0.833700150290004 -0.7414158661081147 0.4810563749906994 4.08 -9.904 1.208 0.028 0.136 0.008 -0.12
-1.1270923838988078 -0.45520879880499654 -0.02339320701525256 2.089665328296905 -0.06787864986392955 -0.190980608091734 -0.11619904468232009 0.7229590092717368 -0.05929756132538417 0.03809181091763089 1.0708903955915405 0.7586946256996173 -0.6719081286604789 0.46299221723594663 3.956 -9.776 0.904 0.0 -0.144 -0.112 -0.128
-1.1171215087775526 -0.4555922940019679 -0.0222427214243385 2.1011701842060453 -0.06557767868210143 -0.19865051203116108 -0.11236409271260656 0.8113163026373755 -0.04633849163175717 0.023954643979128706 1.034762080082035 0.5332853528468324 -0.6636614479463526 0.43275438795081694 3.272 -9.936 0.636 0.028 0.036 -0.064 -0.1
-1.1102185952320682 -0.45674277959288195 -0.0222427214243385 2.110374068933358 -0.06481068828815872 -0.20478643518270273 -0.10737865515197896 0.8427322291673803 -0.02591813938725401 0.02631083846887907 1.0288715938576591 0.25172011132166394 -0.6660176424361031 0.42332960999181546 2.96 -10.0 0.5 0.088 0.124 0.084 -0.112
-1.1021651960956698 -0.4559757891989392 -0.02147573103039579 2.1191944584636992 -0.06404369789421602 -0.20938837754635897 -0.10431069357620813 0.8592255905956329 -0.02591813938725401 0.05379977418263332 0.9648616435527743 0.0640099503048849 -0.6357798131509733 0.4150829292776892 2.584 -10.128 0.268 0.06 0.136 0.056 -0.112
-1.0937283017623 -0.45674277959288195 -0.021092235833424438 2.126480867206155 -0.06442719309118737 -0.21360682471304387 -0.10009224640952324 0.8878926235542624 -0.006283185306000972 0.06479534846813502 0.8827875354931365 -0.018064157754752792 -0.5148284960104547 0.3388993074424274 1.992 -10.032 0.2 0.06 0.124 -0.076 -0.112
-1.0841409218380162 -0.4563592843959106 -0.02032524543948173 2.1353012567364957 -0.06481068828815872 -0.21782527187972875 -0.09664078963678106 0.8937831097786383 -0.023169245815878585 0.07147123285576105 0.8301658585553784 -0.009032078877376396 -0.42097341550206513 0.37699111836005833 1.524 -10.0 0.0 0.12 0.272 -0.164 -0.084
-1.075320532307675 -0.4563592843959106 -0.019558255045539024 2.142971160675923 -0.060975736318445196 -0.22089323345549958 -0.09433981845495294 0.90556408222739 -0.022383847652628464 0.06008295948863429 0.7948229412091229 0.07068583469251093 -0.3734568266254328 0.3483240854014289 0.996 -9.904 -0.032 0.06 0.548 -0.056 -0.084
-1.0661166475803625 -0.4563592843959106 -0.01917475984856767 2.1502575694183785 -0.05445631796993219 -0.22434469022824177 -0.09127185687918211 0.9342311151860195 -0.008246680714126275 0.0659734457130102 0.7575165284547422 0.36363934958480626 -0.33300882121805153 0.336543112952677 0.496 -9.936 -0.064 0.608 0.244 -0.028 -0.112
-1.055762277262136 -0.4563592843959106 -0.018407769454624964 2.1567769877668916 -0.04793689962141918 -0.2274126518040126 -0.08782040010643993 0.9491536802877718 0.012173671530376884 0.06479534846813502 0.7029313561088587 0.6263550351919719 -0.2803871442802934 0.29177541764742015 0.28 -9.936 -0.268 2.048 0.136 0.016 -0.092
-1.0465583925348236 -0.4563592843959106 -0.017257283863710903 2.1640633965093476 -0.04141748127290617 -0.23048061337978343 -0.0839854481367264 0.9687886343690248 -0.030237829285129678 0.09071348785538903 0.6758351194767296 0.7103926386597349 -0.30512718642267217 0.3176935570346741 0.124 -9.712 -0.3 3.148 0.136 0.268 -0.128
-1.0369710126105396 -0.45750976998682463 -0.016106798272796843 2.170199319660889 -0.036432043712278574 -0.2346990605464683 -0.08168447695489828 0.9562222637570229 -0.02591813938725401 0.11977321989564353 0.6809402075378553 0.6640541470279777 -0.3498948817279291 0.31455196438167365 -0.124 -9.556 -0.436 3.728 0.172 0.328 -0.128
-1.0270001374892845 -0.457893265183796 -0.01457281748491143 2.1778692236003163 -0.03106311095467963 -0.23853401251618184 -0.0782330201821561 0.9585784582467732 -0.03534291734625546 0.12566370612001942 0.7154977267208606 0.5348561491733327 -0.38798669264556 0.3224059460141749 -0.404 -9.588 -0.468 3.76 0.136 0.328 -0.112
-1.0170292623680293 -0.45750976998682463 -0.013805827090968724 2.185155632342772 -0.027228158984966094 -0.24275245968286674 -0.07516505860638527 0.9648616435527743 -0.03220132469325498 0.1189878217323934 0.7158904258024857 0.42647120264481597 -0.4622068190726965 0.30748338091242255 -0.464 -9.364 -0.568 3.3 0.152 0.328 -0.128
-1.0070583872467742 -0.45827676038076737 -0.011888351106111956 2.1935925266761416 -0.024160197409195266 -0.24927187803137973 -0.07209709703061444 0.950331777532647 -0.04633849163175717 0.12212941438539389 0.7512333431487412 0.35617806703393007 -0.4971570373373269 0.33065262672830115 -0.464 -9.396 -0.4 2.84 0.136 0.316 -0.112
-0.9970875121255189 -0.4598107411686528 -0.010354370318226542 2.2008789354185976 -0.021859226227367145 -0.25080585881926515 -0.06787864986392955 0.9385508050838952 -0.05929756132538417 0.155116137241899 0.7233517083533619 0.2737112598926673 -0.38563049815580963 0.3322234230548014 -0.464 -9.46 -0.536 2.292 0.144 0.624 -0.112
-0.9875001322012351 -0.4601942363656241 -0.008820389530341128 2.206631363373168 -0.020708740636453084 -0.24850488763743703 -0.06404369789421602 0.9680032362057747 -0.048694686121507534 0.19320794815952988 0.6491315819262254 0.1539380399970238 -0.11074114101826713 0.32122784876929966 -0.34 -9.016 -0.468 2.26 0.136 0.296 -0.12
-0.9771457618830085 -0.4601942363656241 -0.005752427954570301 2.213150781721681 -0.018791264651596317 -0.2454369260616662 -0.060975736318445196 0.9998118618174047 -0.07736171908013696 0.1668971096906508 0.6094689746820943 0.0801106126515124 0.1881028600984041 0.329474529483426 -0.464 -8.792 -0.436 2.412 0.684 0.296 -0.092
-0.9675583819587247 -0.46172821715350953 -0.004218447166684887 2.218136219282308 -0.011888351106111956 -0.24121847889498133 -0.056373793954788955 0.9770353150831511 -0.0640099503048849 0.18613936469027878 0.5423174317242089 0.3176935570346741 0.37738381744168337 0.34047010376892767 -0.464 -8.952 -0.568 2.504 0.508 0.296 -0.1
-0.9556700308526128 -0.46249520754745227 -0.0019174759848567672 2.223505152039907 -0.0019174759848567672 -0.23623304133435372 -0.05368932757598948 0.9471901848796465 -0.08050331173313745 0.2191260875467839 0.49754973641895195 0.7339545835572385 0.44689155488931914 0.3498948817279291 -0.372 -9.08 -0.668 2.72 0.124 0.24 -0.156
-0.9460826509283289 -0.4636456931383663 0.0007669903939427069 2.2281070944035632 0.006135923151541655 -0.2339320701525256 -0.0502378708032473 1.0178760195721575 -0.09228428418188928 0.21991148571003402 0.5061891162147033 0.9036005868192648 0.42372230907344055 0.29099001948417 -0.464 -8.888 -1.072 2.78 0.136 -0.308 -0.12
-0.9368787662010164 -0.4640291883353377 0.0019174759848567672 2.233859522358134 0.013038836697026017 -0.2346990605464683 -0.047553404424447825 1.0119855333477816 -0.11977321989564353 0.18260507295565323 0.536034246418208 0.8423395300857552 0.18260507295565323 0.3180862561162992 -0.464 -8.38 -1.108 2.444 0.136 -0.028 -0.148
-0.9269078910797612 -0.4651796739262517 0.004218447166684887 2.239611950312704 0.01802427425765361 -0.23776702212223913 -0.04371845245473429 0.9727156251852754 -0.08089601081476251 0.20813051326128218 0.543495528969084 0.6534512718241011 -0.1280199006097698 0.29099001948417 -0.496 -8.38 -1.608 2.168 0.136 0.308 -0.14
-0.915786530367592 -0.4663301595171658 0.006519418348513008 2.24421389267636 0.0222427214243385 -0.2381505173192105 -0.041033986075934815 0.9746791205934008 -0.08796459428401361 0.14647675744614766 0.4963716391740768 0.49794243550057704 -0.23012166183228558 0.3019855937696717 -0.56 -8.412 -1.744 1.984 0.144 0.308 -0.14
-0.9058156552463368 -0.4667136547141371 0.006902913545484362 2.248432339843045 0.02454369260616662 -0.23700003172829642 -0.03834951969713534 1.0426160617145364 -0.07932521448826227 0.1170243263242681 0.4641703144808218 0.3510729789728043 -0.07814711724338709 0.31965705244279946 -1.184 -8.38 -1.744 2.048 0.124 0.296 -0.14
-0.896228275322053 -0.46824763550202253 0.007669903939427069 2.2518837966157874 0.025310683000109326 -0.2346990605464683 -0.03528155812136451 1.0088439406947811 -0.07422012642713648 0.1260564052016445 0.40055306325756196 0.2210895829549092 0.12919799785464497 0.2882411259127946 -1.932 -8.604 -1.544 2.228 0.152 0.048 -0.148
-0.8858739050038265 -0.46978161628990794 0.007669903939427069 2.2553352533885294 0.026077673394052033 -0.2339320701525256 -0.03183010134862233 1.0587167240611637 -0.09778207132464012 0.09817477040626518 0.3754203220335581 0.11506083091614279 0.20577431877153182 0.3063052836675474 -2.648 -8.824 -1.24 2.504 0.528 -0.064 -0.084
-0.8770535154734853 -0.4693981210929366 0.009203884727312482 2.2595537005552147 0.03106311095467963 -0.23508255574343967 -0.028378644575880154 0.9880308893686528 -0.11545352999776785 0.08128870989638758 0.3648174468296814 0.15825772989489947 0.05222897785613308 0.30748338091242255 -3.052 -8.664 -1.408 2.476 0.748 0.2 -0.1
-0.865932154761316 -0.47131559707779336 0.010737865515197896 2.2614711765400712 0.039883500485020755 -0.23623304133435372 -0.025310683000109326 0.9813550049810268 -0.1009236639776406 0.07657632091688685 0.310232274483798 0.5002986299903274 -0.07814711724338709 0.3239767423406751 -3.208 -8.696 -1.172 2.536 0.308 0.316 -0.14
-0.8571117652309749 -0.4720825874717361 0.011888351106111956 2.264922633312813 0.047553404424447825 -0.235466050940411 -0.023009711818281205 0.9907797829400282 -0.11231193734476737 0.12684180336489462 0.2792090470354182 0.8066039136578748 -0.0640099503048849 0.31258846897354836 -3.176 -8.888 -0.94 2.812 0.136 0.308 -0.112
-0.8482913757006338 -0.4736165682596215 0.013805827090968724 2.26684010929767 0.055223308363874894 -0.2346990605464683 -0.018407769454624964 0.9550441665121477 -0.11584622907939292 0.1370519794871462 0.271747764484542 0.8702211648811345 0.03259402377488004 0.336543112952677 -2.896 -9.204 -0.972 2.932 0.152 0.328 -0.112
-0.8390874909733214 -0.47400006345659285 0.013805827090968724 2.2695245756764697 0.060975736318445196 -0.23278158456161155 -0.015339807878854137 0.9507244766142721 -0.11623892816101798 0.11820242356914328 0.25446900489303936 0.7288494954961128 0.12016591897726858 0.35578536795230503 -2.584 -8.952 -1.408 3.148 0.144 0.296 -0.14
-0.8295001110490375 -0.4747670538505356 0.015339807878854137 2.271058556464355 0.06442719309118737 -0.23163109897069747 -0.011888351106111956 0.9071348785538903 -0.11780972448751822 0.12134401622214377 0.20341812428178146 0.5505641124383351 0.15433073907864886 0.3730641275438077 -2.336 -8.952 -1.308 3.148 0.152 0.308 -0.128
-0.820296226321725 -0.47668452983539233 0.01687378866673955 2.2725925372522404 0.06634466907604414 -0.23048061337978343 -0.006519418348513008 0.9236282399821428 -0.1130973355080175 0.1079922474468917 0.17671458673127732 0.3369358120343021 0.13626658132389607 0.3993749660126868 -1.804 -9.236 -1.108 3.116 0.2 0.316 -0.128
-0.8122428271853266 -0.4789855010172204 0.01687378866673955 2.27527700363104 0.07056311624272903 -0.22933012778886935 -0.0030679615757708274 0.9036005868192648 -0.15158184550727344 0.10838494652851677 0.19634954081253037 0.24268803244428755 0.12291481254864402 0.4036946559105624 -1.368 -9.364 -1.004 3.024 0.7 0.308 -0.128
-0.8038059328519568 -0.48090297700207724 0.017257283863710903 2.276043994024983 0.0790000105760988 -0.22779614700098394 0.0011504855909140602 0.8694357667178845 -0.15865042897652454 0.0789325154066372 0.18731746193515397 0.4480696521341943 0.12370021071189413 0.3801327110130588 -0.932 -8.984 -1.14 2.812 0.572 0.48 -0.148
-0.7946020481246443 -0.48243695778996265 0.018791264651596317 2.276043994024983 0.08935438089432535 -0.2231942046373277 0.004985437560627594 0.9216647445740176 -0.15943582713977467 0.07107853377413599 0.13233959050764546 0.8219191778412521 0.20145462887365617 0.42372230907344055 -0.776 -9.048 -0.972 2.688 0.164 0.84 -0.14
-0.7842476778064178 -0.48473792897179074 0.018407769454624964 2.276427489221954 0.09817477042466648 -0.21360682471304387 0.009970875121255189 0.9322676197778942 -0.16768250785390093 0.062439153978384655 0.05733406591725887 0.9664324398792745 0.5474225197853346 0.42764929988969114 -0.464 -9.396 -0.772 2.964 0.124 0.54 -0.156
-0.7754272882760767 -0.4866554049566475 0.019558255045539024 2.2779614700098394 0.10431069357620813 -0.2044029399857314 0.014956312681882784 0.936980008757395 -0.20773781417965714 0.003141592653000486 0.006283185306000972 0.8780751465136358 0.8423395300857552 0.49283734743945123 -0.496 -9.144 -0.636 3.056 0.124 0.296 -0.14
-0.7650729179578502 -0.48857288094150425 0.01917475984856767 2.276427489221954 0.11044661672774979 -0.1944320648644762 0.021092235833424438 0.9416923977368956 -0.22815816642416029 -0.012959069693627005 -0.010995574285501701 0.678584013048105 0.9998118618174047 0.5262167693775814 -0.404 -9.172 -0.568 2.992 0.292 0.356 -0.128
-0.757403014018423 -0.4908738521233324 0.01917475984856767 2.2768109844189253 0.11888351106111957 -0.18561167533413506 0.027611654181937447 0.9507244766142721 -0.21873338846515883 0.006675884387626033 -0.034950218264630406 0.6424556975385993 1.0127709315110316 0.5839435343764653 -0.464 -9.712 -0.5 2.872 0.692 0.508 -0.072
-0.7478156340941392 -0.4931748233051605 0.01802427425765361 2.276043994024983 0.1292378813793461 -0.1737233242280231 0.03489806292439316 0.9200939482475173 -0.23012166183228558 0.0027488935713754254 -0.04790928795825741 0.8549059006977572 1.0229811076332833 0.6483461837629753 -0.56 -9.68 -0.604 2.688 0.408 0.616 -0.128
-0.737844758972884 -0.49700977527487405 0.01802427425765361 2.2741265180401258 0.14150972768242942 -0.1599174971370544 0.04256796686382023 0.931089522533019 -0.25564710213791453 -0.04358959806038174 -0.07225663101901117 1.1081968083459215 1.1474667165084276 0.7029313561088587 1.868 -10.032 -0.536 2.384 0.136 0.56 -0.12
-0.7271068934576861 -0.4989272512597308 0.01572330307582549 2.2729760324492116 0.15454856437945544 -0.14342720366728617 0.049854375606275945 0.9782134123280263 -0.28627763050466926 -0.09032078877376397 -0.14176436846664692 1.240536398853567 1.3787664755855882 0.7606581211077427 3.924 -10.444 -0.568 2.108 0.136 0.364 -0.148
-0.7167525231394596 -0.502378708032473 0.014189322287940077 2.270291566070412 0.16566992509162468 -0.126936910197518 0.058674765136617076 0.9927432783481536 -0.2945243112187956 -0.11506083091614279 -0.1912444527514046 1.1938052081401846 1.5350607100723623 0.7469136532508656 5.608 -10.604 -0.604 1.832 0.136 0.364 -0.148
-0.705247667230319 -0.5054466696082438 0.012655341500054663 2.2679905948885843 0.17449031462196582 -0.11159710231866385 0.06557767868210143 1.0818859698770424 -0.2992367001982963 -0.1829977720372783 -0.23247785632203596 1.0418306635512862 1.6206691098666257 0.7700828990667441 6.42 -10.856 -0.368 1.436 0.136 0.444 -0.14
-0.6929758209272356 -0.5085146311840146 0.009203884727312482 2.2641556429188707 0.18407769454624964 -0.09165535207615347 0.07554855380335662 1.143147026610552 -0.30041479744317146 -0.265071880096916 -0.2831360378516688 0.9251990363086431 1.7294467554767674 0.8297731594737533 6.576 -10.92 0.94 1.036 0.228 0.424 -0.14
-0.679169993836267 -0.5127330783506996 0.006519418348513008 2.260320690949157 0.1936650744705335 -0.07017962104575767 0.08436894333369775 1.2197233475274387 -0.3129811680551734 -0.27724555162729286 -0.3459678909116785 0.9028151886560146 1.9030197495550443 0.814065196208751 6.388 -10.952 2.316 0.64 0.392 0.308 -0.14
-0.6665146523362123 -0.5161845351234418 0.0015339807878854137 2.255718748585501 0.20478643518270273 -0.04908738521233324 0.09280583766706753 1.2892310849750743 -0.35342917346255465 -0.32358404325905005 -0.400945762339187 0.9287333280432687 2.011404696083561 0.8187775851882516 5.888 -10.696 3.724 0.18 0.236 0.308 -0.128
-0.6538593108361576 -0.5188690015022412 0.0 2.2507333110248733 0.21399031991001521 -0.029529130166794215 0.1004757416064946 1.3143638261990782 -0.35853426152368045 -0.3176935570346741 -0.43353978611406707 0.9625054490630238 1.9890208484309326 0.8058185154946247 5.36 -10.604 4.328 0.088 0.124 0.356 -0.14
-0.6408204741391316 -0.5230874486689261 -0.002684466378799474 2.2453643782672743 0.21820876707670012 -0.010737865515197896 0.10737865515197896 1.318683516096954 -0.3640320486664313 -0.29766590387179603 -0.5057964171330782 0.8525497062080069 2.0019799181245594 0.8117090017190005 4.768 -10.728 4.432 0.06 0.144 0.404 -0.148
-0.6273981422451342 -0.5276893910325823 -0.005368932757598948 2.238844959918761 0.22012624306155687 0.010737865515197896 0.11581554948534874 1.331642585790581 -0.3718860302989325 -0.24425882877078778 -0.5611669876422118 0.5450663252955843 2.016902483226312 0.7987499320253736 4.176 -10.728 3.96 0.06 0.244 0.608 -0.176
-0.6151262959420509 -0.5307573526083531 -0.007286408742455715 2.2323255415702485 0.2231942046373277 0.03144660615165098 0.12310195822780445 1.3025828537503266 -0.40565815131868777 -0.18181967479240313 -0.6118251691718446 0.271355065402917 2.0538161968990676 0.7842200660052463 3.612 -10.636 3.088 0.088 0.408 0.576 -0.168
-0.6009369736541108 -0.5353592949720094 -0.008053399136398421 2.2246556376308213 0.22549517581915582 0.055223308363874894 0.13038836697026016 1.3033682519135765 -0.38837939172718505 -0.14451326203802234 -0.6707300314156037 0.22776546734253522 2.148063976489082 0.7594800238628675 2.804 -10.444 2.08 0.12 0.364 0.396 -0.168
-0.5875146417601135 -0.5399612373356656 -0.008820389530341128 2.2162187432974516 0.22587867101612719 0.07669903939427068 0.13767477571271589 1.351277539871834 -0.38680859540068485 -0.11466813183451774 -0.7575165284547422 0.18574666560865372 2.173982115876336 0.6966481708028578 2.116 -10.22 1.14 0.152 0.152 0.328 -0.196
-0.5721748338812593 -0.5434126941084079 -0.008820389530341128 2.2073983537671102 0.2266456614100699 0.09855826562163783 0.14419419406122888 1.332427983953831 -0.3899501880536853 -0.06675884387626033 -0.8062112145762497 0.09935286765114036 2.133534110468955 0.6605198552933521 0.932 -10.064 -0.032 0.18 0.144 0.316 -0.168
-0.5591359971842333 -0.5464806556841787 -0.008820389530341128 2.198194469039798 0.22587867101612719 0.11734953027323415 0.1499466220157992 1.35716802609621 -0.36167585417668097 -0.05576326959075863 -0.853335104371257 -0.0200276531628781 1.998052927308309 0.5843362334580904 -0.184 -10.064 -0.368 0.212 0.152 0.328 -0.184
-0.5457136652902359 -0.5495486172599495 -0.009970875121255189 2.189757574706428 0.22626216621309853 0.13383982374300235 0.15416506918248407 1.344994354565833 -0.3388993074424274 -0.04280419989713162 -0.8898561189623876 -0.051443579692882956 1.8052376782304043 0.5309291583570821 -0.28 -10.128 -0.332 0.18 0.164 0.328 -0.168
-0.5315243430022959 -0.5537670644266344 -0.009587379924283835 2.1794032043882017 0.22626216621309853 0.1491796316218565 0.16106798272796843 1.3273228958927052 -0.31455196438167365 -0.07225663101901117 -0.9275552307983934 0.0023561944897503642 1.6187056144585004 0.4920519492762011 -0.34 -10.38 -0.232 -0.12 0.152 0.452 -0.168
-0.5177185159113271 -0.5560680356084625 -0.01112136071216925 2.1682818436760325 0.22587867101612719 0.16451943950071063 0.16566992509162468 1.3607023178308355 -0.30355639009617197 -0.04790928795825741 -0.9778207132464012 -0.022383847652628464 1.4490596111964742 0.503832921724953 -0.56 -10.54 -0.3 -0.58 0.144 0.76 -0.176
-0.5054466696082438 -0.5591359971842333 -0.01112136071216925 2.1575439781608345 0.22626216621309853 0.17985924737956477 0.16912138186436687 1.3563826279329598 -0.25682519938278975 -0.07029313561088588 -1.033976681918785 0.012959069693627005 1.474192352420478 0.44257186499144346 -0.528 -10.728 -0.368 -0.64 0.152 0.656 -0.156
-0.4916408425172751 -0.56105347316909 -0.01227184630308331 2.1460391222516937 0.22511168062218448 0.19788352163721837 0.17180584824316633 1.3332133821170813 -0.25839599570928995 -0.08521570071263818 -1.1270463642639243 -0.02513274122400389 1.6116370309892494 0.40016036417593687 -2.492 -10.92 -0.836 -0.424 -0.292 0.336 -0.184
-0.4793689962141918 -0.5637379395478895 -0.014189322287940077 2.1345342663425533 0.22050973825852824 0.21207284392515846 0.17602429540985123 1.26095675109807 -0.2788163479537931 -0.09346238142676445 -1.163567378855055 -0.20263272611853134 1.6155640218054999 0.3542145716258048 -4.332 -11.016 -1.88 -0.272 -0.172 0.344 -0.184
-0.4667136547141371 -0.566422405926689 -0.014189322287940077 2.1218789248424987 0.21283983431910117 0.22511168062218448 0.18062623777350748 1.2330751163026907 -0.26075219019904033 -0.06675884387626033 -1.2067642778338117 -0.5191481859083303 1.42235607364597 0.34243359917705296 -6.232 -11.204 -2.716 -0.028 0.18 0.596 -0.168
-0.4555922940019679 -0.5683398819115458 -0.013805827090968724 2.1099905737363867 0.20785439675847356 0.23584954613738238 0.1829272089553356 1.1741702540589316 -0.23365595356691113 -0.011388273367126762 -1.1784899439568073 -0.6357798131509733 1.235038611710816 0.3239767423406751 -7.072 -11.268 -3.592 0.0 0.18 0.856 -0.156
-0.44485442848677 -0.5714078434873167 -0.014189322287940077 2.0969517370393604 0.20210196880390327 0.24927187803137973 0.18676216092504913 1.0999501276317951 -0.23719024530153668 -0.01767145867312773 -1.2527100703839438 -0.5772676499888393 1.169457865079431 0.3208351496876746 -7.948 -11.3 -4.128 -0.028 0.18 0.896 -0.156
-0.4348835533655148 -0.5733253194721734 -0.014189322287940077 2.0819954243574776 0.20056798801601786 0.26384469551629114 0.18906313210687725 1.0846348634484178 -0.21519909673053328 0.007461282550876154 -1.2817698024241984 -0.42175881366531526 1.279806307016073 0.3063052836675474 -8.412 -11.236 -4.464 0.028 0.1 0.596 -0.156
-0.42529617344123094 -0.5756262906540015 -0.01342233189399737 2.069340082857423 0.19903400722813244 0.27534955142543177 0.19213109368264808 1.008058542531531 -0.2030254252001564 -0.01021017612225158 -1.306509844566577 -0.24740042142378826 1.29355077487295 0.29373891305554545 -8.444 -11.236 -4.564 0.0 -0.236 0.54 -0.156
-0.4168592791078612 -0.577160271441887 -0.01457281748491143 2.057451731751311 0.1928980840765908 0.28532042654668693 0.19481556006144754 0.9228428418188928 -0.1822123738740282 -0.027881634795379313 -1.3304644885457058 -0.2662499773417912 1.2040153842624362 0.29099001948417 -8.412 -11.3 -4.768 0.028 -0.308 0.692 -0.168
-0.4088058799714628 -0.578310757032801 -0.01457281748491143 2.0436459046603423 0.18714565612202047 0.29605829206188483 0.19673303604630432 0.8694357667178845 -0.16532631336415057 -0.013351768775252066 -1.3230032059948296 -0.4618141199910714 1.0567532286530383 0.25446900489303936 -8.04 -11.3 -5.068 0.028 0.08 0.956 -0.168
-0.40151947122900705 -0.5790777474267437 -0.01457281748491143 2.030223572766345 0.18254371375836423 0.30602916718314005 0.19941750242510378 0.7908959503928723 -0.15668693356839924 -0.012173671530376884 -1.344994354565833 -0.5446736262139592 1.0170906214089073 0.23758294438316174 -7.976 -11.332 -5.272 -0.06 0.2 0.992 -0.14
-0.3926990816986659 -0.5806117282146291 -0.015339807878854137 2.015267260084462 0.1802427425765361 0.31906800388016604 0.2009514832129892 0.7791149779441205 -0.0899280896921389 -0.04633849163175717 -1.3984014296668412 -0.4441426613179437 1.1144799936519223 0.21755529122028364 -7.696 -11.46 -5.136 0.0 0.144 0.808 -0.14
-0.3861796633501529 -0.5809952234116005 -0.016490293469768196 2.000694442599551 0.17985924737956477 0.3305728597893067 0.2024854640008746 0.7394523706999894 -0.062439153978384655 -0.10524335387551628 -1.416072888339969 -0.21951878662840896 1.16396007793668 0.14569135928289753 -7.792 -11.556 -4.936 -0.06 -0.208 0.772 -0.184
-0.3792767498046685 -0.5809952234116005 -0.017257283863710903 1.9861216251146394 0.17602429540985123 0.3416942205014759 0.2044029399857314 0.6907576845784819 -0.07736171908013696 -0.0730420291822613 -1.4003649250749666 -0.15236724367052357 1.0685342011017902 0.15550883632352405 -7.696 -11.556 -4.464 -0.244 -0.264 1.004 -0.156
-0.37429131224404094 -0.5821457090025145 -0.018407769454624964 1.9723157980236707 0.171422353046195 0.3516650956227311 0.20555342557664544 0.6188937526410957 -0.031415926530004856 -0.07971791356988733 -1.377195679259088 -0.2858849314230442 1.0398671681431608 0.14844025285427295 -7.664 -11.556 -4.364 -0.396 0.008 1.148 -0.168
-0.36930587468341336 -0.5813787186085718 -0.01802427425765361 1.9592769613266448 0.1672039058795101 0.3631699515318717 0.20632041597058814 0.5658793766217125 -0.018064157754752792 -0.05026548244800778 -1.3756248829325877 -0.4190099200939398 1.1042698175296708 0.12212941438539389 -7.48 -11.556 -4.364 -0.64 0.188 1.08 -0.168
-0.3643204371227858 -0.5817622138055432 -0.019558255045539024 1.944320648644762 0.16528642989465334 0.3777427690167831 0.20632041597058814 0.49519354192920156 -0.023561944897503646 -0.0750055245903866 -1.3866204572180894 -0.3824889055028092 1.2216868429355638 0.06990043652926081 -7.508 -11.428 -4.496 -0.916 0.024 0.82 -0.168
-0.3608689803500436 -0.5813787186085718 -0.02032524543948173 1.9297478311598506 0.16298545871282522 0.39078160571380915 0.20747090156150222 0.3860231972374347 -0.021991148571003403 -0.08874999244726373 -1.3952598370138407 -0.29099001948417 1.2876602886485742 0.05183627877450802 -7.324 -11.428 -4.768 -1.068 -0.144 0.704 -0.14
-0.35703402838033005 -0.5817622138055432 -0.019941750242510378 1.9155585088719105 0.15953400194008302 0.40228646162294973 0.2067039111675595 0.3498948817279291 0.018849555918002914 -0.049480084284757656 -1.377588378340713 -0.26035949111741524 1.1753483513038068 0.029452431121879556 -6.856 -11.712 -4.768 -1.588 -0.164 0.888 -0.176
-0.35473305719850196 -0.5806117282146291 -0.021092235833424438 1.9017526817809416 0.15608254516734085 0.41302432713814763 0.20785439675847356 0.3043417882594221 0.04751658887663235 -0.03534291734625546 -1.3716978921163372 -0.28667032958629435 1.1215485771211735 0.03769911183600583 -6.824 -11.904 -4.7 -2.108 -0.06 0.924 -0.168
-0.35319907641061654 -0.5798447378206864 -0.021092235833424438 1.886796369099059 0.15186409800065595 0.426446659032145 0.20747090156150222 0.2509347131584138 0.06558074663138515 -0.007461282550876154 -1.4062554112993424 -0.3848450999925595 1.1922344118136845 0.02513274122400389 -6.792 -12.476 -4.768 -2.384 -0.016 0.772 -0.168
-0.35051461003181705 -0.5790777474267437 -0.02147573103039579 1.8729905420080901 0.14841264122791378 0.43910200053219967 0.20708740636453085 0.2018473279552812 0.06283185306000971 -0.029452431121879556 -1.4565208937473502 -0.35853426152368045 1.2719523253835718 -0.01060287520387664 -6.792 -12.7 -4.9 -2.476 0.0 0.616 -0.176
-0.349364124440903 -0.577160271441887 -0.021859226227367145 1.857650734129236 0.1457281748491143 0.4521408372292257 0.20823789195544493 0.18142697571077807 0.11231193734476737 -0.0530143760193832 -1.4412056295639728 -0.3271183349936756 1.248390380486068 -0.013351768775252066 -6.668 -12.76 -5.136 -2.384 -0.088 0.676 -0.156
-0.3482136388499889 -0.5748593002600588 -0.022626216621309852 1.8423109262503818 0.14304370847031483 0.4628787027444236 0.20747090156150222 0.1602212253030248 0.13548118316064595 -0.04987278336638271 -1.4254976662989705 -0.2709623663212919 1.1588549898755542 0.011780972448751823 -7.012 -13.176 -5.304 -2.504 -0.172 0.828 -0.204
-0.34783014365301756 -0.5744758050630875 -0.023776702212223912 1.8296555847503273 0.13959225169757264 0.4736165682596215 0.20708740636453085 0.0769690199985119 0.15118914642564837 -0.08521570071263818 -1.4364932405844721 -0.2642864819336659 1.0979866322236698 -0.011780972448751823 -7.2 -13.3 -5.472 -2.688 -0.152 0.896 -0.252
-0.3474466484560462 -0.5737088146691447 -0.02454369260616662 1.8154662624623872 0.1365242901218018 0.48473792897179074 0.20708740636453085 0.06715154295788539 0.14883295193589802 -0.07422012642713648 -1.4494523102780992 -0.34478979366680335 1.1062333129377961 -0.02120575040775328 -7.416 -13.428 -5.136 -2.72 -0.072 0.896 -0.232
-0.3470631532590749 -0.5714078434873167 -0.023776702212223912 1.800126454583533 0.1342233189399737 0.4962427848809313 0.20708740636453085 0.009032078877376396 0.1602212253030248 -0.06715154295788539 -1.501288589052607 -0.3522510762176795 1.156891494467429 -0.023561944897503646 -7.384 -13.652 -4.868 -2.904 -0.052 0.692 -0.252
-0.3485971340469603 -0.5694903675024598 -0.024927187803137973 1.7863206274925643 0.13077186216723152 0.5073641455931006 0.2059369207736168 0.019634954081253035 0.17357299407827684 -0.06361725122325984 -1.474977750583728 -0.33340152029967657 1.1545352999776786 -0.030237829285129678 -7.26 -13.936 -4.7 -3.024 -0.016 0.684 -0.252
-0.3482136388499889 -0.5679563867145745 -0.02569417819708068 1.7713643148106815 0.12732040539448933 0.5173350207143558 0.2067039111675595 -0.06479534846813502 0.17239489683340167 -0.05222897785613308 -1.4455253194618485 -0.31965705244279946 1.0646072102855397 -0.02631083846887907 -7.26 -14.0 -4.8 -3.544 -0.052 0.808 -0.252
-0.35051461003181705 -0.5660389107297177 -0.02684466378799474 1.7575584877197128 0.1250194342126612 0.5273058958356109 0.20632041597058814 -0.10170906214089073 0.1692533041804012 -0.04241150081550656 -1.3940817397689655 -0.2898119222392948 1.015912524164032 -0.008246680714126275 -7.012 -14.064 -4.768 -3.728 -0.072 0.828 -0.252
-0.35204859081970247 -0.5637379395478895 -0.026461168591023387 1.7418351846438873 0.12310195822780445 0.5384272565477802 0.20632041597058814 -0.13823007673202137 0.20930861050615737 -0.09149888601863915 -1.441991027727223 -0.24857851866866346 1.0430087607961613 0.0023561944897503642 -6.888 -14.252 -4.8 -4.004 -0.116 0.704 -0.24
-0.35281558121364515 -0.5622039587600042 -0.0279951493789088 1.727262367158976 0.11926700625809092 0.5491651220629781 0.20401944478876002 -0.155116137241899 0.18731746193515397 -0.05772676499888393 -1.4380640369109725 -0.2642864819336659 1.027300797531159 -0.006675884387626033 -6.76 -14.38 -4.7 -4.276 -0.072 0.664 -0.344
-0.355883542789416 -0.5602864827751474 -0.0279951493789088 1.7119225592801217 0.11734953027323415 0.559902987578176 0.19941750242510378 -0.2360121480566615 0.20027653162878098 -0.05654866775400875 -1.4376713378293473 -0.2340486526485362 1.0288715938576591 -0.29138271856579506 -6.792 -14.476 -4.396 -4.124 -0.052 0.644 -0.28
-0.3593349995621582 -0.5568350260024052 -0.02914563496982286 1.6973497417952104 0.11428156869746332 0.5687233771085172 0.1944320648644762 -0.27017696815804176 0.2159844948937834 -0.01688606050987761 -1.4459180185434737 -0.21480639764890821 0.9652543426343992 -0.45238934203207 -6.388 -14.7 -4.496 -4.096 -0.06 0.732 -0.268
-0.3631699515318717 -0.5556845404114912 -0.029529130166794215 1.6843109050981844 0.11236409271260656 0.5786942522297723 0.1902136176977913 -0.3015928946880466 0.22580197193440993 -0.024347343060753767 -1.3850496608915892 -0.2921681167290452 0.8929977116153881 -0.4684900043786975 -6.232 -14.792 -4.464 -4.064 -0.08 0.936 -0.26
-0.3670049035015852 -0.5526165788357204 -0.028378644575880154 1.668587602022359 0.11006312153077843 0.5886651273510275 0.18599517053110642 -0.33340152029967657 0.21991148571003402 -0.0400553063257562 -1.4231414718092201 -0.25839599570928995 0.9142034620231414 -0.4551382356034454 -5.796 -14.888 -4.768 -4.064 -0.016 0.896 -0.26
-0.37007286507735604 -0.5514660932448062 -0.029912625363765568 1.6551652701283615 0.10852914074289302 0.5971020216843973 0.18139322816745018 -0.33772121019755225 0.24465152785241284 -0.02670353755050413 -1.447881513951599 -0.19949113346553085 0.9546514674305226 -0.4543528374401953 -5.672 -15.08 -4.768 -4.064 -0.136 0.78 -0.28
-0.37352432185009826 -0.548014636472064 -0.03029612056073692 1.6421264334313355 0.1062281695610649 0.6063059064117098 0.17679128580379394 -0.3593196596869306 0.24033183795453716 -0.045160394386881984 -1.4196071800745946 -0.14686945652777272 0.9487609812061467 -0.4551382356034454 -5.828 -15.144 -4.6 -4.004 -0.208 0.78 -0.288
-0.3781262642137545 -0.5457136652902359 -0.03029612056073692 1.6267866255524812 0.10431069357620813 0.6139758103511368 0.1721893434401377 -0.375027622951933 0.23836834254641187 -0.050658181529632834 -1.4113604993604683 -0.1912444527514046 0.8918196143705129 -0.42136611458369017 -5.608 -15.048 -4.732 -4.216 -0.116 0.888 -0.26
-0.38157772098649667 -0.5434126941084079 -0.03106311095467963 1.6122138080675699 0.10277671278832272 0.6231796950784493 0.16758740107648146 -0.42097341550206513 0.2360121480566615 -0.027096236632129192 -1.3658074058919611 -0.21166480499590773 0.8333074512083789 -0.43039819346106656 -5.888 -15.24 -4.564 -4.524 -0.08 0.936 -0.268
-0.3861796633501529 -0.5411117229265797 -0.030679615757708275 1.599558466567515 0.1012427320004373 0.6320000846087904 0.16451943950071063 -0.44924774937906947 0.23247785632203596 -0.036128315509505585 -1.3870131562997146 -0.1920298509146547 0.8431249282490054 -0.40722894764518797 -5.64 -15.364 -4.396 -4.676 -0.1 0.876 -0.26
-0.3911651009107805 -0.5388107517447516 -0.03144660615165098 1.5849856490826038 0.09855826562163783 0.6415874645330742 0.15953400194008302 -0.46534841172569696 0.24897121775028852 -0.05537057050913356 -1.3669855031368365 -0.18378317020052842 0.8984954987581389 -0.40762164672681306 -5.828 -15.46 -4.128 -4.584 -0.164 0.792 -0.26
-0.3961505384714081 -0.5349757997750381 -0.032213596545593685 1.5704128315976924 0.09702428483375242 0.6507913492603867 0.15531555477339815 -0.4971570373373269 0.25682519938278975 -0.05222897785613308 -1.3697343967082118 -0.19399334632278 0.8965320033500137 -0.4311835916243167 -5.952 -15.492 -4.196 -4.432 -0.052 0.78 -0.268
-0.4019029664259784 -0.5322913333962386 -0.03183010134862233 1.5566070045067235 0.0947233136519243 0.6588447483967852 0.15033011721277054 -0.5289656629489569 0.24740042142378826 -0.039662607244131134 -1.3347841784435814 -0.20538161968990676 0.7936448439642477 -0.44178646682819334 -5.732 -15.748 -4.432 -4.4 -0.008 0.984 -0.26
-0.4084223847744914 -0.5299903622144104 -0.033364082136507746 1.5428011774157548 0.09357282806101024 0.6665146523362123 0.14457768925820025 -0.5603815894789617 0.24779312050541333 -0.034164820101380285 -1.2908018813015747 -0.16375551703765032 0.7673340054953687 -0.4531747401953201 -5.548 -15.748 -4.364 -4.616 -0.124 1.004 -0.28
-0.41455830792603304 -0.5280728862295537 -0.0337475773334791 1.5316798167035857 0.09203884727312482 0.6741845562756393 0.14150972768242942 -0.5678428720298379 0.21991148571003402 -0.06675884387626033 -1.2652764409959456 -0.13391038683414572 0.7775441816176203 -0.4519966429504449 -5.516 -15.776 -4.296 -4.704 -0.208 0.888 -0.288
-0.42031073588060336 -0.5261554102446969 -0.033364082136507746 1.5205584559914165 0.0897378760912967 0.681470965018095 0.13614079492483047 -0.5804092426418398 0.25132741224003885 -0.021991148571003403 -1.2228649401804392 -0.16650441060902577 0.7402377688632394 -0.47438049060307336 -5.328 -15.84 -4.264 -4.92 -0.136 0.8 -0.288
-0.42683015422911635 -0.5242379342598401 -0.03259709174256504 1.5075196192943903 0.08858739050038264 0.6883738785635795 0.12962137657631745 -0.6522731745792258 0.239153740709662 0.008639379795751335 -1.1953760044666848 -0.18496126744540362 0.704502152435359 -0.491266551112951 -5.204 -15.872 -4.532 -5.132 -0.036 0.916 -0.268
-0.43373306777460074 -0.5215534678810406 -0.03413107253045045 1.496398258582221 0.08820389530341129 0.6968107728969491 0.12616991980357528 -0.6522731745792258 0.20773781417965714 -0.023561944897503646 -1.169457865079431 -0.13862277581364643 0.7225663101901117 -0.5419247326425838 -5.048 -15.872 -4.496 -5.316 -0.044 0.896 -0.268
-0.44025248612311374 -0.5192524966992126 -0.03489806292439316 1.4856603930670231 0.08743690490946858 0.7025632008515195 0.12003399665203363 -0.6157521599880952 0.21676989305703354 -0.045160394386881984 -1.1592476889571792 -0.07853981632501214 0.7528041394752414 -0.5643085802952122 -4.924 -15.716 -4.432 -5.5 -0.2 0.84 -0.288
-0.4463884092746554 -0.5165680303204131 -0.03566505331833587 1.4733885467639398 0.08666991451552587 0.7094661143970039 0.11428156869746332 -0.6357798131509733 0.24936391683191356 -0.03573561642788053 -1.125475567937424 -0.04908738520313259 0.7115707359046101 -0.5544911032545857 -4.892 -15.808 -4.228 -5.928 -0.216 0.78 -0.288
-0.4521408372292257 -0.515417544729499 -0.034514567727421806 1.4622671860517706 0.08551942892461181 0.7182865039273449 0.10852914074289302 -0.6942919763131074 0.22423117560790967 -0.04987278336638271 -1.118799683549798 -0.09267698326351434 0.7351326808021137 -0.5737333582542138 -4.984 -16.0 -4.096 -6.204 -0.164 0.724 -0.268
-0.4601942363656241 -0.5123495831537281 -0.03566505331833587 1.4519128157335441 0.08360195293975504 0.724805922275858 0.10354370318226543 -0.7154977267208606 0.22148228203653425 -0.036128315509505585 -1.1164434890600476 -0.12684180336489462 0.7414158661081147 -0.5686282701930879 -4.672 -16.064 -3.928 -6.356 -0.024 0.676 -0.268
-0.4670971499111085 -0.5108156023658428 -0.036432043712278574 1.4411749502183462 0.08245146734884098 0.7297913598364856 0.09817477042466648 -0.7119634349862352 0.2250165737711598 -0.04633849163175717 -1.0877764561014183 -0.16375551703765032 0.6770132167216047 -0.5395685381528335 -4.488 -16.192 -3.66 -6.48 0.0 0.712 -0.288
-0.4747670538505356 -0.5069806503961293 -0.03566505331833587 1.430053589506177 0.08130098175792692 0.7370777685789413 0.09242234247009617 -0.7304202918226129 0.21834068938353376 -0.04987278336638271 -1.079137076305667 -0.13823007673202137 0.61457406274322 -0.5489933161118349 -4.456 -16.412 -3.86 -6.388 -0.072 0.712 -0.288
-0.48090297700207724 -0.5065971551991579 -0.03719903410622128 1.4208497047788644 0.08015049616701286 0.7416797109425975 0.08705340971249723 -0.7579092275363672 0.22972896275066054 -0.04358959806038174 -1.0767808818159166 -0.1311614932627703 0.6086835765188442 -0.5804092426418398 -4.236 -16.508 -3.928 -6.356 -0.1 0.74 -0.26
-0.49010686172938966 -0.5035291936233871 -0.037582529303192634 1.4093448488697238 0.07861651537912745 0.7470486437001965 0.07976700097004151 -0.7539822367201167 0.18142697571077807 -0.06754424203951044 -1.021017612225158 -0.1130973355080175 0.5603815894789617 -0.5788384463153395 -4.144 -16.604 -3.996 -5.988 -0.1 0.848 -0.28
-0.4966262800779027 -0.5019952128355016 -0.038733014894106695 1.4005244593393829 0.0790000105760988 0.7531845668517382 0.0732475826215285 -0.7406304679448645 0.18967365642490433 -0.056155968672383684 -1.0194468158986576 -0.0679369411211355 0.5065818152963284 -0.5984734003965926 -4.08 -16.668 -3.928 -6.052 -0.116 0.868 -0.288
-0.5042961840173298 -0.5004612320476163 -0.03834951969713534 1.3905535842181276 0.07784952498518474 0.7570195188214517 0.06711165946998685 -0.7740098898829947 0.1888882582616542 -0.054977871427508505 -0.9797842086545265 -0.06322455214163478 0.48773225937832543 -0.5886559233559661 -4.144 -16.764 -3.692 -6.08 -0.136 0.856 -0.288
-0.5131165735476709 -0.49931074645670215 -0.038733014894106695 1.3817331946877864 0.07708253459124204 0.762771946776022 0.06059224112147384 -0.7850054641684964 0.16846790601715106 -0.06832964020276057 -0.9330530179411443 -0.06990043652926081 0.48616146305182517 -0.6185010535594707 -4.176 -16.7 -3.524 -6.02 -0.052 0.848 -0.252
-0.5207864774870979 -0.49700977527487405 -0.03911651009107805 1.3729128051574453 0.07669903939427068 0.7669903939427068 0.05483981316690354 -0.7771514825359952 0.1649336142825255 -0.030237829285129678 -0.898888197839764 -0.0750055245903866 0.4421791659098184 -0.6357798131509733 -3.896 -16.668 -3.288 -6.236 -0.008 0.856 -0.308
-0.5296068670174391 -0.49585928968396 -0.041033986075934815 1.3640924156271041 0.07554855380335662 0.770441850715449 0.04908738521233324 -0.8297731594737533 0.14961835009914815 -0.0329867228565051 -0.8560839979426325 -0.043196898978756684 0.42175881366531526 -0.6349944149877232 -3.864 -16.636 -3.156 -6.388 -0.016 0.848 -0.28
-0.5380437613508089 -0.4939418136991032 -0.041033986075934815 1.3545050357028203 0.07593204900032798 0.774660297882134 0.042184471666848876 -0.8376271411062546 0.14686945652777272 -0.019634954081253035 -0.8234899741677524 -0.05458517234588344 0.36324665050318117 -0.6149667618248451 -3.74 -16.764 -3.356 -6.48 -0.024 0.828 -0.28
-0.54686415088115 -0.49279132810818915 -0.041033986075934815 1.3460681413694506 0.07669903939427068 0.7777282594579048 0.0337475773334791 -0.8702211648811345 0.12173671530376882 -0.0750055245903866 -0.8011061265151239 -0.007853981632501214 0.4150829292776892 -0.6475607855997252 -3.332 -17.016 -3.592 -6.508 -0.124 0.792 -0.308
-0.5560680356084625 -0.4916408425172751 -0.04141748127290617 1.3391652278239663 0.07554855380335662 0.7815632114276183 0.027228158984966094 -0.8635452804935085 0.12330751163026907 -0.05026548244800778 -0.7508406440671161 -0.01610066234662749 0.3471459881565537 -0.6550220681506013 -3.176 -16.92 -3.724 -6.632 -0.252 0.808 -0.268
-0.5656554155327463 -0.4908738521233324 -0.04180097646987752 1.3318788190815105 0.07401457301547121 0.7846311730033891 0.019558255045539024 -0.8541205025345071 0.12055861805889365 -0.05026548244800778 -0.7154977267208606 -0.07147123285576105 0.3066979827491724 -0.6605198552933521 -2.896 -16.888 -3.288 -6.752 -0.216 0.868 -0.288
-0.5740923098661161 -0.489339871335447 -0.04295146206079158 1.3249759055360262 0.07171360183364309 0.7880826297761313 0.01342233189399737 -0.8478373172285061 0.10917034469176688 -0.04280419989713162 -0.711178036822985 -0.13351768775252065 0.3086614781572977 -0.6931138790682322 -2.552 -17.208 -3.256 -6.752 -0.016 0.8 -0.26
-0.5825292041994858 -0.489339871335447 -0.04486893804564835 1.3188399823844845 0.07056311624272903 0.7907670961549308 0.007286408742455715 -0.8450884236571307 0.07343472826388636 -0.08639379795751337 -0.6522731745792258 -0.17946348030265274 0.2890265240760447 -0.6601271562117271 -2.46 -17.556 -3.156 -6.876 0.052 0.78 -0.252
-0.5909660985328556 -0.4881893857445329 -0.04295146206079158 1.3123205640359714 0.07017962104575767 0.7938350577307016 0.0007669903939427069 -0.853335104371257 0.084037603467763 -0.06518804754976008 -0.6440264938650996 -0.1299833960178951 0.24936391683191356 -0.6475607855997252 -2.524 -17.556 -2.752 -7.06 0.052 0.848 -0.28
-0.5990194976692541 -0.4881893857445329 -0.04486893804564835 1.3061846408844298 0.06979612584878632 0.7961360289125298 -0.007669903939427069 -0.8458738218203808 0.04358959806038174 -0.05183627877450802 -0.5965099049884672 -0.07382742734551141 0.24857851866866346 -0.659341758048477 -2.4 -17.84 -2.448 -7.092 0.016 0.8 -0.288
-0.6089903727905093 -0.48742239535059023 -0.046402918833533764 1.3015826985207735 0.06941263065181497 0.7976700097004151 -0.013038836697026017 -0.8678649703913842 0.0510508806112579 -0.0640099503048849 -0.5592034922340865 -0.0329867228565051 0.24386612968916271 -0.6860452955989811 -2.428 -18.032 -2.584 -7.304 0.016 0.74 -0.296
-0.6166602767299363 -0.48780589054756157 -0.046402918833533764 1.296597260960146 0.06864564025787226 0.800737971276186 -0.020708740636453084 -0.8941758088602633 0.027881634795379313 -0.09032078877376397 -0.49794243550057704 -0.03180862561162992 0.2269800691792851 -0.7127488331494852 -2.304 -17.968 -3.02 -7.548 -0.008 0.76 -0.26
-0.6273981422451342 -0.48742239535059023 -0.04716990922747647 1.291228328202547 0.06864564025787226 0.8026554472610428 -0.0279951493789088 -0.8643306786567587 -0.014137166938502187 -0.08678649703913842 -0.5152211950920796 -0.029845130203504617 0.24150993519941236 -0.6691592350891035 -2.428 -18.064 -2.684 -7.58 -0.08 0.644 -0.26
-0.6350680461845613 -0.48780589054756157 -0.04678641403050512 1.2870098810358621 0.0674951546669582 0.8041894280489281 -0.03528155812136451 -0.9118472675333911 0.003926990816250607 -0.07539822367201165 -0.4641703144808218 -0.04790928795825741 0.20341812428178146 -0.6569855635587266 -2.244 -18.128 -2.684 -7.52 -0.044 0.636 -0.24
-0.6438884357149024 -0.48742239535059023 -0.04716990922747647 1.28355842426312 0.0682621450609009 0.8049564184428709 -0.0395000052880494 -0.90556408222739 0.010995574285501701 -0.04908738520313259 -0.43236168886919185 -0.04437499622363186 0.1590431280581496 -0.6514877764159758 -2.024 -18.192 -2.448 -7.548 0.016 0.724 -0.308
-0.6538593108361576 -0.48857288094150425 -0.04908738521233324 1.2801069674903778 0.06787864986392955 0.8064903992307563 -0.04793689962141918 -0.9263771335535183 -0.02670353755050413 -0.07068583469251093 -0.3777765165233084 -0.005497787142750851 0.08639379795751337 -0.6314601232530976 -1.712 -18.54 -2.652 -7.336 0.052 0.752 -0.28
-0.6626797003664987 -0.4881893857445329 -0.04947088040930459 1.2762720155206642 0.06711165946998685 0.8064903992307563 -0.054072822772960834 -0.9039932859008898 -0.02120575040775328 -0.08325220530451288 -0.34675328907492864 0.0027488935713754254 0.06675884387626033 -0.6942919763131074 -1.68 -18.7 -2.752 -7.336 0.016 0.792 -0.288
-0.6718835850938112 -0.489339871335447 -0.051004861197190006 1.2743545395358076 0.06711165946998685 0.8061069040337849 -0.0625097171063306 -0.9039932859008898 -0.05576326959075863 -0.08246680714126275 -0.3173008579530491 -0.023954643979128706 0.048694686121507534 -0.6715154295788539 -1.4 -18.732 -2.28 -7.364 0.008 0.78 -0.28
-0.6807039746241523 -0.49010686172938966 -0.049854375606275945 1.2712865779600366 0.06672816427301549 0.8076408848216703 -0.06902913545484361 -0.9385508050838952 -0.06008295948863429 -0.05458517234588344 -0.27567475530079266 -0.019634954081253035 0.004319689897875668 -0.7147123285576106 -1.34 -19.24 -2.112 -7.364 0.08 0.772 -0.26
-0.6906748497454075 -0.4908738521233324 -0.051004861197190006 1.2693691019751798 0.0674951546669582 0.8064903992307563 -0.07516505860638527 -0.9075275776355154 -0.07225663101901117 -0.059690260407009234 -0.22658737009766006 -0.003141592653000486 0.00510508806112579 -0.6860452955989811 -1.34 -19.652 -2.348 -7.58 0.072 0.76 -0.252
-0.7006457248666628 -0.4924078329112178 -0.05253884198507542 1.2670681307933518 0.06711165946998685 0.8061069040337849 -0.08321845774278369 -0.9538660692672726 -0.10170906214089073 -0.09346238142676445 -0.19949113346553085 -0.021598449489378342 -0.018456856836377853 -0.6813329066194804 -1.152 -19.428 -2.384 -7.548 0.008 0.792 -0.26
-0.7098496095939753 -0.49279132810818915 -0.05292233718204677 1.266301140399409 0.0674951546669582 0.8061069040337849 -0.09050486648523941 -0.8941758088602633 -0.11663162724264303 -0.10131636305926567 -0.15982852622139973 -0.014529866020127248 -0.007461282550876154 -0.6471680865181001 -0.84 -19.272 -2.348 -7.272 0.016 0.76 -0.252
-0.7194369895182591 -0.4947088040930459 -0.05330583237901813 1.2659176452024377 0.06711165946998685 0.8045729232458995 -0.09740778003072377 -0.9106691702885158 -0.1429424657115221 -0.03377212101975522 -0.07618362183526178 0.012959069693627005 -0.036128315509505585 -0.6781913139664799 -0.62 -19.716 -2.048 -7.336 0.044 0.84 -0.28
-0.7278738838516289 -0.4966262800779027 -0.054072822772960834 1.266301140399409 0.06672816427301549 0.8053399136398423 -0.10431069357620813 -0.9354092124308947 -0.15825772989489947 -0.03455751918300534 -0.007853981632501214 -0.0047123889795007284 -0.06754424203951044 -0.6997897634558582 -0.496 -19.84 -1.812 -7.548 0.044 0.888 -0.26
-0.7370777685789413 -0.49854375606275947 -0.05445631796993219 1.266301140399409 0.06672816427301549 0.8053399136398423 -0.1119805975156352 -0.9063494803906402 -0.181034276629153 -0.04555309346850705 0.024740042142378828 -0.02552544030562895 -0.01610066234662749 -0.7115707359046101 -0.496 -19.556 -1.508 -7.64 0.06 0.772 -0.268
-0.7462816533062537 -0.5000777368506448 -0.0559902987578176 1.2670681307933518 0.06634466907604414 0.8053399136398423 -0.11965050145506227 -0.8953539061051384 -0.18574666560865372 -0.07657632091688685 0.03573561642788053 -0.027488935713754253 0.018064157754752792 -0.7056802496802341 -0.528 -19.872 -1.812 -7.732 0.124 0.56 -0.268
-0.756252528427509 -0.5035291936233871 -0.056373793954788955 1.2686021115812371 0.0674951546669582 0.8041894280489281 -0.126936910197518 -0.9036005868192648 -0.21519909673053328 -0.07343472826388636 0.07775441816176203 -0.011388273367126762 -0.014529866020127248 -0.705287550598609 -0.436 -20.064 -2.348 -7.884 0.06 0.576 -0.28
-0.7650729179578502 -0.5062136600021865 -0.05560680356084625 1.2701360923691225 0.06634466907604414 0.8038059328519568 -0.1342233189399737 -0.9090983739620156 -0.23169245815878584 -0.051443579692882956 0.11466813183451774 -0.00039269908162506076 -0.10406525663064109 -0.7139269303943604 -0.496 -20.064 -2.384 -8.16 -0.06 0.656 -0.252
-0.7742768026851626 -0.5081311359870433 -0.05714078434873166 1.270519587566094 0.06557767868210143 0.8011214664731573 -0.14035924209151535 -0.9090983739620156 -0.25132741224003885 -0.06911503836601068 0.1460840583645226 -0.0047123889795007284 -0.14372786387477224 -0.6954700735579825 -0.464 -20.444 -2.316 -8.036 -0.08 0.588 -0.26
-0.7830971922155037 -0.5108156023658428 -0.05714078434873166 1.2732040539448934 0.06519418348513008 0.7988204952913293 -0.14764565083397108 -0.8981027996765139 -0.2309070599955357 -0.06558074663138515 0.1751437904047771 -0.043196898978756684 -0.15668693356839924 -0.6938992772314824 -0.528 -20.476 -1.712 -7.792 0.016 0.52 -0.268
-0.7926845721397876 -0.5135000687446423 -0.05829126993964572 1.2766555107176356 0.06404369789421602 0.795369038518587 -0.15493205957642678 -0.9075275776355154 -0.28941922315766977 -0.02552544030562895 0.22815816642416029 -0.06872233928438563 -0.26035949111741524 -0.6844744992724808 -0.56 -20.604 -1.944 -8.036 0.08 0.684 -0.26
-0.8022719520640714 -0.5177185159113271 -0.05944175553055978 1.2797234722934063 0.06289321230330196 0.7923010769428162 -0.16183497312191114 -0.8981027996765139 -0.31141037172867314 -0.07225663101901117 0.2670353755050413 -0.11113384009989219 -0.3149446634632987 -0.6887941891703565 -0.464 -20.828 -1.508 -8.16 0.108 0.732 -0.232
-0.8103253512004698 -0.5200194870931553 -0.05905826033358843 1.2824079386722058 0.0617427267123879 0.788849620170074 -0.16912138186436687 -0.8914269152888878 -0.3153373625449238 -0.056941366835633805 0.2929535148922953 -0.10013826581439049 -0.3208351496876746 -0.6770132167216047 -0.404 -20.796 -1.644 -8.008 0.136 0.616 -0.252
-0.8195292359277823 -0.5242379342598401 -0.06020874592450249 1.2870098810358621 0.06212622190935926 0.7861651537912745 -0.17564080021287987 -0.9036005868192648 -0.32672563591205056 -0.03769911183600583 0.33025992764667605 -0.09267698326351434 -0.28627763050466926 -0.685652596517356 -0.372 -20.732 -1.712 -8.192 0.108 0.56 -0.252
-0.8283496254581234 -0.5273058958356109 -0.05944175553055978 1.2908448330055757 0.06212622190935926 0.7830971922155037 -0.18254371375836423 -0.8918196143705129 -0.36285395142155613 -0.0510508806112579 0.36560284499293155 -0.029845130203504617 -0.3157300616265488 -0.6581636608036018 -0.372 -20.796 -1.644 -8.16 0.06 0.52 -0.232
-0.8383205005793786 -0.5311408478053246 -0.059825250727531136 1.294296289778318 0.0617427267123879 0.7784952498518475 -0.18867963690990588 -0.924413638145393 -0.35853426152368045 -0.009032078877376396 0.4052654522370627 -0.01021017612225158 -0.31926435336117437 -0.6495242810078504 -0.372 -20.952 -1.676 -8.068 0.016 0.548 -0.26
-0.8479078805036625 -0.5361262853659521 -0.05944175553055978 1.2992817273389454 0.06135923151541655 0.774660297882134 -0.19558255045539025 -0.9381581060022701 -0.38170350733955904 -0.0047123889795007284 0.4594579255013211 -0.009817477040626518 -0.3801327110130588 -0.6707300314156037 0.0 -21.08 -1.608 -8.068 0.1 0.588 -0.24
-0.8563447748370322 -0.540344732532637 -0.06020874592450249 1.304267164899573 0.06135923151541655 0.7696748603215063 -0.2017184736069319 -0.9216647445740176 -0.40958514213493835 0.021598449489378342 0.48144907407232446 -0.005890486224375911 -0.4618141199910714 -0.653058572742476 0.748 -21.272 -1.644 -7.948 0.1 0.576 -0.224
-0.864781669170402 -0.5437961893053792 -0.060975736318445196 1.3100195928541434 0.060975736318445196 0.7643059275639074 -0.20785439675847356 -0.9067421794722652 -0.3899501880536853 -0.01649336142825255 0.5128650006023293 -0.021598449489378342 -0.4688827034603225 -0.6326382204979728 1.4 -21.46 -1.644 -7.764 0.1 0.588 -0.26
-0.8736020587007431 -0.548014636472064 -0.06059224112147384 1.316155516005685 0.06135923151541655 0.7597039852002512 -0.21360682471304387 -0.8961393042683886 -0.40251655866568725 -0.05576326959075863 0.5379977418263332 0.0027488935713754254 -0.523860574887831 -0.6314601232530976 1.744 -21.556 -1.476 -7.824 0.06 0.624 -0.24
-0.8824224482310843 -0.5526165788357204 -0.0617427267123879 1.3222914391572267 0.0617427267123879 0.7543350524426522 -0.22127672865247094 -0.8482300163101312 -0.4539601383585702 -0.043982297142006806 0.5764822518255892 0.027096236632129192 -0.504225620806578 -0.6562001653954765 1.96 -21.684 -1.208 -7.672 0.088 0.608 -0.212
-0.8904758473674826 -0.5579855115933192 -0.06212622190935926 1.329194352702711 0.06135923151541655 0.7478156340941392 -0.2281796421979553 -0.8352709466165041 -0.4504258466239447 -0.07068583469251093 0.5933683123354667 -0.0007853981632501215 -0.5014767272352025 -0.6495242810078504 1.744 -21.844 -0.94 -7.548 0.072 0.644 -0.232
-0.8989127417008524 -0.5622039587600042 -0.06212622190935926 1.3349467806572812 0.06135923151541655 0.7432136917304829 -0.23431556534949696 -0.8305585576370035 -0.4798782777458242 -0.0750055245903866 0.6609125543749772 -0.03220132469325498 -0.5682355711114628 -0.6475607855997252 2.056 -21.936 -0.972 -7.52 0.124 0.676 -0.212
-0.9065826456402796 -0.5691068723054885 -0.06212622190935926 1.3426166845967085 0.06059224112147384 0.7370777685789413 -0.24083498369800996 -0.8411614328408801 -0.5057964171330782 -0.049480084284757656 0.691150383660107 -0.04280419989713162 -0.5647012793768373 -0.6228207434573463 1.776 -21.78 -0.536 -7.672 0.088 0.676 -0.224
-0.915786530367592 -0.5740923098661161 -0.06327670750027331 1.3506700837331067 0.059825250727531136 0.7320923310183137 -0.24658741165258025 -0.8552985997793823 -0.536034246418208 -0.03887720908088101 0.7249225046798621 -0.05772676499888393 -0.543495528969084 -0.6216426462124711 1.804 -21.748 -0.604 -7.608 0.1 0.608 -0.24
-0.9242234247009617 -0.5802282330176578 -0.06404369789421602 1.358339987672534 0.05829126993964572 0.7271068934576861 -0.25310683000109324 -0.8509789098815066 -0.5407466353977086 -0.040448005407381256 0.7767587834543701 -0.06990043652926081 -0.530143760193832 -0.6165375581513454 1.9 -21.652 -0.668 -7.52 0.136 0.528 -0.212
-0.9326603190343316 -0.585980660972228 -0.06442719309118737 1.3679273675968178 0.05829126993964572 0.7186699991243164 -0.2596262483496063 -0.8164213906985013 -0.5925829141722166 -0.03730641275438077 0.8160286916168762 -0.08796459428401361 -0.5780530481520894 -0.5980807013149675 1.992 -21.748 -0.568 -7.7 0.164 0.588 -0.204
-0.9403302229737587 -0.5917330889267983 -0.06481068828815872 1.3775147475211016 0.057524279545703015 0.7125340759727747 -0.26537867630417655 -0.8066039136578748 -0.5835508352948403 -0.02670353755050413 0.87297005845251 -0.07539822367201165 -0.6177156553962205 -0.5980807013149675 2.244 -21.716 -0.468 -7.856 0.088 0.624 -0.24
-0.948383622110157 -0.59786901207834 -0.06481068828815872 1.3863351370514427 0.05714078434873166 0.7075486384121471 -0.27074760906177553 -0.7971791356988733 -0.594939108661967 -0.022776546734253524 0.8981027996765139 -0.05576326959075863 -0.61378866457997 -0.5595961913157116 2.492 -21.716 -0.468 -7.7 0.052 0.56 -0.232
-0.9572040116404982 -0.6040049352298816 -0.06481068828815872 1.3959225169757266 0.056373793954788955 0.7006457248666628 -0.27650003701634585 -0.8242753723310025 -0.6165375581513454 -0.024347343060753767 0.9232355409005178 -0.06518804754976008 -0.5925829141722166 -0.5474225197853346 2.616 -21.748 -0.604 -7.64 0.136 0.46 -0.212
-0.9648739155799253 -0.6116748391693088 -0.06519418348513008 1.4074273728848672 0.0559902987578176 0.6937428113211783 -0.2822524649709161 -0.8113163026373755 -0.6294966278449724 -0.029059732040254495 0.9652543426343992 -0.0730420291822613 -0.5937610114170918 -0.5517422096832103 2.772 -21.716 -0.5 -7.456 0.144 0.528 -0.224
-0.9729273147163237 -0.6185777527147931 -0.06634466907604414 1.418165238400065 0.05560680356084625 0.686839897775694 -0.2880048929254864 -0.7543749358017416 -0.6459899892732249 -0.048694686121507534 1.0002045608990298 -0.0420188017338815 -0.6605198552933521 -0.5619523858054619 3.084 -21.684 -0.436 -7.396 0.08 0.636 -0.224
-0.9805972186557508 -0.6247136758663347 -0.06672816427301549 1.4289031039152629 0.05445631796993219 0.6795534890332383 -0.2949078064709708 -0.7445574587611151 -0.6487388828446004 -0.059690260407009234 1.0269080984495338 -0.04084070448900632 -0.6616979525382274 -0.530143760193832 2.772 -21.652 -0.436 -7.212 0.06 0.596 -0.204
-0.9875001322012351 -0.6320000846087904 -0.0674951546669582 1.4404079598244035 0.05368932757598948 0.6734175658816967 -0.29950974883462705 -0.7355253798837388 -0.6514877764159758 -0.07775441816176203 1.0571459277346635 -0.07618362183526178 -0.6770132167216047 -0.5332853528468324 2.584 -21.492 -0.5 -7.18 0.1 0.588 -0.232
-0.9947865409436908 -0.6400534837451889 -0.0682621450609009 1.4526798061274868 0.05330583237901813 0.6657476619422695 -0.304878681592226 -0.7166758239657358 -0.7001824625374833 -0.04280419989713162 1.1297952578352997 -0.09896016856951531 -0.6762278185583546 -0.5211116813164556 2.492 -21.428 -0.468 -7.092 0.164 0.56 -0.212
-1.0016894544891752 -0.6473398924876446 -0.0682621450609009 1.463801166839656 0.05292233718204677 0.6596117387907279 -0.3090971287589109 -0.6997897634558582 -0.7202101157003614 -0.04830198703988247 1.1623892816101797 -0.07971791356988733 -0.6829037029459806 -0.5167919914185799 2.492 -21.364 -0.5 -7.244 0.152 0.54 -0.204
-1.0082088728376881 -0.6546263012301003 -0.07017962104575767 1.4779904891275961 0.052155346788104066 0.6527088252452435 -0.3148495567134812 -0.6766205176399797 -0.7351326808021137 -0.06636614479463526 1.1973394998748101 -0.05222897785613308 -0.7025386570272336 -0.48380526856207484 2.244 -21.144 -0.468 -7.488 0.072 0.46 -0.252
-1.0158787767771154 -0.6626797003664987 -0.06979612584878632 1.4902623354306794 0.05138835639416136 0.6442719309118737 -0.31945149907713744 -0.6703373323339786 -0.7504479449854911 -0.07186393193738612 1.2389656025270666 -0.0640099503048849 -0.7123561340678601 -0.4641703144808218 2.18 -20.984 -0.468 -7.548 0.044 0.376 -0.212
-1.0216312047316856 -0.6703496043059258 -0.06979612584878632 1.5010002009458774 0.05062136600021865 0.6369855221694181 -0.3236699462438223 -0.6774059158032297 -0.7429866624346149 -0.05222897785613308 1.233860514465941 -0.0730420291822613 -0.7261006019247374 -0.4739877915214483 2.304 -20.984 -0.436 -7.884 0.108 0.412 -0.204
-1.02853411827717 -0.6776360130483815 -0.07056311624272903 1.514806028036846 0.04908738521233324 0.6296991134269624 -0.32903887900142126 -0.6703373323339786 -0.7590873247812424 -0.019634954081253035 1.2260065328334395 -0.09581857591651483 -0.717461222128986 -0.47948557866419916 2.492 -20.952 0.0 -7.916 0.164 0.344 -0.224
-1.035053536625683 -0.6849224217908373 -0.07094661143970038 1.5266943791429581 0.04908738521233324 0.6235631902754207 -0.3324903357741634 -0.7029313561088587 -0.7469136532508656 -0.029059732040254495 1.254280866710444 -0.07853981632501214 -0.6880087910071064 -0.44374996223631863 2.304 -20.984 0.032 -7.824 0.18 0.328 -0.224
-1.04272344056511 -0.692208830533293 -0.07056311624272903 1.5393497206430127 0.047553404424447825 0.6155097911390223 -0.33709227813781967 -0.6821183047827305 -0.7480917504957407 0.006675884387626033 1.2315043199761904 -0.0950331777532647 -0.6966481708028578 -0.42136611458369017 2.428 -21.112 0.2 -7.396 0.144 0.328 -0.232
-1.0507768397015085 -0.7002622296696914 -0.07017962104575767 1.553922538127924 0.04601942363656241 0.6078398871995953 -0.34131072530450457 -0.6526658736608509 -0.7425939633529899 -0.001570796326500243 1.2527100703839438 -0.10563605295714133 -0.7469136532508656 -0.42254421182856533 2.74 -21.144 0.268 -6.968 0.152 0.364 -0.232
-1.0565292676560787 -0.7086991240030611 -0.07056311624272903 1.5661943844310073 0.04486893804564835 0.5982525072753113 -0.3451456772742181 -0.6436337947834746 -0.7634070146791181 -0.007853981632501214 1.319468914260204 -0.10524335387551628 -0.808174709984375 -0.41194133662468874 2.584 -21.144 0.1 -6.936 0.152 0.528 -0.232
-1.0622816956106491 -0.7171360183364309 -0.07133010663667173 1.5823011827038043 0.044485442848677 0.5898156129419416 -0.349364124440903 -0.6679811378442283 -0.7889324549847471 0.01727875959150267 1.3913328461975902 -0.1130973355080175 -0.8545132016161322 -0.3860231972374347 2.616 -21.176 0.436 -6.816 0.088 0.624 -0.212
-1.0680341235652193 -0.7240389318819153 -0.06941263065181497 1.5957235145978017 0.043334957257762936 0.5836796897904 -0.35281558121364515 -0.6491315819262254 -0.7740098898829947 0.003141592653000486 1.3897620498710899 -0.08835729336563866 -0.8034623210048742 -0.36363934958480626 2.804 -20.888 0.536 -6.664 0.072 0.528 -0.232
-1.0749370371107037 -0.7328593214122564 -0.06979612584878632 1.6099128368857418 0.042184471666848876 0.5752427954570302 -0.355883542789416 -0.6059346829474688 -0.8101382053925003 0.02631083846887907 1.3811226700753385 -0.12330751163026907 -0.7410231670264896 -0.35342917346255465 2.864 -20.668 0.872 -6.572 0.144 0.452 -0.212
-1.0814564554592168 -0.7416797109425975 -0.06979612584878632 1.6248691495676244 0.0395000052880494 0.5671893963206317 -0.3581845139712441 -0.5988660994782177 -0.8584401924323828 0.019242254999627974 1.401935721401467 -0.16650441060902577 -0.743772060597865 -0.2980586029534211 3.052 -20.348 0.872 -6.816 0.164 0.412 -0.204
-1.0864418930198443 -0.7505001004729387 -0.06979612584878632 1.6413594430373928 0.03834951969713534 0.5591359971842333 -0.36125247554701495 -0.6024003912128432 -0.8309512567186286 0.036913713672755706 1.428639258951971 -0.16650441060902577 -0.730812990904238 -0.24661502326053814 3.176 -19.936 0.804 -7.272 0.18 0.396 -0.224
-1.0929613113683574 -0.7589369948063085 -0.06941263065181497 1.653631289340476 0.037582529303192634 0.5537670644266344 -0.36355344672884304 -0.5698063674379631 -0.8152432934536261 0.028274333877004374 1.4243195690540953 -0.12644910428326955 -0.7103926386597349 -0.20263272611853134 3.208 -19.428 0.772 -7.824 0.172 0.328 -0.232
-1.097946748928985 -0.7662234035487642 -0.06941263065181497 1.6670536212344733 0.03719903410622128 0.5491651220629781 -0.3643204371227858 -0.556061899581086 -0.7916813485561225 0.0019634954081253035 1.3563826279329598 -0.07618362183526178 -0.5705917656012133 -0.16728980877227587 3.24 -19.08 0.972 -8.22 0.164 0.308 -0.212
-1.103315681686584 -0.774660297882134 -0.06902913545484361 1.6812429435224134 0.03796602450016399 0.5457136652902359 -0.36623791310764253 -0.5344634500917077 -0.7567311302914921 0.0011780972448751821 1.325752099566205 -0.024347343060753767 -0.4080143458084381 -0.13273228958927052 3.428 -18.824 1.34 -8.1 0.164 0.308 -0.232
-1.1086846144441829 -0.7815632114276183 -0.0682621450609009 1.6946652754164109 0.03681553890924993 0.5441796845023505 -0.36623791310764253 -0.5144357969288296 -0.7449501578427402 0.0200276531628781 1.2570297602818195 -0.007461282550876154 -0.2642864819336659 -0.1331249886708956 3.644 -18.7 1.408 -7.608 0.136 0.308 -0.224
-1.1140535472017816 -0.788849620170074 -0.06864564025787226 1.7065536265225227 0.036432043712278574 0.5434126941084079 -0.36777189389552795 -0.5332853528468324 -0.7268860000879874 0.03730641275438077 1.189878217323934 -0.01610066234662749 -0.11231193734476737 -0.09346238142676445 3.584 -18.572 1.34 -7.06 0.172 -0.028 -0.212
-1.118655489565438 -0.7965195241095011 -0.0674951546669582 1.7195924632195487 0.03604854851530722 0.5391942469417229 -0.3685388842894706 -0.5014767272352025 -0.7202101157003614 0.012173671530376884 1.1863439255893085 -0.04437499622363186 -0.14058627122177175 -0.09306968234513939 3.708 -18.316 1.34 -6.844 0.152 -0.28 -0.252
-1.1224904415351515 -0.8034224376549854 -0.0682621450609009 1.7330147951135462 0.03566505331833587 0.5326748285932099 -0.37007286507735604 -0.46770460621544735 -0.7162831248841108 0.03534291734625546 1.2307189218129404 -0.03337942193813016 -0.4410010686649432 -0.09424777959001458 3.74 -18.16 1.44 -7.428 0.172 0.132 -0.232
-1.1278593742927505 -0.8107088463974411 -0.06787864986392955 1.7452866414166295 0.03604854851530722 0.5242379342598401 -0.37007286507735604 -0.45670903192994566 -0.698611666210983 0.014922565101752308 1.2974777656892007 0.010995574285501701 -0.7143196294759855 -0.10288715938576591 3.52 -18.096 1.308 -7.672 0.172 0.308 -0.204
-1.131694326262464 -0.8164612743520114 -0.06711165946998685 1.7575584877197128 0.03566505331833587 0.5173350207143558 -0.3712233506682701 -0.4410010686649432 -0.6868306937622313 0.019242254999627974 1.273915820791697 0.00039269908162506076 -0.7508406440671161 -0.09699667316139 3.676 -17.968 1.608 -7.732 0.136 0.308 -0.252
-1.1355292782321775 -0.8229806927005244 -0.06672816427301549 1.7694468388258247 0.03566505331833587 0.5138835639416136 -0.37160684586524145 -0.43236168886919185 -0.6671957396809782 0.05026548244800778 1.228755426404815 -0.01610066234662749 -0.6491315819262254 -0.09149888601863915 3.708 -17.936 1.88 -7.672 0.052 0.288 -0.232
-1.1393642302018911 -0.8302671014429802 -0.06557767868210143 1.7801847043410226 0.0337475773334791 0.5100486119719001 -0.37314082665312687 -0.39152098438018557 -0.6495242810078504 0.03887720908088101 1.1545352999776786 -0.084037603467763 -0.44257186499144346 -0.08678649703913842 3.896 -17.968 1.98 -7.304 0.136 0.308 -0.232
-1.1431991821716045 -0.8367865197914932 -0.06481068828815872 1.7916895602501632 0.03183010134862233 0.5069806503961293 -0.37352432185009826 -0.3644247477480564 -0.646775387436475 0.0620464548967596 1.145110522018677 -0.14647675744614766 -0.31926435336117437 -0.06990043652926081 3.924 -18.0 2.048 -6.6 0.164 0.308 -0.24
-1.1474176293382894 -0.8433059381400062 -0.06481068828815872 1.8035779113562753 0.029912625363765568 0.5046796792143011 -0.3746748074410123 -0.36285395142155613 -0.6255696370287217 0.09071348785538903 1.111731100080547 -0.20145462887365617 -0.2619302874439155 -0.06990043652926081 4.3 -17.936 1.812 -6.356 0.188 0.296 -0.232
-1.1501020957170889 -0.8490583660945765 -0.06327670750027331 1.8162332528563299 0.027611654181937447 0.5019952128355016 -0.3750583026379837 -0.34753868723817877 -0.6287112296817222 0.06832964020276057 1.1007355257950453 -0.21245020315915786 -0.25407630581141427 -0.05340707510100826 4.02 -18.064 1.644 -6.052 0.164 0.308 -0.224
-1.1524030668989171 -0.8548107940491468 -0.06327670750027331 1.8265876231745564 0.02569417819708068 0.49816026086578813 -0.3746748074410123 -0.3066979827491724 -0.607898178355594 0.06950773744763575 1.1372565403861759 -0.1971349389757805 -0.297273204790171 -0.04358959806038174 4.02 -17.968 1.812 -6.264 0.152 0.112 -0.232
-1.1547040380807452 -0.8605632220037172 -0.06212622190935926 1.8384759742806684 0.024927187803137973 0.4920243377142465 -0.375441797834955 -0.25957409295416517 -0.5705917656012133 0.0769690199985119 1.1985175971196853 -0.155116137241899 -0.42843469805294127 -0.02120575040775328 4.052 -17.78 1.98 -6.664 0.164 0.104 -0.224
-1.156621514065602 -0.8663156499582874 -0.06020874592450249 1.8503643253867803 0.02339320701525256 0.4858884145627048 -0.37582529303192636 -0.2532909076481642 -0.5584180940708364 0.09464047867163963 1.1808461384465576 -0.12252211346701895 -0.5599888903973366 -0.02081305132612822 4.052 -17.808 2.112 -7.092 0.164 0.288 -0.204
-1.1593059804444015 -0.8720680779128577 -0.06020874592450249 1.8622526764928924 0.02147573103039579 0.4816699673960199 -0.3750583026379837 -0.23679754621991161 -0.5474225197853346 0.08757189520238855 1.1148726927335475 -0.13862277581364643 -0.5705917656012133 0.0011780972448751821 3.864 -17.968 1.712 -7.18 0.152 0.248 -0.232
-1.161990446823201 -0.8770535154734853 -0.05905826033358843 1.8722235516141474 0.02032524543948173 0.4759175394414496 -0.37582529303192636 -0.20027653162878098 -0.5289656629489569 0.08285950622288782 1.0948450395706693 -0.18181967479240313 -0.49244464835782614 0.01610066234662749 3.8 -17.936 1.608 -7.06 0.164 0.112 -0.224
-1.1639079228080578 -0.8824224482310843 -0.058674765136617076 1.8841119027202595 0.01917475984856767 0.47131559707779336 -0.375441797834955 -0.19281524907790482 -0.5156138941737047 0.1170243263242681 1.0877764561014183 -0.13665928040552114 -0.4810563749906994 -0.03573561642788053 3.956 -18.0 2.012 -6.968 0.208 0.028 -0.212
-1.164291418005029 -0.8862574002007978 -0.05675728915176031 1.894466273038486 0.01917475984856767 0.4651796739262517 -0.3746748074410123 -0.18378317020052842 -0.49990593090870233 0.10720684928364158 1.0716757937547907 -0.08246680714126275 -0.5156138941737047 0.0 3.864 -17.936 2.048 -6.784 0.264 0.132 -0.204
-1.1665923891868573 -0.8912428377614254 -0.0559902987578176 1.9048206433567125 0.01917475984856767 0.4586602555777387 -0.3746748074410123 -0.15668693356839924 -0.4963716391740768 0.13783737765039633 1.0822786689586674 -0.03573561642788053 -0.6200718498859709 0.0035342917346255468 3.708 -17.968 1.744 -6.6 0.244 0.228 -0.224
-1.1673593795808 -0.8966117705190243 -0.055223308363874894 1.9159420040688817 0.01917475984856767 0.4529078276231684 -0.375441797834955 -0.1189878217323934 -0.49048115294970085 0.08560839979426324 1.0618583167141642 0.027881634795379313 -0.6361725122325984 -0.011780972448751823 3.74 -18.032 1.676 -6.296 0.18 0.316 -0.184
-1.1677428747777712 -0.9012137128826806 -0.05368932757598948 1.9270633647810511 0.018791264651596317 0.4456214188807127 -0.3750583026379837 -0.06322455214163478 -0.47477318968469845 0.10327985846739098 1.0634291130406646 0.03455751918300534 -0.5917975160089666 -0.012566370612001944 3.488 -17.968 1.88 -5.928 0.208 0.296 -0.168
-1.1681263699747426 -0.9065826456402796 -0.05253884198507542 1.9385682206901915 0.018791264651596317 0.43910200053219967 -0.3750583026379837 -0.062439153978384655 -0.46770460621544735 0.13351768775252065 1.0968085349787946 -0.030237829285129678 -0.6247842388654716 0.02081305132612822 3.176 -17.904 1.776 -5.808 0.244 0.316 -0.176
-1.1681263699747426 -0.9111845880039358 -0.05138835639416136 1.9500730765993322 0.018791264651596317 0.43219908698671533 -0.375441797834955 -0.04633849163175717 -0.4896957547864507 0.12959069693627004 1.0563605295714134 -0.03259402377488004 -0.6546293690689763 0.0070685834692510935 2.992 -17.936 1.576 -5.928 0.236 0.316 -0.14
-1.1677428747777712 -0.915786530367592 -0.04947088040930459 1.9615779325084728 0.019558255045539024 0.42529617344123094 -0.375441797834955 0.0023561944897503642 -0.45670903192994566 0.11231193734476737 1.080315173550542 0.005890486224375911 -0.6491315819262254 0.008639379795751335 3.02 -17.748 1.276 -6.052 0.172 0.308 -0.128
-1.1677428747777712 -0.9207719679282196 -0.04793689962141918 1.9711653124327566 0.01917475984856767 0.419927240683632 -0.3746748074410123 0.014529866020127248 -0.4402156705016931 0.1449059611196474 1.0783516781424167 0.02042035224450316 -0.620857248049221 -0.0023561944897503642 2.928 -17.78 1.544 -6.08 0.172 0.328 -0.112
-1.1673593795808 -0.9246069198979331 -0.04678641403050512 1.9819031779479546 0.018791264651596317 0.4141748127290617 -0.3746748074410123 0.024347343060753767 -0.44453536039956876 0.15825772989489947 1.0681415020201652 -0.014137166938502187 -0.5454590243772094 0.003926990816250607 2.4 -17.968 1.172 -5.868 0.188 0.22 -0.092
-1.1662088939898858 -0.928825367064618 -0.045252433242619704 1.9930245386601237 0.018407769454624964 0.4088058799714628 -0.375441797834955 0.045160394386881984 -0.4382521750935678 0.16257741979277515 1.0626437148774144 -0.034164820101380285 -0.5309291583570821 0.003141592653000486 2.304 -18.0 0.804 -5.744 0.18 0.132 -0.092
-1.1658253987929144 -0.9334273094282742 -0.043334957257762936 2.0033789089783505 0.018407769454624964 0.4026699568199211 -0.375441797834955 0.09267698326351434 -0.4457134576444439 0.1590431280581496 1.060680219469289 -0.024347343060753767 -0.5595961913157116 -0.0070685834692510935 1.868 -18.064 0.636 -5.592 0.152 0.22 -0.128
-1.1646749132020005 -0.9368787662010164 -0.04141748127290617 2.0141167744935484 0.01917475984856767 0.39500005288049406 -0.375441797834955 0.08050331173313745 -0.4182245219306897 0.21323560132240799 1.0465430525307868 -0.010995574285501701 -0.6636614479463526 -0.0011780972448751821 1.744 -17.968 0.5 -5.684 0.172 0.288 -0.12
-1.164291418005029 -0.941864203761644 -0.038733014894106695 2.024854640008746 0.018791264651596317 0.3888641297289524 -0.3750583026379837 0.08089601081476251 -0.4221515127469403 0.1971349389757805 1.0500773442654123 -0.005890486224375911 -0.6884014900887315 0.003926990816250607 1.804 -17.936 0.064 -5.744 0.164 0.328 -0.1
-1.1623739420201722 -0.9453156605343862 -0.037582529303192634 2.0352090103269727 0.018791264651596317 0.38387869216832476 -0.37314082665312687 0.1311614932627703 -0.4033019568289374 0.18967365642490433 1.0567532286530383 0.01610066234662749 -0.6294966278449724 0.006283185306000972 1.524 -17.936 -0.032 -5.776 0.152 0.308 -0.028
-1.1604564660353156 -0.9503010980950138 -0.03566505331833587 2.0459468758421706 0.01917475984856767 0.3781262642137545 -0.3696893698803847 0.14058627122177175 -0.40448005407381254 0.17043140142527635 1.0237665057965333 0.029059732040254495 -0.5328926537652074 0.22030418479165909 1.652 -17.78 0.064 -5.652 0.164 0.316 -0.036
-1.15892248524743 -0.9541360500647273 -0.03489806292439316 2.0559177509634257 0.01917475984856767 0.37352432185009826 -0.3654709227136998 0.17592918856802722 -0.4182245219306897 0.16336281795602528 1.009629338858031 0.01531526418337737 -0.4637776153991967 0.39741147060456145 1.524 -17.62 0.132 -5.348 0.136 0.152 -0.036
-1.1558545236716593 -0.9583544972314122 -0.03298058693953639 2.0666556164786236 0.018791264651596317 0.368922379486442 -0.36125247554701495 0.18339047111890336 -0.4052654522370627 0.12330751163026907 0.9915651811032784 -0.008639379795751335 -0.43039819346106656 0.36992253489080723 1.152 -17.556 0.164 -5.072 0.152 0.124 -0.036
-1.1550875332777166 -0.9625729443980972 -0.03144660615165098 2.077776977190793 0.01802427425765361 0.36125247554701495 -0.35703402838033005 0.23012166183228558 -0.40251655866568725 0.10563605295714133 1.0166979223272823 -0.03926990816250607 -0.5525276078464605 0.37267142846218265 1.056 -17.364 0.268 -5.256 -0.136 0.308 -0.044
-1.1516360765049745 -0.9664078963678107 -0.029912625363765568 2.0877478523120483 0.015339807878854137 0.355883542789416 -0.35434956200153056 0.2171625921386586 -0.4087997439716882 0.13980087305852162 1.0685342011017902 -0.10759954836526664 -0.6157521599880952 0.3691371367275571 0.996 -17.24 0.436 -5.472 -0.124 0.316 -0.044
-1.1497186005201177 -0.9702428483375242 -0.02914563496982286 2.098485717827246 0.01342233189399737 0.35128160042575973 -0.35051461003181705 0.2320851572404109 -0.39269908162506073 0.16964600326202625 1.047721149775662 -0.22423117560790967 -0.5544911032545857 0.3459678909116785 1.056 -17.112 0.064 -5.472 0.1 0.316 -0.056
-1.1470341341413182 -0.9736943051102663 -0.0279951493789088 2.1076896025545584 0.009970875121255189 0.3482136388499889 -0.3470631532590749 0.2737112598926673 -0.3950552761148111 0.14451326203802234 1.0492919461021624 -0.30355639009617197 -0.48616146305182517 0.33065262672830115 0.748 -17.112 0.3 -5.38 0.164 0.328 -0.044
-1.143582677368576 -0.9779127522769513 -0.02569417819708068 2.117660477675814 0.008820389530341128 0.34476218207724674 -0.34552917247118947 0.28627763050466926 -0.40565815131868777 0.1460840583645226 0.9805696068177766 -0.24190263428103742 -0.38798669264556 0.3204424506060496 0.996 -17.016 0.2 -5.348 0.152 0.144 -0.016
-1.1408982109897765 -0.9817477042466648 -0.02569417819708068 2.1272478576000977 0.008820389530341128 0.3393932493196478 -0.34092723010753323 0.3070906818307975 -0.39073558621693544 0.1170243263242681 0.924413638145393 -0.1331249886708956 -0.3754203220335581 0.3137665662184235 0.592 -16.92 0.064 -5.044 0.136 0.028 -0.092
-1.1370632590200629 -0.9844321706254643 -0.023776702212223912 2.1372187327213528 0.008436894333369775 0.33402431656204884 -0.3386262589257051 0.33340152029967657 -0.35382187254417974 0.08325220530451288 0.9464047867163964 -0.03534291734625546 -0.4571017310115707 0.3173008579530491 0.528 -16.92 -0.064 -4.952 0.024 0.212 -0.064
-1.1336118022473207 -0.9890341129891205 -0.023009711818281205 2.147573103039579 0.008053399136398421 0.3282718886074785 -0.3351748021529629 0.33261612213642644 -0.3659955440745566 0.1252710070383944 0.982533102225902 0.003926990816250607 -0.5356415473365829 0.336543112952677 0.592 -16.888 -0.132 -4.952 0.0 0.316 -0.036
-1.1290098598836644 -0.9924855697618626 -0.021859226227367145 2.1567769877668916 0.008053399136398421 0.32328645104685094 -0.330956354986278 0.33340152029967657 -0.34753868723817877 0.1280199006097698 0.9731083242669005 -0.014529866020127248 -0.5643085802952122 0.3082687790756727 0.748 -16.856 0.164 -4.98 0.06 0.316 -0.056
-1.126325393504865 -0.9951700361406621 -0.02032524543948173 2.166747862888147 0.008053399136398421 0.31830101348622336 -0.3278883934105072 0.3659955440745566 -0.34243359917705296 0.13233959050764546 0.9350165133492696 -0.02513274122400389 -0.5034402226433279 0.3251548395855503 0.964 -16.952 -0.1 -4.828 0.108 0.316 -0.016
-1.1217234511412089 -0.9997719785043184 -0.019941750242510378 2.1759517476154593 0.007669903939427069 0.31408256631953846 -0.324436936637765 0.3734568266254328 -0.3318307239731763 0.11074114101826713 0.944048592226646 -0.014922565101752308 -0.4386448741751928 0.35185837713605445 0.748 -16.92 -0.232 -4.584 0.1 0.22 -0.056
-1.117505003974524 -1.0028399400800891 -0.01802427425765361 2.185155632342772 0.008053399136398421 0.30871363356193954 -0.3202184894710801 0.4103705402981885 -0.34439709458517825 0.0911061869370141 0.9279479298800185 0.0035342917346255468 -0.42097341550206513 0.3828816045844342 0.62 -17.016 -0.164 -4.524 0.1 0.152 -0.064
-1.1136700520048104 -1.0066748920498028 -0.017257283863710903 2.195126507464027 0.007669903939427069 0.304878681592226 -0.3160000423043952 0.3970187715229364 -0.36089045601343084 0.11270463642639243 0.9118472675333911 0.01060287520387664 -0.4272566008080661 0.3989822669310617 0.684 -17.016 -0.132 -4.584 0.144 0.28 -0.056
-1.1075341288532687 -1.0105098440195164 -0.016106798272796843 2.2047138873883108 0.007669903939427069 0.29950974883462705 -0.31178159513771037 0.44139376774656824 -0.34164820101380283 0.06636614479463526 0.912239966615016 0.008246680714126275 -0.46338491631757167 0.41154863754306364 0.592 -16.984 -0.032 -4.524 0.124 0.328 -0.044
-1.103315681686584 -1.0139613007922585 -0.016490293469768196 2.213534276918652 0.007669903939427069 0.2956747968649135 -0.30602916718314005 0.46259951815432154 -0.3420409000954279 0.04476769530525693 0.9145961611047665 0.00510508806112579 -0.42568580448156584 0.4358959806038174 0.464 -16.92 -0.232 -4.4 0.144 0.316 -0.044
-1.0987137393229276 -1.0170292623680293 -0.016106798272796843 2.221204180858079 0.008436894333369775 0.2918398448952 -0.3014272248194838 0.4822344722355746 -0.3369358120343021 0.039662607244131134 0.8796459428401361 0.003926990816250607 -0.4099778412165634 0.5022621253984527 0.436 -16.764 -0.064 -4.276 0.152 0.268 -0.044
-1.0929613113683574 -1.0200972239438002 -0.014956312681882784 2.2315585511763056 0.008053399136398421 0.28723790253154374 -0.29682528245582757 0.5140430978472045 -0.34950218264630406 0.024740042142378828 0.8670795722281341 0.005497787142750851 -0.38366700274768434 0.4779147823376989 0.496 -16.824 -0.232 -4.216 0.136 0.248 -0.016
-1.0891263593986438 -1.0239321759135136 -0.01457281748491143 2.239611950312704 0.008820389530341128 0.2837864457588015 -0.29107285450125725 0.5242532739694561 -0.33575771478942695 0.028667032958629435 0.8698284657995096 0.005890486224375911 -0.4013384614208121 0.5065818152963284 0.184 -16.824 0.032 -4.188 0.152 0.296 -0.056
-1.0837574266410448 -1.0270001374892845 -0.016490293469768196 2.248432339843045 0.008053399136398421 0.2811019793800021 -0.28608741694062967 0.5332853528468324 -0.33772121019755225 0.012566370612001944 0.865901474983259 0.01610066234662749 -0.3860231972374347 0.5395685381528335 0.372 -16.888 0.1 -4.096 0.144 0.328 -0.064
-1.0776215034895031 -1.030835089458998 -0.016106798272796843 2.256869234176415 0.008436894333369775 0.2768835322133172 -0.2791845033951453 0.5639158812135873 -0.35539266887067994 0.0035342917346255468 0.8674722713097591 -0.02552544030562895 -0.34243359917705296 0.5603815894789617 0.436 -17.048 0.064 -4.064 0.144 0.28 -0.064
-1.0726360659288756 -1.0346700414287116 -0.01572330307582549 2.265306128509785 0.008436894333369775 0.273432075440575 -0.27381557063754636 0.5866924279478407 -0.362068553258306 -0.007853981632501214 0.8498008126366314 -0.01767145867312773 -0.3279037331569257 0.5800165435602147 0.436 -17.08 0.064 -4.032 0.124 0.26 -0.084
-1.0653496571864198 -1.0377380030044825 -0.01572330307582549 2.2733595276461833 0.008436894333369775 0.2703641138648042 -0.2676796474860047 0.5753041545807139 -0.36756634040105685 0.009032078877376396 0.8509789098815066 0.001570796326500243 -0.34439709458517825 0.5894413215192161 0.652 -17.112 0.032 -4.032 0.164 0.248 -0.072
-1.0599807244288209 -1.0419564501711673 -0.016106798272796843 2.2825634123734955 0.007669903939427069 0.2661456666981193 -0.2596262483496063 0.6090762756004692 -0.3730641275438077 0.01021017612225158 0.8498008126366314 0.02591813938725401 -0.3542145716258048 0.6349944149877232 0.716 -17.112 -0.1 -4.004 0.144 0.288 -0.056
-1.053461306080308 -1.0465583925348236 -0.01457281748491143 2.291383801903837 0.008820389530341128 0.26422819071326253 -0.253873820395036 0.6220353452940962 -0.3875939935639349 0.023954643979128706 0.8564766970242574 -0.013744467856877126 -0.329867228565051 0.6891868882519816 0.932 -17.112 0.032 -3.88 0.328 0.328 -0.064
-1.0465583925348236 -1.049242858913623 -0.015339807878854137 2.3002041914341778 0.011888351106111956 0.26039323874354897 -0.2462039164556089 0.6605198552933521 -0.3970187715229364 0.0310232274483798 0.8552985997793823 0.09228428418188928 -0.3133738671367985 0.7080364441699845 1.088 -17.112 -0.132 -3.728 0.52 0.308 -0.1
-1.0388884885953964 -1.0538448012772792 -0.015339807878854137 2.307107104979662 0.01572330307582549 0.2580922675617209 -0.23930100291012454 0.6781913139664799 -0.41861722101231474 -0.019242254999627974 0.8466592199836309 0.2741039589742924 -0.2890265240760447 0.7221736111084867 1.244 -17.016 -0.064 -3.668 0.316 0.308 -0.092
-1.031985575049912 -1.058063248443964 -0.017257283863710903 2.3155439993130322 0.02032524543948173 0.25617479157686407 -0.23163109897069747 0.7005751616191084 -0.4131194338695639 -0.09149888601863915 0.8077820109027499 0.4402156705016931 -0.2599667920357902 0.7343472826388636 1.432 -16.888 0.1 -3.88 0.116 0.316 -0.056
-1.0258496518983704 -1.0622816956106491 -0.017257283863710903 2.3235973984494303 0.024160197409195266 0.253873820395036 -0.22549517581915582 0.7253152037614872 -0.4429645640730685 -0.07539822367201165 0.8183848861066266 0.4680973052970724 -0.23719024530153668 0.7445574587611151 1.34 -16.792 0.132 -3.912 0.124 0.288 -0.056
-1.0185632431559146 -1.066500142777334 -0.017257283863710903 2.3308838071918863 0.026077673394052033 0.25233983960715056 -0.21782527187972875 0.7418085651897397 -0.44453536039956876 -0.022776546734253524 0.8175994879433764 0.37659841927843324 -0.2061670178531569 0.7547676348833667 1.34 -16.764 0.0 -3.82 0.164 0.248 -0.12
-1.0108933392164876 -1.071869075534933 -0.017257283863710903 2.338553711131313 0.027611654181937447 0.2500388684253224 -0.20938837754635897 0.7598727229444925 -0.46770460621544735 -0.005890486224375911 0.801891524678374 0.23051436091391064 -0.17867808213940264 0.7473063523324905 1.184 -16.476 -0.2 -3.728 0.328 0.212 -0.084
-1.003606930474032 -1.0760875227016178 -0.017257283863710903 2.3462236150707403 0.03106311095467963 0.24773789724349432 -0.2024854640008746 0.7810784733522458 -0.4610287218278213 -0.03534291734625546 0.7610508201893678 0.21362830040403305 -0.18613936469027878 0.7598727229444925 1.368 -16.256 -0.332 -3.636 0.392 0.28 -0.064
-0.9940195505497481 -1.0810729602622453 -0.018407769454624964 2.3538935190101675 0.03489806292439316 0.24582042125863754 -0.19404856966750483 0.8285950622288781 -0.4779147823376989 -0.05340707510100826 0.7850054641684964 0.3012001956064216 -0.22933626366903548 0.7406304679448645 1.088 -15.936 -0.4 -3.576 0.236 0.316 -0.1
-0.985199161019407 -1.0856749026259016 -0.018791264651596317 2.362330413343537 0.03834951969713534 0.24428644047075213 -0.18714565612202047 0.8356636456981292 -0.4610287218278213 -0.05222897785613308 0.7555530330466168 0.37974001193143375 -0.22423117560790967 0.7539822367201167 0.776 -15.652 -0.4 -3.576 0.124 0.308 -0.1
-0.9763787714890658 -1.0914273305804718 -0.01917475984856767 2.369616822085993 0.042184471666848876 0.24198546928892403 -0.1802427425765361 0.8765043501871356 -0.4700608007051977 -0.04673119071338223 0.7657632091688684 0.3781692156049335 -0.1739656931599019 0.7425939633529899 0.436 -15.396 -0.368 -3.604 0.136 0.336 -0.12
-0.9683253723526675 -1.094878787353214 -0.019558255045539024 2.376519735631477 0.04295146206079158 0.24160197409195266 -0.1729563338340804 0.9032078877376397 -0.49087385203132594 -0.056155968672383684 0.74337936151624 0.25407630581141427 -0.11663162724264303 0.7096072404964847 0.248 -15.144 -0.368 -3.636 0.136 0.316 -0.156
-0.959121487625355 -1.099097234519899 -0.019558255045539024 2.3822721635860478 0.043334957257762936 0.24121847889498133 -0.16490293469768197 0.9067421794722652 -0.4967643382557018 -0.02513274122400389 0.7194247175371112 0.11977321989564353 -0.043196898978756684 0.7041094533537339 0.216 -14.92 -0.436 -3.788 0.2 0.308 -0.12
-0.9495341077010712 -1.1048496624744693 -0.02032524543948173 2.3895585723285033 0.04256796686382023 0.24236896448589537 -0.15761652595522627 0.9236282399821428 -0.4732023933581982 -0.0047123889795007284 0.6573782626403517 0.01688606050987761 0.027488935713754253 0.717853921210611 -0.152 -14.7 -0.4 -3.848 0.344 0.248 -0.092
-0.9422476989586154 -1.1086846144441829 -0.01917475984856767 2.394544009889131 0.044485442848677 0.24390294527378079 -0.15109710760671324 0.9142034620231414 -0.4798782777458242 0.0070685834692510935 0.6173229563145954 0.03337942193813016 0.0530143760193832 0.7300275927409879 -0.308 -14.508 -0.368 -3.82 0.372 0.164 -0.072
-0.9318933286403889 -1.1136700520048104 -0.019558255045539024 2.4014469234346154 0.04563592843959106 0.24428644047075213 -0.14381069886425754 0.9216647445740176 -0.46652650897057213 0.005497787142750851 0.6126105673350948 0.11584622907939292 0.05458517234588344 0.711178036822985 -0.248 -14.508 -0.368 -3.668 0.228 0.192 -0.092
-0.9219224535191337 -1.1182719943684667 -0.019941750242510378 2.407582846586157 0.04716990922747647 0.24313595487983808 -0.13690778531877318 0.9287333280432687 -0.45749443009319574 -0.00510508806112579 0.6031857893760932 0.15472343816027392 0.01021017612225158 0.6935065781498573 0.0 -14.412 -0.468 -3.668 0.136 0.296 -0.084
-0.9115680832009071 -1.1224904415351515 -0.01917475984856767 2.4118012937528417 0.04716990922747647 0.24351945007680942 -0.13000487177328882 0.9848892967156523 -0.45788712917482083 -0.00039269908162506076 0.574911455499089 0.11938052081401847 -0.018064157754752792 0.7158904258024857 0.06 -14.38 -1.34 -3.76 0.136 0.328 -0.092
-0.9012137128826806 -1.127475879095779 -0.02032524543948173 2.418320712101355 0.04793689962141918 0.24351945007680942 -0.1227184630308331 1.0115928342661564 -0.4547455365218203 -0.054977871427508505 0.556061899581086 0.029452431121879556 -0.014529866020127248 0.7166758239657358 0.0 -14.284 -1.576 -3.728 0.152 0.316 -0.128
-0.890859342564454 -1.1320778214594354 -0.02147573103039579 2.4233061496619825 0.047553404424447825 0.2454369260616662 -0.11504855909140603 1.0288715938576591 -0.46063602274619625 -0.07147123285576105 0.5262167693775814 -0.0070685834692510935 0.09660397407976494 0.7119634349862352 -0.436 -14.128 -1.98 -3.636 0.144 0.288 -0.092
-0.8793544866553135 -1.135912773429149 -0.02339320701525256 2.42829158722261 0.04832039481839053 0.2469709068495516 -0.10737865515197896 1.0555751314081632 -0.4343251842773172 -0.135873882242271 0.4480696521341943 0.001570796326500243 0.1401935721401467 0.7135342313127354 -0.496 -14.064 -1.98 -3.604 0.208 0.26 -0.112
-0.8678496307461728 -1.1401312205958338 -0.026077673394052033 2.4317430439953522 0.04832039481839053 0.24773789724349432 -0.09932525601558054 1.1215485771211735 -0.42097341550206513 -0.17278759591502674 0.4300054943794415 0.049480084284757656 0.13037609509952017 0.7445574587611151 -0.528 -13.936 -1.508 -3.544 0.2 0.316 -0.12
-0.8574952604279463 -1.1439661725655472 -0.028378644575880154 2.435194500768094 0.04908738521233324 0.24888838283440837 -0.09165535207615347 1.1227266743660487 -0.4154756283593143 -0.20655971693478195 0.4249004063183157 0.09346238142676445 0.13155419234439536 0.7751879871278698 -0.496 -13.84 -1.24 -3.544 0.216 0.328 -0.14
-0.845223414124863 -1.148951610126175 -0.029912625363765568 2.439412947934779 0.049854375606275945 0.25080585881926515 -0.08321845774278369 1.1219412762027985 -0.41154863754306364 -0.2360121480566615 0.39544797519643615 0.06558074663138515 0.13469578499739585 0.7908959503928723 -0.56 -13.84 -0.736 -3.512 0.252 0.328 -0.112
-0.8344855486096651 -1.153553552489831 -0.03183010134862233 2.4432478999044926 0.051004861197190006 0.25233983960715056 -0.07554855380335662 1.1309733550801748 -0.40722894764518797 -0.18653206377190384 0.3530364743809296 0.03220132469325498 0.14451326203802234 0.7771514825359952 -0.372 -13.684 -0.636 -3.512 0.28 0.316 -0.1
-0.8225971975035531 -1.1558545236716593 -0.033364082136507746 2.445548871086321 0.05062136600021865 0.2542573155920073 -0.06787864986392955 1.1164434890600476 -0.3734568266254328 -0.18378317020052842 0.36049775693180575 0.04633849163175717 0.15747233173164935 0.7932521448826226 -1.088 -13.652 -0.668 -3.512 0.316 0.328 -0.1
-0.8133933127762406 -1.1600729708383442 -0.03489806292439316 2.4493838230560345 0.05177185159113271 0.25617479157686407 -0.05905826033358843 1.0712830946731657 -0.3754203220335581 -0.1578650308132744 0.3133738671367985 0.05929756132538417 0.1869247628535289 0.814850594372001 -1.804 -13.744 -1.172 -3.484 0.28 0.308 -0.128
-0.8015049616701286 -1.1639079228080578 -0.036432043712278574 2.4528352798287765 0.05253884198507542 0.2584757627586922 -0.049854375606275945 1.03436938100041 -0.3483240854014289 -0.11074114101826713 0.29530970938204565 0.09189158510026421 0.16179202162952502 0.8694357667178845 -2.18 -13.776 -1.608 -3.604 0.244 0.308 -0.156
-0.7926845721397876 -1.1677428747777712 -0.036432043712278574 2.4551362510106047 0.05253884198507542 0.26000974354657763 -0.04026699568199211 1.0390817699799106 -0.36285395142155613 -0.07657632091688685 0.2697842690764167 0.050658181529632834 0.16571901244577564 0.9067421794722652 -2.304 -13.872 -2.112 -3.636 0.2 0.472 -0.156
-0.782330201821561 -1.1711943315505133 -0.03681553890924993 2.456286736601519 0.05292233718204677 0.26422819071326253 -0.029912625363765568 1.0064877462050306 -0.3671736413194318 -0.06636614479463526 0.2309070599955357 0.011780972448751823 0.22933626366903548 0.9291260271248937 -2.46 -13.936 -2.616 -3.636 0.208 0.724 -0.156
-0.7719758315033345 -1.1734953027323416 -0.03834951969713534 2.457437222192433 0.054072822772960834 0.27074760906177553 -0.021859226227367145 1.0135563296742818 -0.3459678909116785 -0.08128870989638758 0.17357299407827684 0.02591813938725401 0.43746677693031766 0.8855364290645119 -2.4 -13.904 -2.784 -3.42 0.136 0.5 -0.168
-0.7616214611851079 -1.1780972450959977 -0.03911651009107805 2.4589712029803183 0.054072822772960834 0.2784175130012026 -0.011504855909140603 1.0198395149802828 -0.32554753866717534 -0.12252211346701895 0.10759954836526664 0.05654866775400875 0.7005751616191084 0.9232355409005178 -2.272 -13.808 -2.716 -3.176 0.124 0.296 -0.148
-0.752034081260824 -1.1792477306869118 -0.042184471666848876 2.4593546981772896 0.05483981316690354 0.28532042654668693 -0.0030679615757708274 1.0292642929392841 -0.3251548395855503 -0.13391038683414572 0.09071348785538903 0.05811946408050899 0.7606581211077427 0.9346238142676445 -2.244 -13.716 -2.384 -3.208 0.144 0.308 -0.14
-0.7409127205486549 -1.182699187459654 -0.043334957257762936 2.4601216885712325 0.055223308363874894 0.2918398448952 0.008053399136398421 1.0382963718166607 -0.3200497515244245 -0.19752763805740556 0.06872233928438563 0.04358959806038174 0.7115707359046101 0.9793915095729014 -2.056 -13.744 -1.98 -3.36 0.208 0.316 -0.176
-0.7309418454273996 -1.1865341394293676 -0.045252433242619704 2.460888678965175 0.055223308363874894 0.2972087776527989 0.01917475984856767 1.0119855333477816 -0.3015928946880466 -0.19831303622065566 0.07736171908013696 0.03926990816250607 0.6263550351919719 0.9656470417160243 -1.776 -13.716 -1.812 -3.76 0.28 0.316 -0.14
-0.7202039799122018 -1.1896021010051383 -0.04793689962141918 2.462806154950032 0.05560680356084625 0.30334470080434056 0.02914563496982286 1.008058542531531 -0.2850995332597941 -0.20773781417965714 0.08207410805963769 0.019242254999627974 0.536034246418208 0.9911724820216533 -1.496 -13.684 -1.544 -4.188 0.292 0.344 -0.12
-0.7106165999879179 -1.1911360817930239 -0.048703890015361885 2.4624226597530603 0.056373793954788955 0.30986411915285356 0.04141748127290617 0.9554368655937727 -0.2627156856071656 -0.1881028600984041 0.06636614479463526 0.03848450999925595 0.5741260573358388 1.0308350892657845 -1.088 -13.776 -1.308 -4.276 0.252 0.472 -0.168
-0.7006457248666628 -1.1953545289597087 -0.049854375606275945 2.462039164556089 0.0559902987578176 0.317917518289252 0.05138835639416136 0.9609346527365237 -0.26035949111741524 -0.14922565101752308 0.023561944897503646 0.03730641275438077 0.6510950773343507 1.0689269001834154 -0.464 -13.808 -1.308 -4.432 0.228 0.452 -0.168
-0.6914418401393503 -1.1972720049445655 -0.05138835639416136 2.460888678965175 0.056373793954788955 0.3278883934105072 0.06212622190935926 0.9644689444711492 -0.2890265240760447 -0.15236724367052357 -0.0679369411211355 0.03377212101975522 0.7897178531479971 1.086205659774918 -0.592 -13.84 -1.208 -4.368 0.208 0.316 -0.156
-0.6822379554120378 -1.2003399665203363 -0.05292233718204677 2.4589712029803183 0.05675728915176031 0.3347913069559916 0.07439806821244256 0.9200939482475173 -0.2662499773417912 -0.1661117115274007 -0.10524335387551628 0.01688606050987761 0.8772897483503856 1.1030917202847956 -0.56 -13.716 -1.308 -4.34 0.208 0.296 -0.128
-0.6730340706847253 -1.2026409377021643 -0.05483981316690354 2.4582042125863754 0.05675728915176031 0.3451456772742181 0.08666991451552587 0.9000662950846392 -0.24857851866866346 -0.11584622907939292 -0.13273228958927052 -0.0019634954081253035 0.8898561189623876 1.1655308742631802 -0.528 -13.716 -1.276 -4.552 0.188 0.316 -0.148
-0.6642136811543842 -1.2049419088839926 -0.0559902987578176 2.456286736601519 0.056373793954788955 0.3535825716075879 0.09817477042466648 0.912239966615016 -0.2230530783630345 -0.1260564052016445 -0.1519745445888985 -0.027881634795379313 0.8717919612076348 1.156891494467429 -0.372 -13.684 -1.308 -5.044 0.244 0.404 -0.12
-0.6530923204422149 -1.207626375262792 -0.05790777474267437 2.453218775025748 0.0559902987578176 0.3647039323197571 0.11159710231866385 0.9204866473291423 -0.21245020315915786 -0.1739656931599019 -0.18849555918002917 -0.008246680714126275 0.8937831097786383 1.1989102962013105 -0.528 -13.744 -1.276 -5.196 0.228 0.452 -0.168
-0.6446554261088451 -1.208776860853706 -0.059825250727531136 2.4497673182530058 0.0559902987578176 0.37850975941072584 0.12425244381871851 0.9361946105941448 -0.2042035224450316 -0.17475109132315203 -0.2788163479537931 -0.008639379795751335 1.0418306635512862 1.240536398853567 0.248 -13.808 -1.14 -5.38 0.208 0.316 -0.184
-0.6335340653966759 -1.2110778320355342 -0.06212622190935926 2.445932366283292 0.05560680356084625 0.3896311201228951 0.13805827090968723 0.9644689444711492 -0.19085175366977952 -0.18339047111890336 -0.32633293683042547 0.019242254999627974 1.1596403880388044 1.2460341859963178 1.212 -13.588 -0.4 -5.5 0.18 0.296 -0.184
-0.6235631902754207 -1.2122283176264481 -0.06519418348513008 2.4428644047075214 0.05560680356084625 0.4019029664259784 0.14841264122791378 0.9994191627357796 -0.14686945652777272 -0.23876104162803694 -0.3872012944823099 0.012173671530376884 1.2248284355885644 1.1655308742631802 1.868 -13.556 -0.436 -5.592 0.208 0.296 -0.184
-0.6124418295632514 -1.2126118128234196 -0.06787864986392955 2.4363449863590083 0.0559902987578176 0.4157087935169471 0.1614514779249398 1.03436938100041 -0.13626658132389607 -0.25250550948491407 -0.43982297142006804 -0.02670353755050413 1.253495468547194 1.1690651659978057 1.776 -13.46 -0.468 -5.652 0.208 0.316 -0.14
-0.6013204688510821 -1.2137622984143337 -0.07171360183364309 2.431359548798381 0.056373793954788955 0.42836413501700177 0.17103885784922362 1.0685342011017902 -0.15629423448677418 -0.33065262672830115 -0.5069745143779534 0.009424777959001457 1.2582078575266946 1.1423616284473017 1.276 -13.46 -0.5 -5.716 0.188 0.308 -0.156
-0.5909660985328556 -1.2149127840052476 -0.07401457301547121 2.4256071208438104 0.056373793954788955 0.43948549572917106 0.1821602185613929 1.1427543275289267 -0.13548118316064595 -0.3400774046873026 -0.536034246418208 0.0 1.2491757786493183 1.0555751314081632 0.436 -13.176 0.2 -5.744 0.208 0.316 -0.184
-0.5809952234116005 -1.2156797743991905 -0.07516505860638527 2.4190877024952977 0.05483981316690354 0.4536748180171111 0.19251458887961942 1.0653926084487897 -0.08207410805963769 -0.20970130958778244 -0.562737783968712 -0.011388273367126762 1.2248284355885644 1.0390817699799106 0.436 -12.728 0.804 -6.08 0.252 0.28 -0.168
-0.5702573578964025 -1.2164467647931332 -0.07516505860638527 2.412184788949813 0.054072822772960834 0.4667136547141371 0.20325245439481732 0.9770353150831511 -0.06636614479463526 -0.1189878217323934 -0.6110397710085945 -0.09896016856951531 1.2389656025270666 1.016305223245657 0.372 -12.728 0.804 -6.48 0.456 0.296 -0.196
-0.5614369683660614 -1.2164467647931332 -0.07593204900032798 2.4048983802073574 0.054072822772960834 0.4789855010172204 0.2124563391221298 0.944441291308271 -0.054977871427508505 -0.08364490438613793 -0.6946846753947324 -0.0899280896921389 1.2570297602818195 0.9927432783481536 0.684 -12.604 0.668 -6.936 0.484 0.296 -0.168
-0.5526165788357204 -1.2168302599901044 -0.07593204900032798 2.396844981070959 0.05483981316690354 0.4920243377142465 0.22166022384944228 0.9381581060022701 -0.021598449489378342 -0.011780972448751823 -0.750055245903866 -0.03337942193813016 1.304939048240077 0.9511171756958972 0.964 -12.572 0.0 -7.028 0.38 0.296 -0.148
-0.5430291989114364 -1.2164467647931332 -0.07554855380335662 2.387257601146675 0.05560680356084625 0.508898126380986 0.23048061337978343 0.9185231519210171 0.03063052836675474 0.014529866020127248 -0.8541205025345071 0.07814711724338709 1.396830633340341 0.9267698326351433 0.9 -12.856 -0.536 -7.212 0.136 0.296 -0.176
-0.5342088093810954 -1.215296279202219 -0.07554855380335662 2.376903230828449 0.05675728915176031 0.5227039534719548 0.23930100291012454 0.9255917353902682 0.04437499622363186 0.03573561642788053 -0.9346238142676445 0.1390154748952715 1.4412056295639728 0.8890707207991375 0.872 -12.952 -0.368 -7.12 0.116 0.296 -0.176
-0.5234709438658974 -1.214145793611305 -0.07554855380335662 2.365781870116279 0.05829126993964572 0.5399612373356656 0.24735440204652295 0.8886780217175124 0.1299833960178951 0.018456856836377853 -1.0123782324294066 0.13783737765039633 1.5067863761953582 0.7850054641684964 0.56 -13.048 -0.4 -6.968 0.144 0.288 -0.168
-0.5150340495325276 -1.2122283176264481 -0.07478156340941391 2.3550440046010817 0.057524279545703015 0.5556845404114912 0.253873820395036 0.9625054490630238 0.14686945652777272 0.019242254999627974 -1.0728538909996659 0.06008295948863429 1.5409511962967384 0.7586946256996173 0.028 -13.176 -0.332 -6.908 0.144 0.296 -0.176
-0.5046796792143011 -1.2106943368385628 -0.07478156340941391 2.3420051679040554 0.05675728915176031 0.5698738626994312 0.2607767339405203 0.9299114252881439 0.15590153540514912 0.015707963265002428 -1.1215485771211735 -0.015707963265002428 1.4973615982363566 0.6652322442728529 -0.436 -13.048 -0.436 -6.908 0.164 0.288 -0.176
-0.4950922992900173 -1.2083933656567347 -0.07478156340941391 2.3308838071918863 0.0559902987578176 0.5855971657752567 0.2661456666981193 0.9220574436556426 0.16061392438464983 -0.01021017612225158 -1.1804534393649326 -0.07657632091688685 1.4494523102780992 0.5827654371315901 -0.436 -13.332 -0.368 -6.816 0.164 0.296 -0.176
-0.48627190975967616 -1.2060923944749065 -0.07478156340941391 2.316694484903946 0.0559902987578176 0.5986360024722828 0.2718980946526896 0.9197012491658922 0.21402099948565811 0.012959069693627005 -1.2263992319150647 -0.09267698326351434 1.3697343967082118 0.543102829887459 -0.496 -13.428 -0.468 -6.968 0.152 0.296 -0.196
-0.47668452983539233 -1.2026409377021643 -0.07478156340941391 2.303272153009949 0.055223308363874894 0.6112913439723374 0.2768835322133172 0.8765043501871356 0.25368360672978923 0.04084070448900632 -1.2943361730362002 -0.0679369411211355 1.2825552005874483 0.4688827034603225 -0.528 -13.524 -0.436 -6.876 0.172 0.308 -0.184
-0.4693981210929366 -1.2007234617173077 -0.07363107781849985 2.290616811509894 0.05560680356084625 0.6231796950784493 0.279951493789088 0.8643306786567587 0.2941316121371705 0.03180862561162992 -1.3076879418114522 -0.014922565101752308 1.202051888854311 0.40644354948193784 -0.56 -13.872 -0.5 -7.12 0.144 0.296 -0.156
-0.46057773156259546 -1.1961215193536514 -0.07286408742455715 2.27527700363104 0.055223308363874894 0.6331505701997046 0.2822524649709161 0.8262388677391278 0.3090541772389228 0.03887720908088101 -1.3764102810958379 0.009424777959001457 1.1038771184480458 0.3204424506060496 -0.436 -14.064 -0.4 -7.52 0.172 0.308 -0.176
-0.45175734203225437 -1.1926700625809092 -0.07401457301547121 2.2610876813431 0.05483981316690354 0.6427379501239884 0.2841699409557729 0.8352709466165041 0.31651545978979895 0.04280419989713162 -1.416858286503219 0.013744467856877126 1.0382963718166607 0.22226768019978438 -0.592 -14.284 -1.072 -7.58 0.152 0.608 -0.176
-0.44600491407768406 -1.1888351106111956 -0.0724805922275858 2.2453643782672743 0.055223308363874894 0.6550097964270717 0.2841699409557729 0.8030696219232492 0.35578536795230503 0.030237829285129678 -1.5040374826239826 0.0 1.0834567662035426 0.14137166938502185 -1.932 -14.572 -1.276 -7.52 0.172 0.944 -0.168
-0.438335010138257 -1.185767149035425 -0.07209709703061444 2.2281070944035632 0.05560680356084625 0.6722670802907825 0.28455343615274425 0.7264933010063623 0.3828816045844342 0.0899280896921389 -1.6092808364994988 0.006675884387626033 1.2707742281386964 0.08678649703913842 -2.96 -14.668 -1.88 -6.752 0.144 0.644 -0.176
-0.431815591789744 -1.1819321970657113 -0.07094661143970038 2.212383791327738 0.05560680356084625 0.6860729073817513 0.2849369313497156 0.6832964020276057 0.39741147060456145 0.09699667316139 -1.6367697722132533 0.0200276531628781 1.4580916900738505 0.03377212101975522 -3.74 -14.952 -2.348 -6.296 0.144 0.344 -0.184
-0.42567966863820234 -1.1780972450959977 -0.06902913545484361 2.197043983448884 0.05560680356084625 0.6979612584878633 0.28455343615274425 0.6514877764159758 0.41469023019606416 0.09621127499813988 -1.6736834858860088 0.009032078877376396 1.4431691249720981 -0.0027488935713754254 -4.268 -15.144 -2.684 -6.204 0.164 0.452 -0.224
-0.4206942310775747 -1.172728312338399 -0.0674951546669582 2.1790197091912304 0.0559902987578176 0.7094661143970039 0.28455343615274425 0.58198003896834 0.45631633284832057 0.14176436846664692 -1.6595463189475066 -0.0019634954081253035 1.2962996684443255 -0.03259402377488004 -4.612 -15.144 -3.592 -6.324 0.152 0.704 -0.24
-0.41609228871391846 -1.1685098651717138 -0.06672816427301549 2.1617624253275194 0.05714078434873166 0.7228884462910012 0.2837864457588015 0.5010840281535776 0.4614214209094464 0.14058627122177175 -1.64815804558038 0.048694686121507534 1.1780972448751823 -0.018456856836377853 -4.8 -15.3 -3.724 -6.572 0.164 0.908 -0.26
-0.4114903463502622 -1.161990446823201 -0.06481068828815872 2.144121646266837 0.05905826033358843 0.7355437877910559 0.2837864457588015 0.4197953182571899 0.4971570373373269 0.12134401622214377 -1.6952819353753872 0.12762720152814475 1.1977321989564353 -0.02120575040775328 -4.892 -15.364 -4.096 -6.692 0.116 0.808 -0.252
-0.40727189918357737 -1.1573885044595447 -0.06442719309118737 2.125713876812212 0.06020874592450249 0.75088359566991 0.2837864457588015 0.4111559384614386 0.5167919914185799 0.10759954836526664 -1.7278759591502673 0.1841758692821535 1.2719523253835718 -0.019242254999627974 -4.86 -15.364 -3.86 -6.752 -0.372 0.588 -0.24
-0.4034369472138638 -1.1520195717019457 -0.0617427267123879 2.106155621766673 0.058674765136617076 0.7631554419729933 0.2837864457588015 0.4182245219306897 0.5270021675408315 0.08050331173313745 -1.751437904047771 0.08914269152888879 1.3080806408930774 0.011780972448751823 -4.892 -15.492 -3.556 -7.092 -0.508 0.548 -0.26
-0.4011359760320357 -1.145883648550404 -0.06212622190935926 2.0892818330999336 0.05714078434873166 0.7738933074881912 0.2834029505618302 0.34164820101380283 0.542710130805834 0.09032078877376397 -1.7683239645576485 -0.07579092275363672 1.253888167628819 0.00039269908162506076 -4.984 -15.524 -3.96 -7.488 -0.228 0.596 -0.24
-0.3976845192592935 -1.1401312205958338 -0.06212622190935926 2.0704905684483372 0.05483981316690354 0.7869321441852173 0.27803401780423126 0.3322234230548014 0.5588107931524614 0.08914269152888879 -1.7679312654760235 -0.23247785632203596 1.177704545793557 -0.21676989305703354 -5.14 -15.684 -3.928 -7.732 0.172 0.676 -0.224
-0.3953835480774654 -1.1343787926412634 -0.060975736318445196 2.052849789387655 0.05483981316690354 0.7980535048973865 0.2726650850466323 0.2788163479537931 0.5811946408050899 0.09621127499813988 -1.8001325901692784 -0.21951878662840896 1.1439324247738019 -0.41665372560418945 -5.328 -15.716 -3.928 -8.008 0.152 0.588 -0.268
-0.39500005288049406 -1.1267088887018364 -0.060975736318445196 2.0336750295390873 0.05445631796993219 0.8107088463974411 0.2676796474860047 0.19320794815952988 0.6177156553962205 0.04908738520313259 -1.8354755075155338 -0.07579092275363672 1.169850564161056 -0.5218970794797058 -5.328 -15.808 -3.692 -7.976 0.008 0.548 -0.28
-0.39308257689563725 -1.1213399559442374 -0.058674765136617076 2.014883764887491 0.05445631796993219 0.8214467119126391 0.2623107147284057 0.15118914642564837 0.658949058966852 0.05772676499888393 -1.9034124486366695 0.01688606050987761 1.2373948062005664 -0.5211116813164556 -5.08 -16.192 -3.424 -7.764 -0.116 0.576 -0.28
-0.3926990816986659 -1.1140535472017816 -0.057524279545703015 1.9945585194480093 0.054072822772960834 0.8348690438066364 0.25655828677383546 0.08717919612076348 0.6538439709057261 0.09071348785538903 -1.906946740371295 -0.023561944897503646 1.1718140595691813 -0.536819644581458 -5.204 -16.38 -3.828 -7.488 -0.124 0.692 -0.288
-0.3926990816986659 -1.1075341288532687 -0.05714078434873166 1.9761507499933844 0.05368932757598948 0.846373899715777 0.25080585881926515 0.03652101459113065 0.6546293690689763 0.09581857591651483 -1.919905810064922 -0.054977871427508505 1.1557133972225537 -0.5486006170302099 -5.14 -16.572 -4.16 -7.456 -0.052 0.792 -0.324
-0.39231558650169457 -1.100247720110813 -0.05714078434873166 1.9558255045539026 0.05330583237901813 0.8571117652309749 0.24428644047075213 -0.005497787142750851 0.6774059158032297 0.12291481254864402 -1.913622624758921 -0.021991148571003403 1.1419689293656767 -0.6102543728453443 -4.892 -16.7 -4.16 -7.396 -0.044 0.8 -0.288
-0.39346607209260864 -1.0937283017623 -0.05560680356084625 1.9362672495083635 0.05445631796993219 0.870150601928001 0.23776702212223913 -0.03377212101975522 0.685259897435731 0.08560839979426324 -1.9261889953709228 0.018456856836377853 1.1349003458964255 -0.6130032664167198 -4.86 -16.732 -4.06 -7.244 -0.136 0.792 -0.288
-0.39384956728958 -1.0868253882168157 -0.05560680356084625 1.9167089944628244 0.05368932757598948 0.8801214770492561 0.23201459416766884 -0.07029313561088588 0.6872233928438563 0.03377212101975522 -1.9175496155751717 0.034164820101380285 1.1482521146716775 -0.626747734273597 -5.048 -16.984 -3.86 -7.52 -0.144 0.76 -0.296
-0.39500005288049406 -1.07953897947436 -0.05560680356084625 1.8963837490233428 0.054072822772960834 0.8923933233523395 0.22434469022824177 -0.08874999244726373 0.7288494954961128 0.02120575040775328 -1.9375772687380497 0.005890486224375911 1.1239047716109238 -0.6648395451912278 -5.236 -17.176 -3.692 -7.916 -0.108 0.772 -0.308
-0.39653403366837947 -1.0711020851409903 -0.05445631796993219 1.8764419987808323 0.054072822772960834 0.9058156552463368 0.2166747862888147 -0.11113384009989219 0.7194247175371112 0.0310232274483798 -1.9391480650645498 -0.02513274122400389 1.1455032211003022 -0.7013605597823585 -5.36 -17.428 -3.66 -7.976 -0.016 0.712 -0.308
-0.3980680144562649 -1.0630486860045918 -0.05560680356084625 1.8557332581443793 0.05368932757598948 0.9161700255645634 0.20900488234938763 -0.14883295193589802 0.7543749358017416 0.04908738520313259 -1.9352210742482994 -0.02552544030562895 1.1600330871204294 -0.7312056899858631 -5.856 -17.684 -3.592 -7.856 -0.024 0.676 -0.316
-0.40151947122900705 -1.055762277262136 -0.05368932757598948 1.8365584982958116 0.05330583237901813 0.9276748814737039 0.2009514832129892 -0.19831303622065566 0.7622289174342429 0.043196898978756684 -1.9572122228193027 -0.02081305132612822 1.1262609661006742 -0.7386669725367393 -6.108 -18.064 -3.592 -7.856 -0.024 0.704 -0.288
-0.40382044241083515 -1.0488593637166517 -0.05292233718204677 1.8181507288411867 0.05330583237901813 0.9376457565949592 0.19404856966750483 -0.239153740709662 0.7838273669236212 0.061653755815134534 -1.97174208883943 0.0019634954081253035 1.1034844193664206 -0.7716536953932444 -5.92 -18.412 -3.792 -7.52 -0.024 0.732 -0.288
-0.40650490878963463 -1.0411894597772247 -0.052155346788104066 1.7993594641895903 0.05368932757598948 0.9456991557313575 0.18714565612202047 -0.2858849314230442 0.7779368806992453 0.09228428418188928 -1.9905916447574328 0.023954643979128706 1.001382658143905 -0.7555530330466168 -5.828 -18.856 -4.264 -7.272 -0.052 0.828 -0.308
-0.4099563655623768 -1.0342865462317403 -0.05253884198507542 1.7809516947349653 0.054072822772960834 0.9533690596707847 0.18100973297047881 -0.30551988550429726 0.7747952880462449 0.08050331173313745 -1.9112664302691706 0.02552544030562895 0.9255917353902682 -0.7225663101901117 -5.828 -19.304 -4.296 -6.844 -0.1 0.964 -0.268
-0.413407822335119 -1.0254661567013992 -0.05062136600021865 1.7613934396894264 0.05445631796993219 0.9641069251859825 0.17410681942499445 -0.3440043955035532 0.7520187413119913 0.07107853377413599 -1.8586447533314125 0.02552544030562895 0.8505862107998815 -0.6770132167216047 -5.764 -19.588 -4.6 -6.752 -0.172 1.12 -0.26
-0.4168592791078612 -1.0185632431559146 -0.05062136600021865 1.7445196510226868 0.05483981316690354 0.9717768291254096 0.16643691548556738 -0.3451824927484284 0.7637997137607432 0.056155968672383684 -1.797776395679528 0.029059732040254495 0.8313439558002536 -0.659341758048477 -5.732 -19.872 -4.364 -6.752 -0.188 1.128 -0.308
-0.4210777262745461 -1.011276834413459 -0.051004861197190006 1.7268788719620045 0.054072822772960834 0.9805972186557508 0.1599174971370544 -0.3911282852985605 0.7312056899858631 0.036128315509505585 -1.7306248527216426 0.01021017612225158 0.8223118769228772 -0.678584013048105 -5.764 -20.064 -4.028 -6.968 -0.188 1.08 -0.288
-0.4260631638351737 -1.0039904256710033 -0.049854375606275945 1.7103885784922364 0.054072822772960834 0.9890341129891205 0.15339807878854136 -0.42372230907344055 0.7288494954961128 0.024740042142378828 -1.7086337041506392 -0.012566370612001944 0.8313439558002536 -0.6864379946806062 -5.608 -20.224 -3.66 -7.244 -0.088 0.916 -0.288
-0.4306651061988299 -0.9963205217315763 -0.049854375606275945 1.6935147898254967 0.05330583237901813 0.9974710073224903 0.14687866044002837 -0.4292200962161914 0.7276713982512375 0.054192473264258384 -1.6222399061931259 -0.05340707510100826 0.8046404182497494 -0.626747734273597 -5.672 -20.476 -3.356 -7.52 0.0 0.792 -0.28
-0.43603403895642884 -0.9890341129891205 -0.04908738521233324 1.6766410011587571 0.05330583237901813 1.0039904256710033 0.14112623248545805 -0.47163159703169794 0.6895795873336067 0.061653755815134534 -1.5947509704793716 -0.062439153978384655 0.7229590092717368 -0.6043638866209685 -5.392 -20.7 -3.76 -8.008 0.036 0.848 -0.288
-0.4410194765170565 -0.9821311994436361 -0.04793689962141918 1.6605342028859604 0.05330583237901813 1.0105098440195164 0.13383982374300235 -0.5002986299903274 0.6860452955989811 0.054977871427508505 -1.5527321687454902 -0.007461282550876154 0.6349944149877232 -0.6000441967230928 -5.392 -21.016 -3.828 -8.284 -0.008 0.888 -0.268
-0.44753889486556947 -0.9748447907011805 -0.04716990922747647 1.6451943950071062 0.054072822772960834 1.0158787767771154 0.1277039005914607 -0.5592034922340865 0.7056802496802341 0.0730420291822613 -1.532704515582612 0.03573561642788053 0.5804092426418398 -0.6008295948863429 -4.984 -21.428 -4.096 -8.496 -0.136 0.856 -0.288
-0.45252433242619705 -0.9683253723526675 -0.047553404424447825 1.6294710919312807 0.05483981316690354 1.0208642143377429 0.12080098704597633 -0.5489933161118349 0.6750497213134794 0.043982297142006806 -1.4828317322162294 0.056155968672383684 0.5564545986627111 -0.5961172059068423 -5.016 -21.524 -4.16 -8.68 -0.18 0.808 -0.288
-0.45750976998682463 -0.9618059540041545 -0.047553404424447825 1.6168157504312262 0.054072822772960834 1.0254661567013992 0.11466506389443468 -0.5509568115199602 0.6432410957018495 0.005497787142750851 -1.4757631487469782 0.04241150081550656 0.5191481859083303 -0.6483461837629753 -5.016 -21.872 -4.096 -8.772 -0.172 0.8 -0.296
-0.4636456931383663 -0.9560535260495842 -0.04716990922747647 1.6018594377493434 0.054072822772960834 1.0289176134741413 0.10699515995500761 -0.5760895527439641 0.6346017159060982 -0.0011780972448751821 -1.4172509855848443 -0.005497787142750851 0.46574111080732206 -0.7202101157003614 -4.956 -22.064 -3.996 -8.832 -0.124 0.888 -0.288
-0.46978161628990794 -0.9495341077010712 -0.047553404424447825 1.5888206010523174 0.054072822772960834 1.0342865462317403 0.1012427320004373 -0.5662720757033376 0.6365652113142235 -0.010995574285501701 -1.3803372719120885 -0.021991148571003403 0.4476769530525692 -0.6675884387626032 -5.016 -22.128 -3.792 -8.74 -0.1 0.972 -0.268
-0.4759175394414496 -0.943014689352558 -0.047553404424447825 1.5738642883704346 0.05368932757598948 1.0400389741863105 0.09357282806101024 -0.6263550351919719 0.6192864517227208 0.0019634954081253035 -1.364629308647086 -0.0400553063257562 0.44964044846069456 -0.6491315819262254 -5.016 -22.256 -3.66 -8.556 -0.036 0.916 -0.28
-0.48090297700207724 -0.9391797373828445 -0.04832039481839053 1.5619759372643225 0.05368932757598948 1.0434904309590527 0.08820389530341129 -0.6169302572329705 0.5792311453969646 -0.007461282550876154 -1.3406746646679573 -0.03063052836675474 0.4472842539709442 -0.6569855635587266 -5.172 -22.352 -3.76 -8.528 -0.016 0.916 -0.296
-0.48857288094150425 -0.9318933286403889 -0.04793689962141918 1.5489371005672965 0.05330583237901813 1.0477088781257375 0.08168447695489828 -0.6353871140693482 0.5607742885605868 -0.034164820101380285 -1.3072952427298272 -0.018064157754752792 0.4272566008080661 -0.6432410957018495 -4.956 -22.444 -3.624 -8.588 -0.036 0.984 -0.316
-0.49547579448698864 -0.9272913862767326 -0.047553404424447825 1.5358982638702705 0.054072822772960834 1.0526943156863653 0.0732475826215285 -0.6585563598852269 0.5489933161118349 0.02631083846887907 -1.2440706905881924 0.0023561944897503642 0.4131194338695639 -0.6652322442728529 -4.58 -22.668 -3.592 -8.68 -0.044 0.956 -0.26
-0.5035291936233871 -0.9226894439130764 -0.04793689962141918 1.5251603983550726 0.05368932757598948 1.0572962580500214 0.06634466907604414 -0.6923284809049821 0.523860574887831 0.027488935713754253 -1.1596403880388044 0.012959069693627005 0.4197953182571899 -0.6832964020276057 -4.736 -22.764 -3.624 -8.864 -0.052 0.972 -0.288
-0.5100486119719001 -0.9173205111554774 -0.04793689962141918 1.513655542445932 0.054072822772960834 1.0615147052167062 0.06059224112147384 -0.6907576845784819 0.5352488482549578 -0.003141592653000486 -1.1125164982437972 0.02042035224450316 0.45553093468507044 -0.7021459579456086 -4.548 -22.952 -3.828 -8.956 -0.06 0.868 -0.308
-0.5173350207143558 -0.9119515783978784 -0.04793689962141918 1.5021506865367915 0.05368932757598948 1.0657331523833913 0.052155346788104066 -0.6836891011092308 0.5160065932553298 -0.012566370612001944 -1.0775662799791668 0.007461282550876154 0.42647120264481597 -0.6695519341707286 -4.424 -23.08 -3.724 -9.048 -0.052 0.868 -0.288
-0.5253884198507542 -0.9061991504433081 -0.04793689962141918 1.4914128210215936 0.05330583237901813 1.0695681043531047 0.045252433242619704 -0.7158904258024857 0.4944081437659515 0.0007853981632501215 -1.053611636000038 -0.012959069693627005 0.3989822669310617 -0.6750497213134794 -4.392 -23.304 -3.624 -9.26 -0.052 0.896 -0.288
-0.5319078381992672 -0.9019807032766233 -0.04832039481839053 1.4825924314912524 0.05292233718204677 1.0730195611258468 0.03911651009107805 -0.7740098898829947 0.49754973641895195 0.0011780972448751821 -1.0123782324294066 -0.009817477040626518 0.3828816045844342 -0.6801548093746052 -4.36 -23.652 -3.692 -9.384 -0.036 0.856 -0.296
-0.5407282277296084 -0.8969952657159956 -0.047553404424447825 1.4726215563699971 0.054072822772960834 1.076471017898589 0.03106311095467963 -0.7590873247812424 0.4339324851956921 -0.02552544030562895 -0.9880308893686528 0.00510508806112579 0.3671736413194318 -0.6766205176399797 -4.112 -23.936 -3.388 -9.72 -0.06 0.84 -0.268
-0.548014636472064 -0.8943107993371963 -0.04832039481839053 1.4630341764457133 0.05330583237901813 1.0799224746713312 0.023009711818281205 -0.7677267045769938 0.4107632393798135 -0.012959069693627005 -0.9397289023287704 -0.007853981632501214 0.36560284499293155 -0.7296348936593628 -3.896 -24.192 -3.456 -9.872 -0.008 0.84 -0.288
-0.5553010452145197 -0.88970885697354 -0.04908738521233324 1.4542137869153722 0.05368932757598948 1.0833739314440736 0.01572330307582549 -0.7465209541692405 0.4040873549921875 -0.034164820101380285 -0.90477868406414 -0.022776546734253524 0.3381139092791773 -0.7394523706999894 -3.74 -24.32 -3.624 -9.996 -0.036 0.76 -0.26
-0.5633544443509182 -0.8862574002007978 -0.048703890015361885 1.445393397385031 0.05330583237901813 1.0868253882168157 0.008820389530341128 -0.7861835614133716 0.3711006321356824 -0.04790928795825741 -0.860403687840508 -0.0019634954081253035 0.3224059460141749 -0.7276713982512375 -3.584 -24.384 -3.456 -10.148 -0.016 0.808 -0.28
-0.5721748338812593 -0.883189438625027 -0.04793689962141918 1.4381069886425755 0.05330583237901813 1.0887428642016723 0.0023009711818281204 -0.8128870989638757 0.329867228565051 -0.0200276531628781 -0.8333074512083789 0.012566370612001944 0.2792090470354182 -0.6899722864152317 -3.208 -24.32 -3.22 -10.056 -0.044 0.84 -0.288
-0.5798447378206864 -0.8797379818522848 -0.04908738521233324 1.4312040750970911 0.054072822772960834 1.0921943209744145 -0.004218447166684887 -0.8105309044741253 0.3078760799940476 -0.021598449489378342 -0.7916813485561225 0.00039269908162506076 0.2572178984644148 -0.6805475084562302 -3.02 -24.384 -3.156 -9.996 -0.008 0.82 -0.288
-0.5878981369570848 -0.8774370106704567 -0.04908738521233324 1.4239176663546353 0.05292233718204677 1.0937283017623 -0.01342233189399737 -0.8026769228416242 0.2811725424435435 -0.05537057050913356 -0.7382742734551142 0.003141592653000486 0.23561944897503645 -0.7280640973328626 -3.084 -24.288 -3.22 -9.964 -0.008 0.78 -0.28
-0.596718526487426 -0.8751360394886285 -0.05138835639416136 1.417014752809151 0.054072822772960834 1.0956457777471567 -0.02032524543948173 -0.8022842237599991 0.26782077366829143 -0.06911503836601068 -0.6899722864152317 -0.009424777959001457 0.19281524907790482 -0.7300275927409879 -2.96 -24.096 -3.256 -9.996 -0.024 0.808 -0.268
-0.604388430426853 -0.8728350683068005 -0.05138835639416136 1.4112623248545806 0.05368932757598948 1.0964127681410996 -0.02684466378799474 -0.7999280292702488 0.22972896275066054 -0.12252211346701895 -0.6534512718241011 0.018456856836377853 0.155116137241899 -0.7528041394752414 -2.804 -24.128 -2.784 -10.056 -0.008 0.84 -0.28
-0.6124418295632514 -0.871301087518915 -0.05253884198507542 1.4043594113090963 0.05292233718204677 1.0983302441259561 -0.03413107253045045 -0.828202363147253 0.2309070599955357 -0.04633849163175717 -0.6196791508043459 -0.008639379795751335 0.11780972448751822 -0.691935781823357 -2.708 -24.384 -2.752 -10.148 0.008 0.848 -0.288
-0.6197282383057071 -0.8697671067310296 -0.05368932757598948 1.39975746894544 0.05292233718204677 1.0994807297168703 -0.04026699568199211 -0.8439103264122555 0.1920298509146547 -0.06558074663138515 -0.5976880022333424 -0.02081305132612822 0.1441205629563973 -0.7072510460067344 -2.864 -24.476 -2.784 -10.148 0.052 0.8 -0.28
-0.6270146470481629 -0.8670826403522301 -0.05445631796993219 1.3940050409908697 0.05330583237901813 1.0998642249138417 -0.04716990922747647 -0.8262388677391278 0.16061392438464983 -0.09071348785538903 -0.5556692004994609 -0.013351768775252066 0.14058627122177175 -0.7186393193738612 -2.708 -24.668 -2.988 -10.024 0.044 0.704 -0.28
-0.6362185317754754 -0.865932154761316 -0.05483981316690354 1.3894030986272135 0.05330583237901813 1.100247720110813 -0.05330583237901813 -0.8391979374327548 0.16886060509877612 -0.08325220530451288 -0.523467875806206 0.0027488935713754254 0.08717919612076348 -0.7268860000879874 -2.772 -24.892 -3.052 -10.056 0.016 0.8 -0.28
-0.6446554261088451 -0.864781669170402 -0.055223308363874894 1.3855681466575 0.05330583237901813 1.0998642249138417 -0.06212622190935926 -0.8234899741677524 0.1280199006097698 -0.06990043652926081 -0.4759512869295736 0.003141592653000486 -0.01531526418337737 -0.7099999395781098 -2.368 -25.176 -2.616 -10.176 0.008 0.944 -0.26
-0.654242806033129 -0.8643981739734307 -0.056373793954788955 1.3809662042938438 0.05292233718204677 1.100247720110813 -0.07094661143970038 -0.8278096640656281 0.10642145112039146 -0.06558074663138515 -0.41469023019606416 -0.010995574285501701 -0.0011780972448751821 -0.7575165284547422 -2.212 -25.428 -2.716 -10.268 0.072 0.936 -0.232
-0.6626797003664987 -0.864781669170402 -0.057524279545703015 1.3775147475211016 0.05330583237901813 1.1010147105047556 -0.07669903939427068 -0.8588328915140079 0.051443579692882956 -0.07264933010063623 -0.3644247477480564 -0.01531526418337737 0.027881634795379313 -0.7453428569243653 -2.212 -25.684 -2.884 -10.332 0.08 0.868 -0.268
-0.6718835850938112 -0.8640146787764593 -0.058674765136617076 1.3744467859453307 0.05330583237901813 1.101398205701727 -0.08551942892461181 -0.8839656327380118 0.019634954081253035 -0.0911061869370141 -0.31219576989192327 0.014922565101752308 0.04437499622363186 -0.7037167542721089 -1.868 -25.556 -2.92 -10.544 0.036 0.8 -0.232
-0.6810874698211237 -0.8643981739734307 -0.05905826033358843 1.3721458147635026 0.05330583237901813 1.101398205701727 -0.09318933286403888 -0.9075275776355154 -0.00039269908162506076 -0.08757189520238855 -0.2858849314230442 0.018849555918002914 0.03887720908088101 -0.6899722864152317 -1.744 -25.716 -2.584 -10.604 0.008 0.724 -0.26
-0.6899078593514648 -0.8651651643673733 -0.06020874592450249 1.3698448435816746 0.05330583237901813 1.101398205701727 -0.10009224640952324 -0.8788605446768859 -0.01767145867312773 -0.12448560887514426 -0.2379756434647868 0.014137166938502187 0.02591813938725401 -0.7123561340678601 -1.464 -25.748 -2.516 -10.668 0.052 0.772 -0.24
-0.6979612584878633 -0.8651651643673733 -0.0617427267123879 1.368310862793789 0.05330583237901813 1.101398205701727 -0.10852914074289302 -0.8839656327380118 -0.06990043652926081 -0.155116137241899 -0.17749998489452745 -0.04084070448900632 -0.01688606050987761 -0.7531968385568665 -1.464 -25.4 -2.348 -10.544 0.1 0.792 -0.232
-0.7071651432151758 -0.8666991451552588 -0.0625097171063306 1.3675438723998463 0.05292233718204677 1.1006312153077844 -0.11543205428837738 -0.8521570071263818 -0.0659734457130102 -0.08757189520238855 -0.17043140142527635 -0.029845130203504617 -0.022383847652628464 -0.7422012642713648 -1.276 -25.46 -2.112 -10.576 0.108 0.8 -0.24
-0.7159855327455169 -0.8674661355492015 -0.06519418348513008 1.3663933868089322 0.05330583237901813 1.1006312153077844 -0.12195147263689039 -0.8329147521267538 -0.10327985846739098 -0.11820242356914328 -0.1240929097935192 -0.009424777959001457 -0.012566370612001944 -0.7060729487618592 -1.212 -25.524 -2.28 -10.484 0.088 0.82 -0.252
-0.7240389318819153 -0.8690001163370868 -0.06596117387907278 1.3656263964149895 0.05330583237901813 1.1010147105047556 -0.12962137657631745 -0.87297005845251 -0.1240929097935192 -0.13823007673202137 -0.09149888601863915 0.01060287520387664 0.007853981632501214 -0.7170685230473609 -1.056 -25.428 -1.944 -10.332 0.072 0.82 -0.252
-0.7332428166092277 -0.871301087518915 -0.06634466907604414 1.3648594060210468 0.05330583237901813 1.1010147105047556 -0.1365242901218018 -0.8360563447797543 -0.15982852622139973 -0.11938052081401847 -0.054977871427508505 -0.004319689897875668 0.012173671530376884 -0.7268860000879874 -0.9 -25.176 -1.844 -10.024 0.116 0.828 -0.212
-0.7409127205486549 -0.8728350683068005 -0.0682621450609009 1.3656263964149895 0.05253884198507542 1.101398205701727 -0.14419419406122888 -0.87297005845251 -0.1700387023436513 -0.12762720152814475 -0.019242254999627974 -0.024740042142378828 -0.031415926530004856 -0.7072510460067344 -0.652 -25.208 -2.012 -10.208 0.136 0.868 -0.212
-0.7489661196850532 -0.8747525442916572 -0.06979612584878632 1.3663933868089322 0.05253884198507542 1.1010147105047556 -0.15109710760671324 -0.8651160768200088 -0.19399334632278 -0.14372786387477224 0.04358959806038174 -0.0011780972448751821 -0.03809181091763089 -0.7402377688632394 -0.716 -25.24 -1.98 -10.268 0.124 0.82 -0.184
-0.7581700044123657 -0.8770535154734853 -0.07056311624272903 1.367160377202875 0.05330583237901813 1.100247720110813 -0.1599174971370544 -0.8529424052896319 -0.22815816642416029 -0.12959069693627004 0.07147123285576105 0.006283185306000972 -0.018456856836377853 -0.7335618844756134 -0.436 -25.08 -1.844 -10.696 0.1 0.636 -0.204
-0.7669903939427068 -0.8801214770492561 -0.07171360183364309 1.3686943579907604 0.052155346788104066 1.0994807297168703 -0.16605342028859604 -0.8768970492687607 -0.21087940683265763 -0.1331249886708956 0.10759954836526664 0.010995574285501701 -0.0310232274483798 -0.737096176210239 -0.404 -25.144 -1.712 -10.76 0.144 0.52 -0.252
-0.7754272882760767 -0.8828059434280556 -0.07363107781849985 1.3702283387786458 0.05253884198507542 1.097946748928985 -0.17449031462196582 -0.8710065630443847 -0.24347343060753765 -0.14883295193589802 0.1370519794871462 0.003141592653000486 -0.0950331777532647 -0.743772060597865 -0.464 -25.176 -1.844 -10.82 0.152 0.56 -0.196
-0.7846311730033891 -0.8862574002007978 -0.07516505860638527 1.3717623195665312 0.05330583237901813 1.0952622825501854 -0.18177672336442152 -0.8329147521267538 -0.2689988709131666 -0.13744467856877127 0.1602212253030248 0.008246680714126275 -0.16375551703765032 -0.7131415322311103 -0.528 -25.336 -2.012 -10.668 0.144 0.588 -0.224
-0.7926845721397876 -0.8885583713826259 -0.07631554419729933 1.3744467859453307 0.05253884198507542 1.0929613113683574 -0.18829614171293454 -0.8454811227387558 -0.31926435336117437 -0.12370021071189413 0.2030254252001564 -0.008246680714126275 -0.23169245815878584 -0.6974335689661079 -0.464 -25.176 -1.712 -10.728 0.144 0.692 -0.252
-0.8011214664731573 -0.8920098281553681 -0.07708253459124204 1.3775147475211016 0.05253884198507542 1.0910438353835006 -0.1944320648644762 -0.8529424052896319 -0.32162054785092475 -0.08835729336563866 0.24425882877078778 -0.0011780972448751821 -0.26782077366829143 -0.6675884387626032 -0.496 -25.144 -1.944 -10.912 0.136 0.692 -0.224
-0.8099418560034984 -0.8950777897311389 -0.0790000105760988 1.3794322235059584 0.05253884198507542 1.088359369004701 -0.19941750242510378 -0.8501935117182565 -0.30944687632054785 -0.13469578499739585 0.2450442269340379 0.008639379795751335 -0.2238384765262846 -0.6196791508043459 -0.308 -25.24 -2.112 -10.76 0.164 0.624 -0.24
-0.8183787503368682 -0.8992962368978238 -0.08015049616701286 1.3821166898847579 0.05253884198507542 1.0856749026259016 -0.20478643518270273 -0.8564766970242574 -0.37149333121730743 -0.16454091520090044 0.2509347131584138 0.001570796326500243 -0.22815816642416029 -0.5458517234588344 -0.496 -25.08 -2.012 -10.728 0.136 0.588 -0.252
-0.8287331206550947 -0.9031311888675373 -0.08168447695489828 1.3851846514605286 0.05253884198507542 1.081839950656188 -0.20977187274333034 -0.8745408547790102 -0.3451824927484284 -0.1240929097935192 0.27449665805591744 0.0023561944897503642 -0.2528982085665391 -0.4889103566232006 -0.372 -24.86 -1.644 -10.668 0.136 0.576 -0.252
-0.8367865197914932 -0.9069661408372509 -0.08245146734884098 1.3890196034302422 0.05292233718204677 1.0787719890804173 -0.21552430069790063 -0.8737554566157602 -0.3597123587685556 -0.14333516479314717 0.2882411259127946 -0.018064157754752792 -0.30355639009617197 -0.4971570373373269 0.124 -24.732 -1.712 -10.516 0.164 0.644 -0.24
-0.8444564237309202 -0.9108010928069644 -0.0839854481367264 1.3913205746120703 0.05368932757598948 1.0760875227016178 -0.21974274786458553 -0.8144578952903759 -0.4017311605024371 -0.13273228958927052 0.32122784876929966 0.003926990816250607 -0.33340152029967657 -0.45121124478719477 1.524 -24.7 -1.712 -10.576 0.144 0.664 -0.26
-0.8513593372764047 -0.9142525495797066 -0.08705340971249723 1.3947720313848124 0.05330583237901813 1.0730195611258468 -0.22357769983429907 -0.7877543577398718 -0.4021238595840622 -0.19792033713903062 0.36089045601343084 0.022383847652628464 -0.33261612213642644 -0.4292200962161914 2.304 -24.636 -1.308 -10.668 0.124 0.676 -0.232
-0.8597962316097744 -0.9188544919433629 -0.088970885697354 1.39975746894544 0.05253884198507542 1.0699515995500761 -0.2274126518040126 -0.7944302421274979 -0.41469023019606416 -0.2230530783630345 0.3573561642788053 0.01727875959150267 -0.3059125845859223 -0.3911282852985605 2.864 -24.636 -0.636 -10.728 0.136 0.616 -0.212
-0.8670826403522301 -0.9238399295039904 -0.09242234247009617 1.402825430521211 0.05253884198507542 1.0668836379743052 -0.23124760377372613 -0.7704755981483692 -0.4229369109101904 -0.2360121480566615 0.3593196596869306 -0.01531526418337737 -0.2627156856071656 -0.3872012944823099 3.176 -24.476 -0.468 -10.604 0.144 0.588 -0.224
-0.8743690490946858 -0.9272913862767326 -0.09510680884889565 1.4070438776878957 0.052155346788104066 1.063432181201563 -0.23508255574343967 -0.7099999395781098 -0.40251655866568725 -0.2619302874439155 0.3801327110130588 -0.04633849163175717 -0.28941922315766977 -0.3573561642788053 3.364 -24.412 -0.5 -10.484 0.152 0.576 -0.224
-0.8801214770492561 -0.9326603190343316 -0.09817477042466648 1.411645820051552 0.05138835639416136 1.0622816956106491 -0.23853401251618184 -0.685652596517356 -0.42372230907344055 -0.29530970938204565 0.394662577033186 -0.06361725122325984 -0.2898119222392948 -0.34753868723817877 3.364 -24.32 -0.436 -10.424 0.18 0.676 -0.224
-0.8866408953977691 -0.9361117758070737 -0.1012427320004373 1.4158642672182369 0.052155346788104066 1.0595972292318496 -0.24198546928892403 -0.6503096791711006 -0.4311835916243167 -0.3208351496876746 0.43668137876706753 -0.050658181529632834 -0.2760674543824177 -0.35146567805442935 3.396 -24.096 -0.468 -10.452 0.436 0.732 -0.204
-0.8920098281553681 -0.9403302229737587 -0.10392719837923678 1.4204662095818932 0.05292233718204677 1.0572962580500214 -0.24582042125863754 -0.6404922021304741 -0.43471788335894224 -0.34910948356467897 0.4457134576444439 0.04830198703988247 -0.24229533336266248 -0.3601050578501807 3.304 -23.904 0.332 -10.516 0.456 0.636 -0.204
-0.8992962368978238 -0.9445486701404435 -0.10661166475803625 1.4243011615516066 0.05330583237901813 1.0561457724591075 -0.24850488763743703 -0.646775387436475 -0.42372230907344055 -0.2941316121371705 0.4351105824405673 0.10170906214089073 -0.17160949867015154 -0.35460727070742987 3.832 -23.588 1.408 -10.544 0.492 0.46 -0.224
-0.9058156552463368 -0.9491506125040997 -0.10967962633380708 1.4292865991122343 0.05368932757598948 1.0538448012772792 -0.25233983960715056 -0.6683738369258534 -0.4060508504003128 -0.26742807458666634 0.4315762907059417 0.05654866775400875 -0.17043140142527635 -0.31690815887142404 3.924 -23.368 1.98 -10.544 0.572 0.412 -0.224
-0.9131020639887926 -0.9545195452616987 -0.11083011192472114 1.4342720366728618 0.05330583237901813 1.0500098493075658 -0.25579129637989273 -0.653058572742476 -0.4641703144808218 -0.21323560132240799 0.48066367590907433 -0.027096236632129192 -0.21362830040403305 -0.35539266887067994 4.736 -23.428 1.744 -10.516 0.7 0.54 -0.224
-0.9196214823373056 -0.9579710020344409 -0.11159710231866385 1.440024464627432 0.05368932757598948 1.048092373322709 -0.2592427531526349 -0.6679811378442283 -0.46731190713382226 -0.155116137241899 0.49244464835782614 -0.018849555918002914 -0.26821347274991647 -0.34243359917705296 5.392 -23.208 1.944 -10.636 0.7 0.616 -0.204
-0.9265243958827899 -0.9625729443980972 -0.11274758790957791 1.445393397385031 0.054072822772960834 1.0461748973378522 -0.26307770512234846 -0.6628760497831025 -0.4362886796854425 -0.1060287520387664 0.49558624101082666 0.05379977418263332 -0.2269800691792851 -0.32751103407530063 6.076 -23.112 2.012 -10.576 0.592 0.568 -0.196
-0.9315098334434175 -0.9671748867617533 -0.11389807350049197 1.449611844551716 0.055223308363874894 1.0446409165499668 -0.26576217150114795 -0.6825110038643556 -0.4245077072366907 -0.08482300163101313 0.49951323182707724 0.07775441816176203 -0.1822123738740282 -0.3597123587685556 6.576 -23.176 1.744 -10.392 0.508 0.472 -0.204
-0.9380292517919305 -0.9713933339284383 -0.11543205428837738 1.4557477677032578 0.056373793954788955 1.04272344056511 -0.26959712347086146 -0.5647012793768373 -0.4386448741751928 -0.11427543275289267 0.5211116813164556 0.08796459428401361 -0.18142697571077807 -0.32672563591205056 6.668 -23.112 1.608 -10.3 0.536 0.48 -0.224
-0.943014689352558 -0.9763787714890658 -0.11734953027323415 1.461500195657828 0.057524279545703015 1.0400389741863105 -0.273432075440575 -0.5230751767245809 -0.44257186499144346 -0.1319468914260204 0.5489933161118349 0.08914269152888879 -0.22344577744465957 -0.3549999697890549 6.7 -23.016 1.576 -10.392 0.548 0.568 -0.212
-0.947233136519243 -0.9809807138527221 -0.11734953027323415 1.4680196140063408 0.05829126993964572 1.0381214982014537 -0.27765052260725986 -0.5195408849899553 -0.45592363376669554 -0.12762720152814475 0.5796238444785896 0.10327985846739098 -0.24465152785241284 -0.37031523397243227 6.824 -22.888 2.112 -10.452 0.584 0.636 -0.232
-0.9514515836859279 -0.9855826562163783 -0.12003399665203363 1.4737720419609113 0.05829126993964572 1.036204022216597 -0.2814854745769734 -0.4453207585628189 -0.4622068190726965 -0.09778207132464012 0.5984734003965926 0.11349003458964255 -0.2269800691792851 -0.3742422247886829 6.732 -22.796 2.08 -10.484 0.636 0.588 -0.204
-0.9556700308526128 -0.9901845985800346 -0.12003399665203363 1.4795244699154815 0.059825250727531136 1.0339030510347689 -0.28532042654668693 -0.4272566008080661 -0.4739877915214483 -0.10170906214089073 0.6157521599880952 0.08835729336563866 -0.18535396652702868 -0.3989822669310617 6.608 -22.764 1.812 -10.544 0.676 0.452 -0.196
-0.9595049828223263 -0.9947865409436908 -0.12080098704597633 1.4864273834609658 0.06135923151541655 1.031985575049912 -0.2891553785164005 -0.4221515127469403 -0.5030475235617028 -0.13940817397689656 0.6294966278449724 0.10327985846739098 -0.1610066234662749 -0.40683624856356293 6.388 -22.764 1.812 -10.636 0.584 0.356 -0.212
-0.9633399347920398 -1.0009224640952326 -0.12195147263689039 1.4937137922034216 0.0625097171063306 1.029684603868084 -0.2941408160770281 -0.3989822669310617 -0.4755585878479486 -0.10367255754901604 0.6711227304972288 0.13744467856877127 -0.18771016101677904 -0.4158683274409393 6.168 -22.604 2.048 -10.576 0.528 0.364 -0.224
-0.9675583819587247 -1.0039904256710033 -0.12233496783386175 1.4998497153549633 0.06289321230330196 1.026616642292313 -0.29797576804674164 -0.3730641275438077 -0.4881249584599505 -0.04751658887663235 0.6624833507014775 0.11349003458964255 -0.21991148571003402 -0.4241150081550656 6.356 -22.508 1.812 -10.668 0.528 0.412 -0.204
-0.9706263435344955 -1.010126348822545 -0.12233496783386175 1.505985638506505 0.06404369789421602 1.024315671110485 -0.3025777104103979 -0.3471459881565537 -0.4893030557048257 -0.0801106126515124 0.6938992772314824 0.08207410805963769 -0.2878484268311695 -0.42058071642044004 6.14 -22.732 1.408 -10.576 0.528 0.444 -0.212
-0.973310809913295 -1.0143447959892298 -0.12386894862174716 1.5140390376429034 0.06366020269724466 1.0200972239438002 -0.30679615757708273 -0.3000220983615464 -0.49951323182707724 -0.09581857591651483 0.7115707359046101 0.04633849163175717 -0.33261612213642644 -0.452782041113695 5.796 -22.764 1.14 -10.544 0.492 0.452 -0.224
-0.9748447907011805 -1.0193302335498575 -0.12540292940963257 1.5217089415823304 0.06366020269724466 1.0170292623680293 -0.3121650903346817 -0.27488935713754253 -0.5030475235617028 -0.09189158510026421 0.7221736111084867 0.03534291734625546 -0.3451824927484284 -0.4991205327454522 5.484 -22.764 1.308 -10.332 0.428 0.452 -0.232
-0.97752925707998 -1.0246991663074563 -0.1250194342126612 1.5293788455217574 0.06366020269724466 1.0128108152013444 -0.3163835375013666 -0.21951878662840896 -0.5073672134595785 -0.09032078877376397 0.7571238293731171 0.01688606050987761 -0.3832743036660593 -0.4893030557048257 5.016 -22.92 1.508 -10.148 0.492 0.472 -0.212
-0.978679742670894 -1.0293011086711126 -0.126936910197518 1.5374322446581559 0.06404369789421602 1.0074418824437454 -0.3213689750619942 -0.18613936469027878 -0.5065818152963284 -0.06361725122325984 0.7936448439642477 -0.021598449489378342 -0.4245077072366907 -0.4700608007051977 4.58 -23.016 1.172 -9.996 0.5 0.568 -0.224
-0.9794467330648366 -1.0342865462317403 -0.126936910197518 1.546252634188497 0.06404369789421602 1.002456444883118 -0.3271214030165645 -0.14961835009914815 -0.48341256948044975 -0.08325220530451288 0.8054258164129996 -0.014137166938502187 -0.4728096942765731 -0.5112942042758291 3.988 -23.112 0.836 -10.024 0.52 0.56 -0.204
-0.9813642090496935 -1.0388884885953964 -0.12808739578843203 1.554689528521867 0.06404369789421602 0.9990049881103757 -0.3321068405771921 -0.13980087305852162 -0.5356415473365829 -0.09660397407976494 0.8713992621260098 0.011780972448751823 -0.49794243550057704 -0.5446736262139592 3.644 -23.176 0.804 -9.996 0.428 0.548 -0.212
-0.9813642090496935 -1.0438739261560241 -0.12885438618237474 1.5642769084461507 0.06366020269724466 0.9936360553527768 -0.33709227813781967 -0.12487830795676931 -0.5450663252955843 -0.07343472826388636 0.9350165133492696 0.01531526418337737 -0.4873395602967004 -0.5572399968259611 3.456 -23.272 0.668 -10.056 0.444 0.54 -0.204
-0.9832816850345502 -1.0507768397015085 -0.1292378813793461 1.5750147739613485 0.06404369789421602 0.9878836273982065 -0.34361169648633266 -0.10445795571226615 -0.5733406591725887 -0.03769911183600583 0.956614962838648 0.008246680714126275 -0.5112942042758291 -0.5572399968259611 3.176 -23.24 0.368 -10.056 0.444 0.54 -0.224
-0.9828981898375788 -1.0572962580500214 -0.1292378813793461 1.5849856490826038 0.06366020269724466 0.9836651802315216 -0.3485971340469603 -0.060475658570259355 -0.6016149930495931 -0.012566370612001944 1.0131636305926568 -0.01727875959150267 -0.5344634500917077 -0.5780530481520894 2.896 -23.208 -0.368 -9.964 0.436 0.528 -0.224
-0.9836651802315216 -1.0630486860045918 -0.13077186216723152 1.596107009794773 0.06442719309118737 0.9779127522769513 -0.35434956200153056 -0.0400553063257562 -0.5929756132538417 -0.06832964020276057 1.0382963718166607 0.011780972448751823 -0.5250386721327062 -0.5670574738665877 2.804 -23.016 -0.268 -9.904 0.38 0.5 -0.224
-0.9832816850345502 -1.0691846091561334 -0.13077186216723152 1.6064613801129994 0.06557767868210143 0.972160324322381 -0.3604854851530722 -0.045160394386881984 -0.6169302572329705 -0.05183627877450802 1.0555751314081632 0.04987278336638271 -0.5183627877450802 -0.5544911032545857 2.708 -22.796 -0.332 -9.872 0.264 0.528 -0.204
-0.984048675428493 -1.0757040275046463 -0.13115535736420286 1.61796623602214 0.06519418348513008 0.966791391564782 -0.36623791310764253 0.011780972448751823 -0.6188937526410957 -0.06990043652926081 1.111731100080547 0.05183627877450802 -0.5556692004994609 -0.5556692004994609 2.304 -22.604 -0.268 -9.748 0.308 0.54 -0.212
-0.9836651802315216 -1.0814564554592168 -0.13153885256117423 1.628704101537338 0.06404369789421602 0.9606554684132403 -0.3712233506682701 0.010995574285501701 -0.6326382204979728 -0.04280419989713162 1.1458959201819272 -0.006283185306000972 -0.5584180940708364 -0.5635231821319622 2.18 -22.38 -0.3 -9.78 0.308 0.568 -0.204
-0.984048675428493 -1.088359369004701 -0.13307283334905964 1.6409759478404213 0.06481068828815872 0.9545195452616987 -0.37582529303192636 0.019242254999627974 -0.6302820260082225 -0.02513274122400389 1.1486448137533027 -0.034164820101380285 -0.5654866775400874 -0.49990593090870233 2.368 -22.16 -0.2 -9.872 0.344 0.48 -0.224
-0.9828981898375788 -1.0952622825501854 -0.13153885256117423 1.65478177493139 0.06442719309118737 0.9499176028980425 -0.38081073059255394 0.031415926530004856 -0.6149667618248451 -0.03337942193813016 1.1718140595691813 -0.014137166938502187 -0.5324999546835824 -0.44689155488931914 2.18 -21.904 -0.368 -10.024 0.328 0.412 -0.196
-0.9821311994436361 -1.1017817008986983 -0.13230584295511694 1.6662866308405306 0.06519418348513008 0.9445486701404435 -0.38502917775923884 0.06126105673350948 -0.6377433085590987 -0.022383847652628464 1.1820242356914328 0.018064157754752792 -0.5156138941737047 -0.41469023019606416 1.932 -21.968 -0.468 -10.176 0.292 0.328 -0.212
-0.9802137234587793 -1.10791762405024 -0.13307283334905964 1.6781749819466427 0.06519418348513008 0.9380292517919305 -0.388480634531981 0.05890486224375911 -0.6287112296817222 -0.015707963265002428 1.1851658283444333 0.024740042142378828 -0.5415320335609588 -0.3801327110130588 1.9 -21.968 -1.04 -10.268 0.3 0.412 -0.212
-0.979830228261808 -1.1136700520048104 -0.13345632854603098 1.6896798378557834 0.06557767868210143 0.9330438142313029 -0.39154859610775183 0.09267698326351434 -0.6518804754976009 -0.021991148571003403 1.183202332936308 -0.00510508806112579 -0.5705917656012133 -0.3436116964219281 1.836 -22.0 -1.276 -10.332 0.272 0.452 -0.204
-0.9779127522769513 -1.1213399559442374 -0.13383982374300235 1.7031021697497806 0.06596117387907278 0.9276748814737039 -0.39461655768352266 0.11780972448751822 -0.6224280443757213 -0.084037603467763 1.1914490136504343 0.01727875959150267 -0.5497787142750851 -0.32554753866717534 1.744 -21.78 -1.544 -10.452 0.216 0.46 -0.212
-0.9759952762920945 -1.1267088887018364 -0.13614079492483047 1.7149905208558927 0.06519418348513008 0.9230729391100477 -0.3969175288653508 0.18339047111890336 -0.6444191929467247 -0.1280199006097698 1.170243263242681 0.013351768775252066 -0.5160065932553298 -0.2890265240760447 1.556 -21.46 -1.408 -10.392 0.18 0.412 -0.224
-0.9740778003072377 -1.1332283070503495 -0.13767477571271589 1.7268788719620045 0.06519418348513008 0.9180875015494201 -0.3996019952441503 0.22894356458741041 -0.6479534846813502 -0.14686945652777272 1.202051888854311 0.023169245815878585 -0.47163159703169794 -0.2552544030562895 1.184 -21.112 -1.14 -10.24 0.2 0.396 -0.212
-0.972160324322381 -1.1397477253988624 -0.13882526130362993 1.7387672230681164 0.06481068828815872 0.9138690543827352 -0.40151947122900705 0.21755529122028364 -0.6220353452940962 -0.15550883632352405 1.2114766668133123 -0.019634954081253035 -0.4421791659098184 -0.23522674989341139 1.12 -20.732 -1.208 -10.148 0.228 0.396 -0.204
-0.9687088675496388 -1.1455001533534328 -0.1407427372884867 1.7518060597651426 0.06519418348513008 0.9100341024130217 -0.4034369472138638 0.226194671016035 -0.6090762756004692 -0.15629423448677418 1.2322897181394405 -0.03652101459113065 -0.4229369109101904 -0.2210895829549092 0.964 -20.32 -0.668 -10.024 0.28 0.444 -0.224
-0.966791391564782 -1.1520195717019457 -0.14342720366728617 1.764077906068226 0.06442719309118737 0.9058156552463368 -0.40535442319872056 0.26821347274991647 -0.6259623361103468 -0.18849555918002917 1.2181525512009383 -0.04987278336638271 -0.38837939172718505 -0.18928095734327927 0.872 -20.032 -0.736 -9.932 0.28 0.424 -0.184
-0.9644904203829539 -1.1585389900504588 -0.14342720366728617 1.7767332475682804 0.06442719309118737 0.9019807032766233 -0.40650490878963463 0.26821347274991647 -0.6216426462124711 -0.1311614932627703 1.1780972448751823 -0.005890486224375911 -0.336150413871052 -0.1429424657115221 0.996 -19.524 -0.772 -9.84 0.208 0.432 -0.204
-0.9621894492011258 -1.1635244276110863 -0.1449611844551716 1.7890050938713637 0.06442719309118737 0.8992962368978238 -0.40803888957752005 0.2599667920357902 -0.6114324700902196 -0.10956304377339195 1.182416934773058 0.0007853981632501215 -0.3388993074424274 -0.12330751163026907 1.12 -19.332 -0.604 -9.628 0.164 0.412 -0.212
-0.9587379924283836 -1.169660350762628 -0.1457281748491143 1.800126454583533 0.06442719309118737 0.8958447801250816 -0.4084223847744914 0.23365595356691113 -0.601222293967968 -0.10563605295714133 1.1619965825285548 0.0023561944897503642 -0.3157300616265488 -0.10053096489601555 1.432 -19.016 -1.04 -9.504 0.144 0.364 -0.212
-0.9545195452616987 -1.177330254702055 -0.14764565083397108 1.8123983008866162 0.06442719309118737 0.8927768185493108 -0.4088058799714628 0.2803871442802934 -0.594546409580342 -0.11780972448751822 1.1667089715080554 -0.04162610265225644 -0.297273204790171 -0.07422012642713648 1.464 -18.7 -1.14 -9.688 0.144 0.412 -0.184
-0.952602069276842 -1.1811652066717686 -0.14802914603094242 1.8231361664018142 0.06404369789421602 0.890859342564454 -0.40957287036540546 0.33261612213642644 -0.5808019417234648 -0.12095131714051871 1.1808461384465576 -0.02513274122400389 -0.3063052836675474 -0.08050331173313745 1.4 -18.54 -1.04 -9.748 0.152 0.412 -0.232
-0.9487671173071284 -1.1861506442323961 -0.1491796316218565 1.8361750030988402 0.06404369789421602 0.8881748761856546 -0.4103398607593482 0.29138271856579506 -0.5152211950920796 -0.10053096489601555 1.169850564161056 -0.003926990816250607 -0.25368360672978923 -0.05576326959075863 1.652 -18.348 -0.872 -9.748 0.144 0.364 -0.204
-0.9449321653374149 -1.1919030721869666 -0.15033011721277054 1.8469128686140381 0.06366020269724466 0.8854904098068551 -0.4103398607593482 0.3153373625449238 -0.4873395602967004 -0.14058627122177175 1.1462886192635522 -0.028274333877004374 -0.24543692601566297 -0.03259402377488004 1.212 -18.256 -0.736 -9.78 0.144 0.336 -0.212
-0.9433981845495295 -1.1961215193536514 -0.15224759319762732 1.85880121972015 0.06289321230330196 0.8835729338219983 -0.4099563655623768 0.36560284499293155 -0.49244464835782614 -0.13980087305852162 1.1148726927335475 -0.03887720908088101 -0.21951878662840896 -0.023954643979128706 1.464 -18.224 -0.836 -9.84 0.172 0.336 -0.224
-0.9380292517919305 -1.201106956914279 -0.15378157398551273 1.869539085235348 0.0625097171063306 0.8828059434280556 -0.4103398607593482 0.3832743036660593 -0.46652650897057213 -0.13548118316064595 1.1042698175296708 -0.036128315509505585 -0.21323560132240799 0.0007853981632501215 1.432 -18.0 -0.704 -9.904 0.144 0.356 -0.212
-0.934194299822217 -1.2053254040809638 -0.15454856437945544 1.8818109315384313 0.0617427267123879 0.8797379818522848 -0.4099563655623768 0.3938771788699359 -0.4441426613179437 -0.12016591897726858 1.0940596414074193 -0.06283185306000971 -0.19399334632278 0.011780972448751823 1.432 -17.872 -0.536 -9.964 0.164 0.364 -0.184
-0.9303593478525034 -1.2095438512476488 -0.15493205957642678 1.8921653018566578 0.06059224112147384 0.8789709914583421 -0.4103398607593482 0.3738495257070578 -0.40448005407381254 -0.12173671530376882 1.0697122983466654 -0.0730420291822613 -0.1900663555065294 0.011780972448751823 1.496 -17.808 -0.636 -9.964 0.172 0.336 -0.212
-0.9269078910797612 -1.2137622984143337 -0.15684953556128356 1.9017526817809416 0.059825250727531136 0.8751360394886285 -0.4103398607593482 0.38837939172718505 -0.41390483203281403 -0.12055861805889365 1.0422233626329112 -0.09699667316139 -0.15433073907864886 -0.012959069693627005 1.588 -17.936 -0.772 -9.932 0.0 0.344 -0.168
-0.9219224535191337 -1.2164467647931332 -0.15761652595522627 1.9124905472961395 0.05675728915176031 0.8743690490946858 -0.4099563655623768 0.4040873549921875 -0.38877209080881014 -0.10288715938576591 1.009629338858031 -0.16728980877227587 -0.17946348030265274 -0.003926990816250607 1.368 -17.968 -0.604 -9.84 -0.108 0.328 -0.128
-0.9173205111554774 -1.220665211959818 -0.1580000211521976 1.9239954032052802 0.054072822772960834 0.872451573109829 -0.4103398607593482 0.43079089254269165 -0.36756634040105685 -0.07657632091688685 0.9950994728379039 -0.24543692601566297 -0.15472343816027392 -0.001570796326500243 1.464 -18.032 -0.772 -9.536 0.008 0.328 -0.14
-0.9119515783978784 -1.2241166687325602 -0.1587670115461403 1.9339662783265354 0.0502378708032473 0.8709175923219437 -0.4103398607593482 0.4614214209094464 -0.34047010376892767 -0.09267698326351434 0.9876381902870277 -0.3451824927484284 -0.19870573530228072 0.0027488935713754254 1.12 -18.064 -0.804 -9.504 0.188 0.404 -0.084
-0.9069661408372509 -1.2279516207022736 -0.16030099233402573 1.9431701630538478 0.04563592843959106 0.8674661355492015 -0.4103398607593482 0.4594579255013211 -0.36246125233993104 -0.09542587683488976 0.9703594306955251 -0.36324665050318117 -0.22266037928140944 0.004319689897875668 1.056 -18.288 -1.172 -9.476 0.18 0.444 -0.072
-0.9015972080796519 -1.2298690966871304 -0.16106798272796843 1.9527575429781316 0.043334957257762936 0.8655486595643447 -0.40957287036540546 0.4889103566232006 -0.3208351496876746 -0.08678649703913842 0.9495463793693969 -0.342826298258678 -0.20655971693478195 0.012959069693627005 0.528 -18.192 -1.004 -9.476 0.18 0.412 -0.092
-0.8985292465038811 -1.2321700678689587 -0.16183497312191114 1.9615779325084728 0.04141748127290617 0.8643981739734307 -0.4099563655623768 0.5124723015207042 -0.2803871442802934 -0.0789325154066372 0.9499390784510219 -0.2858849314230442 -0.19360064724115494 -0.0007853981632501215 0.496 -18.316 -0.872 -9.504 0.172 0.432 -0.084
-0.8916263329583968 -1.2367720102326147 -0.16183497312191114 1.9707818172357854 0.03911651009107805 0.8624806979885739 -0.4099563655623768 0.4944081437659515 -0.278030949790543 -0.04908738520313259 0.9149888601863915 -0.26350108377041576 -0.19085175366977952 -0.015707963265002428 0.34 -18.572 -1.072 -9.444 0.18 0.424 -0.072
-0.8877913809886832 -1.2386894862174715 -0.16260196351585385 1.9807526923570404 0.03604854851530722 0.8601797268067457 -0.4103398607593482 0.48773225937832543 -0.2470077223421632 -0.061653755815134534 0.8984954987581389 -0.20852321234290724 -0.20145462887365617 0.0007853981632501215 0.0 -18.7 -1.276 -9.412 0.172 0.46 -0.112
-0.883189438625027 -1.240223467005357 -0.16298545871282522 1.988806091493439 0.03528155812136451 0.8586457460188603 -0.4099563655623768 0.48459066672532497 -0.2509347131584138 -0.013351768775252066 0.8871072253910122 -0.18496126744540362 -0.17671458673127732 0.009817477040626518 0.248 -18.824 -1.544 -9.384 0.18 0.424 -0.072
-0.877820505867428 -1.2436749237780993 -0.16298545871282522 1.9972429858268086 0.03489806292439316 0.8567282700340035 -0.4091893751684341 0.48498336580695 -0.25172011132166394 -0.03652101459113065 0.8541205025345071 -0.11388273367126761 -0.19360064724115494 0.005890486224375911 0.248 -18.796 -1.744 -9.352 0.18 0.424 -0.028
-0.8728350683068005 -1.2459758949599273 -0.16336895390979655 2.0056798801601783 0.03528155812136451 0.854043803655204 -0.40535442319872056 0.5069745143779534 -0.26114488928066537 -0.04084070448900632 0.8765043501871356 -0.040448005407381256 -0.19870573530228072 0.1661117115274007 0.216 -18.888 -1.376 -9.384 0.136 0.48 -0.064
-0.8678496307461728 -1.2475098757478127 -0.16336895390979655 2.014883764887491 0.03566505331833587 0.851742832473376 -0.4011359760320357 0.5014767272352025 -0.21519909673053328 -0.036128315509505585 0.860403687840508 0.01727875959150267 -0.22030418479165909 0.3522510762176795 0.0 -18.92 -1.544 -9.476 0.024 0.5 -0.064
-0.8620972027916025 -1.2509613325205549 -0.16413594430373926 2.0229371640238893 0.03528155812136451 0.8505923468824619 -0.3969175288653508 0.48459066672532497 -0.2042035224450316 -0.014922565101752308 0.8246680714126275 0.0007853981632501215 -0.17867808213940264 0.42961279529781643 0.152 -18.952 -1.608 -9.504 -0.044 0.432 -0.072
-0.8578787556249177 -1.2532623037023831 -0.16336895390979655 2.0306070679633166 0.0337475773334791 0.8490583660945765 -0.3926990816986659 0.5246459730510812 -0.22855086550578535 -0.029452431121879556 0.8050331173313745 -0.05537057050913356 -0.16728980877227587 0.40683624856356293 -0.216 -18.984 -1.576 -9.412 -0.008 0.384 -0.016
-0.8532768132612614 -1.2540292940963258 -0.16490293469768197 2.0382769719027434 0.03298058693953639 0.8471408901097197 -0.3888641297289524 0.5277875657040816 -0.23012166183228558 -0.02552544030562895 0.7704755981483692 -0.11584622907939292 -0.16336281795602528 0.4017311605024371 -0.28 -18.952 -1.544 -9.32 0.024 0.404 -0.056
-0.8467573949127484 -1.2567137604751253 -0.16413594430373926 2.0459468758421706 0.03144660615165098 0.8440729285339489 -0.38502917775923884 0.5458517234588344 -0.20263272611853134 -0.011780972448751823 0.781863871515496 -0.12684180336489462 -0.18339047111890336 0.3981968687678116 -0.34 -18.92 -1.608 -9.168 0.044 0.46 -0.028
-0.8417719573521208 -1.2590147316569533 -0.16451943950071063 2.053616779781598 0.030679615757708275 0.8421554525490922 -0.38157772098649667 0.5293583620305818 -0.21127210591428267 0.018064157754752792 0.7579092275363672 -0.12055861805889365 -0.24150993519941236 0.3671736413194318 -0.436 -19.112 -1.476 -8.956 0.008 0.548 0.0
-0.8367865197914932 -1.2605487124448387 -0.16413594430373926 2.0601361981301105 0.02914563496982286 0.8410049669581781 -0.3781262642137545 0.523467875806206 -0.19949113346553085 -0.0023561944897503642 0.7555530330466168 -0.12173671530376882 -0.23679754621991161 0.3640320486664313 -0.528 -19.112 -1.608 -8.832 -0.052 0.588 -0.008
-0.8302671014429802 -1.2624661884296955 -0.16375244910676792 2.068189597266509 0.027228158984966094 0.8383205005793786 -0.3746748074410123 0.5179700886634551 -0.20852321234290724 0.01727875959150267 0.7476990514141156 -0.14137166938502185 -0.2049889206082817 0.39034288713531035 -0.592 -19.176 -1.608 -8.648 0.016 0.588 -0.008
-0.8252816638823526 -1.265150654808495 -0.16413594430373926 2.075859501205936 0.024927187803137973 0.8375535101854359 -0.3696893698803847 0.5592034922340865 -0.23444135173016126 0.0023561944897503642 0.7296348936593628 -0.1841758692821535 -0.17278759591502674 0.35460727070742987 -0.372 -19.396 -1.844 -8.528 0.024 0.548 0.008
-0.820296226321725 -1.2678351211872945 -0.16375244910676792 2.083529405145363 0.023776702212223912 0.8337185582157224 -0.36623791310764253 0.536034246418208 -0.2159844948937834 -0.024740042142378828 0.7410231670264896 -0.1590431280581496 -0.1739656931599019 0.41665372560418945 -0.404 -19.08 -1.34 -8.528 -0.036 0.576 -0.044
-0.8141603031701834 -1.2701360923691225 -0.16451943950071063 2.089665328296905 0.022626216621309852 0.8321845774278369 -0.362402961137929 0.5289656629489569 -0.2399391388729121 -0.003141592653000486 0.730812990904238 -0.13783737765039633 -0.22658737009766006 0.3993749660126868 -0.34 -19.176 -1.508 -8.528 -0.016 0.624 -0.036
-0.8091748656095558 -1.2709030827630652 -0.16413594430373926 2.0977187274333033 0.021092235833424438 0.8306505966399516 -0.3574175235773014 0.5317145565203323 -0.24582962509728803 0.0011780972448751821 0.7166758239657358 -0.13469578499739585 -0.1920298509146547 0.4084070448900632 -0.496 -19.112 -1.376 -8.528 0.008 0.644 -0.028
-0.8041894280489281 -1.2732040539448934 -0.16336895390979655 2.105005136175759 0.019558255045539024 0.8302671014429802 -0.35204859081970247 0.5611669876422118 -0.23247785632203596 0.007461282550876154 0.737096176210239 -0.1507964473440233 -0.1610066234662749 0.45867252733807096 -0.464 -18.824 -1.24 -8.556 0.024 0.568 -0.036
-0.7980535048973865 -1.2770390059146068 -0.16413594430373926 2.1130585353121574 0.01802427425765361 0.8279661302611521 -0.3470631532590749 0.5376050427447081 -0.2320851572404109 0.006283185306000972 0.7209955138636115 -0.15550883632352405 -0.10838494652851677 0.45553093468507044 -0.436 -18.92 -1.24 -8.528 0.036 0.528 -0.056
-0.7923010769428162 -1.279339977096435 -0.16375244910676792 2.1191944584636992 0.016490293469768196 0.8271991398672094 -0.3416942205014759 0.5776603490704644 -0.24072453703616223 0.012566370612001944 0.6966481708028578 -0.13155419234439536 -0.12919799785464497 0.5101161070309539 -0.528 -18.668 -1.004 -8.648 0.008 0.624 -0.028
-0.7880826297761313 -1.2808739578843205 -0.16336895390979655 2.1249468864182695 0.01572330307582549 0.8256651590793239 -0.3359417925469056 0.5847289325397155 -0.271355065402917 0.02042035224450316 0.6797621102929802 -0.1390154748952715 -0.12841259969139487 0.543102829887459 -0.404 -18.54 -0.94 -8.464 -0.036 0.704 -0.044
-0.781179716230647 -1.2850924050510053 -0.16336895390979655 2.133000285554668 0.013805827090968724 0.8248981686853812 -0.3305728597893067 0.5352488482549578 -0.2623229865255406 0.03337942193813016 0.6503096791711006 -0.12212941438539389 -0.08521570071263818 0.5548838023362108 -0.464 -18.604 -1.072 -8.16 0.008 0.656 -0.044
-0.776961269063962 -1.2870098810358621 -0.1622184683188825 2.1391362087062094 0.013038836697026017 0.8248981686853812 -0.324436936637765 0.5509568115199602 -0.26782077366829143 0.05379977418263332 0.6581636608036018 -0.1370519794871462 -0.07343472826388636 0.5383904409079583 -0.496 -18.348 -0.872 -8.008 0.072 0.588 -0.056
-0.7712088411093918 -1.2904613378086043 -0.16183497312191114 2.1468061126456366 0.012655341500054663 0.8245146734884099 -0.31945149907713744 0.5572399968259611 -0.25132741224003885 0.04673119071338223 0.6573782626403517 -0.11427543275289267 -0.06872233928438563 0.5599888903973366 -0.56 -18.316 -0.736 -7.916 0.088 0.576 -0.044
-0.7654564131548215 -1.2931458041874038 -0.16106798272796843 2.152558540600207 0.011504855909140603 0.8233641878974959 -0.3133155759255958 0.5580253949892113 -0.23679754621991161 0.06558074663138515 0.6609125543749772 -0.08953539061051385 -0.10524335387551628 0.5862997288662157 -0.464 -18.224 -0.94 -7.976 0.016 0.656 -0.056
-0.7604709755941939 -1.296597260960146 -0.16030099233402573 2.1586944637517487 0.010354370318226542 0.8218302071096104 -0.30679615757708273 0.5364269454998329 -0.33536501570780186 0.08443030254938806 0.6412776002937242 -0.08050331173313745 -0.09542587683488976 0.6263550351919719 -0.308 -18.096 -0.804 -8.008 -0.044 0.724 -0.064
-0.7543350524426522 -1.2992817273389454 -0.15838351634916897 2.1652138821002613 0.008053399136398421 0.8210632167156677 -0.3006602344255411 0.5250386721327062 -0.2960951075452958 0.10524335387551628 0.6424556975385993 -0.10170906214089073 -0.06558074663138515 0.6377433085590987 -0.592 -17.904 -0.872 -7.976 -0.036 0.692 -0.036
-0.7485826244880819 -1.3011992033238022 -0.15761652595522627 2.1717333004487744 0.006902913545484362 0.8214467119126391 -0.2933738256830854 0.5258240702959563 -0.27763825070891796 0.10720684928364158 0.6440264938650996 -0.1370519794871462 -0.036128315509505585 0.6499169800894755 -0.34 -17.78 -1.072 -7.976 0.052 0.588 -0.072
-0.7424467013365402 -1.304267164899573 -0.1564660403643122 2.1782527187972875 0.006519418348513008 0.8206797215186964 -0.28570392174365833 0.5309291583570821 -0.29648780662692087 0.12487830795676931 0.6259623361103468 -0.10053096489601555 -0.056941366835633805 0.6821183047827305 -0.652 -17.556 -1.108 -7.916 0.088 0.608 -0.056
-0.737844758972884 -1.3081021168692866 -0.15454856437945544 2.1847721371458007 0.006519418348513008 0.8199127311247536 -0.27803401780423126 0.5183627877450802 -0.3082687790756727 0.155116137241899 0.626747734273597 -0.0801106126515124 -0.06872233928438563 0.7158904258024857 -0.684 -17.556 -1.108 -7.824 0.0 0.684 -0.064
-0.7336263118061991 -1.310786583248086 -0.15339807878854136 2.1912915554943133 0.006519418348513008 0.8199127311247536 -0.2703641138648042 0.4896957547864507 -0.3137665662184235 0.15982852622139973 0.6157521599880952 -0.018849555918002914 -0.013744467856877126 0.7229590092717368 -0.62 -17.3 -1.004 -7.856 -0.072 0.732 -0.064
-0.7290243694425429 -1.3142380400208282 -0.1507136124097419 2.1966604882519123 0.005368932757598948 0.8199127311247536 -0.26384469551629114 0.48773225937832543 -0.3208351496876746 0.1519745445888985 0.6075054792739689 -0.023954643979128706 -0.019634954081253035 0.7315983890674882 -0.84 -17.272 -0.94 -7.764 -0.024 0.656 -0.036
-0.724805922275858 -1.3165390112026563 -0.1491796316218565 2.2020294210095113 0.004985437560627594 0.8191457407308109 -0.25617479157686407 0.523467875806206 -0.3059125845859223 0.17160949867015154 0.5921902150905916 -0.0620464548967596 -0.008246680714126275 0.7261006019247374 -0.528 -17.144 -0.972 -7.608 0.016 0.588 -0.056
-0.7190534943212877 -1.3207574583693413 -0.1472621556369997 2.2085488393580244 0.004985437560627594 0.8195292359277823 -0.2469709068495516 0.472024296113323 -0.32751103407530063 0.21676989305703354 0.5866924279478407 -0.054192473264258384 0.009817477040626518 0.8058185154946247 -0.34 -17.016 -0.972 -7.428 0.008 0.608 -0.072
-0.7140680567606601 -1.3234419247481408 -0.1457281748491143 2.2143012673125946 0.004601942363656241 0.8187622455338396 -0.24006799330406725 0.4669192080521972 -0.3204424506060496 0.20538161968990676 0.582372738049965 -0.029452431121879556 -0.05929756132538417 0.8097455063108753 -0.464 -16.764 -0.904 -7.488 0.016 0.684 -0.092
-0.7090826192000325 -1.3265098863239115 -0.14342720366728617 2.2200536952671652 0.004985437560627594 0.8176117599429256 -0.23086410857675477 0.4810563749906994 -0.31926435336117437 0.19242254999627975 0.5831581362132152 -0.02670353755050413 -0.10995574285501701 0.8042477191681244 -0.684 -16.732 -0.772 -7.488 -0.024 0.732 -0.064
-0.7044806768363763 -1.3295778478996825 -0.14112623248545805 2.2261896184187067 0.003451456772742181 0.8168447695489828 -0.22127672865247094 0.4826271713171996 -0.297273204790171 0.1822123738740282 0.5729479600909636 0.001570796326500243 -0.09189158510026421 0.8474446181468811 -0.592 -16.636 -0.604 -7.488 -0.072 0.76 -0.112
-0.7002622296696914 -1.3326458094754532 -0.1392087565006013 2.2311750559793344 0.003451456772742181 0.8172282647459542 -0.21207284392515846 0.49323004652107627 -0.3290818304018009 0.19792033713903062 0.58198003896834 -0.05026548244800778 -0.06675884387626033 0.8977101005948889 -0.496 -16.572 -0.668 -7.428 -0.016 0.724 -0.092
-0.6945098017151211 -1.3357137710512241 -0.1365242901218018 2.2376944743278475 0.002684466378799474 0.8156942839580688 -0.2017184736069319 0.4920519492762011 -0.34243359917705296 0.22344577744465957 0.5588107931524614 -0.05772676499888393 -0.01688606050987761 0.9373727078390199 -0.528 -16.54 -0.5 -7.396 0.044 0.712 -0.092
-0.6899078593514648 -1.3403157134148802 -0.13383982374300235 2.243063407085446 0.0019174759848567672 0.8156942839580688 -0.19213109368264808 0.46259951815432154 -0.31847895519792424 0.2552544030562895 0.5521349087648354 -0.07539822367201165 -0.03455751918300534 0.9648616435527743 -0.464 -16.412 -0.668 -7.428 0.052 0.684 -0.1
-0.68568941218478 -1.342233189399737 -0.13038836697026016 2.2488158350400167 0.0019174759848567672 0.8156942839580688 -0.1821602185613929 0.452782041113695 -0.3066979827491724 0.2988440011166712 0.5466371216220846 -0.07264933010063623 -0.007461282550876154 0.9797842086545265 -0.528 -16.256 -0.772 -7.456 0.008 0.656 -0.12
-0.681470965018095 -1.3460681413694506 -0.12808739578843203 2.2541847677976157 0.0019174759848567672 0.8160777791550401 -0.171422353046195 0.4684900043786975 -0.30983957540217294 0.3031636910145469 0.5489933161118349 -0.03534291734625546 -0.02081305132612822 1.0166979223272823 -0.464 -16.348 -0.636 -7.456 -0.044 0.656 -0.1
-0.6768690226544388 -1.349903093339164 -0.12425244381871851 2.258019719767329 0.0011504855909140602 0.8153107887610974 -0.1606844875309971 0.46024332366457116 -0.3400774046873026 0.2850995332597941 0.5328926537652074 -0.03573561642788053 -0.04751658887663235 1.047328450694037 -0.528 -16.316 -0.636 -7.428 -0.036 0.724 -0.12
-0.6722670802907825 -1.3522040645209923 -0.12156797743991904 2.2637721477218995 0.0007669903939427069 0.8164612743520114 -0.1499466220157992 0.4362886796854425 -0.3224059460141749 0.30473448734104713 0.48498336580695 -0.049480084284757656 -0.021598449489378342 1.0697122983466654 -0.56 -16.128 -0.636 -7.428 -0.036 0.732 -0.1
-0.6676651379271263 -1.3560390164907057 -0.11850001586414821 2.2691410804794985 -0.0003834951969713534 0.8149272935641261 -0.13959225169757264 0.446106156726069 -0.33065262672830115 0.30983957540217294 0.503832921724953 -0.059690260407009234 -0.034950218264630406 1.080707872632167 -0.528 -16.0 -0.804 -7.336 -0.008 0.692 -0.056
-0.6634466907604415 -1.3579564924755625 -0.11543205428837738 2.2737430228431545 -0.0007669903939427069 0.813776807973212 -0.12732040539448933 0.4598506245829461 -0.33261612213642644 0.310232274483798 0.5226824776429558 -0.05379977418263332 -0.03377212101975522 1.143147026610552 0.028 -15.936 -0.604 -7.336 0.08 0.732 -0.072
-0.6580777580028425 -1.36294193003619 -0.11236409271260656 2.2794954507977248 -0.0007669903939427069 0.8141603031701834 -0.11428156869746332 0.4822344722355746 -0.3420409000954279 0.2811725424435435 0.49990593090870233 -0.03887720908088101 -0.009424777959001457 1.1839877310995581 0.716 -15.968 -0.604 -7.396 0.108 0.732 -0.084
-0.6515583396543295 -1.3656263964149895 -0.1119805975156352 2.2833304027674384 -0.0003834951969713534 0.8145437983671547 -0.10277671278832272 0.5258240702959563 -0.3173008579530491 0.2120575040775328 0.48459066672532497 -0.0007853981632501215 0.013744467856877126 1.2177598521193134 0.592 -15.872 -0.436 -7.456 0.088 0.724 -0.084
-0.6446554261088451 -1.368310862793789 -0.11083011192472114 2.2879323451310944 -0.0007669903939427069 0.8153107887610974 -0.088970885697354 0.6027930902944683 -0.3086614781572977 0.1130973355080175 0.45788712917482083 0.022383847652628464 0.008246680714126275 1.286874890485324 0.56 -15.808 -0.604 -7.396 -0.008 0.712 -0.112
-0.6392864933512462 -1.3717623195665312 -0.11044661672774979 2.2933012778886934 -0.0007669903939427069 0.8145437983671547 -0.07669903939427068 0.6263550351919719 -0.32162054785092475 0.11506083091614279 0.47359509243982323 0.03573561642788053 0.0329867228565051 1.279806307016073 0.28 -15.62 0.5 -7.488 0.008 0.712 -0.148
-0.6346845509875899 -1.3744467859453307 -0.10584467436409355 2.298286715449321 -0.0011504855909140602 0.8149272935641261 -0.06212622190935926 0.6157521599880952 -0.2803871442802934 0.19634954081253037 0.4547455365218203 -0.01610066234662749 -0.00510508806112579 1.312793029872578 0.748 -15.428 1.14 -7.52 0.108 0.704 -0.128
-0.6300826086239337 -1.3775147475211016 -0.10239321759135137 2.301354677025092 -0.0038349519697135344 0.8149272935641261 -0.048703890015361885 0.5050110189698281 -0.30473448734104713 0.3471459881565537 0.4339324851956921 -0.1240929097935192 0.021598449489378342 1.3230032059948296 0.9 -15.396 1.408 -7.64 0.152 0.644 -0.14
-0.6250971710633061 -1.3794322235059584 -0.09779127522769512 2.3051896289948055 -0.006519418348513008 0.8153107887610974 -0.034514567727421806 0.478307481419324 -0.33261612213642644 0.4036946559105624 0.38877209080881014 -0.24268803244428755 0.06636614479463526 1.3779810774223382 0.964 -15.396 1.24 -7.764 0.164 0.624 -0.176
-0.6197282383057071 -1.3840341658696145 -0.09280583766706753 2.3082575905705762 -0.009203884727312482 0.8172282647459542 -0.021092235833424438 0.4944081437659515 -0.30748338091242255 0.4480696521341943 0.3891647898904352 -0.31887165427954933 0.03809181091763089 1.4298173561968461 1.464 -15.364 0.736 -7.732 0.164 0.676 -0.14
-0.6147428007450796 -1.386718632248414 -0.08782040010643993 2.3117090473433186 -0.01342233189399737 0.8176117599429256 -0.0038349519697135344 0.4680973052970724 -0.3290818304018009 0.4967643382557018 0.3612831550950559 -0.34636058999330355 0.05890486224375911 1.5103206679299837 1.96 -15.428 0.132 -7.856 0.188 0.752 -0.12
-0.6093738679874806 -1.389786593824185 -0.08360195293975504 2.3140100185251464 -0.013038836697026017 0.8183787503368682 0.012655341500054663 0.5156138941737047 -0.3019855937696717 0.4841979676436999 0.32829643223855076 -0.2501493149951637 0.06715154295788539 1.5849334934387451 1.712 -15.492 0.164 -7.884 0.4 0.724 -0.112
-0.603237944835939 -1.3909370794150988 -0.08053399136398422 2.3170779801009176 -0.01342233189399737 0.8195292359277823 0.028762139772851508 0.6027930902944683 -0.27567475530079266 0.42372230907344055 0.3019855937696717 -0.07932521448826227 0.09424777959001458 1.6442310547641292 1.212 -15.588 0.436 -7.824 0.344 0.656 -0.156
-0.596718526487426 -1.3947720313848124 -0.07631554419729933 2.319762446479717 -0.01227184630308331 0.8218302071096104 0.046402918833533764 0.6526658736608509 -0.297273204790171 0.35539266887067994 0.27017696815804176 0.06361725122325984 0.12370021071189413 1.6838936620082605 0.9 -15.588 0.836 -7.824 0.172 0.664 -0.168
-0.5905826033358843 -1.3982234881575546 -0.07209709703061444 2.322063417661545 -0.011888351106111956 0.8222137023065818 0.06289321230330196 0.6432410957018495 -0.29570240846367074 0.39544797519643615 0.2689988709131666 0.0730420291822613 0.168075206935526 1.6768250785390093 0.464 -15.364 0.904 -7.884 0.152 0.78 -0.168
-0.5829126993964572 -1.4016749449302968 -0.06711165946998685 2.325131379237316 -0.01227184630308331 0.8248981686853812 0.08130098175792692 0.6361725122325984 -0.2858849314230442 0.42647120264481597 0.22344577744465957 0.023561944897503646 0.1751437904047771 1.628130392417502 0.404 -15.364 0.668 -8.008 0.264 0.684 -0.156
-0.5775437666388583 -1.4035924209151536 -0.06135923151541655 2.3258983696312585 -0.013038836697026017 0.826815644670238 0.09855826562163783 0.6114324700902196 -0.2741039589742924 0.504225620806578 0.1519745445888985 -0.02670353755050413 0.23836834254641187 1.655226629049631 0.372 -15.176 -0.132 -8.16 0.292 0.588 -0.148
-0.5706408530933739 -1.4078108680818384 -0.056373793954788955 2.3270488552221726 -0.011888351106111956 0.8302671014429802 0.11619904468232009 0.5729479600909636 -0.2929535148922953 0.5026548244800777 0.13783737765039633 -0.01021017612225158 0.24308073152591259 1.687820652824511 0.464 -15.08 -0.332 -8.252 0.188 0.548 -0.196
-0.5645049299418322 -1.4093448488697238 -0.05062136600021865 2.327432350419144 -0.010737865515197896 0.8325680726248084 0.13383982374300235 0.582372738049965 -0.28627763050466926 0.5478152188669597 0.08482300163101313 0.062439153978384655 0.25564710213791453 1.7274832600686423 0.404 -15.016 -0.5 -8.344 0.152 0.656 -0.184
-0.5576020163963479 -1.411645820051552 -0.04678641403050512 2.3278158456161155 -0.009203884727312482 0.8364030245945219 0.15109710760671324 0.6243915397838465 -0.2646791810152909 0.4896957547864507 0.062439153978384655 0.13940817397689656 0.23719024530153668 1.7039213151711385 0.092 -14.856 -0.536 -8.556 0.144 0.704 -0.196
-0.5514660932448062 -1.41394679123338 -0.04410194765170564 2.3270488552221726 -0.008053399136398421 0.8390874909733214 0.1679708962734528 0.691150383660107 -0.23758294438316174 0.3891647898904352 0.023169245815878585 0.15629423448677418 0.27488935713754253 1.6630806106821323 -0.216 -14.668 -0.132 -8.528 0.136 0.656 -0.184
-0.5445631796993219 -1.417014752809151 -0.0395000052880494 2.3270488552221726 -0.007669903939427069 0.8421554525490922 0.184461189743221 0.6982189671293579 -0.24857851866866346 0.37934731284980866 -0.054977871427508505 0.11152653918151725 0.33732851111592715 1.7286613573135174 -0.34 -14.508 0.032 -8.528 0.144 0.56 -0.148
-0.5384272565477802 -1.4189322287940078 -0.03413107253045045 2.3247478840403444 -0.008053399136398421 0.845223414124863 0.2017184736069319 0.6997897634558582 -0.2509347131584138 0.41665372560418945 -0.06754424203951044 0.034164820101380285 0.3290818304018009 1.6379478694581284 -0.464 -14.128 -0.132 -8.344 0.124 0.568 -0.168
-0.5299903622144104 -1.421616695172807 -0.03029612056073692 2.323980893646402 -0.008436894333369775 0.8490583660945765 0.2174417766827574 0.6483461837629753 -0.19320794815952988 0.452782041113695 -0.14844025285427295 -0.02670353755050413 0.3341869184629267 1.5177819504808598 -0.404 -13.652 -0.2 -8.312 0.136 0.636 -0.184
-0.5230874486689261 -1.42238368556675 -0.02569417819708068 2.322830408055488 -0.008820389530341128 0.8521263276703473 0.22933012778886935 0.7005751616191084 -0.17749998489452745 0.46259951815432154 -0.17043140142527635 -0.04790928795825741 0.28667032958629435 1.4384567359925975 -0.56 -13.364 -0.568 -8.436 0.152 0.704 -0.176
-0.5177185159113271 -1.424684656748578 -0.020708740636453084 2.3193789512827454 -0.008436894333369775 0.8551942892461182 0.24160197409195266 0.6648395451912278 -0.17867808213940264 0.4688827034603225 -0.18849555918002917 -0.010995574285501701 0.32162054785092475 1.3410673637495825 -0.592 -13.08 -0.568 -8.436 0.136 0.656 -0.176
-0.5115825927597855 -1.4250681519455495 -0.01687378866673955 2.3163109897069747 -0.007669903939427069 0.859412736412803 0.25233983960715056 0.6397068039672239 -0.1531526418337737 0.47752208325607387 -0.23640484713828655 0.01649336142825255 0.33300882121805153 1.235824009874066 -0.404 -12.412 -0.436 -8.312 0.152 0.588 -0.156
-0.5062136600021865 -1.4266021327334348 -0.013038836697026017 2.313243028131204 -0.008053399136398421 0.8613302123976598 0.2619272195314344 0.6404922021304741 -0.12684180336489462 0.46456301356244684 -0.3110176726470481 0.028667032958629435 0.3451824927484284 1.1097676046724216 -0.464 -12.064 -0.604 -8.22 0.152 0.576 -0.196
-0.49854375606275947 -1.4273691231273775 -0.008436894333369775 2.3101750665554333 -0.008053399136398421 0.864781669170402 0.2715145994557182 0.6774059158032297 -0.06361725122325984 0.3923063825434357 -0.3090541772389228 -0.00039269908162506076 0.3451824927484284 0.9589711573283983 -0.528 -11.968 -0.536 -8.1 0.124 0.664 -0.176
-0.49049035692636106 -1.426985627930406 -0.005368932757598948 2.307107104979662 -0.007669903939427069 0.8690001163370868 0.2791845033951453 0.7033240551904838 -0.018849555918002914 0.36560284499293155 -0.3408628028505527 -0.008639379795751335 0.3436116964219281 0.8360563447797543 -0.56 -11.744 -0.468 -8.22 0.144 0.656 -0.168
-0.48397093857784806 -1.4258351423394922 -0.002684466378799474 2.3028886578129772 -0.008053399136398421 0.871301087518915 0.28608741694062967 0.7618362183526178 0.01021017612225158 0.32162054785092475 -0.3691371367275571 -0.004319689897875668 0.3180862561162992 0.7418085651897397 -0.404 -11.968 -0.5 -8.344 0.136 0.588 -0.196
-0.477451520229335 -1.4254516471425207 0.0011504855909140602 2.2986702106462924 -0.007286408742455715 0.8747525442916572 0.29107285450125725 0.7217809120268617 0.04908738520313259 0.3498948817279291 -0.42136611458369017 0.0027488935713754254 0.3086614781572977 0.6699446332523536 -1.212 -12.096 -0.568 -8.528 0.136 0.54 -0.184
-0.47246608266870743 -1.423534171157664 0.006519418348513008 2.2940682682826363 -0.007669903939427069 0.877820505867428 0.29605829206188483 0.646775387436475 0.06990043652926081 0.400945762339187 -0.4480696521341943 -0.001570796326500243 0.33300882121805153 0.5650939784584624 -2.088 -12.032 -0.668 -8.556 0.124 0.56 -0.176
-0.4670971499111085 -1.4239176663546353 0.01112136071216925 2.288315840328066 -0.008053399136398421 0.8816554578371415 0.30027673922856973 0.503832921724953 0.12055861805889365 0.4971570373373269 -0.49519354192920156 -0.005497787142750851 0.31180307081029823 0.4480696521341943 -2.244 -12.412 -2.148 -8.436 0.144 0.616 -0.168
-0.4601942363656241 -1.4212331999758359 0.01342233189399737 2.2821799171765242 -0.008053399136398421 0.883189438625027 0.30334470080434056 0.5713771637644633 0.12919799785464497 0.3993749660126868 -0.5081526116228285 -0.0310232274483798 0.28470683417816905 0.37267142846218265 -3.272 -12.604 -2.716 -8.376 0.152 0.684 -0.176
-0.4544418084110538 -1.4185487335970364 0.016490293469768196 2.277577974812868 -0.005752427954570301 0.8874078857917118 0.30602916718314005 0.6200718498859709 0.15472343816027392 0.2882411259127946 -0.5717698628460884 0.04987278336638271 0.2721404635661671 0.32633293683042547 -3.74 -12.572 -2.952 -8.312 0.136 0.664 -0.168
-0.451373846835283 -1.4166312576121796 0.019941750242510378 2.2714420516613263 -0.0023009711818281204 0.88970885697354 0.30833013836496814 0.5191481859083303 0.19477874448603014 0.32554753866717534 -0.601222293967968 0.21441369856728315 0.30080749652479655 0.27567475530079266 -3.272 -13.08 -3.76 -8.128 0.116 0.712 -0.168
-0.44447093328979864 -1.4150972768242942 0.019558255045539024 2.264539138115842 0.0011504855909140602 0.8923933233523395 0.31101460474376763 0.5054037180514531 0.21284290224078292 0.24150993519941236 -0.6149667618248451 0.3644247477480564 0.2949170103004206 0.2501493149951637 -3.896 -13.3 -3.256 -8.128 -0.336 0.712 -0.184
-0.4398689909261424 -1.411645820051552 0.021859226227367145 2.2572527293733864 0.002684466378799474 0.8954612849281103 0.3133155759255958 0.5811946408050899 0.252112810403289 0.08443030254938806 -0.6342090168244731 0.329474529483426 0.30277099193292184 0.22030418479165909 -4.204 -13.208 -2.28 -8.16 -0.784 0.712 -0.212
-0.43526704856248616 -1.4081943632788099 0.024927187803137973 2.2507333110248733 0.0007669903939427069 0.8992962368978238 0.3144660615165098 0.4661338098889471 0.3180862561162992 0.17867808213940264 -0.6719081286604789 0.10170906214089073 0.32633293683042547 0.19477874448603014 -3.644 -13.652 -3.12 -8.008 -0.636 0.792 -0.184
-0.43104860139580126 -1.4058933920969816 0.02569417819708068 2.244980883070303 -0.0023009711818281204 0.9019807032766233 0.3160000423043952 0.42175881366531526 0.28195794060679363 0.21480639764890821 -0.6487388828446004 -0.1621847207111501 0.2854922323414192 0.155116137241899 -3.676 -13.808 -3.12 -7.976 -0.024 0.772 -0.168
-0.42683015422911635 -1.4024419353242394 0.028378644575880154 2.2376944743278475 -0.004985437560627594 0.9046651696554228 0.31676703269833795 0.42647120264481597 0.29845130203504616 0.15354534091539876 -0.6503096791711006 -0.3349723166261768 0.26782077366829143 0.12644910428326955 -3.864 -13.872 -2.716 -8.128 0.152 0.792 -0.176
-0.4237621926533455 -1.398606983354526 0.029529130166794215 2.2304080655853915 -0.006519418348513008 0.9085001216251363 0.3186845086831947 0.3479313863198038 0.3648174468296814 0.1590431280581496 -0.6801548093746052 -0.24936391683191356 0.3369358120343021 0.10327985846739098 -3.116 -14.128 -3.288 -8.344 0.152 0.792 -0.156
-0.42031073588060336 -1.3951555265817839 0.02914563496982286 2.223505152039907 -0.005368932757598948 0.9138690543827352 0.31945149907713744 0.36246125233993104 0.3436116964219281 0.09896016856951531 -0.7154977267208606 -0.07971791356988733 0.38563049815580963 0.10170906214089073 -3.208 -13.968 -2.92 -8.832 0.136 0.752 -0.176
-0.4168592791078612 -1.3913205746120703 0.02914563496982286 2.2143012673125946 -0.004601942363656241 0.9180875015494201 0.3198349942741088 0.3471459881565537 0.37934731284980866 0.005890486224375911 -0.7473063523324905 0.05222897785613308 0.45238934203207 0.08246680714126275 -3.396 -14.064 -2.316 -9.168 0.044 0.616 -0.176
-0.41379131753209036 -1.3859516418544713 0.03029612056073692 2.206247868176196 -0.004601942363656241 0.9230729391100477 0.31945149907713744 0.2831360378516688 0.41390483203281403 0.01060287520387664 -0.7783295797808704 0.06479534846813502 0.47163159703169794 0.05654866775400875 -2.772 -14.252 -2.248 -9.32 -0.116 0.588 -0.168
-0.4114903463502622 -1.3825001850817291 0.02914563496982286 2.1978109738428264 -0.005368932757598948 0.9280583766706754 0.32060198466805145 0.2697842690764167 0.4343251842773172 0.013744467856877126 -0.7983572329437485 0.01688606050987761 0.4790928795825741 0.03377212101975522 -2.864 -14.348 -1.912 -9.688 -0.088 0.588 -0.176
-0.40957287036540546 -1.3782817379150443 0.03029612056073692 2.189757574706428 -0.006135923151541655 0.9338108046252456 0.3202184894710801 0.24229533336266248 0.42254421182856533 0.0400553063257562 -0.8266315668207529 -0.04084070448900632 0.478307481419324 0.0019634954081253035 -2.368 -14.476 -2.18 -9.748 0.016 0.588 -0.176
-0.40803888957752005 -1.373679795551388 0.030679615757708275 2.180170194782144 -0.005368932757598948 0.9376457565949592 0.3198349942741088 0.16061392438464983 0.4453207585628189 0.050658181529632834 -0.8678649703913842 -0.03769911183600583 0.504225620806578 0.018849555918002914 -2.116 -14.572 -2.384 -9.748 0.008 0.528 -0.156
-0.406888403986606 -1.3686943579907604 0.029912625363765568 2.170966310054832 -0.004601942363656241 0.9437816797465008 0.3202184894710801 0.14961835009914815 0.472024296113323 0.011780972448751823 -0.9185231519210171 0.013351768775252066 0.5124723015207042 0.034950218264630406 -1.868 -14.348 -2.112 -9.84 -0.052 0.528 -0.224
-0.40650490878963463 -1.363708920430133 0.029529130166794215 2.1621459205244906 -0.004985437560627594 0.9487671173071284 0.32060198466805145 0.15354534091539876 0.45827982825644586 -0.0011780972448751821 -0.9354092124308947 0.03769911183600583 0.5218970794797058 -0.023954643979128706 -1.744 -14.38 -2.18 -9.628 -0.024 0.52 -0.224
-0.40420393760780654 -1.3591069780664766 0.0279951493789088 2.1517915502062643 -0.005368932757598948 0.952602069276842 0.3198349942741088 0.1500110491807732 0.4959789400924517 -0.062439153978384655 -0.9711448288587752 -0.007853981632501214 0.5077599125412036 -0.010995574285501701 -2.116 -14.668 -1.88 -9.476 0.016 0.548 -0.212
-0.40305345201689247 -1.3537380453088776 0.027611654181937447 2.141820675085009 -0.005752427954570301 0.9579710020344409 0.3198349942741088 0.1610066234662749 0.5112942042758291 -0.07461282550876154 -0.989601685695153 -0.02120575040775328 0.4751658887663235 -0.013351768775252066 -1.96 -14.732 -1.676 -9.444 0.108 0.636 -0.252
-0.4026699568199211 -1.3487526077482501 0.028762139772851508 2.1306993143728397 -0.005752427954570301 0.9625729443980972 0.31906800388016604 0.09267698326351434 0.5128650006023293 -0.01767145867312773 -1.0375109736534105 -0.018849555918002914 0.44453536039956876 -0.05733406591725887 -1.712 -14.92 -1.544 -9.14 0.1 0.692 -0.26
-0.4019029664259784 -1.3426166845967085 0.0279951493789088 2.1191944584636992 -0.005368932757598948 0.9671748867617533 0.31945149907713744 0.051443579692882956 0.5438882280507091 -0.015707963265002428 -1.061072918550914 -0.010995574285501701 0.44453536039956876 -0.03534291734625546 -1.588 -15.268 -1.776 -9.076 0.124 0.704 -0.26
-0.40151947122900705 -1.3380147422330522 0.028378644575880154 2.1080730977515296 -0.005368932757598948 0.972160324322381 0.3186845086831947 0.03180862561162992 0.5379977418263332 -0.04673119071338223 -1.0885618542646684 0.019634954081253035 0.44060836958331817 0.005497787142750851 -1.804 -15.46 -1.944 -9.232 0.1 0.636 -0.24
-0.4011359760320357 -1.3318788190815105 0.027611654181937447 2.096568241842389 -0.004218447166684887 0.9767622666860372 0.31945149907713744 0.028274333877004374 0.5552765014178359 -0.034950218264630406 -1.092096145999294 0.05811946408050899 0.45160394386881986 0.009424777959001457 -1.712 -15.872 -2.012 -9.232 0.124 0.636 -0.268
-0.39998549044112164 -1.3249759055360262 0.026461168591023387 2.084679890736277 -0.0030679615757708274 0.9805972186557508 0.3198349942741088 0.031415926530004856 0.5529203069280855 -0.03220132469325498 -1.105840613856171 0.0789325154066372 0.4229369109101904 0.0 -1.556 -16.192 -2.012 -9.14 0.124 0.676 -0.252
-0.3996019952441503 -1.3199904679753984 0.025310683000109326 2.073558530024108 -0.002684466378799474 0.9836651802315216 0.3160000423043952 0.023561944897503646 0.5737333582542138 -0.10485065479389122 -1.1089822065091715 0.10720684928364158 0.3860231972374347 -0.061653755815134534 -1.588 -16.508 -1.88 -9.232 0.044 0.692 -0.252
-0.3996019952441503 -1.3142380400208282 0.02454369260616662 2.0624371693119388 -0.0019174759848567672 0.9871166370042638 0.31254858553165304 0.018456856836377853 0.5521349087648354 -0.11741702540589316 -1.1435397256921769 0.07853981632501214 0.3502875808095542 -0.2697842690764167 -1.776 -16.92 -1.776 -9.292 0.06 0.692 -0.296
-0.3996019952441503 -1.308485612066258 0.024160197409195266 2.0509323134027984 -0.0011504855909140602 0.9901845985800346 0.30871363356193954 0.004319689897875668 0.5839435343764653 -0.04908738520313259 -1.1333295495699254 0.03730641275438077 0.33457961754455173 -0.3597123587685556 -1.744 -17.144 -1.712 -9.2 0.124 0.78 -0.308
-0.400368985638093 -1.3023496889147164 0.023009711818281205 2.0382769719027434 -0.0011504855909140602 0.9944030457467194 0.3052621767891973 -0.001570796326500243 0.5733406591725887 -0.09385508050838952 -1.138434637631051 0.019634954081253035 0.3279037331569257 -0.38170350733955904 -1.836 -17.46 -1.912 -9.2 0.108 0.78 -0.288
-0.39998549044112164 -1.2973642513540886 0.0222427214243385 2.027922601584517 -0.0015339807878854137 0.9978545025194616 0.30181072001645515 0.008639379795751335 0.5827654371315901 -0.08364490438613793 -1.1588549898755542 0.013351768775252066 0.32594023774880043 -0.3381139092791773 -1.932 -17.652 -1.98 -9.076 0.108 0.732 -0.296
-0.4007524808350643 -1.291228328202547 0.021092235833424438 2.0164177456753762 -0.0015339807878854137 1.000538968898261 0.29912625363765566 -0.04084070448900632 0.5914048169273415 -0.09267698326351434 -1.1549279990593035 -0.0007853981632501215 0.3392920065240525 -0.3059125845859223 -1.776 -17.78 -1.812 -8.984 0.116 0.76 -0.288
-0.40228646162294973 -1.2862428906419194 0.019558255045539024 2.005296384963207 -0.0015339807878854137 1.0039904256710033 0.29682528245582757 -0.02552544030562895 0.5721625619277135 -0.1060287520387664 -1.1549279990593035 0.007461282550876154 0.31887165427954933 -0.30355639009617197 -1.712 -17.872 -1.576 -8.924 0.116 0.8 -0.308
-0.40228646162294973 -1.2801069674903778 0.01802427425765361 1.9926410434631525 -0.0011504855909140602 1.0062913968528313 0.2933738256830854 -0.04358959806038174 0.5705917656012133 -0.10445795571226615 -1.1470740174268024 0.029059732040254495 0.3110176726470481 -0.2741039589742924 -1.836 -17.968 -1.644 -9.048 0.116 0.8 -0.296
-0.40228646162294973 -1.2743545395358076 0.017640779060682257 1.9819031779479546 -0.0007669903939427069 1.0097428536255737 0.2906893593042859 -0.056941366835633805 0.5592034922340865 -0.15275994275214863 -1.1278317624271745 0.011388273367126762 0.297273204790171 -0.25368360672978923 -1.68 -18.192 -1.712 -9.108 0.116 0.8 -0.296
-0.40305345201689247 -1.2697525971721513 0.01687378866673955 1.9711653124327566 -0.0011504855909140602 1.0128108152013444 0.28877188331942916 -0.06440264938650996 0.5482079179485848 -0.14372786387477224 -1.105055215692921 -0.001570796326500243 0.3063052836675474 -0.2831360378516688 -1.836 -18.348 -1.408 -9.2 0.108 0.8 -0.296
-0.4045874328047779 -1.2647671596115235 0.014956312681882784 1.9592769613266448 -0.0007669903939427069 1.0162622719740866 0.286470912137601 -0.08246680714126275 0.5112942042758291 -0.0899280896921389 -1.1026990212031706 -0.008639379795751335 0.31415926530004856 -0.26035949111741524 -1.744 -18.38 -1.308 -9.26 0.3 0.78 -0.308
-0.4061214135926633 -1.2590147316569533 0.01457281748491143 1.9489225910084182 0.0 1.0200972239438002 0.2834029505618302 -0.13037609509952017 0.5548838023362108 -0.08560839979426324 -1.1242974706925488 0.043196898978756684 0.34478979366680335 -0.23287055540366103 -1.96 -18.316 -1.608 -9.232 0.5 0.772 -0.288
-0.40650490878963463 -1.2540292940963258 0.01342233189399737 1.9370342399023062 0.0023009711818281204 1.023165185519571 0.28033498898605935 -0.11349003458964255 0.5383904409079583 -0.12723450244651968 -1.0940596414074193 0.1288052987730199 0.3381139092791773 -0.26075219019904033 -2.088 -18.412 -1.576 -9.384 0.456 0.772 -0.296
-0.40727189918357737 -1.24674288535387 0.01112136071216925 1.9251458887961943 0.006135923151541655 1.0273836326862558 0.27611654181937445 -0.0789325154066372 0.5595961913157116 -0.13155419234439536 -1.1168361881416728 0.27017696815804176 0.35578536795230503 -0.31926435336117437 -1.96 -18.192 -1.308 -10.088 0.172 0.808 -0.296
-0.4091893751684341 -1.2417574477932425 0.010354370318226542 1.9132575376900822 0.009203884727312482 1.031985575049912 0.2718980946526896 -0.13233959050764546 0.5753041545807139 -0.12370021071189413 -1.1290098596720497 0.336150413871052 0.3950552761148111 -0.39976766509431183 -2.056 -18.16 -1.408 -10.668 0.124 0.76 -0.296
-0.4111068511532909 -1.2363885150356435 0.009203884727312482 1.9006021961900277 0.011504855909140603 1.0385049933984252 0.26729615228903336 -0.1460840583645226 0.5544911032545857 -0.10759954836526664 -1.19576870354831 0.2878484268311695 0.5203262831532055 -0.45160394386881986 -2.336 -18.0 -2.112 -11.124 0.116 0.608 -0.296
-0.41225733674420495 -1.2310195822780445 0.008436894333369775 1.8883303498869444 0.014189322287940077 1.045024411746938 0.2607767339405203 -0.16964600326202625 0.5658793766217125 -0.1260564052016445 -1.2318970190578156 0.25368360672978923 0.6200718498859709 -0.49951323182707724 -2.552 -17.808 -2.08 -11.308 0.08 0.432 -0.296
-0.4153252983199758 -1.2248836591265029 0.007669903939427069 1.8764419987808323 0.016106798272796843 1.0515438300954512 0.25502430598595005 -0.18653206377190384 0.6126105673350948 -0.10249446030414085 -1.2640983437510704 0.22737276826091016 0.6660176424361031 -0.5741260573358388 -2.68 -17.748 -2.248 -11.308 0.116 0.412 -0.308
-0.41724277430483253 -1.217597250384047 0.007286408742455715 1.861869181295921 0.01802427425765361 1.0584467436409355 0.24812139244046566 -0.22972896275066054 0.6369579103958485 -0.054977871427508505 -1.319076215178579 0.20145462887365617 0.6668030405993531 -0.626747734273597 -2.74 -17.556 -2.448 -11.308 0.108 0.472 -0.28
-0.41800976469877527 -1.2114613272325054 0.006135923151541655 1.8469128686140381 0.019558255045539024 1.0657331523833913 0.24083498369800996 -0.2159844948937834 0.6444191929467247 -0.07422012642713648 -1.3665928040552113 0.17592918856802722 0.6412776002937242 -0.6609125543749772 -3.208 -17.556 -2.784 -11.34 0.116 0.52 -0.268
-0.42146122147151743 -1.2049419088839926 0.004601942363656241 1.8331070415230695 0.02147573103039579 1.0726360659288756 0.23354857495555426 -0.1920298509146547 0.6373506094774736 -0.09856746948789025 -1.4199998791562196 0.19163715183302965 0.6711227304972288 -0.7233517083533619 -3.612 -17.492 -3.188 -11.156 0.1 0.52 -0.288
-0.42452918304728826 -1.1976555001415368 0.004218447166684887 1.8166167480533013 0.023776702212223912 1.0799224746713312 0.2247281854252131 -0.21676989305703354 0.6671957396809782 -0.10877764561014182 -1.4785120423183538 0.2269800691792851 0.7268860000879874 -0.7881470568214969 -3.768 -17.364 -3.22 -10.88 0.108 0.508 -0.28
-0.426446659032145 -1.1899855962021098 0.002684466378799474 1.800126454583533 0.02684466378799474 1.0875923786107584 0.2151408055009293 -0.2874557277495445 0.6962554717212327 -0.0899280896921389 -1.5232797376236107 0.23483405081178632 0.7441647596794901 -0.8258461686575027 -4.204 -17.364 -2.82 -10.636 0.1 0.5 -0.268
-0.43104860139580126 -1.1830826826566254 0.0023009711818281204 1.7851701419016504 0.028378644575880154 1.0944952921562427 0.20708740636453085 -0.3137665662184235 0.7280640973328626 -0.06361725122325984 -1.5888604842549958 0.20813051326128218 0.7335618844756134 -0.8525497062080069 -4.236 -17.272 -3.256 -10.544 -0.108 0.54 -0.296
-0.43373306777460074 -1.175029283520227 0.0011504855909140602 1.768679848431882 0.028378644575880154 1.1017817008986983 0.19865051203116108 -0.33025992764667605 0.7657632091688684 -0.10563605295714133 -1.5759014145613688 0.1260564052016445 0.704502152435359 -0.8517643080447568 -4.488 -17.524 -3.86 -10.36 -0.272 0.54 -0.296
-0.43795151494128565 -1.1654419035959431 0.0011504855909140602 1.7525730501590853 0.028378644575880154 1.10791762405024 0.18983012250081996 -0.32751103407530063 0.7653705100872433 -0.09385508050838952 -1.6045684475199982 0.04123340357063138 0.6636614479463526 -0.879253243758511 -4.768 -17.716 -3.724 -10.268 -0.208 0.608 -0.26
-0.4425534573049419 -1.15892248524743 0.0003834951969713534 1.737233242280231 0.0279951493789088 1.1129030616108677 0.18062623777350748 -0.3762057201968082 0.8089601081476251 -0.03180862561162992 -1.6120297300708744 -0.007461282550876154 0.6483461837629753 -0.9255917353902682 -4.736 -17.904 -4.06 -10.148 -0.072 0.636 -0.28
-0.4456214188807127 -1.151252581308003 -0.0007669903939427069 1.718825472825606 0.028378644575880154 1.1213399559442374 0.16988837225830958 -0.4241150081550656 0.8203483815147519 -0.08560839979426324 -1.6509069391517552 -0.02631083846887907 0.6585563598852269 -0.9334457170227694 -5.108 -18.192 -4.228 -9.996 0.08 0.676 -0.268
-0.44983986604739756 -1.1424321917776619 -0.002684466378799474 1.7031021697497806 0.028762139772851508 1.1270923838988078 0.1606844875309971 -0.3742422247886829 0.8368417429430044 -0.12252211346701895 -1.6783958748655097 0.009032078877376396 0.666410341517728 -1.0009899590622797 -5.452 -18.316 -4.328 -10.024 0.052 0.712 -0.308
-0.45405831321408247 -1.1324613166564066 -0.004601942363656241 1.686228381083041 0.03029612056073692 1.1339952974442922 0.14802914603094242 -0.40251655866568725 0.8344855484532541 -0.13351768775252065 -1.6438383556825042 0.08796459428401361 0.6668030405993531 -1.0335839828371598 -5.828 -18.38 -3.828 -9.932 -0.024 0.692 -0.288
-0.45827676038076737 -1.1247914127169796 -0.004218447166684887 1.6697380876132728 0.03144660615165098 1.1408982109897765 0.13805827090968723 -0.4441426613179437 0.8961393042683886 -0.135873882242271 -1.6575828235393815 0.12959069693627004 0.6946846753947324 -1.0701049974282906 -6.2 -18.412 -3.76 -9.964 -0.008 0.692 -0.288
-0.4640291883353377 -1.1152040327926958 -0.005752427954570301 1.6513303181586478 0.03144660615165098 1.1478011245352608 0.1250194342126612 -0.47870018050094904 0.9185231519210171 -0.09032078877376397 -1.7365153389460186 0.0899280896921389 0.6927211799866071 -1.118799683549798 -6.42 -18.732 -4.196 -10.024 0.116 0.656 -0.308
-0.47016511148687934 -1.1063836432623546 -0.005752427954570301 1.6348400246888797 0.032213596545593685 1.1547040380807452 0.11389807350049197 -0.5332853528468324 0.9036005868192648 -0.03534291734625546 -1.7380861352725188 0.022776546734253524 0.6613052534566023 -1.1266536651822991 -6.636 -18.92 -4.868 -10.176 0.124 0.704 -0.316
-0.47553404424447826 -1.0967962633380708 -0.006135923151541655 1.614514779249398 0.034514567727421806 1.1623739420201722 0.09970875121255189 -0.5972953031517174 0.9232355409005178 -0.04751658887663235 -1.7439766214968948 0.09149888601863915 0.6876160919254813 -1.2703815290570715 -7.072 -18.984 -5.104 -10.332 0.108 0.712 -0.28
-0.48090297700207724 -1.0875923786107584 -0.006902913545484362 1.5984079809766012 0.03681553890924993 1.1692768555656565 0.08705340971249723 -0.6114324700902196 0.937765406920645 -0.07343472826388636 -1.8013106874141536 0.22266037928140944 0.6970408698844828 -1.3497067435453338 -6.888 -19.176 -5.168 -10.268 0.06 0.644 -0.26
-0.4881893857445329 -1.0780049986864746 -0.007286408742455715 1.580767201915919 0.04065049087896346 1.1754127787171982 0.07056311624272903 -0.6212499471308461 0.9852819957972774 -0.07461282550876154 -1.7765706452717749 0.2925608158106702 0.7257079028431123 -1.4176436846664693 -7.636 -19.208 -5.304 -9.964 -0.272 0.636 -0.28
-0.49585928968396 -1.0676506283682479 -0.008436894333369775 1.562359432461294 0.04295146206079158 1.182699187459654 0.05292233718204677 -0.6452045911099747 0.976642616001526 -0.08246680714126275 -1.7871735204756514 0.3059125845859223 0.6821183047827305 -1.610066234662749 -8.54 -19.588 -5.708 -9.384 -0.4 0.684 -0.28
-0.5027622032294443 -1.058830238837907 -0.009203884727312482 1.5443351582036402 0.044485442848677 1.1861506442323961 0.03834951969713534 -0.7154977267208606 0.9782134123280263 -0.08443030254938806 -1.8150551552710308 0.23522674989341139 0.6200718498859709 -1.6732907868043838 -8.88 -20.128 -5.976 -8.772 -0.316 0.8 -0.26
-0.5115825927597855 -1.0488593637166517 -0.008820389530341128 1.527844864733872 0.04486893804564835 1.1911360817930239 0.021859226227367145 -0.7763660843727451 0.950331777532647 -0.031415926530004856 -1.7215927738442662 0.14686945652777272 0.5050110189698281 -1.6249887997645014 -8.756 -20.764 -5.908 -7.856 -0.108 1.04 -0.224
-0.5192524966992126 -1.040422469383282 -0.009587379924283835 1.5121215616580466 0.04716990922747647 1.194587538565766 0.008820389530341128 -0.7905032513112472 0.9295187262065188 -0.022383847652628464 -1.6238107025196262 0.13548118316064595 0.39858956784943667 -1.513069561501359 -8.6 -21.428 -6.244 -7.272 0.036 1.128 -0.28
-0.5269224006386396 -1.031985575049912 -0.01112136071216925 1.4986992297640491 0.0502378708032473 1.196888509747594 -0.0030679615757708274 -0.8399833355960049 0.9255917353902682 -0.04437499622363186 -1.5476270806843644 0.17789268397615252 0.33300882121805153 -1.364629308647086 -8.228 -22.16 -6.244 -7.06 -0.136 1.156 -0.288
-0.5349757997750381 -1.0227816903225997 -0.012655341500054663 1.4841264122791378 0.05292233718204677 1.1984224905354794 -0.015339807878854137 -0.8058185154946247 0.8772897483503856 -0.1319468914260204 -1.4317808516049715 0.26742807458666634 0.21559179581215834 -1.2432852924249422 -7.976 -22.732 -5.876 -7.272 -0.436 1.188 -0.232
-0.5437961893053792 -1.0162622719740866 -0.014189322287940077 1.4726215563699971 0.05483981316690354 1.1995729761263936 -0.025310683000109326 -0.8505862107998815 0.8419468310041303 -0.15354534091539876 -1.3069025436482022 0.2709623663212919 0.12919799785464497 -1.0677488029385402 -7.728 -23.176 -5.336 -8.068 -0.584 1.196 -0.26
-0.553383569229663 -1.0070583872467742 -0.015339807878854137 1.4607332052638853 0.05445631796993219 1.1995729761263936 -0.03413107253045045 -0.8713992621260098 0.8388052383511297 -0.1319468914260204 -1.2460341859963178 0.15943582713977467 0.05340707510100826 -0.957007661920273 -7.292 -23.812 -5.036 -8.772 -0.356 1.1 -0.26
-0.5622039587600042 -0.9986214929134043 -0.01687378866673955 1.4492283493547446 0.05330583237901813 1.1995729761263936 -0.04180097646987752 -0.8765043501871356 0.7975718347804983 -0.1189878217323934 -1.1400054339575514 -0.004319689897875668 0.009032078877376396 -0.8474446181468811 -6.7 -24.384 -5.068 -9.292 -0.06 1.032 -0.252
-0.5714078434873167 -0.9905680937770059 -0.019558255045539024 1.4381069886425755 0.05368932757598948 1.1995729761263936 -0.04908738521233324 -0.8882853226358874 0.7747952880462449 -0.18849555918002917 -1.0532189369184128 -0.05458517234588344 -0.0070685834692510935 -0.7512333431487412 -6.452 -24.92 -4.936 -9.72 0.016 0.984 -0.268
-0.5809952234116005 -0.9828981898375788 -0.02147573103039579 1.4277526183243487 0.05483981316690354 1.198805985732451 -0.05560680356084625 -0.9149888601863915 0.7359180789653639 -0.2179479903019087 -1.0123782324294066 0.007461282550876154 -0.013351768775252066 -0.6632687488647275 -6.14 -25.336 -4.06 -9.872 -0.116 0.924 -0.296
-0.5905826033358843 -0.9763787714890658 -0.02339320701525256 1.4196992191879505 0.05368932757598948 1.1976555001415368 -0.0625097171063306 -0.9306968234513939 0.7296348936593628 -0.18456856836377855 -0.9668251389608995 0.03769911183600583 -0.04555309346850705 -0.6318528223347227 -5.36 -25.812 -3.792 -9.72 -0.108 0.936 -0.26
-0.6005534784571395 -0.9687088675496388 -0.02569417819708068 1.410495334460638 0.05445631796993219 1.19573802415668 -0.06864564025787226 -0.9405143004920204 0.6777986148848548 -0.1959568417309053 -0.8768970492687607 -0.011780972448751823 -0.12173671530376882 -0.61457406274322 -5.172 -26.32 -3.892 -9.78 -0.008 1.052 -0.308
-0.609757363184452 -0.9641069251859825 -0.026077673394052033 1.4032089257181821 0.054072822772960834 1.1942040433687946 -0.07516505860638527 -0.9715375279404003 0.6455972901915998 -0.2210895829549092 -0.801498825596749 -0.04555309346850705 -0.14529866020127247 -0.6236061416205965 -4.86 -26.636 -3.792 -9.84 -0.016 1.1 -0.268
-0.6201117335026785 -0.9579710020344409 -0.028378644575880154 1.3963060121726978 0.05368932757598948 1.1938205481718231 -0.08130098175792692 -0.9907797829400282 0.5666647747849627 -0.18142697571077807 -0.7084291432516095 -0.01649336142825255 -0.16650441060902577 -0.614181363661595 -4.424 -26.828 -3.492 -10.056 -0.036 1.04 -0.26
-0.6308495990178764 -0.9529855644738133 -0.03144660615165098 1.3909370794150988 0.054072822772960834 1.1919030721869666 -0.08820389530341129 -1.0367255754901603 0.5203262831532055 -0.20655971693478195 -0.6377433085590987 0.001570796326500243 -0.13076879418114523 -0.6687665360074785 -4.052 -27.176 -3.624 -10.148 -0.024 0.964 -0.268
-0.6412039693361029 -0.9487671173071284 -0.033364082136507746 1.3851846514605286 0.054072822772960834 1.1896021010051383 -0.09625729443980971 -0.9994191627357796 0.47359509243982323 -0.22423117560790967 -0.5662720757033376 0.018064157754752792 -0.155116137241899 -0.6895795873336067 -3.552 -27.368 -3.388 -10.36 -0.044 0.924 -0.268
-0.6515583396543295 -0.9445486701404435 -0.03681553890924993 1.3809662042938438 0.054072822772960834 1.1861506442323961 -0.10469418877317949 -1.0005972599806547 0.4300054943794415 -0.23129975907716077 -0.5002986299903274 0.010995574285501701 -0.21519909673053328 -0.7135342313127354 -3.116 -27.4 -3.156 -10.604 -0.044 0.964 -0.268
-0.6626797003664987 -0.9403302229737587 -0.03911651009107805 1.3771312523241301 0.05368932757598948 1.1834661778535966 -0.11274758790957791 -1.0249446030414084 0.3828816045844342 -0.2560398012195396 -0.4300054943794415 -0.021991148571003403 -0.2599667920357902 -0.7606581211077427 -2.804 -27.684 -2.82 -10.668 0.008 1.004 -0.26
-0.6730340706847253 -0.9368787662010164 -0.042184471666848876 1.373679795551388 0.054072822772960834 1.1823156922626827 -0.12003399665203363 -1.0324058855922846 0.3754203220335581 -0.27960174611704325 -0.3385066083608024 -0.006283185306000972 -0.25368360672978923 -0.7685121027402438 -2.584 -27.876 -2.516 -10.728 0.0 0.936 -0.28
-0.6830049458059805 -0.934194299822217 -0.04486893804564835 1.3709953291725885 0.05368932757598948 1.1784807402929691 -0.126936910197518 -1.021803010388408 0.3086614781572977 -0.2693915699947917 -0.3247621405039252 0.003926990816250607 -0.25132741224003885 -0.7555530330466168 -2.148 -28.224 -2.316 -10.696 0.052 0.936 -0.252
-0.693359316124207 -0.9326603190343316 -0.048703890015361885 1.3694613483847031 0.05330583237901813 1.175029283520227 -0.13537380453088776 -1.0355474782452851 0.2721404635661671 -0.2925608158106702 -0.24308073152591259 -0.023169245815878585 -0.28941922315766977 -0.7583019266179923 -1.9 -28.604 -2.18 -10.696 0.06 0.972 -0.252
-0.7033301912454623 -0.9303593478525034 -0.051004861197190006 1.3679273675968178 0.05292233718204677 1.171961321944456 -0.14266021327334347 -1.0382963718166607 0.2309070599955357 -0.28352873693329383 -0.18181967479240313 -0.03180862561162992 -0.32162054785092475 -0.7422012642713648 -1.62 -28.732 -1.944 -10.728 0.108 1.052 -0.252
-0.7144515519576314 -0.928825367064618 -0.05368932757598948 1.3667768820059036 0.05292233718204677 1.1681263699747426 -0.14879613642488512 -1.0135563296742818 0.1700387023436513 -0.2689988709131666 -0.11780972448751822 -0.02513274122400389 -0.3471459881565537 -0.7186393193738612 -1.088 -28.828 -1.812 -11.156 0.152 1.06 -0.212
-0.7251894174728294 -0.9276748814737039 -0.055223308363874894 1.367160377202875 0.05292233718204677 1.1654419035959431 -0.15569904997036949 -1.0512554415102875 0.14569135928289753 -0.25957409295416517 -0.08678649703913842 -0.01727875959150267 -0.3581415624420554 -0.6671957396809782 -0.872 -28.892 -1.776 -11.552 0.144 0.964 -0.224
-0.7347767973971132 -0.9261409006858186 -0.05829126993964572 1.3667768820059036 0.052155346788104066 1.1623739420201722 -0.16183497312191114 -1.0300496911025343 0.09699667316139 -0.24740042142378826 -0.030237829285129678 -0.034950218264630406 -0.2803871442802934 -0.5969026040700923 -0.404 -28.984 -1.712 -11.644 0.144 0.876 -0.212
-0.744364177321397 -0.9269078910797612 -0.0617427267123879 1.367160377202875 0.05253884198507542 1.1604564660353156 -0.16605342028859604 -0.9931359774297787 0.05183627877450802 -0.2689988709131666 0.01531526418337737 0.011388273367126762 -0.24229533336266248 -0.5548838023362108 -0.308 -28.636 -1.744 -11.92 0.136 0.828 -0.224
-0.756252528427509 -0.9269078910797612 -0.06327670750027331 1.3675438723998463 0.05253884198507542 1.1577719996565161 -0.171422353046195 -1.0575386268162885 0.021991148571003403 -0.2792090470354182 0.045160394386881984 0.01767145867312773 -0.22580197193440993 -0.49558624101082666 -0.404 -28.384 -1.644 -12.228 0.116 0.808 -0.224
-0.7666068987457355 -0.9272913862767326 -0.06634466907604414 1.3679273675968178 0.05253884198507542 1.1562380188686305 -0.17525730501590853 -1.054397034163288 0.0 -0.2399391388729121 0.045945792550132106 -0.023169245815878585 -0.20695241601640701 -0.42961279529781643 -0.404 -28.256 -1.544 -12.288 0.144 0.74 -0.232
-0.776961269063962 -0.9276748814737039 -0.06864564025787226 1.3690778531877317 0.05253884198507542 1.1554710284746879 -0.1787087617886507 -1.0430087607961613 -0.06479534846813502 -0.26585727826016614 0.05733406591725887 -0.03769911183600583 -0.1610066234662749 -0.3911282852985605 -0.496 -27.812 -1.608 -12.532 0.116 0.644 -0.232
-0.7873156393821886 -0.928825367064618 -0.07133010663667173 1.3690778531877317 0.05138835639416136 1.1531700572928598 -0.18254371375836423 -1.041437964469661 -0.05811946408050899 -0.252112810403289 0.051443579692882956 -0.04987278336638271 -0.1311614932627703 -0.3506802798911792 0.092 -27.4 -1.608 -12.316 0.136 0.56 -0.24
-0.7965195241095011 -0.9295923574585607 -0.07439806821244256 1.3702283387786458 0.05138835639416136 1.1520195717019457 -0.18522818013716372 -0.9856746948789025 -0.08796459428401361 -0.23444135173016126 0.05262167693775814 -0.027096236632129192 -0.1472621556093978 -0.342826298258678 1.96 -27.208 -1.14 -12.044 0.136 0.596 -0.232
-0.8061069040337849 -0.9307428430494747 -0.07784952498518474 1.3702283387786458 0.05138835639416136 1.1493351053231462 -0.18829614171293454 -0.9927432783481536 -0.0789325154066372 -0.2850995332597941 0.06715154295788539 0.021991148571003403 -0.18260507295565323 -0.32122784876929966 3.364 -26.7 -0.704 -11.8 0.136 0.724 -0.232
-0.8145437983671547 -0.9315098334434175 -0.08168447695489828 1.37137882436956 0.05138835639416136 1.1485681149292035 -0.1917475984856767 -0.9538660692672726 -0.09935286765114036 -0.34675328907492864 0.050658181529632834 0.014922565101752308 -0.1668971096906508 -0.3063052836675474 4.268 -26.256 -0.536 -11.308 0.144 0.8 -0.224
-0.8222137023065818 -0.9338108046252456 -0.08590292412158317 1.3725293099604738 0.05138835639416136 1.1470341341413182 -0.1944320648644762 -0.8874999244726373 -0.12959069693627004 -0.40448005407381254 0.06518804754976008 -0.003926990816250607 -0.17278759591502674 -0.3082687790756727 4.424 -26.096 -0.468 -10.82 0.136 0.856 -0.24
-0.8314175870338942 -0.9349612902161597 -0.09088836168221076 1.3729128051574453 0.05138835639416136 1.1455001533534328 -0.19788352163721837 -0.8085674090660001 -0.16650441060902577 -0.47438049060307336 0.08835729336563866 -0.003926990816250607 -0.14765485469102282 -0.29099001948417 4.516 -25.652 -0.4 -10.82 0.144 0.84 -0.252
-0.8390874909733214 -0.9376457565949592 -0.09625729443980971 1.374830281142302 0.051004861197190006 1.1439661725655472 -0.20056798801601786 -0.8066039136578748 -0.168075206935526 -0.5364269454998329 0.10838494652851677 -0.0070685834692510935 -0.13233959050764546 -0.30237829285129675 4.204 -25.4 1.172 -10.944 0.144 0.74 -0.252
-0.847524385306691 -0.9399467277767872 -0.10009224640952324 1.376747757127159 0.04832039481839053 1.1424321917776619 -0.20325245439481732 -0.7916813485561225 -0.21127210591428267 -0.4708461988684478 0.17318029499665177 -0.056155968672383684 -0.13037609509952017 -0.2799944451986683 4.332 -24.952 2.616 -10.76 0.152 0.692 -0.268
-0.8555777844430895 -0.9410972133677014 -0.10200972239438001 1.3786652331120155 0.04486893804564835 1.1408982109897765 -0.2067039111675595 -0.8423395300857552 -0.22540927285278486 -0.362068553258306 0.19792033713903062 -0.2729258617294172 -0.1507964473440233 -0.3153373625449238 4.736 -24.572 2.552 -10.944 0.6 0.712 -0.24
-0.864781669170402 -0.9441651749434722 -0.10431069357620813 1.3809662042938438 0.041033986075934815 1.1393642302018911 -0.20977187274333034 -0.8478373172285061 -0.23287055540366103 -0.2921681167290452 0.2179479903019087 -0.4111559384614386 -0.20341812428178146 -0.3086614781572977 5.016 -24.668 2.316 -11.216 1.432 0.732 -0.212
-0.8728350683068005 -0.9476166317162144 -0.1062281695610649 1.3828836802787006 0.04180097646987752 1.1370632590200629 -0.2132233295160725 -0.8384125392695047 -0.2627156856071656 -0.17318029499665177 0.22148228203653425 -0.2670353755050413 -0.1912444527514046 -0.3208351496876746 5.828 -24.476 2.248 -11.216 1.452 0.692 -0.204
-0.8805049722462275 -0.9487671173071284 -0.10891263593986437 1.3851846514605286 0.04563592843959106 1.1355292782321775 -0.21705828148578604 -0.8572620951875076 -0.26821347274991647 -0.19085175366977952 0.21951878662840896 0.0911061869370141 -0.1798561793842778 -0.31690815887142404 6.512 -24.224 2.08 -11.188 0.868 0.568 -0.212
-0.8889418665795973 -0.9518350788828992 -0.11159710231866385 1.3882526130362995 0.05138835639416136 1.1336118022473207 -0.22012624306155687 -0.7720463944748694 -0.2411172361177873 -0.2666426764234162 0.2179479903019087 0.41194133662468874 -0.1519745445888985 -0.3161227607081739 7.136 -24.32 2.416 -11.096 0.252 0.48 -0.232
-0.8966117705190243 -0.9552865356556414 -0.11351457830352062 1.3909370794150988 0.05368932757598948 1.1309273358685212 -0.2231942046373277 -0.7732244917197446 -0.2646791810152909 -0.23836834254641187 0.2580032966276649 0.44453536039956876 -0.20538161968990676 -0.3078760799940476 7.852 -24.128 2.348 -10.972 0.136 0.624 -0.252
-0.9023641984735946 -0.9575875068374695 -0.11581554948534874 1.3940050409908697 0.05368932757598948 1.1282428694897217 -0.22626216621309853 -0.724137106516612 -0.29177541764742015 -0.19752763805740556 0.3019855937696717 0.23522674989341139 -0.2642864819336659 -0.31690815887142404 7.976 -23.876 2.148 -11.124 0.3 0.732 -0.252
-0.909267112019079 -0.961422458807183 -0.11543205428837738 1.397456497763612 0.05330583237901813 1.1255584031109223 -0.22933012778886935 -0.7084291432516095 -0.28941922315766977 -0.15825772989489947 0.3176935570346741 0.03730641275438077 -0.2591813938725401 -0.31062497356542307 8.104 -24.0 2.048 -10.944 0.7 0.616 -0.212
-0.9150195399736493 -0.9633399347920398 -0.11888351106111957 1.4016749449302968 0.05445631796993219 1.1228739367321228 -0.2331650797585829 -0.6554147672322264 -0.3063052836675474 -0.14529866020127247 0.3589269606053055 0.00039269908162506076 -0.25564710213791453 -0.34675328907492864 8.008 -23.652 2.448 -11.004 0.876 0.548 -0.212
-0.9219224535191337 -0.966791391564782 -0.12118448224294769 1.4055098969000104 0.0559902987578176 1.119805975156352 -0.23700003172829642 -0.5984734003965926 -0.3341869184629267 -0.20224002703690627 0.39073558621693544 0.0750055245903866 -0.28156524152516854 -0.36167585417668097 8.008 -23.428 2.684 -11.216 0.812 0.548 -0.224
-0.9269078910797612 -0.9702428483375242 -0.1227184630308331 1.4101118392636667 0.057524279545703015 1.1167380135805811 -0.24006799330406725 -0.5517422096832103 -0.329867228565051 -0.21323560132240799 0.4170464246858145 0.1649336142825255 -0.31651545978979895 -0.362068553258306 7.916 -23.396 2.988 -11.188 0.648 0.528 -0.196
-0.9311263382464462 -0.9748447907011805 -0.12386894862174716 1.4147137816273228 0.05905826033358843 1.1129030616108677 -0.24428644047075213 -0.5348561491733327 -0.34950218264630406 -0.1700387023436513 0.4190099200939398 0.17632188764965226 -0.34047010376892767 -0.37267142846218265 7.884 -23.112 2.988 -11.216 0.564 0.588 -0.224
-0.9372622613979879 -0.9782962474739226 -0.1250194342126612 1.4189322287940078 0.05829126993964572 1.1106020904290395 -0.24735440204652295 -0.5207189822348305 -0.37227872938055756 -0.10877764561014182 0.4421791659098184 0.10013826581439049 -0.33457961754455173 -0.37699111836005833 7.82 -22.888 2.516 -11.124 0.592 0.528 -0.224
-0.9422476989586154 -0.9813642090496935 -0.1250194342126612 1.4227671807637212 0.05829126993964572 1.1075341288532687 -0.2515728492132078 -0.4896957547864507 -0.3659955440745566 -0.08757189520238855 0.4358959806038174 0.005890486224375911 -0.29138271856579506 -0.36992253489080723 7.948 -22.888 2.448 -10.88 0.648 0.444 -0.224
-0.9456991557313575 -0.9848156658224356 -0.126936910197518 1.4285196087182916 0.05829126993964572 1.1029321864896124 -0.25579129637989273 -0.48066367590907433 -0.3522510762176795 -0.07657632091688685 0.4610287218278213 -0.018849555918002914 -0.34243359917705296 -0.40251655866568725 8.008 -22.828 2.248 -10.668 0.636 0.452 -0.204
-0.9499176028980425 -0.9886506177921491 -0.126936910197518 1.4338885414758904 0.05944175553055978 1.0983302441259561 -0.2596262483496063 -0.44139376774656824 -0.3801327110130588 -0.07225663101901117 0.49951323182707724 0.021598449489378342 -0.4154756283593143 -0.43275438795081694 8.072 -22.796 2.216 -10.452 0.6 0.588 -0.212
-0.952602069276842 -0.9928690649588341 -0.1284708909854034 1.4396409694304608 0.059825250727531136 1.0941117969592713 -0.2646116859102339 -0.362068553258306 -0.3911282852985605 -0.08678649703913842 0.5309291583570821 0.04280419989713162 -0.45788712917482083 -0.43668137876706753 7.604 -22.92 2.384 -10.332 0.584 0.636 -0.204
-0.9564370212465555 -0.9970875121255189 -0.1292378813793461 1.4461603877789737 0.05944175553055978 1.0887428642016723 -0.2692136282738901 -0.28667032958629435 -0.37659841927843324 -0.10995574285501701 0.5603815894789617 0.013351768775252066 -0.4692754025419476 -0.43943027233844295 7.292 -22.92 2.216 -10.208 0.676 0.676 -0.224
-0.9583544972314122 -1.0013059592922038 -0.13038836697026016 1.4530633013244583 0.059825250727531136 1.0841409218380162 -0.27496605622846043 -0.2501493149951637 -0.39152098438018557 -0.12330751163026907 0.6165375581513454 0.029452431121879556 -0.4669192080521972 -0.4790928795825741 6.48 -22.764 2.248 -10.176 0.764 0.588 -0.24
-0.9598884780192977 -1.0043739208679747 -0.13153885256117423 1.459199224476 0.06020874592450249 1.07953897947436 -0.28033498898605935 -0.24582962509728803 -0.40055306325756196 -0.11466813183451774 0.6679811378442283 0.019242254999627974 -0.47948557866419916 -0.48616146305182517 6.076 -22.952 2.584 -10.148 0.776 0.5 -0.24
-0.9621894492011258 -1.0082088728376881 -0.13077186216723152 1.4664856332184555 0.06020874592450249 1.0737865515197895 -0.28608741694062967 -0.2191260875467839 -0.40565815131868777 -0.07068583469251093 0.6907576845784819 0.027881634795379313 -0.5258240702959563 -0.5226824776429558 5.704 -23.016 2.384 -10.208 0.776 0.508 -0.184
-0.9648739155799253 -1.0139613007922585 -0.13230584295511694 1.4749225275518254 0.06135923151541655 1.0668836379743052 -0.2918398448952 -0.20852321234290724 -0.43982297142006804 -0.027096236632129192 0.7579092275363672 0.05379977418263332 -0.58198003896834 -0.5552765014178359 5.236 -23.112 1.644 -10.392 0.728 0.596 -0.224
-0.9660244011708393 -1.0181797479589434 -0.13230584295511694 1.483359421885195 0.06289321230330196 1.0599807244288209 -0.29797576804674164 -0.1912444527514046 -0.44885505029744444 -0.036128315509505585 0.7838273669236212 0.08089601081476251 -0.6106470719269694 -0.5980807013149675 4.8 -23.336 0.872 -10.392 0.592 0.5 -0.212
-0.966791391564782 -1.0239321759135136 -0.13268933815208828 1.4925633066125075 0.06404369789421602 1.0542282964742506 -0.3037281960013119 -0.16414821611927538 -0.4759512869295736 -0.009424777959001457 0.8439103264122555 0.10681415020201653 -0.6318528223347227 -0.6027930902944683 4.204 -23.428 0.836 -10.332 0.436 0.46 -0.196
-0.9687088675496388 -1.0289176134741413 -0.13153885256117423 1.5025341817337627 0.06442719309118737 1.0457914021408807 -0.31139809994073897 -0.12095131714051871 -0.5167919914185799 0.006283185306000972 0.8898561189623876 0.11977321989564353 -0.6950773744763575 -0.691935781823357 3.988 -23.46 0.4 -10.424 0.328 0.452 -0.232
-0.9690923627466101 -1.0331360606408262 -0.13192234775814557 1.5117380664610753 0.06481068828815872 1.0385049933984252 -0.31830101348622336 -0.09738937224301507 -0.5006913290719525 0.0 0.9412996986552706 0.10327985846739098 -0.769297500903494 -0.697826268047733 3.52 -23.524 -0.132 -10.332 0.336 0.54 -0.212
-0.9694758579435815 -1.0388884885953964 -0.13268933815208828 1.5220924367793018 0.06519418348513008 1.0293011086711126 -0.32597091742565043 -0.045945792550132106 -0.49323004652107627 -0.03848450999925595 0.9958848710011541 0.03848450999925595 -0.8109236035557504 -0.6884014900887315 2.804 -23.46 -0.232 -10.3 0.372 0.508 -0.196
-0.9690923627466101 -1.0438739261560241 -0.13345632854603098 1.5328303022944998 0.06519418348513008 1.0216312047316856 -0.3324903357741634 -0.03534291734625546 -0.5379977418263332 -0.04437499622363186 1.0528262378367879 0.014922565101752308 -0.8246680714126275 -0.7084291432516095 2.428 -23.396 -0.2 -10.176 0.38 0.54 -0.204
-0.9698593531405528 -1.049242858913623 -0.1342233189399737 1.5435681678096975 0.06557767868210143 1.0131943103983159 -0.3390097541226764 -0.019242254999627974 -0.5391758390712084 -0.024347343060753767 1.0618583167141642 0.014922565101752308 -0.8109236035557504 -0.7092145414148597 2.212 -23.368 -0.332 -9.872 0.408 0.48 -0.224
-0.9679418771556961 -1.0553787820651646 -0.13345632854603098 1.5558400141127808 0.06519418348513008 1.003606930474032 -0.34629616286513215 0.009032078877376396 -0.5595961913157116 -0.028667032958629435 1.0948450395706693 0.01021017612225158 -0.8737554566157602 -0.697826268047733 1.68 -23.368 -0.268 -9.748 0.392 0.508 -0.204
-0.9690923627466101 -1.061131210019735 -0.13230584295511694 1.5673448700219215 0.06557767868210143 0.9936360553527768 -0.3539660668045592 0.012959069693627005 -0.5776603490704644 0.0047123889795007284 1.1553206981409287 -0.005890486224375911 -0.9656470417160243 -0.7170685230473609 1.652 -23.176 -0.3 -9.72 0.38 0.636 -0.196
-0.9694758579435815 -1.0680341235652193 -0.13307283334905964 1.5811506971128901 0.06557767868210143 0.9836651802315216 -0.36125247554701495 0.0310232274483798 -0.574911455499089 0.01727875959150267 1.2330751163026907 -0.01688606050987761 -0.9856746948789025 -0.7092145414148597 1.62 -23.112 -0.4 -9.536 0.364 0.676 -0.212
-0.9683253723526675 -1.0730195611258468 -0.13230584295511694 1.5930390482190022 0.06596117387907278 0.9748447907011805 -0.3670049035015852 0.014137166938502187 -0.6016149930495931 0.005890486224375911 1.2621348483429453 -0.0019634954081253035 -0.9593638564100234 -0.6577709617219767 1.432 -23.08 -0.436 -9.568 0.364 0.636 -0.212
-0.9679418771556961 -1.0791554842773885 -0.13307283334905964 1.6060778849160282 0.06557767868210143 0.966791391564782 -0.3727573314561555 0.031415926530004856 -0.6149667618248451 0.036913713672755706 1.2754866171181973 0.014137166938502187 -0.9275552307983934 -0.601222293967968 1.184 -22.732 -1.04 -9.444 0.336 0.528 -0.184
-0.9675583819587247 -1.0856749026259016 -0.13307283334905964 1.6191167216130542 0.06596117387907278 0.9568205164435268 -0.3781262642137545 0.045160394386881984 -0.6126105673350948 0.005890486224375911 1.3281082940559554 0.03534291734625546 -0.924413638145393 -0.5811946408050899 0.776 -22.444 -1.744 -9.232 0.272 0.5 -0.212
-0.9660244011708393 -1.0914273305804718 -0.13345632854603098 1.6336895390979655 0.06711165946998685 0.9456991557313575 -0.38272820657741075 0.08089601081476251 -0.5957245068252172 -0.02631083846887907 1.3665928040552113 0.03887720908088101 -0.975857217838276 -0.5167919914185799 0.652 -21.968 -1.944 -9.352 0.208 0.656 -0.212
-0.9652574107768966 -1.0971797585350422 -0.13383982374300235 1.647111870991963 0.06711165946998685 0.9372622613979879 -0.3854126729562102 0.10327985846739098 -0.6322455214163478 -0.045160394386881984 1.4368859396660973 0.050658181529632834 -1.0072731443682807 -0.4614214209094464 0.56 -21.652 -2.012 -9.66 0.164 0.752 -0.212
-0.9633399347920398 -1.1036991768835551 -0.13537380453088776 1.6620681836738458 0.0682621450609009 0.9295923574585607 -0.3900146153198664 0.13508848407902088 -0.6471680865181001 -0.08757189520238855 1.4141093929318438 0.024347343060753767 -0.8690430676362594 -0.3950552761148111 0.372 -21.428 -1.944 -10.116 0.164 0.624 -0.196
-0.9618059540041545 -1.1098351000350968 -0.13690778531877318 1.6754905155678432 0.06634466907604414 0.9238399295039904 -0.39308257689563725 0.16571901244577564 -0.6212499471308461 -0.11270463642639243 1.3929036425240904 0.00039269908162506076 -0.7088218423332346 -0.3381139092791773 0.028 -21.048 -1.712 -10.484 0.208 0.336 -0.224
-0.9598884780192977 -1.1159710231866384 -0.13805827090968723 1.689296342658812 0.06634466907604414 0.9177040063524488 -0.39576704327443674 0.1881028600984041 -0.6055419838658437 -0.1288052987730199 1.4054700131360924 -0.056155968672383684 -0.5941537104987169 -0.31180307081029823 0.124 -20.732 -1.644 -10.852 0.228 0.296 -0.204
-0.9579710020344409 -1.1213399559442374 -0.1392087565006013 1.7019516841588667 0.06672816427301549 0.9134855591857639 -0.3984515096532362 0.16454091520090044 -0.5898340206008412 -0.10249446030414085 1.3744467856877125 -0.004319689897875668 -0.5309291583570821 -0.27253316264779215 0.184 -20.444 -1.34 -10.88 0.236 0.316 -0.212
-0.9568205164435268 -1.127475879095779 -0.13959225169757264 1.7161410064468066 0.06672816427301549 0.909267112019079 -0.400368985638093 0.16179202162952502 -0.5992587985598427 -0.08128870989638758 1.3175054188520787 0.02120575040775328 -0.4688827034603225 -0.21284290224078292 0.436 -20.096 -1.208 -10.636 0.236 0.328 -0.224
-0.9541360500647273 -1.1332283070503495 -0.139975746894544 1.7310973191286894 0.06596117387907278 0.9046651696554228 -0.40151947122900705 0.15668693356839924 -0.5725552610093385 -0.08757189520238855 1.3088660390563274 -0.013351768775252066 -0.41154863754306364 -0.18613936469027878 0.716 -19.78 -1.24 -10.268 0.216 0.296 -0.224
-0.953752554867756 -1.1378302494140056 -0.14150972768242942 1.74260217503783 0.06711165946998685 0.902747693670566 -0.4034369472138638 0.20027653162878098 -0.5167919914185799 -0.1021017612225158 1.3014047565054512 -0.02591813938725401 -0.3762057201968082 -0.17082410050690142 0.748 -19.492 -1.34 -9.996 0.208 0.308 -0.212
-0.9510680884889565 -1.1439661725655472 -0.14189322287940076 1.7560245069318274 0.06672816427301549 0.8973787609129671 -0.4045874328047779 0.18731746193515397 -0.543102829887459 -0.09306968234513939 1.2911945803831997 0.007853981632501214 -0.3718860302989325 -0.1507964473440233 1.152 -19.208 -1.276 -9.872 0.172 0.308 -0.212
-0.9491506125040997 -1.1493351053231462 -0.14342720366728617 1.7682963532349107 0.06634466907604414 0.8927768185493108 -0.40535442319872056 0.16297011887440022 -0.5116869033574541 -0.07657632091688685 1.2688107327305713 0.009032078877376396 -0.40487275315543764 -0.12566370612001942 1.308 -18.856 -0.972 -9.904 0.18 0.308 -0.196
-0.9460826509283289 -1.1524030668989171 -0.14419419406122888 1.781718685128908 0.06634466907604414 0.8885583713826259 -0.40650490878963463 0.2230530783630345 -0.49362274560270136 -0.0730420291822613 1.2617421492613201 -0.008639379795751335 -0.4017311605024371 -0.08717919612076348 1.4 -18.636 -0.972 -9.904 0.216 0.308 -0.176
-0.9437816797465008 -1.1577719996565161 -0.1457281748491143 1.7932235410380486 0.06596117387907278 0.8851069146098838 -0.40803888957752005 0.24465152785241284 -0.46456301356244684 -0.1079922474468917 1.26017135293482 -0.007853981632501214 -0.4402156705016931 -0.10720684928364158 1.244 -18.508 -0.972 -9.812 0.188 0.308 -0.212
-0.9426311941555867 -1.1608399612322868 -0.14611167004608566 1.8058788825381034 0.06634466907604414 0.8805049722462275 -0.4088058799714628 0.2807798433619184 -0.45788712917482083 -0.13037609509952017 1.2593859547715698 -0.022383847652628464 -0.4571017310115707 -0.09267698326351434 1.152 -18.476 -0.836 -10.024 0.164 0.328 -0.204
-0.9391797373828445 -1.1665923891868573 -0.14764565083397108 1.8189177192351293 0.06596117387907278 0.8762865250795426 -0.4091893751684341 0.2580032966276649 -0.43471788335894224 -0.11741702540589316 1.2444633896698174 -0.02042035224450316 -0.4410010686649432 -0.08482300163101313 1.308 -18.444 -0.704 -10.176 0.144 0.308 -0.196
-0.9364952710040451 -1.1711943315505133 -0.14841264122791378 1.8319565559321553 0.06404369789421602 0.8709175923219437 -0.4099563655623768 0.2792090470354182 -0.4080143458084381 -0.10563605295714133 1.255066264873694 -0.07225663101901117 -0.3895574889720603 -0.08364490438613793 1.152 -18.412 -0.568 -10.24 0.172 0.316 -0.204
-0.9322768238373602 -1.1738787979293128 -0.14879613642488512 1.8438449070382674 0.06327670750027331 0.8690001163370868 -0.41072335595631954 0.27449665805591744 -0.4033019568289374 -0.054977871427508505 1.2181525512009383 -0.08482300163101313 -0.3872012944823099 -0.03769911183600583 1.464 -18.444 -0.772 -10.208 0.172 0.316 -0.196
-0.9295923574585607 -1.1788642354899406 -0.1514806028036846 1.8568837437352934 0.0625097171063306 0.8651651643673733 -0.4099563655623768 0.27017696815804176 -0.4158683274409393 -0.07461282550876154 1.149822910998178 -0.09346238142676445 -0.31651545978979895 -0.04084070448900632 1.308 -18.444 -0.972 -10.024 0.228 0.26 -0.176
-0.9269078910797612 -1.1815487018687398 -0.15109710760671324 1.8668546188565485 0.06212622190935926 0.8609467172006885 -0.4099563655623768 0.30237829285129675 -0.35146567805442935 -0.11231193734476737 1.144717822937052 -0.06950773744763575 -0.3436116964219281 0.009424777959001457 1.368 -18.412 -1.04 -9.964 0.236 0.192 -0.204
-0.9230729391100477 -1.1846166634445108 -0.15224759319762732 1.8787429699626605 0.06289321230330196 0.8571117652309749 -0.4099563655623768 0.3173008579530491 -0.28156524152516854 -0.09228428418188928 1.1046625166112958 -0.023954643979128706 -0.35657076611555516 0.01021017612225158 1.524 -18.444 -0.704 -9.932 0.164 0.248 -0.204
-0.9196214823373056 -1.1873011298233103 -0.15301458359157002 1.8910148162657439 0.0625097171063306 0.8509758420794333 -0.4103398607593482 0.3667809422378067 -0.2803871442802934 -0.11349003458964255 1.1113384009989218 0.009032078877376396 -0.4708461988684478 -0.007461282550876154 1.276 -18.604 -0.468 -9.996 0.144 0.288 -0.168
-0.9165535207615347 -1.1907525865960524 -0.15378157398551273 1.902136176977913 0.0617427267123879 0.845223414124863 -0.4099563655623768 0.3522510762176795 -0.28470683417816905 -0.07264933010063623 1.1136945954886723 -0.02670353755050413 -0.5097234079493288 -0.007461282550876154 1.368 -18.732 -0.804 -9.904 0.18 0.296 -0.176
-0.9123350735948498 -1.1919030721869666 -0.15339807878854136 1.9124905472961395 0.060975736318445196 0.8402379765642354 -0.4103398607593482 0.3479313863198038 -0.2572178984644148 -0.0789325154066372 1.079922474468917 -0.0730420291822613 -0.523860574887831 0.008246680714126275 0.9 -18.824 -0.904 -9.84 0.172 0.316 -0.168
-0.909267112019079 -1.194587538565766 -0.15493205957642678 1.922844917614366 0.059825250727531136 0.8344855486096651 -0.40957287036540546 0.37659841927843324 -0.2269800691792851 -0.0620464548967596 1.047721149775662 -0.07775441816176203 -0.5061891162147033 -0.003926990816250607 1.088 -19.048 -1.14 -9.66 0.172 0.308 -0.14
-0.9054321600493654 -1.196888509747594 -0.15378157398551273 1.9328157927356213 0.05944175553055978 0.8283496254581234 -0.4103398607593482 0.3408628028505527 -0.2689988709131666 -0.04555309346850705 1.0394744690615358 -0.06322455214163478 -0.5847289325397155 0.001570796326500243 0.996 -19.176 -1.108 -9.504 0.172 0.328 -0.112
-0.9012137128826806 -1.1995729761263936 -0.15493205957642678 1.9447041438417332 0.05905826033358843 0.8222137023065818 -0.41072335595631954 0.3762057201968082 -0.22737276826091016 -0.03848450999925595 1.0386890708982857 -0.014529866020127248 -0.581587339886715 -0.0027488935713754254 0.932 -19.144 -1.108 -9.412 0.164 0.316 -0.1
-0.8973787609129671 -1.2014904521112504 -0.15569904997036949 1.9535245333720743 0.059825250727531136 0.8168447695489828 -0.4103398607593482 0.394662577033186 -0.226194671016035 -0.03063052836675474 1.0308350892657845 -0.005497787142750851 -0.6389214058039738 -0.004319689897875668 0.62 -19.332 -1.308 -9.412 0.172 0.492 -0.084
-0.8931603137462821 -1.2041749184900499 -0.15608254516734085 1.9631119132963581 0.06020874592450249 0.8107088463974411 -0.4099563655623768 0.42332960999181546 -0.19477874448603014 -0.04712388979500729 1.008451241613156 0.00039269908162506076 -0.6487388828446004 0.01688606050987761 0.436 -19.492 -1.576 -9.476 0.152 0.808 -0.084
-0.8889418665795973 -1.204558413687021 -0.15684953556128356 1.9730827884176134 0.05829126993964572 0.8080243800186417 -0.4099563655623768 0.4300054943794415 -0.1900663555065294 -0.06950773744763575 0.988816287531903 -0.011780972448751823 -0.5376050427447081 0.0047123889795007284 0.184 -19.652 -1.608 -9.232 -0.18 0.692 -0.1
-0.8851069146098838 -1.2068593848688494 -0.15761652595522627 1.982286673144926 0.057524279545703015 0.8049564184428709 -0.40957287036540546 0.41194133662468874 -0.19949113346553085 -0.051443579692882956 0.9464047867163964 -0.0860010988758883 -0.2784236488721681 0.006675884387626033 0.06 -19.936 -1.376 -8.892 -0.28 0.336 -0.1
-0.8812719626401702 -1.208776860853706 -0.1564660403643122 1.9914905578722384 0.054072822772960834 0.8026554472610428 -0.4099563655623768 0.3923063825434357 -0.19517144356765517 -0.030237829285129678 0.9303041243697688 -0.1971349389757805 -0.21519909673053328 -0.0007853981632501215 0.0 -19.904 -1.676 -8.68 -0.036 0.316 -0.1
-0.876670020276514 -1.2110778320355342 -0.1572330307582549 2.001077937796522 0.051004861197190006 0.7988204952913293 -0.40957287036540546 0.44885505029744444 -0.19045905458815446 -0.012566370612001944 0.9263771335535183 -0.3341869184629267 -0.271355065402917 -0.003926990816250607 -0.092 -19.78 -1.812 -8.588 0.188 0.296 -0.064
-0.872451573109829 -1.2126118128234196 -0.15684953556128356 2.011432308114749 0.04716990922747647 0.7923010769428162 -0.40535442319872056 0.44846235121581934 -0.2159844948937834 0.0007853981632501215 0.9499390784510219 -0.3824889055028092 -0.44846235121581934 0.18771016101677904 -0.152 -19.748 -1.812 -8.832 0.18 0.444 -0.056
-0.8670826403522301 -1.2149127840052476 -0.1572330307582549 2.022170173629947 0.04486893804564835 0.788849620170074 -0.4011359760320357 0.41626102652256436 -0.19870573530228072 -0.003926990816250607 0.9864600930421525 -0.2831360378516688 -0.48616146305182517 0.37227872938055756 -0.28 -19.556 -1.912 -9.2 0.18 0.712 -0.044
-0.8620972027916025 -1.2164467647931332 -0.15761652595522627 2.030990563160288 0.04371845245473429 0.7861651537912745 -0.39653403366837947 0.4531747401953201 -0.18456856836377855 -0.005890486224375911 0.944048592226646 -0.18928095734327927 -0.4087997439716882 0.44649885580769405 -0.248 -19.748 -1.712 -9.2 0.172 0.588 -0.072
-0.858262250821889 -1.2191312311719327 -0.15761652595522627 2.0390439622966863 0.04410194765170564 0.7838641826094465 -0.39193209130472323 0.46770460621544735 -0.1841758692821535 -0.04633849163175717 0.885929128146137 -0.07853981632501214 -0.2729258617294172 0.4221515127469403 -0.404 -19.78 -1.676 -9.048 0.116 0.316 -0.044
-0.8536603084582327 -1.2210487071567893 -0.1580000211521976 2.04863134222097 0.04371845245473429 0.7819467066245896 -0.38809713933500967 0.45121124478719477 -0.19360064724115494 -0.04908738520313259 0.87297005845251 -0.040448005407381256 -0.18142697571077807 0.4111559384614386 -0.248 -19.62 -1.476 -8.864 -0.108 0.296 -0.016
-0.8494418612915479 -1.2225826879446748 -0.15838351634916897 2.0566847413573686 0.04141748127290617 0.7796457354427615 -0.3834951969713534 0.446106156726069 -0.19045905458815446 -0.0070685834692510935 0.8706138639627596 -0.06558074663138515 -0.1661117115274007 0.41469023019606416 -0.28 -19.588 -1.712 -8.528 -0.088 0.308 -0.036
-0.8436894333369775 -1.2241166687325602 -0.1572330307582549 2.065888626084681 0.039883500485020755 0.7750437930791053 -0.38004374019861126 0.4343251842773172 -0.21166480499590773 -0.003141592653000486 0.87297005845251 -0.1500110491807732 -0.28863382499441964 0.4319689897875668 -0.152 -19.556 -1.712 -8.588 0.06 0.356 -0.016
-0.8402379765642354 -1.227184630308331 -0.15838351634916897 2.0750925108119933 0.038733014894106695 0.7689078699275637 -0.3746748074410123 0.4457134576444439 -0.20224002703690627 0.029845130203504617 0.872577359370885 -0.1441205629563973 -0.4127267347879388 0.42097341550206513 -0.216 -19.176 -1.576 -8.588 0.116 0.548 -0.016
-0.8352525390036077 -1.2287186110962165 -0.1587670115461403 2.0839129003423347 0.03834951969713534 0.7650729179578502 -0.3712233506682701 0.48576876397020013 -0.17278759591502674 -0.014922565101752308 0.8961393042683886 -0.11270463642639243 -0.5018694263168276 0.39780416968618654 -0.308 -19.176 -1.508 -8.464 -0.008 0.704 -0.016
-0.8302671014429802 -1.231403077475016 -0.1587670115461403 2.0931167850696473 0.03796602450016399 0.7631554419729933 -0.3658544179106712 0.48066367590907433 -0.19477874448603014 -0.031415926530004856 0.8761116511055105 -0.07186393193738612 -0.42843469805294127 0.4618141199910714 -0.464 -19.364 -1.544 -8.404 -0.072 0.616 -0.036
-0.8245146734884099 -1.2340875438538152 -0.15838351634916897 2.102704164993931 0.036432043712278574 0.7593204900032798 -0.3601019899561009 0.4830198703988247 -0.22148228203653425 -0.005890486224375911 0.8761116511055105 -0.11270463642639243 -0.2874557277495445 0.4963716391740768 -0.404 -19.144 -1.608 -8.284 -0.008 0.412 -0.036
-0.820296226321725 -1.236005019838672 -0.15838351634916897 2.111524554524272 0.0337475773334791 0.7558690332305377 -0.35434956200153056 0.4755585878479486 -0.252112810403289 0.0200276531628781 0.8572620951875076 -0.18378317020052842 -0.30041479744317146 0.49048115294970085 -0.404 -19.08 -1.576 -8.16 0.088 0.364 -0.072
-0.8156942839580688 -1.2383059910205003 -0.1580000211521976 2.1191944584636992 0.032213596545593685 0.752034081260824 -0.3497476196378743 0.4618141199910714 -0.23326325448528606 0.02591813938725401 0.8376271411062546 -0.16532631336415057 -0.3711006321356824 0.48851765754157556 -0.464 -18.92 -1.544 -8.284 0.116 0.452 -0.056
-0.8095583608065271 -1.240223467005357 -0.15761652595522627 2.12801484799404 0.03183010134862233 0.7481991292911105 -0.3443786868802754 0.46063602274619625 -0.24661502326053814 0.01060287520387664 0.8427322291673803 -0.09424777959001458 -0.3950552761148111 0.536034246418208 -0.528 -18.888 -1.676 -8.16 -0.016 0.568 -0.036
-0.8049564184428709 -1.2432914285811278 -0.15838351634916897 2.13645174232741 0.03144660615165098 0.744364177321397 -0.3378592685317624 0.4790928795825741 -0.25682519938278975 -0.012959069693627005 0.8297731594737533 -0.07618362183526178 -0.38680859540068485 0.5800165435602147 -0.496 -18.824 -1.44 -7.884 -0.124 0.54 -0.084
-0.7992039904883006 -1.2471263805508415 -0.1580000211521976 2.1448886366607796 0.029529130166794215 0.7393787397607694 -0.3321068405771921 0.46652650897057213 -0.24072453703616223 0.010995574285501701 0.8168140897801264 -0.06361725122325984 -0.3895574889720603 0.6090762756004692 -0.372 -18.668 -1.172 -7.732 -0.016 0.52 -0.056
-0.795369038518587 -1.2482768661417554 -0.15838351634916897 2.1533255309941497 0.028378644575880154 0.7359272829880272 -0.324436936637765 0.5018694263168276 -0.2548617039746644 0.02042035224450316 0.8105309044741253 -0.14765485469102282 -0.3911282852985605 0.6330309195795979 -0.34 -18.668 -1.276 -7.58 0.024 0.508 -0.064
-0.7907670961549308 -1.2509613325205549 -0.1580000211521976 2.161378930130548 0.027228158984966094 0.7309418454273996 -0.3171505278953093 0.5057964171330782 -0.2505420140767888 -0.009424777959001457 0.8097455063108753 -0.17592918856802722 -0.4170464246858145 0.6766205176399797 -0.496 -18.636 -0.972 -7.396 0.1 0.5 -0.084
-0.7861651537912745 -1.254412789293297 -0.1564660403643122 2.170199319660889 0.02569417819708068 0.7251894174728294 -0.30833013836496814 0.46574111080732206 -0.2784236488721681 0.029452431121879556 0.8062112145762497 -0.1441205629563973 -0.47752208325607387 0.7484844495773658 -0.404 -18.54 -0.972 -7.456 0.06 0.608 -0.056
-0.781179716230647 -1.2578642460660392 -0.15684953556128356 2.1790197091912304 0.023776702212223912 0.7217379607000872 -0.2987427584406843 0.4739877915214483 -0.29845130203504616 0.06832964020276057 0.8254534695758776 -0.12291481254864402 -0.472024296113323 0.814065196208751 -0.496 -18.54 -1.004 -7.244 0.036 0.624 -0.036
-0.7761942786700193 -1.2609322076418101 -0.15493205957642678 2.185922622736715 0.023009711818281205 0.7171360183364309 -0.2906893593042859 0.48851765754157556 -0.31141037172867314 0.04908738520313259 0.8164213906985013 -0.09817477040626518 -0.4433572631546936 0.8820021373298864 -0.308 -18.54 -0.872 -7.06 0.036 0.56 -0.044
-0.7715923363063631 -1.2632331788236382 -0.15454856437945544 2.195126507464027 0.0222427214243385 0.711767085578832 -0.279951493789088 0.4830198703988247 -0.34164820101380283 0.08953539061051385 0.8270242659023779 -0.12762720152814475 -0.47163159703169794 0.9381581060022701 -0.248 -18.476 -0.804 -7.06 0.052 0.588 -0.028
-0.7669903939427068 -1.266301140399409 -0.15493205957642678 2.202796411403454 0.021092235833424438 0.7060146576242616 -0.27113110425874687 0.459065226419696 -0.3369358120343021 0.09699667316139 0.8352709466165041 -0.09974556673276543 -0.46966810162357264 1.0100220379396563 0.184 -18.348 -0.772 -6.908 0.1 0.616 -0.036
-0.7604709755941939 -1.2712865779600366 -0.15339807878854136 2.2120002961307668 0.02032524543948173 0.7017962104575768 -0.2592427531526349 0.48144907407232446 -0.32162054785092475 0.05654866775400875 0.8490154144733814 -0.06283185306000971 -0.49283734743945123 1.008451241613156 0.152 -18.256 -0.568 -6.968 0.016 0.636 -0.028
-0.7558690332305377 -1.2743545395358076 -0.15263108839459866 2.221204180858079 0.01917475984856767 0.6960437825030065 -0.2469709068495516 0.491266551112951 -0.34950218264630406 0.09032078877376397 0.8399833355960049 -0.08953539061051385 -0.5014767272352025 1.0960231368155444 0.436 -18.0 -0.568 -7.0 -0.016 0.588 -0.064
-0.75088359566991 -1.279339977096435 -0.15186409800065595 2.2300245703884203 0.01802427425765361 0.6918253353363216 -0.23431556534949696 0.4987278336638271 -0.38366700274768434 0.10445795571226615 0.8588328915140079 -0.12448560887514426 -0.491266551112951 1.1612111843653046 0.528 -17.78 -0.604 -7.028 0.044 0.548 -0.064
-0.744364177321397 -1.2820244434752346 -0.1507136124097419 2.23846146472179 0.016490293469768196 0.686839897775694 -0.22166022384944228 0.5454590243772094 -0.37031523397243227 0.0899280896921389 0.8462665209020059 -0.12841259969139487 -0.478307481419324 1.189485518242309 0.436 -17.492 -0.568 -7.028 0.124 0.5 -0.1
-0.7397622349577407 -1.2870098810358621 -0.1499466220157992 2.2476653494491026 0.016106798272796843 0.681470965018095 -0.20900488234938763 0.5324999546835824 -0.37070793305405736 0.0899280896921389 0.8411614328408801 -0.09738937224301507 -0.5014767272352025 1.2240430374253144 0.308 -17.396 -0.568 -7.12 0.108 0.508 -0.084
-0.7332428166092277 -1.2904613378086043 -0.14956312681882783 2.2553352533885294 0.01572330307582549 0.6753350418665534 -0.19558255045539025 0.5572399968259611 -0.39073558621693544 0.05379977418263332 0.8415541319225052 -0.0769690199985119 -0.5281802647857067 1.286874890485324 0.528 -17.176 -0.468 -7.152 0.024 0.5 -0.072
-0.7290243694425429 -1.2950632801722606 -0.14841264122791378 2.263388652524928 0.01457281748491143 0.6707330995028972 -0.1829272089553356 0.5941537104987169 -0.4021238595840622 0.03730641275438077 0.8066039136578748 -0.04830198703988247 -0.5293583620305818 1.286482191403699 0.06 -17.112 -0.536 -7.028 -0.016 0.508 -0.12
-0.7221214558970586 -1.2988982321419742 -0.14764565083397108 2.2725925372522404 0.014189322287940077 0.6645971763513555 -0.1679708962734528 0.5914048169273415 -0.4131194338695639 0.07068583469251093 0.8136724971271259 -0.07029313561088588 -0.5356415473365829 1.3548118316064595 0.372 -16.856 0.1 -7.028 0.0 0.508 -0.112
-0.7182865039273449 -1.303116679308659 -0.1457281748491143 2.279878945994696 0.01227184630308331 0.6596117387907279 -0.15339807878854136 0.5517422096832103 -0.42961279529781643 0.16061392438464983 0.8164213906985013 -0.08128870989638758 -0.5643085802952122 1.4227487727275951 0.964 -16.636 0.3 -6.908 0.124 0.5 -0.112
-0.7113835903818606 -1.307335126475344 -0.14419419406122888 2.288315840328066 0.010737865515197896 0.6527088252452435 -0.139975746894544 0.5065818152963284 -0.41351213295118894 0.20538161968990676 0.8278096640656281 -0.13940817397689656 -0.5654866775400874 1.4435618240537234 1.152 -16.476 0.568 -6.664 0.172 0.52 -0.112
-0.7063981528212331 -1.3111700784450575 -0.14227671807637213 2.296752734661436 0.009203884727312482 0.6477233876846159 -0.1234854534247758 0.5588107931524614 -0.42568580448156584 0.20027653162878098 0.8450884236571307 -0.18456856836377855 -0.5595961913157116 1.526028631194986 1.368 -16.38 0.872 -6.48 0.152 0.56 -0.112
-0.7006457248666628 -1.315005030414771 -0.1392087565006013 2.3044226386008626 0.007669903939427069 0.642354454927017 -0.10661166475803625 0.5509568115199602 -0.44257186499144346 0.24229533336266248 0.8124943998822507 -0.17749998489452745 -0.5654866775400874 1.5876823870101207 1.776 -16.224 0.568 -6.356 0.164 0.616 -0.12
-0.6937428113211783 -1.3199904679753984 -0.13614079492483047 2.31209254254029 0.006902913545484362 0.635835036578504 -0.08782040010643993 0.5804092426418398 -0.4410010686649432 0.2509347131584138 0.7983572329437485 -0.13940817397689656 -0.5533130060097106 1.6768250785390093 1.868 -16.128 0.668 -6.416 0.164 0.676 -0.148
-0.6879903833666081 -1.3245924103390547 -0.13230584295511694 2.319762446479717 0.006135923151541655 0.6312330942148477 -0.07056311624272903 0.6349944149877232 -0.426863901726441 0.2320851572404109 0.7975718347804983 -0.08874999244726373 -0.5764822518255892 1.727090560987017 1.932 -15.904 0.668 -6.416 0.172 0.608 -0.168
-0.6822379554120378 -1.3272768767178542 -0.13115535736420286 2.328582836010058 0.005752427954570301 0.6258641614572488 -0.05445631796993219 0.6393141048855989 -0.43785947601194275 0.3066979827491724 0.7936448439642477 -0.05811946408050899 -0.5010840281535776 1.7687166636392735 1.96 -15.748 0.604 -6.416 0.152 0.5 -0.148
-0.6745680514726107 -1.3334127998693959 -0.1284708909854034 2.3347187591616 0.006135923151541655 0.6208787238966212 -0.03566505331833587 0.6746570222318543 -0.4197953182571899 0.27056966723966686 0.782649269678746 -0.021598449489378342 -0.4841979676436999 1.8452929845561603 1.588 -15.556 0.772 -6.448 0.144 0.508 -0.112
-0.6680486331240977 -1.3364807614451668 -0.1257864246066039 2.3423886631010267 0.005752427954570301 0.6158932863359936 -0.015339807878854137 0.7147123285576106 -0.46495571264407193 0.2662499773417912 0.7681194036586187 0.012173671530376884 -0.5010840281535776 1.8833847954737912 1.4 -15.268 0.804 -6.632 0.144 0.568 -0.12
-0.6599952339876992 -1.3414661990057943 -0.1227184630308331 2.3496750718434827 0.005368932757598948 0.6120583343662801 0.002684466378799474 0.7315983890674882 -0.4543528374401953 0.3031636910145469 0.7606581211077427 -0.011388273367126762 -0.4637776153991967 1.8865263881267917 1.432 -14.92 0.436 -6.632 0.136 0.576 -0.14
-0.6530923204422149 -1.3456846461724792 -0.11888351106111957 2.3561944901919953 0.004985437560627594 0.6093738679874806 0.02032524543948173 0.7418085651897397 -0.4221515127469403 0.3070906818307975 0.7382742734551142 -0.023169245815878585 -0.3950552761148111 1.8566812579232872 0.964 -14.604 0.268 -6.632 0.152 0.472 -0.12
-0.6458059116997592 -1.3495195981421928 -0.11581554948534874 2.3638643941314226 0.005752427954570301 0.6063059064117098 0.03911651009107805 0.7689048018218689 -0.42372230907344055 0.31415926530004856 0.698611666210983 0.01610066234662749 -0.32554753866717534 1.84293679006641 0.964 -14.252 -0.032 -6.752 0.136 0.396 -0.128
-0.6377525125633607 -1.3518205693240208 -0.11274758790957791 2.370767307676907 0.006519418348513008 0.6028544496389676 0.05560680356084625 0.7465209541692405 -0.4127267347879388 0.34243359917705296 0.6813329066194804 0.012566370612001944 -0.32162054785092475 1.7753925480268995 0.84 -13.936 -0.164 -6.936 0.152 0.424 -0.168
-0.6293156182299909 -1.3571895020816198 -0.10967962633380708 2.376136240434506 0.006135923151541655 0.6001699832601681 0.07363107781849985 0.7740098898829947 -0.38366700274768434 0.3388993074424274 0.6514877764159758 0.009032078877376396 -0.3019855937696717 1.7341591444562683 0.308 -13.588 -0.164 -7.152 0.144 0.404 -0.14
-0.6208787238966212 -1.3602574636573905 -0.10584467436409355 2.381888668389076 0.006135923151541655 0.5982525072753113 0.09165535207615347 0.8168140897801264 -0.3762057201968082 0.32672563591205056 0.5788384463153395 0.005890486224375911 -0.2580032966276649 1.6725053886411336 0.404 -13.236 -0.164 -7.244 0.144 0.336 -0.148
-0.6128253247602228 -1.3640924156271041 -0.10316020798529407 2.386874105949704 0.006519418348513008 0.5959515360934833 0.1062281695610649 0.8313439558002536 -0.37267142846218265 0.303949089177797 0.5250386721327062 0.02552544030562895 -0.22423117560790967 1.6509069391517552 -0.092 -12.984 -0.268 -7.272 0.136 0.308 -0.14
-0.6040049352298816 -1.3675438723998463 -0.10085923680346595 2.39147604831336 0.006135923151541655 0.5944175553055978 0.1227184630308331 0.8745408547790102 -0.33025992764667605 0.2807798433619184 0.48184177315394955 0.014529866020127248 -0.18849555918002917 1.6355916749683779 -0.34 -12.604 -0.1 -7.364 0.136 0.316 -0.156
-0.5959515360934833 -1.3706118339756173 -0.09779127522769512 2.3956944954800448 0.006135923151541655 0.5925000793207411 0.13805827090968723 0.8717919612076348 -0.29138271856579506 0.3176935570346741 0.4598506245829461 -0.019634954081253035 -0.17553648948640216 1.5845407943571201 -0.436 -12.316 -0.468 -7.396 0.144 0.288 -0.128
-0.5852136705782853 -1.3732963003544167 -0.0947233136519243 2.399145952252787 0.006135923151541655 0.591349593729827 0.15531555477339815 0.885929128146137 -0.26546457917854105 0.2839214360149189 0.4154756283593143 -0.006675884387626033 -0.1610066234662749 1.5660839375207423 -0.464 -12.16 -0.5 -7.52 0.136 0.296 -0.176
-0.5779272618358297 -1.373679795551388 -0.09088836168221076 2.4014469234346154 0.006519418348513008 0.591349593729827 0.17065536265225228 0.8945685079418884 -0.21676989305703354 0.29373891305554545 0.3530364743809296 0.01727875959150267 -0.09974556673276543 1.5692255301737428 -0.436 -11.968 -0.436 -7.672 0.136 0.316 -0.196
-0.5687233771085172 -1.3744467859453307 -0.08858739050038264 2.404131389813415 0.006902913545484362 0.5898156129419416 0.18522818013716372 0.9075275776355154 -0.17121679958852648 0.28470683417816905 0.2599667920357902 0.011388273367126762 -0.07579092275363672 1.590038581499871 -0.528 -11.684 -0.436 -7.764 0.144 0.308 -0.224
-0.56105347316909 -1.376747757127159 -0.08590292412158317 2.4052818754043286 0.006135923151541655 0.5909660985328556 0.19980099762207515 0.9020297904927645 -0.1602212253030248 0.2898119222392948 0.19831303622065566 -0.01021017612225158 -0.010995574285501701 1.5334899137458622 -0.308 -11.364 -0.468 -7.764 0.136 0.296 -0.212
-0.5506991028508635 -1.3771312523241301 -0.08206797215186963 2.4068158561922144 0.006135923151541655 0.5928835745177125 0.21437381510698658 0.9008516932478894 -0.1240929097935192 0.31258846897354836 0.1429424657115221 -0.001570796326500243 0.09346238142676445 1.4914711120119806 -0.464 -11.048 -0.436 -7.672 0.144 0.296 -0.196
-0.5426457037144651 -1.3771312523241301 -0.07938350577307016 2.4068158561922144 0.006902913545484362 0.5940340601086265 0.2281796421979553 0.9161669574312667 -0.0510508806112579 0.3086614781572977 0.0899280896921389 0.012173671530376884 0.1331249886708956 1.403899216809592 -0.404 -10.824 -0.468 -7.7 0.152 0.308 -0.184
-0.5338253141841239 -1.3775147475211016 -0.07708253459124204 2.4056653706013003 0.006135923151541655 0.5951845456995405 0.23853401251618184 0.9032078877376397 -0.009032078877376396 0.3066979827491724 0.012173671530376884 0.010995574285501701 0.17160949867015154 1.2959069693627003 -0.56 -10.952 -0.536 -7.456 0.136 0.288 -0.168
-0.5234709438658974 -1.3752137763392733 -0.07554855380335662 2.4052818754043286 0.006519418348513008 0.5982525072753113 0.24927187803137973 0.9232355409005178 0.05026548244800778 0.2733185608110423 -0.054977871427508505 -0.018064157754752792 0.20577431877153182 1.1545352999776786 -0.496 -11.016 -0.536 -7.152 0.164 0.296 -0.176
-0.5161845351234418 -1.3759807667332162 -0.07133010663667173 2.404514885010386 0.006902913545484362 0.6005534784571395 0.2577087723647495 0.9358019115125198 0.07422012642713648 0.2741039589742924 -0.08639379795751337 -0.0035342917346255468 0.21873338846515883 1.0269080984495338 -0.436 -11.204 -0.468 -6.692 0.144 0.288 -0.204
-0.5065971551991579 -1.3740632907483594 -0.06902913545484361 2.4029809042225008 0.006519418348513008 0.6009369736541108 0.2661456666981193 0.892212313452138 0.10681415020201653 0.27960174611704325 -0.11388273367126761 0.0 0.1720021977517766 0.8953539061051384 -0.56 -11.396 -0.94 -6.752 0.136 0.248 -0.176
-0.4973932704718454 -1.3729128051574453 -0.06787864986392955 2.4014469234346154 0.006135923151541655 0.5997864880631968 0.2730485802436036 0.9071348785538903 0.11584622907939292 0.26585727826016614 -0.16414821611927538 -0.01021017612225158 0.0329867228565051 0.7853981632501215 -0.716 -11.556 -1.108 -6.844 0.152 0.296 -0.184
-0.4881893857445329 -1.3706118339756173 -0.06519418348513008 2.398762457055816 0.007286408742455715 0.5997864880631968 0.2791845033951453 0.9032078877376397 0.14844025285427295 0.17121679958852648 -0.1661117115274007 0.03769911183600583 -0.0801106126515124 0.6671957396809782 -1.9 -11.556 -1.508 -7.152 0.144 0.296 -0.204
-0.4812864721990486 -1.3690778531877317 -0.06289321230330196 2.396844981070959 0.009587379924283835 0.59786901207834 0.2837864457588015 0.8505862107998815 0.20224002703690627 0.20930861050615737 -0.19438604540440507 0.10956304377339195 -0.11623892816101798 0.5701990665195882 -2.46 -11.684 -2.112 -7.18 0.144 0.316 -0.148
-0.47323307306265017 -1.3656263964149895 -0.0617427267123879 2.3941605146921594 0.01112136071216925 0.5959515360934833 0.2880048929254864 0.8156359925352511 0.24308073152591259 0.19281524907790482 -0.23129975907716077 0.16061392438464983 -0.11820242356914328 0.45827982825644586 -3.24 -12.16 -2.148 -7.18 0.136 0.308 -0.168
-0.46479617872928036 -1.36294193003619 -0.058674765136617076 2.39147604831336 0.01227184630308331 0.5951845456995405 0.2918398448952 0.7928594458009977 0.27017696815804176 0.1798561793842778 -0.28352873693329383 0.1720021977517766 -0.13508848407902088 0.37856191468655853 -3.552 -12.38 -2.552 -7.364 0.108 0.308 -0.184
-0.45750976998682463 -1.3594904732634479 -0.05790777474267437 2.387257601146675 0.01457281748491143 0.5932670697146838 0.2941408160770281 0.763014315597493 0.30041479744317146 0.19085175366977952 -0.3243694414223002 0.1751437904047771 -0.1299833960178951 0.3251548395855503 -3.612 -12.572 -3.22 -7.212 0.116 0.336 -0.176
-0.44983986604739756 -1.3560390164907057 -0.056373793954788955 2.383806144373933 0.01687378866673955 0.5936505649116551 0.29682528245582757 0.7331691853939883 0.336150413871052 0.12252211346701895 -0.35617806703393007 0.2061670178531569 -0.09738937224301507 0.2811725424435435 -3.768 -12.824 -2.92 -7.304 -0.1 0.916 -0.184
-0.44485442848677 -1.3514370741270496 -0.055223308363874894 2.3795876972072483 0.018791264651596317 0.5971020216843973 0.29912625363765566 0.6813329066194804 0.36992253489080723 0.12723450244651968 -0.42058071642044004 0.20381082336340653 0.06008295948863429 0.26075219019904033 -3.644 -12.952 -2.616 -7.028 -0.356 0.78 -0.212
-0.4371845245473429 -1.3487526077482501 -0.05445631796993219 2.3734517740557064 0.01802427425765361 0.6028544496389676 0.30027673922856973 0.6063273820290938 0.39348447978831086 0.14529866020127247 -0.49754973641895195 0.1079922474468917 0.3451824927484284 0.20930861050615737 -3.272 -13.236 -3.02 -6.54 -0.216 0.344 -0.168
-0.4302816110018586 -1.3433836749906511 -0.05330583237901813 2.367699346101136 0.01687378866673955 0.6066894016086811 0.3025777104103979 0.64638268835485 0.3762057201968082 0.07971791356988733 -0.5309291583570821 -0.03063052836675474 0.45356743927694515 0.1460840583645226 -3.612 -13.236 -2.584 -6.448 0.08 0.364 -0.148
-0.4260631638351737 -1.3395487230209375 -0.052155346788104066 2.361946918146566 0.017257283863710903 0.609757363184452 0.30449518639525464 0.6298893269265974 0.42529310539994075 0.09032078877376397 -0.5607742885605868 -0.08364490438613793 0.40762164672681306 0.16454091520090044 -3.176 -13.144 -2.516 -6.692 0.108 0.452 -0.168
-0.419927240683632 -1.3360972662481954 -0.05253884198507542 2.3561944901919953 0.017257283863710903 0.6120583343662801 0.3064126623801114 0.5556692004994609 0.4472842539709442 0.09189158510026421 -0.5595961913157116 -0.03220132469325498 0.3385066083608024 0.17160949867015154 -2.896 -13.112 -2.516 -7.0 0.124 0.588 -0.176
-0.41455830792603304 -1.3299613430966537 -0.05177185159113271 2.350442062237425 0.017640779060682257 0.6166602767299363 0.3071796527740541 0.5356415473365829 0.46024332366457116 0.03573561642788053 -0.5548838023362108 0.043982297142006806 0.31415926530004856 0.15354534091539876 -2.992 -13.016 -1.944 -7.396 0.124 0.5 -0.176
-0.4091893751684341 -1.326893381520883 -0.05138835639416136 2.345073129479826 0.018407769454624964 0.6216457142905639 0.30871363356193954 0.5124723015207042 0.4684900043786975 0.036128315509505585 -0.6075054792739689 0.05851216316213405 0.3895574889720603 0.13783737765039633 -2.708 -12.984 -2.248 -7.64 0.124 0.376 -0.168
-0.40650490878963463 -1.3219079439602552 -0.05138835639416136 2.3389372063282847 0.018791264651596317 0.6262476566542201 0.30871363356193954 0.46574111080732206 0.4779147823376989 0.03337942193813016 -0.633423618661223 0.054192473264258384 0.48341256948044975 0.09699667316139 -2.428 -12.92 -2.18 -7.824 0.108 0.308 -0.176
-0.40228646162294973 -1.316155516005685 -0.05062136600021865 2.3308838071918863 0.019558255045539024 0.6327670750027332 0.3094806239558822 0.41390483203281403 0.49323004652107627 0.027488935713754253 -0.6950773744763575 0.07343472826388636 0.5438882280507091 0.07971791356988733 -2.148 -12.856 -1.912 -8.192 0.116 0.308 -0.168
-0.3996019952441503 -1.3104030880511146 -0.05062136600021865 2.322830408055488 0.020708740636453084 0.6377525125633607 0.3094806239558822 0.3899501880536853 0.5344634500917077 0.023561944897503646 -0.7288494954961128 0.08914269152888879 0.5564545986627111 0.05576326959075863 -1.652 -12.856 -1.712 -8.344 0.124 0.308 -0.156
-0.39576704327443674 -1.304267164899573 -0.05062136600021865 2.3140100185251464 0.02147573103039579 0.6438884357149024 0.3090971287589109 0.32633293683042547 0.5910121178457164 0.036913713672755706 -0.8168140897801264 0.1021017612225158 0.5682355711114628 0.039662607244131134 -1.244 -12.728 -1.712 -8.436 0.108 0.296 -0.184
-0.39193209130472323 -1.2985147369450027 -0.049854375606275945 2.3055731241917767 0.0222427214243385 0.6504078540634154 0.31139809994073897 0.3381139092791773 0.5890486224375912 0.0011780972448751821 -0.8556912988610074 0.08560839979426324 0.6016149930495931 -0.0023561944897503642 -1.4 -12.508 -1.476 -8.404 0.116 0.296 -0.176
-0.39078160571380915 -1.2927623089904325 -0.05062136600021865 2.295985744267493 0.021859226227367145 0.6573107676088998 0.31024761434982495 0.31965705244279946 0.6243915397838465 -0.007461282550876154 -0.9185231519210171 0.03769911183600583 0.6279258315184721 0.011780972448751823 -1.34 -12.38 -1.576 -8.68 0.124 0.296 -0.196
-0.38656315854712425 -1.2843254146570626 -0.051004861197190006 2.285247878752295 0.0222427214243385 0.6645971763513555 0.3094806239558822 0.28863382499441964 0.6554147672322264 0.0070685834692510935 -0.9778207132464012 -0.00510508806112579 0.7037167542721089 -0.015707963265002428 -0.872 -12.38 -1.544 -8.832 0.356 0.28 -0.212
-0.38387869216832476 -1.2785729867024924 -0.05062136600021865 2.2745100132370974 0.023776702212223912 0.6715000898968398 0.3094806239558822 0.27567475530079266 0.6872233928438563 0.0023561944897503642 -1.079529775387292 0.045945792550132106 0.7618362183526178 -0.006675884387626033 -1.056 -12.38 -1.44 -8.924 0.556 -0.036 -0.224
-0.381961216183468 -1.272820558747922 -0.05138835639416136 2.263388652524928 0.027228158984966094 0.6776360130483815 0.3090971287589109 0.25446900489303936 0.6707300314156037 -0.02552544030562895 -1.10034282671342 0.1912444527514046 0.7323837872307383 -0.021598449489378342 -1.184 -12.316 -1.476 -8.984 0.492 -0.144 -0.24
-0.3796602450016399 -1.2640001692175808 -0.05138835639416136 2.2518837966157874 0.03106311095467963 0.6818544602150665 0.3090971287589109 0.24229533336266248 0.7253152037614872 -0.027881634795379313 -1.1612111843653046 0.3341869184629267 0.588263224274341 -0.023954643979128706 -1.088 -12.22 -1.308 -9.232 0.244 0.048 -0.24
-0.3777427690167831 -1.2567137604751253 -0.05138835639416136 2.23846146472179 0.03528155812136451 0.686839897775694 0.30871363356193954 0.2191260875467839 0.7583019266179923 -0.03809181091763089 -1.2051934815073113 0.40958514213493835 0.4358959806038174 -0.03377212101975522 -1.34 -12.192 -1.072 -9.168 0.136 0.288 -0.268
-0.37582529303192636 -1.2482768661417554 -0.05177185159113271 2.2261896184187067 0.03719903410622128 0.6906748497454075 0.3090971287589109 0.17278759591502674 0.7728317926381195 -0.014137166938502187 -1.2381802043638166 0.34439709458517825 0.3875939935639349 -0.004319689897875668 -1.308 -12.316 -1.172 -8.956 0.144 0.308 -0.252
-0.3746748074410123 -1.2398399718083857 -0.05177185159113271 2.211616800933795 0.0395000052880494 0.6960437825030065 0.3090971287589109 0.21048670775103256 0.8509789098815066 -0.0011780972448751821 -1.3241813032397047 0.2689988709131666 0.44374996223631863 0.014922565101752308 -1.4 -12.54 -1.276 -8.74 0.136 0.288 -0.268
-0.3723738362591842 -1.231403077475016 -0.0502378708032473 2.198194469039798 0.041033986075934815 0.7010292200636341 0.3090971287589109 0.18653206377190384 0.8780751465136358 0.022776546734253524 -1.3980087305852162 0.19949113346553085 0.47045349978682277 -0.006675884387626033 -1.712 -12.888 -1.608 -8.436 0.136 0.288 -0.268
-0.37160684586524145 -1.221815697550732 -0.049854375606275945 2.1824711659639724 0.04256796686382023 0.7063981528212331 0.3052621767891973 0.13273228958927052 0.8953539061051384 0.0640099503048849 -1.45495009742085 0.1602212253030248 0.5246459730510812 -0.034164820101380285 -2.056 -13.176 -1.844 -8.1 0.172 0.296 -0.288
-0.37045636027432743 -1.2126118128234196 -0.04947088040930459 2.1671313580851184 0.04410194765170564 0.7106165999879179 0.3021942152134265 0.12644910428326955 0.9460120876347713 0.06126105673350948 -1.5032520844607324 0.14569135928289753 0.5069745143779534 -0.2878484268311695 -2.304 -13.46 -2.112 -7.732 0.228 0.296 -0.288
-0.36930587468341336 -1.2018739473082216 -0.0502378708032473 2.1514080550092927 0.045252433242619704 0.7144515519576314 0.29797576804674164 0.11427543275289267 0.9738937224301506 0.01531526418337737 -1.5397730990518632 0.16886060509877612 0.43943027233844295 -0.4504258466239447 -2.304 -13.808 -1.912 -7.548 0.188 0.356 -0.296
-0.368922379486442 -1.191519576989995 -0.04947088040930459 2.1349177615395245 0.047553404424447825 0.7186699991243164 0.2914563496982286 0.08089601081476251 0.9786061114096514 -0.006675884387626033 -1.565691238439117 0.1881028600984041 0.3506802798911792 -0.48498336580695 -2.492 -14.032 -2.148 -7.52 0.124 0.984 -0.296
-0.3685388842894706 -1.1807817114747972 -0.04908738521233324 2.117276982478842 0.05062136600021865 0.7263399030637434 0.28685440733457235 0.05811946408050899 1.0304423901841593 0.013351768775252066 -1.596714465887497 0.17632188764965226 0.47359509243982323 -0.4963716391740768 -2.492 -14.224 -2.148 -7.092 0.144 1.012 -0.296
-0.368922379486442 -1.1688933603686853 -0.04947088040930459 2.0988692130242175 0.051004861197190006 0.7370777685789413 0.2814854745769734 0.01021017612225158 1.0500773442654123 0.03180862561162992 -1.6925330418040119 0.1460840583645226 0.7908959503928723 -0.48616146305182517 -2.708 -14.508 -2.18 -7.0 0.152 0.56 -0.308
-0.368922379486442 -1.1581554948534873 -0.04947088040930459 2.0819954243574776 0.052155346788104066 0.7451311677153397 0.27611654181937445 -0.00039269908162506076 1.1015209239582953 0.007853981632501214 -1.740049630680644 0.14097897030339682 0.9605419536548986 -0.4900884538680758 -2.524 -14.668 -2.216 -6.936 0.152 0.296 -0.308
-0.3696893698803847 -1.1481846197322323 -0.04947088040930459 2.0651216356907383 0.054072822772960834 0.7531845668517382 0.27228158984966094 -0.011388273367126762 1.1321514523250502 -0.01021017612225158 -1.7357299407827684 0.15236724367052357 0.9165596565128917 -0.517184690500205 -2.836 -14.984 -2.18 -7.092 0.136 0.376 -0.296
-0.36930587468341336 -1.1355292782321775 -0.04832039481839053 2.0470973614330847 0.055223308363874894 0.7604709755941939 0.2665291618950906 -0.05262167693775814 1.1297952578352997 0.01688606050987761 -1.726697861905392 0.13430308591577078 0.7767587834543701 -0.49244464835782614 -2.804 -15.208 -2.08 -7.488 0.144 0.54 -0.296
-0.37007286507735604 -1.1232574319290942 -0.049854375606275945 2.0283060967814883 0.056373793954788955 0.7677573843366495 0.2607767339405203 -0.062439153978384655 1.118406984468173 0.02120575040775328 -1.732195649048143 0.12055861805889365 0.697826268047733 -0.48459066672532497 -2.96 -15.62 -2.012 -7.672 0.136 0.684 -0.308
-0.3712233506682701 -1.110985585626011 -0.048703890015361885 2.0091313369329207 0.05675728915176031 0.7754272882760767 0.25617479157686407 -0.07343472826388636 1.157284193549054 -0.009817477040626518 -1.804059580985529 0.0750055245903866 0.7103926386597349 -0.5057964171330782 -3.02 -15.872 -2.08 -7.52 0.136 0.644 -0.288
-0.3723738362591842 -1.099097234519899 -0.04947088040930459 1.9895730818873816 0.05714078434873166 0.7842476778064178 0.24927187803137973 -0.10131636305926567 1.157676892630679 0.0011780972448751821 -1.8323339148625335 0.02513274122400389 0.781863871515496 -0.5254313712143313 -3.456 -16.0 -2.248 -7.336 0.124 0.52 -0.288
-0.37429131224404094 -1.0879758738077296 -0.048703890015361885 1.972699293220642 0.056373793954788955 0.7923010769428162 0.2446699356677235 -0.1370519794871462 1.1788826430384323 0.0070685834692510935 -1.8240872341484071 0.01021017612225158 0.7810784733522458 -0.5552765014178359 -3.708 -16.256 -2.28 -7.364 0.152 0.48 -0.296
-0.3750583026379837 -1.0776215034895031 -0.04908738521233324 1.9539080285690458 0.05675728915176031 0.7976700097004151 0.2396844981070959 -0.1460840583645226 1.1906636154871841 0.03337942193813016 -1.8382244010869093 -0.018456856836377853 0.7233517083533619 -0.5588107931524614 -3.956 -16.54 -2.516 -7.364 0.124 0.576 -0.28
-0.37697577862284043 -1.0638156763985345 -0.04832039481839053 1.9351167639174494 0.05675728915176031 0.8045729232458995 0.23278158456161155 -0.13037609509952017 1.2044080833440614 0.01610066234662749 -1.848827276290786 0.009032078877376396 0.6471680865181001 -0.5965099049884672 -4.112 -16.7 -2.552 -7.304 0.124 0.8 -0.28
-0.38004374019861126 -1.0530778108833365 -0.048703890015361885 1.9170924896597958 0.056373793954788955 0.8118593319883552 0.22626216621309853 -0.19477874448603014 1.209513171405187 0.024347343060753767 -1.8350828084339088 -0.0027488935713754254 0.6770132167216047 -0.6098616737637194 -4.424 -16.984 -2.884 -7.672 0.136 0.76 -0.268
-0.38157772098649667 -1.0408059645802532 -0.04678641403050512 1.8986847202051709 0.057524279545703015 0.8206797215186964 0.21897575747064282 -0.25368360672978923 1.2248284355885644 0.04830198703988247 -1.8676768322087889 0.0200276531628781 0.7971791356988733 -0.6703373323339786 -4.548 -17.208 -2.988 -7.792 0.116 0.568 -0.252
-0.38502917775923884 -1.0289176134741413 -0.046402918833533764 1.8810439411444886 0.05790777474267437 0.8279661302611521 0.2124563391221298 -0.25132741224003885 1.2389656025270666 0.06636614479463526 -1.9041978467999194 0.04241150081550656 0.8152432934536261 -0.7025386570272336 -4.768 -17.272 -3.288 -7.824 0.152 0.46 -0.26
-0.3877136441380383 -1.0162622719740866 -0.04601942363656241 1.8607186957050068 0.05829126993964572 0.8360195293975505 0.2051699303796741 -0.28941922315766977 1.2307189218129404 0.06990043652926081 -1.9167642174119215 0.0420188017338815 0.7956083393723731 -0.7115707359046101 -4.984 -17.364 -3.388 -7.732 0.136 0.52 -0.296
-0.3911651009107805 -1.003606930474032 -0.04563592843959106 1.8415439358564392 0.05905826033358843 0.8429224429430349 0.19711653124327566 -0.29334621397392036 1.2507465749758184 0.039662607244131134 -1.9234401017995475 0.05026548244800778 0.7414158661081147 -0.7382742734551142 -5.204 -17.62 -3.456 -7.672 0.144 0.684 -0.28
-0.39461655768352266 -0.9913350841709486 -0.04601942363656241 1.8212186904169574 0.06059224112147384 0.8498253564885192 0.18867963690990588 -0.34478979366680335 1.273130422628447 0.043982297142006806 -1.9320794815952989 0.11427543275289267 0.691935781823357 -0.7905032513112472 -5.296 -17.748 -3.424 -7.608 0.136 0.712 -0.288
-0.3984515096532362 -0.9790632378678653 -0.04563592843959106 1.801276940174447 0.06135923151541655 0.8567282700340035 0.18062623777350748 -0.3659955440745566 1.2593859547715698 0.060475658570259355 -2.0019799181245594 0.14922565101752308 0.6797621102929802 -0.8144578952903759 -5.796 -17.936 -3.556 -7.428 0.124 0.712 -0.316
-0.4019029664259784 -0.9664078963678107 -0.04410194765170564 1.7836361611137648 0.06212622190935926 0.863631183579488 0.1729563338340804 -0.3966260724413113 1.2664545382408208 0.049480084284757656 -1.9996237236348093 0.13076879418114523 0.7131415322311103 -0.8042477191681244 -5.764 -18.256 -3.66 -6.968 -0.024 0.624 -0.296
-0.4076553943805487 -0.9541360500647273 -0.04371845245473429 1.7625439252803403 0.06366020269724466 0.8693836115340582 0.16528642989465334 -0.4272566008080661 1.2637056446694455 0.0659734457130102 -1.9493582411868016 0.10759954836526664 0.665624943354478 -0.8030696219232492 -5.856 -18.764 -4.096 -6.572 -0.108 0.712 -0.296
-0.4118738415472336 -0.9422476989586154 -0.04295146206079158 1.7441361558257154 0.06327670750027331 0.8739855538977145 0.1572330307582549 -0.4476769530525692 1.2413217970168169 0.05262167693775814 -1.893594971596043 0.05929756132538417 0.5521349087648354 -0.7999280292702488 -5.952 -19.208 -4.264 -6.264 -0.116 0.896 -0.28
-0.41724277430483253 -0.9295923574585607 -0.043334957257762936 1.7261118815680618 0.06289321230330196 0.8774370106704567 0.14802914603094242 -0.47163159703169794 1.2071569769154367 0.07186393193738612 -1.8264434286381575 0.009817477040626518 0.4869468612150753 -0.7920740476377475 -5.764 -19.812 -4.432 -5.928 -0.1 1.148 -0.252
-0.4210777262745461 -0.9173205111554774 -0.043334957257762936 1.708854597704351 0.06366020269724466 0.8839564290189696 0.14227671807637213 -0.4700608007051977 1.235431310792441 0.019634954081253035 -1.803274182822279 -0.012173671530376884 0.4441426613179437 -0.7327764863123634 -5.92 -20.192 -4.128 -5.808 -0.116 1.196 -0.268
-0.42721364942608775 -0.9054321600493654 -0.042184471666848876 1.6923643042345826 0.06366020269724466 0.8881748761856546 0.13537380453088776 -0.5022621253984527 1.240536398853567 0.0047123889795007284 -1.7482963113947705 0.007461282550876154 0.4457134576444439 -0.6550220681506013 -5.704 -20.572 -4.096 -5.776 -0.124 1.1 -0.28
-0.431815591789744 -0.8935438089432535 -0.04256796686382023 1.6770244963557286 0.06289321230330196 0.8916263329583968 0.12962137657631745 -0.5203262831532055 1.2008737916094356 0.01021017612225158 -1.6583682217026314 0.008246680714126275 0.472024296113323 -0.6357798131509733 -5.952 -21.08 -3.792 -5.928 -0.08 0.972 -0.296
-0.43756801974431425 -0.883189438625027 -0.042184471666848876 1.6605342028859604 0.06289321230330196 0.896228275322053 0.1234854534247758 -0.5313218574387072 1.1345076468148005 0.00039269908162506076 -1.5959290677242468 -0.0310232274483798 0.4087997439716882 -0.6526658736608509 -6.044 -21.556 -3.724 -6.54 -0.008 0.924 -0.288
-0.4440874380928273 -0.8716845827158863 -0.042184471666848876 1.6451943950071062 0.06327670750027331 0.8985292465038811 0.1169660350762628 -0.6024003912128432 1.1046625166112958 0.02081305132612822 -1.565298539357492 -0.012959069693627005 0.3392920065240525 -0.6455972901915998 -5.764 -21.968 -3.692 -7.0 0.0 0.936 -0.296
-0.44983986604739756 -0.8605632220037172 -0.042184471666848876 1.6294710919312807 0.06327670750027331 0.9008302176857093 0.11006312153077843 -0.5976880022333424 1.112123799162172 0.012959069693627005 -1.5028593853791075 -0.019242254999627974 0.2572178984644148 -0.6389214058039738 -5.672 -22.16 -3.692 -7.672 -0.024 0.924 -0.324
-0.45520879880499654 -0.8509758420794333 -0.042184471666848876 1.614514779249398 0.0625097171063306 0.9035146840645087 0.10316020798529407 -0.6118251691718446 1.0591094231427889 0.027881634795379313 -1.4624113799717262 -0.009817477040626518 0.22933626366903548 -0.6546293690689763 -5.516 -22.636 -3.86 -8.008 -0.024 0.848 -0.308
-0.46326219794139495 -0.839854481367264 -0.04180097646987752 1.6007089521584292 0.0625097171063306 0.9065826456402796 0.09740778003072377 -0.6452045911099747 1.0488992470205372 0.029452431121879556 -1.4396348332374727 0.007853981632501214 0.25446900489303936 -0.6357798131509733 -5.296 -22.796 -3.724 -8.036 -0.036 0.876 -0.268
-0.4686311306989939 -0.8295001110490375 -0.04180097646987752 1.5869031250674606 0.06289321230330196 0.909267112019079 0.09088836168221076 -0.6514877764159758 0.995492171919529 0.013351768775252066 -1.3893693507894649 -0.028274333877004374 0.26114488928066537 -0.6035784884577183 -5.048 -22.984 -3.724 -7.916 -0.016 0.828 -0.26
-0.47668452983539233 -0.8191457407308109 -0.04180097646987752 1.573097297976492 0.06327670750027331 0.9108010928069644 0.08360195293975504 -0.6585563598852269 0.9998118618174047 0.007461282550876154 -1.3583461233410852 0.0027488935713754254 0.23287055540366103 -0.5713771637644633 -5.048 -23.08 -3.692 -7.916 -0.044 0.924 -0.268
-0.48473792897179074 -0.8099418560034984 -0.04180097646987752 1.5585244804915803 0.06289321230330196 0.9134855591857639 0.07746602978821339 -0.6970408698844828 0.9460120876347713 -0.012959069693627005 -1.318683516096954 0.014922565101752308 0.21127210591428267 -0.665624943354478 -4.828 -23.272 -3.556 -7.792 -0.024 1.072 -0.268
-0.4908738521233324 -0.800737971276186 -0.04180097646987752 1.5458691389915258 0.06289321230330196 0.9154030351706206 0.06979612584878632 -0.7017532588639835 0.9036005868192648 0.005890486224375911 -1.319076215178579 -0.0070685834692510935 0.20734511509803208 -0.673086225905354 -4.984 -23.208 -3.492 -7.856 -0.016 0.956 -0.26
-0.49931074645670215 -0.7919175817458448 -0.04141748127290617 1.5343642830823851 0.0625097171063306 0.9180875015494201 0.06366020269724466 -0.6927211799866071 0.8733627575341351 -0.014529866020127248 -1.2059788796705615 -0.011780972448751823 0.21166480499590773 -0.6809402075378553 -4.86 -23.112 -3.556 -7.856 -0.024 0.848 -0.268
-0.5062136600021865 -0.7834806874124751 -0.04180097646987752 1.5228594271732445 0.06289321230330196 0.9196214823373056 0.05560680356084625 -0.7378815743734891 0.8741481556973852 0.0047123889795007284 -1.1356857440596757 -0.008246680714126275 0.17160949867015154 -0.6620906516198524 -4.892 -22.984 -3.424 -8.128 -0.016 0.992 -0.268
-0.515417544729499 -0.775810783473048 -0.04141748127290617 1.5105875808701612 0.0625097171063306 0.9215389583221623 0.04908738521233324 -0.769690199985119 0.828202363147253 0.0035342917346255468 -1.1144799936519223 -0.011780972448751823 0.1912444527514046 -0.6573782626403517 -4.704 -23.08 -3.556 -8.376 -0.008 0.924 -0.28
-0.5227039534719548 -0.7677573843366495 -0.04180097646987752 1.5010002009458774 0.06289321230330196 0.9230729391100477 0.042184471666848876 -0.7559457321282419 0.7853981632501215 -0.024347343060753767 -1.067356103856915 0.005890486224375911 0.19831303622065566 -0.6832964020276057 -4.548 -23.208 -3.624 -8.284 0.008 0.724 -0.28
-0.5299903622144104 -0.7612379659881365 -0.04141748127290617 1.491029325824622 0.0625097171063306 0.9246069198979331 0.03604854851530722 -0.7740098898829947 0.7614435192709927 -0.01060287520387664 -1.0492919461021624 0.018064157754752792 0.18378317020052842 -0.6895795873336067 -4.36 -23.176 -3.524 -8.528 0.008 0.74 -0.28
-0.5372767709568662 -0.7539515572456809 -0.042184471666848876 1.4825924314912524 0.06289321230330196 0.9257574054888472 0.028762139772851508 -0.7881470568214969 0.7170685230473609 0.013744467856877126 -0.9990264636541545 -0.001570796326500243 0.13665928040552114 -0.6829037029459806 -4.424 -23.272 -3.524 -8.68 -0.016 0.916 -0.288
-0.5457136652902359 -0.7462816533062537 -0.04180097646987752 1.4714710707790832 0.0625097171063306 0.9265243958827899 0.020708740636453084 -0.8026769228416242 0.6946846753947324 -0.006283185306000972 -0.9680032362057747 -0.011388273367126762 0.10563605295714133 -0.7170685230473609 -3.832 -23.524 -3.456 -8.804 -0.008 0.876 -0.252
-0.554534054820577 -0.7393787397607694 -0.04180097646987752 1.4618836908547992 0.06289321230330196 0.9276748814737039 0.01342233189399737 -0.8309512567186286 0.6860452955989811 0.001570796326500243 -0.9306968234513939 0.00510508806112579 0.12291481254864402 -0.7194247175371112 -3.8 -23.556 -3.388 -8.712 0.0 0.772 -0.232
-0.5625874539569755 -0.7324758262152851 -0.04295146206079158 1.4522963109305154 0.0625097171063306 0.9284418718676467 0.007286408742455715 -0.8521570071263818 0.6550220681506013 0.001570796326500243 -0.90556408222739 0.01688606050987761 0.1009236639776406 -0.6762278185583546 -3.8 -23.588 -3.324 -8.772 0.0 0.76 -0.288
-0.5706408530933739 -0.7274903886546574 -0.04141748127290617 1.4450099021880598 0.06212622190935926 0.928825367064618 0.0011504855909140602 -0.8054258164129996 0.6067200811107188 -0.029845130203504617 -0.8757189520238855 -0.0200276531628781 0.05929756132538417 -0.6675884387626032 -3.52 -23.556 -3.188 -8.804 0.0 0.828 -0.288
-0.579461242623715 -0.7221214558970586 -0.042184471666848876 1.437723493445604 0.06289321230330196 0.928825367064618 -0.005752427954570301 -0.8329147521267538 0.5855143307029655 -0.019634954081253035 -0.8450884236571307 -0.02081305132612822 0.01060287520387664 -0.6585563598852269 -3.304 -23.524 -3.288 -8.804 0.016 0.808 -0.26
-0.5878981369570848 -0.7167525231394596 -0.04371845245473429 1.4292865991122343 0.0625097171063306 0.9284418718676467 -0.01342233189399737 -0.853727803452882 0.5376050427447081 -0.014922565101752308 -0.7747952880462449 0.02552544030562895 0.00039269908162506076 -0.6868306937622313 -3.02 -23.368 -2.952 -8.74 0.0 0.848 -0.252
-0.596718526487426 -0.7125340759727747 -0.043334957257762936 1.42238368556675 0.06289321230330196 0.928825367064618 -0.01917475984856767 -0.8435176273306305 0.49951323182707724 -0.029059732040254495 -0.743772060597865 0.00039269908162506076 -0.02591813938725401 -0.6876160919254813 -3.052 -23.336 -3.02 -8.68 0.016 0.8 -0.288
-0.6051554208207958 -0.7083156288060898 -0.04410194765170564 1.4150972768242942 0.06212622190935926 0.9280583766706754 -0.027611654181937447 -0.8588328915140079 0.48066367590907433 -0.0420188017338815 -0.6915430827417319 -0.021991148571003403 -0.018849555918002914 -0.6766205176399797 -2.928 -23.08 -2.784 -8.648 0.036 0.848 -0.26
-0.6124418295632514 -0.7033301912454623 -0.04371845245473429 1.4097283440666952 0.0625097171063306 0.9272913862767326 -0.03489806292439316 -0.8843583318196367 0.45356743927694515 -0.040448005407381256 -0.6310674241714727 -0.001570796326500243 -0.031415926530004856 -0.6938992772314824 -2.804 -22.952 -2.852 -8.712 0.016 0.908 -0.268
-0.6208787238966212 -0.6994952392757486 -0.04410194765170564 1.4043594113090963 0.06212622190935926 0.9272913862767326 -0.04026699568199211 -0.8867145263093872 0.4311835916243167 -0.028667032958629435 -0.6000441967230928 0.010995574285501701 -0.04555309346850705 -0.7202101157003614 -2.96 -22.952 -2.784 -8.804 0.036 0.868 -0.324
-0.6316165894118191 -0.6952767921090638 -0.045252433242619704 1.397456497763612 0.0625097171063306 0.9276748814737039 -0.04832039481839053 -0.8741481556973852 0.4221515127469403 -0.06440264938650996 -0.5878705251927159 0.007461282550876154 -0.012566370612001944 -0.7072510460067344 -2.96 -22.984 -2.784 -8.832 0.052 0.792 -0.308
-0.6404369789421602 -0.6918253353363216 -0.04601942363656241 1.392087565006013 0.0625097171063306 0.9269078910797612 -0.056373793954788955 -0.87297005845251 0.3742422247886829 -0.04555309346850705 -0.5808019417234648 -0.01649336142825255 0.0070685834692510935 -0.7268860000879874 -2.492 -23.016 -2.652 -8.68 0.036 0.76 -0.28
-0.6496408636694727 -0.6883738785635795 -0.04601942363656241 1.3874856226423566 0.06212622190935926 0.9261409006858186 -0.06404369789421602 -0.8749335538606353 0.34243359917705296 -0.034164820101380285 -0.5160065932553298 -0.006283185306000972 -0.040448005407381256 -0.7225663101901117 -2.524 -22.952 -2.584 -8.588 0.044 0.848 -0.288
-0.6588447483967852 -0.6853059169878086 -0.04678641403050512 1.3825001850817291 0.06289321230330196 0.9265243958827899 -0.07209709703061444 -0.8894634198807626 0.3208351496876746 -0.023169245815878585 -0.4547455365218203 -0.014137166938502187 -0.07029313561088588 -0.7257079028431123 -2.4 -22.984 -2.552 -8.556 0.044 0.808 -0.268
-0.6688156235180404 -0.6818544602150665 -0.04678641403050512 1.3786652331120155 0.0617427267123879 0.9246069198979331 -0.0782330201821561 -0.9236282399821428 0.2858849314230442 -0.056155968672383684 -0.43668137876706753 -0.001570796326500243 -0.07657632091688685 -0.730812990904238 -2.148 -22.888 -2.584 -8.588 0.06 0.74 -0.26
-0.6768690226544388 -0.680320479427181 -0.047553404424447825 1.3759807667332162 0.0625097171063306 0.9226894439130764 -0.0847524385306691 -0.9271625317167684 0.27253316264779215 -0.040448005407381256 -0.37463492387030795 -0.006675884387626033 -0.1441205629563973 -0.685652596517356 -2.056 -22.636 -2.616 -8.648 0.024 0.76 -0.28
-0.68568941218478 -0.6784030034423242 -0.04793689962141918 1.3732963003544167 0.06212622190935926 0.9203884727312482 -0.09203884727312482 -0.9032078877376397 0.24308073152591259 -0.04358959806038174 -0.3200497515244245 0.011780972448751823 -0.21637719397540847 -0.7151050276392356 -1.868 -22.668 -2.684 -8.804 0.036 0.772 -0.252
-0.6945098017151211 -0.6761020322604961 -0.04793689962141918 1.3702283387786458 0.0625097171063306 0.9173205111554774 -0.09970875121255189 -0.9283406289616436 0.20577431877153182 -0.08364490438613793 -0.28431413509654396 0.006283185306000972 -0.22972896275066054 -0.7064656478434843 -1.776 -22.604 -2.552 -8.956 0.06 0.772 -0.26
-0.7040971816394049 -0.6741845562756393 -0.04947088040930459 1.3686943579907604 0.0625097171063306 0.9161700255645634 -0.10737865515197896 -0.905171383145765 0.19163715183302965 -0.06518804754976008 -0.22069688387328412 0.008246680714126275 -0.2548617039746644 -0.6958627726396076 -1.712 -22.412 -2.416 -9.016 0.052 0.664 -0.28
-0.7140680567606601 -0.6730340706847253 -0.048703890015361885 1.3675438723998463 0.0617427267123879 0.9111845880039358 -0.11428156869746332 -0.8713992621260098 0.168075206935526 -0.07382742734551141 -0.17867808213940264 -0.012566370612001944 -0.2898119222392948 -0.6962554717212327 -1.588 -22.032 -1.944 -8.984 0.072 0.656 -0.252
-0.7221214558970586 -0.6718835850938112 -0.05062136600021865 1.366009891611961 0.06212622190935926 0.9069661408372509 -0.12156797743991904 -0.9157742583496417 0.12684180336489462 -0.08560839979426324 -0.12330751163026907 -0.03769911183600583 -0.37031523397243227 -0.685652596517356 -1.308 -22.032 -1.88 -9.076 0.108 0.712 -0.232
-0.7320923310183137 -0.6703496043059258 -0.051004861197190006 1.3648594060210468 0.06135923151541655 0.9031311888675373 -0.12732040539448933 -0.8839656327380118 0.10681415020201653 -0.04830198703988247 -0.10563605295714133 -0.029059732040254495 -0.4013384614208121 -0.6758351194767296 -1.212 -22.032 -1.712 -9.048 0.124 0.676 -0.252
-0.7401457301547121 -0.6699661091089545 -0.05138835639416136 1.3648594060210468 0.06212622190935926 0.8996797320947951 -0.13460681413694506 -0.9385508050838952 0.08285950622288782 -0.034950218264630406 -0.09542587683488976 0.009424777959001457 -0.40487275315543764 -0.6899722864152317 -1.028 -22.0 -1.676 -8.892 0.116 0.684 -0.252
-0.7493496148820246 -0.6691991187150117 -0.051004861197190006 1.363708920430133 0.0617427267123879 0.8935438089432535 -0.14150972768242942 -0.9287333280432687 0.08050331173313745 -0.06008295948863429 -0.043982297142006806 0.003926990816250607 -0.4351105824405673 -0.67897671212973 -0.776 -22.096 -1.712 -8.62 0.136 0.724 -0.224
-0.758553499609337 -0.6695826139119831 -0.05292233718204677 1.3648594060210468 0.06135923151541655 0.8889418665795973 -0.1499466220157992 -0.9083129757987655 0.0400553063257562 -0.05458517234588344 -0.022776546734253524 -0.005497787142750851 -0.5097234079493288 -0.7099999395781098 -0.652 -22.224 -2.08 -8.832 0.108 0.82 -0.232
-0.768140879533621 -0.6691991187150117 -0.054072822772960834 1.3648594060210468 0.0617427267123879 0.8835729338219983 -0.1572330307582549 -0.8835729336563867 0.007461282550876154 -0.08678649703913842 0.03534291734625546 -0.014529866020127248 -0.5175773895818301 -0.717853921210611 -0.528 -22.032 -1.912 -8.804 0.108 0.712 -0.224
-0.7777282594579048 -0.6691991187150117 -0.05368932757598948 1.3663933868089322 0.06059224112147384 0.8782040010643993 -0.16528642989465334 -0.9004589941662643 -0.005497787142750851 -0.09346238142676445 0.07068583469251093 0.00039269908162506076 -0.4539601383585702 -0.736703477128614 -0.464 -22.0 -1.544 -8.864 0.116 0.588 -0.212
-0.78769913457916 -0.6695826139119831 -0.05445631796993219 1.3679273675968178 0.06135923151541655 0.8720680779128577 -0.17257283863710904 -0.9149888601863915 -0.008246680714126275 -0.03337942193813016 0.10838494652851677 -0.013351768775252066 -0.48380526856207484 -0.7103926386597349 -0.62 -21.968 -1.44 -8.864 0.144 0.596 -0.252
-0.7957525337155584 -0.6699661091089545 -0.055223308363874894 1.3690778531877317 0.06135923151541655 0.8678496307461728 -0.1794757521825934 -0.9090983739620156 -0.019242254999627974 -0.056941366835633805 0.13430308591577078 0.0 -0.5383904409079583 -0.7245298055982371 -0.404 -21.844 -1.44 -8.74 0.136 0.636 -0.224
-0.8053399136398423 -0.6703496043059258 -0.0559902987578176 1.3717623195665312 0.060975736318445196 0.8617137075946312 -0.18637866572807776 -0.9189158510026422 -0.03377212101975522 -0.0750055245903866 0.15275994275214863 -0.007853981632501214 -0.5737333582542138 -0.7139269303943604 -0.528 -21.872 -1.608 -8.404 0.136 0.724 -0.212
-0.8141603031701834 -0.6718835850938112 -0.05675728915176031 1.3732963003544167 0.060975736318445196 0.8551942892461182 -0.19404856966750483 -0.866686873146509 -0.0769690199985119 -0.07814711724338709 0.20341812428178146 -0.012173671530376884 -0.5984734003965926 -0.6719081286604789 -0.404 -21.844 -1.744 -8.528 0.136 0.704 -0.232
-0.8229806927005244 -0.6718835850938112 -0.057524279545703015 1.3755972715362448 0.0617427267123879 0.8490583660945765 -0.19980099762207515 -0.8556912988610074 -0.08560839979426324 -0.06636614479463526 0.226194671016035 0.012566370612001944 -0.6239988407022216 -0.678584013048105 -0.34 -21.62 -1.608 -8.192 0.116 0.644 -0.24
-0.8314175870338942 -0.673801061078668 -0.05829126993964572 1.3794322235059584 0.06059224112147384 0.8417719573521208 -0.2067039111675595 -0.9342311151860195 -0.09267698326351434 -0.029452431121879556 0.2709623663212919 0.014529866020127248 -0.581587339886715 -0.6491315819262254 -0.372 -21.936 -1.44 -8.068 0.124 0.644 -0.212
-0.8433059381400062 -0.6757185370635248 -0.05790777474267437 1.3828836802787006 0.06135923151541655 0.8344855486096651 -0.21475731030395792 -0.9255917353902682 -0.11623892816101798 -0.051443579692882956 0.31690815887142404 -0.015707963265002428 -0.6695519341707286 -0.6459899892732249 -0.308 -21.904 -1.508 -8.22 0.144 0.724 -0.232
-0.8513593372764047 -0.6761020322604961 -0.05829126993964572 1.386718632248414 0.06135923151541655 0.8279661302611521 -0.22050973825852824 -0.9605419536548986 -0.16061392438464983 -0.02552544030562895 0.362068553258306 -0.02670353755050413 -0.6962554717212327 -0.6601271562117271 -0.404 -21.556 -1.508 -8.22 0.136 0.732 -0.204
-0.8605632220037172 -0.6780195082453528 -0.05829126993964572 1.3909370794150988 0.0617427267123879 0.8206797215186964 -0.2266456614100699 -0.8953539061051384 -0.1460840583645226 -0.021991148571003403 0.394662577033186 -0.0047123889795007284 -0.6671957396809782 -0.6404922021304741 -0.436 -21.46 -1.576 -8.16 0.144 0.624 -0.212
-0.8705340971249723 -0.6799369842302097 -0.05905826033358843 1.3963060121726978 0.060975736318445196 0.8130098175792693 -0.23278158456161155 -0.9138107629415163 -0.1649336142825255 -0.027881634795379313 0.42058071642044004 0.01610066234662749 -0.6581636608036018 -0.614181363661595 -0.372 -21.684 -1.644 -8.008 0.152 0.588 -0.212
-0.8793544866553135 -0.6818544602150665 -0.05905826033358843 1.4012914497333255 0.060975736318445196 0.8061069040337849 -0.2389175077131532 -0.9043859849825149 -0.17749998489452745 -0.011388273367126762 0.49244464835782614 0.005890486224375911 -0.6840818001908558 -0.5984734003965926 -0.372 -21.684 -1.608 -8.008 0.136 0.636 -0.212
-0.8874078857917118 -0.6845389265938658 -0.05944175553055978 1.406276887293953 0.060975736318445196 0.7988204952913293 -0.2454369260616662 -0.9000662950846392 -0.18731746193515397 -0.0200276531628781 0.5089380097860787 -0.014922565101752308 -0.7343472826388636 -0.61457406274322 0.184 -21.46 -1.476 -7.884 0.144 0.636 -0.212
-0.8969952657159956 -0.6853059169878086 -0.06059224112147384 1.4127963056424662 0.06135923151541655 0.7907670961549308 -0.2511893540162365 -0.8776824474320107 -0.2061670178531569 -0.0420188017338815 0.543102829887459 -0.011780972448751823 -0.7806857742706207 -0.6133959654983449 1.152 -21.684 -1.172 -7.732 0.144 0.724 -0.232
-0.9050486648523941 -0.6879903833666081 -0.059825250727531136 1.4196992191879505 0.060975736318445196 0.7827136970185323 -0.2584757627586922 -0.8804313410033862 -0.22815816642416029 -0.05262167693775814 0.6106470719269694 -0.011388273367126762 -0.7873616586582468 -0.6165375581513454 1.556 -21.588 -1.172 -7.764 0.144 0.752 -0.184
-0.9138690543827352 -0.6910583449423789 -0.06135923151541655 1.4258351423394922 0.06135923151541655 0.7754272882760767 -0.2646116859102339 -0.8737554566157602 -0.24740042142378826 -0.0420188017338815 0.646775387436475 -0.009032078877376396 -0.7139269303943604 -0.6330309195795979 1.68 -21.428 -0.604 -7.824 0.136 0.568 -0.196
-0.9226894439130764 -0.693359316124207 -0.06135923151541655 1.4335050462789192 0.060975736318445196 0.7658399083517928 -0.27113110425874687 -0.8851437299828869 -0.22933626366903548 -0.06558074663138515 0.6726935268237291 0.004319689897875668 -0.7665486073321186 -0.6361725122325984 1.836 -21.556 -0.4 -7.732 0.136 0.508 -0.232
-0.9315098334434175 -0.6964272776999778 -0.06212622190935926 1.4419419406122889 0.06059224112147384 0.7577865092153944 -0.2772670274102885 -0.8584401924323828 -0.2619302874439155 -0.06715154295788539 0.7531968385568665 -0.03377212101975522 -0.8160286916168762 -0.607898178355594 1.836 -21.364 -0.436 -7.884 0.152 0.616 -0.224
-0.94071371817073 -0.6994952392757486 -0.06289321230330196 1.4488448541577732 0.059825250727531136 0.7493496148820246 -0.2834029505618302 -0.8121017008006256 -0.29138271856579506 -0.09385508050838952 0.7535895376384916 -0.05183627877450802 -0.8941758088602633 -0.5933683123354667 1.9 -21.272 -0.368 -7.916 0.152 0.664 -0.196
-0.9476166317162144 -0.7021797056545481 -0.06442719309118737 1.4568982532941717 0.059825250727531136 0.7412962157456262 -0.2891553785164005 -0.8250607704942526 -0.31062497356542307 -0.07775441816176203 0.7881470568214969 -0.05654866775400875 -0.872577359370885 -0.6165375581513454 2.244 -21.208 -0.4 -7.824 0.152 0.568 -0.184
-0.9560535260495842 -0.7063981528212331 -0.06442719309118737 1.4661021380214843 0.05944175553055978 0.7324758262152851 -0.2949078064709708 -0.8054258164129996 -0.3173008579530491 -0.07068583469251093 0.8289877613105032 -0.03220132469325498 -0.8415541319225052 -0.5776603490704644 2.648 -21.048 -0.368 -7.7 0.152 0.492 -0.212
-0.9637234299890112 -0.7090826192000325 -0.06596117387907278 1.4760730131427393 0.05905826033358843 0.7225049510940299 -0.2998932440315984 -0.814065196208751 -0.310232274483798 -0.09267698326351434 0.87297005845251 -0.01727875959150267 -0.8651160768200088 -0.5419247326425838 2.708 -20.952 -0.3 -7.7 0.164 0.48 -0.184
-0.9717768291254096 -0.7125340759727747 -0.0674951546669582 1.4845099074761092 0.058674765136617076 0.7144515519576314 -0.3052621767891973 -0.7971791356988733 -0.3133738671367985 -0.09699667316139 0.8957466051867635 -0.0070685834692510935 -0.8772897483503856 -0.5486006170302099 2.74 -21.048 -0.468 -7.732 0.164 0.54 -0.196
-0.9794467330648366 -0.7159855327455169 -0.0682621450609009 1.4948642777943357 0.05905826033358843 0.7048641720333476 -0.31101460474376763 -0.7429866624346149 -0.3243694414223002 -0.1189878217323934 0.9173450546761419 0.0011780972448751821 -0.9149888601863915 -0.5395685381528335 2.68 -20.984 -0.4 -7.856 0.136 0.56 -0.204
-0.9859661514133496 -0.7182865039273449 -0.06979612584878632 1.504068162521648 0.059825250727531136 0.6960437825030065 -0.3156165471074239 -0.7382742734551142 -0.329867228565051 -0.14176436846664692 0.9483682821245217 0.008246680714126275 -0.9008516932478894 -0.4983351345822021 2.524 -21.016 -0.332 -7.792 0.136 0.46 -0.204
-0.9928690649588341 -0.7228884462910012 -0.07056311624272903 1.5140390376429034 0.05944175553055978 0.68568941218478 -0.3198349942741088 -0.7253152037614872 -0.336543112952677 -0.14372786387477224 0.9519025738591472 0.008639379795751335 -0.8929977116153881 -0.47752208325607387 2.304 -20.984 0.332 -7.856 0.152 0.404 -0.204
-1.0001554737012897 -0.7263399030637434 -0.07133010663667173 1.5243934079611299 0.05829126993964572 0.6768690226544388 -0.324436936637765 -0.7225663101901117 -0.34478979366680335 -0.12330751163026907 0.9782134123280263 -0.024347343060753767 -0.9236282399821428 -0.45788712917482083 2.18 -20.888 0.736 -7.764 0.164 0.396 -0.204
-1.007825377640717 -0.7294078646395142 -0.0732475826215285 1.5347477782793564 0.056373793954788955 0.6661311571392409 -0.32980586939536394 -0.7127488331494852 -0.35657076611555516 -0.08325220530451288 1.0131636305926568 -0.14529866020127247 -0.9621127499813988 -0.4457134576444439 1.9 -20.984 1.276 -7.52 0.152 0.528 -0.212
-1.015495281580144 -0.7336263118061991 -0.07171360183364309 1.545102148597583 0.052155346788104066 0.6557767868210144 -0.33402431656204884 -0.7151050276392356 -0.35617806703393007 -0.04830198703988247 1.0170906214089073 -0.2532909076481642 -0.9884235884502779 -0.4598506245829461 2.304 -21.048 1.172 -7.364 0.18 0.576 -0.224
-1.023165185519571 -0.7386117493668267 -0.07209709703061444 1.556990499703695 0.047553404424447825 0.6442719309118737 -0.3390097541226764 -0.7378815743734891 -0.3966260724413113 0.039662607244131134 1.0528262378367879 -0.3828816045844342 -1.0057023480417806 -0.4386448741751928 2.492 -21.176 0.872 -7.12 0.172 0.548 -0.204
-1.029684603868084 -0.7420632061395689 -0.07133010663667173 1.5684953556128356 0.04486893804564835 0.635835036578504 -0.34131072530450457 -0.7637997137607432 -0.39780416968618654 0.04673119071338223 1.1199777807946731 -0.3989822669310617 -0.9852819957972774 -0.4170464246858145 2.616 -21.112 0.636 -6.968 0.5 0.5 -0.204
-1.0381214982014537 -0.7458981581092824 -0.07133010663667173 1.5819176875068328 0.044485442848677 0.6239466854723921 -0.3459126676681608 -0.7449501578427402 -0.38641589631905976 0.02552544030562895 1.1737775549773066 -0.24661502326053814 -1.0225884085516581 -0.4013384614208121 2.896 -20.984 0.668 -6.968 0.556 0.52 -0.224
-1.0438739261560241 -0.7501166052759674 -0.07133010663667173 1.591888562628088 0.04563592843959106 0.6143593055481082 -0.35051461003181705 -0.7056802496802341 -0.394269877951561 0.03926990816250607 1.1922344118136845 -0.024740042142378828 -1.0202322140619078 -0.3938771788699359 2.804 -20.828 0.904 -7.12 0.308 0.492 -0.204
-1.050393344504537 -0.7528010716547668 -0.06979612584878632 1.6045439041281429 0.04678641403050512 0.6055389160177671 -0.35281558121364515 -0.7060729487618592 -0.3832743036660593 -0.001570796326500243 1.1753483513038068 0.12134401622214377 -1.0351547791636602 -0.36560284499293155 2.96 -20.604 0.972 -7.336 0.152 0.528 -0.212
-1.0572962580500214 -0.7558690332305377 -0.07209709703061444 1.6160487600372835 0.04678641403050512 0.596718526487426 -0.355883542789416 -0.6766205176399797 -0.394662577033186 0.0027488935713754254 1.202051888854311 0.10995574285501701 -0.9715375279404003 -0.32868913132017585 3.084 -20.54 0.904 -7.244 0.172 0.396 -0.232
-1.0641991715955057 -0.7616214611851079 -0.07017962104575767 1.6290875967343095 0.04563592843959106 0.585980660972228 -0.3581845139712441 -0.6805475084562302 -0.40683624856356293 0.018849555918002914 1.2059788796705615 0.021598449489378342 -0.9228428418188928 -0.2646791810152909 3.272 -20.256 0.972 -7.64 0.18 0.336 -0.212
-1.0711020851409903 -0.7635389371699647 -0.07056311624272903 1.6398254622495072 0.04486893804564835 0.5786942522297723 -0.35971849475912954 -0.6318528223347227 -0.3895574889720603 0.023169245815878585 1.2044080833440614 -0.09306968234513939 -0.9039932859008898 -0.22148228203653425 3.488 -20.096 1.04 -7.948 0.172 0.328 -0.212
-1.0760875227016178 -0.7685243747305923 -0.07094661143970038 1.6520973085525905 0.044485442848677 0.5694903675024598 -0.36201946594095763 -0.6369579103958485 -0.368744437645932 0.027096236632129192 1.1521791054879282 -0.10053096489601555 -0.859618289677258 -0.20027653162878098 3.676 -20.096 1.004 -8.128 0.208 0.328 -0.204
-1.0829904362471021 -0.7712088411093918 -0.07017962104575767 1.6620681836738458 0.044485442848677 0.5641214347448609 -0.36278645633490036 -0.627140433355222 -0.3573561642788053 0.029059732040254495 1.1533572027328034 -0.07147123285576105 -0.7602654220261176 -0.14451326203802234 3.988 -20.064 0.94 -8.16 0.208 0.316 -0.24
-1.088359369004701 -0.7750437930791053 -0.06979612584878632 1.6739565347799577 0.04371845245473429 0.5576020163963479 -0.3643204371227858 -0.6102543728453443 -0.3530364743809296 0.013744467856877126 1.1164434890600476 -0.024347343060753767 -0.6330309195795979 -0.0899280896921389 3.988 -20.064 1.308 -7.948 0.188 0.308 -0.224
-1.0941117969592713 -0.7784952498518475 -0.06941263065181497 1.6835439147042417 0.04410194765170564 0.5530000740326917 -0.36393694192581444 -0.5925829141722166 -0.32554753866717534 0.050658181529632834 1.060287520387664 0.005890486224375911 -0.5517422096832103 -0.0730420291822613 4.144 -19.936 1.644 -7.608 0.164 0.328 -0.224
-1.0998642249138417 -0.7815632114276183 -0.06941263065181497 1.695048770613382 0.043334957257762936 0.548014636472064 -0.36508742751672846 -0.5497787142750851 -0.32358404325905005 -0.009424777959001457 1.0748173864077912 -0.018849555918002914 -0.4940154446843264 -0.07736171908013696 4.144 -19.812 1.776 -7.244 0.188 0.328 -0.224
-1.1044661672774978 -0.7853981633973318 -0.06902913545484361 1.704636150537666 0.04180097646987752 0.5430291989114364 -0.3658544179106712 -0.5576326959075862 -0.33065262672830115 0.01610066234662749 1.0583240249795387 -0.07147123285576105 -0.4991205327454522 -0.10485065479389122 4.02 -19.684 1.712 -7.028 0.188 0.328 -0.232
-1.1086846144441829 -0.7892331153670453 -0.06902913545484361 1.7157575112498353 0.04180097646987752 0.5372767709568662 -0.3681553890924993 -0.5140430978472045 -0.33575771478942695 0.0640099503048849 1.0371182745717855 -0.0801106126515124 -0.5136503987655795 -0.11859512265076834 3.988 -19.556 1.844 -6.816 0.2 0.316 -0.212
-1.114437042398753 -0.7923010769428162 -0.0682621450609009 1.7284128527498899 0.04065049087896346 0.5303738574113818 -0.368922379486442 -0.5187554868267052 -0.34439709458517825 0.03573561642788053 1.085420261611668 -0.08443030254938806 -0.562345084887087 -0.10053096489601555 3.924 -19.428 1.812 -6.844 0.18 0.328 -0.224
-1.1190389847624094 -0.795369038518587 -0.0682621450609009 1.7391507182650878 0.04026699568199211 0.5246214294568115 -0.37007286507735604 -0.48459066672532497 -0.3436116964219281 0.008639379795751335 1.1136945954886723 -0.07971791356988733 -0.6039711875393434 -0.09071348785538903 3.988 -19.176 1.812 -6.968 0.188 0.328 -0.224
-1.1236409271260657 -0.7984370000943578 -0.06711165946998685 1.750272078977257 0.038733014894106695 0.5181020111082985 -0.37007286507735604 -0.46338491631757167 -0.31965705244279946 0.03652101459113065 1.1199777807946731 -0.07814711724338709 -0.6283185306000971 -0.06283185306000971 3.708 -19.08 1.98 -7.12 0.18 0.316 -0.232
-1.1282428694897217 -0.8015049616701286 -0.06596117387907278 1.761009944492455 0.03719903410622128 0.5123495831537281 -0.37045636027432743 -0.45160394386881986 -0.29530970938204565 0.07068583469251093 1.1093749055907967 -0.12055861805889365 -0.5914048169273415 -0.08835729336563866 3.584 -19.048 2.012 -7.304 0.2 0.296 -0.212
-1.131694326262464 -0.8038059328519568 -0.06557767868210143 1.771747810007653 0.036432043712278574 0.5085146311840146 -0.3708398554712988 -0.41626102652256436 -0.2807798433619184 0.08914269152888879 1.073246590081291 -0.1441205629563973 -0.5442809271323342 -0.04712388979500729 3.552 -18.984 1.944 -7.244 0.18 0.296 -0.224
-1.1355292782321775 -0.8061069040337849 -0.06481068828815872 1.7824856755228509 0.0337475773334791 0.5042961840173298 -0.3708398554712988 -0.4111559384614386 -0.2811725424435435 0.1260564052016445 1.0551824323265382 -0.17121679958852648 -0.48576876397020013 -0.01610066234662749 3.644 -19.176 1.776 -6.968 0.188 0.296 -0.212
-1.1389807350049197 -0.8099418560034984 -0.06404369789421602 1.7916895602501632 0.03183010134862233 0.49969424165367354 -0.3712233506682701 -0.41469023019606416 -0.28470683417816905 0.10681415020201653 1.0555751314081632 -0.181034276629153 -0.43039819346106656 -0.0007853981632501215 3.708 -19.304 1.376 -6.692 0.18 0.296 -0.212
-1.1428156869746333 -0.8126263223822979 -0.0625097171063306 1.8028109209623324 0.03029612056073692 0.49547579448698864 -0.3712233506682701 -0.3597123587685556 -0.27449665805591744 0.08482300163101313 1.0241592048781585 -0.20381082336340653 -0.4087997439716882 -0.01021017612225158 3.584 -19.332 1.476 -6.692 0.18 0.328 -0.212
-1.1474176293382894 -0.8145437983671547 -0.06135923151541655 1.8131652912805591 0.02914563496982286 0.49010686172938966 -0.37160684586524145 -0.3542145716258048 -0.252112810403289 0.11584622907939292 1.0155198250824071 -0.15825772989489947 -0.4154756283593143 0.0023561944897503642 3.612 -19.428 1.576 -6.692 0.2 -0.084 -0.212
-1.1508690861110316 -0.8172282647459542 -0.059825250727531136 1.8246701471896996 0.027611654181937447 0.48243695778996265 -0.3708398554712988 -0.3593196596869306 -0.28235063968841867 0.13783737765039633 1.053611636000038 -0.1240929097935192 -0.5635231821319622 -0.012566370612001944 3.612 -19.364 1.476 -6.968 0.172 -0.028 -0.196
-1.153553552489831 -0.8195292359277823 -0.058674765136617076 1.8373254886897543 0.027228158984966094 0.4720825874717361 -0.3712233506682701 -0.31141037172867314 -0.26585727826016614 0.12919799785464497 1.1345076468148005 -0.11349003458964255 -0.8187775851882516 0.01531526418337737 3.584 -19.24 1.276 -7.428 0.2 0.228 -0.204
-1.1554710284746879 -0.8229806927005244 -0.05675728915176031 1.8480633542049523 0.02684466378799474 0.464412683532309 -0.3712233506682701 -0.2854922323414192 -0.26114488928066537 0.1288052987730199 1.0913107478360438 -0.08482300163101313 -0.847051919065256 0.0035342917346255468 3.488 -19.272 1.544 -7.488 0.172 0.248 -0.14
-1.15892248524743 -0.8252816638823526 -0.055223308363874894 1.85880121972015 0.026461168591023387 0.4571262747898533 -0.37160684586524145 -0.2854922323414192 -0.24857851866866346 0.1590431280581496 1.0704976965099156 -0.06518804754976008 -0.789325154066372 -0.012959069693627005 3.52 -19.144 1.712 -7.428 0.172 0.104 -0.168
-1.1608399612322868 -0.8283496254581234 -0.05445631796993219 1.8668546188565485 0.02569417819708068 0.45022336124436896 -0.3708398554712988 -0.24661502326053814 -0.24857851866866346 0.14254976662989705 1.0068804452866558 -0.034950218264630406 -0.7484844495773658 -0.01727875959150267 3.396 -18.952 1.608 -7.092 0.164 -0.084 -0.128
-1.161990446823201 -0.8298836062460089 -0.05368932757598948 1.8764419987808323 0.024160197409195266 0.4414029717140278 -0.3712233506682701 -0.22344577744465957 -0.23876104162803694 0.10838494652851677 0.995492171919529 -0.04358959806038174 -0.7873616586582468 0.03337942193813016 3.304 -19.016 1.544 -6.844 -0.088 0.016 -0.112
-1.1646749132020005 -0.8321845774278369 -0.05138835639416136 1.8871798642960302 0.02147573103039579 0.4314320965927726 -0.3708398554712988 -0.1990984343839058 -0.2340486526485362 0.14176436846664692 0.9841038985524022 -0.15707963265002428 -0.8949612070235134 0.01727875959150267 3.24 -18.796 1.644 -6.6 -0.072 0.24 -0.112
-1.1665923891868573 -0.8341020534126937 -0.04908738521233324 1.8963837490233428 0.017257283863710903 0.4226117070624315 -0.3712233506682701 -0.21323560132240799 -0.25407630581141427 0.18613936469027878 1.0178760195721575 -0.30277099193292184 -0.9656470417160243 -0.008246680714126275 3.208 -18.668 1.544 -6.324 0.18 0.296 -0.112
-1.1677428747777712 -0.8371700149884646 -0.04793689962141918 1.9067381193415693 0.01227184630308331 0.4114903463502622 -0.3712233506682701 -0.17828538305777758 -0.2399391388729121 0.1971349389757805 0.9935286765114036 -0.4421791659098184 -0.9813550049810268 -0.0027488935713754254 2.68 -18.54 1.34 -5.9 0.172 0.268 -0.128
-1.1685098651717138 -0.8383205005793786 -0.045252433242619704 1.9155585088719105 0.008436894333369775 0.4026699568199211 -0.3708398554712988 -0.14529866020127247 -0.2238384765262846 0.18260507295565323 0.982925801307527 -0.45631633284832057 -0.976249916919901 -0.0027488935713754254 2.74 -18.192 1.04 -5.5 0.152 0.22 -0.12
-1.1700438459595994 -0.8417719573521208 -0.04410194765170564 1.9266798695840797 0.004985437560627594 0.3911651009107805 -0.3708398554712988 -0.11820242356914328 -0.22226768019978438 0.2230530783630345 0.9990264636541545 -0.40251655866568725 -1.0257300012046586 0.004319689897875668 2.584 -18.0 1.308 -5.012 0.152 0.248 -0.112
-1.170810836353542 -0.8436894333369775 -0.04180097646987752 1.9378012302962488 0.0019174759848567672 0.37850975941072584 -0.3658544179106712 -0.10013826581439049 -0.20577431877153182 0.2061670178531569 1.0465430525307868 -0.3498948817279291 -1.0944523404890443 0.1319468914260204 2.304 -17.968 1.172 -4.796 0.172 0.336 -0.128
-1.171961321944456 -0.8456069093218344 -0.0395000052880494 1.9485390958114468 -0.0011504855909140602 0.3658544179106712 -0.3616359707439863 -0.06558074663138515 -0.226194671016035 0.19085175366977952 1.0430087607961613 -0.30080749652479655 -1.1934125090585597 0.3754203220335581 2.116 -17.62 0.972 -4.828 0.152 0.316 -0.044
-1.172728312338399 -0.8482913757006338 -0.037582529303192634 1.9581264757357306 -0.0023009711818281204 0.3535825716075879 -0.35626703798638737 -0.06675884387626033 -0.23483405081178632 0.15550883632352405 1.067356103856915 -0.2532909076481642 -1.2750939180365721 0.49244464835782614 1.96 -17.396 1.108 -4.796 0.164 0.308 0.008
-1.171961321944456 -0.8502088516854905 -0.03604854851530722 1.9696313316448713 -0.003451456772742181 0.33977674451661916 -0.3516650956227311 -0.06322455214163478 -0.23169245815878584 0.1869247628535289 1.0873837570197933 -0.1590431280581496 -1.312793029872578 0.5163992923369549 1.9 -17.332 0.972 -4.676 0.172 0.308 -0.016
-1.172728312338399 -0.8532768132612614 -0.0337475773334791 1.9819031779479546 -0.0038349519697135344 0.32635441262262177 -0.3459126676681608 -0.04241150081550656 -0.22148228203653425 0.20027653162878098 1.1034844193664206 -0.08953539061051385 -1.3096514372195776 0.5317145565203323 1.652 -16.888 1.004 -4.552 0.152 0.336 -0.044
-1.1731118075353701 -0.8548107940491468 -0.03259709174256504 1.9934080338570952 -0.005752427954570301 0.31178159513771037 -0.3401602397135905 -0.006675884387626033 -0.1881028600984041 0.19831303622065566 1.0885618542646684 -0.0510508806112579 -1.312793029872578 0.5069745143779534 1.652 -16.668 0.872 -4.368 -0.308 0.344 -0.056
-1.1731118075353701 -0.8571117652309749 -0.03029612056073692 2.005296384963207 -0.010737865515197896 0.29912625363765566 -0.3347913069559916 0.0027488935713754254 -0.1822123738740282 0.18378317020052842 1.0897399515095436 -0.23483405081178632 -1.2821625015058233 0.5152211950920796 1.652 -16.792 0.5 -4.216 -0.116 0.328 -0.056
-1.1731118075353701 -0.8578787556249177 -0.027611654181937447 2.015650755281434 -0.01572330307582549 0.28608741694062967 -0.33018936459233533 -0.02081305132612822 -0.19438604540440507 0.21559179581215834 1.1270463642639243 -0.4622068190726965 -1.2970850666075757 0.5101161070309539 1.524 -16.476 0.232 -4.34 0.164 0.328 -0.036
-1.171961321944456 -0.8590292412158317 -0.02569417819708068 2.026772115993603 -0.02032524543948173 0.27458256103148904 -0.32482043183473636 0.04241150081550656 -0.16886060509877612 0.25643250030116466 1.1199777807946731 -0.55017141335671 -1.2911945803831997 0.5226824776429558 1.556 -16.192 0.232 -4.34 0.144 0.384 -0.028
-1.170810836353542 -0.8609467172006885 -0.023009711818281205 2.037893476705772 -0.024160197409195266 0.2623107147284057 -0.31945149907713744 0.0659734457130102 -0.135873882242271 0.2320851572404109 1.111731100080547 -0.4802709768274493 -1.2130474631398127 0.5167919914185799 1.34 -16.348 0.132 -4.064 0.18 0.384 -0.016
-1.1700438459595994 -0.8617137075946312 -0.02147573103039579 2.0490148374179413 -0.025310683000109326 0.2519563444101792 -0.3136990711225671 0.08757189520238855 -0.16454091520090044 0.16964600326202625 1.086598358856543 -0.3200497515244245 -1.1074114101826713 0.5262167693775814 0.808 -16.412 -0.1 -3.94 0.188 0.344 -0.028
-1.1688933603686853 -0.863631183579488 -0.02032524543948173 2.059369207736168 -0.026077673394052033 0.24198546928892403 -0.30833013836496814 0.10053096489601555 -0.17357299407827684 0.17789268397615252 1.093666942325794 -0.15668693356839924 -1.0481138488572872 0.5336780519284575 0.684 -16.256 0.164 -3.88 -0.008 0.328 -0.056
-1.1673593795808 -0.8655486595643447 -0.01802427425765361 2.0716410540392514 -0.028762139772851508 0.23124760377372613 -0.3021942152134265 0.12723450244651968 -0.13862277581364643 0.16728980877227587 1.0728538909996659 -0.10917034469176688 -0.9919578801849034 0.5639158812135873 0.436 -15.716 0.536 -3.788 -0.216 0.328 -0.084
-1.1673593795808 -0.8663156499582874 -0.016490293469768196 2.0823789195544493 -0.033364082136507746 0.222427214243385 -0.29759227284977025 0.10170906214089073 -0.13155419234439536 0.1700387023436513 1.1329368504883002 -0.24582962509728803 -0.9644689444711492 0.5352488482549578 0.62 -15.556 0.032 -3.82 0.008 0.328 -0.056
-1.164291418005029 -0.8670826403522301 -0.014956312681882784 2.0935002802666185 -0.03604854851530722 0.21399031991001521 -0.2933738256830854 0.13626658132389607 -0.10917034469176688 0.16728980877227587 1.1313660541618 -0.3938771788699359 -0.9169523555945168 0.5230751767245809 0.684 -15.904 -0.3 -3.912 0.188 0.328 -0.028
-1.164291418005029 -0.8682331259431442 -0.013038836697026017 2.1034711553878735 -0.03796602450016399 0.20747090156150222 -0.28723790253154374 0.13469578499739585 -0.0911061869370141 0.18024887846590287 1.1023063221215454 -0.3412555019321778 -0.8348782475348792 0.523467875806206 0.684 -16.096 -0.232 -4.032 0.18 0.336 -0.036
-1.1631409324141149 -0.8690001163370868 -0.011888351106111956 2.1134420305091286 -0.0395000052880494 0.2017184736069319 -0.2834029505618302 0.15118914642564837 -0.11820242356914328 0.1912444527514046 1.0638218121222895 -0.21441369856728315 -0.7292421945777378 0.5136503987655795 0.776 -15.652 -0.3 -4.188 0.044 0.064 -0.056
-1.1604564660353156 -0.870150601928001 -0.01112136071216925 2.1245633912212982 -0.0395000052880494 0.19213109368264808 -0.2772670274102885 0.1912444527514046 -0.09660397407976494 0.09738937224301507 1.0261227002862836 -0.09032078877376397 -0.666410341517728 0.5148284960104547 0.436 -15.588 -0.164 -4.124 -0.152 -0.508 -0.112
-1.1577719996565161 -0.8697671067310296 -0.009587379924283835 2.1356847519334674 -0.04141748127290617 0.1787087617886507 -0.27228158984966094 0.23483405081178632 -0.05811946408050899 0.09149888601863915 1.021803010388408 -0.1170243263242681 -0.9346238142676445 0.4873395602967004 0.592 -15.776 -0.332 -4.492 -0.036 -0.064 -0.072
-1.1562380188686305 -0.8709175923219437 -0.008436894333369775 2.1464226174486654 -0.04410194765170564 0.16566992509162468 -0.26691265709206197 0.20459622152665666 -0.04673119071338223 0.14254976662989705 1.0818859698770424 -0.20027653162878098 -1.2000883934461857 0.4944081437659515 0.464 -15.748 -0.064 -4.704 0.18 0.316 -0.064
-1.1531700572928598 -0.8709175923219437 -0.006902913545484362 2.1552430069790063 -0.044485442848677 0.15608254516734085 -0.2619272195314344 0.22855086550578535 -0.028274333877004374 0.11938052081401847 1.0245519039597835 -0.17043140142527635 -1.138434637631051 0.49323004652107627 0.776 -15.556 0.164 -4.308 0.152 0.288 -0.036
-1.1504855909140603 -0.8716845827158863 -0.006519418348513008 2.1652138821002613 -0.04410194765170564 0.14956312681882783 -0.25617479157686407 0.24661502326053814 -0.0200276531628781 0.06675884387626033 0.9393362032471453 -0.05890486224375911 -0.944048592226646 0.5348561491733327 0.716 -15.62 0.0 -3.728 0.108 -0.096 -0.064
-1.1466506389443467 -0.8705340971249723 -0.007669903939427069 2.174801262024545 -0.044485442848677 0.13882526130362993 -0.24888838283440837 0.28431413509654396 -0.001570796326500243 0.043196898978756684 0.9161669574312667 0.006283185306000972 -0.8486227153917563 0.5737333582542138 0.872 -15.364 0.0 -3.056 0.072 -0.144 -0.084
-1.143582677368576 -0.871301087518915 -0.006135923151541655 2.184388641948829 -0.044485442848677 0.126936910197518 -0.24428644047075213 0.2827433387700437 0.006283185306000972 0.05183627877450802 0.9601492545732735 0.03259402377488004 -0.9978483664092793 0.6031857893760932 0.996 -15.556 0.232 -2.72 0.108 0.212 -0.064
-1.140514715792805 -0.8705340971249723 -0.004985437560627594 2.195126507464027 -0.044485442848677 0.11466506389443468 -0.23700003172829642 0.3251548395855503 0.012959069693627005 0.05733406591725887 0.9872454912054027 0.010995574285501701 -1.176133749467057 0.6169302572329705 1.464 -15.492 0.636 -2.476 0.116 0.336 -0.056
-1.1378302494140056 -0.871301087518915 -0.005368932757598948 2.2043303921913395 -0.04410194765170564 0.10239321759135137 -0.23086410857675477 0.3542145716258048 0.012566370612001944 0.08168140897801264 0.9703594306955251 0.0200276531628781 -1.2193306484458135 0.659341758048477 1.652 -14.92 0.704 -2.292 0.108 0.308 -0.072
-1.1332283070503495 -0.8705340971249723 -0.004218447166684887 2.2150682577065375 -0.044485442848677 0.09242234247009617 -0.22127672865247094 0.3015928946880466 -0.019634954081253035 0.02552544030562895 0.9872454912054027 -0.028667032958629435 -1.1352930449780505 0.7386669725367393 2.148 -14.224 0.536 -1.924 0.152 0.328 -0.1
-1.1301603454745786 -0.8709175923219437 -0.004601942363656241 2.223505152039907 -0.043334957257762936 0.08206797215186963 -0.2109223583342444 0.39741147060456145 0.04358959806038174 0.01060287520387664 0.9715375279404003 0.01060287520387664 -1.079137076305667 0.866686873146509 2.896 -13.364 1.004 -1.372 0.172 0.212 -0.084
-1.1244079175200083 -0.8697671067310296 -0.004601942363656241 2.233859522358134 -0.04371845245473429 0.06634466907604414 -0.19941750242510378 0.45160394386881986 0.045160394386881984 0.007461282550876154 0.9746791205934008 0.021598449489378342 -1.1219412762027985 1.046935751612412 3.74 -12.316 1.072 -0.944 0.144 -0.164 -0.1
-1.1182719943684667 -0.8690001163370868 -0.005368932757598948 2.244597387873332 -0.043334957257762936 0.04908738521233324 -0.18676216092504913 0.46770460621544735 0.04987278336638271 -0.0019634954081253035 1.0182687186537824 0.018849555918002914 -1.441598328645598 1.1439324247738019 4.612 -11.776 1.308 -0.976 0.164 0.192 -0.092
-1.114437042398753 -0.8678496307461728 -0.006135923151541655 2.2553352533885294 -0.04371845245473429 0.03106311095467963 -0.17449031462196582 0.504618319888203 0.08639379795751337 -0.05458517234588344 1.0728538909996659 0.001570796326500243 -1.733373746293018 1.2330751163026907 5.016 -11.204 1.508 -0.976 0.152 0.328 -0.1
-1.1071506336562973 -0.8663156499582874 -0.005368932757598948 2.2676070996916127 -0.04026699568199211 0.01112136071216925 -0.15953400194008302 0.6047565857025935 0.11859512265076834 -0.06126105673350948 1.0979866322236698 0.07814711724338709 -1.8456856836377855 1.2943361730362002 5.732 -10.76 1.98 -1.008 0.728 0.336 -0.064
-1.1017817008986983 -0.864781669170402 -0.006519418348513008 2.277577974812868 -0.03259709174256504 -0.005368932757598948 -0.14687866044002837 0.6601271562117271 0.13980087305852162 -0.023954643979128706 1.118014285386548 0.3711006321356824 -1.8456856836377855 1.32614479864783 6.388 -10.444 2.416 -1.128 0.536 0.328 -0.084
-1.0937283017623 -0.8624806979885739 -0.006902913545484362 2.2890828307220086 -0.023009711818281205 -0.02339320701525256 -0.13460681413694506 0.691935781823357 0.18771016101677904 -0.029845130203504617 1.086991057938168 0.8003207283518737 -1.7856027241491512 1.2884456868118244 6.324 -10.476 2.716 -1.344 0.124 0.328 -0.12
-1.084907912231959 -0.8605632220037172 -0.006519418348513008 2.3005876866311494 -0.01227184630308331 -0.04026699568199211 -0.1234854534247758 0.737488875291864 0.21362830040403305 -0.018849555918002914 1.079529775387292 0.988816287531903 -1.6897841482326363 1.1812388375281826 6.324 -10.696 2.616 -1.588 0.124 0.472 -0.12
-1.0768545130955605 -0.8586457460188603 -0.006519418348513008 2.309024580964519 -0.004985437560627594 -0.05062136600021865 -0.11466506389443468 0.7775441816176203 0.22933626366903548 -0.011388273367126762 1.0178760195721575 0.9860673939605276 -1.473406954257228 1.041045265388036 6.012 -11.016 2.684 -1.74 0.124 0.52 -0.112
-1.0684176187621908 -0.8551942892461182 -0.006902913545484362 2.317461475297889 0.0038349519697135344 -0.05944175553055978 -0.10661166475803625 0.8007134274334988 0.24268803244428755 0.013744467856877126 0.9157742583496417 0.8670795722281341 -1.1023063221215454 0.9036005868192648 5.608 -11.144 2.348 -1.496 0.124 0.328 -0.1
-1.0595972292318496 -0.85289331806429 -0.005752427954570301 2.3270488552221726 0.010354370318226542 -0.06481068828815872 -0.09817477042466648 0.8376271411062546 0.2580032966276649 0.003926990816250607 0.8686503685546344 0.7119634349862352 -0.7637997137607432 0.7512333431487412 5.108 -11.236 2.048 -1.036 0.136 0.336 -0.112
-1.050393344504537 -0.8505923468824619 -0.005752427954570301 2.334335263964628 0.01457281748491143 -0.06864564025787226 -0.09357282806101024 0.9039932859008898 0.278030949790543 0.04084070448900632 0.8050331173313745 0.5972953031517174 -0.523467875806206 0.6609125543749772 4.456 -11.556 1.812 -0.672 0.116 0.328 -0.112
-1.0411894597772247 -0.847524385306691 -0.004601942363656241 2.3420051679040554 0.018407769454624964 -0.07133010663667173 -0.08782040010643993 0.9232355409005178 0.29570240846367074 0.06283185306000971 0.7622289174342429 0.48144907407232446 -0.35617806703393007 0.5540984041729607 3.8 -11.652 1.576 -0.212 0.1 0.316 -0.14
-1.030835089458998 -0.8444564237309202 -0.004218447166684887 2.3489080814495398 0.020708740636453084 -0.0724805922275858 -0.0839854481367264 0.9978483664092793 0.2921681167290452 0.09228428418188928 0.7484844495773658 0.33968470560567754 -0.23287055540366103 0.48341256948044975 2.772 -11.808 1.172 -0.028 0.136 0.132 -0.092
-1.0200972239438002 -0.8406214717612067 -0.003451456772742181 2.355427499798053 0.02147573103039579 -0.07669903939427068 -0.08206797215186963 1.0481138488572872 0.3149446634632987 0.08325220530451288 0.736703477128614 0.2179479903019087 -0.20734511509803208 0.4017311605024371 1.776 -12.064 0.668 0.0 0.116 -0.056 -0.128
-1.011276834413459 -0.8379370053824072 -0.002684466378799474 2.362330413343537 0.02147573103039579 -0.08168447695489828 -0.0790000105760988 1.0559678304897884 0.3173008579530491 0.08364490438613793 0.7390596716183643 0.06950773744763575 -0.34164820101380283 0.31651545978979895 0.748 -12.348 0.5 -0.028 0.152 0.22 -0.112
-0.9990049881103757 -0.8344855486096651 -0.0007669903939427069 2.370767307676907 0.021092235833424438 -0.08551942892461181 -0.07554855380335662 1.054004335081663 0.33575771478942695 0.0950331777532647 0.7567311302914921 -0.00039269908162506076 -0.4983351345822021 0.27528205621916757 0.124 -12.572 0.132 -0.152 0.144 0.328 -0.1
-0.9875001322012351 -0.8302671014429802 0.0 2.37728672602542 0.021092235833424438 -0.08705340971249723 -0.07286408742455715 1.073639289162916 0.34871678448305393 0.13037609509952017 0.7186393193738612 -0.023561944897503646 -0.3801327110130588 0.27017696815804176 -0.404 -12.792 -0.4 -0.396 0.144 0.336 -0.112
-0.9767622666860372 -0.8260486542762953 0.0019174759848567672 2.38303915397999 0.022626216621309852 -0.08590292412158317 -0.07017962104575767 1.0956304377339194 0.34871678448305393 0.12370021071189413 0.6310674241714727 0.009032078877376396 -0.09778207132464012 0.2662499773417912 -0.496 -13.08 -0.5 -0.396 0.372 0.268 -0.092
-0.965640905973868 -0.8229806927005244 0.004601942363656241 2.389175077131532 0.025310683000109326 -0.08436894333369775 -0.06787864986392955 1.1078041092642963 0.35185837713605445 0.1739656931599019 0.55017141335671 0.1240929097935192 0.1021017612225158 0.2505420140767888 -0.464 -13.08 -0.332 -0.244 0.484 -0.096 -0.084
-0.9545195452616987 -0.8199127311247536 0.006519418348513008 2.393777019495188 0.029529130166794215 -0.0847524385306691 -0.06596117387907278 1.0928815441625441 0.32672563591205056 0.20970130958778244 0.5399612372344585 0.310232274483798 0.13469578499739585 0.22226768019978438 -0.436 -13.112 -0.536 -0.12 0.264 -0.084 -0.112
-0.9441651749434722 -0.8164612743520114 0.008436894333369775 2.3999129426467296 0.034514567727421806 -0.08628641931855452 -0.06212622190935926 1.09877203038692 0.323191344177425 0.19045905458815446 0.5289656629489569 0.46024332366457116 -0.02042035224450316 0.2599667920357902 -0.28 -13.08 -0.3 -0.272 0.152 0.164 -0.12
-0.9318933286403889 -0.8126263223822979 0.01112136071216925 2.404514885010386 0.038733014894106695 -0.08551942892461181 -0.05944175553055978 1.061072918550914 0.3173008579530491 0.22226768019978438 0.5112942042758291 0.48380526856207484 -0.07186393193738612 0.2646791810152909 -0.372 -12.824 -0.5 -0.396 0.152 0.18 -0.092
-0.9203884727312482 -0.8107088463974411 0.012655341500054663 2.409883817767985 0.04141748127290617 -0.08513593372764046 -0.05714078434873166 1.0811005717137923 0.3031636910145469 0.23719024530153668 0.46338491631757167 0.3597123587685556 0.018064157754752792 0.26782077366829143 -1.088 -12.54 -0.604 -0.272 0.18 0.048 -0.128
-0.9119515783978784 -0.8080243800186417 0.015339807878854137 2.4137187697376987 0.043334957257762936 -0.0847524385306691 -0.054072822772960834 1.0634291130406646 0.2560398012195396 0.2560398012195396 0.4500331475423196 0.24386612968916271 0.0750055245903866 0.28941922315766977 -2.024 -12.316 -1.04 -0.18 0.4 0.016 -0.128
-0.9008302176857093 -0.8061069040337849 0.018407769454624964 2.417553721707412 0.04678641403050512 -0.08360195293975504 -0.04947088040930459 1.0571459277346635 0.2450442269340379 0.2450442269340379 0.4221515127469403 0.24150993519941236 0.04476769530525693 0.3271183349936756 -2.836 -11.968 -1.676 -0.212 0.38 0.132 -0.14
-0.8904758473674826 -0.8026554472610428 0.019941750242510378 2.420621683283183 0.05253884198507542 -0.08360195293975504 -0.046402918833533764 1.0437941589594115 0.24857851866866346 0.2030254252001564 0.3781692156049335 0.3601050578501807 0.02552544030562895 0.32594023774880043 -3.332 -11.904 -2.616 -0.18 0.236 0.152 -0.14
-0.8785874962613707 -0.8003544760792146 0.021859226227367145 2.424073140055925 0.05790777474267437 -0.0839854481367264 -0.04410194765170564 1.0221957094700331 0.22148228203653425 0.19870573530228072 0.3157300616265488 0.48380526856207484 0.019242254999627974 0.31847895519792424 -3.832 -11.556 -3.12 -0.028 0.144 0.084 -0.14
-0.8682331259431442 -0.7988204952913293 0.02339320701525256 2.4271411016316957 0.06059224112147384 -0.08321845774278369 -0.04065049087896346 1.0241592048781585 0.20734511509803208 0.20027653162878098 0.29138271856579506 0.4551382356034454 0.034950218264630406 0.3129811680551734 -4.08 -11.396 -3.356 0.088 0.152 0.064 -0.128
-0.8571117652309749 -0.7961360289125298 0.02454369260616662 2.429442072813524 0.06327670750027331 -0.08436894333369775 -0.037582529303192634 1.00256075538878 0.22894356458741041 0.1280199006097698 0.2576105975460398 0.3385066083608024 0.014529866020127248 0.29138271856579506 -4.204 -11.332 -3.188 0.12 0.188 0.112 -0.168
-0.8479078805036625 -0.794218552927673 0.02569417819708068 2.4321265391923235 0.06557767868210143 -0.0847524385306691 -0.0337475773334791 0.9880308893686528 0.23561944897503645 0.049480084284757656 0.23287055540366103 0.22737276826091016 -0.0679369411211355 0.3239767423406751 -4.268 -11.144 -2.784 0.152 0.392 0.172 -0.12
-0.83870399577635 -0.7911505913519021 0.026461168591023387 2.43404401517718 0.06864564025787226 -0.0847524385306691 -0.03029612056073692 0.982925801307527 0.23169245815878584 0.06950773744763575 0.19831303622065566 0.2501493149951637 -0.023561944897503646 0.3247621405039252 -4.112 -11.048 -1.88 0.12 0.392 0.2 -0.1
-0.8298836062460089 -0.788849620170074 0.026077673394052033 2.4344275103741517 0.07363107781849985 -0.0839854481367264 -0.02684466378799474 0.9613273518181487 0.22815816642416029 0.05183627877450802 0.13233959050764546 0.342826298258678 0.030237829285129678 0.336543112952677 -3.924 -10.888 -1.776 0.088 0.316 0.212 -0.1
-0.8187622455338396 -0.7873156393821886 0.026461168591023387 2.4344275103741517 0.0790000105760988 -0.08168447695489828 -0.022626216621309852 0.9491536802877718 0.20224002703690627 0.010995574285501701 0.09699667316139 0.45631633284832057 0.08835729336563866 0.3840597018293094 -3.52 -10.668 -1.476 0.12 0.208 0.24 -0.1
-0.8107088463974411 -0.7850146682003605 0.026077673394052033 2.435194500768094 0.08245146734884098 -0.08091748656095557 -0.01802427425765361 0.9138107629415163 0.20066923071040604 0.027096236632129192 0.045160394386881984 0.4594579255013211 0.13665928040552114 0.3891647898904352 -2.552 -10.444 -1.608 0.088 0.328 0.2 -0.084
-0.8026554472610428 -0.7834806874124751 0.02569417819708068 2.435194500768094 0.08705340971249723 -0.0782330201821561 -0.01227184630308331 0.859618289677258 0.20224002703690627 0.018064157754752792 0.027488935713754253 0.4154756283593143 0.2049889206082817 0.4641703144808218 -1.868 -10.128 -1.944 0.152 0.472 0.288 -0.128
-0.7926845721397876 -0.7807962210336756 0.02569417819708068 2.4344275103741517 0.09433981845495294 -0.07516505860638527 -0.006519418348513008 0.8549059006977572 0.2089159114245323 0.005890486224375911 -0.04123340357063138 0.5509568115199602 0.2689988709131666 0.5446736262139592 -0.684 -9.744 -1.576 0.12 0.364 0.308 -0.1
-0.7853981633973318 -0.7792622402457902 0.02684466378799474 2.433660519980209 0.10277671278832272 -0.07017962104575767 0.0011504855909140602 0.8737554566157602 0.19045905458815446 -0.009424777959001457 -0.08285950622288782 0.7315983890674882 0.37463492387030795 0.6640541470279777 -0.716 -9.332 -1.172 0.088 0.208 0.328 -0.14
-0.7765777738669907 -0.7777282594579048 0.02569417819708068 2.431359548798381 0.11083011192472114 -0.06404369789421602 0.009587379924283835 0.8486227153917563 0.18849555918002917 -0.03337942193813016 -0.13548118316064595 0.8238826732493775 0.43982297142006804 0.7064656478434843 -0.652 -8.824 -1.108 0.12 0.244 0.328 -0.176
-0.7677573843366495 -0.7742768026851626 0.02339320701525256 2.4286750824195815 0.11965050145506227 -0.05944175553055978 0.01802427425765361 0.892605012533763 0.20813051326128218 -0.0750055245903866 -0.1720021977517766 0.7991426311069986 0.543495528969084 0.7877543577398718 -0.56 -8.444 -0.736 0.06 0.328 0.316 -0.128
-0.758553499609337 -0.7727428218972772 0.023009711818281205 2.4267576064347245 0.12808739578843203 -0.05138835639416136 0.027611654181937447 0.8969247024316387 0.22187498111815931 -0.0860010988758883 -0.21559179581215834 0.8172067888617514 0.5906194187640913 0.8670795722281341 1.556 -8.188 -0.568 -0.608 0.336 0.316 -0.148
-0.7470486437001965 -0.7696748603215063 0.021859226227367145 2.4225391592680396 0.13729128051574452 -0.04371845245473429 0.036432043712278574 0.9314822216146441 0.2599667920357902 -0.1319468914260204 -0.2925608158106702 0.8823948364115115 0.646775387436475 0.9149888601863915 3.832 -8.22 -0.468 -1.16 0.264 0.296 -0.184
-0.7363107781849986 -0.7666068987457355 0.01802427425765361 2.4167867313134694 0.14611167004608566 -0.0337475773334791 0.04678641403050512 1.0005972599806547 0.2501493149951637 -0.21676989305703354 -0.3962333733596863 0.937765406920645 0.8168140897801264 0.9499390784510219 5.264 -8.156 -0.536 -1.464 0.164 0.288 -0.184
-0.7267233982607147 -0.7646894227608787 0.01457281748491143 2.4118012937528417 0.15493205957642678 -0.02147573103039579 0.055223308363874894 1.0488992470205372 0.2768528525456678 -0.29177541764742015 -0.48498336580695 0.9507244766142721 1.0595021222244139 0.9574003610018981 6.044 -8.096 -0.332 -1.556 0.152 0.296 -0.184
-0.7144515519576314 -0.7597039852002512 0.009970875121255189 2.404514885010386 0.16375244910676792 -0.005368932757598948 0.06634466907604414 1.1211558780395483 0.3129811680551734 -0.4091924430533133 -0.6082908774372191 0.866686873146509 1.3402819655863323 0.9805696068177766 6.14 -8.188 0.1 -1.344 0.244 0.288 -0.168
-0.7014127152606054 -0.7566360236244803 0.006135923151541655 2.396844981070959 0.1729563338340804 0.011504855909140603 0.07554855380335662 1.1945906063034348 0.36089045601343084 -0.43982297142006804 -0.7037167542721089 0.8686503685546344 1.5660839375207423 0.9683959352873998 6.168 -7.968 1.912 -1.16 0.188 0.296 -0.12
-0.6883738785635795 -0.7531845668517382 0.0015339807878854137 2.3887915819345604 0.1794757521825934 0.028762139772851508 0.08551942892461181 1.246819584159568 0.3691371367275571 -0.4245077072366907 -0.7861835614133716 0.7983572329437485 1.6787885739471347 0.9574003610018981 5.828 -7.808 3.792 -1.068 0.252 0.288 -0.14
-0.6780195082453528 -0.749733110078996 -0.0023009711818281204 2.3803546876011907 0.18484468494019235 0.04371845245473429 0.09433981845495294 1.2951215711994504 0.37463492387030795 -0.42647120264481597 -0.8423395300857552 0.6990043652926081 1.6850717592531357 0.905171383145765 5.36 -7.872 5.036 -1.008 0.42 0.22 -0.14
-0.6642136811543842 -0.744364177321397 -0.004985437560627594 2.3723012884647923 0.18867963690990588 0.058674765136617076 0.10316020798529407 1.255458963955319 0.3809181091763089 -0.30355639009617197 -0.8615817850853833 0.5458517234588344 1.5625496457861168 0.8835729336563867 5.264 -8.0 4.868 -1.036 0.484 0.192 -0.128
-0.6527088252452435 -0.7405292253516835 -0.006519418348513008 2.361946918146566 0.19404856966750483 0.07094661143970038 0.11083011192472114 1.267239936404071 0.43039819346106656 -0.2921681167290452 -0.9283406289616436 0.43785947601194275 1.3803372719120885 0.8494081135550063 4.956 -8.128 4.432 -1.404 0.5 0.328 -0.148
-0.6400534837451889 -0.7370777685789413 -0.008436894333369775 2.3519760430253105 0.19826701683418974 0.08321845774278369 0.11850001586414821 1.26017135293482 0.4017311605024371 -0.20970130958778244 -0.9805696068177766 0.426863901726441 1.273523121710072 0.8446957245755057 4.956 -8.508 3.356 -1.68 0.3 0.316 -0.156
-0.6254806662602774 -0.7309418454273996 -0.009203884727312482 2.34047118711617 0.2009514832129892 0.09510680884889565 0.12616991980357528 1.2401436997719417 0.4802709768274493 -0.11820242356914328 -1.0430087607961613 0.44374996223631863 1.2311116208945654 0.7948229412091229 4.36 -8.984 2.08 -1.708 0.188 0.316 -0.168
-0.6155097911390223 -0.7259564078667721 -0.009587379924283835 2.329349826404001 0.2024854640008746 0.10737865515197896 0.13268933815208828 1.2546735657920691 0.48655416213345026 -0.09071348785538903 -1.1266536651822991 0.2890265240760447 1.2193306484458135 0.7673340054953687 4.08 -9.428 0.804 -1.556 0.18 0.328 -0.148
-0.6036214400329103 -0.7209709703061444 -0.010354370318226542 2.3163109897069747 0.20286895919784598 0.12003399665203363 0.13882526130362993 1.2758793161998223 0.504618319888203 -0.05026548244800778 -1.202837287017561 0.1739656931599019 1.2519246722206936 0.6671957396809782 3.24 -9.712 -0.2 -1.22 0.264 0.296 -0.168
-0.5886651273510275 -0.7152185423515741 -0.01112136071216925 2.3028886578129772 0.20401944478876002 0.13307283334905964 0.146495165243057 1.3387111692598321 0.5407466353977086 -0.07618362183526178 -1.2904091822199495 0.0899280896921389 1.2586005566083196 0.6534512718241011 2.148 -10.252 -0.3 -0.792 0.236 0.308 -0.184
-0.5763932810479442 -0.7098496095939753 -0.011888351106111956 2.2898498211159515 0.20363594959178868 0.14457768925820025 0.15186409800065595 1.3559899288513346 0.5466371216220846 -0.08128870989638758 -1.3288936922192056 0.023954643979128706 1.2495684777309433 0.6027930902944683 1.212 -10.412 -0.2 -0.304 0.216 0.624 -0.184
-0.5622039587600042 -0.7040971816394049 -0.01457281748491143 2.2745100132370974 0.20363594959178868 0.1580000211521976 0.15761652595522627 1.3552045306880847 0.5572399968259611 -0.09856746948789025 -1.3874058553813395 -0.012566370612001944 1.2122620649765625 0.588263224274341 -0.092 -10.54 -0.332 -0.304 0.188 0.848 -0.176
-0.5472476460781214 -0.698728248881806 -0.014956312681882784 2.258019719767329 0.20363594959178868 0.17487380981893716 0.16413594430373926 1.3516702389534592 0.5678428720298379 -0.12919799785464497 -1.4851879267059798 -0.008639379795751335 1.3544191325248345 0.5678428720298379 -0.436 -10.696 -0.232 -0.06 0.164 0.676 -0.176
-0.5342088093810954 -0.6918253353363216 -0.016106798272796843 2.2419129214945324 0.20401944478876002 0.1894466273038486 0.1687378866673955 1.3222178078315796 0.5666647747849627 -0.14529866020127247 -1.5334899137458622 0.012959069693627005 1.4737996533388529 0.5662720757033376 -0.436 -10.824 -0.368 -0.028 0.164 0.444 -0.176
-0.5196359918961839 -0.6864564025787226 -0.017257283863710903 2.2261896184187067 0.20478643518270273 0.2017184736069319 0.1737233242280231 1.3053317473217019 0.5643085802952122 -0.12134401622214377 -1.5248505339501108 -0.013351768775252066 1.4121458975237184 0.5132576996839544 -0.404 -10.76 -0.164 0.0 0.152 0.528 -0.14
-0.5085146311840146 -0.6810874698211237 -0.01802427425765361 2.211616800933795 0.20363594959178868 0.21360682471304387 0.177941771394708 1.273523121710072 0.5466371216220846 -0.08757189520238855 -1.5236724367052357 -0.007853981632501214 1.2644910428326956 0.45238934203207 -0.372 -10.824 -0.468 -0.212 0.152 0.684 -0.156
-0.49585928968396 -0.6757185370635248 -0.019558255045539024 2.195126507464027 0.20401944478876002 0.22626216621309853 0.1821602185613929 1.2613494501796951 0.5446736262139592 -0.1079922474468917 -1.532311816500987 -0.018456856836377853 1.1478594155900526 0.4178318228490646 -0.932 -10.792 -0.904 -0.548 0.144 0.792 -0.168
-0.482820452986934 -0.6699661091089545 -0.02032524543948173 2.1782527187972875 0.20363594959178868 0.23853401251618184 0.18676216092504913 1.2499611768125682 0.5662720757033376 -0.10563605295714133 -1.564120442112617 -0.003141592653000486 1.1623892816101797 0.3730641275438077 -2.804 -10.636 -1.576 -0.916 0.144 0.704 -0.156
-0.4705486066838507 -0.66306319556347 -0.020708740636453084 2.1609954349335765 0.20286895919784598 0.2527233348041219 0.18983012250081996 1.1879147219158088 0.5717698628460884 -0.0911061869370141 -1.622632605274751 -0.01688606050987761 1.235824009874066 0.3828816045844342 -4.488 -10.636 -2.08 -0.976 -0.164 0.588 -0.184
-0.45942724597168144 -0.656543777214957 -0.022626216621309852 2.143354655872894 0.19865051203116108 0.26576217150114795 0.1928980840765908 1.144325123855427 0.5941537104987169 -0.084037603467763 -1.6607244161923818 -0.1299833960178951 1.280199006097698 0.3459678909116785 -6.044 -10.604 -2.616 -0.884 -0.3 0.508 -0.176
-0.45022336124436896 -0.6511748444573582 -0.021092235833424438 2.126864362403126 0.19404856966750483 0.27650003701634585 0.19558255045539025 1.085420261611668 0.61378866457997 -0.034164820101380285 -1.6842863610898855 -0.40448005407381254 1.2260065328334395 0.28156524152516854 -6.608 -10.668 -3.324 -0.824 0.044 0.724 -0.14
-0.4387185053352283 -0.6438884357149024 -0.021859226227367145 2.1080730977515296 0.18714565612202047 0.2899223689103432 0.19903400722813244 1.007665843449906 0.6251769379470967 0.009817477040626518 -1.7345518435378933 -0.574911455499089 1.182809633854683 0.252112810403289 -7.136 -10.76 -3.96 -0.64 0.18 0.792 -0.156
-0.431815591789744 -0.6389029981542749 -0.021859226227367145 2.0911993090847902 0.184461189743221 0.30104372962251247 0.2001844928190465 0.9405143004920204 0.6310674241714727 -0.0035342917346255468 -1.7663604691495232 -0.5438882280507091 1.1769191476303071 0.24857851866866346 -7.356 -10.888 -4.328 -0.764 0.188 0.8 -0.148
-0.4222282118654601 -0.6316165894118191 -0.021859226227367145 2.0720245492362226 0.18139322816745018 0.31523305191045253 0.20210196880390327 0.8655087759016339 0.6255696370287217 -0.030237829285129678 -1.7918859094551522 -0.35342917346255465 1.2676326354856962 0.19242254999627975 -7.604 -10.984 -4.328 -0.792 -0.1 0.712 -0.168
-0.4153252983199758 -0.6250971710633061 -0.02147573103039579 2.0547672653725115 0.1794757521825934 0.3271214030165645 0.20363594959178868 0.8305585576370035 0.6424556975385993 -0.006283185306000972 -1.803274182822279 -0.24975661591353862 1.3080806408930774 0.20970130958778244 -7.48 -10.984 -4.564 -0.852 -0.3 0.664 -0.196
-0.4088058799714628 -0.6197282383057071 -0.021859226227367145 2.0371264863118292 0.17410681942499445 0.3393932493196478 0.2051699303796741 0.7441647596794901 0.6255696370287217 0.003141592653000486 -1.7962055993530277 -0.31690815887142404 1.2362167089556912 0.14529866020127247 -7.48 -11.016 -4.464 -0.916 -0.152 0.8 -0.196
-0.4011359760320357 -0.6120583343662801 -0.02147573103039579 2.017184736069319 0.16912138186436687 0.35128160042575973 0.20555342557664544 0.7115707359046101 0.6562001653954765 0.008639379795751335 -1.8374390029236591 -0.4598506245829461 1.1985175971196853 0.08796459428401361 -7.448 -11.144 -4.328 -1.128 0.108 0.888 -0.168
-0.3942330624865513 -0.6055389160177671 -0.0222427214243385 1.9983934714177227 0.16413594430373926 0.36393694192581444 0.2067039111675595 0.6404922021304741 0.6577709617219767 0.012959069693627005 -1.8649279386374134 -0.47163159703169794 1.202837287017561 0.04358959806038174 -7.48 -11.3 -4.564 -1.22 0.1 0.8 -0.156
-0.3888641297289524 -0.5990194976692541 -0.02147573103039579 1.9799857019630978 0.1622184683188825 0.37697577862284043 0.2059369207736168 0.6393141048855989 0.6601271562117271 -0.018456856836377853 -1.8712111239434144 -0.35539266887067994 1.2385729034454416 0.0310232274483798 -7.48 -11.176 -4.564 -1.372 -0.072 0.712 -0.176
-0.38387869216832476 -0.5928835745177125 -0.022626216621309852 1.9623449229024155 0.1599174971370544 0.388480634531981 0.20555342557664544 0.582372738049965 0.6683738369258534 -0.009424777959001457 -1.8468637808826607 -0.2882411259127946 1.240536398853567 0.01060287520387664 -7.448 -11.268 -4.564 -1.648 -0.136 0.712 -0.196
-0.38004374019861126 -0.585980660972228 -0.023009711818281205 1.9447041438417332 0.15608254516734085 0.400368985638093 0.2051699303796741 0.510508806112579 0.6675884387626032 -0.013744467856877126 -1.8606082487395377 -0.32751103407530063 1.2122620649765625 -0.005890486224375911 -7.508 -11.332 -4.832 -1.924 -0.1 0.792 -0.184
-0.3765922834258691 -0.5786942522297723 -0.02147573103039579 1.9262963743871082 0.15224759319762732 0.4111068511532909 0.2051699303796741 0.40565815131868777 0.6848671983541059 -0.028274333877004374 -1.875923512922915 -0.3577488633604303 1.2110839677316874 -0.013744467856877126 -7.48 -11.364 -4.868 -1.892 0.008 0.76 -0.176
-0.37314082665312687 -0.5710243482903453 -0.023009711818281205 1.9059711289476267 0.1491796316218565 0.4249126782442596 0.20555342557664544 0.34871678448305393 0.737096176210239 -0.0047123889795007284 -1.8967365642490435 -0.3502875808095542 1.189485518242309 0.006283185306000972 -7.54 -11.46 -4.9 -2.444 0.024 0.74 -0.196
-0.37045636027432743 -0.5633544443509182 -0.0222427214243385 1.8844953979172308 0.146495165243057 0.43795151494128565 0.20555342557664544 0.2988440011166712 0.7276713982512375 -0.005497787142750851 -1.9187277128200468 -0.30944687632054785 1.235824009874066 -0.00510508806112579 -7.448 -11.652 -4.9 -2.596 -0.116 0.596 -0.212
-0.3685388842894706 -0.5564515308054339 -0.023009711818281205 1.8660876284626058 0.14304370847031483 0.4494563708504262 0.2059369207736168 0.2450442269340379 0.7382742734551142 0.012959069693627005 -1.9737055842475553 -0.28431413509654396 1.240536398853567 0.014922565101752308 -7.324 -11.872 -5.068 -2.536 -0.144 0.624 -0.232
-0.36662140830461387 -0.5487816268660067 -0.022626216621309852 1.8453788878261528 0.14035924209151535 0.46096122675956686 0.2051699303796741 0.22187498111815931 0.7221736111084867 0.011388273367126762 -1.965066204451804 -0.3243694414223002 1.176526448548682 -0.0310232274483798 -7.324 -11.936 -5.204 -2.412 -0.088 0.792 -0.232
-0.3658544179106712 -0.5422622085174937 -0.021859226227367145 1.8265876231745564 0.13767477571271589 0.47131559707779336 0.2051699303796741 0.1590431280581496 0.7323837872307383 0.007853981632501214 -1.9544633292479272 -0.32122784876929966 1.1066260120194211 -0.051443579692882956 -7.508 -11.968 -5.372 -2.352 -0.072 0.876 -0.24
-0.3647039323197571 -0.5342088093810954 -0.0222427214243385 1.8051118921441607 0.1342233189399737 0.48205346259299126 0.2044029399857314 0.1079922474468917 0.7484844495773658 -0.006675884387626033 -1.990984343839058 -0.3066979827491724 1.0434014598777863 -0.03063052836675474 -7.82 -12.0 -5.272 -2.168 -0.108 0.924 -0.232
-0.3647039323197571 -0.5261554102446969 -0.023009711818281205 1.7851701419016504 0.13115535736420286 0.4935583185021319 0.2051699303796741 0.06675884387626033 0.7469136532508656 -0.029845130203504617 -1.9748836814924304 -0.29570240846367074 1.053611636000038 -0.012173671530376884 -8.104 -12.032 -5.036 -2.048 -0.108 0.808 -0.232
-0.3647039323197571 -0.5184855063052698 -0.022626216621309852 1.7648448964621686 0.12808739578843203 0.5031456984264157 0.2044029399857314 0.028667032958629435 0.743772060597865 -0.009424777959001457 -1.933650277921799 -0.26075219019904033 1.0324058855922846 0.00510508806112579 -8.008 -12.032 -5.168 -1.956 -0.08 0.848 -0.232
-0.3654709227136998 -0.5115825927597855 -0.021859226227367145 1.7475876125984575 0.12655341500054662 0.5115825927597855 0.20401944478876002 -0.03180862561162992 0.7182466202922361 -0.02552544030562895 -1.8892752816981673 -0.24975661591353862 0.9393362032471453 -0.0200276531628781 -7.976 -12.284 -4.968 -1.956 -0.08 1.02 -0.232
-0.36623791310764253 -0.5035291936233871 -0.022626216621309852 1.7299468335377755 0.12425244381871851 0.5196359918961839 0.19941750242510378 -0.05262167693775814 0.7445574587611151 -0.013351768775252066 -1.8339047111890336 -0.21362830040403305 0.8462665209020059 -0.16297011887440022 -7.508 -12.412 -5.0 -2.108 -0.116 1.136 -0.24
-0.3670049035015852 -0.49700977527487405 -0.023009711818281205 1.711155568886179 0.12156797743991904 0.5292233718204677 0.1951990552584189 -0.08482300163101313 0.7398450697816145 -0.0023561944897503642 -1.836260905678784 -0.22776546734253522 0.8285950622288781 -0.37659841927843324 -7.324 -12.444 -4.968 -2.2 -0.152 0.984 -0.24
-0.3681553890924993 -0.48895637613847565 -0.022626216621309852 1.6935147898254967 0.11965050145506227 0.5380437613508089 0.18983012250081996 -0.13430308591577078 0.7378815743734891 -0.019242254999627974 -1.8205529424137816 -0.22344577744465957 0.8973174015132638 -0.4594579255013211 -7.416 -12.412 -4.936 -2.352 -0.164 0.876 -0.252
-0.37045636027432743 -0.48243695778996265 -0.023009711818281205 1.674340029976929 0.11619904468232009 0.5464806556841787 0.18599517053110642 -0.17632188764965226 0.711178036822985 -0.005890486224375911 -1.7922786085367772 -0.26350108377041576 0.8894634198807626 -0.45238934203207 -7.228 -12.444 -4.968 -2.504 -0.088 0.896 -0.28
-0.3739078170470696 -0.4743835586535642 -0.02339320701525256 1.657849736507161 0.11351457830352062 0.5549175500175484 0.18177672336442152 -0.22933626366903548 0.7162831248841108 0.0027488935713754254 -1.7612553810883973 -0.271747764484542 0.833700150290004 -0.45631633284832057 -7.292 -12.476 -4.9 -2.748 -0.108 1.004 -0.268
-0.3765922834258691 -0.4670971499111085 -0.023009711818281205 1.6402089574464787 0.11159710231866385 0.5625874539569755 0.17832526659167935 -0.2532909076481642 0.7461282550876154 -0.00510508806112579 -1.7502598068028956 -0.24543692601566297 0.814065196208751 -0.4107632393798135 -7.044 -12.728 -4.732 -3.024 -0.1 0.984 -0.28
-0.37850975941072584 -0.4601942363656241 -0.02339320701525256 1.6218011879918537 0.1112136071216925 0.5714078434873167 0.1737233242280231 -0.2792090470354182 0.7351326808021137 -0.005890486224375911 -1.7557575939456465 -0.23483405081178632 0.821133779678002 -0.40683624856356293 -6.824 -13.016 -4.868 -3.484 -0.088 0.972 -0.268
-0.3831117017743821 -0.451373846835283 -0.023009711818281205 1.6037769137342002 0.10776215034895031 0.5806117282146291 0.16912138186436687 -0.3161227607081739 0.7245298055982371 -0.02042035224450316 -1.7659677700678982 -0.21323560132240799 0.8443030254938806 -0.40565815131868777 -6.792 -13.268 -4.832 -3.848 -0.108 0.84 -0.288
-0.3869466537440956 -0.44485442848677 -0.02339320701525256 1.5857526394765464 0.10584467436409355 0.590199108138913 0.16490293469768197 -0.3644247477480564 0.7622289174342429 -0.021598449489378342 -1.731802949966518 -0.19988383254715592 0.872577359370885 -0.4107632393798135 -6.576 -13.588 -4.868 -3.728 -0.116 0.792 -0.28
-0.3911651009107805 -0.4368010293503716 -0.023009711818281205 1.5681118604158641 0.10354370318226543 0.5982525072753113 0.1599174971370544 -0.38131080825793395 0.7182466202922361 0.0035342917346255468 -1.7184511811912657 -0.19045905458815446 0.8427322291673803 -0.43668137876706753 -6.42 -13.652 -4.664 -3.636 -0.1 0.876 -0.288
-0.3953835480774654 -0.42951462060791584 -0.023776702212223912 1.5489371005672965 0.10200972239438001 0.6070728968056525 0.15531555477339815 -0.42058071642044004 0.7284567964144877 0.0019634954081253035 -1.6929257408856369 -0.16768250785390093 0.7889324549847471 -0.4598506245829461 -6.356 -13.684 -4.564 -3.728 -0.124 0.964 -0.252
-0.3996019952441503 -0.42299520225940285 -0.023776702212223912 1.5339807878854137 0.1004757416064946 0.6132088199571941 0.1514806028036846 -0.4091924430533133 0.6880087910071064 -0.01610066234662749 -1.6929257408856369 -0.16414821611927538 0.7681194036586187 -0.44649885580769405 -6.42 -13.588 -4.564 -3.636 -0.152 0.964 -0.26
-0.4049709280017492 -0.4157087935169471 -0.024160197409195266 1.517106999218674 0.09894176081860918 0.6212622190935926 0.14534467965214296 -0.47870018050094904 0.6781913139664799 -0.007853981632501214 -1.6222399061931259 -0.1720021977517766 0.7512333431487412 -0.42097341550206513 -6.296 -13.46 -4.6 -3.604 -0.124 0.972 -0.308
-0.4099563655623768 -0.4088058799714628 -0.023776702212223912 1.500616705748906 0.09625729443980971 0.6281651326390769 0.14150972768242942 -0.491266551112951 0.6660176424361031 -0.01688606050987761 -1.5660839375207423 -0.1900663555065294 0.7072510460067344 -0.42332960999181546 -6.296 -13.268 -4.496 -3.636 -0.088 0.992 -0.28
-0.4153252983199758 -0.4019029664259784 -0.024160197409195266 1.4856603930670231 0.09510680884889565 0.6354515413815326 0.13729128051574452 -0.5152211950920796 0.6777986148848548 -0.022776546734253524 -1.5503759742557397 -0.20145462887365617 0.6766205176399797 -0.4260785035631909 -6.388 -13.364 -4.532 -3.728 -0.088 0.916 -0.252
-0.42146122147151743 -0.39576704327443674 -0.024927187803137973 1.4695535947942264 0.09433981845495294 0.6427379501239884 0.13192234775814557 -0.5317145565203323 0.6711227304972288 -0.04633849163175717 -1.5362388073172375 -0.1480475537726479 0.7029313561088587 -0.4869468612150753 -6.296 -13.364 -4.396 -4.276 -0.144 0.936 -0.268
-0.42683015422911635 -0.38809713933500967 -0.025310683000109326 1.4553642725062863 0.09165535207615347 0.650024358866444 0.12808739578843203 -0.5788384463153395 0.6644468461096028 -0.04123340357063138 -1.5146403578278593 -0.13391038683414572 0.7064656478434843 -0.5140430978472045 -6.296 -13.492 -4.364 -4.704 -0.136 0.82 -0.268
-0.43258258218368667 -0.381961216183468 -0.026461168591023387 1.4392574742334894 0.09012137128826805 0.6573107676088998 0.1227184630308331 -0.5647012793768373 0.659734457130102 -0.027881634795379313 -1.5138549596646091 -0.16768250785390093 0.6652322442728529 -0.49165925019457607 -6.264 -13.652 -4.396 -4.952 -0.052 0.724 -0.268
-0.43910200053219967 -0.375441797834955 -0.026077673394052033 1.4250681519455495 0.0897378760912967 0.6626797003664987 0.11734953027323415 -0.5843362334580904 0.6766205176399797 -0.0310232274483798 -1.5283848256847363 -0.155116137241899 0.6750497213134794 -0.48616146305182517 -6.324 -13.744 -4.364 -5.044 -0.016 0.74 -0.316
-0.4463884092746554 -0.3685388842894706 -0.026077673394052033 1.4093448488697238 0.08858739050038264 0.667281642730155 0.1112136071216925 -0.6475607855997252 0.673086225905354 -0.02042035224450316 -1.4824390331346042 -0.12370021071189413 0.6051492847842186 -0.5230751767245809 -6.012 -13.872 -4.264 -4.828 -0.1 0.82 -0.308
-0.45252433242619705 -0.36125247554701495 -0.025310683000109326 1.3940050409908697 0.08743690490946858 0.673801061078668 0.1054611791671222 -0.6652322442728529 0.6624833507014775 -0.014529866020127248 -1.4561281946657252 -0.08953539061051385 0.5293583620305818 -0.5705917656012133 -5.856 -14.0 -4.196 -4.952 -0.136 0.936 -0.288
-0.46057773156259546 -0.35550004759244463 -0.02684466378799474 1.380199213899901 0.08628641931855452 0.6795534890332383 0.09932525601558054 -0.6954700735579825 0.6573782626403517 -0.01060287520387664 -1.448274213033224 -0.08678649703913842 0.5242532739694561 -0.5552765014178359 -5.548 -14.128 -4.296 -4.828 -0.172 0.936 -0.308
-0.4667136547141371 -0.34898062924393164 -0.026461168591023387 1.3675438723998463 0.08551942892461181 0.6841554313968945 0.09510680884889565 -0.7327764863123634 0.6114324700902196 -0.0027488935713754254 -1.415680189258344 -0.12841259969139487 0.5191481859083303 -0.5827654371315901 -5.236 -14.096 -4.496 -4.828 -0.144 0.972 -0.308
-0.47400006345659285 -0.3432282012893613 -0.02684466378799474 1.3541215405058489 0.0839854481367264 0.6887573737605508 0.09050486648523941 -0.7229590092717368 0.6031857893760932 -0.023561944897503646 -1.3689489985449617 -0.13037609509952017 0.5085453107044536 -0.5442809271323342 -5.204 -14.064 -4.228 -4.86 -0.108 0.924 -0.296
-0.48205346259299126 -0.337475773334791 -0.026461168591023387 1.3403157134148802 0.08321845774278369 0.6929758209272356 0.0847524385306691 -0.7217809120268617 0.5737333582542138 -0.03180862561162992 -1.3359622756884566 -0.11152653918151725 0.49794243550057704 -0.5203262831532055 -5.108 -14.0 -4.296 -4.92 -0.124 0.908 -0.28
-0.4908738521233324 -0.3321068405771921 -0.02684466378799474 1.3272768767178542 0.08206797215186963 0.6991117440787773 0.07784952498518474 -0.7473063523324905 0.5658793766217125 -0.05026548244800778 -1.2652764409959456 -0.0659734457130102 0.47634398601119865 -0.5682355711114628 -4.924 -13.872 -4.196 -5.288 -0.236 0.924 -0.28
-0.4973932704718454 -0.3255874222286791 -0.027611654181937447 1.3142380400208282 0.08130098175792692 0.7025632008515195 0.07056311624272903 -0.7736171908013697 0.5607742885605868 -0.0530143760193832 -1.2562443621185693 -0.06479534846813502 0.43471788335894224 -0.6027930902944683 -4.828 -13.62 -3.86 -5.348 -0.18 0.888 -0.24
-0.5054466696082438 -0.3198349942741088 -0.0279951493789088 1.300048717732888 0.0790000105760988 0.7083156288060898 0.06481068828815872 -0.7649778110056183 0.5415320335609588 -0.04830198703988247 -1.2743085198733222 -0.12487830795676931 0.45121124478719477 -0.6016149930495931 -4.86 -13.716 -3.792 -5.408 -0.088 0.848 -0.26
-0.5131165735476709 -0.31408256631953846 -0.0279951493789088 1.2870098810358621 0.07784952498518474 0.7121505807758033 0.05829126993964572 -0.7783295797808704 0.5580253949892113 -0.05772676499888393 -1.2625275474245703 -0.15550883632352405 0.41861722101231474 -0.6239988407022216 -4.768 -13.872 -3.66 -5.408 -0.008 0.848 -0.28
-0.5207864774870979 -0.3090971287589109 -0.029529130166794215 1.2747380347327788 0.07708253459124204 0.7148350471546028 0.05138835639416136 -0.7740098898829947 0.5289656629489569 -0.06322455214163478 -1.2106912686500622 -0.12644910428326955 0.3801327110130588 -0.6055419838658437 -4.768 -14.096 -3.456 -5.408 -0.088 0.888 -0.288
-0.5315243430022959 -0.30334470080434056 -0.029912625363765568 1.2636166740206096 0.07554855380335662 0.7186699991243164 0.045252433242619704 -0.8462665209020059 0.5175773895818301 -0.07539822367201165 -1.171421360487556 -0.1021017612225158 0.3176935570346741 -0.6263550351919719 -4.704 -14.16 -3.288 -5.624 -0.088 0.956 -0.288
-0.5391942469417229 -0.29912625363765566 -0.03029612056073692 1.2524953133084402 0.07516505860638527 0.7221214558970586 0.0395000052880494 -0.8478373172285061 0.5073672134595785 -0.05458517234588344 -1.138434637631051 -0.1299833960178951 0.31926435336117437 -0.6361725122325984 -4.516 -14.284 -3.324 -5.836 -0.036 0.908 -0.28
-0.5483981316690354 -0.2933738256830854 -0.03144660615165098 1.2409904573992998 0.07286408742455715 0.7244224270788866 0.03259709174256504 -0.8549059006977572 0.49754973641895195 -0.03259402377488004 -1.1164434890600476 -0.1299833960178951 0.3440043955035532 -0.627533132436847 -4.204 -14.38 -3.388 -5.988 -0.044 0.752 -0.252
-0.5579855115933192 -0.28838838812245776 -0.030679615757708275 1.230636087081073 0.07209709703061444 0.7282573790486002 0.02454369260616662 -0.8682576694730093 0.4779147823376989 -0.03337942193813016 -1.0767808818159166 -0.10406525663064109 0.2960951075452958 -0.659734457130102 -3.768 -14.284 -3.388 -5.868 -0.036 0.82 -0.268
-0.5671893963206317 -0.2834029505618302 -0.030679615757708275 1.2191312311719327 0.0724805922275858 0.7309418454273996 0.018407769454624964 -0.9102764712068908 0.48616146305182517 -0.014922565101752308 -1.0465430525307868 -0.045160394386881984 0.23051436091391064 -0.6860452955989811 -3.428 -14.192 -3.288 -6.052 -0.052 0.916 -0.26
-0.5756262906540015 -0.279951493789088 -0.03259709174256504 1.20992734644462 0.07171360183364309 0.7324758262152851 0.011504855909140603 -0.8831802345747616 0.4441426613179437 -0.027881634795379313 -1.0202322140619078 -0.03180862561162992 0.20381082336340653 -0.6475607855997252 -3.052 -14.252 -3.324 -6.08 -0.08 0.856 -0.268
-0.5852136705782853 -0.27458256103148904 -0.03298058693953639 1.2003399665203363 0.07171360183364309 0.7336263118061991 0.005752427954570301 -0.8820021373298864 0.4386448741751928 -0.04908738520313259 -0.9487609812061467 -0.036128315509505585 0.1920298509146547 -0.6259623361103468 -2.772 -14.128 -3.356 -6.02 -0.052 0.8 -0.296
-0.5936505649116551 -0.2715145994557182 -0.0337475773334791 1.1922865673839378 0.07171360183364309 0.7355437877910559 -0.0011504855909140602 -0.8933904106970132 0.3923063825434357 -0.07853981632501214 -0.8682576694730093 0.018849555918002914 0.1668971096906508 -0.614181363661595 -2.836 -13.968 -3.188 -6.204 -0.044 0.84 -0.288
-0.6020874592450249 -0.26806314268297604 -0.034514567727421806 1.183849673050568 0.07171360183364309 0.7366942733819699 -0.006519418348513008 -0.9012443923295144 0.3522510762176795 -0.08953539061051385 -0.8517643080447568 0.001570796326500243 0.16650441060902577 -0.6279258315184721 -2.584 -13.936 -2.852 -6.264 -0.06 0.82 -0.288
-0.6105243535783946 -0.26422819071326253 -0.034514567727421806 1.1746457883232555 0.07133010663667173 0.7370777685789413 -0.012655341500054663 -0.9271625317167684 0.3569634651971802 -0.07618362183526178 -0.8576547942691326 -0.036128315509505585 0.13940817397689656 -0.6479534846813502 -2.648 -13.872 -2.552 -6.236 -0.044 0.74 -0.26
-0.6201117335026785 -0.2607767339405203 -0.03566505331833587 1.1673593795808 0.07094661143970038 0.7382282541698554 -0.02147573103039579 -0.885929128146137 0.34636058999330355 -0.05851216316213405 -0.8085674090660001 -0.04712388979500729 0.0400553063257562 -0.6565928644771015 -2.804 -13.808 -2.416 -6.296 -0.036 0.82 -0.24
-0.6296991134269624 -0.2580922675617209 -0.03528155812136451 1.1596894756413727 0.06941263065181497 0.737844758972884 -0.028378644575880154 -0.8941758088602633 0.33261612213642644 -0.05537057050913356 -0.7575165284547422 -0.07736171908013696 0.019634954081253035 -0.6668030405993531 -2.74 -13.872 -2.552 -6.236 -0.036 0.924 -0.224
-0.6385195029573034 -0.2554078011829214 -0.03681553890924993 1.153553552489831 0.06902913545484361 0.7386117493668267 -0.034514567727421806 -0.9197012491658922 0.32554753866717534 -0.054977871427508505 -0.7284567964144877 -0.08128870989638758 0.018064157754752792 -0.6770132167216047 -2.4 -13.808 -2.584 -6.172 0.044 0.876 -0.28
-0.6484903780785587 -0.2527233348041219 -0.03796602450016399 1.1462671437473755 0.06902913545484361 0.7382282541698554 -0.04180097646987752 -0.9283406289616436 0.30041479744317146 -0.05890486224375911 -0.6895795873336067 -0.05851216316213405 0.034950218264630406 -0.6726935268237291 -2.272 -13.716 -2.684 -6.144 0.016 0.82 -0.308
-0.6569272724119284 -0.24927187803137973 -0.037582529303192634 1.1389807350049197 0.06864564025787226 0.7382282541698554 -0.04832039481839053 -0.9232355409005178 0.2882411259127946 -0.0911061869370141 -0.6715154295788539 -0.018849555918002914 -0.022776546734253524 -0.7021459579456086 -2.212 -13.872 -2.448 -6.388 -0.152 0.84 -0.28
-0.6680486331240977 -0.24658741165258025 -0.038733014894106695 1.1343787926412634 0.06787864986392955 0.7374612637759127 -0.05445631796993219 -0.944441291308271 0.2854922323414192 -0.0659734457130102 -0.6236061416205965 -0.043982297142006806 -0.03573561642788053 -0.6829037029459806 -1.96 -13.716 -2.416 -6.236 -0.108 0.848 -0.28
-0.6764855274574675 -0.24351945007680942 -0.03834951969713534 1.1290098598836644 0.06634466907604414 0.7363107781849986 -0.06212622190935926 -0.9746791205934008 0.2532909076481642 -0.04751658887663235 -0.5544911032545857 -0.08521570071263818 -0.02120575040775328 -0.6903649854968568 -1.804 -13.744 -2.18 -6.264 0.088 0.908 -0.26
-0.6872233929726653 -0.24121847889498133 -0.03911651009107805 1.1236409271260657 0.06672816427301549 0.7366942733819699 -0.06941263065181497 -0.9452266894715212 0.23522674989341139 -0.03652101459113065 -0.5419247326425838 -0.09228428418188928 -0.03455751918300534 -0.6813329066194804 -1.588 -13.744 -2.348 -6.388 0.164 0.888 -0.26
-0.6956602873060351 -0.24006799330406725 -0.039883500485020755 1.1194224799593806 0.06711165946998685 0.7370777685789413 -0.07631554419729933 -0.9456193885531462 0.21166480499590773 -0.04987278336638271 -0.49519354192920156 -0.009424777959001457 -0.036913713672755706 -0.6899722864152317 -1.308 -13.652 -2.18 -6.416 0.016 0.808 -0.24
-0.7048641720333476 -0.2381505173192105 -0.04065049087896346 1.1163545183836099 0.06634466907604414 0.7359272829880272 -0.08245146734884098 -0.943655893145021 0.18849555918002917 -0.06715154295788539 -0.4386448741751928 0.009817477040626518 0.0007853981632501215 -0.6797621102929802 -1.12 -13.588 -2.112 -6.54 -0.072 0.732 -0.28
-0.7136845615636888 -0.23700003172829642 -0.04065049087896346 1.112136071216925 0.06519418348513008 0.7359272829880272 -0.08935438089432535 -0.9420850968185207 0.17043140142527635 -0.06126105673350948 -0.3644247477480564 -0.03063052836675474 -0.03809181091763089 -0.6927211799866071 -1.028 -13.46 -1.98 -6.784 -0.052 0.644 -0.268
-0.724805922275858 -0.23508255574343967 -0.04256796686382023 1.10791762405024 0.06442719309118737 0.7343933022001419 -0.09664078963678106 -0.9491536802877718 0.16179202162952502 -0.08050331173313745 -0.32868913132017585 -0.10681415020201653 -0.061653755815134534 -0.6660176424361031 -0.996 -13.236 -1.98 -6.816 0.024 0.656 -0.28
-0.7340098070031704 -0.23354857495555426 -0.042184471666848876 1.1048496624744693 0.06327670750027331 0.7317088358213424 -0.10469418877317949 -0.9381581060022701 0.13351768775252065 -0.05733406591725887 -0.3059125845859223 -0.1252710070383944 -0.16139932254789996 -0.704502152435359 -0.62 -12.984 -1.608 -6.844 0.052 0.636 -0.268
-0.7439806821244257 -0.23201459416766884 -0.04371845245473429 1.1036991768835551 0.06212622190935926 0.7297913598364856 -0.1119805975156352 -0.9507244766142721 0.13076879418114523 -0.04830198703988247 -0.2729258617294172 -0.10995574285501701 -0.22540927285278486 -0.7229590092717368 -0.684 -13.048 -1.576 -6.692 0.052 0.596 -0.24
-0.7531845668517382 -0.23163109897069747 -0.043334957257762936 1.1021651960956698 0.0617427267123879 0.7259564078667721 -0.11888351106111957 -0.9094910730436406 0.11388273367126761 -0.022383847652628464 -0.21991148571003402 -0.08050331173313745 -0.3015928946880466 -0.6813329066194804 -0.404 -13.236 -1.508 -6.664 0.08 0.752 -0.24
-0.7623884515790507 -0.23086410857675477 -0.04371845245473429 1.0994807297168703 0.06059224112147384 0.7217379607000872 -0.12463593901568987 -0.9664324398792745 0.0899280896921389 -0.04790928795825741 -0.17043140142527635 -0.05576326959075863 -0.36167585417668097 -0.6605198552933521 -0.436 -13.268 -1.576 -6.508 0.072 0.808 -0.268
-0.7719758315033345 -0.22971362298584072 -0.044485442848677 1.0994807297168703 0.06059224112147384 0.7179030087303736 -0.13153885256117423 -0.9526879720223973 0.07147123285576105 -0.04241150081550656 -0.12644910428326955 -0.054192473264258384 -0.38798669264556 -0.646775387436475 -0.464 -13.236 -1.576 -6.324 0.06 0.772 -0.268
-0.7815632114276183 -0.23009711818281206 -0.04486893804564835 1.0983302441259561 0.060975736318445196 0.7133010663667174 -0.13805827090968723 -0.9138107629415163 0.06950773744763575 -0.03455751918300534 -0.08678649703913842 -0.021991148571003403 -0.41351213295118894 -0.6644468461096028 -0.404 -13.268 -1.476 -6.324 0.044 0.74 -0.26
-0.7911505913519021 -0.22971362298584072 -0.04486893804564835 1.0987137393229276 0.06059224112147384 0.7079321336091184 -0.14534467965214296 -0.9193085500842672 0.03063052836675474 -0.03573561642788053 -0.023169245815878585 -0.009032078877376396 -0.4822344722355746 -0.6829037029459806 -0.404 -13.428 -1.476 -6.388 0.052 0.828 -0.252
-0.7988204952913293 -0.22933012778886935 -0.04563592843959106 1.100247720110813 0.06020874592450249 0.7029466960484908 -0.15224759319762732 -0.9334457170227694 0.005890486224375911 -0.03809181091763089 0.045160394386881984 -0.023561944897503646 -0.5128650006023293 -0.691150383660107 -0.372 -13.396 -1.508 -6.784 0.072 0.772 -0.212
-0.8091748656095558 -0.22971362298584072 -0.04563592843959106 1.1010147105047556 0.059825250727531136 0.6983447536848346 -0.15915050674311168 -0.9397289023287704 0.01767145867312773 -0.03887720908088101 0.09189158510026421 -0.02552544030562895 -0.49558624101082666 -0.6703373323339786 -0.404 -13.492 -1.34 -6.936 0.024 0.588 -0.232
-0.8199127311247536 -0.22933012778886935 -0.04678641403050512 1.1025486912926412 0.058674765136617076 0.6925923257302643 -0.16566992509162468 -0.9699667316139 -0.018064157754752792 -0.018456856836377853 0.09424777959001458 -0.04358959806038174 -0.4810563749906994 -0.6660176424361031 -0.528 -13.588 -1.408 -7.152 0.044 0.5 -0.212
-0.8287331206550947 -0.23009711818281206 -0.045252433242619704 1.1036991768835551 0.05829126993964572 0.6864564025787226 -0.17410681942499445 -0.9499390784510219 -0.022383847652628464 0.02631083846887907 0.12212941438539389 -0.0750055245903866 -0.5215043803980807 -0.6734789249869791 -0.496 -13.428 -1.544 -7.152 0.036 0.472 -0.224
-0.8394709861702927 -0.23048061337978343 -0.04563592843959106 1.105616652868412 0.05829126993964572 0.6799369842302097 -0.17985924737956477 -0.9538660692672726 -0.04751658887663235 0.003141592653000486 0.1649336142825255 -0.0640099503048849 -0.5611669876422118 -0.6644468461096028 -0.496 -13.46 -1.812 -6.572 0.024 0.52 -0.232
-0.8479078805036625 -0.23086410857675477 -0.04601942363656241 1.10791762405024 0.05829126993964572 0.6722670802907825 -0.18637866572807776 -0.9283406289616436 -0.04555309346850705 -0.0007853981632501215 0.21087940683265763 -0.0640099503048849 -0.6455972901915998 -0.6436337947834746 -0.436 -13.776 -1.744 -6.54 0.024 0.676 -0.232
-0.8571117652309749 -0.23163109897069747 -0.045252433242619704 1.1102185952320682 0.057524279545703015 0.6668981475331837 -0.19251458887961942 -0.9169523555945168 -0.05026548244800778 -0.00510508806112579 0.22187498111815931 -0.05183627877450802 -0.6915430827417319 -0.6444191929467247 -0.464 -13.808 -1.544 -6.632 -0.024 0.752 -0.212
-0.8666991451552588 -0.23201459416766884 -0.045252433242619704 1.1129030616108677 0.056373793954788955 0.6599952339876992 -0.19826701683418974 -0.957007661920273 -0.06440264938650996 -0.007853981632501214 0.23836834254641187 -0.03848450999925595 -0.6412776002937242 -0.6196791508043459 -0.092 -14.316 -1.744 -5.96 0.036 0.624 -0.224
-0.8770535154734853 -0.2331650797585829 -0.04563592843959106 1.1167380135805811 0.05560680356084625 0.6523253300482722 -0.2051699303796741 -0.9467974857980215 -0.06950773744763575 -0.009424777959001457 0.28156524152516854 -0.06361725122325984 -0.6632687488647275 -0.5910121178457164 0.748 -14.54 -1.376 -6.02 0.008 0.704 -0.212
-0.8847234194129123 -0.23508255574343967 -0.04601942363656241 1.1201894703533233 0.05483981316690354 0.6446554261088451 -0.21053886313727305 -0.9381581060022701 -0.10288715938576591 -0.011388273367126762 0.35382187254417974 -0.08168140897801264 -0.7249225046798621 -0.5914048169273415 1.244 -14.444 -1.644 -6.02 -0.072 0.808 -0.252
-0.8935438089432535 -0.23584954613738238 -0.04678641403050512 1.1255584031109223 0.05368932757598948 0.6373690173663894 -0.21782527187972875 -0.8914269152888878 -0.13469578499739585 -0.011388273367126762 0.41154863754306364 -0.11545352999776785 -0.7535895376384916 -0.594939108661967 1.804 -14.508 -1.172 -6.02 -0.044 0.724 -0.232
-0.9019807032766233 -0.23661653653132508 -0.04678641403050512 1.1301603454745786 0.05177185159113271 0.6304661038209051 -0.2231942046373277 -0.8874999244726373 -0.12841259969139487 -0.027488935713754253 0.48498336580695 -0.1299833960178951 -0.7594800238628675 -0.6216426462124711 1.804 -14.732 -1.208 -6.236 0.044 0.656 -0.224
-0.9100341024130217 -0.2389175077131532 -0.04678641403050512 1.1355292782321775 0.0502378708032473 0.6224127046845066 -0.22856313739492665 -0.8780751465136358 -0.1590431280581496 -0.05654866775400875 0.5230751767245809 -0.1578650308132744 -0.7594800238628675 -0.6082908774372191 1.68 -14.604 -0.704 -6.664 0.1 0.576 -0.224
-0.9196214823373056 -0.24083498369800996 -0.047553404424447825 1.1416652013837192 0.04832039481839053 0.6139758103511368 -0.2346990605464683 -0.865901474983259 -0.15943582713977467 -0.03887720908088101 0.536034246418208 -0.16532631336415057 -0.7512333431487412 -0.5721625619277135 1.588 -14.348 -0.568 -6.664 0.072 0.452 -0.204
-0.9280583766706754 -0.24275245968286674 -0.04832039481839053 1.1474176293382894 0.046402918833533764 0.6063059064117098 -0.24121847889498133 -0.8545132016161322 -0.18378317020052842 -0.05733406591725887 0.5521349087648354 -0.17160949867015154 -0.763014315597493 -0.5572399968259611 1.432 -14.54 -0.436 -6.572 0.152 0.492 -0.212
-0.9372622613979879 -0.2446699356677235 -0.048703890015361885 1.1539370476868025 0.045252433242619704 0.5974855168813686 -0.24505343086469483 -0.8576547942691326 -0.17043140142527635 -0.048694686121507534 0.6047565857025935 -0.15747233173164935 -0.7991426311069986 -0.5486006170302099 1.62 -14.412 -0.4 -6.388 0.172 0.5 -0.232
-0.9441651749434722 -0.24658741165258025 -0.04832039481839053 1.1600729708383442 0.04486893804564835 0.5894321177449703 -0.2504223636222938 -0.8391979374327548 -0.18260507295565323 -0.056941366835633805 0.6114324700902196 -0.12723450244651968 -0.853335104371257 -0.5179700886634551 1.96 -14.316 -0.4 -6.324 0.144 0.548 -0.204
-0.95490304045867 -0.24927187803137973 -0.04908738521233324 1.1677428747777712 0.043334957257762936 0.5798447378206864 -0.2554078011829214 -0.8301658585553784 -0.20459622152665666 -0.03809181091763089 0.6758351194767296 -0.10170906214089073 -0.8772897483503856 -0.5010840281535776 2.244 -14.572 -0.468 -6.144 -0.024 0.588 -0.204
-0.961422458807183 -0.2515728492132078 -0.04947088040930459 1.1742622931262843 0.04180097646987752 0.5706408530933739 -0.26000974354657763 -0.8529424052896319 -0.21755529122028364 -0.01767145867312773 0.7064656478434843 -0.1460840583645226 -0.9138107629415163 -0.49165925019457607 2.46 -14.412 -0.536 -6.02 0.0 0.608 -0.204
-0.9702428483375242 -0.253873820395036 -0.048703890015361885 1.1830826826566254 0.03911651009107805 0.56105347316909 -0.26576217150114795 -0.8494081135550063 -0.2501493149951637 -0.014137166938502187 0.7363107780469889 -0.21127210591428267 -0.9134180638598913 -0.48498336580695 2.648 -14.16 -0.436 -6.02 0.088 0.56 -0.212
-0.97752925707998 -0.25579129637989273 -0.04947088040930459 1.190369091399081 0.03719903410622128 0.5518495884417776 -0.2692136282738901 -0.8113163026373755 -0.22737276826091016 -0.04084070448900632 0.7853981632501215 -0.23051436091391064 -0.9483682821245217 -0.4802709768274493 2.552 -14.252 -0.436 -5.9 0.152 0.54 -0.232
-0.9844321706254643 -0.2580922675617209 -0.051004861197190006 1.1991894809294221 0.03528155812136451 0.5426457037144651 -0.2741990658345177 -0.808174709984375 -0.25132741224003885 -0.03769911183600583 0.8223118769228772 -0.21402099948565811 -0.9464047867163964 -0.4708461988684478 2.616 -14.064 -0.436 -5.776 0.08 0.528 -0.26
-0.99171857936792 -0.2623107147284057 -0.0502378708032473 1.2083933656567347 0.0337475773334791 0.5326748285932099 -0.2784175130012026 -0.7830419687603711 -0.28470683417816905 -0.03455751918300534 0.8686503685546344 -0.19281524907790482 -0.9574003610018981 -0.43471788335894224 2.46 -13.936 -0.436 -5.836 0.072 0.596 -0.224
-1.0009224640952326 -0.26384469551629114 -0.051004861197190006 1.2183642407779898 0.03144660615165098 0.5223204582749834 -0.2834029505618302 -0.7422012642713648 -0.3019855937696717 -0.034164820101380285 0.8914269152888878 -0.18771016101677904 -0.9522952729407723 -0.41390483203281403 2.148 -13.808 -0.2 -5.776 0.088 0.492 -0.212
-1.0074418824437454 -0.2676796474860047 -0.051004861197190006 1.2275681255053024 0.02914563496982286 0.5123495831537281 -0.28723790253154374 -0.743772060597865 -0.278030949790543 -0.04673119071338223 0.9232355409005178 -0.18771016101677904 -0.9613273518181487 -0.42568580448156584 2.056 -13.588 0.232 -5.684 0.124 0.444 -0.224
-1.0147282911862012 -0.2703641138648042 -0.05138835639416136 1.2371555054295862 0.026077673394052033 0.5027622032294443 -0.29030586410731457 -0.74337936151624 -0.2831360378516688 -0.013351768775252066 0.9742864215117757 -0.23876104162803694 -0.9797842086545265 -0.41390483203281403 1.96 -13.46 0.568 -5.56 0.144 0.46 -0.196
-1.0216312047316856 -0.273432075440575 -0.05138835639416136 1.2475098757478127 0.02339320701525256 0.4931748233051605 -0.2933738256830854 -0.7520187413119913 -0.310232274483798 0.009032078877376396 1.0174833204905325 -0.25564710213791453 -1.0453649552859117 -0.3593196596869306 2.088 -13.396 0.836 -5.472 0.164 0.528 -0.224
-1.0289176134741413 -0.2772670274102885 -0.0502378708032473 1.2582477412630106 0.021092235833424438 0.48205346259299126 -0.2972087776527989 -0.7512333431487412 -0.3063052836675474 0.02631083846887907 1.0170906214089073 -0.2807798433619184 -1.0488992470205372 -0.33340152029967657 2.088 -13.396 1.072 -5.348 0.152 0.528 -0.204
-1.0377380030044825 -0.28033498898605935 -0.048703890015361885 1.2693691019751798 0.01802427425765361 0.4705486066838507 -0.3006602344255411 -0.7681194036586187 -0.30748338091242255 0.08246680714126275 1.0579313258979137 -0.2799944451986683 -1.054004335081663 -0.3251548395855503 2.244 -13.46 0.736 -5.256 0.152 0.492 -0.224
-1.045024411746938 -0.2834029505618302 -0.04832039481839053 1.2808739578843205 0.01572330307582549 0.45942724597168144 -0.30334470080434056 -0.7657632091688684 -0.310232274483798 0.06126105673350948 1.0960231368155444 -0.2709623663212919 -1.0528262378367879 -0.2980586029534211 2.212 -13.396 0.536 -5.224 0.144 0.452 -0.212
-1.0519273252924224 -0.286470912137601 -0.04716990922747647 1.2916118233995184 0.013805827090968724 0.4490728756534549 -0.3056456719861687 -0.7473063523324905 -0.3066979827491724 0.10563605295714133 1.1011282248766703 -0.22344577744465957 -1.0563605295714134 -0.28941922315766977 2.492 -13.492 0.5 -5.348 -0.008 0.424 -0.212
-1.0603642196257923 -0.2899223689103432 -0.046402918833533764 1.3035001745056303 0.010737865515197896 0.4368010293503716 -0.30871363356193954 -0.7343472826388636 -0.2996293992799213 0.08207410805963769 1.1030917202847956 -0.24582962509728803 -1.080315173550542 -0.24543692601566297 2.616 -13.492 0.772 -5.348 0.024 0.412 -0.232
-1.068801113959162 -0.292990330486114 -0.045252433242619704 1.3165390112026563 0.006135923151541655 0.42529617344123094 -0.3106311095467963 -0.7429866624346149 -0.3271183349936756 0.09464047867163963 1.137649239467801 -0.33025992764667605 -1.099164729468545 -0.25172011132166394 2.772 -13.492 0.736 -5.316 0.116 0.412 -0.204
-1.0745535419137324 -0.2964417872588562 -0.045252433242619704 1.3272768767178542 0.0030679615757708274 0.4157087935169471 -0.31178159513771037 -0.7001824625374833 -0.3341869184629267 0.09228428418188928 1.1619965825285548 -0.3758130211151831 -1.073639289162916 -0.21166480499590773 2.864 -13.46 0.636 -5.132 0.152 0.364 -0.212
-1.0814564554592168 -0.29912625363765566 -0.04410194765170564 1.339932218217909 0.0003834951969713534 0.40305345201689247 -0.3136990711225671 -0.6734789249869791 -0.3173008579530491 0.1119192382631423 1.170243263242681 -0.34753868723817877 -1.0701049974282906 -0.13862277581364643 3.02 -13.332 0.704 -5.104 0.124 0.376 -0.232
-1.0879758738077296 -0.3025777104103979 -0.04371845245473429 1.3525875597179635 -0.0023009711818281204 0.3911651009107805 -0.3148495567134812 -0.6726935268237291 -0.2898119222392948 0.059690260407009234 1.2122620649765625 -0.2709623663212919 -1.1466813183451774 -0.12487830795676931 2.96 -13.3 0.904 -5.044 0.008 0.396 -0.232
-1.094878787353214 -0.3052621767891973 -0.04256796686382023 1.3663933868089322 -0.007286408742455715 0.3792767498046685 -0.3148495567134812 -0.6671957396809782 -0.2827433387700437 0.0510508806112579 1.2185452502825636 -0.30041479744317146 -1.1706359623243061 -0.09346238142676445 2.928 -13.268 1.24 -4.888 0.008 0.364 -0.24
-1.1017817008986983 -0.30871363356193954 -0.04141748127290617 1.3794322235059584 -0.01227184630308331 0.3654709227136998 -0.3163835375013666 -0.6558074663138515 -0.3086614781572977 0.09974556673276543 1.2479976814044431 -0.4017311605024371 -1.1812388375281826 -0.04673119071338223 3.052 -13.3 1.172 -4.704 0.164 0.424 -0.212
-1.1071506336562973 -0.31139809994073897 -0.0395000052880494 1.3909370794150988 -0.016106798272796843 0.3551165523954733 -0.3156165471074239 -0.6381360076407236 -0.303949089177797 0.09896016856951531 1.260564052016445 -0.4547455365218203 -1.1847731292628083 -0.03809181091763089 3.116 -13.268 0.836 -4.524 0.164 0.424 -0.232
-1.1129030616108677 -0.3133155759255958 -0.03911651009107805 1.4035924209151536 -0.018791264651596317 0.3432282012893613 -0.3160000423043952 -0.6475607855997252 -0.28195794060679363 0.08364490438613793 1.267239936404071 -0.4386448741751928 -1.1745629531405566 -0.028274333877004374 2.992 -13.3 1.04 -4.216 0.164 0.396 -0.232
-1.1190389847624094 -0.31676703269833795 -0.03834951969713534 1.4177817432030937 -0.021859226227367145 0.3305728597893067 -0.3163835375013666 -0.6059346829474688 -0.26782077366829143 0.09071348785538903 1.2939434739545752 -0.342826298258678 -1.1902709164055592 -0.01531526418337737 3.116 -13.112 1.508 -3.912 0.016 0.432 -0.232
-1.126325393504865 -0.3202184894710801 -0.037582529303192634 1.4319710654910338 -0.02684466378799474 0.31676703269833795 -0.3160000423043952 -0.6020076921312181 -0.2792090470354182 0.0789325154066372 1.312400330790953 -0.3471459881565537 -1.2809844042609482 0.003926990816250607 3.052 -12.952 1.276 -3.76 0.024 0.568 -0.212
-1.1313108310654927 -0.3240534414407937 -0.03604854851530722 1.4461603877789737 -0.03183010134862233 0.30334470080434056 -0.3160000423043952 -0.6020076921312181 -0.2890265240760447 0.09346238142676445 1.3438162573209578 -0.43982297142006804 -1.240929097935192 0.013351768775252066 2.96 -12.984 1.04 -3.576 0.116 0.48 -0.196
-1.1385972398079482 -0.3267379078195931 -0.03528155812136451 1.4611167004608565 -0.03681553890924993 0.2914563496982286 -0.3163835375013666 -0.5643085802952122 -0.28941922315766977 0.13076879418114523 1.3874058553813395 -0.4771293841744488 -1.1859512265076835 0.0 3.208 -12.668 1.108 -3.636 0.144 0.444 -0.24
-1.1424321917776619 -0.32903887900142126 -0.03413107253045045 1.475689517945768 -0.039883500485020755 0.27880100819817394 -0.3163835375013666 -0.5529203069280855 -0.27253316264779215 0.13391038683414572 1.3980087305852162 -0.42804199897131623 -1.2036226851808112 -0.008639379795751335 3.02 -12.476 1.376 -3.82 0.044 0.336 -0.176
-1.1474176293382894 -0.33133985018324935 -0.0337475773334791 1.488728354642794 -0.04486893804564835 0.26691265709206197 -0.3160000423043952 -0.5411393344793337 -0.2709623663212919 0.10995574285501701 1.3787664755855882 -0.394662577033186 -1.2177598521193134 -0.003926990816250607 3.02 -12.604 1.276 -4.004 0.036 0.328 -0.128
-1.1520195717019457 -0.3344078117590202 -0.03298058693953639 1.5025341817337627 -0.04908738521233324 0.2554078011829214 -0.3160000423043952 -0.5399612372344585 -0.27017696815804176 0.06675884387626033 1.4082189067074677 -0.44178646682819334 -1.2209014447723139 0.012566370612001944 3.116 -12.508 0.972 -4.188 0.088 0.336 -0.148
-1.1577719996565161 -0.33670878294084833 -0.03106311095467963 1.5167235040217029 -0.05368932757598948 0.2446699356677235 -0.3160000423043952 -0.5050110189698281 -0.24857851866866346 0.08874999244726373 1.396045235177091 -0.45553093468507044 -1.1506083091614279 0.009032078877376396 2.992 -12.316 1.04 -4.248 0.088 0.328 -0.12
-1.1627574372171436 -0.3393932493196478 -0.029912625363765568 1.532063311900557 -0.05790777474267437 0.23354857495555426 -0.3156165471074239 -0.5061891162147033 -0.23522674989341139 0.10406525663064109 1.3830861654834639 -0.45081854570556973 -1.0547897332449132 0.006675884387626033 2.96 -12.444 1.276 -3.88 0.06 0.328 -0.128
-1.1673593795808 -0.34131072530450457 -0.029912625363765568 1.545102148597583 -0.06289321230330196 0.22434469022824177 -0.31523305191045253 -0.4822344722355746 -0.23247785632203596 0.11152653918151725 1.382300767320214 -0.45121124478719477 -0.9919578801849034 0.00039269908162506076 3.148 -12.252 1.376 -3.668 0.088 0.316 -0.148
-1.1723448171414275 -0.3432282012893613 -0.028378644575880154 1.5596749660824945 -0.0674951546669582 0.21437381510698658 -0.3136990711225671 -0.4441426613179437 -0.21441369856728315 0.10053096489601555 1.3716978921163372 -0.43982297142006804 -0.9456193885531462 0.001570796326500243 3.272 -12.16 1.172 -3.176 0.108 0.24 0.0
-1.1765632643081123 -0.34552917247118947 -0.027611654181937447 1.5750147739613485 -0.07209709703061444 0.20286895919784598 -0.30756314797102546 -0.4429645640730685 -0.20655971693478195 0.07736171908013696 1.403506517727967 -0.4292200962161914 -0.9609346527365237 0.2996293992799213 3.364 -12.22 1.14 -2.932 0.052 -0.2 -0.044
-1.180398216277826 -0.3470631532590749 -0.026077673394052033 1.5903545818402027 -0.07554855380335662 0.18676216092504913 -0.30334470080434056 -0.4319689897875668 -0.19988383254715592 0.09778207132464012 1.4584843891554755 -0.4241150081550656 -1.2252211346701896 0.4594579255013211 3.644 -11.936 1.508 -3.056 0.06 0.124 -0.044
-1.1853836538384535 -0.3497476196378743 -0.026461168591023387 1.6056943897190568 -0.08053399136398422 0.16912138186436687 -0.298359263243713 -0.3734568266254328 -0.21166480499590773 0.08796459428401361 1.499325093644482 -0.4272566008080661 -1.5688328310921176 0.5250386721327062 3.74 -11.652 1.676 -3.208 0.072 0.316 -0.056
-1.1873011298233103 -0.35128160042575973 -0.024927187803137973 1.621034197597911 -0.0847524385306691 0.15339807878854136 -0.2933738256830854 -0.3549999697890549 -0.18339047111890336 0.056941366835633805 1.5091425706851085 -0.4154756283593143 -1.6391259667030036 0.5415320335609588 3.552 -11.776 1.476 -2.992 0.088 0.328 -0.044
-1.1911360817930239 -0.3524320860166738 -0.024927187803137973 1.6367575006737365 -0.08782040010643993 0.13805827090968723 -0.28723790253154374 -0.37856191468655853 -0.16768250785390093 0.03887720908088101 1.4789047413999787 -0.3970187715229364 -1.5617642476228666 0.5376050427447081 3.74 -11.684 1.776 -3.024 0.1 0.328 -0.064
-1.1938205481718231 -0.35473305719850196 -0.02454369260616662 1.6520973085525905 -0.09280583766706753 0.12310195822780445 -0.2811019793800021 -0.32122784876929966 -0.16257741979277515 0.059690260407009234 1.4474888148699738 -0.3754203220335581 -1.4435618240537234 0.5454590243772094 3.8 -11.396 1.676 -3.056 0.052 0.336 -0.056
-1.1980389953385082 -0.35550004759244463 -0.023776702212223912 1.665519640446588 -0.09625729443980971 0.11313108310654926 -0.27534955142543177 -0.30944687632054785 -0.13862277581364643 0.01610066234662749 1.4199998791562196 -0.35185837713605445 -1.2786282097711978 0.5548838023362108 3.676 -11.364 1.744 -2.564 0.052 0.328 -0.064
-1.1999564713233648 -0.3566505331833587 -0.0222427214243385 1.6800924579314993 -0.10009224640952324 0.10200972239438001 -0.2703641138648042 -0.27253316264779215 -0.10406525663064109 0.06322455214163478 1.3673782022184615 -0.35657076611555516 -1.1305806559985498 0.5356415473365829 4.204 -11.556 1.744 -2.228 0.052 0.26 -0.072
-1.202257442505193 -0.3581845139712441 -0.023776702212223912 1.6931312946285255 -0.10354370318226543 0.0897378760912967 -0.2646116859102339 -0.26782077366829143 -0.11938052081401847 0.07539822367201165 1.3819080682385887 -0.36756634040105685 -1.0893472524279184 0.543495528969084 4.58 -11.808 1.644 -2.016 0.08 -0.036 -0.056
-1.2037914232930784 -0.35856800916821546 -0.02339320701525256 1.7061701313255515 -0.10431069357620813 0.07669903939427068 -0.26000974354657763 -0.2238384765262846 -0.10995574285501701 0.022776546734253524 1.3846569618099642 -0.33065262672830115 -1.1835950320179331 0.5356415473365829 4.644 -11.492 1.544 -2.076 0.044 0.016 -0.036
-1.2053254040809638 -0.35856800916821546 -0.0222427214243385 1.7207429488104629 -0.10737865515197896 0.060975736318445196 -0.25464081078897866 -0.17867808213940264 -0.08050331173313745 0.03337942193813016 1.3779810774223382 -0.28941922315766977 -1.3697343967082118 0.5340707510100826 4.644 -11.236 1.544 -2.292 0.06 0.308 -0.084
-1.2068593848688494 -0.3601019899561009 -0.022626216621309852 1.734932271098403 -0.11083011192472114 0.04716990922747647 -0.24812139244046566 -0.11466813183451774 -0.07971791356988733 -0.003926990816250607 1.4074335085442178 -0.26075219019904033 -1.4298173561968461 0.543495528969084 4.86 -10.888 1.544 -2.2 0.044 0.296 -0.056
-1.2072428800658206 -0.3608689803500436 -0.0222427214243385 1.7498885837802858 -0.11313108310654926 0.03604854851530722 -0.24275245968286674 -0.11506083091614279 -0.07579092275363672 0.0027488935713754254 1.4058627122177174 -0.25564710213791453 -1.3343914793619565 0.556061899581086 4.828 -10.476 1.508 -2.108 0.044 0.18 -0.036
-1.2080098704597633 -0.36125247554701495 -0.0222427214243385 1.764077906068226 -0.11466506389443468 0.023776702212223912 -0.2373835269252678 -0.08796459428401361 -0.059690260407009234 -0.009032078877376396 1.3783737765039632 -0.2210895829549092 -1.2106912686500622 0.562737783968712 5.016 -10.348 1.776 -1.924 0.072 -0.016 -0.084
-1.2080098704597633 -0.3604854851530722 -0.022626216621309852 1.7778837331591946 -0.11658253987929144 0.008820389530341128 -0.23086410857675477 -0.027096236632129192 -0.023954643979128706 -0.0200276531628781 1.370519794871462 -0.19870573530228072 -1.242107195180067 0.5462444225404595 5.36 -10.128 1.576 -1.772 0.052 0.064 -0.072
-1.207626375262792 -0.3616359707439863 -0.023776702212223912 1.7916895602501632 -0.11850001586414821 -0.003451456772742181 -0.22626216621309853 -0.019242254999627974 -0.014529866020127248 -0.02513274122400389 1.3559899288513346 -0.1739656931599019 -1.3210397105867042 0.5505641124383351 5.236 -10.032 1.88 -1.772 0.024 0.248 -0.064
-1.2072428800658206 -0.36125247554701495 -0.023009711818281205 1.8047283969471892 -0.11926700625809092 -0.016106798272796843 -0.22050973825852824 0.029059732040254495 -0.01688606050987761 -0.029452431121879556 1.3300717894640808 -0.14647675744614766 -1.2919799785464499 0.5705917656012133 5.296 -10.0 1.744 -1.68 0.044 0.164 -0.092
-1.2072428800658206 -0.36125247554701495 -0.02339320701525256 1.817383738447244 -0.12118448224294769 -0.027228158984966094 -0.21360682471304387 0.0310232274483798 0.012959069693627005 -0.03259402377488004 1.2872675895669492 -0.13940817397689656 -1.1879147219158088 0.5686282701930879 5.048 -9.872 1.944 -1.404 0.044 -0.064 -0.084
-1.2057088992779352 -0.3608689803500436 -0.02339320701525256 1.8311895655382127 -0.12118448224294769 -0.04065049087896346 -0.20862138715241627 0.04830198703988247 0.027488935713754253 0.01531526418337737 1.3155419234439534 -0.1079922474468917 -1.2004810925278107 0.5804092426418398 5.048 -9.776 1.844 -1.22 0.052 0.008 -0.084
-1.2041749184900499 -0.3593349995621582 -0.023009711818281205 1.8449953926291813 -0.12118448224294769 -0.05292233718204677 -0.2017184736069319 0.1119192382631423 0.0510508806112579 0.0011780972448751821 1.3285009931375804 -0.06008295948863429 -1.2499611768125682 0.562737783968712 5.36 -9.84 1.712 -1.28 0.044 0.152 -0.12
-1.2030244328991357 -0.3589515043651868 -0.022626216621309852 1.8572672389322646 -0.12195147263689039 -0.06519418348513008 -0.19673303604630432 0.1881028600984041 0.0640099503048849 0.014529866020127248 1.2841259969139487 -0.031415926530004856 -1.2373948062005664 0.5788384463153395 5.548 -9.62 1.644 -1.192 0.016 0.084 -0.112
-1.2007234617173077 -0.35856800916821546 -0.023776702212223912 1.8691555900383767 -0.12195147263689039 -0.07746602978821339 -0.1902136176977913 0.14883295193589802 0.056941366835633805 0.023169245815878585 1.2366094080373162 -0.02042035224450316 -1.1941979072218096 0.6035784884577183 5.42 -9.268 1.308 -1.036 0.06 -0.028 -0.092
-1.1976555001415368 -0.3574175235773014 -0.022626216621309852 1.8818109315384313 -0.12195147263689039 -0.09050486648523941 -0.18331070415230694 0.24740042142378826 0.059690260407009234 -0.012959069693627005 1.208727773241937 -0.009032078877376396 -1.2181525512009383 0.5941537104987169 5.608 -8.888 1.34 -0.944 0.088 0.056 -0.128
-1.1938205481718231 -0.35703402838033005 -0.023009711818281205 1.8936992826445433 -0.12156797743991904 -0.10239321759135137 -0.17832526659167935 0.25878869479091504 0.09424777959001458 -0.012173671530376884 1.1910563145688091 0.02081305132612822 -1.2146182594663129 0.6098616737637194 5.672 -8.696 1.14 -0.732 0.124 0.084 -0.064
-1.1911360817930239 -0.35473305719850196 -0.02339320701525256 1.905204138553684 -0.12156797743991904 -0.11466506389443468 -0.17180584824316633 0.3015928946880466 0.1060287520387664 0.001570796326500243 1.1619965825285548 0.027096236632129192 -1.1718140595691813 0.5898340206008412 5.608 -8.38 1.108 -0.364 0.136 0.112 -0.092
-1.1888351106111956 -0.35434956200153056 -0.023776702212223912 1.9167089944628244 -0.12156797743991904 -0.12425244381871851 -0.16566992509162468 0.36167585417668097 0.1280199006097698 -0.02042035224450316 1.1553206981409287 0.030237829285129678 -1.1349003458964255 0.5961172059068423 5.704 -7.968 0.972 -0.06 0.144 0.172 -0.092
-1.1842331682475393 -0.35281558121364515 -0.023776702212223912 1.9274468599780223 -0.12118448224294769 -0.13537380453088776 -0.1599174971370544 0.38641589631905976 0.13391038683414572 -0.009424777959001457 1.1282244615087995 0.00510508806112579 -1.1223339752844237 0.6063273820290938 5.672 -7.744 1.072 -0.028 0.136 0.104 -0.112
-1.1792477306869118 -0.3508981052287884 -0.02454369260616662 1.9385682206901915 -0.12156797743991904 -0.146495165243057 -0.15416506918248407 0.4036946559105624 0.1390154748952715 -0.02670353755050413 1.105055215692921 -0.009817477040626518 -1.078744377224042 0.5729479600909636 5.516 -7.492 1.04 -0.028 0.144 0.096 -0.1
-1.1734953027323416 -0.3501311148348457 -0.023776702212223912 1.9504565717963036 -0.12080098704597633 -0.1572330307582549 -0.1491796316218565 0.4637776153991967 0.13783737765039633 -0.0007853981632501215 1.0842421643667928 0.003141592653000486 -1.041437964469661 0.5309291583570821 5.516 -7.204 1.34 0.0 0.336 0.064 -0.084
-1.1688933603686853 -0.34783014365301756 -0.024927187803137973 1.959660456523616 -0.11811652066717686 -0.16605342028859604 -0.14342720366728617 0.5317145565203323 0.17475109132315203 -0.023954643979128706 1.0716757937547907 0.10445795571226615 -0.9864600930421525 0.5336780519284575 5.452 -7.112 1.408 0.0 0.612 0.008 -0.072
-1.1616069516262295 -0.3459126676681608 -0.024160197409195266 1.9700148268418427 -0.10967962633380708 -0.17487380981893716 -0.13767477571271589 0.5843362334580904 0.1888882582616542 -0.014137166938502187 1.0045242507969054 0.4382521750935678 -0.9656470417160243 0.5588107931524614 5.732 -7.048 1.208 0.0 0.244 -0.028 -0.1
-1.1562380188686305 -0.34361169648633266 -0.023776702212223912 1.979218711569155 -0.1012427320004373 -0.18522818013716372 -0.13192234775814557 0.6024003912128432 0.18260507295565323 -0.009424777959001457 0.9801769077361516 0.7916813485561225 -0.9542587683488976 0.5517422096832103 5.236 -6.92 1.208 0.0 0.124 0.028 -0.112
-1.148951610126175 -0.34054373491056183 -0.02454369260616662 1.988806091493439 -0.09127185687918211 -0.19481556006144754 -0.12655341500054662 0.6314601232530976 0.2171625921386586 0.018849555918002914 0.9385508050838952 0.9126326656966411 -0.957007661920273 0.5686282701930879 5.204 -6.92 1.34 0.0 0.124 0.008 -0.128
-1.1424321917776619 -0.3390097541226764 -0.02454369260616662 1.9980099762207515 -0.0839854481367264 -0.2024854640008746 -0.12118448224294769 0.6648395451912278 0.22894356458741041 -0.0011780972448751821 0.8835729336563867 0.8733627575341351 -0.8713992621260098 0.5160065932553298 5.016 -6.952 1.14 0.0 0.124 -0.028 -0.1
[truncated: 4,442 more rows]
